# Supplementary material for: The White-Nose Syndrome Transcriptome: Activation of Anti-fungal Host Responses in Wing Tissue of Hibernating Little Brown Myotis
Source: PLoS Pathog. 2015 Oct 1;11(10):e1005168. doi: 10.1371/journal.ppat.1005168 (PMC4591128; doi:10.1371/journal.ppat.1005168)
Supplement: S4 Table — (XLSX) [file ppat.1005168.s006.xlsx]

## Sheet: Sheet1
		DESeq2 Results								TMM-normalized FPKM Trinity Results												EBSeq Results				Trinotate Results
Trinity_gene_id	Trinity_trans_id	baseMeanA	baseMeanB	baseMean	log2FoldChange	lfcSE	stat	pvalue	padj	MI011	MN064	MN075	MN090	IL114	KY06	KY07	KY11	KY19	KY23	KY39	Trinity_trans_id	PPEE	PPDE	PostFC	RealFC	sprot_Top_BLASTX_hit	prot_id	prot_coords	sprot_Top_BLASTP_hit	Pfam	SignalP	TmHMM	eggnog	gene_ontology_blast	gene_ontology_pfam
TR36095|c0_g1	TR36095|c0_g1_i3	2.80635	3490.26	1905.05	9.52598	0.570482	-16.6981	1.35e-62	5.65e-58	0.049	0.032	0.202	0.063	0.026	149.837	80.964	56.518	58.63	152.937	26.019	TR36095|c0_g1_i3	1.39e-13	1	0.00977403	0.00144905	NA	TR36095|c0_g1_i3|m.53159	2599-2841[+]	NA	NA	NA	ExpAA=21.82^PredHel=1^Topology=i57-79o	NA	NA	NA
TR36095|c0_g1	TR36095|c0_g1_i1	2.80635	3490.26	1905.05	9.52598	0.570482	-16.6981	1.35e-62	5.65e-58	0.049	0.032	0.202	0.063	0.026	149.837	80.964	56.518	58.63	152.937	26.019	TR36095|c0_g1_i1	2.95e-14	1	0.00204807	0.00134719	NA	TR36095|c0_g1_i1|m.53151	2599-2841[+]	NA	NA	NA	ExpAA=21.82^PredHel=1^Topology=i57-79o	NA	NA	NA
TR36095|c0_g1	TR36095|c0_g1_i2	2.80635	3490.26	1905.05	9.52598	0.570482	-16.6981	1.35e-62	5.65e-58	0.049	0.032	0.202	0.063	0.026	149.837	80.964	56.518	58.63	152.937	26.019	TR36095|c0_g1_i2	0	1	0.00098745	0.000399258	NA	TR36095|c0_g1_i2|m.53155	2599-2970[+]	NA	NA	NA	ExpAA=21.75^PredHel=1^Topology=i56-78o	NA	NA	NA
TR53467|c0_g1	TR53467|c0_g1_i1	0.557861	1037.02	565.901	9.42487	0.68807	-13.6975	1.05e-42	1.46e-38	0	0	0.087	0.039	0	84.091	50.079	38.552	27.026	55.704	10.454	TR53467|c0_g1_i1	0	1	0.00168338	0.000560283	NA	TR53467|c0_g1_i1|m.79386	241-486[+]	NA	NA	NA	ExpAA=18.04^PredHel=1^Topology=o23-45i	NA	NA	NA
TR464|c0_g1	TR464|c0_g1_i2	55.6365	110645	60376.9	9.25405	0.786586	-11.7648	5.92e-32	6.19e-28	2.566	6.863	6.575	3.147	6.949	6745.76	25328.6	10046.5	1789.17	4143.97	7.468	TR464|c0_g1_i2	0	1	0.000934534	0.000856593	NA	TR464|c0_g1_i2|m.716	1-300[+]	NA	NA	NA	NA	NA	NA	NA
TR464|c0_g1	TR464|c0_g1_i1	55.6365	110645	60376.9	9.25405	0.786586	-11.7648	5.92e-32	6.19e-28	2.566	6.863	6.575	3.147	6.949	6745.76	25328.6	10046.5	1789.17	4143.97	7.468	TR464|c0_g1_i1	0	1	0.000464561	0.000476258	POL3_DROME^POL3_DROME^Q:2-886,H:330-627^34.43%ID^E:3e-30^RecName: Full=Retrovirus-related Pol polyprotein from transposon 17.6;^Eukaryota; Metazoa; Ecdysozoa; Arthropoda; Hexapoda; Insecta; Pterygota; Neoptera; Endopterygota; Diptera; Brachycera; Muscomorpha; Ephydroidea; Drosophilidae; Drosophila; Sophophora`POL3_DROME^POL3_DROME^Q:1933-2520,H:261-457^32.49%ID^E:5e-24^RecName: Full=Retrovirus-re…	TR464|c0_g1_i1|m.713	2-907[+]	POL3_DROME^POL3_DROME^Q:1-295,H:330-627^34.43%ID^E:4e-32^RecName: Full=Retrovirus-related Pol polyprotein from transposon 17.6;^Eukaryota; Metazoa; Ecdysozoa; Arthropoda; Hexapoda; Insecta; Pterygota; Neoptera; Endopterygota; Diptera; Brachycera; Muscomorpha; Ephydroidea; Drosophilidae; Drosophila; Sophophora	PF00078.22^RVT_1^Reverse transcriptase (RNA-dependent DNA polymerase)^2-85^E:1.3e-10	NA	NA	NA	GO:0004190^molecular_function^aspartic-type endopeptidase activity`GO:0004519^molecular_function^endonuclease activity`GO:0003676^molecular_function^nucleic acid binding`GO:0003964^molecular_function^RNA-directed DNA polymerase activity`GO:0015074^biological_process^DNA integration	NA
TR53467|c2_g1	TR53467|c2_g1_i1	1.49419	1862.36	1016.51	9.17659	0.663772	-13.8249	1.8e-43	3.77e-39	0.02	0	0.096	0.016	0.018	50.293	29.819	20.272	26.642	93.137	6.622	TR53467|c2_g1_i1	2.58e-14	1	0.00143411	0.000819583	RPOB_SULAC^RPOB_SULAC^Q:1328-2326,H:755-1108^25.96%ID^E:5e-10^RecName: Full=DNA-directed RNA polymerase subunit B;^Archaea; Crenarchaeota; Thermoprotei; Sulfolobales; Sulfolobaceae; Sulfolobus	TR53467|c2_g1_i1|m.79388	2-2368[+]	RPOB_SULAC^RPOB_SULAC^Q:443-775,H:755-1108^25.96%ID^E:1e-10^RecName: Full=DNA-directed RNA polymerase subunit B;^Archaea; Crenarchaeota; Thermoprotei; Sulfolobales; Sulfolobaceae; Sulfolobus	PF00562.23^RNA_pol_Rpb2_6^RNA polymerase Rpb2, domain 6^537-651^E:4.3e-12	NA	NA	COG0085^DNA-dependent RNA polymerase catalyzes the transcription of DNA into RNA using the four ribonucleoside triphosphates as substrates (By similarity)	GO:0003677^molecular_function^DNA binding`GO:0003899^molecular_function^DNA-directed RNA polymerase activity`GO:0032549^molecular_function^ribonucleoside binding`GO:0008270^molecular_function^zinc ion binding`GO:0006351^biological_process^transcription, DNA-templated	GO:0003677^molecular_function^DNA binding`GO:0003899^molecular_function^DNA-directed RNA polymerase activity`GO:0006351^biological_process^transcription, DNA-templated
TR53467|c1_g1	TR53467|c1_g1_i1	0	197.146	107.534	8.30625	0.858155	-9.6792	3.7e-22	2.57e-18	0	0	0	0	0	10.433	6.373	5.026	7.582	20.063	1.99	TR53467|c1_g1_i1	0	1	0.00591978	5.19e-05	NA	TR53467|c1_g1_i1|m.79387	1-2199[+]	NA	NA	NA	NA	NA	NA	NA
TR86776|c0_g1	TR86776|c0_g1_i2	0	174.873	95.3855	8.20094	0.858287	-9.55501	1.24e-21	5.16e-18	0	0	0	0	0	24.343	19.42	11.507	7.217	20.419	3.397	TR86776|c0_g1_i2	0	1	0.00686183	5.89e-05	NA	TR86776|c0_g1_i2|m.126960	296-1252[+]	NA	NA	NA	NA	NA	NA	NA
TR90970|c0_g1	TR90970|c0_g1_i1	0	164.94	89.9673	8.09395	0.865056	-9.35656	8.24e-21	3.13e-17	0	0	0	0	0	12.807	9.495	6.034	4.52	14.573	1.544	TR90970|c0_g1_i1	0	1	0.00724459	6.22e-05	NA	TR90970|c0_g1_i1|m.133173	253-552[+]	NA	NA	NA	NA	NA	NA	NA
TR86776|c1_g1	TR86776|c1_g1_i2	1.70905	1032.87	564.162	8.07733	0.718427	-11.2431	2.5e-29	2.09e-25	0	0.063	0.231	0	0	45.796	30.949	25.433	19.175	72.98	4.826	TR86776|c1_g1_i2	5.11e-10	1	0.0095968	0.0015349	NA	TR86776|c1_g1_i2|m.126967	1373-1795[+]	NA	NA	NA	NA	NA	NA	NA
TR86776|c1_g1	TR86776|c1_g1_i1	1.70905	1032.87	564.162	8.07733	0.718427	-11.2431	2.5e-29	2.09e-25	0	0.063	0.231	0	0	45.796	30.949	25.433	19.175	72.98	4.826	TR86776|c1_g1_i1	0	1	0.00301539	0.00171461	NA	TR86776|c1_g1_i1|m.126961	1688-3202[+]	NA	NA	NA	NA	NA	NA	NA
TR47256|c0_g2	TR47256|c0_g2_i1	14.2316	24746.5	13504.6	7.94782	0.922752	-8.61317	7.11e-18	1.98e-14	0.459	0.77	1.146	1.282	1.411	2718.71	5879.28	1563.98	355.332	144.702	1.681	TR47256|c0_g2_i1	0	1	0.000606547	0.00058957	NA	TR47256|c0_g2_i1|m.70165	50-979[+]	NA	PF03732.12^Retrotrans_gag^Retrotransposon gag protein^139-228^E:4.8e-06`PF00098.18^zf-CCHC^Zinc knuckle^286-301^E:0.0032	NA	NA	NA	NA	GO:0003676^molecular_function^nucleic acid binding`GO:0008270^molecular_function^zinc ion binding
TR115945|c0_g1	TR115945|c0_g1_i2	116.965	91623.7	50029.7	7.94725	0.82564	-9.62556	6.24e-22	3.1e-18	1.473	2.414	26.117	2.289	2.213	7881.71	6444.76	6148.76	6563.03	5874.63	3.214	TR115945|c0_g1_i2	2.89e-15	1	0.00134104	0.000206832	NA	NA	NA	NA	NA	NA	NA	NA	NA	NA
TR115945|c0_g1	TR115945|c0_g1_i1	116.965	91623.7	50029.7	7.94725	0.82564	-9.62556	6.24e-22	3.1e-18	1.473	2.414	26.117	2.289	2.213	7881.71	6444.76	6148.76	6563.03	5874.63	3.214	TR115945|c0_g1_i1	0	1	0.00130661	0.00130694	NA	TR115945|c0_g1_i1|m.169457	61-1683[+]	NA	PF00978.16^RdRP_2^RNA dependent RNA polymerase^50-418^E:9.3e-20`PF00998.18^RdRP_3^Viral RNA dependent RNA polymerase^160-353^E:6.4e-05	NA	NA	NA	NA	GO:0003723^molecular_function^RNA binding`GO:0003968^molecular_function^RNA-directed RNA polymerase activity`GO:0006351^biological_process^transcription, DNA-templated`GO:0039694^biological_process^viral RNA genome replication
TR65526|c0_g1	TR65526|c0_g1_i1	123.008	91768.1	50111.2	7.91056	0.822432	-9.6185	6.68e-22	3.1e-18	2.459	2.615	26.329	2.124	2.028	9615.75	6767.03	4806.04	4154.89	5347.32	3.168	TR65526|c0_g1_i1	0	1	0.00135376	0.00136179	NA	TR65526|c0_g1_i1|m.96375	663-956[+]	NA	NA	NA	ExpAA=22.86^PredHel=1^Topology=o32-54i	NA	NA	NA
TR4145|c0_g2	TR4145|c0_g2_i1	252.043	176938	96626	7.6607	0.85237	-8.98753	2.53e-19	8.8e-16	7.551	7.011	144.527	7.922	11.411	42152.8	28338.4	26049.1	20896.2	28701.7	10.648	TR4145|c0_g2_i1	0	1	0.00143487	0.00144673	NA	TR4145|c0_g2_i1|m.5871	1-483[+]	NA	NA	NA	NA	NA	NA	NA
TR115751|c2_g2	TR115751|c2_g2_i1	0	96.661	52.7242	7.53363	0.87762	-8.58416	9.15e-18	2.39e-14	0	0	0	0	0	3.971	3.854	2.642	3.58	9.261	1.075	TR115751|c2_g2_i1	0	1	0.0207921	0.000179755	DPOL_ARCFU^DPOL_ARCFU^Q:305-1936,H:128-643^25.17%ID^E:3e-31^RecName: Full=DNA polymerase;^Archaea; Euryarchaeota; Archaeoglobi; Archaeoglobales; Archaeoglobaceae; Archaeoglobus	TR115751|c2_g2_i1|m.169166	2-2218[+]	DPOL_ARCFU^DPOL_ARCFU^Q:102-665,H:128-659^25.17%ID^E:3e-32^RecName: Full=DNA polymerase;^Archaea; Euryarchaeota; Archaeoglobi; Archaeoglobales; Archaeoglobaceae; Archaeoglobus	PF00136.16^DNA_pol_B^DNA polymerase family B^370-666^E:1.2e-48	NA	NA	COG0417^DNA polymerase	GO:0003677^molecular_function^DNA binding`GO:0003887^molecular_function^DNA-directed DNA polymerase activity`GO:0000166^molecular_function^nucleotide binding`GO:0006260^biological_process^DNA replication	GO:0000166^molecular_function^nucleotide binding`GO:0003677^molecular_function^DNA binding
TR28746|c1_g2	TR28746|c1_g2_i3	0	113.808	62.077	7.52805	0.89511	-8.41019	4.09e-17	1.01e-13	0	0	0	0	0	54.684	16.115	32.149	9.463	5.553	66.575	TR28746|c1_g2_i3	0	1	0.0150654	0.000132905	SPRR1_PIG^SPRR1_PIG^Q:407-523,H:38-76^82.05%ID^E:2e-10^RecName: Full=Cornifin;^Eukaryota; Metazoa; Chordata; Craniata; Vertebrata; Euteleostomi; Mammalia; Eutheria; Laurasiatheria; Cetartiodactyla; Suina; Suidae; Sus`SPRR1_PIG^SPRR1_PIG^Q:410-514,H:47-81^80%ID^E:3e-08^RecName: Full=Cornifin;^Eukaryota; Metazoa; Chordata; Craniata; Vertebrata; Euteleostomi; Mammalia; Eutheria; Laurasiatheria; Ceta…	NA	NA	NA	NA	NA	NA	NA	GO:0005737^cellular_component^cytoplasm`GO:0031424^biological_process^keratinization`GO:0018149^biological_process^peptide cross-linking	NA
TR39039|c0_g2	TR39039|c0_g2_i1	0	56.955	31.0664	6.83936	0.91014	-7.51463	5.71e-14	9.17e-11	0	0	0	0	0	0.63	2.594	1.231	0.557	3.593	0.915	TR39039|c0_g2_i1	0	1	0.020229	0.000179943	NA	NA	NA	NA	NA	NA	NA	NA	NA	NA
TR115751|c1_g1	TR115751|c1_g1_i1	0.939211	205.744	112.651	6.66122	0.751773	-8.86069	7.95e-19	2.56e-15	0	0	0.231	0	0	15.318	8.461	5.888	8.916	18.198	1.155	TR115751|c1_g1_i1	6.19e-13	1	0.0102323	0.00467171	NA	TR115751|c1_g1_i1|m.169165	181-1968[+]	NA	PF00623.15^RNA_pol_Rpb1_2^RNA polymerase Rpb1, domain 2^168-242^E:2e-07	NA	NA	NA	NA	GO:0003677^molecular_function^DNA binding`GO:0003899^molecular_function^DNA-directed RNA polymerase activity`GO:0006351^biological_process^transcription, DNA-templated
TR47256|c0_g1	TR47256|c0_g1_i1	1.87002	1830.93	999.541	6.56443	0.992807	-6.61199	3.79e-11	3.68e-08	0.068	0.074	0.347	0.181	0	136.883	380.93	98.809	101.146	56.029	0	TR47256|c0_g1_i1	0	1	0.00163462	0.001047	YI31B_YEAST^YI31B_YEAST^Q:101-1312,H:622-1026^30.83%ID^E:7e-56^RecName: Full=Transposon Ty3-I Gag-Pol polyprotein;^Eukaryota; Fungi; Dikarya; Ascomycota; Saccharomycotina; Saccharomycetes; Saccharomycetales; Saccharomycetaceae; Saccharomyces	TR47256|c0_g1_i1|m.70164	68-1351[+]	YI31B_YEAST^YI31B_YEAST^Q:12-415,H:622-1026^30.83%ID^E:2e-56^RecName: Full=Transposon Ty3-I Gag-Pol polyprotein;^Eukaryota; Fungi; Dikarya; Ascomycota; Saccharomycotina; Saccharomycetes; Saccharomycetales; Saccharomycetaceae; Saccharomyces	PF00078.22^RVT_1^Reverse transcriptase (RNA-dependent DNA polymerase)^57-215^E:3.6e-21	NA	NA	NA	GO:0005737^cellular_component^cytoplasm`GO:0005634^cellular_component^nucleus`GO:0000943^cellular_component^retrotransposon nucleocapsid`GO:0004190^molecular_function^aspartic-type endopeptidase activity`GO:0005524^molecular_function^ATP binding`GO:0003677^molecular_function^DNA binding`GO:0003887^molecular_function^DNA-directed DNA polymerase activity`GO:0008233^molecular_function^peptidase acti…	NA
TR59920|c0_g1	TR59920|c0_g1_i1	0.554978	674.2	367.998	6.07113	1.02727	-5.90994	3.42e-09	1.52e-06	0.049	0	0	0.047	0.053	69.508	41.359	95.619	4.012	7.03	0	TR59920|c0_g1_i1	1.11e-16	1	0.00252864	0.000863155	NA	TR59920|c0_g1_i1|m.88271	135-848[+]	NA	NA	NA	NA	NA	NA	NA
TR132368|c3_g3	TR132368|c3_g3_i3	0.375685	61.3968	33.6599	5.98158	0.809183	-7.39212	1.45e-13	1.95e-10	0	0	0.539	0	0	6.766	42.78	13.108	3.772	14.824	23.011	TR132368|c3_g3_i3	2.29e-08	1	0.0289904	0.00746385	NA	NA	NA	NA	NA	NA	NA	NA	NA	NA
TR24889|c0_g1	NA	0	36.983	20.1725	5.82279	0.99079	-5.87692	4.18e-09	1.77e-06	0	0	0	0	0	2.868	21.874	2.787	4.223	3.206	0	TR24889|c0_g1_i1	NA	NA	NA	NA	NA	TR24889|c0_g1_i1|m.36657	147-467[+]	NA	NA	NA	NA	NA	NA	NA
TR122779|c0_g1	NA	0	28.4595	15.5233	5.68846	0.986087	-5.76872	7.99e-09	3.01e-06	0	0	0	0	0	1.481	4.747	4.142	0.825	5.207	0	TR122779|c0_g1_i1	NA	NA	NA	NA	NA	TR122779|c0_g1_i1|m.179550	878-1114[+]	NA	NA	NA	NA	NA	NA	NA
TR105809|c0_g2	NA	0	30.3389	16.5485	5.67946	0.991963	-5.72548	1.03e-08	3.68e-06	0	0	0	0	0	3.793	11.605	12.481	1.037	4.274	0	TR105809|c0_g2_i1	NA	NA	NA	NA	NA	NA	NA	NA	NA	NA	NA	NA	NA	NA
TR50734|c0_g1	TR50734|c0_g1_i1	0	110.664	60.3621	5.59496	1.05139	-5.3215	1.03e-07	2.44e-05	0	0	0	0	0	16.579	103.269	13.522	8.801	22.734	0	TR50734|c0_g1_i1	0	1	0.0103192	9.28e-05	NA	NA	NA	NA	NA	NA	NA	NA	NA	NA
TR140037|c0_g1	TR140037|c0_g1_i1	0	95.8244	52.2679	5.44987	1.05657	-5.1581	2.49e-07	4.79e-05	0	0	0	0	0	1.965	17.095	1.063	2.898	4.013	0	TR140037|c0_g1_i1	0	1	0.011661	0.000107072	NA	TR140037|c0_g1_i1|m.204841	1637-1942[+]	NA	NA	NA	ExpAA=12.71^PredHel=1^Topology=i69-86o	NA	NA	NA
TR28746|c1_g1	TR28746|c1_g1_i5	6.51193	440.619	243.298	5.37181	0.721214	-7.44829	9.46e-14	1.39e-10	1.649	2.783	5.622	0	4.083	227.74	57.496	96.38	34.608	27.365	511.707	TR28746|c1_g1_i5	0.00016705	0.999833	0.0817763	0.0135148	SPR1B_MOUSE^SPR1B_MOUSE^Q:3-230,H:44-119^77.63%ID^E:3e-26^RecName: Full=Cornifin-B;^Eukaryota; Metazoa; Chordata; Craniata; Vertebrata; Euteleostomi; Mammalia; Eutheria; Euarchontoglires; Glires; Rodentia; Sciurognathi; Muroidea; Muridae; Murinae; Mus; Mus`SPR1B_MOUSE^SPR1B_MOUSE^Q:3-230,H:52-127^75%ID^E:2e-24^RecName: Full=Cornifin-B;^Eukaryota; Metazoa; Chordata; Craniata; Vertebrata; Euteleost…	NA	NA	NA	NA	NA	NA	NA	GO:0001533^cellular_component^cornified envelope`GO:0005737^cellular_component^cytoplasm`GO:0005200^molecular_function^structural constituent of cytoskeleton`GO:0031424^biological_process^keratinization`GO:0018149^biological_process^peptide cross-linking`GO:0008360^biological_process^regulation of cell shape	NA
TR28746|c1_g1	TR28746|c1_g1_i3	6.51193	440.619	243.298	5.37181	0.721214	-7.44829	9.46e-14	1.39e-10	1.649	2.783	5.622	0	4.083	227.74	57.496	96.38	34.608	27.365	511.707	TR28746|c1_g1_i3	2.01e-05	0.99998	0.0729695	0.0363753	SPR1A_MOUSE^SPR1A_MOUSE^Q:3-257,H:59-144^75.58%ID^E:3e-26^RecName: Full=Cornifin-A;^Eukaryota; Metazoa; Chordata; Craniata; Vertebrata; Euteleostomi; Mammalia; Eutheria; Euarchontoglires; Glires; Rodentia; Sciurognathi; Muroidea; Muridae; Murinae; Mus; Mus`SPR1A_MOUSE^SPR1A_MOUSE^Q:18-224,H:33-100^69.57%ID^E:2e-16^RecName: Full=Cornifin-A;^Eukaryota; Metazoa; Chordata; Craniata; Vertebrata; Eutel…	TR28746|c1_g1_i3|m.42325	3-260[+]	SPR1A_MOUSE^SPR1A_MOUSE^Q:1-85,H:59-144^75.58%ID^E:2e-27^RecName: Full=Cornifin-A;^Eukaryota; Metazoa; Chordata; Craniata; Vertebrata; Euteleostomi; Mammalia; Eutheria; Euarchontoglires; Glires; Rodentia; Sciurognathi; Muroidea; Muridae; Murinae; Mus; Mus`SPR1A_MOUSE^SPR1A_MOUSE^Q:6-74,H:33-100^69.57%ID^E:1e-17^RecName: Full=Cornifin-A;^Eukaryota; Metazoa; Chordata; Craniata; Vertebrata; Euteleos…	PF02389.10^Cornifin^Cornifin (SPRR) family^2-81^E:1.5e-21	NA	NA	NA	GO:0071944^cellular_component^cell periphery`GO:0005737^cellular_component^cytoplasm`GO:0031424^biological_process^keratinization`GO:0018149^biological_process^peptide cross-linking	GO:0018149^biological_process^peptide cross-linking`GO:0005737^cellular_component^cytoplasm
TR28746|c1_g1	TR28746|c1_g1_i4	6.51193	440.619	243.298	5.37181	0.721214	-7.44829	9.46e-14	1.39e-10	1.649	2.783	5.622	0	4.083	227.74	57.496	96.38	34.608	27.365	511.707	TR28746|c1_g1_i4	2.12e-07	1	0.0202763	0.00330348	SPRR1_MACMU^SPRR1_MACMU^Q:1-126,H:47-89^83.72%ID^E:5e-12^RecName: Full=Cornifin;^Eukaryota; Metazoa; Chordata; Craniata; Vertebrata; Euteleostomi; Mammalia; Eutheria; Euarchontoglires; Primates; Haplorrhini; Catarrhini; Cercopithecidae; Cercopithecinae; Macaca	NA	NA	NA	NA	NA	NA	NA	GO:0001533^cellular_component^cornified envelope`GO:0005737^cellular_component^cytoplasm`GO:0070062^cellular_component^extracellular vesicular exosome`GO:0005198^molecular_function^structural molecule activity`GO:0031424^biological_process^keratinization`GO:0018149^biological_process^peptide cross-linking	NA
TR28746|c1_g1	TR28746|c1_g1_i6	6.51193	440.619	243.298	5.37181	0.721214	-7.44829	9.46e-14	1.39e-10	1.649	2.783	5.622	0	4.083	227.74	57.496	96.38	34.608	27.365	511.707	TR28746|c1_g1_i6	4.85e-09	1	0.0144057	0.00475431	SPRR1_MACMU^SPRR1_MACMU^Q:1-102,H:55-89^85.71%ID^E:3e-08^RecName: Full=Cornifin;^Eukaryota; Metazoa; Chordata; Craniata; Vertebrata; Euteleostomi; Mammalia; Eutheria; Euarchontoglires; Primates; Haplorrhini; Catarrhini; Cercopithecidae; Cercopithecinae; Macaca	NA	NA	NA	NA	NA	NA	NA	GO:0001533^cellular_component^cornified envelope`GO:0005737^cellular_component^cytoplasm`GO:0070062^cellular_component^extracellular vesicular exosome`GO:0005198^molecular_function^structural molecule activity`GO:0031424^biological_process^keratinization`GO:0018149^biological_process^peptide cross-linking	NA
TR28746|c1_g1	TR28746|c1_g1_i1	6.51193	440.619	243.298	5.37181	0.721214	-7.44829	9.46e-14	1.39e-10	1.649	2.783	5.622	0	4.083	227.74	57.496	96.38	34.608	27.365	511.707	TR28746|c1_g1_i1	1.24e-12	1	0.00776308	0.00233799	SPR1A_MOUSE^SPR1A_MOUSE^Q:3-257,H:59-144^74.42%ID^E:2e-25^RecName: Full=Cornifin-A;^Eukaryota; Metazoa; Chordata; Craniata; Vertebrata; Euteleostomi; Mammalia; Eutheria; Euarchontoglires; Glires; Rodentia; Sciurognathi; Muroidea; Muridae; Murinae; Mus; Mus`SPR1A_MOUSE^SPR1A_MOUSE^Q:18-242,H:33-105^64%ID^E:7e-15^RecName: Full=Cornifin-A;^Eukaryota; Metazoa; Chordata; Craniata; Vertebrata; Euteleos…	TR28746|c1_g1_i1|m.42323	3-260[+]	SPR1A_MOUSE^SPR1A_MOUSE^Q:1-85,H:59-144^74.42%ID^E:7e-27^RecName: Full=Cornifin-A;^Eukaryota; Metazoa; Chordata; Craniata; Vertebrata; Euteleostomi; Mammalia; Eutheria; Euarchontoglires; Glires; Rodentia; Sciurognathi; Muroidea; Muridae; Murinae; Mus; Mus`SPR1A_MOUSE^SPR1A_MOUSE^Q:6-80,H:33-105^64%ID^E:6e-16^RecName: Full=Cornifin-A;^Eukaryota; Metazoa; Chordata; Craniata; Vertebrata; Euteleostom…	PF02389.10^Cornifin^Cornifin (SPRR) family^1-82^E:2.6e-23	NA	NA	NA	GO:0071944^cellular_component^cell periphery`GO:0005737^cellular_component^cytoplasm`GO:0031424^biological_process^keratinization`GO:0018149^biological_process^peptide cross-linking	GO:0018149^biological_process^peptide cross-linking`GO:0005737^cellular_component^cytoplasm
TR166772|c0_g1	NA	0	28.3607	15.4695	5.31072	1.02425	-5.18498	2.16e-07	4.32e-05	0	0	0	0	0	0.053	0.108	0.649	0.173	7.606	1.59	TR166772|c0_g1_i1	NA	NA	NA	NA	CO8B_HUMAN^CO8B_HUMAN^Q:2-1492,H:94-590^78.87%ID^E:0^RecName: Full=Complement component C8 beta chain;^Eukaryota; Metazoa; Chordata; Craniata; Vertebrata; Euteleostomi; Mammalia; Eutheria; Euarchontoglires; Primates; Haplorrhini; Catarrhini; Hominidae; Homo	TR166772|c0_g1_i1|m.242652	2-1495[+]	CO8B_HUMAN^CO8B_HUMAN^Q:1-497,H:94-590^78.87%ID^E:0^RecName: Full=Complement component C8 beta chain;^Eukaryota; Metazoa; Chordata; Craniata; Vertebrata; Euteleostomi; Mammalia; Eutheria; Euarchontoglires; Primates; Haplorrhini; Catarrhini; Hominidae; Homo	PF00057.13^Ldl_recept_a^Low-density lipoprotein receptor domain class A^30-62^E:7.6e-07`PF01823.14^MACPF^MAC/Perforin domain^184-402^E:4.6e-44`PF00090.14^TSP_1^Thrombospondin type 1 domain^458-497^E:1.4e-05	NA	NA	NOG146647^TetR family transcriptional Regulator	GO:0005576^cellular_component^extracellular region`GO:0005615^cellular_component^extracellular space`GO:0070062^cellular_component^extracellular vesicular exosome`GO:0016020^cellular_component^membrane`GO:0005579^cellular_component^membrane attack complex`GO:0031982^cellular_component^vesicle`GO:0006956^biological_process^complement activation`GO:0006957^biological_process^complement activation, …	GO:0005515^molecular_function^protein binding
TR68954|c0_g1	NA	0	373.094	203.506	5.28136	1.07775	-4.90036	9.57e-07	0.000127269	0	0	0	0	0	66.682	37.914	64.399	2.908	6.757	0	TR68954|c0_g1_i1	NA	NA	NA	NA	NA	TR68954|c0_g1_i1|m.101472	1-1212[+]	NA	NA	NA	NA	NA	NA	NA
TR99639|c1_g1	TR99639|c1_g1_i2	1.24997	120.004	66.0251	5.28016	0.867277	-6.0882	1.14e-09	6.91e-07	0.468	0	0	0.055	0	3.499	11.034	20.16	0.096	2.588	15.177	TR99639|c1_g1_i2	0.000102238	0.999898	0.0580525	0.0245059	NA	TR99639|c1_g1_i2|m.145482	589-978[+]	NA	NA	NA	NA	NA	NA	NA
TR99639|c1_g1	TR99639|c1_g1_i1	1.24997	120.004	66.0251	5.28016	0.867277	-6.0882	1.14e-09	6.91e-07	0.468	0	0	0.055	0	3.499	11.034	20.16	0.096	2.588	15.177	TR99639|c1_g1_i1	1.41e-10	1	0.0186658	0.00620143	NA	NA	NA	NA	NA	NA	NA	NA	NA	NA
TR57524|c0_g1	TR57524|c0_g1_i1	0.401149	37.4953	20.6343	5.20829	0.861684	-6.04432	1.5e-09	8.36e-07	0	0.295	0	0	0.185	17.083	12.175	7.254	0.384	1.435	7.709	TR57524|c0_g1_i1	1.28e-05	0.999987	0.0386321	0.00600692	PLAC8_HUMAN^PLAC8_HUMAN^Q:96-413,H:9-115^64.49%ID^E:2e-40^RecName: Full=Placenta-specific gene 8 protein;^Eukaryota; Metazoa; Chordata; Craniata; Vertebrata; Euteleostomi; Mammalia; Eutheria; Euarchontoglires; Primates; Haplorrhini; Catarrhini; Hominidae; Homo	TR57524|c0_g1_i1|m.84881	87-416[+]	PLAC8_HUMAN^PLAC8_HUMAN^Q:4-109,H:9-115^64.49%ID^E:7e-42^RecName: Full=Placenta-specific gene 8 protein;^Eukaryota; Metazoa; Chordata; Craniata; Vertebrata; Euteleostomi; Mammalia; Eutheria; Euarchontoglires; Primates; Haplorrhini; Catarrhini; Hominidae; Homo	PF04749.12^PLAC8^PLAC8 family^20-99^E:3.2e-15	NA	NA	NA	GO:0003682^molecular_function^chromatin binding`GO:0050873^biological_process^brown fat cell differentiation`GO:0042742^biological_process^defense response to bacterium`GO:0043066^biological_process^negative regulation of apoptotic process`GO:0040015^biological_process^negative regulation of multicellular organism growth`GO:0008284^biological_process^positive regulation of cell proliferation`GO:0…	NA
TR43788|c0_g1	TR43788|c0_g1_i1	0.382678	53.74	29.4867	5.08806	0.962023	-5.28892	1.23e-07	2.81e-05	0	0	0.039	0	0.035	0.063	0.226	0.739	0.029	8.507	1.533	TR43788|c0_g1_i1	3.38e-06	0.999997	0.0266518	0.00737253	PH4H_HUMAN^PH4H_HUMAN^Q:39-1397,H:1-452^92.49%ID^E:0^RecName: Full=Phenylalanine-4-hydroxylase;^Eukaryota; Metazoa; Chordata; Craniata; Vertebrata; Euteleostomi; Mammalia; Eutheria; Euarchontoglires; Primates; Haplorrhini; Catarrhini; Hominidae; Homo	TR43788|c0_g1_i1|m.64930	3-1400[+]	PH4H_HUMAN^PH4H_HUMAN^Q:13-465,H:1-452^92.49%ID^E:0^RecName: Full=Phenylalanine-4-hydroxylase;^Eukaryota; Metazoa; Chordata; Craniata; Vertebrata; Euteleostomi; Mammalia; Eutheria; Euarchontoglires; Primates; Haplorrhini; Catarrhini; Hominidae; Homo	PF01842.20^ACT^ACT domain^49-109^E:6.2e-08`PF00351.16^Biopterin_H^Biopterin-dependent aromatic amino acid hydroxylase^132-463^E:3.5e-191	NA	NA	COG3186^Phenylalanine 4-monooxygenase	GO:0005829^cellular_component^cytosol`GO:0070062^cellular_component^extracellular vesicular exosome`GO:0016597^molecular_function^amino acid binding`GO:0005506^molecular_function^iron ion binding`GO:0004505^molecular_function^phenylalanine 4-monooxygenase activity`GO:0042423^biological_process^catecholamine biosynthetic process`GO:0008652^biological_process^cellular amino acid biosynthetic proces…	GO:0016597^molecular_function^amino acid binding`GO:0008152^biological_process^metabolic process`GO:0016714^molecular_function^oxidoreductase activity, acting on paired donors, with incorporation or reduction of molecular oxygen, reduced pteridine as one donor, and incorporation of one atom of oxygen`GO:0055114^biological_process^oxidation-reduction process
TR125848|c0_g1	TR125848|c0_g1_i2	9.59178	623.076	344.219	5.08722	0.809972	-6.28073	3.37e-10	2.48e-07	1.063	0.084	0.058	0.747	0.705	38.82	14.468	4.455	2.217	7.281	148.534	TR125848|c0_g1_i2	2.15e-07	1	0.0265719	0.0134915	MMP3_HUMAN^MMP3_HUMAN^Q:114-1115,H:21-356^77.98%ID^E:0^RecName: Full=Stromelysin-1;^Eukaryota; Metazoa; Chordata; Craniata; Vertebrata; Euteleostomi; Mammalia; Eutheria; Euarchontoglires; Primates; Haplorrhini; Catarrhini; Hominidae; Homo`MMP3_HUMAN^MMP3_HUMAN^Q:1115-1318,H:410-477^77.94%ID^E:1e-17^RecName: Full=Stromelysin-1;^Eukaryota; Metazoa; Chordata; Craniata; Vertebrata; Euteleostomi; Mamm…	TR125848|c0_g1_i2|m.183567	54-1166[+]	MMP3_HUMAN^MMP3_HUMAN^Q:1-354,H:1-356^80.06%ID^E:0^RecName: Full=Stromelysin-1;^Eukaryota; Metazoa; Chordata; Craniata; Vertebrata; Euteleostomi; Mammalia; Eutheria; Euarchontoglires; Primates; Haplorrhini; Catarrhini; Hominidae; Homo	PF01471.13^PG_binding_1^Putative peptidoglycan binding domain^31-87^E:8.8e-11`PF00413.19^Peptidase_M10^Matrixin^108-264^E:4.4e-64`PF00045.14^Hemopexin^Hemopexin^294-336^E:2.1e-11	sigP:1^17^0.809^YES	NA	NA	GO:0005576^cellular_component^extracellular region`GO:0005615^cellular_component^extracellular space`GO:0005578^cellular_component^proteinaceous extracellular matrix`GO:0005509^molecular_function^calcium ion binding`GO:0004175^molecular_function^endopeptidase activity`GO:0004222^molecular_function^metalloendopeptidase activity`GO:0008270^molecular_function^zinc ion binding`GO:0071230^biological_p…	GO:0004222^molecular_function^metalloendopeptidase activity`GO:0008270^molecular_function^zinc ion binding`GO:0006508^biological_process^proteolysis`GO:0031012^cellular_component^extracellular matrix
TR125848|c0_g1	TR125848|c0_g1_i1	9.59178	623.076	344.219	5.08722	0.809972	-6.28073	3.37e-10	2.48e-07	1.063	0.084	0.058	0.747	0.705	38.82	14.468	4.455	2.217	7.281	148.534	TR125848|c0_g1_i1	6.63e-08	1	0.017332	0.016308	MMP3_HUMAN^MMP3_HUMAN^Q:120-1478,H:23-477^78.68%ID^E:0^RecName: Full=Stromelysin-1;^Eukaryota; Metazoa; Chordata; Craniata; Vertebrata; Euteleostomi; Mammalia; Eutheria; Euarchontoglires; Primates; Haplorrhini; Catarrhini; Hominidae; Homo	TR125848|c0_g1_i1|m.183566	54-1481[+]	MMP3_CANFA^MMP3_CANFA^Q:1-475,H:1-478^78.66%ID^E:0^RecName: Full=Stromelysin-1;^Eukaryota; Metazoa; Chordata; Craniata; Vertebrata; Euteleostomi; Mammalia; Eutheria; Laurasiatheria; Carnivora; Caniformia; Canidae; Canis	PF01471.13^PG_binding_1^Putative peptidoglycan binding domain^31-87^E:1.3e-10`PF00413.19^Peptidase_M10^Matrixin^108-264^E:7.6e-64`PF00045.14^Hemopexin^Hemopexin^294-336^E:3e-11`PF00045.14^Hemopexin^Hemopexin^339-380^E:1.5e-08`PF00045.14^Hemopexin^Hemopexin^386-432^E:8.3e-15`PF00045.14^Hemopexin^Hemopexin^435-475^E:7.7e-08	sigP:1^23^0.773^YES	NA	NA	GO:0005578^cellular_component^proteinaceous extracellular matrix`GO:0005509^molecular_function^calcium ion binding`GO:0004222^molecular_function^metalloendopeptidase activity`GO:0008270^molecular_function^zinc ion binding`GO:0071230^biological_process^cellular response to amino acid stimulus`GO:0030574^biological_process^collagen catabolic process`GO:0010727^biological_process^negative regulation…	GO:0004222^molecular_function^metalloendopeptidase activity`GO:0008270^molecular_function^zinc ion binding`GO:0006508^biological_process^proteolysis`GO:0031012^cellular_component^extracellular matrix
TR168663|c0_g1	TR168663|c0_g1_i1	0	121.047	66.0255	5.08231	1.07837	-4.71295	2.44e-06	0.000262883	0	0	0	0	0	39.997	30.885	55.209	1.037	4.966	0	TR168663|c0_g1_i1	0	1	0.009463	8.52e-05	NA	TR168663|c0_g1_i1|m.245103	80-634[+]	NA	NA	NA	NA	NA	NA	NA
TR43244|c0_g2	NA	0	16.2486	8.86288	5.07532	1.01324	-5.00899	5.47e-07	8.34e-05	0	0	0	0	0	0.641	3.09	3.705	0.566	3.552	0	TR43244|c0_g2_i1	NA	NA	NA	NA	NA	TR43244|c0_g2_i1|m.64320	51-884[+]	NA	NA	NA	NA	NA	NA	NA
TR78433|c0_g1	TR78433|c0_g1_i2	1.30923	96.0659	52.9947	5.02508	0.858569	-5.85286	4.83e-09	1.98e-06	0	0	0.587	0.079	0	13.574	2.605	22.578	0.768	0.702	14.251	TR78433|c0_g1_i2	1.85e-08	1	0.029723	0.0152158	IL23A_HORSE^IL23A_HORSE^Q:194-775,H:1-192^87.11%ID^E:2e-96^RecName: Full=Interleukin-23 subunit alpha;^Eukaryota; Metazoa; Chordata; Craniata; Vertebrata; Euteleostomi; Mammalia; Eutheria; Laurasiatheria; Perissodactyla; Equidae; Equus	TR78433|c0_g1_i2|m.114850	2-778[+]	IL23A_HORSE^IL23A_HORSE^Q:65-258,H:1-192^87.11%ID^E:2e-111^RecName: Full=Interleukin-23 subunit alpha;^Eukaryota; Metazoa; Chordata; Craniata; Vertebrata; Euteleostomi; Mammalia; Eutheria; Laurasiatheria; Perissodactyla; Equidae; Equus	PF00489.12^IL6^Interleukin-6/G-CSF/MGF family^135-248^E:1.4e-06	NA	NA	NOG42887^metallophosphoesterase domain containing	GO:0070743^cellular_component^interleukin-23 complex`GO:0050829^biological_process^defense response to Gram-negative bacterium`GO:0051607^biological_process^defense response to virus`GO:0006954^biological_process^inflammatory response`GO:0045087^biological_process^innate immune response`GO:0032693^biological_process^negative regulation of interleukin-10 production`GO:0042104^biological_process^po…	GO:0005125^molecular_function^cytokine activity`GO:0006955^biological_process^immune response`GO:0005576^cellular_component^extracellular region
TR127477|c3_g1	TR127477|c3_g1_i3	5.00179	257.082	142.5	5.01915	0.723204	-6.94016	3.92e-12	4.67e-09	0.615	4.944	5.381	2.423	0.996	177.668	2.573	298.499	71.155	122.104	65.237	TR127477|c3_g1_i3	4.06e-10	1	0.0184658	0.0109959	ABC3G_PAPAN^ABC3G_PAPAN^Q:98-385,H:194-294^49.02%ID^E:6e-23^RecName: Full=DNA dC->dU-editing enzyme APOBEC-3G;^Eukaryota; Metazoa; Chordata; Craniata; Vertebrata; Euteleostomi; Mammalia; Eutheria; Euarchontoglires; Primates; Haplorrhini; Catarrhini; Cercopithecidae; Cercopithecinae; Papio	TR127477|c3_g1_i3|m.186134	71-385[+]	ABC3G_PAPAN^ABC3G_PAPAN^Q:10-105,H:194-294^49.02%ID^E:3e-23^RecName: Full=DNA dC->dU-editing enzyme APOBEC-3G;^Eukaryota; Metazoa; Chordata; Craniata; Vertebrata; Euteleostomi; Mammalia; Eutheria; Euarchontoglires; Primates; Haplorrhini; Catarrhini; Cercopithecidae; Cercopithecinae; Papio	PF08210.6^APOBEC_N^APOBEC-like N-terminal domain^20-105^E:4.9e-09	NA	NA	NA	GO:0005737^cellular_component^cytoplasm`GO:0000932^cellular_component^cytoplasmic mRNA processing body`GO:0005634^cellular_component^nucleus`GO:0030529^cellular_component^ribonucleoprotein complex`GO:0047844^molecular_function^deoxycytidine deaminase activity`GO:0003723^molecular_function^RNA binding`GO:0008270^molecular_function^zinc ion binding`GO:0009972^biological_process^cytidine deamination…	GO:0008270^molecular_function^zinc ion binding`GO:0016814^molecular_function^hydrolase activity, acting on carbon-nitrogen (but not peptide) bonds, in cyclic amidines
TR43244|c0_g1	NA	0	16.6981	9.10806	5.00719	1.02294	-4.8949	9.84e-07	0.00013003	0	0	0	0	0	1.765	3.94	4.354	0.307	0.524	0	TR43244|c0_g1_i1	NA	NA	NA	NA	NA	TR43244|c0_g1_i1|m.64319	60-923[+]	NA	NA	NA	NA	NA	NA	NA
TR91785|c0_g1	TR91785|c0_g1_i1	0	69.6129	37.9707	4.97243	1.07655	-4.61885	3.86e-06	0.000363076	0	0	0	0	0	11.599	14.35	23.306	0.585	1.32	0	TR91785|c0_g1_i1	0	1	0.0163776	0.000148021	NA	TR91785|c0_g1_i1|m.134378	1-780[+]	NA	NA	NA	NA	NA	NA	NA
TR98788|c0_g1	NA	0	18.6538	10.1748	4.93909	1.03661	-4.76464	1.89e-06	0.000213036	0	0	0	0	0	3.456	8.461	3.19	0.134	0.503	0	TR98788|c0_g1_i1	NA	NA	NA	NA	NA	TR98788|c0_g1_i1|m.144114	564-818[+]	NA	NA	NA	NA	NA	NA	NA
TR159746|c0_g1	TR159746|c0_g1_i1	49.2296	2077.62	1155.63	4.93058	0.638758	-7.71901	1.17e-14	2.13e-11	3.873	0.601	1.194	0.142	0.6	81.548	64.106	46.074	66.433	5.678	71.322	TR159746|c0_g1_i1	1.18e-09	1	0.0299561	0.0293889	PGH2_RABIT^PGH2_RABIT^Q:267-2024,H:19-604^89.25%ID^E:0^RecName: Full=Prostaglandin G/H synthase 2;^Eukaryota; Metazoa; Chordata; Craniata; Vertebrata; Euteleostomi; Mammalia; Eutheria; Euarchontoglires; Glires; Lagomorpha; Leporidae; Oryctolagus	TR159746|c0_g1_i1|m.232642	213-2027[+]	PGH2_MOUSE^PGH2_MOUSE^Q:1-604,H:1-604^87.25%ID^E:0^RecName: Full=Prostaglandin G/H synthase 2;^Eukaryota; Metazoa; Chordata; Craniata; Vertebrata; Euteleostomi; Mammalia; Eutheria; Euarchontoglires; Glires; Rodentia; Sciurognathi; Muroidea; Muridae; Murinae; Mus; Mus	PF03098.10^An_peroxidase^Animal haem peroxidase^131-202^E:4e-15`PF03098.10^An_peroxidase^Animal haem peroxidase^209-561^E:2.8e-79	sigP:1^18^0.852^YES	NA	NOG39991^Wiskott-Aldrich syndrome-like	GO:0005901^cellular_component^caveola`GO:0005737^cellular_component^cytoplasm`GO:0005789^cellular_component^endoplasmic reticulum membrane`GO:0043005^cellular_component^neuron projection`GO:0043234^cellular_component^protein complex`GO:0020037^molecular_function^heme binding`GO:0008289^molecular_function^lipid binding`GO:0046872^molecular_function^metal ion binding`GO:0016702^molecular_function^o…	NA
TR159746|c0_g1	TR159746|c0_g1_i6	49.2296	2077.62	1155.63	4.93058	0.638758	-7.71901	1.17e-14	2.13e-11	3.873	0.601	1.194	0.142	0.6	81.548	64.106	46.074	66.433	5.678	71.322	TR159746|c0_g1_i6	3.16e-12	1	0.0236671	0.000217886	PGH2_HORSE^PGH2_HORSE^Q:267-1622,H:19-470^89.38%ID^E:0^RecName: Full=Prostaglandin G/H synthase 2;^Eukaryota; Metazoa; Chordata; Craniata; Vertebrata; Euteleostomi; Mammalia; Eutheria; Laurasiatheria; Perissodactyla; Equidae; Equus`PGH2_HORSE^PGH2_HORSE^Q:1768-2175,H:469-604^87.5%ID^E:4e-70^RecName: Full=Prostaglandin G/H synthase 2;^Eukaryota; Metazoa; Chordata; Craniata; Vertebrata; Euteleostom…	TR159746|c0_g1_i6|m.232657	1780-2178[+]	PGH2_RABIT^PGH2_RABIT^Q:1-132,H:473-604^87.88%ID^E:2e-76^RecName: Full=Prostaglandin G/H synthase 2;^Eukaryota; Metazoa; Chordata; Craniata; Vertebrata; Euteleostomi; Mammalia; Eutheria; Euarchontoglires; Glires; Lagomorpha; Leporidae; Oryctolagus	PF03098.10^An_peroxidase^Animal haem peroxidase^2-89^E:2.9e-14	NA	NA	NOG39991^Wiskott-Aldrich syndrome-like	GO:0005737^cellular_component^cytoplasm`GO:0005789^cellular_component^endoplasmic reticulum membrane`GO:0043005^cellular_component^neuron projection`GO:0005634^cellular_component^nucleus`GO:0051213^molecular_function^dioxygenase activity`GO:0020037^molecular_function^heme binding`GO:0046872^molecular_function^metal ion binding`GO:0004601^molecular_function^peroxidase activity`GO:0004666^molecular…	NA
TR159746|c0_g1	TR159746|c0_g1_i3	49.2296	2077.62	1155.63	4.93058	0.638758	-7.71901	1.17e-14	2.13e-11	3.873	0.601	1.194	0.142	0.6	81.548	64.106	46.074	66.433	5.678	71.322	TR159746|c0_g1_i3	1.73e-06	0.999998	0.0212106	0.0201749	PGH2_RABIT^PGH2_RABIT^Q:246-2003,H:19-604^89.25%ID^E:0^RecName: Full=Prostaglandin G/H synthase 2;^Eukaryota; Metazoa; Chordata; Craniata; Vertebrata; Euteleostomi; Mammalia; Eutheria; Euarchontoglires; Glires; Lagomorpha; Leporidae; Oryctolagus	TR159746|c0_g1_i3|m.232647	192-2006[+]	PGH2_MOUSE^PGH2_MOUSE^Q:1-604,H:1-604^87.25%ID^E:0^RecName: Full=Prostaglandin G/H synthase 2;^Eukaryota; Metazoa; Chordata; Craniata; Vertebrata; Euteleostomi; Mammalia; Eutheria; Euarchontoglires; Glires; Rodentia; Sciurognathi; Muroidea; Muridae; Murinae; Mus; Mus	PF03098.10^An_peroxidase^Animal haem peroxidase^131-202^E:4e-15`PF03098.10^An_peroxidase^Animal haem peroxidase^209-561^E:2.8e-79	sigP:1^18^0.852^YES	NA	NOG39991^Wiskott-Aldrich syndrome-like	GO:0005901^cellular_component^caveola`GO:0005737^cellular_component^cytoplasm`GO:0005789^cellular_component^endoplasmic reticulum membrane`GO:0043005^cellular_component^neuron projection`GO:0043234^cellular_component^protein complex`GO:0020037^molecular_function^heme binding`GO:0008289^molecular_function^lipid binding`GO:0046872^molecular_function^metal ion binding`GO:0016702^molecular_function^o…	NA
TR159746|c0_g1	TR159746|c0_g1_i4	49.2296	2077.62	1155.63	4.93058	0.638758	-7.71901	1.17e-14	2.13e-11	3.873	0.601	1.194	0.142	0.6	81.548	64.106	46.074	66.433	5.678	71.322	TR159746|c0_g1_i4	5.15e-10	1	0.0200248	0.00711824	PGH2_HORSE^PGH2_HORSE^Q:246-1601,H:19-470^89.38%ID^E:0^RecName: Full=Prostaglandin G/H synthase 2;^Eukaryota; Metazoa; Chordata; Craniata; Vertebrata; Euteleostomi; Mammalia; Eutheria; Laurasiatheria; Perissodactyla; Equidae; Equus`PGH2_HORSE^PGH2_HORSE^Q:1747-2154,H:469-604^87.5%ID^E:3e-70^RecName: Full=Prostaglandin G/H synthase 2;^Eukaryota; Metazoa; Chordata; Craniata; Vertebrata; Euteleostom…	TR159746|c0_g1_i4|m.232651	1759-2157[+]	PGH2_RABIT^PGH2_RABIT^Q:1-132,H:473-604^87.88%ID^E:2e-76^RecName: Full=Prostaglandin G/H synthase 2;^Eukaryota; Metazoa; Chordata; Craniata; Vertebrata; Euteleostomi; Mammalia; Eutheria; Euarchontoglires; Glires; Lagomorpha; Leporidae; Oryctolagus	PF03098.10^An_peroxidase^Animal haem peroxidase^2-89^E:2.9e-14	NA	NA	NOG39991^Wiskott-Aldrich syndrome-like	GO:0005737^cellular_component^cytoplasm`GO:0005789^cellular_component^endoplasmic reticulum membrane`GO:0043005^cellular_component^neuron projection`GO:0005634^cellular_component^nucleus`GO:0051213^molecular_function^dioxygenase activity`GO:0020037^molecular_function^heme binding`GO:0046872^molecular_function^metal ion binding`GO:0004601^molecular_function^peroxidase activity`GO:0004666^molecular…	NA
TR45286|c2_g1	TR45286|c2_g1_i1	1.51256	74.224	41.1733	4.9289	0.725999	-6.78913	1.13e-11	1.18e-08	0.107	0.042	0.039	0	0.115	9.371	2.777	2.563	0.537	0.974	1.521	TR45286|c2_g1_i1	1.97e-07	1	0.0350625	0.0209797	PADI4_HUMAN^PADI4_HUMAN^Q:107-2176,H:1-663^75.29%ID^E:0^RecName: Full=Protein-arginine deiminase type-4;^Eukaryota; Metazoa; Chordata; Craniata; Vertebrata; Euteleostomi; Mammalia; Eutheria; Euarchontoglires; Primates; Haplorrhini; Catarrhini; Hominidae; Homo	TR45286|c2_g1_i1|m.67065	107-2179[+]	PADI4_HUMAN^PADI4_HUMAN^Q:1-690,H:1-663^75.29%ID^E:0^RecName: Full=Protein-arginine deiminase type-4;^Eukaryota; Metazoa; Chordata; Craniata; Vertebrata; Euteleostomi; Mammalia; Eutheria; Euarchontoglires; Primates; Haplorrhini; Catarrhini; Hominidae; Homo	PF08526.5^PAD_N^Protein-arginine deiminase (PAD) N-terminal domain^1-111^E:8.1e-38`PF08527.5^PAD_M^Protein-arginine deiminase (PAD) middle domain^113-297^E:8.1e-55`PF03068.10^PAD^Protein-arginine deiminase (PAD)^303-690^E:6.8e-216	NA	NA	NOG42085^	GO:0005737^cellular_component^cytoplasm`GO:0005634^cellular_component^nucleus`GO:0016990^molecular_function^arginine deiminase activity`GO:0005509^molecular_function^calcium ion binding`GO:0004668^molecular_function^protein-arginine deiminase activity`GO:0006464^biological_process^cellular protein modification process`GO:0016568^biological_process^chromatin modification`GO:0006338^biological_proc…	GO:0004668^molecular_function^protein-arginine deiminase activity`GO:0005509^molecular_function^calcium ion binding`GO:0005737^cellular_component^cytoplasm`GO:0018101^biological_process^protein citrullination
TR97876|c0_g1	NA	0	15.1514	8.26441	4.92714	1.02514	-4.8063	1.54e-06	0.000179413	0	0	0	0	0	4.118	1.109	0.347	0.134	0.084	0.469	TR97876|c0_g1_i1	NA	NA	NA	NA	OLFM4_HUMAN^OLFM4_HUMAN^Q:3-1169,H:122-510^83.55%ID^E:0^RecName: Full=Olfactomedin-4;^Eukaryota; Metazoa; Chordata; Craniata; Vertebrata; Euteleostomi; Mammalia; Eutheria; Euarchontoglires; Primates; Haplorrhini; Catarrhini; Hominidae; Homo	TR97876|c0_g1_i1|m.142683	3-1172[+]	OLFM4_HUMAN^OLFM4_HUMAN^Q:1-389,H:122-510^83.55%ID^E:0^RecName: Full=Olfactomedin-4;^Eukaryota; Metazoa; Chordata; Craniata; Vertebrata; Euteleostomi; Mammalia; Eutheria; Euarchontoglires; Primates; Haplorrhini; Catarrhini; Hominidae; Homo	PF02191.11^OLF^Olfactomedin-like domain^130-385^E:4e-83	NA	NA	NA	GO:0005615^cellular_component^extracellular space`GO:0070062^cellular_component^extracellular vesicular exosome`GO:0005739^cellular_component^mitochondrion`GO:0048471^cellular_component^perinuclear region of cytoplasm`GO:0005886^cellular_component^plasma membrane`GO:0042581^cellular_component^specific granule`GO:0045296^molecular_function^cadherin binding`GO:0003824^molecular_function^catalytic a…	GO:0005515^molecular_function^protein binding
TR3845|c0_g1	TR3845|c0_g1_i1	4.89128	251.097	139.185	4.92108	0.763243	-6.44759	1.14e-10	9.89e-08	0.946	0.337	2.811	0.472	0.088	21.748	75.387	28.948	1.987	1.131	11.7	TR3845|c0_g1_i1	0.00060833	0.999392	0.122358	0.0543588	IL6_HORSE^IL6_HORSE^Q:253-864,H:5-207^64.73%ID^E:3e-86^RecName: Full=Interleukin-6;^Eukaryota; Metazoa; Chordata; Craniata; Vertebrata; Euteleostomi; Mammalia; Eutheria; Laurasiatheria; Perissodactyla; Equidae; Equus	TR3845|c0_g1_i1|m.5458	304-867[+]	IL6_HORSE^IL6_HORSE^Q:1-187,H:22-207^64.21%ID^E:8e-82^RecName: Full=Interleukin-6;^Eukaryota; Metazoa; Chordata; Craniata; Vertebrata; Euteleostomi; Mammalia; Eutheria; Laurasiatheria; Perissodactyla; Equidae; Equus	PF00489.12^IL6^Interleukin-6/G-CSF/MGF family^36-186^E:1.9e-56	NA	NA	NA	GO:0005615^cellular_component^extracellular space`GO:0006953^biological_process^acute-phase response`GO:0072540^biological_process^T-helper 17 cell lineage commitment	GO:0005125^molecular_function^cytokine activity`GO:0006955^biological_process^immune response`GO:0005576^cellular_component^extracellular region
TR3845|c0_g1	TR3845|c0_g1_i3	4.89128	251.097	139.185	4.92108	0.763243	-6.44759	1.14e-10	9.89e-08	0.946	0.337	2.811	0.472	0.088	21.748	75.387	28.948	1.987	1.131	11.7	TR3845|c0_g1_i3	5.19e-09	1	0.0196656	0.0156628	IL6_HORSE^IL6_HORSE^Q:73-696,H:1-207^65.88%ID^E:7e-91^RecName: Full=Interleukin-6;^Eukaryota; Metazoa; Chordata; Craniata; Vertebrata; Euteleostomi; Mammalia; Eutheria; Laurasiatheria; Perissodactyla; Equidae; Equus	TR3845|c0_g1_i3|m.5459	73-699[+]	IL6_HORSE^IL6_HORSE^Q:1-208,H:1-207^65.88%ID^E:2e-93^RecName: Full=Interleukin-6;^Eukaryota; Metazoa; Chordata; Craniata; Vertebrata; Euteleostomi; Mammalia; Eutheria; Laurasiatheria; Perissodactyla; Equidae; Equus	PF00489.12^IL6^Interleukin-6/G-CSF/MGF family^57-207^E:2.7e-56	sigP:1^25^0.781^YES	NA	NA	GO:0005615^cellular_component^extracellular space`GO:0006953^biological_process^acute-phase response`GO:0072540^biological_process^T-helper 17 cell lineage commitment	GO:0005125^molecular_function^cytokine activity`GO:0006955^biological_process^immune response`GO:0005576^cellular_component^extracellular region
TR19436|c0_g2	NA	0	13.5038	7.36569	4.91316	1.01866	-4.82315	1.41e-06	0.000168016	0	0	0	0	0	3.593	1.087	0.84	0.077	0.283	0.389	TR19436|c0_g2_i1	NA	NA	NA	NA	NA	NA	NA	NA	NA	NA	NA	NA	NA	NA
TR92499|c0_g1	NA	0	13.5424	7.38678	4.87511	1.0228	-4.76644	1.88e-06	0.000212285	0	0	0	0	0	1.24	2.691	3.493	0.259	3.447	0	TR92499|c0_g1_i1	NA	NA	NA	NA	NA	NA	NA	NA	NA	NA	NA	NA	NA	NA
TR19168|c8_g1	TR19168|c8_g1_i2	15.6251	1262.74	695.872	4.86354	0.935387	-5.19949	2e-07	4.11e-05	4.751	3.1	2.917	2.132	3.518	349.694	235.366	17.552	4.693	38.648	4.907	TR19168|c8_g1_i2	1.48e-14	1	0.0022547	0.000804277	CS012_HUMAN^CS012_HUMAN^Q:362-793,H:8-152^47.59%ID^E:5e-24^RecName: Full=Protein C19orf12;^Eukaryota; Metazoa; Chordata; Craniata; Vertebrata; Euteleostomi; Mammalia; Eutheria; Euarchontoglires; Primates; Haplorrhini; Catarrhini; Hominidae; Homo	TR19168|c8_g1_i2|m.28078	335-766[+]	CS012_HUMAN^CS012_HUMAN^Q:10-142,H:8-140^47.37%ID^E:2e-23^RecName: Full=Protein C19orf12;^Eukaryota; Metazoa; Chordata; Craniata; Vertebrata; Euteleostomi; Mammalia; Eutheria; Euarchontoglires; Primates; Haplorrhini; Catarrhini; Hominidae; Homo	NA	NA	ExpAA=24.94^PredHel=1^Topology=o54-76i	NOG69864^RING finger protein 181	GO:0005783^cellular_component^endoplasmic reticulum`GO:0005789^cellular_component^endoplasmic reticulum membrane`GO:0016021^cellular_component^integral component of membrane`GO:0031966^cellular_component^mitochondrial membrane`GO:0005739^cellular_component^mitochondrion	NA
TR98075|c2_g5	TR98075|c2_g5_i2	0.389671	23.4182	12.9507	4.83775	0.823236	-5.8765	4.19e-09	1.77e-06	0	0	0	0	2.231	17.261	65.537	55.455	9.713	17.653	20.598	TR98075|c2_g5_i2	8.14e-05	0.999919	0.0655797	0.0176339	NA	NA	NA	NA	NA	NA	NA	NA	NA	NA
TR104402|c0_g4	TR104402|c0_g4_i3	5.92395	253.383	140.901	4.83625	0.698833	-6.92048	4.5e-12	5.22e-09	2.449	5.103	1.54	3.886	2.39	53.098	241.254	9.291	207.216	178.217	10.328	TR104402|c0_g4_i3	0.000140837	0.999859	0.0501789	0.0430869	CYTX_BOVIN^CYTX_BOVIN^Q:256-348,H:4-34^77.42%ID^E:8e-08^RecName: Full=Stefin-C;^Eukaryota; Metazoa; Chordata; Craniata; Vertebrata; Euteleostomi; Mammalia; Eutheria; Laurasiatheria; Cetartiodactyla; Ruminantia; Pecora; Bovidae; Bovinae; Bos	TR104402|c0_g4_i3|m.152611	2-244[+]	NA	NA	NA	NA	NA	NA	NA
TR104402|c0_g4	TR104402|c0_g4_i1	5.92395	253.383	140.901	4.83625	0.698833	-6.92048	4.5e-12	5.22e-09	2.449	5.103	1.54	3.886	2.39	53.098	241.254	9.291	207.216	178.217	10.328	TR104402|c0_g4_i1	0	1	0.0100875	8.92e-05	NA	TR104402|c0_g4_i1|m.152608	2-391[+]	NA	NA	NA	NA	NA	NA	NA
TR42011|c0_g1	NA	0	14.7804	8.06206	4.83172	1.0333	-4.67599	2.93e-06	0.000302506	0	0	0	0	0	30.772	0.786	9.112	0	21.697	9.664	TR42011|c0_g1_i1	NA	NA	NA	NA	NA	NA	NA	NA	NA	NA	NA	NA	NA	NA
TR24978|c2_g1	TR24978|c2_g1_i2	3.77206	180.213	100.013	4.82084	0.766441	-6.2899	3.18e-10	2.41e-07	0.302	0	0.732	0	1.235	12.597	8.666	17.832	5.528	2.41	49.992	TR24978|c2_g1_i2	9.46e-07	0.999999	0.0352331	0.02592	SPB3_HUMAN^SPB3_HUMAN^Q:108-1277,H:1-390^65.47%ID^E:6e-171^RecName: Full=Serpin B3;^Eukaryota; Metazoa; Chordata; Craniata; Vertebrata; Euteleostomi; Mammalia; Eutheria; Euarchontoglires; Primates; Haplorrhini; Catarrhini; Hominidae; Homo	TR24978|c2_g1_i2|m.36791	72-1280[+]	SPB3_HUMAN^SPB3_HUMAN^Q:13-402,H:1-390^64.12%ID^E:6e-176^RecName: Full=Serpin B3;^Eukaryota; Metazoa; Chordata; Craniata; Vertebrata; Euteleostomi; Mammalia; Eutheria; Euarchontoglires; Primates; Haplorrhini; Catarrhini; Hominidae; Homo	PF00079.15^Serpin^Serpin (serine protease inhibitor)^18-402^E:1.5e-131	NA	NA	COG4826^Serpin peptidase inhibitor, clade	GO:0005737^cellular_component^cytoplasm`GO:0005576^cellular_component^extracellular region`GO:0005615^cellular_component^extracellular space`GO:0070062^cellular_component^extracellular vesicular exosome`GO:0005634^cellular_component^nucleus`GO:0031982^cellular_component^vesicle`GO:0004867^molecular_function^serine-type endopeptidase inhibitor activity`GO:0001618^molecular_function^virus receptor …	NA
TR24978|c2_g1	TR24978|c2_g1_i7	3.77206	180.213	100.013	4.82084	0.766441	-6.2899	3.18e-10	2.41e-07	0.302	0	0.732	0	1.235	12.597	8.666	17.832	5.528	2.41	49.992	TR24978|c2_g1_i7	1.6e-07	1	0.0281608	0.00415326	SPB3_HUMAN^SPB3_HUMAN^Q:108-1277,H:1-390^65.47%ID^E:7e-171^RecName: Full=Serpin B3;^Eukaryota; Metazoa; Chordata; Craniata; Vertebrata; Euteleostomi; Mammalia; Eutheria; Euarchontoglires; Primates; Haplorrhini; Catarrhini; Hominidae; Homo	TR24978|c2_g1_i7|m.36797	72-1280[+]	SPB3_HUMAN^SPB3_HUMAN^Q:13-402,H:1-390^64.12%ID^E:6e-176^RecName: Full=Serpin B3;^Eukaryota; Metazoa; Chordata; Craniata; Vertebrata; Euteleostomi; Mammalia; Eutheria; Euarchontoglires; Primates; Haplorrhini; Catarrhini; Hominidae; Homo	PF00079.15^Serpin^Serpin (serine protease inhibitor)^18-402^E:1.5e-131	NA	NA	COG4826^Serpin peptidase inhibitor, clade	GO:0005737^cellular_component^cytoplasm`GO:0005576^cellular_component^extracellular region`GO:0005615^cellular_component^extracellular space`GO:0070062^cellular_component^extracellular vesicular exosome`GO:0005634^cellular_component^nucleus`GO:0031982^cellular_component^vesicle`GO:0004867^molecular_function^serine-type endopeptidase inhibitor activity`GO:0001618^molecular_function^virus receptor …	NA
TR67627|c0_g1	NA	0	18.6808	10.1895	4.81573	1.04811	-4.59467	4.33e-06	0.000394497	0	0	0	0	0	0	4.5	3.336	18.542	5.647	0	TR67627|c0_g1_i1	NA	NA	NA	NA	NA	TR67627|c0_g1_i1|m.99583	2-274[+]	NA	NA	NA	NA	NA	NA	NA
TR69362|c7_g1	NA	0.776981	46.3037	25.6097	4.81172	0.84758	-5.67701	1.37e-08	4.62e-06	0	0.063	0	0.047	0	3.11	1.507	2.619	0.221	0.105	0.32	TR69362|c7_g1_i1	NA	NA	NA	NA	NA	TR69362|c7_g1_i1|m.102035	3-365[+]	NA	NA	NA	NA	NA	NA	NA
TR25836|c2_g1	TR25836|c2_g1_i1	2.81221	134.552	74.6702	4.78485	0.779471	-6.13859	8.33e-10	5.52e-07	2.02	1.75	1.049	2.218	0.494	142.2	0	164.137	22.487	59.601	66.175	TR25836|c2_g1_i1	5.75e-10	1	0.0292712	0.0213972	NA	NA	NA	NA	NA	NA	NA	NA	NA	NA
TR45286|c1_g1	NA	0	10.1892	5.55776	4.78225	1.01253	-4.72307	2.32e-06	0.000252736	0	0	0	0	0	1.177	1.324	2.328	1.843	2.001	0	TR45286|c1_g1_i2	NA	NA	NA	NA	NA	NA	NA	NA	NA	NA	NA	NA	NA	NA
TR125646|c7_g2	NA	0	11.7425	6.40499	4.72806	1.02975	-4.59147	4.4e-06	0.000398855	0	0	0	0	0	7.186	3.229	9.851	0	1.152	2.379	TR125646|c7_g2_i4	NA	NA	NA	NA	NA	NA	NA	NA	NA	NA	NA	NA	NA	NA
TR128831|c3_g1	NA	0.557861	29.8984	16.5618	4.70712	0.826059	-5.69829	1.21e-08	4.21e-06	0	0	0.934	0.393	0	11.199	2.185	6.84	2.399	4.086	0.652	TR128831|c3_g1_i5	NA	NA	NA	NA	NA	NA	NA	NA	NA	NA	NA	NA	NA	NA
TR127251|c0_g1	TR127251|c0_g1_i4	1.48842	69.7683	38.732	4.68376	0.801327	-5.845	5.07e-09	2.03e-06	0.078	0	0.096	0.024	0.106	7.617	2.799	1.041	0.422	0.21	0.64	TR127251|c0_g1_i4	9.27e-05	0.999907	0.0690534	0.0253016	MMP25_HUMAN^MMP25_HUMAN^Q:323-1873,H:28-542^85.11%ID^E:0^RecName: Full=Matrix metalloproteinase-25;^Eukaryota; Metazoa; Chordata; Craniata; Vertebrata; Euteleostomi; Mammalia; Eutheria; Euarchontoglires; Primates; Haplorrhini; Catarrhini; Hominidae; Homo	TR127251|c0_g1_i4|m.185846	239-1951[+]	MMP25_HUMAN^MMP25_HUMAN^Q:24-545,H:23-542^84.87%ID^E:0^RecName: Full=Matrix metalloproteinase-25;^Eukaryota; Metazoa; Chordata; Craniata; Vertebrata; Euteleostomi; Mammalia; Eutheria; Euarchontoglires; Primates; Haplorrhini; Catarrhini; Hominidae; Homo	PF01471.13^PG_binding_1^Putative peptidoglycan binding domain^28-86^E:1.7e-11`PF00413.19^Peptidase_M10^Matrixin^118-283^E:3.7e-48`PF00045.14^Hemopexin^Hemopexin^324-368^E:2.3e-10`PF00045.14^Hemopexin^Hemopexin^373-414^E:6.3e-07`PF00045.14^Hemopexin^Hemopexin^419-460^E:9.3e-13`PF00045.14^Hemopexin^Hemopexin^468-503^E:5.5e-06	sigP:1^20^0.777^YES	NA	NA	GO:0031225^cellular_component^anchored component of membrane`GO:0016021^cellular_component^integral component of membrane`GO:0016020^cellular_component^membrane`GO:0005886^cellular_component^plasma membrane`GO:0005578^cellular_component^proteinaceous extracellular matrix`GO:0005509^molecular_function^calcium ion binding`GO:0004222^molecular_function^metalloendopeptidase activity`GO:0008270^molecu…	GO:0004222^molecular_function^metalloendopeptidase activity`GO:0008270^molecular_function^zinc ion binding`GO:0006508^biological_process^proteolysis`GO:0031012^cellular_component^extracellular matrix
TR127251|c0_g1	TR127251|c0_g1_i2	1.48842	69.7683	38.732	4.68376	0.801327	-5.845	5.07e-09	2.03e-06	0.078	0	0.096	0.024	0.106	7.617	2.799	1.041	0.422	0.21	0.64	TR127251|c0_g1_i2	5.73e-06	0.999994	0.039161	0.0133903	MMP25_HUMAN^MMP25_HUMAN^Q:323-1873,H:28-542^85.11%ID^E:0^RecName: Full=Matrix metalloproteinase-25;^Eukaryota; Metazoa; Chordata; Craniata; Vertebrata; Euteleostomi; Mammalia; Eutheria; Euarchontoglires; Primates; Haplorrhini; Catarrhini; Hominidae; Homo	TR127251|c0_g1_i2|m.185839	239-1951[+]	MMP25_HUMAN^MMP25_HUMAN^Q:24-545,H:23-542^84.87%ID^E:0^RecName: Full=Matrix metalloproteinase-25;^Eukaryota; Metazoa; Chordata; Craniata; Vertebrata; Euteleostomi; Mammalia; Eutheria; Euarchontoglires; Primates; Haplorrhini; Catarrhini; Hominidae; Homo	PF01471.13^PG_binding_1^Putative peptidoglycan binding domain^28-86^E:1.7e-11`PF00413.19^Peptidase_M10^Matrixin^118-283^E:3.7e-48`PF00045.14^Hemopexin^Hemopexin^324-368^E:2.3e-10`PF00045.14^Hemopexin^Hemopexin^373-414^E:6.3e-07`PF00045.14^Hemopexin^Hemopexin^419-460^E:9.3e-13`PF00045.14^Hemopexin^Hemopexin^468-503^E:5.5e-06	sigP:1^20^0.777^YES	NA	NA	GO:0031225^cellular_component^anchored component of membrane`GO:0016021^cellular_component^integral component of membrane`GO:0016020^cellular_component^membrane`GO:0005886^cellular_component^plasma membrane`GO:0005578^cellular_component^proteinaceous extracellular matrix`GO:0005509^molecular_function^calcium ion binding`GO:0004222^molecular_function^metalloendopeptidase activity`GO:0008270^molecu…	GO:0004222^molecular_function^metalloendopeptidase activity`GO:0008270^molecular_function^zinc ion binding`GO:0006508^biological_process^proteolysis`GO:0031012^cellular_component^extracellular matrix
TR10483|c1_g1	TR10483|c1_g1_i5	21.3419	897.592	499.297	4.67838	0.765215	-6.11381	9.73e-10	6.16e-07	0.468	0.285	4.188	0.739	1.737	21.863	14.21	17.261	3.753	229.667	67.73	TR10483|c1_g1_i5	0.000301353	0.999699	0.0659962	0.0611758	A1AT_PONAB^A1AT_PONAB^Q:310-1503,H:1-403^70.72%ID^E:0^RecName: Full=Alpha-1-antitrypsin;^Eukaryota; Metazoa; Chordata; Craniata; Vertebrata; Euteleostomi; Mammalia; Eutheria; Euarchontoglires; Primates; Haplorrhini; Catarrhini; Hominidae; Pongo	TR10483|c1_g1_i5|m.14686	310-1503[+]	A1AT_PONAB^A1AT_PONAB^Q:1-398,H:1-403^70.72%ID^E:0^RecName: Full=Alpha-1-antitrypsin;^Eukaryota; Metazoa; Chordata; Craniata; Vertebrata; Euteleostomi; Mammalia; Eutheria; Euarchontoglires; Primates; Haplorrhini; Catarrhini; Hominidae; Pongo	PF00079.15^Serpin^Serpin (serine protease inhibitor)^49-397^E:8.3e-116	sigP:1^23^0.781^YES	NA	NA	GO:0005783^cellular_component^endoplasmic reticulum`GO:0005615^cellular_component^extracellular space`GO:0070062^cellular_component^extracellular vesicular exosome`GO:0005794^cellular_component^Golgi apparatus`GO:0004867^molecular_function^serine-type endopeptidase inhibitor activity`GO:0006953^biological_process^acute-phase response	NA
TR10483|c1_g1	TR10483|c1_g1_i1	21.3419	897.592	499.297	4.67838	0.765215	-6.11381	9.73e-10	6.16e-07	0.468	0.285	4.188	0.739	1.737	21.863	14.21	17.261	3.753	229.667	67.73	TR10483|c1_g1_i1	4.31e-06	0.999996	0.0215358	0.0212609	A1AT2_HORSE^A1AT2_HORSE^Q:243-1481,H:1-421^72.92%ID^E:0^RecName: Full=Alpha-1-antiproteinase 2;^Eukaryota; Metazoa; Chordata; Craniata; Vertebrata; Euteleostomi; Mammalia; Eutheria; Laurasiatheria; Perissodactyla; Equidae; Equus	TR10483|c1_g1_i1|m.14679	243-1484[+]	A1AT_PONAB^A1AT_PONAB^Q:1-413,H:1-418^70.33%ID^E:0^RecName: Full=Alpha-1-antitrypsin;^Eukaryota; Metazoa; Chordata; Craniata; Vertebrata; Euteleostomi; Mammalia; Eutheria; Euarchontoglires; Primates; Haplorrhini; Catarrhini; Hominidae; Pongo	PF00079.15^Serpin^Serpin (serine protease inhibitor)^49-410^E:8.5e-121	sigP:1^23^0.781^YES	NA	NA	GO:0005783^cellular_component^endoplasmic reticulum`GO:0005615^cellular_component^extracellular space`GO:0070062^cellular_component^extracellular vesicular exosome`GO:0005794^cellular_component^Golgi apparatus`GO:0004867^molecular_function^serine-type endopeptidase inhibitor activity`GO:0006953^biological_process^acute-phase response	NA
TR10483|c1_g1	TR10483|c1_g1_i2	21.3419	897.592	499.297	4.67838	0.765215	-6.11381	9.73e-10	6.16e-07	0.468	0.285	4.188	0.739	1.737	21.863	14.21	17.261	3.753	229.667	67.73	TR10483|c1_g1_i2	1.32e-10	1	0.0184823	0.00935592	A1AT_PIG^A1AT_PIG^Q:382-1494,H:32-406^71.73%ID^E:0^RecName: Full=Alpha-1-antitrypsin;^Eukaryota; Metazoa; Chordata; Craniata; Vertebrata; Euteleostomi; Mammalia; Eutheria; Laurasiatheria; Cetartiodactyla; Suina; Suidae; Sus	TR10483|c1_g1_i2|m.14681	310-1494[+]	A1AT_PONAB^A1AT_PONAB^Q:1-395,H:1-403^69.98%ID^E:0^RecName: Full=Alpha-1-antitrypsin;^Eukaryota; Metazoa; Chordata; Craniata; Vertebrata; Euteleostomi; Mammalia; Eutheria; Euarchontoglires; Primates; Haplorrhini; Catarrhini; Hominidae; Pongo	PF00079.15^Serpin^Serpin (serine protease inhibitor)^46-394^E:1.1e-115	sigP:1^24^0.897^YES	NA	NA	GO:0005783^cellular_component^endoplasmic reticulum`GO:0005615^cellular_component^extracellular space`GO:0070062^cellular_component^extracellular vesicular exosome`GO:0005794^cellular_component^Golgi apparatus`GO:0004867^molecular_function^serine-type endopeptidase inhibitor activity`GO:0006953^biological_process^acute-phase response	NA
TR10483|c1_g1	TR10483|c1_g1_i3	21.3419	897.592	499.297	4.67838	0.765215	-6.11381	9.73e-10	6.16e-07	0.468	0.285	4.188	0.739	1.737	21.863	14.21	17.261	3.753	229.667	67.73	TR10483|c1_g1_i3	1.45e-09	1	0.0139228	0.00699872	A1AT2_HORSE^A1AT2_HORSE^Q:310-1548,H:1-421^72.45%ID^E:0^RecName: Full=Alpha-1-antiproteinase 2;^Eukaryota; Metazoa; Chordata; Craniata; Vertebrata; Euteleostomi; Mammalia; Eutheria; Laurasiatheria; Perissodactyla; Equidae; Equus	TR10483|c1_g1_i3|m.14683	310-1551[+]	A1AT_PONAB^A1AT_PONAB^Q:1-413,H:1-418^69.62%ID^E:0^RecName: Full=Alpha-1-antitrypsin;^Eukaryota; Metazoa; Chordata; Craniata; Vertebrata; Euteleostomi; Mammalia; Eutheria; Euarchontoglires; Primates; Haplorrhini; Catarrhini; Hominidae; Pongo	PF00079.15^Serpin^Serpin (serine protease inhibitor)^49-410^E:1.4e-120	sigP:1^23^0.781^YES	NA	NA	GO:0005783^cellular_component^endoplasmic reticulum`GO:0005615^cellular_component^extracellular space`GO:0070062^cellular_component^extracellular vesicular exosome`GO:0005794^cellular_component^Golgi apparatus`GO:0004867^molecular_function^serine-type endopeptidase inhibitor activity`GO:0006953^biological_process^acute-phase response	NA
TR165529|c0_g1	TR165529|c0_g1_i1	0.389671	387.891	211.754	4.66853	1.09302	-4.27123	1.94e-05	0.00116852	0	0	0	0	0.247	129.949	72.771	98.821	3.513	10.602	0	TR165529|c0_g1_i1	2.44e-15	1	0.00397995	0.00106284	NA	TR165529|c0_g1_i1|m.241203	400-753[+]	NA	NA	NA	ExpAA=30.45^PredHel=1^Topology=i39-61o	NA	NA	NA
TR74415|c1_g1	NA	1.5086	80.8739	44.7988	4.66	0.863323	-5.39775	6.75e-08	1.75e-05	0.137	0.127	1.04	0.102	0	0.452	0.28	10.903	0.384	17.066	1.601	TR74415|c1_g1_i7	NA	NA	NA	NA	NA	NA	NA	NA	NA	NA	NA	NA	NA	NA
TR84656|c1_g2	TR84656|c1_g2_i1	1.34159	52.9805	29.5083	4.64174	0.735227	-6.31335	2.73e-10	2.14e-07	0.185	0.105	0	0	0.379	16.568	8.494	7.713	1.065	1.467	3.603	TR84656|c1_g2_i1	1.11e-07	1	0.0489119	0.0274466	CD177_HUMAN^CD177_HUMAN^Q:3-824,H:174-432^51.64%ID^E:4e-59^RecName: Full=CD177 antigen;^Eukaryota; Metazoa; Chordata; Craniata; Vertebrata; Euteleostomi; Mammalia; Eutheria; Euarchontoglires; Primates; Haplorrhini; Catarrhini; Hominidae; Homo`CD177_HUMAN^CD177_HUMAN^Q:156-728,H:22-207^35.42%ID^E:2e-15^RecName: Full=CD177 antigen;^Eukaryota; Metazoa; Chordata; Craniata; Vertebrata; Euteleostomi; M…	TR84656|c1_g2_i1|m.123819	3-836[+]	CD177_HUMAN^CD177_HUMAN^Q:1-274,H:174-432^51.64%ID^E:1e-74^RecName: Full=CD177 antigen;^Eukaryota; Metazoa; Chordata; Craniata; Vertebrata; Euteleostomi; Mammalia; Eutheria; Euarchontoglires; Primates; Haplorrhini; Catarrhini; Hominidae; Homo`CD177_HUMAN^CD177_HUMAN^Q:52-242,H:22-207^37.95%ID^E:8e-29^RecName: Full=CD177 antigen;^Eukaryota; Metazoa; Chordata; Craniata; Vertebrata; Euteleostomi; Ma…	PF00021.16^UPAR_LY6^u-PAR/Ly-6 domain^2-30^E:0.21`PF00021.16^UPAR_LY6^u-PAR/Ly-6 domain^168-232^E:9e-08	NA	NA	NA	GO:0031225^cellular_component^anchored component of membrane`GO:0070062^cellular_component^extracellular vesicular exosome`GO:0005886^cellular_component^plasma membrane`GO:0007596^biological_process^blood coagulation`GO:0050900^biological_process^leukocyte migration	NA
TR124553|c1_g3	NA	0.206314	16.0392	8.84244	4.62416	0.928076	-4.98253	6.28e-07	9.43e-05	0	0.116	0	0	0	1.544	9.699	0.627	1.497	3.552	15.726	TR124553|c1_g3_i4	NA	NA	NA	NA	NA	NA	NA	NA	NA	NA	NA	NA	NA	NA
TR151893|c0_g1	NA	0.35593	21.5935	11.9401	4.6148	0.872263	-5.29061	1.22e-07	2.8e-05	0.176	0	0	0	0	2.248	5.802	2.138	0.269	1.488	0.766	TR151893|c0_g1_i4	NA	NA	NA	NA	NA	NA	NA	NA	NA	NA	NA	NA	NA	NA
TR142523|c0_g1	NA	0	12.5179	6.82795	4.59458	1.04726	-4.38723	1.15e-05	0.000802016	0	0	0	0	0	0.525	0	0.795	0.403	5.867	3.042	TR142523|c0_g1_i2	NA	NA	NA	NA	DEPP_PONAB^DEPP_PONAB^Q:227-838,H:1-212^58.06%ID^E:7e-55^RecName: Full=Protein DEPP;^Eukaryota; Metazoa; Chordata; Craniata; Vertebrata; Euteleostomi; Mammalia; Eutheria; Euarchontoglires; Primates; Haplorrhini; Catarrhini; Hominidae; Pongo	TR142523|c0_g1_i2|m.208402	2-841[+]	DEPP_PONAB^DEPP_PONAB^Q:76-279,H:1-212^59.09%ID^E:4e-63^RecName: Full=Protein DEPP;^Eukaryota; Metazoa; Chordata; Craniata; Vertebrata; Euteleostomi; Mammalia; Eutheria; Euarchontoglires; Primates; Haplorrhini; Catarrhini; Hominidae; Pongo	PF15343.1^DEPP^Decidual protein induced by progesterone family^100-279^E:9.4e-77	NA	NA	NA	GO:0005737^cellular_component^cytoplasm	NA
TR115751|c0_g1	NA	0	8.38748	4.57499	4.5861	1.02074	-4.49292	7.03e-06	0.000564405	0	0	0	0	0	2.017	1.905	1.276	0.528	3.311	0.206	TR115751|c0_g1_i1	NA	NA	NA	NA	NA	NA	NA	NA	NA	NA	NA	NA	NA	NA
TR116217|c0_g1	TR116217|c0_g1_i1	0.772769	38.7012	21.461	4.586	0.855725	-5.3592	8.36e-08	2.07e-05	0.137	0.316	0	0.126	0	16.516	6.696	8.205	1.996	0.891	0.16	TR116217|c0_g1_i1	1.88e-06	0.999998	0.0487118	0.0204762	NA	TR116217|c0_g1_i1|m.169887	2-457[+]	NA	NA	NA	NA	NA	NA	NA
TR19581|c1_g2	TR19581|c1_g2_i3	4.91092	185.737	103.543	4.56422	0.757113	-6.02845	1.66e-09	9.1e-07	0.234	0.306	0	0.024	0.45	18.533	12.907	7.366	1.545	1.823	1.784	TR19581|c1_g2_i3	0.00115737	0.998843	0.100416	0.0276356	CSF3R_HUMAN^CSF3R_HUMAN^Q:285-1265,H:24-350^78.9%ID^E:0^RecName: Full=Granulocyte colony-stimulating factor receptor;^Eukaryota; Metazoa; Chordata; Craniata; Vertebrata; Euteleostomi; Mammalia; Eutheria; Euarchontoglires; Primates; Haplorrhini; Catarrhini; Hominidae; Homo	TR19581|c1_g2_i3|m.28592	213-1265[+]	CSF3R_HUMAN^CSF3R_HUMAN^Q:5-351,H:4-350^78.67%ID^E:0^RecName: Full=Granulocyte colony-stimulating factor receptor;^Eukaryota; Metazoa; Chordata; Craniata; Vertebrata; Euteleostomi; Mammalia; Eutheria; Euarchontoglires; Primates; Haplorrhini; Catarrhini; Hominidae; Homo	PF06328.6^Lep_receptor_Ig^Ig-like C2-type domain^24-112^E:4.5e-26	sigP:1^13^0.692^YES	NA	NOG29566^regulatoR	GO:0005576^cellular_component^extracellular region`GO:0005887^cellular_component^integral component of plasma membrane`GO:0004896^molecular_function^cytokine receptor activity`GO:0004872^molecular_function^receptor activity`GO:0097186^biological_process^amelogenesis`GO:0007155^biological_process^cell adhesion`GO:0006952^biological_process^defense response`GO:0030593^biological_process^neutrophil …	NA
TR19581|c1_g2	TR19581|c1_g2_i1	4.91092	185.737	103.543	4.56422	0.757113	-6.02845	1.66e-09	9.1e-07	0.234	0.306	0	0.024	0.45	18.533	12.907	7.366	1.545	1.823	1.784	TR19581|c1_g2_i1	6.9e-08	1	0.0319008	0.0261486	CSF3R_HUMAN^CSF3R_HUMAN^Q:312-2765,H:24-836^77.26%ID^E:0^RecName: Full=Granulocyte colony-stimulating factor receptor;^Eukaryota; Metazoa; Chordata; Craniata; Vertebrata; Euteleostomi; Mammalia; Eutheria; Euarchontoglires; Primates; Haplorrhini; Catarrhini; Hominidae; Homo	TR19581|c1_g2_i1|m.28588	240-2768[+]	CSF3R_HUMAN^CSF3R_HUMAN^Q:5-842,H:4-836^77.21%ID^E:0^RecName: Full=Granulocyte colony-stimulating factor receptor;^Eukaryota; Metazoa; Chordata; Craniata; Vertebrata; Euteleostomi; Mammalia; Eutheria; Euarchontoglires; Primates; Haplorrhini; Catarrhini; Hominidae; Homo	PF06328.6^Lep_receptor_Ig^Ig-like C2-type domain^24-112^E:1.8e-25`PF00041.16^fn3^Fibronectin type III domain^434-518^E:9.3e-06`PF00041.16^fn3^Fibronectin type III domain^535-610^E:2.3e-09	sigP:1^13^0.692^YES	ExpAA=21.86^PredHel=1^Topology=o629-651i	NOG29566^regulatoR	GO:0005576^cellular_component^extracellular region`GO:0005887^cellular_component^integral component of plasma membrane`GO:0004896^molecular_function^cytokine receptor activity`GO:0004872^molecular_function^receptor activity`GO:0097186^biological_process^amelogenesis`GO:0007155^biological_process^cell adhesion`GO:0006952^biological_process^defense response`GO:0030593^biological_process^neutrophil …	GO:0005515^molecular_function^protein binding
TR79944|c1_g1	NA	0	10.8479	5.91702	4.5329	1.04597	-4.33367	1.47e-05	0.000946878	0	0	0	0	0	5.148	4.177	1.198	1.123	0	0.652	TR79944|c1_g1_i2	NA	NA	NA	NA	LIRA6_PANTR^LIRA6_PANTR^Q:26-286,H:371-479^44.95%ID^E:7e-14^RecName: Full=Leukocyte immunoglobulin-like receptor subfamily A member 6;^Eukaryota; Metazoa; Chordata; Craniata; Vertebrata; Euteleostomi; Mammalia; Eutheria; Euarchontoglires; Primates; Haplorrhini; Catarrhini; Hominidae; Pan`LIRA6_PANTR^LIRA6_PANTR^Q:29-163,H:172-216^53.33%ID^E:1e-07^RecName: Full=Leukocyte immunoglobulin-like recept…	TR79944|c1_g1_i2|m.117242	2-295[+]	LIRA6_HUMAN^LIRA6_HUMAN^Q:12-95,H:374-479^45.28%ID^E:7e-22^RecName: Full=Leukocyte immunoglobulin-like receptor subfamily A member 6;^Eukaryota; Metazoa; Chordata; Craniata; Vertebrata; Euteleostomi; Mammalia; Eutheria; Euarchontoglires; Primates; Haplorrhini; Catarrhini; Hominidae; Homo`LIRA6_HUMAN^LIRA6_HUMAN^Q:1-54,H:164-216^44.44%ID^E:1e-06^RecName: Full=Leukocyte immunoglobulin-like receptor…	PF13927.1^Ig_3^Immunoglobulin domain^17-38^E:0.023`PF13895.1^Ig_2^Immunoglobulin domain^24-56^E:0.009	NA	ExpAA=20.69^PredHel=1^Topology=o64-82i	NA	GO:0016021^cellular_component^integral component of membrane`GO:0002376^biological_process^immune system process	NA
TR107033|c1_g5	TR107033|c1_g5_i1	0.735827	140.972	77.2283	4.52657	1.06339	-4.25673	2.07e-05	0.00121527	0.624	0	1.261	0.511	0	1.208	0.667	25.455	1.871	406.825	94.276	TR107033|c1_g5_i1	2.25e-08	1	0.0109669	0.00291416	WFD18_MOUSE^WFD18_MOUSE^Q:8-226,H:1-74^44.59%ID^E:1e-14^RecName: Full=WAP four-disulfide core domain protein 18;^Eukaryota; Metazoa; Chordata; Craniata; Vertebrata; Euteleostomi; Mammalia; Eutheria; Euarchontoglires; Glires; Rodentia; Sciurognathi; Muroidea; Muridae; Murinae; Mus; Mus	TR107033|c1_g5_i1|m.156500	2-274[+]	WFD18_MOUSE^WFD18_MOUSE^Q:3-75,H:1-74^44.59%ID^E:1e-14^RecName: Full=WAP four-disulfide core domain protein 18;^Eukaryota; Metazoa; Chordata; Craniata; Vertebrata; Euteleostomi; Mammalia; Eutheria; Euarchontoglires; Glires; Rodentia; Sciurognathi; Muroidea; Muridae; Murinae; Mus; Mus	PF00095.16^WAP^WAP-type (Whey Acidic Protein) 'four-disulfide core'^30-72^E:1.2e-10	sigP:1^26^0.82^YES	ExpAA=19.04^PredHel=1^Topology=i7-24o	NA	GO:0005576^cellular_component^extracellular region`GO:0030414^molecular_function^peptidase inhibitor activity	GO:0030414^molecular_function^peptidase inhibitor activity`GO:0005576^cellular_component^extracellular region
TR137952|c0_g1	NA	0	7.89125	4.30432	4.51365	1.02593	-4.39958	1.08e-05	0.000774548	0	0	0	0	0	3.351	0.549	1.959	0.585	0.555	0.103	TR137952|c0_g1_i3	NA	NA	NA	NA	NA	TR137952|c0_g1_i3|m.201807	1-288[+]	NA	NA	NA	NA	NA	NA	NA
TR113259|c0_g1	NA	0	14.0842	7.68227	4.50944	1.06208	-4.24587	2.18e-05	0.00125635	0	0	0	0	0	3.099	1.948	1.802	0.163	0	0	TR113259|c0_g1_i1	NA	NA	NA	NA	NA	TR113259|c0_g1_i1|m.165309	3-1250[+]	NA	NA	NA	NA	NA	NA	NA
TR127744|c0_g1	NA	0	9.28573	5.06495	4.50507	1.03894	-4.33624	1.45e-05	0.000941952	0	0	0	0	0	0.494	3.639	1.164	0.106	0.262	0.355	TR127744|c0_g1_i1	NA	NA	NA	NA	NA	TR127744|c0_g1_i1|m.186640	1-309[+]	NA	NA	NA	NA	NA	NA	NA
TR61223|c3_g4	NA	0.937929	42.7246	23.7307	4.49269	0.850568	-5.28199	1.28e-07	2.87e-05	0.615	0.358	0.655	0	0	57.668	2.304	21.828	3.397	4.264	2.585	TR61223|c3_g4_i2	NA	NA	NA	NA	NA	NA	NA	NA	NA	NA	NA	NA	NA	NA
TR40867|c0_g1	TR40867|c0_g1_i1	0.557861	32.2439	17.8412	4.47986	0.915921	-4.8911	1e-06	0.000132144	0	0	0.135	0.055	0	5.106	2.95	0.537	0	4.075	0.457	TR40867|c0_g1_i1	2.67e-06	0.999997	0.0514334	0.0180183	LIPP_HORSE^LIPP_HORSE^Q:25-1407,H:1-461^81.34%ID^E:0^RecName: Full=Pancreatic triacylglycerol lipase;^Eukaryota; Metazoa; Chordata; Craniata; Vertebrata; Euteleostomi; Mammalia; Eutheria; Laurasiatheria; Perissodactyla; Equidae; Equus	TR40867|c0_g1_i1|m.60395	1-1428[+]	LIPP_HORSE^LIPP_HORSE^Q:9-469,H:1-461^81.34%ID^E:0^RecName: Full=Pancreatic triacylglycerol lipase;^Eukaryota; Metazoa; Chordata; Craniata; Vertebrata; Euteleostomi; Mammalia; Eutheria; Laurasiatheria; Perissodactyla; Equidae; Equus	PF00151.14^Lipase^Lipase^21-354^E:4.9e-137`PF01477.18^PLAT^PLAT/LH2 domain^361-462^E:8.2e-13	sigP:1^20^0.898^YES	NA	NA	GO:0005576^cellular_component^extracellular region`GO:0046872^molecular_function^metal ion binding`GO:0004806^molecular_function^triglyceride lipase activity`GO:0030299^biological_process^intestinal cholesterol absorption`GO:0016042^biological_process^lipid catabolic process	GO:0005515^molecular_function^protein binding
TR166568|c0_g1	NA	0.177965	11.0781	6.12351	4.47787	0.879308	-5.0925	3.53e-07	6e-05	0.985	0	0	0	0	7.092	9.161	9.593	8.868	6.275	16.344	TR166568|c0_g1_i1	NA	NA	NA	NA	NA	TR166568|c0_g1_i1|m.242473	2-262[+]	NA	NA	NA	NA	NA	NA	NA
TR136072|c1_g1	TR136072|c1_g1_i1	0.937929	31.1198	17.4008	4.46351	0.703538	-6.34438	2.23e-10	1.79e-07	0.156	0.095	0.164	0	0	3.667	4.414	2.978	2.985	0.817	0.938	TR136072|c1_g1_i1	3.71e-08	1	0.0662823	0.0307847	NA	TR136072|c1_g1_i1|m.199039	813-1052[+]	NA	NA	NA	NA	NA	NA	NA
TR103497|c0_g1	TR103497|c0_g1_i1	1.30214	56.2102	31.252	4.45775	0.845791	-5.27051	1.36e-07	2.98e-05	0.254	0	0.597	0	0.15	9.35	29.636	4.254	1.43	0.168	5.238	TR103497|c0_g1_i1	3.28e-06	0.999997	0.0473988	0.0189884	CCL20_BOVIN^CCL20_BOVIN^Q:64-354,H:1-96^72.16%ID^E:1e-34^RecName: Full=C-C motif chemokine 20;^Eukaryota; Metazoa; Chordata; Craniata; Vertebrata; Euteleostomi; Mammalia; Eutheria; Laurasiatheria; Cetartiodactyla; Ruminantia; Pecora; Bovidae; Bovinae; Bos	TR103497|c0_g1_i1|m.150939	64-357[+]	CCL20_BOVIN^CCL20_BOVIN^Q:1-97,H:1-96^72.16%ID^E:2e-45^RecName: Full=C-C motif chemokine 20;^Eukaryota; Metazoa; Chordata; Craniata; Vertebrata; Euteleostomi; Mammalia; Eutheria; Laurasiatheria; Cetartiodactyla; Ruminantia; Pecora; Bovidae; Bovinae; Bos	PF00048.15^IL8^Small cytokines (intecrine/chemokine), interleukin-8 like^29-90^E:2.6e-21	sigP:1^27^0.844^YES	NA	NA	GO:0005615^cellular_component^extracellular space`GO:0060326^biological_process^cell chemotaxis`GO:0006955^biological_process^immune response`GO:0006954^biological_process^inflammatory response`GO:2000406^biological_process^positive regulation of T cell migration	GO:0008009^molecular_function^chemokine activity`GO:0006955^biological_process^immune response`GO:0005576^cellular_component^extracellular region
TR160801|c0_g1	NA	0	7.36459	4.01705	4.4524	1.02769	-4.33243	1.47e-05	0.000950747	0	0	0	0	0	0.788	1.626	3.123	1.919	0.335	5.021	TR160801|c0_g1_i1	NA	NA	NA	NA	NA	NA	NA	NA	NA	NA	NA	NA	NA	NA
TR69455|c2_g1	NA	0	8.2237	4.48565	4.43025	1.0393	-4.26274	2.02e-05	0.00119809	0	0	0	0	0	3.152	2.584	0.896	0.346	0.178	0.332	TR69455|c2_g1_i1	NA	NA	NA	NA	NA	TR69455|c2_g1_i1|m.102143	3-266[+]	NA	NA	NA	NA	NA	NA	NA
TR70795|c0_g1	NA	0	9.62372	5.2493	4.41954	1.05066	-4.20646	2.59e-05	0.00142215	0	0	0	0	0	1.912	0.732	0.056	0.403	0	0.332	TR70795|c0_g1_i1	NA	NA	NA	NA	SAM9L_HUMAN^SAM9L_HUMAN^Q:3-1208,H:830-1230^83.83%ID^E:0^RecName: Full=Sterile alpha motif domain-containing protein 9-like;^Eukaryota; Metazoa; Chordata; Craniata; Vertebrata; Euteleostomi; Mammalia; Eutheria; Euarchontoglires; Primates; Haplorrhini; Catarrhini; Hominidae; Homo`SAM9L_HUMAN^SAM9L_HUMAN^Q:1193-1654,H:1225-1377^66.23%ID^E:0^RecName: Full=Sterile alpha motif domain-containing protei…	TR70795|c0_g1_i1|m.103644	3-1271[+]	SAM9L_HUMAN^SAM9L_HUMAN^Q:1-402,H:830-1230^83.83%ID^E:0^RecName: Full=Sterile alpha motif domain-containing protein 9-like;^Eukaryota; Metazoa; Chordata; Craniata; Vertebrata; Euteleostomi; Mammalia; Eutheria; Euarchontoglires; Primates; Haplorrhini; Catarrhini; Hominidae; Homo	NA	NA	NA	NOG42247^	GO:0005769^cellular_component^early endosome`GO:0035726^biological_process^common myeloid progenitor cell proliferation`GO:0034058^biological_process^endosomal vesicle fusion`GO:0002244^biological_process^hematopoietic progenitor cell differentiation`GO:0042176^biological_process^regulation of protein catabolic process`GO:0048536^biological_process^spleen development`GO:0017145^biological_process…	NA
TR80428|c1_g1	NA	0	9.53734	5.20218	4.412	1.05012	-4.20141	2.65e-05	0.00144104	0	0	0	0	0	7.071	0	1.086	1.046	10.759	10.579	TR80428|c1_g1_i1	NA	NA	NA	NA	NA	NA	NA	NA	NA	NA	NA	NA	NA	NA
TR126378|c0_g2	TR126378|c0_g2_i1	0.751369	31.6088	17.5827	4.39193	0.849144	-5.17218	2.31e-07	4.58e-05	0	0	3.119	0	0	68.657	40.778	15.269	6.286	2.829	23.698	TR126378|c0_g2_i1	2.9e-06	0.999997	0.0592106	0.0250853	IFM3_HUMAN^IFM3_HUMAN^Q:2-94,H:85-115^77.42%ID^E:6e-10^RecName: Full=Interferon-induced transmembrane protein 3;^Eukaryota; Metazoa; Chordata; Craniata; Vertebrata; Euteleostomi; Mammalia; Eutheria; Euarchontoglires; Primates; Haplorrhini; Catarrhini; Hominidae; Homo	NA	NA	NA	NA	NA	NA	NOG26698^Copine VII	GO:0070062^cellular_component^extracellular vesicular exosome`GO:0016021^cellular_component^integral component of membrane`GO:0031902^cellular_component^late endosome membrane`GO:0005765^cellular_component^lysosomal membrane`GO:0005886^cellular_component^plasma membrane`GO:0019221^biological_process^cytokine-mediated signaling pathway`GO:0051607^biological_process^defense response to virus`GO:000…	NA
TR79054|c1_g1	TR79054|c1_g1_i2	0.782647	30.2359	16.848	4.35899	0.835092	-5.21978	1.79e-07	3.72e-05	0	0.116	0.058	0.047	0	1.166	0.097	4.802	2.687	0.325	0.835	TR79054|c1_g1_i2	0.000504461	0.999496	0.0813638	0.0362727	NPTX1_MOUSE^NPTX1_MOUSE^Q:2-1225,H:26-432^94.85%ID^E:0^RecName: Full=Neuronal pentraxin-1;^Eukaryota; Metazoa; Chordata; Craniata; Vertebrata; Euteleostomi; Mammalia; Eutheria; Euarchontoglires; Glires; Rodentia; Sciurognathi; Muroidea; Muridae; Murinae; Mus; Mus	TR79054|c1_g1_i2|m.115914	2-1228[+]	NPTX1_RAT^NPTX1_RAT^Q:1-408,H:26-432^94.85%ID^E:0^RecName: Full=Neuronal pentraxin-1;^Eukaryota; Metazoa; Chordata; Craniata; Vertebrata; Euteleostomi; Mammalia; Eutheria; Euarchontoglires; Glires; Rodentia; Sciurognathi; Muroidea; Muridae; Murinae; Rattus	PF00354.12^Pentaxin^Pentaxin family^208-396^E:2.9e-36`PF13385.1^Laminin_G_3^Concanavalin A-like lectin/glucanases superfamily^216-367^E:6.7e-15	NA	NA	NA	GO:0005737^cellular_component^cytoplasm`GO:0005739^cellular_component^mitochondrion`GO:0043005^cellular_component^neuron projection`GO:0005886^cellular_component^plasma membrane`GO:0030133^cellular_component^transport vesicle`GO:0046872^molecular_function^metal ion binding`GO:0060385^biological_process^axonogenesis involved in innervation`GO:0071333^biological_process^cellular response to glucose…	NA
TR104783|c2_g1	TR104783|c2_g1_i1	0.919457	29.1579	16.3223	4.35665	0.719293	-6.05685	1.39e-09	7.85e-07	2.322	0	3.495	0	0	30.079	87.347	23.194	15.989	21.571	45.623	TR104783|c2_g1_i1	4.63e-05	0.999954	0.0695084	0.0324145	NA	NA	NA	NA	NA	NA	NA	NA	NA	NA
TR90874|c1_g1	TR90874|c1_g1_i1	1.81059	70.1162	39.0682	4.33872	0.84521	-5.1333	2.85e-07	5.26e-05	0.244	0	0.067	0.291	0	9.928	7.74	20.194	0.384	0.503	4.152	TR90874|c1_g1_i1	1.54e-06	0.999998	0.0464646	0.0300371	IL20_MOUSE^IL20_MOUSE^Q:334-855,H:1-175^65.14%ID^E:1e-69^RecName: Full=Interleukin-20;^Eukaryota; Metazoa; Chordata; Craniata; Vertebrata; Euteleostomi; Mammalia; Eutheria; Euarchontoglires; Glires; Rodentia; Sciurognathi; Muroidea; Muridae; Murinae; Mus; Mus	TR90874|c1_g1_i1|m.133026	334-861[+]	IL20_MOUSE^IL20_MOUSE^Q:1-174,H:1-175^65.14%ID^E:6e-74^RecName: Full=Interleukin-20;^Eukaryota; Metazoa; Chordata; Craniata; Vertebrata; Euteleostomi; Mammalia; Eutheria; Euarchontoglires; Glires; Rodentia; Sciurognathi; Muroidea; Muridae; Murinae; Mus; Mus	PF00726.12^IL10^Interleukin 10^35-170^E:1.8e-12	sigP:1^24^0.878^YES	NA	NA	GO:0005615^cellular_component^extracellular space`GO:0005125^molecular_function^cytokine activity`GO:0045517^molecular_function^interleukin-20 receptor binding`GO:0045518^molecular_function^interleukin-22 receptor binding`GO:0030097^biological_process^hemopoiesis`GO:0045672^biological_process^positive regulation of osteoclast differentiation`GO:0007262^biological_process^STAT protein import into …	NA
TR19581|c1_g1	TR19581|c1_g1_i2	2.1481	65.2144	36.5479	4.32053	0.740261	-5.83649	5.33e-09	2.08e-06	0.107	0.39	0	0.102	0.697	20.14	14.199	8.507	1.411	1.54	3.294	TR19581|c1_g1_i2	3.58e-06	0.999996	0.0725721	0.0450657	NA	NA	NA	NA	NA	NA	NA	NA	NA	NA
TR145926|c0_g1	TR145926|c0_g1_i1	0	156.11	85.1507	4.29846	1.11127	-3.86805	0.000109709	0.00403097	0	0	0	0	0	28.104	57.937	9.011	1.401	0.377	0	TR145926|c0_g1_i1	0	1	0.00735318	6.61e-05	NCAP_UUKS^NCAP_UUKS^Q:197-703,H:18-190^27.43%ID^E:7e-11^RecName: Full=Nucleoprotein;^Viruses; ssRNA negative-strand viruses; Bunyaviridae; Phlebovirus	TR145926|c0_g1_i1|m.213143	155-949[+]	NCAP_UUKS^NCAP_UUKS^Q:15-183,H:18-190^27.43%ID^E:3e-11^RecName: Full=Nucleoprotein;^Viruses; ssRNA negative-strand viruses; Bunyaviridae; Phlebovirus	PF05733.6^Tenui_N^Tenuivirus/Phlebovirus nucleocapsid protein^6-199^E:4.8e-19	NA	NA	NA	GO:0019029^cellular_component^helical viral capsid`GO:0019013^cellular_component^viral nucleocapsid`GO:0003723^molecular_function^RNA binding	GO:0003723^molecular_function^RNA binding`GO:0019013^cellular_component^viral nucleocapsid
TR64924|c0_g1	TR64924|c0_g1_i1	2.05786	74.1843	41.3995	4.2843	0.838272	-5.11087	3.21e-07	5.7e-05	0.185	0.221	1.203	0.511	0	28.471	16.417	1.623	0.585	41.162	1.807	TR64924|c0_g1_i1	9.15e-07	0.999999	0.0423276	0.0282991	ZG16_HUMAN^ZG16_HUMAN^Q:73-489,H:19-157^90.65%ID^E:3e-76^RecName: Full=Zymogen granule membrane protein 16;^Eukaryota; Metazoa; Chordata; Craniata; Vertebrata; Euteleostomi; Mammalia; Eutheria; Euarchontoglires; Primates; Haplorrhini; Catarrhini; Hominidae; Homo	TR64924|c0_g1_i1|m.95467	1-522[+]	ZG16_RAT^ZG16_RAT^Q:7-173,H:1-167^84.43%ID^E:3e-97^RecName: Full=Zymogen granule membrane protein 16;^Eukaryota; Metazoa; Chordata; Craniata; Vertebrata; Euteleostomi; Mammalia; Eutheria; Euarchontoglires; Glires; Rodentia; Sciurognathi; Muroidea; Muridae; Murinae; Rattus	PF01419.12^Jacalin^Jacalin-like lectin domain^50-164^E:5.7e-18	sigP:1^22^0.871^YES	NA	NOG79754^	GO:0060205^cellular_component^cytoplasmic membrane-bounded vesicle lumen`GO:0031012^cellular_component^extracellular matrix`GO:0005796^cellular_component^Golgi lumen`GO:0005578^cellular_component^proteinaceous extracellular matrix`GO:0042589^cellular_component^zymogen granule membrane`GO:0030246^molecular_function^carbohydrate binding`GO:0015031^biological_process^protein transport	NA
TR25836|c2_g3	TR25836|c2_g3_i2	3.12137	86.5505	48.6282	4.28082	0.700943	-6.10722	1.01e-09	6.32e-07	0.868	1.982	0.452	0.385	3.651	66.976	17.299	13.388	11.805	39.381	4.094	TR25836|c2_g3_i2	1.24e-07	1	0.0311429	0.0151008	ABC3G_LAGLA^ABC3G_LAGLA^Q:1-384,H:254-381^47.66%ID^E:2e-35^RecName: Full=DNA dC->dU-editing enzyme APOBEC-3G;^Eukaryota; Metazoa; Chordata; Craniata; Vertebrata; Euteleostomi; Mammalia; Eutheria; Euarchontoglires; Primates; Haplorrhini; Platyrrhini; Atelidae; Atelinae; Lagothrix`ABC3G_LAGLA^ABC3G_LAGLA^Q:1-369,H:67-190^37.6%ID^E:4e-19^RecName: Full=DNA dC->dU-editing enzyme APOBEC-3G;^Eukaryota; …	TR25836|c2_g3_i2|m.38066	1-393[+]	ABC3G_LAGLA^ABC3G_LAGLA^Q:1-128,H:254-381^47.66%ID^E:2e-36^RecName: Full=DNA dC->dU-editing enzyme APOBEC-3G;^Eukaryota; Metazoa; Chordata; Craniata; Vertebrata; Euteleostomi; Mammalia; Eutheria; Euarchontoglires; Primates; Haplorrhini; Platyrrhini; Atelidae; Atelinae; Lagothrix`ABC3G_LAGLA^ABC3G_LAGLA^Q:1-123,H:67-190^37.6%ID^E:6e-20^RecName: Full=DNA dC->dU-editing enzyme APOBEC-3G;^Eukaryota; …	PF08210.6^APOBEC_N^APOBEC-like N-terminal domain^1-118^E:1.4e-19`PF05240.9^APOBEC_C^APOBEC-like C-terminal domain^65-111^E:1.4e-19	NA	NA	NA	GO:0005737^cellular_component^cytoplasm`GO:0000932^cellular_component^cytoplasmic mRNA processing body`GO:0005634^cellular_component^nucleus`GO:0030529^cellular_component^ribonucleoprotein complex`GO:0047844^molecular_function^deoxycytidine deaminase activity`GO:0008270^molecular_function^zinc ion binding`GO:0009972^biological_process^cytidine deamination`GO:0051607^biological_process^defense res…	GO:0008270^molecular_function^zinc ion binding`GO:0016814^molecular_function^hydrolase activity, acting on carbon-nitrogen (but not peptide) bonds, in cyclic amidines
TR65390|c1_g1	NA	0.790821	28.9519	16.1514	4.27104	0.846192	-5.04736	4.48e-07	7.23e-05	0	0.337	0	0	0.626	12.019	5.458	1.578	1.488	0.87	1.372	TR65390|c1_g1_i9	NA	NA	NA	NA	M4A8_HUMAN^M4A8_HUMAN^Q:103-378,H:20-111^65.22%ID^E:6e-17^RecName: Full=Membrane-spanning 4-domains subfamily A member 8;^Eukaryota; Metazoa; Chordata; Craniata; Vertebrata; Euteleostomi; Mammalia; Eutheria; Euarchontoglires; Primates; Haplorrhini; Catarrhini; Hominidae; Homo	TR65390|c1_g1_i9|m.96134	133-378[+]	M4A8_HUMAN^M4A8_HUMAN^Q:1-82,H:30-111^65.85%ID^E:3e-29^RecName: Full=Membrane-spanning 4-domains subfamily A member 8;^Eukaryota; Metazoa; Chordata; Craniata; Vertebrata; Euteleostomi; Mammalia; Eutheria; Euarchontoglires; Primates; Haplorrhini; Catarrhini; Hominidae; Homo	PF04103.10^CD20^CD20-like family^42-82^E:5.4e-08	NA	ExpAA=23.79^PredHel=1^Topology=i43-65o	NOG45194^	GO:0016021^cellular_component^integral component of membrane	GO:0016021^cellular_component^integral component of membrane
TR140618|c2_g1	TR140618|c2_g1_i4	10.3073	322.252	180.459	4.25577	0.788713	-5.39583	6.82e-08	1.76e-05	0.507	0.242	0.529	1.833	0	25.593	45.159	28.354	0.873	2.074	13.656	TR140618|c2_g1_i4	2.51e-07	1	0.0450756	0.0386938	CSF3_FELCA^CSF3_FELCA^Q:145-726,H:1-194^81.96%ID^E:1e-98^RecName: Full=Granulocyte colony-stimulating factor;^Eukaryota; Metazoa; Chordata; Craniata; Vertebrata; Euteleostomi; Mammalia; Eutheria; Laurasiatheria; Carnivora; Feliformia; Felidae; Felinae; Felis	TR140618|c2_g1_i4|m.205720	142-729[+]	CSF3_FELCA^CSF3_FELCA^Q:2-195,H:1-194^81.96%ID^E:2e-112^RecName: Full=Granulocyte colony-stimulating factor;^Eukaryota; Metazoa; Chordata; Craniata; Vertebrata; Euteleostomi; Mammalia; Eutheria; Laurasiatheria; Carnivora; Feliformia; Felidae; Felinae; Felis	PF00489.12^IL6^Interleukin-6/G-CSF/MGF family^42-190^E:1.6e-53	sigP:1^21^0.758^YES	NA	NA	GO:0005615^cellular_component^extracellular space`GO:0006955^biological_process^immune response	GO:0005125^molecular_function^cytokine activity`GO:0006955^biological_process^immune response`GO:0005576^cellular_component^extracellular region
TR140618|c2_g1	TR140618|c2_g1_i1	10.3073	322.252	180.459	4.25577	0.788713	-5.39583	6.82e-08	1.76e-05	0.507	0.242	0.529	1.833	0	25.593	45.159	28.354	0.873	2.074	13.656	TR140618|c2_g1_i1	2.25e-07	1	0.0225044	0.0135187	CSF3_FELCA^CSF3_FELCA^Q:145-726,H:1-194^81.96%ID^E:1e-96^RecName: Full=Granulocyte colony-stimulating factor;^Eukaryota; Metazoa; Chordata; Craniata; Vertebrata; Euteleostomi; Mammalia; Eutheria; Laurasiatheria; Carnivora; Feliformia; Felidae; Felinae; Felis	TR140618|c2_g1_i1|m.205715	142-729[+]	CSF3_FELCA^CSF3_FELCA^Q:2-195,H:1-194^81.96%ID^E:2e-112^RecName: Full=Granulocyte colony-stimulating factor;^Eukaryota; Metazoa; Chordata; Craniata; Vertebrata; Euteleostomi; Mammalia; Eutheria; Laurasiatheria; Carnivora; Feliformia; Felidae; Felinae; Felis	PF00489.12^IL6^Interleukin-6/G-CSF/MGF family^42-190^E:1.6e-53	sigP:1^21^0.758^YES	NA	NA	GO:0005615^cellular_component^extracellular space`GO:0006955^biological_process^immune response	GO:0005125^molecular_function^cytokine activity`GO:0006955^biological_process^immune response`GO:0005576^cellular_component^extracellular region
TR45271|c0_g1	TR45271|c0_g1_i1	11.8609	412.272	230.267	4.23926	0.847689	-5.00096	5.7e-07	8.63e-05	0.302	0.285	2.734	0.401	0.379	0.735	1.443	12.616	1.871	107.95	42.454	TR45271|c0_g1_i1	2.34e-06	0.999998	0.0300161	0.0290302	FETUA_PIG^FETUA_PIG^Q:78-1112,H:1-362^66.39%ID^E:7e-144^RecName: Full=Alpha-2-HS-glycoprotein;^Eukaryota; Metazoa; Chordata; Craniata; Vertebrata; Euteleostomi; Mammalia; Eutheria; Laurasiatheria; Cetartiodactyla; Suina; Suidae; Sus	TR45271|c0_g1_i1|m.67040	69-1115[+]	FETUA_PIG^FETUA_PIG^Q:4-348,H:1-362^66.67%ID^E:5e-164^RecName: Full=Alpha-2-HS-glycoprotein;^Eukaryota; Metazoa; Chordata; Craniata; Vertebrata; Euteleostomi; Mammalia; Eutheria; Laurasiatheria; Cetartiodactyla; Suina; Suidae; Sus	PF00031.16^Cystatin^Cystatin domain^155-234^E:9.2e-16	sigP:1^18^0.879^YES	NA	NOG44208^phospholipase d transphosphatidylase	GO:0005615^cellular_component^extracellular space`GO:0004869^molecular_function^cysteine-type endopeptidase inhibitor activity`GO:0006953^biological_process^acute-phase response`GO:0030502^biological_process^negative regulation of bone mineralization`GO:0050766^biological_process^positive regulation of phagocytosis`GO:0050727^biological_process^regulation of inflammatory response	GO:0004869^molecular_function^cysteine-type endopeptidase inhibitor activity
TR54023|c0_g1	TR54023|c0_g1_i1	21.1223	1489.34	821.97	4.23822	1.02064	-4.15252	3.29e-05	0.00169598	0.215	0.274	8.192	0.071	1.032	9.413	8.472	47.854	4.914	538.84	156.54	TR54023|c0_g1_i1	3.94e-08	1	0.0138494	0.0139857	HPT_PONAB^HPT_PONAB^Q:50-1090,H:1-347^80.98%ID^E:0^RecName: Full=Haptoglobin;^Eukaryota; Metazoa; Chordata; Craniata; Vertebrata; Euteleostomi; Mammalia; Eutheria; Euarchontoglires; Primates; Haplorrhini; Catarrhini; Hominidae; Pongo	TR54023|c0_g1_i1|m.80225	2-1093[+]	HPT_PONAB^HPT_PONAB^Q:17-363,H:1-347^80.98%ID^E:0^RecName: Full=Haptoglobin;^Eukaryota; Metazoa; Chordata; Craniata; Vertebrata; Euteleostomi; Mammalia; Eutheria; Euarchontoglires; Primates; Haplorrhini; Catarrhini; Hominidae; Pongo	PF00089.21^Trypsin^Trypsin^119-356^E:6e-53	sigP:1^34^0.588^YES	NA	NA	GO:0005576^cellular_component^extracellular region`GO:0016209^molecular_function^antioxidant activity`GO:0003824^molecular_function^catalytic activity`GO:0006953^biological_process^acute-phase response`GO:0042742^biological_process^defense response to bacterium`GO:0002376^biological_process^immune system process	GO:0004252^molecular_function^serine-type endopeptidase activity`GO:0006508^biological_process^proteolysis
TR32042|c1_g3	NA	0.206314	11.5967	6.41923	4.23158	0.946976	-4.46852	7.88e-06	0.000617339	0	0.095	0	0	0	0.336	0.947	3.929	0.528	0.335	0.4	TR32042|c1_g3_i1	NA	NA	NA	NA	NA	TR32042|c1_g3_i1|m.46721	2-331[+]	NA	NA	NA	NA	NA	NA	NA
TR75078|c4_g3	NA	0	11.5909	6.32228	4.22409	1.07771	-3.91952	8.87e-05	0.00346094	0	0	0	0	0	11.199	0	0	0.557	23.53	24.636	TR75078|c4_g3_i1	NA	NA	NA	NA	SORCN_MOUSE^SORCN_MOUSE^Q:177-278,H:27-60^94.12%ID^E:2e-15^RecName: Full=Sorcin;^Eukaryota; Metazoa; Chordata; Craniata; Vertebrata; Euteleostomi; Mammalia; Eutheria; Euarchontoglires; Glires; Rodentia; Sciurognathi; Muroidea; Muridae; Murinae; Mus; Mus	TR75078|c4_g3_i1|m.109296	3-278[+]	SORCN_CRIGR^SORCN_CRIGR^Q:34-92,H:2-60^89.83%ID^E:3e-16^RecName: Full=Sorcin;^Eukaryota; Metazoa; Chordata; Craniata; Vertebrata; Euteleostomi; Mammalia; Eutheria; Euarchontoglires; Glires; Rodentia; Sciurognathi; Muroidea; Cricetidae; Cricetinae; Cricetulus	PF13405.1^EF-hand_6^EF-hand domain^77-91^E:0.019`PF13202.1^EF-hand_5^EF hand^78-89^E:0.088	NA	NA	NA	GO:0016020^cellular_component^membrane`GO:0033017^cellular_component^sarcoplasmic reticulum membrane`GO:0005509^molecular_function^calcium ion binding	GO:0005509^molecular_function^calcium ion binding
TR14808|c0_g1	NA	0	5.86971	3.20166	4.20675	1.04104	-4.04092	5.32e-05	0.00243354	0	0	0	0	0	0.935	0.603	1.522	0.125	1.09	0.286	TR14808|c0_g1_i1	NA	NA	NA	NA	NA	TR14808|c0_g1_i1|m.21295	265-546[+]	NA	NA	NA	NA	NA	NA	NA
TR70795|c1_g1	TR70795|c1_g1_i1	0.187842	13.2054	7.28834	4.18906	0.984572	-4.2547	2.09e-05	0.00122039	0	0	0.125	0	0	3.95	1.862	0.123	0.835	0	3.031	TR70795|c1_g1_i1	0.000432048	0.999568	0.0970374	0.0153354	SAM9L_HUMAN^SAM9L_HUMAN^Q:2-643,H:1371-1584^81.31%ID^E:2e-112^RecName: Full=Sterile alpha motif domain-containing protein 9-like;^Eukaryota; Metazoa; Chordata; Craniata; Vertebrata; Euteleostomi; Mammalia; Eutheria; Euarchontoglires; Primates; Haplorrhini; Catarrhini; Hominidae; Homo	TR70795|c1_g1_i1|m.103646	2-646[+]	SAM9L_HUMAN^SAM9L_HUMAN^Q:1-214,H:1371-1584^81.31%ID^E:6e-114^RecName: Full=Sterile alpha motif domain-containing protein 9-like;^Eukaryota; Metazoa; Chordata; Craniata; Vertebrata; Euteleostomi; Mammalia; Eutheria; Euarchontoglires; Primates; Haplorrhini; Catarrhini; Hominidae; Homo	NA	NA	NA	NOG42247^	GO:0005769^cellular_component^early endosome`GO:0035726^biological_process^common myeloid progenitor cell proliferation`GO:0034058^biological_process^endosomal vesicle fusion`GO:0002244^biological_process^hematopoietic progenitor cell differentiation`GO:0042176^biological_process^regulation of protein catabolic process`GO:0048536^biological_process^spleen development`GO:0017145^biological_process…	NA
TR169974|c0_g1	TR169974|c0_g1_i4	5.59991	130.17	73.547	4.18748	0.610699	-6.85687	7.04e-12	7.74e-09	0.049	0.19	0.077	0.126	0.256	9.508	4.575	2.16	1.056	2.252	1.83	TR169974|c0_g1_i4	0.00647316	0.993527	0.115954	0.0516205	PLSL_HUMAN^PLSL_HUMAN^Q:92-1972,H:1-627^97.61%ID^E:0^RecName: Full=Plastin-2;^Eukaryota; Metazoa; Chordata; Craniata; Vertebrata; Euteleostomi; Mammalia; Eutheria; Euarchontoglires; Primates; Haplorrhini; Catarrhini; Hominidae; Homo	TR169974|c0_g1_i4|m.247072	92-1975[+]	PLSL_HUMAN^PLSL_HUMAN^Q:1-627,H:1-627^97.61%ID^E:0^RecName: Full=Plastin-2;^Eukaryota; Metazoa; Chordata; Craniata; Vertebrata; Euteleostomi; Mammalia; Eutheria; Euarchontoglires; Primates; Haplorrhini; Catarrhini; Hominidae; Homo	PF00036.27^EF-hand_1^EF hand^13-40^E:2.1e-07`PF13405.1^EF-hand_6^EF-hand domain^13-39^E:1.8e-05`PF13833.1^EF-hand_8^EF-hand domain pair^13-37^E:0.013`PF13499.1^EF-hand_7^EF-hand domain pair^14-77^E:1.7e-15`PF13202.1^EF-hand_5^EF hand^14-36^E:0.033`PF13833.1^EF-hand_8^EF-hand domain pair^55-78^E:0.00011`PF13202.1^EF-hand_5^EF hand^62-77^E:0.0034`PF00307.26^CH^Calponin homology (CH) domain^124-234^…	NA	NA	COG5069^Microtubule associated monoxygenase, calponin and LIM domain containing	GO:0015629^cellular_component^actin cytoskeleton`GO:0005884^cellular_component^actin filament`GO:0032432^cellular_component^actin filament bundle`GO:0005737^cellular_component^cytoplasm`GO:0005829^cellular_component^cytosol`GO:0005615^cellular_component^extracellular space`GO:0070062^cellular_component^extracellular vesicular exosome`GO:0030175^cellular_component^filopodium`GO:0005925^cellular_co…	GO:0005509^molecular_function^calcium ion binding`GO:0005515^molecular_function^protein binding
TR169974|c0_g1	TR169974|c0_g1_i3	5.59991	130.17	73.547	4.18748	0.610699	-6.85687	7.04e-12	7.74e-09	0.049	0.19	0.077	0.126	0.256	9.508	4.575	2.16	1.056	2.252	1.83	TR169974|c0_g1_i3	8.04e-05	0.99992	0.0745375	0.0609452	PLSL_HUMAN^PLSL_HUMAN^Q:92-1972,H:1-627^97.61%ID^E:0^RecName: Full=Plastin-2;^Eukaryota; Metazoa; Chordata; Craniata; Vertebrata; Euteleostomi; Mammalia; Eutheria; Euarchontoglires; Primates; Haplorrhini; Catarrhini; Hominidae; Homo	TR169974|c0_g1_i3|m.251298	92-1975[+]	PLSL_HUMAN^PLSL_HUMAN^Q:1-627,H:1-627^97.61%ID^E:0^RecName: Full=Plastin-2;^Eukaryota; Metazoa; Chordata; Craniata; Vertebrata; Euteleostomi; Mammalia; Eutheria; Euarchontoglires; Primates; Haplorrhini; Catarrhini; Hominidae; Homo	PF00036.27^EF-hand_1^EF hand^13-40^E:2.1e-07`PF13405.1^EF-hand_6^EF-hand domain^13-39^E:1.8e-05`PF13833.1^EF-hand_8^EF-hand domain pair^13-37^E:0.013`PF13499.1^EF-hand_7^EF-hand domain pair^14-77^E:1.7e-15`PF13202.1^EF-hand_5^EF hand^14-36^E:0.033`PF13833.1^EF-hand_8^EF-hand domain pair^55-78^E:0.00011`PF13202.1^EF-hand_5^EF hand^62-77^E:0.0034`PF00307.26^CH^Calponin homology (CH) domain^124-234^…	NA	NA	COG5069^Microtubule associated monoxygenase, calponin and LIM domain containing	GO:0015629^cellular_component^actin cytoskeleton`GO:0005884^cellular_component^actin filament`GO:0032432^cellular_component^actin filament bundle`GO:0005737^cellular_component^cytoplasm`GO:0005829^cellular_component^cytosol`GO:0005615^cellular_component^extracellular space`GO:0070062^cellular_component^extracellular vesicular exosome`GO:0030175^cellular_component^filopodium`GO:0005925^cellular_co…	GO:0005509^molecular_function^calcium ion binding`GO:0005515^molecular_function^protein binding
TR6047|c0_g1	NA	0	7.43244	4.05406	4.18166	1.06045	-3.94331	8.04e-05	0.00321893	0	0	0	0	0	1.996	1.884	3.772	0.346	0.22	0	TR6047|c0_g1_i1	NA	NA	NA	NA	NA	NA	NA	NA	NA	NA	NA	NA	NA	NA
TR159354|c1_g4	NA	0	6.24555	3.40666	4.17974	1.04919	-3.98377	6.78e-05	0.00290294	0	0	0	0	0	0.063	0.377	1.735	2.697	0.45	0.435	TR159354|c1_g4_i3	NA	NA	NA	NA	NA	TR159354|c1_g4_i3|m.232120	3-260[+]	NA	NA	NA	NA	NA	NA	NA
TR160686|c0_g1	NA	0	7.19978	3.92715	4.17056	1.05966	-3.93575	8.29e-05	0.00329357	0	0	0	0	0	1.219	2.745	0.716	0	0.293	0.274	TR160686|c0_g1_i1	NA	NA	NA	NA	NA	TR160686|c0_g1_i1|m.233924	648-914[+]	NA	NA	NA	NA	NA	NA	NA
TR66480|c0_g3	NA	0	7.52004	4.10184	4.1694	1.06246	-3.92427	8.7e-05	0.00341887	0	0	0	0	0	6.02	6.211	0.985	1.267	0	0.366	TR66480|c0_g3_i1	NA	NA	NA	NA	NA	NA	NA	NA	NA	NA	NA	NA	NA	NA
TR89658|c1_g5	TR89658|c1_g5_i1	2.78215	80.0861	44.948	4.1693	0.775544	-5.37596	7.62e-08	1.91e-05	4.712	1.065	0	2.698	3.016	141.884	170.701	114.604	3.954	8.161	32.607	TR89658|c1_g5_i1	2.91e-07	1	0.0272215	0.00440808	CYTX_BOVIN^CYTX_BOVIN^Q:1-204,H:33-101^60.87%ID^E:8e-23^RecName: Full=Stefin-C;^Eukaryota; Metazoa; Chordata; Craniata; Vertebrata; Euteleostomi; Mammalia; Eutheria; Laurasiatheria; Cetartiodactyla; Ruminantia; Pecora; Bovidae; Bovinae; Bos	NA	NA	NA	NA	NA	NA	NA	GO:0005737^cellular_component^cytoplasm`GO:0004869^molecular_function^cysteine-type endopeptidase inhibitor activity	NA
TR112312|c1_g2	TR112312|c1_g2_i1	2.97143	65.8073	37.2455	4.16401	0.558599	-7.45439	9.03e-14	1.39e-10	0.8	0.232	0.433	1.093	0.608	11.01	34.319	13.175	5.682	11.074	12.089	TR112312|c1_g2_i1	1.47e-05	0.999985	0.0625803	0.046509	NA	NA	NA	NA	NA	NA	NA	NA	NA	NA
TR59409|c1_g1	NA	0	10.208	5.56799	4.16386	1.07741	-3.86469	0.000111228	0.00406595	0	0	0	0	0	0	0	0.414	0.24	2.776	1.796	TR59409|c1_g1_i1	NA	NA	NA	NA	S38A3_MOUSE^S38A3_MOUSE^Q:8-811,H:230-503^83.94%ID^E:4e-145^RecName: Full=Sodium-coupled neutral amino acid transporter 3;^Eukaryota; Metazoa; Chordata; Craniata; Vertebrata; Euteleostomi; Mammalia; Eutheria; Euarchontoglires; Glires; Rodentia; Sciurognathi; Muroidea; Muridae; Murinae; Mus; Mus	TR59409|c1_g1_i1|m.87609	2-820[+]	S38A3_MOUSE^S38A3_MOUSE^Q:3-272,H:230-505^83.7%ID^E:7e-162^RecName: Full=Sodium-coupled neutral amino acid transporter 3;^Eukaryota; Metazoa; Chordata; Craniata; Vertebrata; Euteleostomi; Mammalia; Eutheria; Euarchontoglires; Glires; Rodentia; Sciurognathi; Muroidea; Muridae; Murinae; Mus; Mus	PF01490.13^Aa_trans^Transmembrane amino acid transporter protein^46-259^E:3e-60	NA	ExpAA=120.74^PredHel=5^Topology=i92-114o134-156i176-198o202-224i237-259o	COG0814^Amino acid transporter	GO:0005887^cellular_component^integral component of plasma membrane`GO:0015297^molecular_function^antiporter activity`GO:0015180^molecular_function^L-alanine transmembrane transporter activity`GO:0015182^molecular_function^L-asparagine transmembrane transporter activity`GO:0015186^molecular_function^L-glutamine transmembrane transporter activity`GO:0005290^molecular_function^L-histidine transmemb…	NA
TR44020|c0_g1	TR44020|c0_g1_i1	0.563527	215.606	117.859	4.15106	1.10525	-3.75575	0.000172822	0.00543251	0	0	0.308	0	0	0.378	0.194	4.366	0.797	102.063	25.905	TR44020|c0_g1_i1	0	1	0.00720867	6.63e-05	APOA1_TARSY^APOA1_TARSY^Q:249-773,H:15-207^44%ID^E:4e-22^RecName: Full=Apolipoprotein A-I;^Eukaryota; Metazoa; Chordata; Craniata; Vertebrata; Euteleostomi; Mammalia; Eutheria; Euarchontoglires; Primates; Haplorrhini; Tarsiiformes; Tarsiidae; Tarsius	TR44020|c0_g1_i1|m.65179	207-956[+]	APOA1_TARSY^APOA1_TARSY^Q:1-244,H:1-246^41.64%ID^E:5e-41^RecName: Full=Apolipoprotein A-I;^Eukaryota; Metazoa; Chordata; Craniata; Vertebrata; Euteleostomi; Mammalia; Eutheria; Euarchontoglires; Primates; Haplorrhini; Tarsiiformes; Tarsiidae; Tarsius	PF01442.13^Apolipoprotein^Apolipoprotein A1/A4/E domain^67-231^E:3.4e-10	sigP:1^18^0.903^YES	NA	NA	GO:0034364^cellular_component^high-density lipoprotein particle`GO:0008289^molecular_function^lipid binding`GO:0008203^biological_process^cholesterol metabolic process`GO:0006869^biological_process^lipid transport`GO:0042157^biological_process^lipoprotein metabolic process	GO:0008289^molecular_function^lipid binding`GO:0006869^biological_process^lipid transport`GO:0042157^biological_process^lipoprotein metabolic process`GO:0005576^cellular_component^extracellular region
TR130105|c0_g1	NA	0	8.02559	4.3776	4.1495	1.06766	-3.88655	0.000101677	0.00381264	0	0	0	0	0	0.777	0.205	6.75	0	2.043	0.709	TR130105|c0_g1_i1	NA	NA	NA	NA	NA	TR130105|c0_g1_i1|m.190245	271-603[+]	NA	NA	NA	NA	NA	NA	NA
TR95602|c2_g2	NA	0	7.70449	4.20245	4.14744	1.06577	-3.89151	9.96e-05	0.00375955	0	0	0	0	0	8.51	0.527	0.627	0	1.771	1.979	TR95602|c2_g2_i2	NA	NA	NA	NA	YCX91_PHAAO^YCX91_PHAAO^Q:124-2,H:1-41^70.73%ID^E:7e-13^RecName: Full=Uncharacterized protein ORF91;^Eukaryota; Viridiplantae; Streptophyta; Embryophyta; Tracheophyta; Spermatophyta; Magnoliophyta; Liliopsida; Asparagales; Orchidaceae; Epidendroideae; Vandeae; Aeridinae; Phalaenopsis	NA	NA	NA	NA	NA	NA	NA	GO:0009507^cellular_component^chloroplast	NA
TR116327|c0_g1	TR116327|c0_g1_i1	1.34896	37.1967	20.9023	4.14352	0.762794	-5.43203	5.57e-08	1.51e-05	0.068	0.169	0.318	0	0.071	6.409	7.686	3.918	0.278	0.608	1.418	TR116327|c0_g1_i1	6.55e-06	0.999993	0.0736675	0.037853	IL1B_HORSE^IL1B_HORSE^Q:103-903,H:1-267^66.42%ID^E:4e-125^RecName: Full=Interleukin-1 beta;^Eukaryota; Metazoa; Chordata; Craniata; Vertebrata; Euteleostomi; Mammalia; Eutheria; Laurasiatheria; Perissodactyla; Equidae; Equus	TR116327|c0_g1_i1|m.170047	103-909[+]	IL1B_HORSE^IL1B_HORSE^Q:1-267,H:1-267^66.42%ID^E:3e-128^RecName: Full=Interleukin-1 beta;^Eukaryota; Metazoa; Chordata; Craniata; Vertebrata; Euteleostomi; Mammalia; Eutheria; Laurasiatheria; Perissodactyla; Equidae; Equus	PF02394.11^IL1_propep^Interleukin-1 propeptide^1-104^E:2.4e-39`PF00340.14^IL1^Interleukin-1 / 18^147-263^E:1.2e-39	NA	NA	NOG40099^	GO:0005615^cellular_component^extracellular space`GO:0001660^biological_process^fever generation`GO:0006955^biological_process^immune response`GO:0051781^biological_process^positive regulation of cell division	GO:0005149^molecular_function^interleukin-1 receptor binding`GO:0006954^biological_process^inflammatory response`GO:0006955^biological_process^immune response`GO:0005615^cellular_component^extracellular space
TR167875|c0_g1	TR167875|c0_g1_i2	9.64528	467.864	259.583	4.14326	0.974989	-4.24954	2.14e-05	0.00124098	1.102	2.878	9.867	3.469	1.384	3.257	5.038	38.317	7.208	796.783	220.381	TR167875|c0_g1_i2	1.48e-07	1	0.0139776	0.011172	NA	NA	NA	NA	NA	NA	NA	NA	NA	NA
TR37454|c2_g1	NA	0	5.39788	2.9443	4.1365	1.04342	-3.96437	7.36e-05	0.00304086	0	0	0	0	0	7.985	9.516	12.806	1.363	11.063	2.951	TR37454|c2_g1_i1	NA	NA	NA	NA	NA	TR37454|c2_g1_i1|m.55250	2-238[+]	NA	NA	NA	NA	NA	NA	NA
TR118140|c0_g2	TR118140|c0_g2_i2	2.06636	51.136	28.8316	4.13132	0.689343	-5.99313	2.06e-09	1.09e-06	0.8	0.527	0.202	0.393	0.432	2.248	3.951	12.616	2.87	22.43	23.938	TR118140|c0_g2_i2	0.00128002	0.99872	0.0841476	0.0294267	NA	TR118140|c0_g2_i2|m.172665	1-399[+]	LCE3C_HUMAN^LCE3C_HUMAN^Q:62-132,H:27-94^76.06%ID^E:5e-14^RecName: Full=Late cornified envelope protein 3C;^Eukaryota; Metazoa; Chordata; Craniata; Vertebrata; Euteleostomi; Mammalia; Eutheria; Euarchontoglires; Primates; Haplorrhini; Catarrhini; Hominidae; Homo	PF14672.1^LCE^Late cornified envelope^47-132^E:7.9e-27	NA	NA	NA	GO:0031424^biological_process^keratinization	GO:0008544^biological_process^epidermis development
TR118140|c0_g2	TR118140|c0_g2_i1	2.06636	51.136	28.8316	4.13132	0.689343	-5.99313	2.06e-09	1.09e-06	0.8	0.527	0.202	0.393	0.432	2.248	3.951	12.616	2.87	22.43	23.938	TR118140|c0_g2_i1	6.24e-05	0.999938	0.0668011	0.0318174	NA	TR118140|c0_g2_i1|m.172664	1-399[+]	LCE3C_HUMAN^LCE3C_HUMAN^Q:57-132,H:22-94^76.32%ID^E:7e-13^RecName: Full=Late cornified envelope protein 3C;^Eukaryota; Metazoa; Chordata; Craniata; Vertebrata; Euteleostomi; Mammalia; Eutheria; Euarchontoglires; Primates; Haplorrhini; Catarrhini; Hominidae; Homo	PF14672.1^LCE^Late cornified envelope^47-132^E:3.4e-27	NA	NA	NA	GO:0031424^biological_process^keratinization	GO:0008544^biological_process^epidermis development
TR53057|c2_g5	NA	0	5.83989	3.18539	4.11861	1.05037	-3.9211	8.81e-05	0.00344628	0	0	0	0	0	1.881	4.284	4.948	5.912	23.415	11.025	TR53057|c2_g5_i1	NA	NA	NA	NA	CYLD_MOUSE^CYLD_MOUSE^Q:1-192,H:889-952^96.88%ID^E:5e-36^RecName: Full=Ubiquitin carboxyl-terminal hydrolase CYLD;^Eukaryota; Metazoa; Chordata; Craniata; Vertebrata; Euteleostomi; Mammalia; Eutheria; Euarchontoglires; Glires; Rodentia; Sciurognathi; Muroidea; Muridae; Murinae; Mus; Mus	NA	NA	NA	NA	NA	NA	NA	GO:0005829^cellular_component^cytosol`GO:0005874^cellular_component^microtubule`GO:0048471^cellular_component^perinuclear region of cytoplasm`GO:0005886^cellular_component^plasma membrane`GO:0061578^molecular_function^Lys63-specific deubiquitinase activity`GO:0004843^molecular_function^ubiquitin-specific protease activity`GO:0008270^molecular_function^zinc ion binding`GO:0070266^biological_proces…	NA
TR79664|c0_g1	TR79664|c0_g1_i1	1.10572	33.8646	18.9742	4.11446	0.820029	-5.01746	5.24e-07	8.04e-05	0	0	0	0.307	0.071	4.833	4.037	4.097	0.893	0.356	0.492	TR79664|c0_g1_i1	2.38e-05	0.999976	0.0773355	0.0365277	HYAS1_MOUSE^HYAS1_MOUSE^Q:2-1063,H:182-535^95.76%ID^E:0^RecName: Full=Hyaluronan synthase 1;^Eukaryota; Metazoa; Chordata; Craniata; Vertebrata; Euteleostomi; Mammalia; Eutheria; Euarchontoglires; Glires; Rodentia; Sciurognathi; Muroidea; Muridae; Murinae; Mus; Mus	TR79664|c0_g1_i1|m.116839	2-1210[+]	HYAS1_HUMAN^HYAS1_HUMAN^Q:7-402,H:183-578^95.45%ID^E:0^RecName: Full=Hyaluronan synthase 1;^Eukaryota; Metazoa; Chordata; Craniata; Vertebrata; Euteleostomi; Mammalia; Eutheria; Euarchontoglires; Primates; Haplorrhini; Catarrhini; Hominidae; Homo	PF13641.1^Glyco_tranf_2_3^Glycosyltransferase like family 2^26-205^E:6.6e-19`PF00535.21^Glycos_transf_2^Glycosyl transferase family 2^31-142^E:2.6e-06`PF13506.1^Glyco_transf_21^Glycosyl transferase family 21^42-205^E:3.9e-07`PF03142.10^Chitin_synth_2^Chitin synthase^53-206^E:2.7e-14`PF13632.1^Glyco_trans_2_3^Glycosyl transferase family group 2^56-262^E:6.8e-11	NA	ExpAA=111.52^PredHel=5^Topology=i227-249o254-276i283-305o320-342i365-387o	COG1215^Glycosyl transferase, family 2	GO:0005887^cellular_component^integral component of plasma membrane`GO:0005886^cellular_component^plasma membrane`GO:0050501^molecular_function^hyaluronan synthase activity`GO:0005975^biological_process^carbohydrate metabolic process`GO:0007155^biological_process^cell adhesion`GO:0036120^biological_process^cellular response to platelet-derived growth factor stimulus`GO:0085029^biological_process^…	GO:0016757^molecular_function^transferase activity, transferring glycosyl groups
TR132510|c4_g2	NA	0	6.32702	3.4511	4.11391	1.05805	-3.88821	0.000100984	0.00379723	0	0	0	0	0	2.29	0.344	1.601	1.919	0.43	0	TR132510|c4_g2_i2	NA	NA	NA	NA	NA	TR132510|c4_g2_i2|m.193732	182-493[+]	NA	NA	NA	NA	NA	NA	NA
TR63683|c5_g2	TR63683|c5_g2_i1	1.69313	45.2686	25.4615	4.10726	0.758328	-5.41621	6.09e-08	1.62e-05	2.566	0.137	1.983	0.739	4.533	65.978	86.82	128.115	4.53	5.479	44.067	TR63683|c5_g2_i1	0.000324824	0.999675	0.0640077	0.040594	NA	NA	NA	NA	NA	NA	NA	NA	NA	NA
TR110736|c0_g1	NA	0	10.4003	5.67289	4.10652	1.08296	-3.79194	0.000149475	0.00492467	0	0	0	0	0	0	0.172	0.47	0	3.981	1.258	TR110736|c0_g1_i1	NA	NA	NA	NA	ANGL3_HUMAN^ANGL3_HUMAN^Q:1-1089,H:94-456^85.95%ID^E:0^RecName: Full=Angiopoietin-related protein 3;^Eukaryota; Metazoa; Chordata; Craniata; Vertebrata; Euteleostomi; Mammalia; Eutheria; Euarchontoglires; Primates; Haplorrhini; Catarrhini; Hominidae; Homo	TR110736|c0_g1_i1|m.161389	1-1092[+]	ANGL3_HUMAN^ANGL3_HUMAN^Q:1-363,H:94-456^85.95%ID^E:0^RecName: Full=Angiopoietin-related protein 3;^Eukaryota; Metazoa; Chordata; Craniata; Vertebrata; Euteleostomi; Mammalia; Eutheria; Euarchontoglires; Primates; Haplorrhini; Catarrhini; Hominidae; Homo	PF00147.13^Fibrinogen_C^Fibrinogen beta and gamma chains, C-terminal globular domain^150-360^E:4.6e-54	NA	NA	NA	GO:0009986^cellular_component^cell surface`GO:0005615^cellular_component^extracellular space`GO:0004857^molecular_function^enzyme inhibitor activity`GO:0008083^molecular_function^growth factor activity`GO:0005178^molecular_function^integrin binding`GO:0004859^molecular_function^phospholipase inhibitor activity`GO:0055090^biological_process^acylglycerol homeostasis`GO:0048844^biological_process^ar…	NA
TR103860|c0_g1	TR103860|c0_g1_i1	8.53643	219.535	123.627	4.10271	0.747171	-5.491	4e-08	1.16e-05	0.117	0.474	0.067	0.323	1.658	48.675	17.665	13.623	3.503	2.389	5.17	TR103860|c0_g1_i1	1.67e-06	0.999998	0.0438372	0.0406834	LYAM1_PANTR^LYAM1_PANTR^Q:201-1304,H:1-372^77.96%ID^E:0^RecName: Full=L-selectin;^Eukaryota; Metazoa; Chordata; Craniata; Vertebrata; Euteleostomi; Mammalia; Eutheria; Euarchontoglires; Primates; Haplorrhini; Catarrhini; Hominidae; Pan	TR103860|c0_g1_i1|m.151736	201-1307[+]	LYAM1_PANTR^LYAM1_PANTR^Q:1-368,H:1-372^77.96%ID^E:0^RecName: Full=L-selectin;^Eukaryota; Metazoa; Chordata; Craniata; Vertebrata; Euteleostomi; Mammalia; Eutheria; Euarchontoglires; Primates; Haplorrhini; Catarrhini; Hominidae; Pan	PF00059.16^Lectin_C^Lectin C-type domain^42-152^E:2.5e-21`PF00084.15^Sushi^Sushi domain (SCR repeat)^211-250^E:9.9e-06`PF00084.15^Sushi^Sushi domain (SCR repeat)^269-312^E:3.8e-08	sigP:1^34^0.52^YES	ExpAA=22.67^PredHel=1^Topology=o329-351i	NA	GO:0009897^cellular_component^external side of plasma membrane`GO:0016021^cellular_component^integral component of membrane`GO:0030246^molecular_function^carbohydrate binding`GO:0007155^biological_process^cell adhesion`GO:0033198^biological_process^response to ATP	NA
TR11959|c0_g1	NA	0	8.33341	4.54549	4.09211	1.07491	-3.80693	0.000140703	0.00473652	0	0	0	0	0	0.515	1.464	0.134	0.134	0	8.692	TR11959|c0_g1_i1	NA	NA	NA	NA	NA	NA	NA	NA	NA	NA	NA	NA	NA	NA
TR101242|c0_g6	NA	0	11.6727	6.36695	4.08195	1.08947	-3.74672	0.00017916	0.00557659	0	0	0	0	0	18.018	0	0.75	6.209	0.43	0	TR101242|c0_g6_i1	NA	NA	NA	NA	NA	TR101242|c0_g6_i1|m.147606	3-272[+]	NA	NA	NA	NA	NA	NA	NA
TR70319|c2_g1	TR70319|c2_g1_i1	0.752697	20.2344	11.3791	4.07115	0.766172	-5.31363	1.07e-07	2.51e-05	0	0	0.087	0.039	0.044	0.683	1.938	0.996	0.633	0.105	1.029	TR70319|c2_g1_i1	9.36e-05	0.999906	0.0916991	0.0386709	IRG1_HUMAN^IRG1_HUMAN^Q:17-1426,H:1-470^83.62%ID^E:0^RecName: Full=Cis-aconitate decarboxylase;^Eukaryota; Metazoa; Chordata; Craniata; Vertebrata; Euteleostomi; Mammalia; Eutheria; Euarchontoglires; Primates; Haplorrhini; Catarrhini; Hominidae; Homo	TR70319|c2_g1_i1|m.103102	17-1432[+]	IRG1_HUMAN^IRG1_HUMAN^Q:1-470,H:1-470^83.62%ID^E:0^RecName: Full=Cis-aconitate decarboxylase;^Eukaryota; Metazoa; Chordata; Craniata; Vertebrata; Euteleostomi; Mammalia; Eutheria; Euarchontoglires; Primates; Haplorrhini; Catarrhini; Hominidae; Homo	PF03972.9^MmgE_PrpD^MmgE/PrpD family^5-446^E:3.7e-60	NA	NA	COG2079^MMGE PRPD family protein	GO:0005739^cellular_component^mitochondrion`GO:0047547^molecular_function^2-methylcitrate dehydratase activity`GO:0047613^molecular_function^aconitate decarboxylase activity`GO:0035458^biological_process^cellular response to interferon-beta`GO:0071346^biological_process^cellular response to interferon-gamma`GO:0071347^biological_process^cellular response to interleukin-1`GO:0071222^biological_pro…	GO:0047547^molecular_function^2-methylcitrate dehydratase activity`GO:0019543^biological_process^propionate catabolic process
TR52201|c0_g1	NA	0	5.40107	2.94604	4.06421	1.05338	-3.85826	0.000114195	0.00412836	0	0	0	0	0	1.019	0.926	0.974	1.353	0.335	0	TR52201|c0_g1_i2	NA	NA	NA	NA	NA	NA	NA	NA	NA	NA	NA	NA	NA	NA
TR54334|c0_g1	TR54334|c0_g1_i1	9.93871	870.73	479.461	4.06416	1.06285	-3.82384	0.000131389	0.00454002	0.302	0.074	2.946	0	0.123	0.536	1.852	21.963	1.843	251.291	69.08	TR54334|c0_g1_i1	1.46e-08	1	0.0119948	0.0114778	HEMO_HUMAN^HEMO_HUMAN^Q:18-1403,H:1-462^75.22%ID^E:0^RecName: Full=Hemopexin;^Eukaryota; Metazoa; Chordata; Craniata; Vertebrata; Euteleostomi; Mammalia; Eutheria; Euarchontoglires; Primates; Haplorrhini; Catarrhini; Hominidae; Homo	TR54334|c0_g1_i1|m.80636	3-1406[+]	HEMO_HUMAN^HEMO_HUMAN^Q:6-467,H:1-462^75.22%ID^E:0^RecName: Full=Hemopexin;^Eukaryota; Metazoa; Chordata; Craniata; Vertebrata; Euteleostomi; Mammalia; Eutheria; Euarchontoglires; Primates; Haplorrhini; Catarrhini; Hominidae; Homo	PF00045.14^Hemopexin^Hemopexin^102-146^E:1.8e-10`PF00045.14^Hemopexin^Hemopexin^196-236^E:1.9e-07`PF00045.14^Hemopexin^Hemopexin^270-308^E:4.7e-05`PF00045.14^Hemopexin^Hemopexin^313-350^E:0.00011	sigP:1^28^0.917^YES	NA	NA	GO:0072562^cellular_component^blood microparticle`GO:0071682^cellular_component^endocytic vesicle lumen`GO:0005576^cellular_component^extracellular region`GO:0005615^cellular_component^extracellular space`GO:0070062^cellular_component^extracellular vesicular exosome`GO:0015232^molecular_function^heme transporter activity`GO:0046872^molecular_function^metal ion binding`GO:0006879^biological_proces…	NA
TR86934|c0_g1	NA	0	6.70263	3.65598	4.04128	1.06898	-3.7805	0.000156511	0.00506854	0	0	0	0	0	0.221	0.301	1.903	0.077	0	0.812	TR86934|c0_g1_i1	NA	NA	NA	NA	NA	TR86934|c0_g1_i1|m.127158	3-449[+]	NA	NA	NA	NA	NA	NA	NA
TR20195|c0_g1	TR20195|c0_g1_i6	6.19189	485.082	267.405	4.03681	1.05639	-3.82133	0.000132735	0.00456766	0	0.506	3.668	1.581	0	2.91	4.78	19.701	2.467	407.506	94.367	TR20195|c0_g1_i6	1.11e-06	0.999999	0.0234319	0.015193	A1AG1_HUMAN^A1AG1_HUMAN^Q:139-639,H:23-190^59.52%ID^E:6e-64^RecName: Full=Alpha-1-acid glycoprotein 1;^Eukaryota; Metazoa; Chordata; Craniata; Vertebrata; Euteleostomi; Mammalia; Eutheria; Euarchontoglires; Primates; Haplorrhini; Catarrhini; Hominidae; Homo	TR20195|c0_g1_i6|m.29784	73-696[+]	A1AG_BOVIN^A1AG_BOVIN^Q:1-200,H:1-202^59.41%ID^E:5e-81^RecName: Full=Alpha-1-acid glycoprotein;^Eukaryota; Metazoa; Chordata; Craniata; Vertebrata; Euteleostomi; Mammalia; Eutheria; Laurasiatheria; Cetartiodactyla; Ruminantia; Pecora; Bovidae; Bovinae; Bos	PF00061.18^Lipocalin^Lipocalin / cytosolic fatty-acid binding protein family^39-178^E:2.1e-17	sigP:1^18^0.914^YES	NA	NA	GO:0005615^cellular_component^extracellular space`GO:0006953^biological_process^acute-phase response`GO:0002682^biological_process^regulation of immune system process`GO:0006810^biological_process^transport	NA
TR20195|c0_g1	TR20195|c0_g1_i7	6.19189	485.082	267.405	4.03681	1.05639	-3.82133	0.000132735	0.00456766	0	0.506	3.668	1.581	0	2.91	4.78	19.701	2.467	407.506	94.367	TR20195|c0_g1_i7	3.62e-07	1	0.0188071	0.01592	A1AG2_HUMAN^A1AG2_HUMAN^Q:4-489,H:29-190^60.49%ID^E:6e-67^RecName: Full=Alpha-1-acid glycoprotein 2;^Eukaryota; Metazoa; Chordata; Craniata; Vertebrata; Euteleostomi; Mammalia; Eutheria; Euarchontoglires; Primates; Haplorrhini; Catarrhini; Hominidae; Homo	TR20195|c0_g1_i7|m.29787	1-546[+]	A1AG2_HUMAN^A1AG2_HUMAN^Q:2-174,H:29-201^59.54%ID^E:5e-71^RecName: Full=Alpha-1-acid glycoprotein 2;^Eukaryota; Metazoa; Chordata; Craniata; Vertebrata; Euteleostomi; Mammalia; Eutheria; Euarchontoglires; Primates; Haplorrhini; Catarrhini; Hominidae; Homo	PF13306.1^LRR_5^Leucine rich repeats (6 copies)^8-70^E:0.027`PF11032.3^ApoM^Apolipoprotein M (ApoM)^12-152^E:0.00017`PF00061.18^Lipocalin^Lipocalin / cytosolic fatty-acid binding protein family^13-152^E:1.5e-18	NA	NA	NA	GO:0072562^cellular_component^blood microparticle`GO:0005615^cellular_component^extracellular space`GO:0070062^cellular_component^extracellular vesicular exosome`GO:0006953^biological_process^acute-phase response`GO:0002682^biological_process^regulation of immune system process`GO:0006810^biological_process^transport	NA
TR21950|c0_g1	TR21950|c0_g1_i1	3.3331	101.543	56.9019	4.02479	0.864467	-4.65581	3.23e-06	0.000320986	0.039	0.053	0.289	0.401	0	0.168	0.667	2.34	0.547	20.503	5.009	TR21950|c0_g1_i1	2.12e-05	0.999979	0.0421069	0.0334229	THRB_PIG^THRB_PIG^Q:34-1896,H:1-620^81.64%ID^E:0^RecName: Full=Prothrombin;^Eukaryota; Metazoa; Chordata; Craniata; Vertebrata; Euteleostomi; Mammalia; Eutheria; Laurasiatheria; Cetartiodactyla; Suina; Suidae; Sus	TR21950|c0_g1_i1|m.32154	1-1908[+]	THRB_PIG^THRB_PIG^Q:12-632,H:1-620^81.64%ID^E:0^RecName: Full=Prothrombin;^Eukaryota; Metazoa; Chordata; Craniata; Vertebrata; Euteleostomi; Mammalia; Eutheria; Laurasiatheria; Cetartiodactyla; Suina; Suidae; Sus	PF00594.15^Gla^Vitamin K-dependent carboxylation/gamma-carboxyglutamic (GLA) domain^61-100^E:8.1e-16`PF00051.13^Kringle^Kringle domain^120-198^E:2.4e-26`PF00051.13^Kringle^Kringle domain^225-304^E:8.8e-20`PF09396.5^Thrombin_light^Thrombin light chain^328-376^E:4.8e-24`PF00089.21^Trypsin^Trypsin^377-626^E:6.4e-67	NA	NA	COG5640^protease	GO:0005576^cellular_component^extracellular region`GO:0005509^molecular_function^calcium ion binding`GO:0004252^molecular_function^serine-type endopeptidase activity`GO:0006953^biological_process^acute-phase response`GO:0007596^biological_process^blood coagulation	GO:0005509^molecular_function^calcium ion binding`GO:0005576^cellular_component^extracellular region`GO:0004252^molecular_function^serine-type endopeptidase activity`GO:0006508^biological_process^proteolysis`GO:0007596^biological_process^blood coagulation
TR127477|c4_g1	NA	0.731615	30.4531	16.9434	4.01711	0.951495	-4.22189	2.42e-05	0.00134942	0.176	0	0.356	0	0	17.198	1.227	7.813	0.393	0	1.361	TR127477|c4_g1_i1	NA	NA	NA	NA	NA	TR127477|c4_g1_i1|m.186146	3-521[+]	NA	NA	NA	NA	NA	NA	NA
TR144629|c0_g1	NA	0	7.22732	3.94217	4.01322	1.07589	-3.73015	0.000191368	0.00586542	0	0	0	0	0	4.833	3.176	0.627	0.106	0.304	0	TR144629|c0_g1_i2	NA	NA	NA	NA	NA	NA	NA	NA	NA	NA	NA	NA	NA	NA
TR80351|c0_g1	NA	0.187842	13.3396	7.36154	4.00976	1.01601	-3.94658	7.93e-05	0.00318745	0	0	0.298	0	0	0	0.872	0.918	0.883	17.517	4.049	TR80351|c0_g1_i1	NA	NA	NA	NA	APOC4_MOUSE^APOC4_MOUSE^Q:161-412,H:38-121^70.24%ID^E:2e-36^RecName: Full=Apolipoprotein C-IV;^Eukaryota; Metazoa; Chordata; Craniata; Vertebrata; Euteleostomi; Mammalia; Eutheria; Euarchontoglires; Glires; Rodentia; Sciurognathi; Muroidea; Muridae; Murinae; Mus; Mus	TR80351|c0_g1_i1|m.117904	2-424[+]	APOC4_BOVIN^APOC4_BOVIN^Q:11-140,H:1-127^60.77%ID^E:2e-46^RecName: Full=Apolipoprotein C-IV;^Eukaryota; Metazoa; Chordata; Craniata; Vertebrata; Euteleostomi; Mammalia; Eutheria; Laurasiatheria; Cetartiodactyla; Ruminantia; Pecora; Bovidae; Bovinae; Bos	PF15119.1^APOC4^Apolipoprotein C4^49-138^E:2.3e-44	NA	ExpAA=18.72^PredHel=1^Topology=o15-37i	NA	GO:0034364^cellular_component^high-density lipoprotein particle`GO:0034361^cellular_component^very-low-density lipoprotein particle`GO:0006869^biological_process^lipid transport`GO:0010890^biological_process^positive regulation of sequestering of triglyceride`GO:0070328^biological_process^triglyceride homeostasis	NA
TR97876|c1_g1	NA	0.177965	11.845	6.54179	3.99526	1.00608	-3.97112	7.15e-05	0.00298444	0.107	0	0	0	0	5.106	1.292	1.019	0	0.136	0.503	TR97876|c1_g1_i1	NA	NA	NA	NA	NA	NA	NA	NA	NA	NA	NA	NA	NA	NA
TR58454|c0_g1	TR58454|c0_g1_i1	3.37682	286.763	157.951	3.9951	1.06645	-3.74617	0.000179552	0.00557659	0	0	0.77	0.087	0.044	0.231	0.484	4.231	0.701	66.275	17.773	TR58454|c0_g1_i1	5.18e-08	1	0.0148763	0.0118993	FIBB_HUMAN^FIBB_HUMAN^Q:2-1474,H:5-490^79.23%ID^E:0^RecName: Full=Fibrinogen beta chain;^Eukaryota; Metazoa; Chordata; Craniata; Vertebrata; Euteleostomi; Mammalia; Eutheria; Euarchontoglires; Primates; Haplorrhini; Catarrhini; Hominidae; Homo	TR58454|c0_g1_i1|m.86125	32-1477[+]	FIBB_HUMAN^FIBB_HUMAN^Q:1-481,H:15-490^79.83%ID^E:0^RecName: Full=Fibrinogen beta chain;^Eukaryota; Metazoa; Chordata; Craniata; Vertebrata; Euteleostomi; Mammalia; Eutheria; Euarchontoglires; Primates; Haplorrhini; Catarrhini; Hominidae; Homo	PF08702.5^Fib_alpha^Fibrinogen alpha/beta chain family^82-225^E:1.8e-37`PF00147.13^Fibrinogen_C^Fibrinogen beta and gamma chains, C-terminal globular domain^229-477^E:1.1e-111	sigP:1^16^0.827^YES	NA	NA	GO:0072562^cellular_component^blood microparticle`GO:0005938^cellular_component^cell cortex`GO:0009986^cellular_component^cell surface`GO:0009897^cellular_component^external side of plasma membrane`GO:0005576^cellular_component^extracellular region`GO:0005615^cellular_component^extracellular space`GO:0070062^cellular_component^extracellular vesicular exosome`GO:0005577^cellular_component^fibrinog…	GO:0005102^molecular_function^receptor binding`GO:0030674^molecular_function^protein binding, bridging`GO:0007165^biological_process^signal transduction`GO:0030168^biological_process^platelet activation`GO:0051258^biological_process^protein polymerization`GO:0005577^cellular_component^fibrinogen complex
TR127272|c9_g6	NA	0	5.14368	2.80565	3.98782	1.05897	-3.76575	0.000166047	0.00529123	0	0	0	0	0	10.086	6.879	15.627	1.152	2.692	1.258	TR127272|c9_g6_i1	NA	NA	NA	NA	NA	NA	NA	NA	NA	NA	NA	NA	NA	NA
TR92806|c0_g1	TR92806|c0_g1_i1	1.30357	107.914	59.4545	3.98527	1.06299	-3.74913	0.000177452	0.00554467	0	0	1.049	0.354	0	0.988	1.012	4.254	0.825	138.196	29.588	TR92806|c0_g1_i1	8.68e-07	0.999999	0.0235268	0.0133559	APOC3_MACFA^APOC3_MACFA^Q:107-358,H:1-87^55.68%ID^E:2e-12^RecName: Full=Apolipoprotein C-III;^Eukaryota; Metazoa; Chordata; Craniata; Vertebrata; Euteleostomi; Mammalia; Eutheria; Euarchontoglires; Primates; Haplorrhini; Catarrhini; Cercopithecidae; Cercopithecinae; Macaca	TR92806|c0_g1_i1|m.135776	107-403[+]	APOC3_MACFA^APOC3_MACFA^Q:1-90,H:1-93^55.32%ID^E:1e-17^RecName: Full=Apolipoprotein C-III;^Eukaryota; Metazoa; Chordata; Craniata; Vertebrata; Euteleostomi; Mammalia; Eutheria; Euarchontoglires; Primates; Haplorrhini; Catarrhini; Cercopithecidae; Cercopithecinae; Macaca	PF05778.7^Apo-CIII^Apolipoprotein CIII (Apo-CIII)^22-86^E:6.6e-19	sigP:1^20^0.916^YES	NA	NA	GO:0042627^cellular_component^chylomicron`GO:0034361^cellular_component^very-low-density lipoprotein particle`GO:0008289^molecular_function^lipid binding`GO:0016042^biological_process^lipid catabolic process`GO:0006869^biological_process^lipid transport`GO:0042157^biological_process^lipoprotein metabolic process	GO:0008289^molecular_function^lipid binding`GO:0006869^biological_process^lipid transport`GO:0042157^biological_process^lipoprotein metabolic process`GO:0005576^cellular_component^extracellular region
TR146980|c4_g1	NA	0.983148	27.7926	15.6065	3.97786	0.845592	-4.70423	2.55e-06	0.000270876	0	0.116	0.221	0	0.106	0.357	0.958	4.478	0.106	0.681	4.769	TR146980|c4_g1_i1	NA	NA	NA	NA	NA	TR146980|c4_g1_i1|m.214751	963-1229[+]	NA	NA	NA	NA	NA	NA	NA
TR115415|c0_g1	TR115415|c0_g1_i1	1.33011	35.3954	19.9112	3.97044	0.818737	-4.84947	1.24e-06	0.000152255	0.215	0	0	0	0.203	6.367	2.196	1.97	0.259	1.718	0.823	TR115415|c0_g1_i1	3.73e-05	0.999963	0.070705	0.0387373	EMR3_HUMAN^EMR3_HUMAN^Q:827-1969,H:253-637^78.18%ID^E:0^RecName: Full=EGF-like module-containing mucin-like hormone receptor-like 3;^Eukaryota; Metazoa; Chordata; Craniata; Vertebrata; Euteleostomi; Mammalia; Eutheria; Euarchontoglires; Primates; Haplorrhini; Catarrhini; Hominidae; Homo`EMR3_HUMAN^EMR3_HUMAN^Q:133-831,H:22-254^66.09%ID^E:0^RecName: Full=EGF-like module-containing mucin-like hormo…	TR115415|c0_g1_i1|m.168829	1-846[+]	EMR3_HUMAN^EMR3_HUMAN^Q:24-277,H:1-254^65.35%ID^E:3e-111^RecName: Full=EGF-like module-containing mucin-like hormone receptor-like 3;^Eukaryota; Metazoa; Chordata; Craniata; Vertebrata; Euteleostomi; Mammalia; Eutheria; Euarchontoglires; Primates; Haplorrhini; Catarrhini; Hominidae; Homo	PF07645.10^EGF_CA^Calcium-binding EGF domain^90-140^E:9.2e-08	NA	NA	NA	GO:0005615^cellular_component^extracellular space`GO:0016021^cellular_component^integral component of membrane`GO:0005886^cellular_component^plasma membrane`GO:0005509^molecular_function^calcium ion binding`GO:0004930^molecular_function^G-protein coupled receptor activity`GO:0007186^biological_process^G-protein coupled receptor signaling pathway`GO:0007218^biological_process^neuropeptide signalin…	GO:0005509^molecular_function^calcium ion binding
TR18908|c0_g1	NA	0	5.67598	3.09599	3.96502	1.06733	-3.7149	0.000203282	0.00610242	0	0	0	0	0	1.103	0.118	0.481	0.585	0	1.887	TR18908|c0_g1_i1	NA	NA	NA	NA	NA	TR18908|c0_g1_i1|m.27692	93-368[+]	NA	NA	NA	NA	NA	NA	NA
TR96628|c0_g1	NA	0.182177	9.30127	5.15623	3.95134	0.968214	-4.08106	4.48e-05	0.00212099	0	0	0	0.323	0	0.925	3.854	4.298	0	6.097	3.763	TR96628|c0_g1_i2	NA	NA	NA	NA	NA	NA	NA	NA	NA	NA	NA	NA	NA	NA
TR81955|c1_g5	NA	0	6.74835	3.68092	3.95131	1.07817	-3.66484	0.000247492	0.00695775	0	0	0	0	0	5.579	0	6.369	19.684	9.188	0	TR81955|c1_g5_i1	NA	NA	NA	NA	FKBP5_PONAB^FKBP5_PONAB^Q:1-249,H:204-286^92.77%ID^E:6e-45^RecName: Full=Peptidyl-prolyl cis-trans isomerase FKBP5;^Eukaryota; Metazoa; Chordata; Craniata; Vertebrata; Euteleostomi; Mammalia; Eutheria; Euarchontoglires; Primates; Haplorrhini; Catarrhini; Hominidae; Pongo	TR81955|c1_g5_i1|m.120175	1-270[+]	FKBP5_PONAB^FKBP5_PONAB^Q:1-83,H:204-286^92.77%ID^E:5e-45^RecName: Full=Peptidyl-prolyl cis-trans isomerase FKBP5;^Eukaryota; Metazoa; Chordata; Craniata; Vertebrata; Euteleostomi; Mammalia; Eutheria; Euarchontoglires; Primates; Haplorrhini; Catarrhini; Hominidae; Pongo	PF00254.23^FKBP_C^FKBP-type peptidyl-prolyl cis-trans isomerase^2-44^E:8.4e-06	NA	NA	NA	GO:0005737^cellular_component^cytoplasm`GO:0005634^cellular_component^nucleus`GO:0003755^molecular_function^peptidyl-prolyl cis-trans isomerase activity`GO:0061077^biological_process^chaperone-mediated protein folding`GO:0000413^biological_process^protein peptidyl-prolyl isomerization	GO:0006457^biological_process^protein folding
TR126378|c2_g1	TR126378|c2_g1_i1	3.02073	64.8485	36.745	3.94729	0.698706	-5.64944	1.61e-08	5.32e-06	0.732	0.211	0.789	0.165	1.111	34.103	24.318	7.175	2.898	1.928	7.777	TR126378|c2_g1_i1	3.88e-06	0.999996	0.0635151	0.0479293	IFM3_HUMAN^IFM3_HUMAN^Q:455-628,H:16-73^62.07%ID^E:3e-18^RecName: Full=Interferon-induced transmembrane protein 3;^Eukaryota; Metazoa; Chordata; Craniata; Vertebrata; Euteleostomi; Mammalia; Eutheria; Euarchontoglires; Primates; Haplorrhini; Catarrhini; Hominidae; Homo	TR126378|c2_g1_i1|m.184540	111-533[+]	NA	NA	NA	NA	NA	NA	NA
TR109629|c0_g1	TR109629|c0_g1_i1	0.384279	16.5243	9.18795	3.94257	0.96642	-4.07956	4.51e-05	0.00213233	0.059	0.074	0	0	0	1.303	0	2.351	0.067	0.251	2.894	TR109629|c0_g1_i1	0.000314504	0.999685	0.0877888	0.0240304	IL1A_LAMGL^IL1A_LAMGL^Q:58-855,H:1-267^75.28%ID^E:3e-120^RecName: Full=Interleukin-1 alpha;^Eukaryota; Metazoa; Chordata; Craniata; Vertebrata; Euteleostomi; Mammalia; Eutheria; Laurasiatheria; Cetartiodactyla; Tylopoda; Camelidae; Lama	TR109629|c0_g1_i1|m.159812	58-867[+]	IL1A_LAMGL^IL1A_LAMGL^Q:1-266,H:1-267^75.28%ID^E:1e-145^RecName: Full=Interleukin-1 alpha;^Eukaryota; Metazoa; Chordata; Craniata; Vertebrata; Euteleostomi; Mammalia; Eutheria; Laurasiatheria; Cetartiodactyla; Tylopoda; Camelidae; Lama	PF02394.11^IL1_propep^Interleukin-1 propeptide^1-108^E:3.1e-38`PF00340.14^IL1^Interleukin-1 / 18^157-264^E:1.1e-30	NA	NA	NA	GO:0005829^cellular_component^cytosol`GO:0005615^cellular_component^extracellular space`GO:0005507^molecular_function^copper ion binding`GO:0034605^biological_process^cellular response to heat`GO:0001660^biological_process^fever generation`GO:0006955^biological_process^immune response`GO:0051781^biological_process^positive regulation of cell division`GO:0046688^biological_process^response to copp…	GO:0005149^molecular_function^interleukin-1 receptor binding`GO:0006954^biological_process^inflammatory response`GO:0006955^biological_process^immune response`GO:0005615^cellular_component^extracellular space
TR122646|c0_g1	NA	0.581998	16.5596	9.29706	3.93748	0.854174	-4.60969	4.03e-06	0.000372456	0	0.116	0.202	0	0	5.768	1.367	1.433	0.499	0.503	0.698	TR122646|c0_g1_i1	NA	NA	NA	NA	NGF_BOVIN^NGF_BOVIN^Q:156-875,H:1-240^90.83%ID^E:1e-148^RecName: Full=Beta-nerve growth factor;^Eukaryota; Metazoa; Chordata; Craniata; Vertebrata; Euteleostomi; Mammalia; Eutheria; Laurasiatheria; Cetartiodactyla; Ruminantia; Pecora; Bovidae; Bovinae; Bos	TR122646|c0_g1_i1|m.179388	3-881[+]	NGF_BOVIN^NGF_BOVIN^Q:52-292,H:1-241^90.87%ID^E:3e-162^RecName: Full=Beta-nerve growth factor;^Eukaryota; Metazoa; Chordata; Craniata; Vertebrata; Euteleostomi; Mammalia; Eutheria; Laurasiatheria; Cetartiodactyla; Ruminantia; Pecora; Bovidae; Bovinae; Bos	PF00243.13^NGF^Nerve growth factor family^177-290^E:2.3e-60	NA	NA	NOG44820^Protein of unknown function (DUF2002)	GO:0005576^cellular_component^extracellular region`GO:0005057^molecular_function^receptor signaling protein activity`GO:0007623^biological_process^circadian rhythm`GO:0097192^biological_process^extrinsic apoptotic signaling pathway in absence of ligand`GO:0008625^biological_process^extrinsic apoptotic signaling pathway via death domain receptors`GO:0043524^biological_process^negative regulation o…	GO:0005102^molecular_function^receptor binding
TR717|c1_g1	NA	0.187842	7.63448	4.24964	3.93557	0.92423	-4.25822	2.06e-05	0.00121245	0	0	0.241	0	0	2.038	0.937	2.698	1.66	0.587	3.534	TR717|c1_g1_i1	NA	NA	NA	NA	NA	NA	NA	NA	NA	NA	NA	NA	NA	NA
TR133565|c2_g2	NA	0	5.91452	3.2261	3.93194	1.07308	-3.66415	0.000248157	0.00697176	0	0	0	0	0	4.055	0.786	0.28	0	1.079	5.124	TR133565|c2_g2_i3	NA	NA	NA	NA	NA	NA	NA	NA	NA	NA	NA	NA	NA	NA
TR120271|c1_g2	NA	0	7.41718	4.04574	3.91837	1.08569	-3.6091	0.000307265	0.00805288	0	0	0	0	0	1.45	4.93	19.701	2.246	0	0	TR120271|c1_g2_i1	NA	NA	NA	NA	SMN_CANFA^SMN_CANFA^Q:62-259,H:222-287^100%ID^E:3e-25^RecName: Full=Survival motor neuron protein;^Eukaryota; Metazoa; Chordata; Craniata; Vertebrata; Euteleostomi; Mammalia; Eutheria; Laurasiatheria; Carnivora; Caniformia; Canidae; Canis	TR120271|c1_g2_i1|m.175879	2-262[+]	SMN_FELCA^SMN_FELCA^Q:1-86,H:212-290^90.7%ID^E:4e-47^RecName: Full=Survival of motor neuron protein;^Eukaryota; Metazoa; Chordata; Craniata; Vertebrata; Euteleostomi; Mammalia; Eutheria; Laurasiatheria; Carnivora; Feliformia; Felidae; Felinae; Felis	PF06003.7^SMN^Survival motor neuron protein (SMN)^6-81^E:9.2e-23	NA	NA	NA	GO:0015030^cellular_component^Cajal body`GO:0005737^cellular_component^cytoplasm`GO:0005829^cellular_component^cytosol`GO:0097504^cellular_component^Gemini of coiled bodies`GO:0005654^cellular_component^nucleoplasm`GO:0005634^cellular_component^nucleus`GO:0032797^cellular_component^SMN complex`GO:0034719^cellular_component^SMN-Sm protein complex`GO:0030018^cellular_component^Z disc`GO:0003723^mol…	GO:0003723^molecular_function^RNA binding`GO:0006397^biological_process^mRNA processing`GO:0005634^cellular_component^nucleus`GO:0005737^cellular_component^cytoplasm
TR84834|c3_g1	TR84834|c3_g1_i2	7.6709	149.269	84.9064	3.90654	0.644639	-6.06005	1.36e-09	7.85e-07	0.302	0.327	0.231	0.071	0.309	14.582	11.691	3.851	1.689	1.676	1.247	TR84834|c3_g1_i2	4.24e-05	0.999958	0.0888826	0.0623112	HCLS1_HUMAN^HCLS1_HUMAN^Q:99-1583,H:1-486^81.87%ID^E:0^RecName: Full=Hematopoietic lineage cell-specific protein;^Eukaryota; Metazoa; Chordata; Craniata; Vertebrata; Euteleostomi; Mammalia; Eutheria; Euarchontoglires; Primates; Haplorrhini; Catarrhini; Hominidae; Homo	TR84834|c3_g1_i2|m.124024	3-1586[+]	HCLS1_HUMAN^HCLS1_HUMAN^Q:33-527,H:1-486^82.47%ID^E:0^RecName: Full=Hematopoietic lineage cell-specific protein;^Eukaryota; Metazoa; Chordata; Craniata; Vertebrata; Euteleostomi; Mammalia; Eutheria; Euarchontoglires; Primates; Haplorrhini; Catarrhini; Hominidae; Homo	PF02218.10^HS1_rep^Repeat in HS1/Cortactin^114-149^E:8.4e-20`PF02218.10^HS1_rep^Repeat in HS1/Cortactin^151-186^E:8.1e-21`PF02218.10^HS1_rep^Repeat in HS1/Cortactin^188-224^E:4.3e-19`PF02218.10^HS1_rep^Repeat in HS1/Cortactin^225-245^E:1.1e-09`PF07653.12^SH3_2^Variant SH3 domain^474-524^E:9.2e-09`PF00018.23^SH3_1^SH3 domain^475-520^E:1e-16`PF14604.1^SH3_9^Variant SH3 domain^476-523^E:1.7e-15	NA	NA	NOG123488^HPT	GO:0005737^cellular_component^cytoplasm`GO:0016020^cellular_component^membrane`GO:0005739^cellular_component^mitochondrion`GO:0005634^cellular_component^nucleus`GO:0005667^cellular_component^transcription factor complex`GO:0019901^molecular_function^protein kinase binding`GO:0001085^molecular_function^RNA polymerase II transcription factor binding`GO:0030041^biological_process^actin filament poly…	GO:0005515^molecular_function^protein binding
TR84834|c3_g1	TR84834|c3_g1_i1	7.6709	149.269	84.9064	3.90654	0.644639	-6.06005	1.36e-09	7.85e-07	0.302	0.327	0.231	0.071	0.309	14.582	11.691	3.851	1.689	1.676	1.247	TR84834|c3_g1_i1	1.03e-05	0.99999	0.072808	0.0609114	HCLS1_HUMAN^HCLS1_HUMAN^Q:99-1577,H:1-486^82.2%ID^E:0^RecName: Full=Hematopoietic lineage cell-specific protein;^Eukaryota; Metazoa; Chordata; Craniata; Vertebrata; Euteleostomi; Mammalia; Eutheria; Euarchontoglires; Primates; Haplorrhini; Catarrhini; Hominidae; Homo	TR84834|c3_g1_i1|m.124022	3-1580[+]	HCLS1_HUMAN^HCLS1_HUMAN^Q:33-525,H:1-486^82.8%ID^E:0^RecName: Full=Hematopoietic lineage cell-specific protein;^Eukaryota; Metazoa; Chordata; Craniata; Vertebrata; Euteleostomi; Mammalia; Eutheria; Euarchontoglires; Primates; Haplorrhini; Catarrhini; Hominidae; Homo	PF02218.10^HS1_rep^Repeat in HS1/Cortactin^114-149^E:8.4e-20`PF02218.10^HS1_rep^Repeat in HS1/Cortactin^151-186^E:8.1e-21`PF02218.10^HS1_rep^Repeat in HS1/Cortactin^188-224^E:4.3e-19`PF02218.10^HS1_rep^Repeat in HS1/Cortactin^225-245^E:1.1e-09`PF07653.12^SH3_2^Variant SH3 domain^472-522^E:9.1e-09`PF00018.23^SH3_1^SH3 domain^473-518^E:9.9e-17`PF14604.1^SH3_9^Variant SH3 domain^474-521^E:1.7e-15	NA	NA	NOG123488^HPT	GO:0005737^cellular_component^cytoplasm`GO:0016020^cellular_component^membrane`GO:0005739^cellular_component^mitochondrion`GO:0005634^cellular_component^nucleus`GO:0005667^cellular_component^transcription factor complex`GO:0019901^molecular_function^protein kinase binding`GO:0001085^molecular_function^RNA polymerase II transcription factor binding`GO:0030041^biological_process^actin filament poly…	GO:0005515^molecular_function^protein binding
TR84834|c3_g1	TR84834|c3_g1_i3	7.6709	149.269	84.9064	3.90654	0.644639	-6.06005	1.36e-09	7.85e-07	0.302	0.327	0.231	0.071	0.309	14.582	11.691	3.851	1.689	1.676	1.247	TR84834|c3_g1_i3	4.12e-06	0.999996	0.0536411	0.0213613	HCLS1_HUMAN^HCLS1_HUMAN^Q:99-1295,H:1-389^84.71%ID^E:0^RecName: Full=Hematopoietic lineage cell-specific protein;^Eukaryota; Metazoa; Chordata; Craniata; Vertebrata; Euteleostomi; Mammalia; Eutheria; Euarchontoglires; Primates; Haplorrhini; Catarrhini; Hominidae; Homo	TR84834|c3_g1_i3|m.124026	3-1295[+]	HCLS1_HUMAN^HCLS1_HUMAN^Q:33-431,H:1-389^85.71%ID^E:0^RecName: Full=Hematopoietic lineage cell-specific protein;^Eukaryota; Metazoa; Chordata; Craniata; Vertebrata; Euteleostomi; Mammalia; Eutheria; Euarchontoglires; Primates; Haplorrhini; Catarrhini; Hominidae; Homo	PF02218.10^HS1_rep^Repeat in HS1/Cortactin^114-149^E:6.5e-20`PF02218.10^HS1_rep^Repeat in HS1/Cortactin^151-186^E:6.3e-21`PF02218.10^HS1_rep^Repeat in HS1/Cortactin^188-224^E:3.3e-19`PF02218.10^HS1_rep^Repeat in HS1/Cortactin^225-245^E:8.6e-10	NA	NA	NOG123488^HPT	GO:0005737^cellular_component^cytoplasm`GO:0016020^cellular_component^membrane`GO:0005739^cellular_component^mitochondrion`GO:0005634^cellular_component^nucleus`GO:0005667^cellular_component^transcription factor complex`GO:0019901^molecular_function^protein kinase binding`GO:0001085^molecular_function^RNA polymerase II transcription factor binding`GO:0030041^biological_process^actin filament poly…	NA
TR64069|c0_g1	NA	0	29.6506	16.1731	3.90243	1.11688	-3.49403	0.00047578	0.0108376	0	0	0	0	0	0	0.065	0.873	0.134	9.377	1.75	TR64069|c0_g1_i1	NA	NA	NA	NA	HEP2_HUMAN^HEP2_HUMAN^Q:2-1060,H:29-383^86.76%ID^E:0^RecName: Full=Heparin cofactor 2;^Eukaryota; Metazoa; Chordata; Craniata; Vertebrata; Euteleostomi; Mammalia; Eutheria; Euarchontoglires; Primates; Haplorrhini; Catarrhini; Hominidae; Homo`HEP2_HUMAN^HEP2_HUMAN^Q:1056-1409,H:382-499^85.59%ID^E:0^RecName: Full=Heparin cofactor 2;^Eukaryota; Metazoa; Chordata; Craniata; Vertebrata; Euteleostomi; …	TR64069|c0_g1_i1|m.94154	71-1168[+]	HEP2_HUMAN^HEP2_HUMAN^Q:1-330,H:52-383^90.66%ID^E:0^RecName: Full=Heparin cofactor 2;^Eukaryota; Metazoa; Chordata; Craniata; Vertebrata; Euteleostomi; Mammalia; Eutheria; Euarchontoglires; Primates; Haplorrhini; Catarrhini; Hominidae; Homo	PF00079.15^Serpin^Serpin (serine protease inhibitor)^77-338^E:8.8e-69	NA	NA	COG4826^Serpin peptidase inhibitor, clade	GO:0005576^cellular_component^extracellular region`GO:0005615^cellular_component^extracellular space`GO:0070062^cellular_component^extracellular vesicular exosome`GO:0004866^molecular_function^endopeptidase inhibitor activity`GO:0008201^molecular_function^heparin binding`GO:0004867^molecular_function^serine-type endopeptidase inhibitor activity`GO:0007596^biological_process^blood coagulation`GO:0…	NA
TR168946|c2_g1	TR168946|c2_g1_i1	0.922215	21.3764	12.0791	3.90213	0.756571	-5.15766	2.5e-07	4.79e-05	0	0	0.183	0.228	0	3.656	1.884	2.608	2.006	0.88	2.905	TR168946|c2_g1_i1	0.00420381	0.995796	0.140622	0.0690891	NA	TR168946|c2_g1_i1|m.245514	883-1155[+]	NA	NA	NA	ExpAA=21.27^PredHel=1^Topology=o58-80i	NA	NA	NA
TR160801|c0_g2	TR160801|c0_g2_i2	82.3967	1720.03	975.653	3.90017	0.711659	-5.4804	4.24e-08	1.21e-05	2.859	0.706	19.947	0.378	1.314	128.741	149.537	110.507	81.165	30.948	156.059	TR160801|c0_g2_i2	1.2e-07	1	0.0534497	0.0492352	PAI2_HUMAN^PAI2_HUMAN^Q:356-754,H:283-415^78.95%ID^E:4e-69^RecName: Full=Plasminogen activator inhibitor 2;^Eukaryota; Metazoa; Chordata; Craniata; Vertebrata; Euteleostomi; Mammalia; Eutheria; Euarchontoglires; Primates; Haplorrhini; Catarrhini; Hominidae; Homo	TR160801|c0_g2_i2|m.234092	407-757[+]	PAI2_HUMAN^PAI2_HUMAN^Q:1-116,H:300-415^80.17%ID^E:3e-62^RecName: Full=Plasminogen activator inhibitor 2;^Eukaryota; Metazoa; Chordata; Craniata; Vertebrata; Euteleostomi; Mammalia; Eutheria; Euarchontoglires; Primates; Haplorrhini; Catarrhini; Hominidae; Homo	PF00079.15^Serpin^Serpin (serine protease inhibitor)^5-116^E:1e-38	NA	NA	COG4826^Serpin peptidase inhibitor, clade	GO:0005737^cellular_component^cytoplasm`GO:0005576^cellular_component^extracellular region`GO:0005615^cellular_component^extracellular space`GO:0005886^cellular_component^plasma membrane`GO:0004867^molecular_function^serine-type endopeptidase inhibitor activity`GO:0007596^biological_process^blood coagulation`GO:0042730^biological_process^fibrinolysis`GO:0043066^biological_process^negative regulat…	NA
TR160801|c0_g2	TR160801|c0_g2_i1	82.3967	1720.03	975.653	3.90017	0.711659	-5.4804	4.24e-08	1.21e-05	2.859	0.706	19.947	0.378	1.314	128.741	149.537	110.507	81.165	30.948	156.059	TR160801|c0_g2_i1	1.11e-16	1	0.051754	0.0512701	PAI2_HUMAN^PAI2_HUMAN^Q:140-1381,H:1-415^77.35%ID^E:0^RecName: Full=Plasminogen activator inhibitor 2;^Eukaryota; Metazoa; Chordata; Craniata; Vertebrata; Euteleostomi; Mammalia; Eutheria; Euarchontoglires; Primates; Haplorrhini; Catarrhini; Hominidae; Homo	TR160801|c0_g2_i1|m.234091	2-1384[+]	PAI2_HUMAN^PAI2_HUMAN^Q:47-460,H:1-415^77.35%ID^E:0^RecName: Full=Plasminogen activator inhibitor 2;^Eukaryota; Metazoa; Chordata; Craniata; Vertebrata; Euteleostomi; Mammalia; Eutheria; Euarchontoglires; Primates; Haplorrhini; Catarrhini; Hominidae; Homo	PF00079.15^Serpin^Serpin (serine protease inhibitor)^53-460^E:5.8e-129	NA	NA	COG4826^Serpin peptidase inhibitor, clade	GO:0005737^cellular_component^cytoplasm`GO:0005576^cellular_component^extracellular region`GO:0005615^cellular_component^extracellular space`GO:0005886^cellular_component^plasma membrane`GO:0004867^molecular_function^serine-type endopeptidase inhibitor activity`GO:0007596^biological_process^blood coagulation`GO:0042730^biological_process^fibrinolysis`GO:0043066^biological_process^negative regulat…	NA
TR160801|c0_g2	TR160801|c0_g2_i3	82.3967	1720.03	975.653	3.90017	0.711659	-5.4804	4.24e-08	1.21e-05	2.859	0.706	19.947	0.378	1.314	128.741	149.537	110.507	81.165	30.948	156.059	TR160801|c0_g2_i3	2.51e-12	1	0.0214487	0.00786914	PAI2_HUMAN^PAI2_HUMAN^Q:135-710,H:1-193^71.5%ID^E:8e-94^RecName: Full=Plasminogen activator inhibitor 2;^Eukaryota; Metazoa; Chordata; Craniata; Vertebrata; Euteleostomi; Mammalia; Eutheria; Euarchontoglires; Primates; Haplorrhini; Catarrhini; Hominidae; Homo	TR160801|c0_g2_i3|m.234093	135-749[+]	PAI2_HUMAN^PAI2_HUMAN^Q:1-192,H:1-193^71.5%ID^E:1e-94^RecName: Full=Plasminogen activator inhibitor 2;^Eukaryota; Metazoa; Chordata; Craniata; Vertebrata; Euteleostomi; Mammalia; Eutheria; Euarchontoglires; Primates; Haplorrhini; Catarrhini; Hominidae; Homo	PF00079.15^Serpin^Serpin (serine protease inhibitor)^7-193^E:1.8e-47	NA	NA	COG4826^Serpin peptidase inhibitor, clade	GO:0005737^cellular_component^cytoplasm`GO:0005576^cellular_component^extracellular region`GO:0005615^cellular_component^extracellular space`GO:0005886^cellular_component^plasma membrane`GO:0004867^molecular_function^serine-type endopeptidase inhibitor activity`GO:0007596^biological_process^blood coagulation`GO:0042730^biological_process^fibrinolysis`GO:0043066^biological_process^negative regulat…	NA
TR128831|c2_g1	NA	0.384279	13.3905	7.47861	3.89754	0.925686	-4.21043	2.55e-05	0.00140659	0.176	0.211	0	0	0	8.972	2.239	1.377	1.91	0	1.315	TR128831|c2_g1_i2	NA	NA	NA	NA	NA	TR128831|c2_g1_i2|m.188391	156-503[+]	NA	NA	NA	NA	NA	NA	NA
TR136935|c0_g1	NA	0.365807	15.8878	8.83233	3.89505	0.971947	-4.00747	6.14e-05	0.00269031	0.068	0	0.077	0	0	0.074	0.226	0.56	0.077	5.877	0.904	TR136935|c0_g1_i1	NA	NA	NA	NA	HGD_HUMAN^HGD_HUMAN^Q:2-1159,H:59-444^92.23%ID^E:0^RecName: Full=Homogentisate 1,2-dioxygenase;^Eukaryota; Metazoa; Chordata; Craniata; Vertebrata; Euteleostomi; Mammalia; Eutheria; Euarchontoglires; Primates; Haplorrhini; Catarrhini; Hominidae; Homo	TR136935|c0_g1_i1|m.200177	2-1165[+]	HGD_HUMAN^HGD_HUMAN^Q:1-386,H:59-444^92.23%ID^E:0^RecName: Full=Homogentisate 1,2-dioxygenase;^Eukaryota; Metazoa; Chordata; Craniata; Vertebrata; Euteleostomi; Mammalia; Eutheria; Euarchontoglires; Primates; Haplorrhini; Catarrhini; Hominidae; Homo	PF04209.8^HgmA^homogentisate 1,2-dioxygenase^1-376^E:1.9e-179	NA	NA	COG3508^Homogentisate 1,2-dioxygenase	GO:0005829^cellular_component^cytosol`GO:0070062^cellular_component^extracellular vesicular exosome`GO:0004411^molecular_function^homogentisate 1,2-dioxygenase activity`GO:0046872^molecular_function^metal ion binding`GO:0034641^biological_process^cellular nitrogen compound metabolic process`GO:0006559^biological_process^L-phenylalanine catabolic process`GO:0044281^biological_process^small molecul…	GO:0004411^molecular_function^homogentisate 1,2-dioxygenase activity`GO:0006559^biological_process^L-phenylalanine catabolic process`GO:0006570^biological_process^tyrosine metabolic process`GO:0055114^biological_process^oxidation-reduction process
TR162247|c0_g1	TR162247|c0_g1_i2	22.226	1029.03	571.389	3.8947	1.01419	-3.84021	0.000122927	0.00432406	0.302	0.105	4.313	0.732	0.044	1.04	1.421	20.821	2.284	200.951	68.668	TR162247|c0_g1_i2	6.78e-08	1	0.015831	0.0157105	ALBU_CANFA^ALBU_CANFA^Q:25-1845,H:1-607^77.59%ID^E:0^RecName: Full=Serum albumin;^Eukaryota; Metazoa; Chordata; Craniata; Vertebrata; Euteleostomi; Mammalia; Eutheria; Laurasiatheria; Carnivora; Caniformia; Canidae; Canis	TR162247|c0_g1_i2|m.236239	1-1851[+]	ALBU_CANFA^ALBU_CANFA^Q:9-615,H:1-607^77.59%ID^E:0^RecName: Full=Serum albumin;^Eukaryota; Metazoa; Chordata; Craniata; Vertebrata; Euteleostomi; Mammalia; Eutheria; Laurasiatheria; Carnivora; Caniformia; Canidae; Canis	PF00273.15^Serum_albumin^Serum albumin family^37-210^E:2.8e-59`PF00273.15^Serum_albumin^Serum albumin family^229-402^E:1.7e-58`PF00273.15^Serum_albumin^Serum albumin family^422-600^E:5.9e-31	sigP:1^26^0.751^YES	NA	NA	GO:0005615^cellular_component^extracellular space`GO:0043234^cellular_component^protein complex`GO:0003677^molecular_function^DNA binding`GO:0008144^molecular_function^drug binding`GO:0005504^molecular_function^fatty acid binding`GO:0046872^molecular_function^metal ion binding`GO:0030170^molecular_function^pyridoxal phosphate binding`GO:0015643^molecular_function^toxic substance binding`GO:000926…	GO:0005615^cellular_component^extracellular space
TR148060|c9_g1	NA	0.375685	11.1477	6.25133	3.89055	0.864069	-4.50259	6.71e-06	0.000546681	0	0	0.25	0	0	1.019	1.572	3.481	1.871	3.394	1.224	TR148060|c9_g1_i4	NA	NA	NA	NA	CD3G_HUMAN^CD3G_HUMAN^Q:31-570,H:1-182^76.92%ID^E:4e-96^RecName: Full=T-cell surface glycoprotein CD3 gamma chain;^Eukaryota; Metazoa; Chordata; Craniata; Vertebrata; Euteleostomi; Mammalia; Eutheria; Euarchontoglires; Primates; Haplorrhini; Catarrhini; Hominidae; Homo	TR148060|c9_g1_i4|m.216313	1-573[+]	CD3G_HUMAN^CD3G_HUMAN^Q:11-190,H:1-182^76.92%ID^E:9e-98^RecName: Full=T-cell surface glycoprotein CD3 gamma chain;^Eukaryota; Metazoa; Chordata; Craniata; Vertebrata; Euteleostomi; Mammalia; Eutheria; Euarchontoglires; Primates; Haplorrhini; Catarrhini; Hominidae; Homo	PF13895.1^Ig_2^Immunoglobulin domain^49-101^E:0.0021`PF02189.10^ITAM^Immunoreceptor tyrosine-based activation motif^165-183^E:1.7e-06	NA	ExpAA=24.37^PredHel=1^Topology=i123-145o	NA	GO:0042105^cellular_component^alpha-beta T cell receptor complex`GO:0005887^cellular_component^integral component of plasma membrane`GO:0005886^cellular_component^plasma membrane`GO:0042101^cellular_component^T cell receptor complex`GO:0046982^molecular_function^protein heterodimerization activity`GO:0030159^molecular_function^receptor signaling complex scaffold activity`GO:0042608^molecular_func…	GO:0004888^molecular_function^transmembrane signaling receptor activity`GO:0007166^biological_process^cell surface receptor signaling pathway`GO:0016020^cellular_component^membrane
TR13147|c0_g1	NA	2.24689	47.0842	26.7036	3.88073	0.716207	-5.41845	6.01e-08	1.61e-05	0.107	0	0.818	0.205	0.229	7.722	7.902	11.127	1.305	1.645	17.213	TR13147|c0_g1_i1	NA	NA	NA	NA	NA	TR13147|c0_g1_i1|m.18818	3-368[+]	NA	NA	NA	NA	NA	NA	NA
TR94362|c1_g1	NA	0.182177	9.01601	5.00063	3.87565	0.979577	-3.95645	7.61e-05	0.0031095	0	0	0	0.11	0	0.988	2.035	0.929	0.259	0	3.145	TR94362|c1_g1_i1	NA	NA	NA	NA	NA	TR94362|c1_g1_i1|m.137852	1-282[+]	NA	NA	NA	NA	NA	NA	NA
TR77251|c1_g1	NA	0.564855	20.3613	11.3629	3.87209	0.948224	-4.08352	4.44e-05	0.00210345	0	0	0.096	0.079	0.088	2.374	0.183	8.384	0.374	0	0.755	TR77251|c1_g1_i1	NA	NA	NA	NA	NA	TR77251|c1_g1_i1|m.112973	1-345[+]	NA	NA	NA	NA	NA	NA	NA
TR113153|c0_g1	TR113153|c0_g1_i1	0.923669	89.13	49.0362	3.85585	1.08395	-3.55721	0.000374813	0.00918369	0.215	0	0.693	0.197	0	0	0.452	8.295	0.691	90.957	26.042	TR113153|c0_g1_i1	6.8e-07	0.999999	0.0222003	0.0105695	APOC2_BOVIN^APOC2_BOVIN^Q:99-401,H:1-101^77.23%ID^E:1e-42^RecName: Full=Apolipoprotein C-II;^Eukaryota; Metazoa; Chordata; Craniata; Vertebrata; Euteleostomi; Mammalia; Eutheria; Laurasiatheria; Cetartiodactyla; Ruminantia; Pecora; Bovidae; Bovinae; Bos	TR113153|c0_g1_i1|m.165186	3-404[+]	APOC2_BOVIN^APOC2_BOVIN^Q:33-133,H:1-101^77.23%ID^E:4e-50^RecName: Full=Apolipoprotein C-II;^Eukaryota; Metazoa; Chordata; Craniata; Vertebrata; Euteleostomi; Mammalia; Eutheria; Laurasiatheria; Cetartiodactyla; Ruminantia; Pecora; Bovidae; Bovinae; Bos	PF05355.6^Apo-CII^Apolipoprotein C-II^56-132^E:4.2e-41	NA	NA	NA	GO:0042627^cellular_component^chylomicron`GO:0034364^cellular_component^high-density lipoprotein particle`GO:0034362^cellular_component^low-density lipoprotein particle`GO:0034361^cellular_component^very-low-density lipoprotein particle`GO:0060230^molecular_function^lipoprotein lipase activator activity`GO:0016042^biological_process^lipid catabolic process`GO:0006869^biological_process^lipid tran…	GO:0008047^molecular_function^enzyme activator activity`GO:0006629^biological_process^lipid metabolic process`GO:0006869^biological_process^lipid transport`GO:0042627^cellular_component^chylomicron
TR80982|c0_g1	NA	0	9.4281	5.1426	3.8517	1.09911	-3.50437	0.000457687	0.010593	0	0	0	0	0	0.242	0	0.257	0	7.857	6.039	TR80982|c0_g1_i1	NA	NA	NA	NA	NA	NA	NA	NA	NA	NA	NA	NA	NA	NA
TR89782|c0_g1	NA	0.177965	9.30226	5.15485	3.84048	0.995413	-3.85817	0.000114237	0.00412836	0.078	0	0	0	0	1.702	0.161	0.515	2.044	0.314	0	TR89782|c0_g1_i1	NA	NA	NA	NA	NA	TR89782|c0_g1_i1|m.131707	715-969[+]	NA	NA	NA	NA	NA	NA	NA
TR127065|c0_g1	NA	0.618941	22.8846	12.7639	3.82982	0.972471	-3.93824	8.21e-05	0.00326377	0	0.78	0	0	0	2.511	1.626	11.004	0	2.064	22.016	TR127065|c0_g1_i9	NA	NA	NA	NA	NA	TR127065|c0_g1_i9|m.185557	3-296[+]	NA	NA	NA	NA	NA	NA	NA
TR58139|c0_g7	TR58139|c0_g7_i1	0.206314	8.92464	4.96177	3.82786	0.980829	-3.90268	9.51e-05	0.00361918	0	0.949	0	0	0	15.003	10.528	13.019	0.893	10.529	0	TR58139|c0_g7_i1	0.00853636	0.991464	0.140444	0.0236765	KLH12_MOUSE^KLH12_MOUSE^Q:153-275,H:1-41^100%ID^E:3e-20^RecName: Full=Kelch-like protein 12;^Eukaryota; Metazoa; Chordata; Craniata; Vertebrata; Euteleostomi; Mammalia; Eutheria; Euarchontoglires; Glires; Rodentia; Sciurognathi; Muroidea; Muridae; Murinae; Mus; Mus	NA	NA	NA	NA	NA	NA	NOG73120^	GO:0031463^cellular_component^Cul3-RING ubiquitin ligase complex`GO:0030134^cellular_component^ER to Golgi transport vesicle`GO:0000139^cellular_component^Golgi membrane`GO:0048208^biological_process^COPII vesicle coating`GO:0006888^biological_process^ER to Golgi vesicle-mediated transport`GO:0006513^biological_process^protein monoubiquitination`GO:0016055^biological_process^Wnt signaling pathway	NA
TR150515|c1_g3	NA	0	8.93707	4.87477	3.81699	1.10015	-3.46952	0.000521395	0.0115187	0	0	0	0	0	0.504	0.517	7.59	0	0	20.461	TR150515|c1_g3_i1	NA	NA	NA	NA	SNX7_HUMAN^SNX7_HUMAN^Q:3-122,H:276-315^80%ID^E:4e-13^RecName: Full=Sorting nexin-7;^Eukaryota; Metazoa; Chordata; Craniata; Vertebrata; Euteleostomi; Mammalia; Eutheria; Euarchontoglires; Primates; Haplorrhini; Catarrhini; Hominidae; Homo	TR150515|c1_g3_i1|m.219330	3-293[+]	SNX7_HUMAN^SNX7_HUMAN^Q:1-40,H:276-315^80%ID^E:2e-13^RecName: Full=Sorting nexin-7;^Eukaryota; Metazoa; Chordata; Craniata; Vertebrata; Euteleostomi; Mammalia; Eutheria; Euarchontoglires; Primates; Haplorrhini; Catarrhini; Hominidae; Homo	NA	NA	NA	COG5391^sorting nexin	GO:0030659^cellular_component^cytoplasmic vesicle membrane`GO:0005768^cellular_component^endosome`GO:0035091^molecular_function^phosphatidylinositol binding`GO:0006915^biological_process^apoptotic process`GO:0006886^biological_process^intracellular protein transport	NA
TR72523|c0_g1	TR72523|c0_g1_i3	8.80365	142.2	81.5654	3.81209	0.492622	-7.73836	1.01e-14	1.91e-11	1.405	0.158	1.829	0.842	1.993	20.728	37.118	22.466	13.628	29.418	9.996	TR72523|c0_g1_i3	5.21e-11	1	0.0642794	0.0560736	ANR22_HUMAN^ANR22_HUMAN^Q:291-800,H:1-170^88.82%ID^E:1e-102^RecName: Full=Ankyrin repeat domain-containing protein 22;^Eukaryota; Metazoa; Chordata; Craniata; Vertebrata; Euteleostomi; Mammalia; Eutheria; Euarchontoglires; Primates; Haplorrhini; Catarrhini; Hominidae; Homo	TR72523|c0_g1_i3|m.105837	291-800[+]	ANR22_HUMAN^ANR22_HUMAN^Q:1-170,H:1-170^88.82%ID^E:3e-114^RecName: Full=Ankyrin repeat domain-containing protein 22;^Eukaryota; Metazoa; Chordata; Craniata; Vertebrata; Euteleostomi; Mammalia; Eutheria; Euarchontoglires; Primates; Haplorrhini; Catarrhini; Hominidae; Homo	PF13637.1^Ank_4^Ankyrin repeats (many copies)^7-60^E:2.9e-06`PF12796.2^Ank_2^Ankyrin repeats (3 copies)^32-83^E:2.8e-12`PF13857.1^Ank_5^Ankyrin repeats (many copies)^38-80^E:9.5e-09`PF00023.25^Ank^Ankyrin repeat^39-70^E:5.4e-10`PF13606.1^Ank_3^Ankyrin repeat^39-67^E:3.4e-07`PF00023.25^Ank^Ankyrin repeat^74-132^E:2.3e-06`PF12796.2^Ank_2^Ankyrin repeats (3 copies)^110-165^E:3.8e-11`PF13637.1^Ank_4^…	NA	ExpAA=22.24^PredHel=1^Topology=o87-109i	COG0666^Ankyrin Repeat	NA	GO:0005515^molecular_function^protein binding
TR61077|c1_g1	TR61077|c1_g1_i1	1.45887	34.8438	19.6688	3.81003	0.825916	-4.6131	3.97e-06	0.000368465	0.293	0	0.318	1.652	0	3.929	11.529	2.104	10.432	1.687	40.979	TR61077|c1_g1_i1	0.000343456	0.999657	0.0870549	0.0466016	NA	TR61077|c1_g1_i1|m.90223	1-282[+]	NA	NA	NA	NA	NA	NA	NA
TR110964|c0_g1	NA	0	7.26637	3.96347	3.80924	1.09397	-3.48204	0.000497607	0.0111464	0	0	0	0	0	0.347	0	4.925	0.278	0	0.972	TR110964|c0_g1_i1	NA	NA	NA	NA	DLX2_MOUSE^DLX2_MOUSE^Q:547-789,H:1-90^81.11%ID^E:4e-22^RecName: Full=Homeobox protein DLX-2;^Eukaryota; Metazoa; Chordata; Craniata; Vertebrata; Euteleostomi; Mammalia; Eutheria; Euarchontoglires; Glires; Rodentia; Sciurognathi; Muroidea; Muridae; Murinae; Mus; Mus	TR110964|c0_g1_i1|m.161909	547-789[+]	DLX2_MOUSE^DLX2_MOUSE^Q:1-81,H:1-90^81.11%ID^E:2e-27^RecName: Full=Homeobox protein DLX-2;^Eukaryota; Metazoa; Chordata; Craniata; Vertebrata; Euteleostomi; Mammalia; Eutheria; Euarchontoglires; Glires; Rodentia; Sciurognathi; Muroidea; Muridae; Murinae; Mus; Mus	PF12413.3^DLL_N^Homeobox protein distal-less-like N terminal^45-67^E:1.4e-08	NA	NA	NA	GO:0005634^cellular_component^nucleus`GO:0003682^molecular_function^chromatin binding`GO:0003677^molecular_function^DNA binding`GO:0043565^molecular_function^sequence-specific DNA binding`GO:0003727^molecular_function^single-stranded RNA binding`GO:0048755^biological_process^branching morphogenesis of a nerve`GO:0051216^biological_process^cartilage development`GO:0030154^biological_process^cell d…	NA
TR159918|c0_g1	NA	0.364354	10.2412	5.75173	3.80409	0.86851	-4.38002	1.19e-05	0.000820792	0	0	0	0.385	0	2.059	3.725	4.142	1.593	0.304	3.34	TR159918|c0_g1_i1	NA	NA	NA	NA	NA	NA	NA	NA	NA	NA	NA	NA	NA	NA
TR99854|c3_g1	TR99854|c3_g1_i1	0.577513	16.2467	9.12435	3.79598	0.89459	-4.24326	2.2e-05	0.00126102	0	0	0.385	0	0.723	0	9.947	7.22	4.252	15.872	2.184	TR99854|c3_g1_i1	0.0041659	0.995834	0.106102	0.0386652	NA	NA	NA	NA	NA	NA	NA	NA	NA	NA
TR128887|c0_g1	NA	0.801118	50.8618	28.107	3.78206	1.06137	-3.56337	0.00036612	0.00906104	0	0.559	0	0.149	0	29.533	0.635	1.892	0	29.911	13.233	TR128887|c0_g1_i10	NA	NA	NA	NA	PA21_ECHCO^PA21_ECHCO^Q:41-190,H:89-138^46%ID^E:2e-07^RecName: Full=Phospholipase A2 EC1;^Eukaryota; Metazoa; Chordata; Craniata; Vertebrata; Euteleostomi; Lepidosauria; Squamata; Bifurcata; Unidentata; Episquamata; Toxicofera; Serpentes; Colubroidea; Viperidae; Viperinae; Echis	NA	NA	NA	NA	NA	NA	NA	GO:0005576^cellular_component^extracellular region`GO:0005509^molecular_function^calcium ion binding`GO:0004623^molecular_function^phospholipase A2 activity`GO:0016042^biological_process^lipid catabolic process`GO:0006644^biological_process^phospholipid metabolic process	NA
TR60988|c0_g4	NA	0	5.85943	3.19605	3.7751	1.08791	-3.47004	0.000520382	0.0115085	0	0	0	0	0	28.051	4.403	0	7.486	16.888	0	TR60988|c0_g4_i1	NA	NA	NA	NA	ES8L3_HUMAN^ES8L3_HUMAN^Q:1-210,H:524-593^74.29%ID^E:7e-28^RecName: Full=Epidermal growth factor receptor kinase substrate 8-like protein 3;^Eukaryota; Metazoa; Chordata; Craniata; Vertebrata; Euteleostomi; Mammalia; Eutheria; Euarchontoglires; Primates; Haplorrhini; Catarrhini; Hominidae; Homo	NA	NA	NA	NA	NA	NA	NA	GO:0005737^cellular_component^cytoplasm	NA
TR86899|c2_g1	TR86899|c2_g1_i1	3.11728	59.9327	34.1075	3.77284	0.714135	-5.28309	1.27e-07	2.87e-05	0.663	0.148	0.067	0.11	0.062	3.541	2.207	3.302	11.047	4.243	0.229	TR86899|c2_g1_i1	2.58e-06	0.999997	0.0693799	0.052667	NA	TR86899|c2_g1_i1|m.127136	2-286[+]	NA	NA	NA	ExpAA=17.90^PredHel=1^Topology=o13-35i	NA	NA	NA
TR38667|c0_g3	TR38667|c0_g3_i1	5.54381	95.4774	54.5985	3.76454	0.636272	-5.91656	3.29e-09	1.49e-06	1.005	11.997	3.042	0	12.231	177.384	132.28	76.018	28.792	125.08	89.335	TR38667|c0_g3_i1	7.76e-10	1	0.0689677	0.0576269	NA	NA	NA	NA	NA	NA	NA	NA	NA	NA
TR66480|c0_g2	NA	0	5.82303	3.1762	3.7577	1.0886	-3.45186	0.000556734	0.0120043	0	0	0	0	0	0.294	0.301	1.108	1.065	6.935	0	TR66480|c0_g2_i1	NA	NA	NA	NA	NA	TR66480|c0_g2_i1|m.97632	256-507[+]	NA	NA	NA	NA	NA	NA	NA
TR126211|c0_g1	NA	0.382678	14.4854	8.07509	3.75316	0.978942	-3.8339	0.000126128	0.00439828	0	0	0.087	0	0.079	0.084	0.086	0.179	0.259	5.154	1.979	TR126211|c0_g1_i1	NA	NA	NA	NA	CBPN_MOUSE^CBPN_MOUSE^Q:1-963,H:108-431^87.35%ID^E:0^RecName: Full=Carboxypeptidase N catalytic chain;^Eukaryota; Metazoa; Chordata; Craniata; Vertebrata; Euteleostomi; Mammalia; Eutheria; Euarchontoglires; Glires; Rodentia; Sciurognathi; Muroidea; Muridae; Murinae; Mus; Mus	TR126211|c0_g1_i1|m.184346	1-1008[+]	CBPN_MOUSE^CBPN_MOUSE^Q:1-321,H:108-431^87.35%ID^E:0^RecName: Full=Carboxypeptidase N catalytic chain;^Eukaryota; Metazoa; Chordata; Craniata; Vertebrata; Euteleostomi; Mammalia; Eutheria; Euarchontoglires; Glires; Rodentia; Sciurognathi; Muroidea; Muridae; Murinae; Mus; Mus	PF00246.19^Peptidase_M14^Zinc carboxypeptidase^3-222^E:2.1e-56`PF10994.3^DUF2817^Protein of unknown function (DUF2817)^44-90^E:0.00018`PF13620.1^CarboxypepD_reg^Carboxypeptidase regulatory-like domain^235-309^E:3.2e-16	NA	NA	COG2866^carboxy-peptidase	GO:0005615^cellular_component^extracellular space`GO:0004180^molecular_function^carboxypeptidase activity`GO:0004181^molecular_function^metallocarboxypeptidase activity`GO:0008270^molecular_function^zinc ion binding`GO:0010815^biological_process^bradykinin catabolic process`GO:0051384^biological_process^response to glucocorticoid	GO:0004181^molecular_function^metallocarboxypeptidase activity`GO:0008270^molecular_function^zinc ion binding`GO:0006508^biological_process^proteolysis
TR26100|c0_g1	TR26100|c0_g1_i1	0.562244	12.6791	7.17145	3.74275	0.810419	-4.61829	3.87e-06	0.000363233	0.176	0.105	0	0	0	1.418	0.818	0.862	1.776	2.357	0.217	TR26100|c0_g1_i1	0.000337144	0.999663	0.128669	0.045136	OTOP3_MOUSE^OTOP3_MOUSE^Q:189-1094,H:1-301^81.46%ID^E:7e-173^RecName: Full=Otopetrin-3;^Eukaryota; Metazoa; Chordata; Craniata; Vertebrata; Euteleostomi; Mammalia; Eutheria; Euarchontoglires; Glires; Rodentia; Sciurognathi; Muroidea; Muridae; Murinae; Mus; Mus	TR26100|c0_g1_i1|m.38424	189-1094[+]	OTOP3_MOUSE^OTOP3_MOUSE^Q:1-302,H:1-301^81.46%ID^E:9e-177^RecName: Full=Otopetrin-3;^Eukaryota; Metazoa; Chordata; Craniata; Vertebrata; Euteleostomi; Mammalia; Eutheria; Euarchontoglires; Glires; Rodentia; Sciurognathi; Muroidea; Muridae; Murinae; Mus; Mus	PF03189.8^Otopetrin^Otopetrin^272-299^E:2e-07	NA	ExpAA=127.24^PredHel=6^Topology=i71-93o103-122i142-164o179-196i209-228o272-294i	NA	GO:0016021^cellular_component^integral component of membrane`GO:0016020^cellular_component^membrane	NA
TR94498|c0_g4	NA	1.84709	47.1479	26.5566	3.73964	0.889972	-4.20197	2.65e-05	0.00143931	0	0	0	2.037	0.547	5.4	15.609	4.433	2.419	1.069	57.883	TR94498|c0_g4_i3	NA	NA	NA	NA	NA	NA	NA	NA	NA	NA	NA	NA	NA	NA
TR161797|c0_g1	TR161797|c0_g1_i1	1.85721	32.0262	18.313	3.73698	0.633301	-5.90079	3.62e-09	1.56e-06	0.088	0	0.684	0.165	0	3.614	4.833	4.198	1.334	2.64	2.539	TR161797|c0_g1_i1	1.24e-10	1	0.0933266	0.0595033	CPEB4_HUMAN^CPEB4_HUMAN^Q:1008-1,H:1-336^98.21%ID^E:5e-138^RecName: Full=Cytoplasmic polyadenylation element-binding protein 4;^Eukaryota; Metazoa; Chordata; Craniata; Vertebrata; Euteleostomi; Mammalia; Eutheria; Euarchontoglires; Primates; Haplorrhini; Catarrhini; Hominidae; Homo	TR161797|c0_g1_i1|m.235699	1-495[+]	NA	NA	NA	NA	NA	NA	NA
TR95404|c5_g5	TR95404|c5_g5_i3	1.53551	25.7627	14.7504	3.73427	0.624518	-5.97944	2.24e-09	1.15e-06	0.205	0.2	0.058	0	0.053	0.588	2.401	3.179	24.492	3.153	5.33	TR95404|c5_g5_i3	0.000323917	0.999676	0.152248	0.0875276	NA	TR95404|c5_g5_i3|m.139338	704-1009[+]	NA	NA	NA	NA	NA	NA	NA
TR41859|c1_g2	TR41859|c1_g2_i1	0.749813	18.8568	10.6263	3.73345	0.873953	-4.27191	1.94e-05	0.00116661	0.059	0	0	0.047	0.115	0.273	0.904	0.593	2.207	2.933	0	TR41859|c1_g2_i1	4.18e-05	0.999958	0.0672349	0.0104637	CBX5_HUMAN^CBX5_HUMAN^Q:180-752,H:1-191^98.43%ID^E:7e-122^RecName: Full=Chromobox protein homolog 5;^Eukaryota; Metazoa; Chordata; Craniata; Vertebrata; Euteleostomi; Mammalia; Eutheria; Euarchontoglires; Primates; Haplorrhini; Catarrhini; Hominidae; Homo	TR41859|c1_g2_i1|m.62054	3-755[+]	CBX5_HUMAN^CBX5_HUMAN^Q:60-250,H:1-191^98.43%ID^E:7e-135^RecName: Full=Chromobox protein homolog 5;^Eukaryota; Metazoa; Chordata; Craniata; Vertebrata; Euteleostomi; Mammalia; Eutheria; Euarchontoglires; Primates; Haplorrhini; Catarrhini; Hominidae; Homo	PF00385.19^Chromo^Chromo (CHRromatin Organisation MOdifier) domain^79-127^E:2.8e-18`PF01393.14^Chromo_shadow^Chromo shadow domain^178-235^E:5.3e-35	NA	NA	NA	GO:0010369^cellular_component^chromocenter`GO:0000118^cellular_component^histone deacetylase complex`GO:0035097^cellular_component^histone methyltransferase complex`GO:0000776^cellular_component^kinetochore`GO:0005635^cellular_component^nuclear envelope`GO:0005720^cellular_component^nuclear heterochromatin`GO:0031618^cellular_component^nuclear pericentric heterochromatin`GO:0005730^cellular_compo…	GO:0005634^cellular_component^nucleus
TR145757|c1_g1	NA	0.375685	10.8329	6.0796	3.73293	0.910965	-4.09778	4.17e-05	0.00200546	0	0	0.154	0	0	2.322	1.378	0.537	0.221	0.283	0.263	TR145757|c1_g1_i1	NA	NA	NA	NA	HIDE1_HUMAN^HIDE1_HUMAN^Q:139-819,H:1-229^72.93%ID^E:2e-87^RecName: Full=Protein HIDE1;^Eukaryota; Metazoa; Chordata; Craniata; Vertebrata; Euteleostomi; Mammalia; Eutheria; Euarchontoglires; Primates; Haplorrhini; Catarrhini; Hominidae; Homo	TR145757|c1_g1_i1|m.212853	139-825[+]	HIDE1_HUMAN^HIDE1_HUMAN^Q:1-227,H:1-229^74.67%ID^E:7e-116^RecName: Full=Protein HIDE1;^Eukaryota; Metazoa; Chordata; Craniata; Vertebrata; Euteleostomi; Mammalia; Eutheria; Euarchontoglires; Primates; Haplorrhini; Catarrhini; Hominidae; Homo	PF13895.1^Ig_2^Immunoglobulin domain^23-109^E:0.00073	sigP:1^19^0.552^YES	ExpAA=38.81^PredHel=1^Topology=o118-140i	NA	GO:0016021^cellular_component^integral component of membrane	NA
TR131674|c1_g1	NA	0.375685	9.18475	5.18063	3.72411	0.848671	-4.38817	1.14e-05	0.000801403	0	0	0.52	0	0	2.437	3.014	4.22	1.276	0.943	2.916	TR131674|c1_g1_i1	NA	NA	NA	NA	NA	NA	NA	NA	NA	NA	NA	NA	NA	NA
TR89690|c0_g1	TR89690|c0_g1_i1	0.745704	99.4187	54.5673	3.71851	1.10638	-3.36097	0.000776698	0.0148773	0	0	0.27	0.079	0	0	0.258	2.754	0.346	34.897	15.772	TR89690|c0_g1_i1	1.1e-07	1	0.0181652	0.00769577	APOH_CANFA^APOH_CANFA^Q:346-1074,H:103-345^79.01%ID^E:1e-119^RecName: Full=Beta-2-glycoprotein 1;^Eukaryota; Metazoa; Chordata; Craniata; Vertebrata; Euteleostomi; Mammalia; Eutheria; Laurasiatheria; Carnivora; Caniformia; Canidae; Canis`APOH_CANFA^APOH_CANFA^Q:39-383,H:1-115^79.13%ID^E:4e-57^RecName: Full=Beta-2-glycoprotein 1;^Eukaryota; Metazoa; Chordata; Craniata; Vertebrata; Euteleostomi; Ma…	TR89690|c0_g1_i1|m.131558	39-398[+]	APOH_HUMAN^APOH_HUMAN^Q:1-115,H:1-115^82.61%ID^E:2e-66^RecName: Full=Beta-2-glycoprotein 1;^Eukaryota; Metazoa; Chordata; Craniata; Vertebrata; Euteleostomi; Mammalia; Eutheria; Euarchontoglires; Primates; Haplorrhini; Catarrhini; Hominidae; Homo	PF00084.15^Sushi^Sushi domain (SCR repeat)^23-75^E:5.3e-10	sigP:1^19^0.83^YES	NA	NA	GO:0009986^cellular_component^cell surface`GO:0042627^cellular_component^chylomicron`GO:0005615^cellular_component^extracellular space`GO:0070062^cellular_component^extracellular vesicular exosome`GO:0034364^cellular_component^high-density lipoprotein particle`GO:0034361^cellular_component^very-low-density lipoprotein particle`GO:0001948^molecular_function^glycoprotein binding`GO:0008201^molecula…	NA
TR25836|c2_g6	NA	1.86849	43.6444	24.6554	3.71697	0.861568	-4.31419	1.6e-05	0.00101089	1.317	0.158	0.279	0	0.397	26.78	14.597	1.287	0	7.501	3.694	TR25836|c2_g6_i3	NA	NA	NA	NA	ABC3G_SAGLB^ABC3G_SAGLB^Q:553-798,H:252-333^51.22%ID^E:8e-17^RecName: Full=DNA dC->dU-editing enzyme APOBEC-3G;^Eukaryota; Metazoa; Chordata; Craniata; Vertebrata; Euteleostomi; Mammalia; Eutheria; Euarchontoglires; Primates; Haplorrhini; Platyrrhini; Cebidae; Callitrichinae; Saguinus`ABC3G_SAGLB^ABC3G_SAGLB^Q:559-777,H:67-137^36.99%ID^E:1e-05^RecName: Full=DNA dC->dU-editing enzyme APOBEC-3G;^Eu…	NA	NA	NA	NA	NA	NA	NA	GO:0005737^cellular_component^cytoplasm`GO:0000932^cellular_component^cytoplasmic mRNA processing body`GO:0005634^cellular_component^nucleus`GO:0030529^cellular_component^ribonucleoprotein complex`GO:0047844^molecular_function^deoxycytidine deaminase activity`GO:0008270^molecular_function^zinc ion binding`GO:0009972^biological_process^cytidine deamination`GO:0051607^biological_process^defense res…	NA
TR84173|c0_g1	NA	0.182177	6.69828	3.73641	3.7149	0.951704	-3.90342	9.48e-05	0.00361517	0	0	0	0.134	0	0.851	1.023	2.776	0.298	0.377	1.041	TR84173|c0_g1_i1	NA	NA	NA	NA	NA	TR84173|c0_g1_i1|m.123090	244-507[+]	NA	NA	NA	NA	NA	NA	NA
TR63683|c5_g4	TR63683|c5_g4_i3	89.0389	1525.14	872.365	3.70416	0.671304	-5.51786	3.43e-08	1.02e-05	19.503	13.853	42.059	6.073	19.47	654.118	530.262	658.632	20.807	40.701	191.594	TR63683|c5_g4_i3	0.000261828	0.999738	0.0716456	0.0660203	CCL2_MOUSE^CCL2_MOUSE^Q:160-285,H:24-65^71.43%ID^E:8e-15^RecName: Full=C-C motif chemokine 2;^Eukaryota; Metazoa; Chordata; Craniata; Vertebrata; Euteleostomi; Mammalia; Eutheria; Euarchontoglires; Glires; Rodentia; Sciurognathi; Muroidea; Muridae; Murinae; Mus; Mus	TR63683|c5_g4_i3|m.93697	1-288[+]	CCL2_BOVIN^CCL2_BOVIN^Q:31-95,H:1-65^69.23%ID^E:3e-26^RecName: Full=C-C motif chemokine 2;^Eukaryota; Metazoa; Chordata; Craniata; Vertebrata; Euteleostomi; Mammalia; Eutheria; Laurasiatheria; Cetartiodactyla; Ruminantia; Pecora; Bovidae; Bovinae; Bos	PF00048.15^IL8^Small cytokines (intecrine/chemokine), interleukin-8 like^62-94^E:1.1e-06	sigP:1^53^0.519^YES	NA	NA	GO:0005615^cellular_component^extracellular space`GO:0043615^biological_process^astrocyte cell migration`GO:0044344^biological_process^cellular response to fibroblast growth factor stimulus`GO:0071346^biological_process^cellular response to interferon-gamma`GO:0071347^biological_process^cellular response to interleukin-1`GO:0071407^biological_process^cellular response to organic cyclic compound`G…	GO:0008009^molecular_function^chemokine activity`GO:0006955^biological_process^immune response`GO:0005576^cellular_component^extracellular region
TR63683|c5_g4	TR63683|c5_g4_i2	89.0389	1525.14	872.365	3.70416	0.671304	-5.51786	3.43e-08	1.02e-05	19.503	13.853	42.059	6.073	19.47	654.118	530.262	658.632	20.807	40.701	191.594	TR63683|c5_g4_i2	0.00208922	0.997911	0.0583453	0.0589859	CCL2_MOUSE^CCL2_MOUSE^Q:160-363,H:24-91^64.71%ID^E:2e-26^RecName: Full=C-C motif chemokine 2;^Eukaryota; Metazoa; Chordata; Craniata; Vertebrata; Euteleostomi; Mammalia; Eutheria; Euarchontoglires; Glires; Rodentia; Sciurognathi; Muroidea; Muridae; Murinae; Mus; Mus	TR63683|c5_g4_i2|m.93696	1-390[+]	CCL2_BOVIN^CCL2_BOVIN^Q:31-129,H:1-99^65.66%ID^E:8e-44^RecName: Full=C-C motif chemokine 2;^Eukaryota; Metazoa; Chordata; Craniata; Vertebrata; Euteleostomi; Mammalia; Eutheria; Laurasiatheria; Cetartiodactyla; Ruminantia; Pecora; Bovidae; Bovinae; Bos	PF00048.15^IL8^Small cytokines (intecrine/chemokine), interleukin-8 like^62-119^E:2.8e-20	sigP:1^53^0.519^YES	NA	NA	GO:0005615^cellular_component^extracellular space`GO:0043615^biological_process^astrocyte cell migration`GO:0044344^biological_process^cellular response to fibroblast growth factor stimulus`GO:0071346^biological_process^cellular response to interferon-gamma`GO:0071347^biological_process^cellular response to interleukin-1`GO:0071407^biological_process^cellular response to organic cyclic compound`G…	GO:0008009^molecular_function^chemokine activity`GO:0006955^biological_process^immune response`GO:0005576^cellular_component^extracellular region
TR75163|c3_g5	NA	0.389671	14.7934	8.24625	3.70018	0.995331	-3.71754	0.000201175	0.00606441	0	0	0	0	1.614	45.901	12.53	22.522	0	1.058	1.979	TR75163|c3_g5_i1	NA	NA	NA	NA	1C01_GORGO^1C01_GORGO^Q:1-276,H:136-227^76.09%ID^E:2e-40^RecName: Full=Class I histocompatibility antigen, Gogo-C*0101/C*0102 alpha chain;^Eukaryota; Metazoa; Chordata; Craniata; Vertebrata; Euteleostomi; Mammalia; Eutheria; Euarchontoglires; Primates; Haplorrhini; Catarrhini; Hominidae; Gorilla	TR75163|c3_g5_i1|m.109463	1-276[+]	1C01_GORGO^1C01_GORGO^Q:1-92,H:136-227^76.09%ID^E:1e-40^RecName: Full=Class I histocompatibility antigen, Gogo-C*0101/C*0102 alpha chain;^Eukaryota; Metazoa; Chordata; Craniata; Vertebrata; Euteleostomi; Mammalia; Eutheria; Euarchontoglires; Primates; Haplorrhini; Catarrhini; Hominidae; Gorilla	PF00129.13^MHC_I^Class I Histocompatibility antigen, domains alpha 1 and 2^1-68^E:9.2e-27	NA	NA	NA	GO:0016021^cellular_component^integral component of membrane`GO:0042612^cellular_component^MHC class I protein complex`GO:0042605^molecular_function^peptide antigen binding`GO:0002474^biological_process^antigen processing and presentation of peptide antigen via MHC class I`GO:0006955^biological_process^immune response`GO:0001916^biological_process^positive regulation of T cell mediated cytotoxici…	GO:0006955^biological_process^immune response`GO:0019882^biological_process^antigen processing and presentation
TR168765|c0_g1	TR168765|c0_g1_i1	3.24617	72.2166	40.8664	3.69291	0.852671	-4.33099	1.48e-05	0.000954044	0.224	0.337	0.501	0	0	0.399	0.527	3.011	0.48	17.391	5.433	TR168765|c0_g1_i1	7.38e-05	0.999926	0.0573588	0.0449901	ALDOB_RABIT^ALDOB_RABIT^Q:68-1159,H:1-364^94.51%ID^E:0^RecName: Full=Fructose-bisphosphate aldolase B;^Eukaryota; Metazoa; Chordata; Craniata; Vertebrata; Euteleostomi; Mammalia; Eutheria; Euarchontoglires; Glires; Lagomorpha; Leporidae; Oryctolagus	TR168765|c0_g1_i1|m.245267	68-1162[+]	ALDOB_RABIT^ALDOB_RABIT^Q:1-364,H:1-364^94.51%ID^E:0^RecName: Full=Fructose-bisphosphate aldolase B;^Eukaryota; Metazoa; Chordata; Craniata; Vertebrata; Euteleostomi; Mammalia; Eutheria; Euarchontoglires; Glires; Lagomorpha; Leporidae; Oryctolagus	PF00274.14^Glycolytic^Fructose-bisphosphate aldolase class-I^15-364^E:7.4e-169	NA	NA	COG3588^fructose-bisphosphate aldolase	GO:0034451^cellular_component^centriolar satellite`GO:0070062^cellular_component^extracellular vesicular exosome`GO:0070061^molecular_function^fructose binding`GO:0004332^molecular_function^fructose-bisphosphate aldolase activity`GO:0030388^biological_process^fructose 1,6-bisphosphate metabolic process`GO:0006000^biological_process^fructose metabolic process`GO:0006096^biological_process^glycolyt…	GO:0004332^molecular_function^fructose-bisphosphate aldolase activity`GO:0006096^biological_process^glycolytic process
TR12886|c0_g1	TR12886|c0_g1_i4	4.75162	96.602	54.8518	3.69162	0.80671	-4.57614	4.74e-06	0.000423695	0.946	0.169	0	0.134	1.852	51.322	25.104	3.817	3.253	3.237	9.504	TR12886|c0_g1_i4	0.00799678	0.992003	0.176779	0.113186	NA	TR12886|c0_g1_i4|m.18417	242-730[+]	NCTR2_HUMAN^NCTR2_HUMAN^Q:14-141,H:61-215^28.66%ID^E:3e-08^RecName: Full=Natural cytotoxicity triggering receptor 2;^Eukaryota; Metazoa; Chordata; Craniata; Vertebrata; Euteleostomi; Mammalia; Eutheria; Euarchontoglires; Primates; Haplorrhini; Catarrhini; Hominidae; Homo	NA	sigP:1^26^0.738^YES	ExpAA=34.73^PredHel=1^Topology=o119-141i	NOG82068^	GO:0005887^cellular_component^integral component of plasma membrane`GO:0005886^cellular_component^plasma membrane`GO:0004888^molecular_function^transmembrane signaling receptor activity`GO:0006968^biological_process^cellular defense response`GO:0045087^biological_process^innate immune response`GO:0007165^biological_process^signal transduction	NA
TR12886|c0_g1	TR12886|c0_g1_i1	4.75162	96.602	54.8518	3.69162	0.80671	-4.57614	4.74e-06	0.000423695	0.946	0.169	0	0.134	1.852	51.322	25.104	3.817	3.253	3.237	9.504	TR12886|c0_g1_i1	0.000217902	0.999782	0.0865297	0.0567927	TRML4_HUMAN^TRML4_HUMAN^Q:302-643,H:18-136^39.5%ID^E:8e-16^RecName: Full=Trem-like transcript 4 protein;^Eukaryota; Metazoa; Chordata; Craniata; Vertebrata; Euteleostomi; Mammalia; Eutheria; Euarchontoglires; Primates; Haplorrhini; Catarrhini; Hominidae; Homo	TR12886|c0_g1_i1|m.18414	242-871[+]	NCTR2_HUMAN^NCTR2_HUMAN^Q:1-186,H:1-213^31.8%ID^E:1e-16^RecName: Full=Natural cytotoxicity triggering receptor 2;^Eukaryota; Metazoa; Chordata; Craniata; Vertebrata; Euteleostomi; Mammalia; Eutheria; Euarchontoglires; Primates; Haplorrhini; Catarrhini; Hominidae; Homo	PF07686.12^V-set^Immunoglobulin V-set domain^24-127^E:1.7e-10	sigP:1^23^0.763^YES	ExpAA=24.42^PredHel=1^Topology=o166-188i	NOG82068^	GO:0005887^cellular_component^integral component of plasma membrane`GO:0005886^cellular_component^plasma membrane`GO:0004888^molecular_function^transmembrane signaling receptor activity`GO:0006968^biological_process^cellular defense response`GO:0045087^biological_process^innate immune response`GO:0007165^biological_process^signal transduction	NA
TR90551|c0_g1	NA	0	5.52946	3.01607	3.68592	1.09373	-3.37006	0.000751529	0.0145486	0	0	0	0	0	1.072	1.227	1.937	0	0	0.149	TR90551|c0_g1_i1	NA	NA	NA	NA	NA	NA	NA	NA	NA	NA	NA	NA	NA	NA
TR134091|c0_g1	NA	0	7.50619	4.09428	3.66655	1.10586	-3.31558	0.000914547	0.0167424	0	0	0	0	0	2.816	1.066	1.433	0	0	0	TR134091|c0_g1_i1	NA	NA	NA	NA	NA	TR134091|c0_g1_i1|m.196317	113-892[+]	NA	NA	NA	NA	NA	NA	NA
TR78616|c1_g2	NA	0.533896	14.6776	8.24863	3.66456	0.917824	-3.99266	6.53e-05	0.00282851	2.859	0	0.395	0	0	47.845	19.377	1.052	3.599	4.62	12.993	TR78616|c1_g2_i1	NA	NA	NA	NA	NA	NA	NA	NA	NA	NA	NA	NA	NA	NA
TR20375|c0_g1	TR20375|c0_g1_i1	3.28667	53.5633	30.7103	3.66336	0.655498	-5.58866	2.29e-08	7.15e-06	0.224	0.432	0.087	0.142	0.45	10.695	6.362	4.052	0.729	2.64	1.441	TR20375|c0_g1_i1	1.28e-06	0.999999	0.065591	0.0448178	NA	NA	NA	NA	NA	NA	NA	NA	NA	NA
TR13045|c0_g1	NA	0.206314	7.75776	4.32529	3.66211	0.989676	-3.70031	0.000215335	0.00634852	0	0.105	0	0	0	4.434	2.002	0.381	0.941	1.09	0	TR13045|c0_g1_i2	NA	NA	NA	NA	PTPRC_HUMAN^PTPRC_HUMAN^Q:234-1103,H:223-506^43.1%ID^E:2e-69^RecName: Full=Receptor-type tyrosine-protein phosphatase C;^Eukaryota; Metazoa; Chordata; Craniata; Vertebrata; Euteleostomi; Mammalia; Eutheria; Euarchontoglires; Primates; Haplorrhini; Catarrhini; Hominidae; Homo	TR13045|c0_g1_i2|m.18631	111-1112[+]	PTPRC_HUMAN^PTPRC_HUMAN^Q:26-331,H:207-506^42.16%ID^E:5e-71^RecName: Full=Receptor-type tyrosine-protein phosphatase C;^Eukaryota; Metazoa; Chordata; Craniata; Vertebrata; Euteleostomi; Mammalia; Eutheria; Euarchontoglires; Primates; Haplorrhini; Catarrhini; Hominidae; Homo	PF12567.3^CD45^Leukocyte receptor CD45^54-115^E:2.2e-16`PF00041.16^fn3^Fibronectin type III domain^214-285^E:3.5e-08	sigP:1^23^0.721^YES	NA	COG5599^protein tyrosine phosphatase	GO:0009897^cellular_component^external side of plasma membrane`GO:0070062^cellular_component^extracellular vesicular exosome`GO:0005925^cellular_component^focal adhesion`GO:0005887^cellular_component^integral component of plasma membrane`GO:0016020^cellular_component^membrane`GO:0045121^cellular_component^membrane raft`GO:0005886^cellular_component^plasma membrane`GO:0019901^molecular_function^pr…	GO:0004725^molecular_function^protein tyrosine phosphatase activity`GO:0050852^biological_process^T cell receptor signaling pathway`GO:0005515^molecular_function^protein binding
TR52153|c2_g1	NA	0.182177	6.74402	3.76136	3.66024	0.967071	-3.78487	0.000153788	0.00501926	0	0	0	0.079	0	0.672	0.947	1.265	0.086	0.67	0.103	TR52153|c2_g1_i1	NA	NA	NA	NA	TRHDE_HUMAN^TRHDE_HUMAN^Q:24-1151,H:394-769^97.61%ID^E:0^RecName: Full=Thyrotropin-releasing hormone-degrading ectoenzyme;^Eukaryota; Metazoa; Chordata; Craniata; Vertebrata; Euteleostomi; Mammalia; Eutheria; Euarchontoglires; Primates; Haplorrhini; Catarrhini; Hominidae; Homo	TR52153|c2_g1_i1|m.77314	3-1151[+]	TRHDE_HUMAN^TRHDE_HUMAN^Q:8-383,H:394-769^97.61%ID^E:0^RecName: Full=Thyrotropin-releasing hormone-degrading ectoenzyme;^Eukaryota; Metazoa; Chordata; Craniata; Vertebrata; Euteleostomi; Mammalia; Eutheria; Euarchontoglires; Primates; Haplorrhini; Catarrhini; Hominidae; Homo	PF01433.15^Peptidase_M1^Peptidase family M1^7-144^E:9.7e-52`PF13485.1^Peptidase_MA_2^Peptidase MA superfamily^50-167^E:4.4e-16`PF11838.3^ERAP1_C^ERAP1-like C-terminal domain^292-378^E:5.2e-13	NA	NA	COG0308^aminopeptidase	GO:0070062^cellular_component^extracellular vesicular exosome`GO:0005887^cellular_component^integral component of plasma membrane`GO:0004177^molecular_function^aminopeptidase activity`GO:0008237^molecular_function^metallopeptidase activity`GO:0008270^molecular_function^zinc ion binding`GO:0007267^biological_process^cell-cell signaling`GO:0007165^biological_process^signal transduction	GO:0008237^molecular_function^metallopeptidase activity`GO:0008270^molecular_function^zinc ion binding
TR57771|c0_g1	TR57771|c0_g1_i1	1.50396	26.6065	15.1963	3.65722	0.720449	-5.0763	3.85e-07	6.35e-05	0.098	0	0.164	0	0.15	2.196	2.863	1.948	0.72	0.262	0.595	TR57771|c0_g1_i1	0.000321265	0.999679	0.0983274	0.0581765	SAMN1_HUMAN^SAMN1_HUMAN^Q:73-1191,H:1-373^87.67%ID^E:1e-171^RecName: Full=SAM domain-containing protein SAMSN-1;^Eukaryota; Metazoa; Chordata; Craniata; Vertebrata; Euteleostomi; Mammalia; Eutheria; Euarchontoglires; Primates; Haplorrhini; Catarrhini; Hominidae; Homo	TR57771|c0_g1_i1|m.85134	73-1194[+]	SAMN1_HUMAN^SAMN1_HUMAN^Q:1-373,H:1-373^87.67%ID^E:0^RecName: Full=SAM domain-containing protein SAMSN-1;^Eukaryota; Metazoa; Chordata; Craniata; Vertebrata; Euteleostomi; Mammalia; Eutheria; Euarchontoglires; Primates; Haplorrhini; Catarrhini; Hominidae; Homo	PF12485.3^SLY^Lymphocyte signaling adaptor protein^16-164^E:1.1e-50`PF07653.12^SH3_2^Variant SH3 domain^167-219^E:5.3e-05`PF07647.12^SAM_2^SAM domain (Sterile alpha motif)^243-302^E:4.3e-11`PF00536.25^SAM_1^SAM domain (Sterile alpha motif)^244-302^E:1.5e-09	NA	NA	NA	GO:0005829^cellular_component^cytosol`GO:0005634^cellular_component^nucleus`GO:0001726^cellular_component^ruffle`GO:0001784^molecular_function^phosphotyrosine binding`GO:0044822^molecular_function^poly(A) RNA binding`GO:0002820^biological_process^negative regulation of adaptive immune response`GO:0050869^biological_process^negative regulation of B cell activation`GO:0050732^biological_process^neg…	GO:0005515^molecular_function^protein binding
TR53790|c0_g1	NA	0	7.80023	4.25467	3.65713	1.10758	-3.30192	0.000960258	0.0172764	0	0	0	0	0	4.497	1.593	1.063	0	0	0	TR53790|c0_g1_i1	NA	NA	NA	NA	NA	TR53790|c0_g1_i1|m.79814	3-653[+]	NA	NA	NA	NA	NA	NA	NA
TR13136|c0_g1	NA	0	6.81805	3.71894	3.65653	1.10308	-3.31484	0.000916972	0.0167794	0	0	0	0	0	0.578	0	1.881	0	18.795	3.363	TR13136|c0_g1_i1	NA	NA	NA	NA	TRFE_MOUSE^TRFE_MOUSE^Q:96-326,H:1-78^62.82%ID^E:2e-13^RecName: Full=Serotransferrin;^Eukaryota; Metazoa; Chordata; Craniata; Vertebrata; Euteleostomi; Mammalia; Eutheria; Euarchontoglires; Glires; Rodentia; Sciurognathi; Muroidea; Muridae; Murinae; Mus; Mus	TR13136|c0_g1_i1|m.18807	3-326[+]	TRFE_HUMAN^TRFE_HUMAN^Q:32-108,H:1-78^60.26%ID^E:5e-23^RecName: Full=Serotransferrin;^Eukaryota; Metazoa; Chordata; Craniata; Vertebrata; Euteleostomi; Mammalia; Eutheria; Euarchontoglires; Primates; Haplorrhini; Catarrhini; Hominidae; Homo	PF00405.12^Transferrin^Transferrin^56-108^E:2e-13	NA	NA	NOG87503^	GO:0016324^cellular_component^apical plasma membrane`GO:0045178^cellular_component^basal part of cell`GO:0009925^cellular_component^basal plasma membrane`GO:0072562^cellular_component^blood microparticle`GO:0009986^cellular_component^cell surface`GO:0005905^cellular_component^coated pit`GO:0016023^cellular_component^cytoplasmic membrane-bounded vesicle`GO:0005769^cellular_component^early endosome…	NA
TR132431|c0_g1	NA	0.394156	10.3766	5.83914	3.64923	0.91788	-3.97572	7.02e-05	0.00294901	0	0.084	0.087	0	0	2.259	1.087	0.817	0.72	0	0.274	TR132431|c0_g1_i1	NA	NA	NA	NA	CLC4D_HUMAN^CLC4D_HUMAN^Q:165-785,H:1-214^64.19%ID^E:6e-89^RecName: Full=C-type lectin domain family 4 member D;^Eukaryota; Metazoa; Chordata; Craniata; Vertebrata; Euteleostomi; Mammalia; Eutheria; Euarchontoglires; Primates; Haplorrhini; Catarrhini; Hominidae; Homo	TR132431|c0_g1_i1|m.193600	165-791[+]	CLC4D_HUMAN^CLC4D_HUMAN^Q:1-207,H:1-214^64.19%ID^E:3e-92^RecName: Full=C-type lectin domain family 4 member D;^Eukaryota; Metazoa; Chordata; Craniata; Vertebrata; Euteleostomi; Mammalia; Eutheria; Euarchontoglires; Primates; Haplorrhini; Catarrhini; Hominidae; Homo	PF00059.16^Lectin_C^Lectin C-type domain^95-202^E:1.4e-19	NA	ExpAA=22.76^PredHel=1^Topology=o15-37i	NA	GO:0016021^cellular_component^integral component of membrane`GO:0030246^molecular_function^carbohydrate binding`GO:0045087^biological_process^innate immune response	NA
TR9700|c1_g1	NA	0.576333	13.7778	7.77711	3.64398	0.888262	-4.10237	4.09e-05	0.00197503	0	0.095	0.087	0.071	0	2.49	2.25	1.522	0.25	0	0.572	TR9700|c1_g1_i1	NA	NA	NA	NA	NA	TR9700|c1_g1_i1|m.13520	3-248[+]	NA	NA	NA	NA	NA	NA	NA
TR18874|c0_g1	TR18874|c0_g1_i1	1.12705	78.9029	43.5503	3.64249	1.08482	-3.35769	0.000785955	0.0149935	0	0	0.366	0	0	0.168	0.172	1.914	0.585	19.141	7.08	TR18874|c0_g1_i1	3.63e-06	0.999996	0.0334805	0.0140188	VTDB_HUMAN^VTDB_HUMAN^Q:39-1451,H:1-474^82.91%ID^E:0^RecName: Full=Vitamin D-binding protein;^Eukaryota; Metazoa; Chordata; Craniata; Vertebrata; Euteleostomi; Mammalia; Eutheria; Euarchontoglires; Primates; Haplorrhini; Catarrhini; Hominidae; Homo	TR18874|c0_g1_i1|m.27659	3-1460[+]	VTDB_HUMAN^VTDB_HUMAN^Q:13-483,H:1-474^82.91%ID^E:0^RecName: Full=Vitamin D-binding protein;^Eukaryota; Metazoa; Chordata; Craniata; Vertebrata; Euteleostomi; Mammalia; Eutheria; Euarchontoglires; Primates; Haplorrhini; Catarrhini; Hominidae; Homo	PF00273.15^Serum_albumin^Serum albumin family^35-208^E:4.3e-45`PF00273.15^Serum_albumin^Serum albumin family^226-394^E:3.1e-32`PF09164.5^VitD-bind_III^Vitamin D binding protein, domain III^414-481^E:2.4e-36	sigP:1^25^0.465^YES	NA	NOG40465^-acetyltransferase	GO:0072562^cellular_component^blood microparticle`GO:0005829^cellular_component^cytosol`GO:0005576^cellular_component^extracellular region`GO:0005615^cellular_component^extracellular space`GO:0070062^cellular_component^extracellular vesicular exosome`GO:0043202^cellular_component^lysosomal lumen`GO:0003779^molecular_function^actin binding`GO:1902118^molecular_function^calcidiol binding`GO:0005499…	GO:0005615^cellular_component^extracellular space
TR14462|c0_g1	NA	0	6.1258	3.34135	3.63139	1.1019	-3.29556	0.000982251	0.0174913	0	0	0	0	0	0.137	0	3.358	0.288	0	1.807	TR14462|c0_g1_i1	NA	NA	NA	NA	NA	TR14462|c0_g1_i1|m.20856	1-291[+]	NA	NA	NA	NA	NA	NA	NA
TR156940|c1_g1	NA	0	6.11063	3.33307	3.63137	1.10132	-3.2973	0.000976197	0.0174632	0	0	0	0	0	0.2	0	0.66	0	4.767	2.448	TR156940|c1_g1_i1	NA	NA	NA	NA	SPEB_HUMAN^SPEB_HUMAN^Q:3-545,H:169-349^90.06%ID^E:4e-117^RecName: Full=Agmatinase, mitochondrial;^Eukaryota; Metazoa; Chordata; Craniata; Vertebrata; Euteleostomi; Mammalia; Eutheria; Euarchontoglires; Primates; Haplorrhini; Catarrhini; Hominidae; Homo	TR156940|c1_g1_i1|m.228609	3-557[+]	SPEB_HUMAN^SPEB_HUMAN^Q:1-184,H:169-352^89.13%ID^E:8e-118^RecName: Full=Agmatinase, mitochondrial;^Eukaryota; Metazoa; Chordata; Craniata; Vertebrata; Euteleostomi; Mammalia; Eutheria; Euarchontoglires; Primates; Haplorrhini; Catarrhini; Hominidae; Homo	PF00491.16^Arginase^Arginase family^1-175^E:3.2e-58	NA	NA	COG0010^agmatinase (EC 3.5.3.11)	GO:0070062^cellular_component^extracellular vesicular exosome`GO:0005739^cellular_component^mitochondrion`GO:0008783^molecular_function^agmatinase activity`GO:0046872^molecular_function^metal ion binding`GO:0097055^biological_process^agmatine biosynthetic process`GO:0034641^biological_process^cellular nitrogen compound metabolic process`GO:0006595^biological_process^polyamine metabolic process`GO…	GO:0046872^molecular_function^metal ion binding
TR142197|c0_g1	TR142197|c0_g1_i1	2.64826	313.951	172.45	3.62937	1.1102	-3.26913	0.00107879	0.0185999	0	0.053	0.684	0	0	0.095	0.786	3.784	0.509	79.297	15.314	TR142197|c0_g1_i1	1.57e-08	1	0.0113526	0.00847689	FIBA_MOUSE^FIBA_MOUSE^Q:50-1414,H:1-485^56.73%ID^E:2e-138^RecName: Full=Fibrinogen alpha chain;^Eukaryota; Metazoa; Chordata; Craniata; Vertebrata; Euteleostomi; Mammalia; Eutheria; Euarchontoglires; Glires; Rodentia; Sciurognathi; Muroidea; Muridae; Murinae; Mus; Mus	TR142197|c0_g1_i1|m.207787	2-1543[+]	FIBA_MOUSE^FIBA_MOUSE^Q:17-506,H:1-553^53.23%ID^E:2e-173^RecName: Full=Fibrinogen alpha chain;^Eukaryota; Metazoa; Chordata; Craniata; Vertebrata; Euteleostomi; Mammalia; Eutheria; Euarchontoglires; Glires; Rodentia; Sciurognathi; Muroidea; Muridae; Murinae; Mus; Mus	PF08702.5^Fib_alpha^Fibrinogen alpha/beta chain family^65-207^E:1.5e-41`PF12160.3^Fibrinogen_aC^Fibrinogen alpha C domain^382-449^E:1e-25	sigP:1^35^0.516^YES	NA	NA	GO:0072562^cellular_component^blood microparticle`GO:0005938^cellular_component^cell cortex`GO:0009897^cellular_component^external side of plasma membrane`GO:0070062^cellular_component^extracellular vesicular exosome`GO:0005577^cellular_component^fibrinogen complex`GO:0031091^cellular_component^platelet alpha granule`GO:0005198^molecular_function^structural molecule activity`GO:0007596^biological…	GO:0005102^molecular_function^receptor binding`GO:0030674^molecular_function^protein binding, bridging`GO:0007165^biological_process^signal transduction`GO:0030168^biological_process^platelet activation`GO:0051258^biological_process^protein polymerization`GO:0005577^cellular_component^fibrinogen complex
TR3952|c0_g1	TR3952|c0_g1_i1	2.47323	58.7141	33.15	3.62798	0.905025	-4.00871	6.11e-05	0.00268419	0	0.158	0.751	0.063	0	10.338	7.148	0.381	0.144	8.329	0.252	TR3952|c0_g1_i1	6.27e-06	0.999994	0.060205	0.0428411	CBPA2_HUMAN^CBPA2_HUMAN^Q:10-1266,H:1-419^90.21%ID^E:0^RecName: Full=Carboxypeptidase A2;^Eukaryota; Metazoa; Chordata; Craniata; Vertebrata; Euteleostomi; Mammalia; Eutheria; Euarchontoglires; Primates; Haplorrhini; Catarrhini; Hominidae; Homo	TR3952|c0_g1_i1|m.5666	1-1269[+]	CBPA2_HUMAN^CBPA2_HUMAN^Q:4-422,H:1-419^90.21%ID^E:0^RecName: Full=Carboxypeptidase A2;^Eukaryota; Metazoa; Chordata; Craniata; Vertebrata; Euteleostomi; Mammalia; Eutheria; Euarchontoglires; Primates; Haplorrhini; Catarrhini; Hominidae; Homo	PF02244.11^Propep_M14^Carboxypeptidase activation peptide^32-106^E:1.6e-22`PF00246.19^Peptidase_M14^Zinc carboxypeptidase^132-408^E:5e-85	sigP:1^21^0.786^YES	NA	COG2866^carboxy-peptidase	GO:0005576^cellular_component^extracellular region`GO:0004180^molecular_function^carboxypeptidase activity`GO:0004181^molecular_function^metallocarboxypeptidase activity`GO:0008270^molecular_function^zinc ion binding`GO:0007039^biological_process^protein catabolic process in the vacuole	GO:0004180^molecular_function^carboxypeptidase activity`GO:0006508^biological_process^proteolysis`GO:0004181^molecular_function^metallocarboxypeptidase activity`GO:0008270^molecular_function^zinc ion binding
TR66718|c0_g1	TR66718|c0_g1_i2	3.69198	61.2818	35.1046	3.62635	0.689043	-5.26288	1.42e-07	3.07e-05	0.156	0.053	0.077	0.149	0.026	4.99	1.895	0.94	0.288	0.65	0.457	TR66718|c0_g1_i2	0.00340726	0.996593	0.155953	0.108553	PTPRC_HUMAN^PTPRC_HUMAN^Q:47-2407,H:516-1302^80.94%ID^E:0^RecName: Full=Receptor-type tyrosine-protein phosphatase C;^Eukaryota; Metazoa; Chordata; Craniata; Vertebrata; Euteleostomi; Mammalia; Eutheria; Euarchontoglires; Primates; Haplorrhini; Catarrhini; Hominidae; Homo	TR66718|c0_g1_i2|m.97950	278-2416[+]	PTPRC_HUMAN^PTPRC_HUMAN^Q:1-712,H:593-1304^82.72%ID^E:0^RecName: Full=Receptor-type tyrosine-protein phosphatase C;^Eukaryota; Metazoa; Chordata; Craniata; Vertebrata; Euteleostomi; Mammalia; Eutheria; Euarchontoglires; Primates; Haplorrhini; Catarrhini; Hominidae; Homo	PF00102.22^Y_phosphatase^Protein-tyrosine phosphatase^83-317^E:2.9e-85`PF00102.22^Y_phosphatase^Protein-tyrosine phosphatase^374-632^E:1.7e-81	NA	NA	COG5599^protein tyrosine phosphatase	GO:0009897^cellular_component^external side of plasma membrane`GO:0070062^cellular_component^extracellular vesicular exosome`GO:0005925^cellular_component^focal adhesion`GO:0005887^cellular_component^integral component of plasma membrane`GO:0016020^cellular_component^membrane`GO:0045121^cellular_component^membrane raft`GO:0005886^cellular_component^plasma membrane`GO:0019901^molecular_function^pr…	GO:0004725^molecular_function^protein tyrosine phosphatase activity`GO:0006470^biological_process^protein dephosphorylation
TR66718|c0_g1	TR66718|c0_g1_i1	3.69198	61.2818	35.1046	3.62635	0.689043	-5.26288	1.42e-07	3.07e-05	0.156	0.053	0.077	0.149	0.026	4.99	1.895	0.94	0.288	0.65	0.457	TR66718|c0_g1_i1	0.000112033	0.999888	0.062579	0.0394762	PTPRC_HUMAN^PTPRC_HUMAN^Q:3-2396,H:506-1302^80.2%ID^E:0^RecName: Full=Receptor-type tyrosine-protein phosphatase C;^Eukaryota; Metazoa; Chordata; Craniata; Vertebrata; Euteleostomi; Mammalia; Eutheria; Euarchontoglires; Primates; Haplorrhini; Catarrhini; Hominidae; Homo	TR66718|c0_g1_i1|m.97948	3-2405[+]	PTPRC_HUMAN^PTPRC_HUMAN^Q:1-800,H:506-1304^80%ID^E:0^RecName: Full=Receptor-type tyrosine-protein phosphatase C;^Eukaryota; Metazoa; Chordata; Craniata; Vertebrata; Euteleostomi; Mammalia; Eutheria; Euarchontoglires; Primates; Haplorrhini; Catarrhini; Hominidae; Homo	PF00102.22^Y_phosphatase^Protein-tyrosine phosphatase^171-405^E:3.6e-85`PF00102.22^Y_phosphatase^Protein-tyrosine phosphatase^462-720^E:2.2e-81	NA	ExpAA=22.63^PredHel=1^Topology=i73-92o	COG5599^protein tyrosine phosphatase	GO:0009897^cellular_component^external side of plasma membrane`GO:0070062^cellular_component^extracellular vesicular exosome`GO:0005925^cellular_component^focal adhesion`GO:0005887^cellular_component^integral component of plasma membrane`GO:0016020^cellular_component^membrane`GO:0045121^cellular_component^membrane raft`GO:0005886^cellular_component^plasma membrane`GO:0019901^molecular_function^pr…	GO:0004725^molecular_function^protein tyrosine phosphatase activity`GO:0006470^biological_process^protein dephosphorylation
TR63683|c5_g3	TR63683|c5_g3_i1	6.68463	128.094	72.9081	3.6248	0.803736	-4.50994	6.48e-06	0.000534329	1.698	0.59	9.704	3.807	0	224.388	36.633	48.94	27.477	31.472	2.059	TR63683|c5_g3_i1	2.7e-05	0.999973	0.0597779	0.0539189	CCL2_HORSE^CCL2_HORSE^Q:1-165,H:37-91^69.09%ID^E:9e-19^RecName: Full=C-C motif chemokine 2;^Eukaryota; Metazoa; Chordata; Craniata; Vertebrata; Euteleostomi; Mammalia; Eutheria; Laurasiatheria; Perissodactyla; Equidae; Equus	NA	NA	NA	NA	NA	NA	NOG140372^kinase interacting family protein	GO:0005615^cellular_component^extracellular space`GO:0060326^biological_process^cell chemotaxis`GO:0006955^biological_process^immune response`GO:0006954^biological_process^inflammatory response	NA
TR142844|c0_g1	NA	1.48276	25.424	14.5416	3.62212	0.711396	-5.09157	3.55e-07	6.01e-05	0.468	0	0	0.252	0.414	7.165	7.46	2.496	3.388	2.734	1.99	TR142844|c0_g1_i5	NA	NA	NA	NA	CLC4E_MOUSE^CLC4E_MOUSE^Q:402-593,H:120-183^76.56%ID^E:5e-28^RecName: Full=C-type lectin domain family 4 member E;^Eukaryota; Metazoa; Chordata; Craniata; Vertebrata; Euteleostomi; Mammalia; Eutheria; Euarchontoglires; Glires; Rodentia; Sciurognathi; Muroidea; Muridae; Murinae; Mus; Mus`CLC4E_MOUSE^CLC4E_MOUSE^Q:233-415,H:12-73^51.61%ID^E:4e-12^RecName: Full=C-type lectin domain family 4 member E…	TR142844|c0_g1_i5|m.208845	200-442[+]	CLC4E_HUMAN^CLC4E_HUMAN^Q:1-69,H:1-70^68.57%ID^E:4e-24^RecName: Full=C-type lectin domain family 4 member E;^Eukaryota; Metazoa; Chordata; Craniata; Vertebrata; Euteleostomi; Mammalia; Eutheria; Euarchontoglires; Primates; Haplorrhini; Catarrhini; Hominidae; Homo	NA	NA	ExpAA=21.12^PredHel=1^Topology=o20-39i	NA	GO:0016021^cellular_component^integral component of membrane`GO:0030246^molecular_function^carbohydrate binding`GO:0004872^molecular_function^receptor activity`GO:0006955^biological_process^immune response`GO:0050715^biological_process^positive regulation of cytokine secretion	NA
TR48322|c0_g1	NA	0.401149	11.469	6.43818	3.61959	0.95124	-3.80513	0.00014173	0.00475577	0	0.158	0	0	0.141	2.448	3.057	0.146	0	2.598	4.449	TR48322|c0_g1_i2	NA	NA	NA	NA	NA	NA	NA	NA	NA	NA	NA	NA	NA	NA
TR124553|c1_g1	NA	1.00162	24.72	13.9389	3.61578	0.921019	-3.92584	8.64e-05	0.00340382	0	1.023	0.308	0	0.291	7.701	9.021	1.881	0	0.765	27.289	TR124553|c1_g1_i3	NA	NA	NA	NA	NA	TR124553|c1_g1_i3|m.181928	1-348[+]	NA	NA	NA	NA	NA	NA	NA
TR40|c0_g1	TR40|c0_g1_i2	0.91512	18.6769	10.6034	3.61067	0.825901	-4.37179	1.23e-05	0.000837095	0.185	0	0	0.267	0.423	4.223	9.129	4.086	0.825	1.393	0.114	TR40|c0_g1_i2	0.000669974	0.99933	0.117941	0.0456408	NA	TR40|c0_g1_i2|m.53	769-1062[+]	NA	NA	NA	ExpAA=22.30^PredHel=1^Topology=i50-72o	NA	NA	NA
TR28504|c1_g1	TR28504|c1_g1_i4	6.86282	116.411	66.6161	3.60519	0.726777	-4.96051	7.03e-07	0.000102697	5.327	1.782	0.202	1.652	2.372	51.879	20.109	21.179	6.9	2.881	123.658	TR28504|c1_g1_i4	1.81e-06	0.999998	0.0491326	0.0357398	NA	NA	NA	NA	NA	NA	NA	NA	NA	NA
TR156674|c1_g2	NA	1.67651	30.287	17.2822	3.60062	0.768529	-4.68508	2.8e-06	0.000293011	0.059	0.063	0.193	0.212	0	5.484	6.265	0.425	0.557	0.419	1.327	TR156674|c1_g2_i3	NA	NA	NA	NA	NA	NA	NA	NA	NA	NA	NA	NA	NA	NA
TR28517|c1_g7	NA	0	6.03585	3.29228	3.59925	1.10345	-3.26182	0.001107	0.0189068	0.078	0	0	0	0	0.578	0	1.119	0	5.479	8.978	TR28517|c1_g7_i3	NA	NA	NA	NA	MCUB_HUMAN^MCUB_HUMAN^Q:288-395,H:33-68^69.44%ID^E:1e-09^RecName: Full=Calcium uniporter regulatory subunit MCUb, mitochondrial;^Eukaryota; Metazoa; Chordata; Craniata; Vertebrata; Euteleostomi; Mammalia; Eutheria; Euarchontoglires; Primates; Haplorrhini; Catarrhini; Hominidae; Homo	NA	NA	NA	NA	NA	NA	NA	GO:0034704^cellular_component^calcium channel complex`GO:0031305^cellular_component^integral component of mitochondrial inner membrane`GO:0031224^cellular_component^intrinsic component of membrane`GO:0005739^cellular_component^mitochondrion`GO:1990246^cellular_component^uniplex complex`GO:0019855^molecular_function^calcium channel inhibitor activity`GO:0051560^biological_process^mitochondrial cal…	NA
TR104054|c0_g1	TR104054|c0_g1_i2	3.56476	49.5338	28.6388	3.59392	0.500567	-7.1797	6.99e-13	8.58e-10	0.468	0.327	0.895	0.456	0.388	9.14	8.773	3.146	3.916	5.312	10.728	TR104054|c0_g1_i2	0.00433371	0.995666	0.169419	0.117903	NA	TR104054|c0_g1_i2|m.151975	2-397[+]	NA	NA	NA	NA	NA	NA	NA
TR104054|c0_g1	TR104054|c0_g1_i1	3.56476	49.5338	28.6388	3.59392	0.500567	-7.1797	6.99e-13	8.58e-10	0.468	0.327	0.895	0.456	0.388	9.14	8.773	3.146	3.916	5.312	10.728	TR104054|c0_g1_i1	1.99e-06	0.999998	0.0834866	0.0484098	NA	TR104054|c0_g1_i1|m.151974	2-397[+]	NA	NA	NA	NA	NA	NA	NA
TR131674|c3_g1	NA	0.194836	6.78752	3.79084	3.58658	0.983863	-3.64541	0.000266967	0.00735189	0	0	0	0	0.079	1.135	0.42	1.399	0.518	0	0.194	TR131674|c3_g1_i1	NA	NA	NA	NA	EGR4_HUMAN^EGR4_HUMAN^Q:3-1178,H:150-546^86.4%ID^E:0^RecName: Full=Early growth response protein 4;^Eukaryota; Metazoa; Chordata; Craniata; Vertebrata; Euteleostomi; Mammalia; Eutheria; Euarchontoglires; Primates; Haplorrhini; Catarrhini; Hominidae; Homo	TR131674|c3_g1_i1|m.192540	3-1178[+]	EGR4_HUMAN^EGR4_HUMAN^Q:1-392,H:150-546^87.66%ID^E:0^RecName: Full=Early growth response protein 4;^Eukaryota; Metazoa; Chordata; Craniata; Vertebrata; Euteleostomi; Mammalia; Eutheria; Euarchontoglires; Primates; Haplorrhini; Catarrhini; Hominidae; Homo	PF00096.21^zf-C2H2^Zinc finger, C2H2 type^329-353^E:0.0014`PF13894.1^zf-C2H2_4^C2H2-type zinc finger^329-353^E:0.0051`PF13465.1^zf-H2C2_2^Zinc-finger double domain^346-369^E:1.4e-07`PF00096.21^zf-C2H2^Zinc finger, C2H2 type^359-381^E:0.00014`PF13894.1^zf-C2H2_4^C2H2-type zinc finger^359-381^E:0.0015`PF13465.1^zf-H2C2_2^Zinc-finger double domain^373-392^E:1.1e-05	NA	NA	COG5048^Zinc finger protein	GO:0005737^cellular_component^cytoplasm`GO:0005634^cellular_component^nucleus`GO:0003677^molecular_function^DNA binding`GO:0046872^molecular_function^metal ion binding`GO:0003700^molecular_function^sequence-specific DNA binding transcription factor activity`GO:0071320^biological_process^cellular response to cAMP`GO:0071371^biological_process^cellular response to gonadotropin stimulus`GO:0043066^b…	GO:0046872^molecular_function^metal ion binding
TR12658|c4_g1	TR12658|c4_g1_i1	4.05597	64.4086	36.9756	3.58455	0.688547	-5.20596	1.93e-07	3.99e-05	0.029	0.137	0.067	0.11	0.291	5.789	2.476	2.295	0.422	0.618	0.526	TR12658|c4_g1_i1	1.99e-05	0.99998	0.0795643	0.0647215	ITB2_PIG^ITB2_PIG^Q:353-2617,H:22-768^80.34%ID^E:0^RecName: Full=Integrin beta-2;^Eukaryota; Metazoa; Chordata; Craniata; Vertebrata; Euteleostomi; Mammalia; Eutheria; Laurasiatheria; Cetartiodactyla; Suina; Suidae; Sus	TR12658|c4_g1_i1|m.18136	122-2623[+]	ITB2_HUMAN^ITB2_HUMAN^Q:74-833,H:18-769^80.16%ID^E:0^RecName: Full=Integrin beta-2;^Eukaryota; Metazoa; Chordata; Craniata; Vertebrata; Euteleostomi; Mammalia; Eutheria; Euarchontoglires; Primates; Haplorrhini; Catarrhini; Hominidae; Homo	PF00362.13^Integrin_beta^Integrin, beta chain^88-503^E:6.2e-170`PF12661.2^hEGF^Human growth factor-like EGF^526-537^E:0.0055`PF07965.7^Integrin_B_tail^Integrin beta tail domain^677-764^E:2.4e-16`PF08725.6^Integrin_b_cyt^Integrin beta cytoplasmic domain^788-832^E:4.9e-17	NA	ExpAA=23.17^PredHel=1^Topology=o765-787i	NA	GO:0009986^cellular_component^cell surface`GO:0070062^cellular_component^extracellular vesicular exosome`GO:0034687^cellular_component^integrin alphaL-beta2 complex`GO:0008305^cellular_component^integrin complex`GO:0016020^cellular_component^membrane`GO:0005886^cellular_component^plasma membrane`GO:0043235^cellular_component^receptor complex`GO:0031982^cellular_component^vesicle`GO:0050839^molecu…	NA
TR89949|c0_g1	NA	0.194836	11.2334	6.21589	3.58421	1.05814	-3.38727	0.000705922	0.0140365	0	0	0	0	0.6	3.793	7.137	0.683	0	0	33.488	TR89949|c0_g1_i1	NA	NA	NA	NA	NA	NA	NA	NA	NA	NA	NA	NA	NA	NA
TR97375|c2_g1	NA	0.187842	8.5352	4.74095	3.57833	1.02539	-3.48971	0.000483545	0.010937	0	0	0.125	0	0	0	0.118	0.851	0.24	4.17	0.961	TR97375|c2_g1_i1	NA	NA	NA	NA	ARGI1_HUMAN^ARGI1_HUMAN^Q:2-547,H:141-322^93.41%ID^E:4e-119^RecName: Full=Arginase-1;^Eukaryota; Metazoa; Chordata; Craniata; Vertebrata; Euteleostomi; Mammalia; Eutheria; Euarchontoglires; Primates; Haplorrhini; Catarrhini; Hominidae; Homo	TR97375|c2_g1_i1|m.142102	77-550[+]	ARGI1_HUMAN^ARGI1_HUMAN^Q:2-157,H:167-322^93.59%ID^E:1e-102^RecName: Full=Arginase-1;^Eukaryota; Metazoa; Chordata; Craniata; Vertebrata; Euteleostomi; Mammalia; Eutheria; Euarchontoglires; Primates; Haplorrhini; Catarrhini; Hominidae; Homo	PF00491.16^Arginase^Arginase family^2-138^E:7.4e-40	NA	NA	COG0010^agmatinase (EC 3.5.3.11)	GO:0005737^cellular_component^cytoplasm`GO:0005829^cellular_component^cytosol`GO:0005615^cellular_component^extracellular space`GO:0070062^cellular_component^extracellular vesicular exosome`GO:0043005^cellular_component^neuron projection`GO:0043025^cellular_component^neuronal cell body`GO:0005634^cellular_component^nucleus`GO:0004053^molecular_function^arginase activity`GO:0030145^molecular_funct…	GO:0046872^molecular_function^metal ion binding
TR26419|c0_g2	NA	0.364354	11.9165	6.66552	3.57001	0.98636	-3.61937	0.000295317	0.00782815	0	0	0	0.299	0	7.575	1.712	2.877	0.346	0	0.4	TR26419|c0_g2_i1	NA	NA	NA	NA	NA	NA	NA	NA	NA	NA	NA	NA	NA	NA
TR130607|c3_g4	NA	0.182177	6.64769	3.70882	3.56763	0.985237	-3.62109	0.000293369	0.00778638	0	0	0	0.661	0	0.462	7.579	1.993	0.48	2.326	10.408	TR130607|c3_g4_i1	NA	NA	NA	NA	NA	NA	NA	NA	NA	NA	NA	NA	NA	NA
TR154322|c0_g3	NA	0	6.00582	3.2759	3.56641	1.10633	-3.22366	0.00126565	0.0207186	0	0	0	0	0	19.121	0	40.802	1.622	0	1.75	TR154322|c0_g3_i1	NA	NA	NA	NA	NA	NA	NA	NA	NA	NA	NA	NA	NA	NA
TR2181|c0_g1	TR2181|c0_g1_i2	1.69058	169.347	93.1398	3.55474	1.10916	-3.20489	0.00135116	0.0217183	0	0	0.578	0	0	0.116	0.85	3.638	0.797	46.275	14.662	TR2181|c0_g1_i2	5.11e-07	0.999999	0.0234865	0.014813	FIBG_HUMAN^FIBG_HUMAN^Q:280-1320,H:88-434^80.12%ID^E:0^RecName: Full=Fibrinogen gamma chain;^Eukaryota; Metazoa; Chordata; Craniata; Vertebrata; Euteleostomi; Mammalia; Eutheria; Euarchontoglires; Primates; Haplorrhini; Catarrhini; Hominidae; Homo`FIBG_HUMAN^FIBG_HUMAN^Q:18-281,H:1-88^71.59%ID^E:4e-35^RecName: Full=Fibrinogen gamma chain;^Eukaryota; Metazoa; Chordata; Craniata; Vertebrata; Eutele…	TR2181|c0_g1_i2|m.3270	361-1332[+]	FIBG_HUMAN^FIBG_HUMAN^Q:1-320,H:115-434^82.81%ID^E:0^RecName: Full=Fibrinogen gamma chain;^Eukaryota; Metazoa; Chordata; Craniata; Vertebrata; Euteleostomi; Mammalia; Eutheria; Euarchontoglires; Primates; Haplorrhini; Catarrhini; Hominidae; Homo	PF08702.5^Fib_alpha^Fibrinogen alpha/beta chain family^5-58^E:1.3e-14`PF00147.13^Fibrinogen_C^Fibrinogen beta and gamma chains, C-terminal globular domain^62-300^E:3.4e-97	NA	NA	NA	GO:0072562^cellular_component^blood microparticle`GO:0005938^cellular_component^cell cortex`GO:0009986^cellular_component^cell surface`GO:0009897^cellular_component^external side of plasma membrane`GO:0005576^cellular_component^extracellular region`GO:0005615^cellular_component^extracellular space`GO:0070062^cellular_component^extracellular vesicular exosome`GO:0005577^cellular_component^fibrinog…	GO:0005102^molecular_function^receptor binding`GO:0030674^molecular_function^protein binding, bridging`GO:0007165^biological_process^signal transduction`GO:0030168^biological_process^platelet activation`GO:0051258^biological_process^protein polymerization`GO:0005577^cellular_component^fibrinogen complex
TR2181|c0_g1	TR2181|c0_g1_i1	1.69058	169.347	93.1398	3.55474	1.10916	-3.20489	0.00135116	0.0217183	0	0	0.578	0	0	0.116	0.85	3.638	0.797	46.275	14.662	TR2181|c0_g1_i1	1.6e-07	1	0.0204455	0.00018826	FIBG_HUMAN^FIBG_HUMAN^Q:18-1331,H:1-438^78.77%ID^E:0^RecName: Full=Fibrinogen gamma chain;^Eukaryota; Metazoa; Chordata; Craniata; Vertebrata; Euteleostomi; Mammalia; Eutheria; Euarchontoglires; Primates; Haplorrhini; Catarrhini; Hominidae; Homo	TR2181|c0_g1_i1|m.3269	3-1355[+]	FIBG_HUMAN^FIBG_HUMAN^Q:6-448,H:1-443^78.33%ID^E:0^RecName: Full=Fibrinogen gamma chain;^Eukaryota; Metazoa; Chordata; Craniata; Vertebrata; Euteleostomi; Mammalia; Eutheria; Euarchontoglires; Primates; Haplorrhini; Catarrhini; Hominidae; Homo	PF08702.5^Fib_alpha^Fibrinogen alpha/beta chain family^36-177^E:5.8e-41`PF00147.13^Fibrinogen_C^Fibrinogen beta and gamma chains, C-terminal globular domain^181-419^E:9e-97	sigP:1^31^0.855^YES	NA	NA	GO:0072562^cellular_component^blood microparticle`GO:0005938^cellular_component^cell cortex`GO:0009986^cellular_component^cell surface`GO:0009897^cellular_component^external side of plasma membrane`GO:0005576^cellular_component^extracellular region`GO:0005615^cellular_component^extracellular space`GO:0070062^cellular_component^extracellular vesicular exosome`GO:0005577^cellular_component^fibrinog…	GO:0005102^molecular_function^receptor binding`GO:0030674^molecular_function^protein binding, bridging`GO:0007165^biological_process^signal transduction`GO:0030168^biological_process^platelet activation`GO:0051258^biological_process^protein polymerization`GO:0005577^cellular_component^fibrinogen complex
TR6875|c0_g1	NA	0.182177	6.46672	3.61011	3.55294	0.982485	-3.61628	0.000298866	0.00789574	0	0	0	0.134	0	1.166	0.603	1.892	0.461	2.043	0	TR6875|c0_g1_i1	NA	NA	NA	NA	NA	NA	NA	NA	NA	NA	NA	NA	NA	NA
TR120|c0_g1	NA	0.375685	16.0096	8.90327	3.54331	1.03964	-3.4082	0.000653936	0.0133489	0	0	0.895	0	0	0	0.646	0.94	0.451	33.074	11.46	TR120|c0_g1_i1	NA	NA	NA	NA	KNG2_BOVIN^KNG2_BOVIN^Q:3-326,H:271-379^55.45%ID^E:3e-28^RecName: Full=Kininogen-2;^Eukaryota; Metazoa; Chordata; Craniata; Vertebrata; Euteleostomi; Mammalia; Eutheria; Laurasiatheria; Cetartiodactyla; Ruminantia; Pecora; Bovidae; Bovinae; Bos`KNG2_BOVIN^KNG2_BOVIN^Q:6-350,H:152-266^32.48%ID^E:7e-08^RecName: Full=Kininogen-2;^Eukaryota; Metazoa; Chordata; Craniata; Vertebrata; Euteleostomi; Mamm…	TR120|c0_g1_i1|m.118	3-374[+]	KNG2_BOVIN^KNG2_BOVIN^Q:1-108,H:271-379^55.45%ID^E:2e-28^RecName: Full=Kininogen-2;^Eukaryota; Metazoa; Chordata; Craniata; Vertebrata; Euteleostomi; Mammalia; Eutheria; Laurasiatheria; Cetartiodactyla; Ruminantia; Pecora; Bovidae; Bovinae; Bos`KNG2_BOVIN^KNG2_BOVIN^Q:2-116,H:152-266^32.48%ID^E:7e-08^RecName: Full=Kininogen-2;^Eukaryota; Metazoa; Chordata; Craniata; Vertebrata; Euteleostomi; Mamm…	PF00031.16^Cystatin^Cystatin domain^2-84^E:4.4e-19	NA	NA	NA	GO:0005615^cellular_component^extracellular space`GO:0004869^molecular_function^cysteine-type endopeptidase inhibitor activity`GO:0007596^biological_process^blood coagulation`GO:0006954^biological_process^inflammatory response`GO:0042311^biological_process^vasodilation	GO:0004869^molecular_function^cysteine-type endopeptidase inhibitor activity
TR128815|c3_g1	TR128815|c3_g1_i1	1.12988	20.9485	11.94	3.53631	0.81752	-4.32566	1.52e-05	0.000972906	0.107	0.042	0	0	0.079	1.156	0.463	1.735	1.382	0.503	0	TR128815|c3_g1_i1	0.000570592	0.999429	0.104727	0.0550872	K1683_HUMAN^K1683_HUMAN^Q:124-2301,H:154-857^44.43%ID^E:2e-126^RecName: Full=Uncharacterized protein KIAA1683;^Eukaryota; Metazoa; Chordata; Craniata; Vertebrata; Euteleostomi; Mammalia; Eutheria; Euarchontoglires; Primates; Haplorrhini; Catarrhini; Hominidae; Homo	TR128815|c3_g1_i1|m.188360	226-2328[+]	K1683_HUMAN^K1683_HUMAN^Q:1-692,H:187-857^44.44%ID^E:6e-129^RecName: Full=Uncharacterized protein KIAA1683;^Eukaryota; Metazoa; Chordata; Craniata; Vertebrata; Euteleostomi; Mammalia; Eutheria; Euarchontoglires; Primates; Haplorrhini; Catarrhini; Hominidae; Homo	NA	NA	NA	NA	GO:0005739^cellular_component^mitochondrion`GO:0005634^cellular_component^nucleus	NA
TR107607|c1_g1	NA	0.177965	8.29803	4.60709	3.52017	1.03723	-3.39381	0.000689272	0.0138172	0.068	0	0	0	0	2.49	0.764	0.224	0.067	0.094	0	TR107607|c1_g1_i1	NA	NA	NA	NA	ADA19_HUMAN^ADA19_HUMAN^Q:1-384,H:771-901^69.7%ID^E:6e-27^RecName: Full=Disintegrin and metalloproteinase domain-containing protein 19;^Eukaryota; Metazoa; Chordata; Craniata; Vertebrata; Euteleostomi; Mammalia; Eutheria; Euarchontoglires; Primates; Haplorrhini; Catarrhini; Hominidae; Homo	TR107607|c1_g1_i1|m.157305	1-438[+]	ADA19_HUMAN^ADA19_HUMAN^Q:1-128,H:771-901^71.21%ID^E:7e-33^RecName: Full=Disintegrin and metalloproteinase domain-containing protein 19;^Eukaryota; Metazoa; Chordata; Craniata; Vertebrata; Euteleostomi; Mammalia; Eutheria; Euarchontoglires; Primates; Haplorrhini; Catarrhini; Hominidae; Homo	NA	NA	NA	NA	GO:0016021^cellular_component^integral component of membrane`GO:0004222^molecular_function^metalloendopeptidase activity`GO:0008270^molecular_function^zinc ion binding`GO:0007507^biological_process^heart development`GO:0006509^biological_process^membrane protein ectodomain proteolysis	NA
TR150589|c0_g2	TR150589|c0_g2_i5	5.95134	173.723	97.4632	3.5163	0.999891	-3.51668	0.000436973	0.0102498	0.176	0	0.549	0.244	0.362	0.116	0.248	3.381	0.144	27.407	6.302	TR150589|c0_g2_i5	0.00170707	0.998293	0.0951218	0.0835288	ITIH4_HUMAN^ITIH4_HUMAN^Q:16-2757,H:1-930^72.36%ID^E:0^RecName: Full=Inter-alpha-trypsin inhibitor heavy chain H4;^Eukaryota; Metazoa; Chordata; Craniata; Vertebrata; Euteleostomi; Mammalia; Eutheria; Euarchontoglires; Primates; Haplorrhini; Catarrhini; Hominidae; Homo	TR150589|c0_g2_i5|m.219411	1-2760[+]	ITIH4_HUMAN^ITIH4_HUMAN^Q:6-919,H:1-930^72.36%ID^E:0^RecName: Full=Inter-alpha-trypsin inhibitor heavy chain H4;^Eukaryota; Metazoa; Chordata; Craniata; Vertebrata; Euteleostomi; Mammalia; Eutheria; Euarchontoglires; Primates; Haplorrhini; Catarrhini; Hominidae; Homo	PF08487.5^VIT^Vault protein inter-alpha-trypsin domain^36-153^E:4e-49`PF00092.23^VWA^von Willebrand factor type A domain^279-452^E:9e-26`PF13519.1^VWA_2^von Willebrand factor type A domain^279-446^E:1e-19`PF13768.1^VWA_3^von Willebrand factor type A domain^279-442^E:3.4e-18`PF06668.7^ITI_HC_C^Inter-alpha-trypsin inhibitor heavy chain C-terminus^754-918^E:3.4e-38	sigP:1^33^0.883^YES	NA	COG2304^von Willebrand factor, type A	GO:0072562^cellular_component^blood microparticle`GO:0005737^cellular_component^cytoplasm`GO:0005576^cellular_component^extracellular region`GO:0070062^cellular_component^extracellular vesicular exosome`GO:0005886^cellular_component^plasma membrane`GO:0004866^molecular_function^endopeptidase inhibitor activity`GO:0004867^molecular_function^serine-type endopeptidase inhibitor activity`GO:0006953^b…	GO:0004867^molecular_function^serine-type endopeptidase inhibitor activity`GO:0030212^biological_process^hyaluronan metabolic process
TR150589|c0_g2	TR150589|c0_g2_i3	5.95134	173.723	97.4632	3.5163	0.999891	-3.51668	0.000436973	0.0102498	0.176	0	0.549	0.244	0.362	0.116	0.248	3.381	0.144	27.407	6.302	TR150589|c0_g2_i3	0	1	0.0154537	0.000141683	ITIH4_HUMAN^ITIH4_HUMAN^Q:16-2757,H:1-930^72.36%ID^E:0^RecName: Full=Inter-alpha-trypsin inhibitor heavy chain H4;^Eukaryota; Metazoa; Chordata; Craniata; Vertebrata; Euteleostomi; Mammalia; Eutheria; Euarchontoglires; Primates; Haplorrhini; Catarrhini; Hominidae; Homo	TR150589|c0_g2_i3|m.219407	1-2760[+]	ITIH4_HUMAN^ITIH4_HUMAN^Q:6-919,H:1-930^72.36%ID^E:0^RecName: Full=Inter-alpha-trypsin inhibitor heavy chain H4;^Eukaryota; Metazoa; Chordata; Craniata; Vertebrata; Euteleostomi; Mammalia; Eutheria; Euarchontoglires; Primates; Haplorrhini; Catarrhini; Hominidae; Homo	PF08487.5^VIT^Vault protein inter-alpha-trypsin domain^36-153^E:4e-49`PF00092.23^VWA^von Willebrand factor type A domain^279-452^E:9e-26`PF13519.1^VWA_2^von Willebrand factor type A domain^279-446^E:1e-19`PF13768.1^VWA_3^von Willebrand factor type A domain^279-442^E:3.4e-18`PF06668.7^ITI_HC_C^Inter-alpha-trypsin inhibitor heavy chain C-terminus^754-918^E:2.6e-38	sigP:1^33^0.883^YES	NA	COG2304^von Willebrand factor, type A	GO:0072562^cellular_component^blood microparticle`GO:0005737^cellular_component^cytoplasm`GO:0005576^cellular_component^extracellular region`GO:0070062^cellular_component^extracellular vesicular exosome`GO:0005886^cellular_component^plasma membrane`GO:0004866^molecular_function^endopeptidase inhibitor activity`GO:0004867^molecular_function^serine-type endopeptidase inhibitor activity`GO:0006953^b…	GO:0004867^molecular_function^serine-type endopeptidase inhibitor activity`GO:0030212^biological_process^hyaluronan metabolic process
TR169083|c3_g3	NA	0.177965	6.03836	3.37454	3.51142	0.980216	-3.58229	0.000340592	0.00862265	1.112	0	0	0	0	11.609	9.495	0	12.39	2.776	9.081	TR169083|c3_g3_i1	NA	NA	NA	NA	HA19_CANFA^HA19_CANFA^Q:2-73,H:284-307^79.17%ID^E:7e-06^RecName: Full=DLA class I histocompatibility antigen, A9/A9 alpha chain;^Eukaryota; Metazoa; Chordata; Craniata; Vertebrata; Euteleostomi; Mammalia; Eutheria; Laurasiatheria; Carnivora; Caniformia; Canidae; Canis	NA	NA	NA	NA	NA	NA	NOG42056^	GO:0016021^cellular_component^integral component of membrane`GO:0042612^cellular_component^MHC class I protein complex`GO:0042605^molecular_function^peptide antigen binding`GO:0002474^biological_process^antigen processing and presentation of peptide antigen via MHC class I`GO:0006955^biological_process^immune response`GO:0001916^biological_process^positive regulation of T cell mediated cytotoxici…	NA
TR167256|c3_g7	NA	0.182177	8.87705	4.92484	3.50952	1.04544	-3.35697	0.000788021	0.0149979	0	0	0	0.669	0	0.798	8.246	0.862	0	1.97	32.95	TR167256|c3_g7_i1	NA	NA	NA	NA	NA	TR167256|c3_g7_i1|m.243249	2-268[+]	NA	NA	NA	NA	NA	NA	NA
TR84656|c1_g1	NA	0.779342	36.9972	20.5346	3.49872	1.06813	-3.27554	0.00105459	0.0183187	0	0	0	0	0.67	24.752	8.569	5.116	1.526	0	3.969	TR84656|c1_g1_i2	NA	NA	NA	NA	CD177_MOUSE^CD177_MOUSE^Q:4-507,H:374-540^57.14%ID^E:9e-60^RecName: Full=CD177 antigen;^Eukaryota; Metazoa; Chordata; Craniata; Vertebrata; Euteleostomi; Mammalia; Eutheria; Euarchontoglires; Glires; Rodentia; Sciurognathi; Muroidea; Muridae; Murinae; Mus; Mus`CD177_MOUSE^CD177_MOUSE^Q:7-507,H:185-351^50.3%ID^E:1e-50^RecName: Full=CD177 antigen;^Eukaryota; Metazoa; Chordata; Craniata; Vertebrata;…	TR84656|c1_g1_i2|m.123820	1-507[+]	CD177_MOUSE^CD177_MOUSE^Q:2-169,H:374-540^57.14%ID^E:8e-60^RecName: Full=CD177 antigen;^Eukaryota; Metazoa; Chordata; Craniata; Vertebrata; Euteleostomi; Mammalia; Eutheria; Euarchontoglires; Glires; Rodentia; Sciurognathi; Muroidea; Muridae; Murinae; Mus; Mus`CD177_MOUSE^CD177_MOUSE^Q:3-169,H:185-351^50.3%ID^E:9e-51^RecName: Full=CD177 antigen;^Eukaryota; Metazoa; Chordata; Craniata; Vertebrata;…	PF00021.16^UPAR_LY6^u-PAR/Ly-6 domain^140-168^E:0.25	NA	NA	NA	GO:0031225^cellular_component^anchored component of membrane`GO:0005886^cellular_component^plasma membrane	NA
TR89507|c0_g2	NA	2.25698	34.4832	19.8349	3.49826	0.705837	-4.9562	7.19e-07	0.000104639	0.946	1.107	0.144	0.456	1.526	24.364	14.048	9.291	5.298	9.293	0.492	TR89507|c0_g2_i4	NA	NA	NA	NA	CD97_BOVIN^CD97_BOVIN^Q:2-337,H:36-147^59.82%ID^E:1e-36^RecName: Full=CD97 antigen;^Eukaryota; Metazoa; Chordata; Craniata; Vertebrata; Euteleostomi; Mammalia; Eutheria; Laurasiatheria; Cetartiodactyla; Ruminantia; Pecora; Bovidae; Bovinae; Bos	TR89507|c0_g2_i4|m.131294	2-337[+]	CD97_BOVIN^CD97_BOVIN^Q:1-112,H:36-147^59.82%ID^E:1e-36^RecName: Full=CD97 antigen;^Eukaryota; Metazoa; Chordata; Craniata; Vertebrata; Euteleostomi; Mammalia; Eutheria; Laurasiatheria; Cetartiodactyla; Ruminantia; Pecora; Bovidae; Bovinae; Bos	PF07645.10^EGF_CA^Calcium-binding EGF domain^36-79^E:1.4e-11`PF12662.2^cEGF^Complement Clr-like EGF-like^60-91^E:2.7e-08`PF07645.10^EGF_CA^Calcium-binding EGF domain^88-112^E:1.8e-08	NA	NA	NA	GO:0016021^cellular_component^integral component of membrane`GO:0005886^cellular_component^plasma membrane`GO:0005509^molecular_function^calcium ion binding`GO:0004930^molecular_function^G-protein coupled receptor activity`GO:0007155^biological_process^cell adhesion`GO:0007218^biological_process^neuropeptide signaling pathway	GO:0005509^molecular_function^calcium ion binding
TR163839|c0_g1	TR163839|c0_g1_i1	4.11419	60.3457	34.7859	3.49664	0.669719	-5.22106	1.78e-07	3.72e-05	0.078	0.148	0.135	0.456	0.088	2.217	9.043	1.858	0.912	1.592	0.709	TR163839|c0_g1_i1	0.000112719	0.999887	0.0847392	0.0700536	MC4R_PIG^MC4R_PIG^Q:433-1428,H:1-332^89.76%ID^E:0^RecName: Full=Melanocortin receptor 4;^Eukaryota; Metazoa; Chordata; Craniata; Vertebrata; Euteleostomi; Mammalia; Eutheria; Laurasiatheria; Cetartiodactyla; Suina; Suidae; Sus	TR163839|c0_g1_i1|m.238654	433-1431[+]	MC4R_PIG^MC4R_PIG^Q:1-332,H:1-332^89.76%ID^E:0^RecName: Full=Melanocortin receptor 4;^Eukaryota; Metazoa; Chordata; Craniata; Vertebrata; Euteleostomi; Mammalia; Eutheria; Laurasiatheria; Cetartiodactyla; Suina; Suidae; Sus	PF10320.4^7TM_GPCR_Srsx^Serpentine type 7TM GPCR chemoreceptor Srsx^56-316^E:1.6e-09`PF00001.16^7tm_1^7 transmembrane receptor (rhodopsin family)^61-302^E:8.2e-39	NA	ExpAA=150.71^PredHel=7^Topology=o50-69i81-103o123-145i166-188o192-214i245-267o282-304i	NA	GO:0016021^cellular_component^integral component of membrane`GO:0005886^cellular_component^plasma membrane`GO:0004977^molecular_function^melanocortin receptor activity	GO:0004930^molecular_function^G-protein coupled receptor activity`GO:0007186^biological_process^G-protein coupled receptor signaling pathway`GO:0016021^cellular_component^integral component of membrane
TR78957|c1_g1	NA	0.546531	11.5709	6.5598	3.49512	0.881259	-3.96606	7.31e-05	0.00302542	0	0	0	0.582	0	1.25	1.163	2.25	17.793	1.561	0.56	TR78957|c1_g1_i5	NA	NA	NA	NA	NA	NA	NA	NA	NA	NA	NA	NA	NA	NA
TR36590|c0_g1	TR36590|c0_g1_i1	3.20444	102.715	57.4829	3.49378	1.02191	-3.41887	0.000628822	0.0129855	0	0.063	0.481	0.26	0.168	0.273	0.054	1.925	0.173	28.884	6.553	TR36590|c0_g1_i1	2.77e-05	0.999972	0.039944	0.0316216	CP2E1_PIG^CP2E1_PIG^Q:23-1507,H:1-495^76.16%ID^E:0^RecName: Full=Cytochrome P450 2E1;^Eukaryota; Metazoa; Chordata; Craniata; Vertebrata; Euteleostomi; Mammalia; Eutheria; Laurasiatheria; Cetartiodactyla; Suina; Suidae; Sus	TR36590|c0_g1_i1|m.53949	2-1510[+]	CP2E1_CANFA^CP2E1_CANFA^Q:8-500,H:1-493^75.46%ID^E:0^RecName: Full=Cytochrome P450 2E1;^Eukaryota; Metazoa; Chordata; Craniata; Vertebrata; Euteleostomi; Mammalia; Eutheria; Laurasiatheria; Carnivora; Caniformia; Canidae; Canis	PF00067.17^p450^Cytochrome P450^40-496^E:1.7e-140	NA	ExpAA=26.44^PredHel=1^Topology=i7-29o	COG2124^Cytochrome p450	GO:0005789^cellular_component^endoplasmic reticulum membrane`GO:0020037^molecular_function^heme binding`GO:0005506^molecular_function^iron ion binding`GO:0016709^molecular_function^oxidoreductase activity, acting on paired donors, with incorporation or reduction of molecular oxygen, NAD(P)H as one donor, and incorporation of one atom of oxygen`GO:0016712^molecular_function^oxidoreductase activity…	GO:0005506^molecular_function^iron ion binding`GO:0016705^molecular_function^oxidoreductase activity, acting on paired donors, with incorporation or reduction of molecular oxygen`GO:0020037^molecular_function^heme binding`GO:0055114^biological_process^oxidation-reduction process
TR65|c0_g1	TR65|c0_g1_i2	4.85275	69.6451	40.194	3.4926	0.650262	-5.37107	7.83e-08	1.95e-05	0.195	0.443	0.972	1.015	0.335	3.141	4.973	9.582	27.957	3.667	4.826	TR65|c0_g1_i2	0.000127484	0.999873	0.0881358	0.0725384	BSSP4_HUMAN^BSSP4_HUMAN^Q:2-721,H:69-308^82.08%ID^E:5e-143^RecName: Full=Brain-specific serine protease 4;^Eukaryota; Metazoa; Chordata; Craniata; Vertebrata; Euteleostomi; Mammalia; Eutheria; Euarchontoglires; Primates; Haplorrhini; Catarrhini; Hominidae; Homo	TR65|c0_g1_i2|m.71	2-775[+]	BSSP4_HUMAN^BSSP4_HUMAN^Q:1-240,H:69-308^82.08%ID^E:2e-144^RecName: Full=Brain-specific serine protease 4;^Eukaryota; Metazoa; Chordata; Craniata; Vertebrata; Euteleostomi; Mammalia; Eutheria; Euarchontoglires; Primates; Haplorrhini; Catarrhini; Hominidae; Homo	PF09342.6^DUF1986^Domain of unknown function (DUF1986)^2-108^E:2.2e-06`PF00089.21^Trypsin^Trypsin^3-217^E:7.1e-58	NA	NA	COG5640^protease	GO:0005576^cellular_component^extracellular region`GO:0004252^molecular_function^serine-type endopeptidase activity	GO:0004252^molecular_function^serine-type endopeptidase activity`GO:0006508^biological_process^proteolysis
TR86760|c0_g1	NA	0.377012	8.39429	4.75007	3.48794	0.899003	-3.87979	0.000104546	0.00387534	0	0	0	0.142	0.168	2.091	0.99	1.22	0.518	0.21	3.9	TR86760|c0_g1_i1	NA	NA	NA	NA	NA	NA	NA	NA	NA	NA	NA	NA	NA	NA
TR83717|c0_g1	TR83717|c0_g1_i1	2.26809	181.202	99.8683	3.48653	1.10584	-3.15284	0.0016169	0.0245861	0	0	0.635	0	0.115	0.063	0.42	2.384	0.307	51.691	14.628	TR83717|c0_g1_i1	1.79e-07	1	0.0178522	0.0126527	KAIN_HUMAN^KAIN_HUMAN^Q:188-1339,H:44-427^66.41%ID^E:1e-174^RecName: Full=Kallistatin;^Eukaryota; Metazoa; Chordata; Craniata; Vertebrata; Euteleostomi; Mammalia; Eutheria; Euarchontoglires; Primates; Haplorrhini; Catarrhini; Hominidae; Homo	TR83717|c0_g1_i1|m.122382	2-1342[+]	KAIN_HUMAN^KAIN_HUMAN^Q:40-446,H:20-427^63.73%ID^E:6e-177^RecName: Full=Kallistatin;^Eukaryota; Metazoa; Chordata; Craniata; Vertebrata; Euteleostomi; Mammalia; Eutheria; Euarchontoglires; Primates; Haplorrhini; Catarrhini; Hominidae; Homo	PF00079.15^Serpin^Serpin (serine protease inhibitor)^73-443^E:2.9e-111	sigP:1^50^0.506^YES	NA	COG4826^Serpin peptidase inhibitor, clade	GO:0005615^cellular_component^extracellular space`GO:0070062^cellular_component^extracellular vesicular exosome`GO:0004867^molecular_function^serine-type endopeptidase inhibitor activity`GO:0010951^biological_process^negative regulation of endopeptidase activity`GO:0030162^biological_process^regulation of proteolysis	NA
TR56744|c1_g1	TR56744|c1_g1_i1	3.05595	48.1211	27.6369	3.48304	0.74704	-4.66246	3.12e-06	0.000316059	0.137	0.158	0	0.252	0.547	12.24	3.585	2.463	1.344	0.629	0.823	TR56744|c1_g1_i1	0.000156175	0.999844	0.0845507	0.065626	C5AR1_CANFA^C5AR1_CANFA^Q:44-1087,H:10-352^66.95%ID^E:3e-125^RecName: Full=C5a anaphylatoxin chemotactic receptor 1;^Eukaryota; Metazoa; Chordata; Craniata; Vertebrata; Euteleostomi; Mammalia; Eutheria; Laurasiatheria; Carnivora; Caniformia; Canidae; Canis	TR56744|c1_g1_i1|m.83912	2-1090[+]	C5AR1_CANFA^C5AR1_CANFA^Q:15-362,H:10-352^66.95%ID^E:2e-157^RecName: Full=C5a anaphylatoxin chemotactic receptor 1;^Eukaryota; Metazoa; Chordata; Craniata; Vertebrata; Euteleostomi; Mammalia; Eutheria; Laurasiatheria; Carnivora; Caniformia; Canidae; Canis	PF10320.4^7TM_GPCR_Srsx^Serpentine type 7TM GPCR chemoreceptor Srsx^55-300^E:0.00012`PF00001.16^7tm_1^7 transmembrane receptor (rhodopsin family)^60-307^E:5.2e-54`PF10324.4^7TM_GPCR_Srw^Serpentine type 7TM GPCR chemoreceptor Srw^129-309^E:1.8e-05	NA	ExpAA=155.38^PredHel=7^Topology=o45-67i80-102o117-136i156-178o209-231i251-273o288-310i	NOG151055^	GO:0045177^cellular_component^apical part of cell`GO:0016323^cellular_component^basolateral plasma membrane`GO:0016021^cellular_component^integral component of membrane`GO:0004944^molecular_function^C5a anaphylatoxin receptor activity`GO:0004878^molecular_function^complement component C5a receptor activity`GO:0006935^biological_process^chemotaxis`GO:0038178^biological_process^complement component…	GO:0004930^molecular_function^G-protein coupled receptor activity`GO:0007186^biological_process^G-protein coupled receptor signaling pathway`GO:0016021^cellular_component^integral component of membrane
TR136500|c4_g1	NA	0.607463	9.79575	5.61926	3.48192	0.780287	-4.46236	8.11e-06	0.000631803	0	0.327	0	0	0.141	1.282	1.916	2.776	1.353	0.943	1.041	TR136500|c4_g1_i1	NA	NA	NA	NA	LSM2_MOUSE^LSM2_MOUSE^Q:13-84,H:1-24^100%ID^E:7e-07^RecName: Full=U6 snRNA-associated Sm-like protein LSm2;^Eukaryota; Metazoa; Chordata; Craniata; Vertebrata; Euteleostomi; Mammalia; Eutheria; Euarchontoglires; Glires; Rodentia; Sciurognathi; Muroidea; Muridae; Murinae; Mus; Mus	NA	NA	NA	NA	NA	NA	COG1958^small nuclear ribonucleoprotein	GO:0005681^cellular_component^spliceosomal complex`GO:0019901^molecular_function^protein kinase binding`GO:0003723^molecular_function^RNA binding`GO:0006397^biological_process^mRNA processing`GO:0008380^biological_process^RNA splicing	NA
TR170237|c6_g1	TR170237|c6_g1_i7	16.9459	759.187	421.805	3.46317	1.07289	-3.22789	0.00124705	0.0204782	4.917	0.253	8.895	0.724	0.071	286.427	6.179	69.548	0.221	1.645	1.567	TR170237|c6_g1_i7	9.81e-09	1	0.0108962	0.0103123	NA	NA	NA	NA	NA	NA	NA	NA	NA	NA
TR153952|c1_g3	NA	0.187842	5.92059	3.3148	3.45796	0.986483	-3.50534	0.000456025	0.0105734	0	0	1.078	0	0	13.595	1.992	5.306	10.202	0	6.588	TR153952|c1_g3_i1	NA	NA	NA	NA	DIEXF_HUMAN^DIEXF_HUMAN^Q:85-264,H:129-188^77.05%ID^E:1e-18^RecName: Full=Digestive organ expansion factor homolog;^Eukaryota; Metazoa; Chordata; Craniata; Vertebrata; Euteleostomi; Mammalia; Eutheria; Euarchontoglires; Primates; Haplorrhini; Catarrhini; Hominidae; Homo	TR153952|c1_g3_i1|m.224036	1-264[+]	DIEXF_HUMAN^DIEXF_HUMAN^Q:2-88,H:102-188^72.73%ID^E:7e-27^RecName: Full=Digestive organ expansion factor homolog;^Eukaryota; Metazoa; Chordata; Craniata; Vertebrata; Euteleostomi; Mammalia; Eutheria; Euarchontoglires; Primates; Haplorrhini; Catarrhini; Hominidae; Homo	NA	NA	NA	NA	GO:0005730^cellular_component^nucleolus`GO:0044822^molecular_function^poly(A) RNA binding`GO:0007275^biological_process^multicellular organismal development	NA
TR149767|c3_g1	NA	3.32874	48.3306	27.8752	3.45122	0.688787	-5.01058	5.43e-07	8.3e-05	0.195	0	0.992	0.551	0.115	2.343	14.296	3.067	2.025	7.009	2.196	TR149767|c3_g1_i3	NA	NA	NA	NA	CLC7A_HUMAN^CLC7A_HUMAN^Q:104-706,H:1-247^63.16%ID^E:1e-84^RecName: Full=C-type lectin domain family 7 member A;^Eukaryota; Metazoa; Chordata; Craniata; Vertebrata; Euteleostomi; Mammalia; Eutheria; Euarchontoglires; Primates; Haplorrhini; Catarrhini; Hominidae; Homo	TR149767|c3_g1_i3|m.218349	104-709[+]	CLC7A_HUMAN^CLC7A_HUMAN^Q:1-201,H:1-247^63.16%ID^E:6e-100^RecName: Full=C-type lectin domain family 7 member A;^Eukaryota; Metazoa; Chordata; Craniata; Vertebrata; Euteleostomi; Mammalia; Eutheria; Euarchontoglires; Primates; Haplorrhini; Catarrhini; Hominidae; Homo	PF05473.7^Herpes_UL45^UL45 protein^32-197^E:3.7e-09`PF00059.16^Lectin_C^Lectin C-type domain^93-197^E:1.8e-17	NA	ExpAA=22.88^PredHel=1^Topology=i48-70o	NA	GO:0005737^cellular_component^cytoplasm`GO:0016021^cellular_component^integral component of membrane`GO:0005886^cellular_component^plasma membrane`GO:0030246^molecular_function^carbohydrate binding`GO:0046872^molecular_function^metal ion binding`GO:0042287^molecular_function^MHC protein binding`GO:0008329^molecular_function^signaling pattern recognition receptor activity`GO:0009756^biological_pro…	NA
TR120020|c2_g3	TR120020|c2_g3_i1	0.926598	15.6615	8.96384	3.44585	0.799985	-4.3074	1.65e-05	0.00103151	0.888	0.074	0	0.118	0	1.492	2.024	3.246	1.919	0.482	0.16	TR120020|c2_g3_i1	0.00798333	0.992017	0.111692	0.0401681	NA	TR120020|c2_g3_i1|m.175629	950-1390[+]	NA	NA	NA	NA	NA	NA	NA
TR7708|c1_g2	TR7708|c1_g2_i1	5.03496	70.8612	40.9402	3.43793	0.674579	-5.09641	3.46e-07	5.93e-05	0.127	0.063	0.241	0.189	0.079	5.82	1.475	2.575	0.317	0.304	1.064	TR7708|c1_g2_i1	6.8e-05	0.999932	0.085564	0.0731927	FAK1_HUMAN^FAK1_HUMAN^Q:293-180,H:677-714^92.11%ID^E:1e-11^RecName: Full=Focal adhesion kinase 1;^Eukaryota; Metazoa; Chordata; Craniata; Vertebrata; Euteleostomi; Mammalia; Eutheria; Euarchontoglires; Primates; Haplorrhini; Catarrhini; Hominidae; Homo	TR7708|c1_g2_i1|m.11008	1-267[+]	NA	NA	NA	NA	NA	NA	NA
TR128238|c0_g5	NA	0.564855	16.8679	9.45741	3.43421	1.00751	-3.4086	0.000652969	0.0133391	0	0	0.741	0.621	0.67	3.719	11.723	0	0	1.854	58.489	TR128238|c0_g5_i1	NA	NA	NA	NA	NA	TR128238|c0_g5_i1|m.187467	3-299[+]	NA	NA	NA	NA	NA	NA	NA
TR155452|c0_g3	NA	1.36994	20.192	11.6365	3.43052	0.733857	-4.67465	2.94e-06	0.000303734	0.059	0.169	0	0	0.238	2.49	2.11	2.698	0.681	0.23	0.904	TR155452|c0_g3_i1	NA	NA	NA	NA	NA	NA	NA	NA	NA	NA	NA	NA	NA	NA
TR136347|c0_g2	NA	0.35593	8.82827	4.97721	3.42202	0.943979	-3.6251	0.000288852	0.0077106	0.215	0	0	0	0	0.504	0.657	1.041	0	2.692	1.304	TR136347|c0_g2_i1	NA	NA	NA	NA	FA5_HUMAN^FA5_HUMAN^Q:1-612,H:2021-2224^88.73%ID^E:6e-97^RecName: Full=Coagulation factor V;^Eukaryota; Metazoa; Chordata; Craniata; Vertebrata; Euteleostomi; Mammalia; Eutheria; Euarchontoglires; Primates; Haplorrhini; Catarrhini; Hominidae; Homo`FA5_HUMAN^FA5_HUMAN^Q:136-609,H:1907-2063^37.04%ID^E:5e-10^RecName: Full=Coagulation factor V;^Eukaryota; Metazoa; Chordata; Craniata; Vertebrata; Eute…	TR136347|c0_g2_i1|m.199436	1-615[+]	FA5_HUMAN^FA5_HUMAN^Q:1-204,H:2021-2224^88.73%ID^E:5e-125^RecName: Full=Coagulation factor V;^Eukaryota; Metazoa; Chordata; Craniata; Vertebrata; Euteleostomi; Mammalia; Eutheria; Euarchontoglires; Primates; Haplorrhini; Catarrhini; Hominidae; Homo`FA5_HUMAN^FA5_HUMAN^Q:46-203,H:1907-2063^38.89%ID^E:3e-26^RecName: Full=Coagulation factor V;^Eukaryota; Metazoa; Chordata; Craniata; Vertebrata; Eute…	PF00754.20^F5_F8_type_C^F5/8 type C domain^1-38^E:7.4e-06`PF00754.20^F5_F8_type_C^F5/8 type C domain^61-198^E:3.1e-32	NA	NA	NA	GO:0005783^cellular_component^endoplasmic reticulum`GO:0005576^cellular_component^extracellular region`GO:0005615^cellular_component^extracellular space`GO:0005794^cellular_component^Golgi apparatus`GO:0016020^cellular_component^membrane`GO:0005886^cellular_component^plasma membrane`GO:0031093^cellular_component^platelet alpha granule lumen`GO:0031982^cellular_component^vesicle`GO:0005507^molecul…	NA
TR129610|c0_g1	NA	0.206314	5.41524	3.04754	3.42152	0.968684	-3.53213	0.000412221	0.00983492	0	0.179	0	0	0	1.839	0.312	1.164	0.48	0.199	1.487	TR129610|c0_g1_i1	NA	NA	NA	NA	NA	NA	NA	NA	NA	NA	NA	NA	NA	NA
TR136031|c0_g1	TR136031|c0_g1_i1	2.61318	37.222	21.4907	3.41927	0.695007	-4.91976	8.67e-07	0.000118298	0.478	0.211	0.135	0	0.062	5.862	2.185	1.31	0.509	3.793	1.109	TR136031|c0_g1_i1	0.00334956	0.99665	0.0982783	0.0712417	GPR84_BOVIN^GPR84_BOVIN^Q:97-1281,H:1-395^85.82%ID^E:0^RecName: Full=G-protein coupled receptor 84;^Eukaryota; Metazoa; Chordata; Craniata; Vertebrata; Euteleostomi; Mammalia; Eutheria; Laurasiatheria; Cetartiodactyla; Ruminantia; Pecora; Bovidae; Bovinae; Bos	TR136031|c0_g1_i1|m.198986	97-1305[+]	GPR84_BOVIN^GPR84_BOVIN^Q:1-395,H:1-395^85.82%ID^E:0^RecName: Full=G-protein coupled receptor 84;^Eukaryota; Metazoa; Chordata; Craniata; Vertebrata; Euteleostomi; Mammalia; Eutheria; Laurasiatheria; Cetartiodactyla; Ruminantia; Pecora; Bovidae; Bovinae; Bos	PF11710.3^Git3^G protein-coupled glucose receptor regulating Gpa2^28-127^E:0.0002`PF10328.4^7TM_GPCR_Srx^Serpentine type 7TM GPCR chemoreceptor Srx^29-171^E:7.4e-07`PF00001.16^7tm_1^7 transmembrane receptor (rhodopsin family)^37-370^E:1.1e-42	NA	ExpAA=154.94^PredHel=7^Topology=o24-46i53-75o95-117i137-159o179-201i321-340o350-372i	NA	GO:0016021^cellular_component^integral component of membrane`GO:0005886^cellular_component^plasma membrane`GO:0043235^cellular_component^receptor complex`GO:0004930^molecular_function^G-protein coupled receptor activity	GO:0004930^molecular_function^G-protein coupled receptor activity`GO:0007186^biological_process^G-protein coupled receptor signaling pathway`GO:0016021^cellular_component^integral component of membrane
TR27595|c0_g2	NA	2.1866	29.866	17.2845	3.41134	0.685472	-4.97663	6.47e-07	9.58e-05	0	0.675	0.25	0	0.467	14.856	12.53	4.724	3.417	1.498	1.818	TR27595|c0_g2_i5	NA	NA	NA	NA	CP4F3_HUMAN^CP4F3_HUMAN^Q:164-712,H:30-212^80.33%ID^E:2e-103^RecName: Full=Docosahexaenoic acid omega-hydroxylase CYP4F3 {ECO:0000305};^Eukaryota; Metazoa; Chordata; Craniata; Vertebrata; Euteleostomi; Mammalia; Eutheria; Euarchontoglires; Primates; Haplorrhini; Catarrhini; Hominidae; Homo	TR27595|c0_g2_i5|m.40588	2-712[+]	CP4F3_HUMAN^CP4F3_HUMAN^Q:26-237,H:1-212^80.66%ID^E:2e-119^RecName: Full=Docosahexaenoic acid omega-hydroxylase CYP4F3 {ECO:0000305};^Eukaryota; Metazoa; Chordata; Craniata; Vertebrata; Euteleostomi; Mammalia; Eutheria; Euarchontoglires; Primates; Haplorrhini; Catarrhini; Hominidae; Homo	PF00067.17^p450^Cytochrome P450^77-235^E:1e-28	NA	ExpAA=25.50^PredHel=1^Topology=o40-62i	COG2124^Cytochrome p450	GO:0005789^cellular_component^endoplasmic reticulum membrane`GO:0016021^cellular_component^integral component of membrane`GO:0052871^molecular_function^alpha-tocopherol omega-hydroxylase activity`GO:0020037^molecular_function^heme binding`GO:0005506^molecular_function^iron ion binding`GO:0050051^molecular_function^leukotriene-B4 20-monooxygenase activity`GO:0004497^molecular_function^monooxygenas…	GO:0005506^molecular_function^iron ion binding`GO:0016705^molecular_function^oxidoreductase activity, acting on paired donors, with incorporation or reduction of molecular oxygen`GO:0020037^molecular_function^heme binding`GO:0055114^biological_process^oxidation-reduction process
TR80163|c1_g2	NA	0.595985	12.8005	7.25297	3.40558	0.935338	-3.64101	0.000271566	0.00741687	0	0.242	0	0	0.441	10.054	5.318	1.366	0.23	0.828	0.263	TR80163|c1_g2_i2	NA	NA	NA	NA	NA	NA	NA	NA	NA	NA	NA	NA	NA	NA
TR162970|c0_g2	NA	0.187842	5.24434	2.94593	3.40395	0.966379	-3.52238	0.000427691	0.0100831	0	0	0.289	0	0	1.387	0.571	2.407	0.585	3.593	0.995	TR162970|c0_g2_i1	NA	NA	NA	NA	IPP_HUMAN^IPP_HUMAN^Q:71-364,H:1-98^90.82%ID^E:3e-54^RecName: Full=Actin-binding protein IPP;^Eukaryota; Metazoa; Chordata; Craniata; Vertebrata; Euteleostomi; Mammalia; Eutheria; Euarchontoglires; Primates; Haplorrhini; Catarrhini; Hominidae; Homo	TR162970|c0_g2_i1|m.237320	71-382[+]	IPP_HUMAN^IPP_HUMAN^Q:1-98,H:1-98^90.82%ID^E:7e-55^RecName: Full=Actin-binding protein IPP;^Eukaryota; Metazoa; Chordata; Craniata; Vertebrata; Euteleostomi; Mammalia; Eutheria; Euarchontoglires; Primates; Haplorrhini; Catarrhini; Hominidae; Homo	PF00651.26^BTB^BTB/POZ domain^28-99^E:4.5e-25	NA	NA	NA	GO:0015629^cellular_component^actin cytoskeleton`GO:0005737^cellular_component^cytoplasm`GO:0003779^molecular_function^actin binding	GO:0005515^molecular_function^protein binding
TR10660|c1_g1	NA	0.206314	6.1918	3.47113	3.39897	1.00201	-3.39215	0.000693462	0.0138613	0	0.137	0	0	0	1.86	1.076	0	0.25	1.236	0.286	TR10660|c1_g1_i1	NA	NA	NA	NA	CSF2R_HUMAN^CSF2R_HUMAN^Q:23-682,H:165-388^47.35%ID^E:1e-68^RecName: Full=Granulocyte-macrophage colony-stimulating factor receptor subunit alpha;^Eukaryota; Metazoa; Chordata; Craniata; Vertebrata; Euteleostomi; Mammalia; Eutheria; Euarchontoglires; Primates; Haplorrhini; Catarrhini; Hominidae; Homo	TR10660|c1_g1_i1|m.14920	2-739[+]	CSF2R_HUMAN^CSF2R_HUMAN^Q:8-238,H:165-399^47.26%ID^E:5e-73^RecName: Full=Granulocyte-macrophage colony-stimulating factor receptor subunit alpha;^Eukaryota; Metazoa; Chordata; Craniata; Vertebrata; Euteleostomi; Mammalia; Eutheria; Euarchontoglires; Primates; Haplorrhini; Catarrhini; Hominidae; Homo	PF09240.5^IL6Ra-bind^Interleukin-6 receptor alpha chain, binding^3-57^E:5.8e-05	NA	ExpAA=39.26^PredHel=2^Topology=i20-42o168-190i	NA	GO:0005576^cellular_component^extracellular region`GO:0005887^cellular_component^integral component of plasma membrane`GO:0005886^cellular_component^plasma membrane`GO:0004896^molecular_function^cytokine receptor activity`GO:0004872^molecular_function^receptor activity`GO:0045471^biological_process^response to ethanol	NA
TR125495|c1_g5	NA	0	17.7805	9.69847	3.39801	1.13217	-3.00134	0.00268795	0.0340587	0	0	0	0	0	0	0	27.325	9.05	3.95	63.59	TR125495|c1_g5_i1	NA	NA	NA	NA	NA	TR125495|c1_g5_i1|m.183107	1-240[+]	NA	NA	NA	NA	NA	NA	NA
TR166739|c1_g3	NA	0.177965	7.7226	4.29322	3.39407	1.04784	-3.23909	0.0011991	0.0199328	0.234	0	0	0	0	0.725	0.99	7.556	0	3.122	0	TR166739|c1_g3_i1	NA	NA	NA	NA	NA	NA	NA	NA	NA	NA	NA	NA	NA	NA
TR104572|c6_g1	TR104572|c6_g1_i1	0.935021	16.6453	9.50428	3.39026	0.856944	-3.95622	7.61e-05	0.0031095	0	0.116	0	0.354	0	1.839	0.7	1.578	0.307	0.388	5.913	TR104572|c6_g1_i1	0.00227133	0.997729	0.119785	0.0586974	UCK2_RAT^UCK2_RAT^Q:478-191,H:6-100^61.46%ID^E:4e-27^RecName: Full=Uridine-cytidine kinase 2;^Eukaryota; Metazoa; Chordata; Craniata; Vertebrata; Euteleostomi; Mammalia; Eutheria; Euarchontoglires; Glires; Rodentia; Sciurognathi; Muroidea; Muridae; Murinae; Rattus	NA	NA	NA	NA	NA	NA	COG0572^uridine kinase	GO:0005829^cellular_component^cytosol`GO:0043231^cellular_component^intracellular membrane-bounded organelle`GO:0005524^molecular_function^ATP binding`GO:0004849^molecular_function^uridine kinase activity`GO:0071453^biological_process^cellular response to oxygen levels`GO:0044211^biological_process^CTP salvage`GO:0007631^biological_process^feeding behavior`GO:0016579^biological_process^protein de…	NA
TR61223|c3_g2	TR61223|c3_g2_i15	15.648	384.492	216.836	3.38997	0.990185	-3.42358	0.000618025	0.0128505	20.118	0	4.072	2.926	0	307.859	28.226	43.713	45.923	224.334	23.32	TR61223|c3_g2_i15	0.00201813	0.997982	0.0956303	0.0753283	ABC3G_MACMU^ABC3G_MACMU^Q:289-783,H:187-339^39.53%ID^E:2e-30^RecName: Full=DNA dC->dU-editing enzyme APOBEC-3G;^Eukaryota; Metazoa; Chordata; Craniata; Vertebrata; Euteleostomi; Mammalia; Eutheria; Euarchontoglires; Primates; Haplorrhini; Catarrhini; Cercopithecidae; Cercopithecinae; Macaca`ABC3G_MACMU^ABC3G_MACMU^Q:298-783,H:5-154^27.91%ID^E:1e-09^RecName: Full=DNA dC->dU-editing enzyme APOBEC-3…	NA	NA	NA	NA	NA	NA	NOG135704^conserved fungal family	GO:0005737^cellular_component^cytoplasm`GO:0000932^cellular_component^cytoplasmic mRNA processing body`GO:0005634^cellular_component^nucleus`GO:0030529^cellular_component^ribonucleoprotein complex`GO:0047844^molecular_function^deoxycytidine deaminase activity`GO:0008270^molecular_function^zinc ion binding`GO:0009972^biological_process^cytidine deamination`GO:0051607^biological_process^defense res…	NA
TR61223|c3_g2	TR61223|c3_g2_i10	15.648	384.492	216.836	3.38997	0.990185	-3.42358	0.000618025	0.0128505	20.118	0	4.072	2.926	0	307.859	28.226	43.713	45.923	224.334	23.32	TR61223|c3_g2_i10	2.2e-05	0.999978	0.0461369	0.0376201	ABC3G_MACNG^ABC3G_MACNG^Q:86-553,H:194-337^38.04%ID^E:1e-25^RecName: Full=DNA dC->dU-editing enzyme APOBEC-3G;^Eukaryota; Metazoa; Chordata; Craniata; Vertebrata; Euteleostomi; Mammalia; Eutheria; Euarchontoglires; Primates; Haplorrhini; Catarrhini; Cercopithecidae; Cercopithecinae; Macaca`ABC3G_MACNG^ABC3G_MACNG^Q:137-523,H:30-138^30.53%ID^E:5e-06^RecName: Full=DNA dC->dU-editing enzyme APOBEC-3…	TR61223|c3_g2_i10|m.90429	59-556[+]	ABC3G_MACMU^ABC3G_MACMU^Q:10-165,H:187-330^38.04%ID^E:8e-26^RecName: Full=DNA dC->dU-editing enzyme APOBEC-3G;^Eukaryota; Metazoa; Chordata; Craniata; Vertebrata; Euteleostomi; Mammalia; Eutheria; Euarchontoglires; Primates; Haplorrhini; Catarrhini; Cercopithecidae; Cercopithecinae; Macaca`ABC3G_MACMU^ABC3G_MACMU^Q:69-155,H:43-131^31.46%ID^E:3e-06^RecName: Full=DNA dC->dU-editing enzyme APOBEC-3G…	PF08210.6^APOBEC_N^APOBEC-like N-terminal domain^81-165^E:4.8e-13	NA	NA	NOG135704^conserved fungal family	GO:0005737^cellular_component^cytoplasm`GO:0000932^cellular_component^cytoplasmic mRNA processing body`GO:0005634^cellular_component^nucleus`GO:0030529^cellular_component^ribonucleoprotein complex`GO:0047844^molecular_function^deoxycytidine deaminase activity`GO:0008270^molecular_function^zinc ion binding`GO:0009972^biological_process^cytidine deamination`GO:0051607^biological_process^defense res…	GO:0008270^molecular_function^zinc ion binding`GO:0016814^molecular_function^hydrolase activity, acting on carbon-nitrogen (but not peptide) bonds, in cyclic amidines
TR61223|c3_g2	TR61223|c3_g2_i6	15.648	384.492	216.836	3.38997	0.990185	-3.42358	0.000618025	0.0128505	20.118	0	4.072	2.926	0	307.859	28.226	43.713	45.923	224.334	23.32	TR61223|c3_g2_i6	1.18e-05	0.999988	0.032125	0.0285515	ABC3G_MACMU^ABC3G_MACMU^Q:86-580,H:187-339^39.53%ID^E:3e-31^RecName: Full=DNA dC->dU-editing enzyme APOBEC-3G;^Eukaryota; Metazoa; Chordata; Craniata; Vertebrata; Euteleostomi; Mammalia; Eutheria; Euarchontoglires; Primates; Haplorrhini; Catarrhini; Cercopithecidae; Cercopithecinae; Macaca`ABC3G_MACMU^ABC3G_MACMU^Q:95-580,H:5-154^27.91%ID^E:4e-10^RecName: Full=DNA dC->dU-editing enzyme APOBEC-3G;…	TR61223|c3_g2_i6|m.90425	59-583[+]	ABC3G_MACMU^ABC3G_MACMU^Q:10-174,H:187-339^39.53%ID^E:1e-31^RecName: Full=DNA dC->dU-editing enzyme APOBEC-3G;^Eukaryota; Metazoa; Chordata; Craniata; Vertebrata; Euteleostomi; Mammalia; Eutheria; Euarchontoglires; Primates; Haplorrhini; Catarrhini; Cercopithecidae; Cercopithecinae; Macaca`ABC3G_MACMU^ABC3G_MACMU^Q:69-174,H:43-154^33.04%ID^E:2e-10^RecName: Full=DNA dC->dU-editing enzyme APOBEC-3G…	PF08210.6^APOBEC_N^APOBEC-like N-terminal domain^81-174^E:6.6e-16`PF05240.9^APOBEC_C^APOBEC-like C-terminal domain^148-174^E:4.3e-09	NA	NA	NOG135704^conserved fungal family	GO:0005737^cellular_component^cytoplasm`GO:0000932^cellular_component^cytoplasmic mRNA processing body`GO:0005634^cellular_component^nucleus`GO:0030529^cellular_component^ribonucleoprotein complex`GO:0047844^molecular_function^deoxycytidine deaminase activity`GO:0008270^molecular_function^zinc ion binding`GO:0009972^biological_process^cytidine deamination`GO:0051607^biological_process^defense res…	GO:0008270^molecular_function^zinc ion binding`GO:0016814^molecular_function^hydrolase activity, acting on carbon-nitrogen (but not peptide) bonds, in cyclic amidines
TR87580|c1_g3	NA	0.187842	7.42673	4.13633	3.38893	1.04108	-3.25521	0.00113309	0.019192	0	0	0.366	0	0	13.175	7.686	2.418	0	0	1.716	TR87580|c1_g3_i7	NA	NA	NA	NA	SIG14_HUMAN^SIG14_HUMAN^Q:3-233,H:120-196^61.04%ID^E:8e-25^RecName: Full=Sialic acid-binding Ig-like lectin 14;^Eukaryota; Metazoa; Chordata; Craniata; Vertebrata; Euteleostomi; Mammalia; Eutheria; Euarchontoglires; Primates; Haplorrhini; Catarrhini; Hominidae; Homo	NA	NA	NA	NA	NA	NA	NOG146025^	GO:0016021^cellular_component^integral component of membrane`GO:0005886^cellular_component^plasma membrane`GO:0030246^molecular_function^carbohydrate binding`GO:0007155^biological_process^cell adhesion`GO:0045087^biological_process^innate immune response	NA
TR3912|c0_g4	NA	1.18498	19.3959	11.1182	3.38797	0.829201	-4.08582	4.39e-05	0.00208742	0	0.158	0.077	0	0.212	3.73	1.97	2.037	0.144	0.44	0.252	TR3912|c0_g4_i1	NA	NA	NA	NA	FA65B_BOVIN^FA65B_BOVIN^Q:178-1347,H:1-390^90.26%ID^E:0^RecName: Full=Protein FAM65B;^Eukaryota; Metazoa; Chordata; Craniata; Vertebrata; Euteleostomi; Mammalia; Eutheria; Laurasiatheria; Cetartiodactyla; Ruminantia; Pecora; Bovidae; Bovinae; Bos	TR3912|c0_g4_i1|m.5580	2-334[+]	NA	NA	NA	NA	NA	NA	NA
TR103448|c0_g1	NA	0	5.33054	2.90757	3.38228	1.11584	-3.03115	0.00243626	0.0320054	0	0	0	0	0	1.923	3.574	1.254	0	0	0	TR103448|c0_g1_i1	NA	NA	NA	NA	NA	TR103448|c0_g1_i1|m.150833	3-281[+]	NA	NA	NA	NA	NA	NA	NA
TR104736|c8_g1	TR104736|c8_g1_i1	1.654	21.9966	12.7499	3.37491	0.643111	-5.24778	1.54e-07	3.3e-05	0.429	0.095	0.202	0.079	0	2.437	2.024	3.347	1.296	2.912	0.629	TR104736|c8_g1_i1	3.74e-06	0.999996	0.119417	0.0617548	NA	NA	NA	NA	NA	NA	NA	NA	NA	NA
TR151927|c0_g2	NA	0.370019	10.771	6.0433	3.3723	1.00744	-3.34739	0.000815765	0.0153828	0	0	0.106	0.11	0	7.05	1.044	0.728	0	0	3.122	TR151927|c0_g2_i3	NA	NA	NA	NA	NOP14_MOUSE^NOP14_MOUSE^Q:128-304,H:770-827^66.1%ID^E:2e-13^RecName: Full=Nucleolar protein 14;^Eukaryota; Metazoa; Chordata; Craniata; Vertebrata; Euteleostomi; Mammalia; Eutheria; Euarchontoglires; Glires; Rodentia; Sciurognathi; Muroidea; Muridae; Murinae; Mus; Mus	NA	NA	NA	NA	NA	NA	NA	GO:0016020^cellular_component^membrane`GO:0005730^cellular_component^nucleolus`GO:0032040^cellular_component^small-subunit processome`GO:0044822^molecular_function^poly(A) RNA binding`GO:0030515^molecular_function^snoRNA binding`GO:0042274^biological_process^ribosomal small subunit biogenesis`GO:0006364^biological_process^rRNA processing	NA
TR32188|c1_g1	TR32188|c1_g1_i3	10.4671	127.712	74.4191	3.37089	0.562053	-5.99746	2e-09	1.07e-06	1.415	0.285	0.279	1.628	0.229	10.737	16.804	1.612	1.037	12.425	8.395	TR32188|c1_g1_i3	0.00646289	0.993537	0.150069	0.129662	EPGN_HUMAN^EPGN_HUMAN^Q:51-305,H:1-87^68.97%ID^E:8e-30^RecName: Full=Epigen;^Eukaryota; Metazoa; Chordata; Craniata; Vertebrata; Euteleostomi; Mammalia; Eutheria; Euarchontoglires; Primates; Haplorrhini; Catarrhini; Hominidae; Homo`EPGN_HUMAN^EPGN_HUMAN^Q:980-1177,H:88-154^85.07%ID^E:2e-26^RecName: Full=Epigen;^Eukaryota; Metazoa; Chordata; Craniata; Vertebrata; Euteleostomi; Mammalia; Eutheria; …	TR32188|c1_g1_i3|m.46944	3-302[+]	EPGN_HUMAN^EPGN_HUMAN^Q:17-99,H:1-85^69.41%ID^E:2e-34^RecName: Full=Epigen;^Eukaryota; Metazoa; Chordata; Craniata; Vertebrata; Euteleostomi; Mammalia; Eutheria; Euarchontoglires; Primates; Haplorrhini; Catarrhini; Hominidae; Homo	NA	NA	NA	NA	GO:0005576^cellular_component^extracellular region`GO:0005887^cellular_component^integral component of plasma membrane`GO:0005154^molecular_function^epidermal growth factor receptor binding`GO:0008083^molecular_function^growth factor activity`GO:0004708^molecular_function^MAP kinase kinase activity`GO:0000187^biological_process^activation of MAPK activity`GO:0001525^biological_process^angiogenesi…	NA
TR32188|c1_g1	TR32188|c1_g1_i4	10.4671	127.712	74.4191	3.37089	0.562053	-5.99746	2e-09	1.07e-06	1.415	0.285	0.279	1.628	0.229	10.737	16.804	1.612	1.037	12.425	8.395	TR32188|c1_g1_i4	7.32e-06	0.999993	0.0765951	0.0582848	EPGN_HUMAN^EPGN_HUMAN^Q:51-503,H:1-154^76.62%ID^E:1e-71^RecName: Full=Epigen;^Eukaryota; Metazoa; Chordata; Craniata; Vertebrata; Euteleostomi; Mammalia; Eutheria; Euarchontoglires; Primates; Haplorrhini; Catarrhini; Hominidae; Homo	TR32188|c1_g1_i4|m.46945	3-506[+]	EPGN_HUMAN^EPGN_HUMAN^Q:17-167,H:1-154^76.62%ID^E:2e-78^RecName: Full=Epigen;^Eukaryota; Metazoa; Chordata; Craniata; Vertebrata; Euteleostomi; Mammalia; Eutheria; Euarchontoglires; Primates; Haplorrhini; Catarrhini; Hominidae; Homo	NA	NA	ExpAA=42.55^PredHel=2^Topology=i13-35o125-147i	NA	GO:0005576^cellular_component^extracellular region`GO:0005887^cellular_component^integral component of plasma membrane`GO:0005154^molecular_function^epidermal growth factor receptor binding`GO:0008083^molecular_function^growth factor activity`GO:0004708^molecular_function^MAP kinase kinase activity`GO:0000187^biological_process^activation of MAPK activity`GO:0001525^biological_process^angiogenesi…	NA
TR44660|c1_g1	TR44660|c1_g1_i2	4.77628	63.6765	36.9037	3.3692	0.676928	-4.97719	6.45e-07	9.58e-05	0.429	0.264	0.144	0.134	0.67	1.429	7.223	6.157	0.461	2.043	10.911	TR44660|c1_g1_i2	0.00288997	0.99711	0.155408	0.117148	IL17C_HUMAN^IL17C_HUMAN^Q:606-1118,H:27-197^81.87%ID^E:9e-89^RecName: Full=Interleukin-17C;^Eukaryota; Metazoa; Chordata; Craniata; Vertebrata; Euteleostomi; Mammalia; Eutheria; Euarchontoglires; Primates; Haplorrhini; Catarrhini; Hominidae; Homo	TR44660|c1_g1_i2|m.66060	2-388[+]	NA	NA	NA	NA	NA	NA	NA
TR44660|c1_g1	TR44660|c1_g1_i1	4.77628	63.6765	36.9037	3.3692	0.676928	-4.97719	6.45e-07	9.58e-05	0.429	0.264	0.144	0.134	0.67	1.429	7.223	6.157	0.461	2.043	10.911	TR44660|c1_g1_i1	3e-05	0.99997	0.0786609	0.0525395	IL17C_HUMAN^IL17C_HUMAN^Q:252-794,H:19-197^80.11%ID^E:4e-91^RecName: Full=Interleukin-17C;^Eukaryota; Metazoa; Chordata; Craniata; Vertebrata; Euteleostomi; Mammalia; Eutheria; Euarchontoglires; Primates; Haplorrhini; Catarrhini; Hominidae; Homo	TR44660|c1_g1_i1|m.66058	201-800[+]	IL17C_HUMAN^IL17C_HUMAN^Q:2-198,H:3-197^79.19%ID^E:2e-102^RecName: Full=Interleukin-17C;^Eukaryota; Metazoa; Chordata; Craniata; Vertebrata; Euteleostomi; Mammalia; Eutheria; Euarchontoglires; Primates; Haplorrhini; Catarrhini; Hominidae; Homo	PF06083.6^IL17^Interleukin-17^104-193^E:9.9e-32	sigP:1^17^0.92^YES	NA	NOG45335^ran GTPase-activating protein	GO:0005615^cellular_component^extracellular space`GO:0005125^molecular_function^cytokine activity`GO:0007166^biological_process^cell surface receptor signaling pathway`GO:0007267^biological_process^cell-cell signaling`GO:0006954^biological_process^inflammatory response`GO:0030223^biological_process^neutrophil differentiation`GO:1900017^biological_process^positive regulation of cytokine production…	GO:0005125^molecular_function^cytokine activity`GO:0006954^biological_process^inflammatory response`GO:0005576^cellular_component^extracellular region
TR80163|c1_g3	NA	0.382678	9.14834	5.16395	3.3688	0.96581	-3.48806	0.00048654	0.0109869	0	0	0.327	0	0.309	12.775	2.885	2.586	0.326	2.169	0.366	TR80163|c1_g3_i1	NA	NA	NA	NA	NA	NA	NA	NA	NA	NA	NA	NA	NA	NA
TR72523|c0_g2	TR72523|c0_g2_i5	14.9239	165.519	97.0666	3.36683	0.386608	-8.70866	3.07e-18	9.18e-15	2.449	0.896	2.445	0.818	2.548	17.482	17.138	32.787	11.843	41.728	36.965	TR72523|c0_g2_i5	1.31e-06	0.999999	0.100369	0.0885779	ANR22_HUMAN^ANR22_HUMAN^Q:528-698,H:134-190^87.72%ID^E:2e-26^RecName: Full=Ankyrin repeat domain-containing protein 22;^Eukaryota; Metazoa; Chordata; Craniata; Vertebrata; Euteleostomi; Mammalia; Eutheria; Euarchontoglires; Primates; Haplorrhini; Catarrhini; Hominidae; Homo	NA	NA	NA	NA	NA	NA	COG0666^Ankyrin Repeat	NA	NA
TR72523|c0_g2	TR72523|c0_g2_i2	14.9239	165.519	97.0666	3.36683	0.386608	-8.70866	3.07e-18	9.18e-15	2.449	0.896	2.445	0.818	2.548	17.482	17.138	32.787	11.843	41.728	36.965	TR72523|c0_g2_i2	1.42e-07	1	0.0975157	0.0258912	ANR22_HUMAN^ANR22_HUMAN^Q:4-225,H:117-190^86.49%ID^E:4e-40^RecName: Full=Ankyrin repeat domain-containing protein 22;^Eukaryota; Metazoa; Chordata; Craniata; Vertebrata; Euteleostomi; Mammalia; Eutheria; Euarchontoglires; Primates; Haplorrhini; Catarrhini; Hominidae; Homo	NA	NA	NA	NA	NA	NA	COG0666^Ankyrin Repeat	NA	NA
TR72523|c0_g2	TR72523|c0_g2_i1	14.9239	165.519	97.0666	3.36683	0.386608	-8.70866	3.07e-18	9.18e-15	2.449	0.896	2.445	0.818	2.548	17.482	17.138	32.787	11.843	41.728	36.965	TR72523|c0_g2_i1	3.76e-05	0.999962	0.0759789	0.0319625	ANR22_HUMAN^ANR22_HUMAN^Q:1-141,H:144-190^85.11%ID^E:1e-19^RecName: Full=Ankyrin repeat domain-containing protein 22;^Eukaryota; Metazoa; Chordata; Craniata; Vertebrata; Euteleostomi; Mammalia; Eutheria; Euarchontoglires; Primates; Haplorrhini; Catarrhini; Hominidae; Homo	NA	NA	NA	NA	NA	NA	COG0666^Ankyrin Repeat	NA	NA
TR126695|c0_g1	TR126695|c0_g1_i1	2.07101	32.346	18.5846	3.3653	0.805639	-4.17718	2.95e-05	0.00157473	0.361	0.242	0	0	0	6.062	1.292	1.187	0.662	0.346	1.544	TR126695|c0_g1_i1	0.000291903	0.999708	0.0956792	0.0651188	NFE2_HUMAN^NFE2_HUMAN^Q:373-1461,H:11-373^92.84%ID^E:5e-165^RecName: Full=Transcription factor NF-E2 45 kDa subunit;^Eukaryota; Metazoa; Chordata; Craniata; Vertebrata; Euteleostomi; Mammalia; Eutheria; Euarchontoglires; Primates; Haplorrhini; Catarrhini; Hominidae; Homo	TR126695|c0_g1_i1|m.185092	1-1464[+]	NFE2_RAT^NFE2_RAT^Q:115-487,H:1-373^89.54%ID^E:0^RecName: Full=Transcription factor NF-E2 45 kDa subunit;^Eukaryota; Metazoa; Chordata; Craniata; Vertebrata; Euteleostomi; Mammalia; Eutheria; Euarchontoglires; Glires; Rodentia; Sciurognathi; Muroidea; Muridae; Murinae; Rattus	PF03131.12^bZIP_Maf^bZIP Maf transcription factor^353-443^E:6.8e-17`PF00170.16^bZIP_1^bZIP transcription factor^383-424^E:2.2e-07	NA	NA	NA	GO:0015629^cellular_component^actin cytoskeleton`GO:0005737^cellular_component^cytoplasm`GO:0016605^cellular_component^PML body`GO:0043565^molecular_function^sequence-specific DNA binding`GO:0003700^molecular_function^sequence-specific DNA binding transcription factor activity`GO:0007267^biological_process^cell-cell signaling`GO:0060716^biological_process^labyrinthine layer blood vessel developme…	GO:0003677^molecular_function^DNA binding`GO:0006355^biological_process^regulation of transcription, DNA-templated`GO:0005634^cellular_component^nucleus`GO:0003700^molecular_function^sequence-specific DNA binding transcription factor activity`GO:0043565^molecular_function^sequence-specific DNA binding
TR171958|c3_g2	NA	0.560643	10.3871	5.92055	3.36491	0.880138	-3.82316	0.000131754	0.00454889	0.078	0	0.087	0	0.079	1.208	2.261	1.142	0.077	0.304	0.183	TR171958|c3_g2_i1	NA	NA	NA	NA	NA	NA	NA	NA	NA	NA	NA	NA	NA	NA
TR104113|c4_g3	NA	0.182177	6.10247	3.41143	3.36445	1.01553	-3.31301	0.00092297	0.0168449	0	0	0	0.102	0	0.767	1.012	2.295	0	0.293	0.137	TR104113|c4_g3_i1	NA	NA	NA	NA	NA	NA	NA	NA	NA	NA	NA	NA	NA	NA
TR73755|c0_g1	NA	0	5.16865	2.81926	3.36438	1.11623	-3.01407	0.0025777	0.033191	0	0	0	0	0	3.572	1.378	2.653	0	0	0	TR73755|c0_g1_i1	NA	NA	NA	NA	NA	NA	NA	NA	NA	NA	NA	NA	NA	NA
TR54918|c2_g5	NA	0	15.6461	8.53426	3.35303	1.13284	-2.95983	0.0030781	0.0370899	0	0	0	0	0	47.929	44.147	19.713	1.123	0	0	TR54918|c2_g5_i1	NA	NA	NA	NA	NA	NA	NA	NA	NA	NA	NA	NA	NA	NA
TR92550|c0_g1	NA	0.206314	6.16296	3.45539	3.34014	1.0152	-3.29015	0.00100135	0.0177182	0	0.169	0	0	0	3.236	1.367	0.638	0.154	0	0.538	TR92550|c0_g1_i1	NA	NA	NA	NA	NA	TR92550|c0_g1_i1|m.135406	250-489[+]	NA	NA	sigP:1^22^0.626^YES	NA	NA	NA	NA
TR85922|c3_g1	TR85922|c3_g1_i2	6.96415	486.234	268.384	3.33962	1.11144	-3.00478	0.00265776	0.033789	0	0	1.155	0	0.035	0.336	0.463	5.552	0.192	47.532	7.32	TR85922|c3_g1_i2	8.02e-08	1	0.0154175	0.0141443	CO3_BOVIN^CO3_BOVIN^Q:431-5302,H:43-1661^77.76%ID^E:0^RecName: Full=Complement C3;^Eukaryota; Metazoa; Chordata; Craniata; Vertebrata; Euteleostomi; Mammalia; Eutheria; Laurasiatheria; Cetartiodactyla; Ruminantia; Pecora; Bovidae; Bovinae; Bos`CO3_BOVIN^CO3_BOVIN^Q:189-464,H:23-114^81.52%ID^E:3e-35^RecName: Full=Complement C3;^Eukaryota; Metazoa; Chordata; Craniata; Vertebrata; Euteleostomi; Mamm…	TR85922|c3_g1_i2|m.125543	911-5305[+]	CO3_BOVIN^CO3_BOVIN^Q:1-1464,H:200-1661^77.93%ID^E:0^RecName: Full=Complement C3;^Eukaryota; Metazoa; Chordata; Craniata; Vertebrata; Euteleostomi; Mammalia; Eutheria; Laurasiatheria; Cetartiodactyla; Ruminantia; Pecora; Bovidae; Bovinae; Bos	PF07703.9^A2M_N_2^Alpha-2-macroglobulin family N-terminal region^257-406^E:2e-24`PF01821.13^ANATO^Anaphylotoxin-like domain^495-530^E:2e-13`PF00207.17^A2M^Alpha-2-macroglobulin family^571-667^E:5.2e-32`PF10569.4^Thiol-ester_cl^Alpha-macro-globulin thiol-ester bond-forming region^801-830^E:2.5e-13`PF07678.9^A2M_comp^A-macroglobulin complement component^852-1084^E:7.5e-63`PF07677.9^A2M_recep^A-macr…	NA	NA	NA	GO:0005615^cellular_component^extracellular space`GO:0031715^molecular_function^C5L2 anaphylatoxin chemotactic receptor binding`GO:0004866^molecular_function^endopeptidase inhibitor activity`GO:0006957^biological_process^complement activation, alternative pathway`GO:0006958^biological_process^complement activation, classical pathway`GO:0006631^biological_process^fatty acid metabolic process`GO:00…	GO:0005576^cellular_component^extracellular region`GO:0004866^molecular_function^endopeptidase inhibitor activity`GO:0005615^cellular_component^extracellular space
TR108950|c1_g4	NA	0	6.4492	3.51774	3.33868	1.12263	-2.97398	0.00293967	0.0360986	0	0	0	0	0	0	0	22.858	0	1.875	37.845	TR108950|c1_g4_i1	NA	NA	NA	NA	NA	NA	NA	NA	NA	NA	NA	NA	NA	NA
TR141447|c1_g2	NA	0.177965	6.07888	3.39664	3.33835	1.0211	-3.26936	0.00107791	0.0185924	0.078	0	0	0	0	0.084	0.248	0.347	1.852	0.744	0	TR141447|c1_g2_i1	NA	NA	NA	NA	NA	TR141447|c1_g2_i1|m.206936	206-460[+]	NA	NA	NA	NA	NA	NA	NA
TR81793|c1_g1	NA	2.62577	35.8627	20.755	3.338	0.718141	-4.64811	3.35e-06	0.000329501	0.4	0.295	1.02	0.244	0	2.763	15.781	2.261	1.9	3.017	4.518	TR81793|c1_g1_i9	NA	NA	NA	NA	NA	NA	NA	NA	NA	NA	NA	NA	NA	NA
TR16140|c2_g1	NA	0.187842	7.645	4.25538	3.33626	1.05242	-3.17008	0.00152399	0.0235625	0	0	1.579	0	0	4.927	0	8.81	0	3.992	39.332	TR16140|c2_g1_i1	NA	NA	NA	NA	KLC3_BOVIN^KLC3_BOVIN^Q:1-90,H:476-505^76.67%ID^E:3e-06^RecName: Full=Kinesin light chain 3;^Eukaryota; Metazoa; Chordata; Craniata; Vertebrata; Euteleostomi; Mammalia; Eutheria; Laurasiatheria; Cetartiodactyla; Ruminantia; Pecora; Bovidae; Bovinae; Bos	NA	NA	NA	NA	NA	NA	COG0457^repeat-containing protein	GO:0005737^cellular_component^cytoplasm`GO:0005871^cellular_component^kinesin complex`GO:0005874^cellular_component^microtubule`GO:0003777^molecular_function^microtubule motor activity	NA
TR143125|c2_g1	TR143125|c2_g1_i1	5.82267	80.4586	46.5332	3.32354	0.743199	-4.47194	7.75e-06	0.00061032	1.395	5.366	0	0	0.229	9.697	17.859	5.485	1.401	3.573	8.509	TR143125|c2_g1_i1	6.03e-05	0.99994	0.0905551	0.0753867	NA	TR143125|c2_g1_i1|m.209103	906-1196[+]	NA	NA	NA	NA	NA	NA	NA
TR94766|c0_g5	TR94766|c0_g5_i1	0.732943	12.2594	7.02011	3.32334	0.846318	-3.92682	8.61e-05	0.00339554	1.268	0	0	0.606	0.829	14.215	21.465	0	8.455	7.386	5.879	TR94766|c0_g5_i1	0.00770897	0.992291	0.144407	0.0625264	NA	TR94766|c0_g5_i1|m.138455	3-296[+]	C1QC_MOUSE^C1QC_MOUSE^Q:70-98,H:29-57^89.66%ID^E:3e-10^RecName: Full=Complement C1q subcomponent subunit C;^Eukaryota; Metazoa; Chordata; Craniata; Vertebrata; Euteleostomi; Mammalia; Eutheria; Euarchontoglires; Glires; Rodentia; Sciurognathi; Muroidea; Muridae; Murinae; Mus; Mus	NA	NA	ExpAA=22.62^PredHel=1^Topology=i49-71o	NOG115796^	GO:0072562^cellular_component^blood microparticle`GO:0005581^cellular_component^collagen trimer`GO:0070062^cellular_component^extracellular vesicular exosome`GO:0016020^cellular_component^membrane`GO:0006958^biological_process^complement activation, classical pathway`GO:0045087^biological_process^innate immune response`GO:0030853^biological_process^negative regulation of granulocyte differentiati…	NA
TR132151|c1_g1	NA	0	5.9174	3.22768	3.31752	1.12227	-2.95608	0.00311579	0.0373074	0	0	0	0	0	34.019	2.325	7.298	0	0	0	TR132151|c1_g1_i1	NA	NA	NA	NA	NA	NA	NA	NA	NA	NA	NA	NA	NA	NA
TR36555|c3_g1	NA	0.187842	7.28983	4.06165	3.3171	1.05038	-3.15799	0.00158861	0.0242742	0	0	0.443	0	0	0	7.977	0.47	0.221	0.555	2.047	TR36555|c3_g1_i1	NA	NA	NA	NA	NA	NA	NA	NA	NA	NA	NA	NA	NA	NA
TR97375|c1_g1	NA	0	5.44836	2.97184	3.31429	1.1203	-2.9584	0.00309239	0.0371763	0	0	0	0	0	0	0	2.396	0	6.066	1.315	TR97375|c1_g1_i1	NA	NA	NA	NA	ARGI1_HUMAN^ARGI1_HUMAN^Q:52-483,H:1-144^88.89%ID^E:1e-89^RecName: Full=Arginase-1;^Eukaryota; Metazoa; Chordata; Craniata; Vertebrata; Euteleostomi; Mammalia; Eutheria; Euarchontoglires; Primates; Haplorrhini; Catarrhini; Hominidae; Homo	TR97375|c1_g1_i1|m.142101	52-483[+]	ARGI1_HUMAN^ARGI1_HUMAN^Q:1-144,H:1-144^88.89%ID^E:5e-90^RecName: Full=Arginase-1;^Eukaryota; Metazoa; Chordata; Craniata; Vertebrata; Euteleostomi; Mammalia; Eutheria; Euarchontoglires; Primates; Haplorrhini; Catarrhini; Hominidae; Homo	PF00491.16^Arginase^Arginase family^7-144^E:4e-34	NA	NA	COG0010^agmatinase (EC 3.5.3.11)	GO:0005737^cellular_component^cytoplasm`GO:0005829^cellular_component^cytosol`GO:0005615^cellular_component^extracellular space`GO:0070062^cellular_component^extracellular vesicular exosome`GO:0043005^cellular_component^neuron projection`GO:0043025^cellular_component^neuronal cell body`GO:0005634^cellular_component^nucleus`GO:0004053^molecular_function^arginase activity`GO:0030145^molecular_funct…	GO:0046872^molecular_function^metal ion binding
TR97252|c2_g1	NA	0.913792	17.2448	9.8216	3.3139	0.913778	-3.6266	0.000287181	0.00768564	0.205	0	0.424	0.079	0	1.271	7.503	0.235	0.47	0.241	1.018	TR97252|c2_g1_i3	NA	NA	NA	NA	NA	TR97252|c2_g1_i3|m.141867	3-320[+]	NA	NA	NA	NA	NA	NA	NA
TR140173|c0_g1	NA	0.90958	17.6149	10.0216	3.31377	0.923737	-3.58735	0.000334055	0.00851983	0.38	0	0.279	0	0	6.125	2.282	6.862	0.336	0	1.315	TR140173|c0_g1_i2	NA	NA	NA	NA	NPAL2_HUMAN^NPAL2_HUMAN^Q:298-408,H:205-241^64.86%ID^E:1e-05^RecName: Full=NIPA-like protein 2;^Eukaryota; Metazoa; Chordata; Craniata; Vertebrata; Euteleostomi; Mammalia; Eutheria; Euarchontoglires; Primates; Haplorrhini; Catarrhini; Hominidae; Homo	NA	NA	NA	NA	NA	NA	NA	GO:0016021^cellular_component^integral component of membrane`GO:0015095^molecular_function^magnesium ion transmembrane transporter activity	NA
TR127512|c1_g1	TR127512|c1_g1_i4	1.67523	25.1927	14.5029	3.31244	0.803936	-4.12028	3.78e-05	0.00188423	1.649	0.242	0	0.637	0	11.872	4.134	5.474	0	5.301	11.128	TR127512|c1_g1_i4	0.00333157	0.996668	0.141014	0.0751815	NA	TR127512|c1_g1_i4|m.186193	740-1255[+]	NA	NA	NA	NA	NA	NA	NA
TR171387|c0_g1	NA	0.177965	5.45193	3.05467	3.31231	1.00656	-3.29071	0.000999347	0.0177126	0.205	0	0	0	0	2.29	3.197	1.612	0.221	0	2.745	TR171387|c0_g1_i2	NA	NA	NA	NA	NA	NA	NA	NA	NA	NA	NA	NA	NA	NA
TR114950|c4_g2	NA	0.187842	5.43853	3.05185	3.31107	1.0018	-3.30511	0.000949382	0.0171577	0	0	0.202	0	0	0.189	0.388	0.806	3.714	1.467	0.229	TR114950|c4_g2_i1	NA	NA	NA	NA	NA	TR114950|c4_g2_i1|m.167911	3-302[+]	NA	NA	NA	NA	NA	NA	NA
TR52510|c4_g5	NA	0.557861	10.1575	5.79403	3.30912	0.893898	-3.7019	0.00021399	0.00632223	0	0	2.436	1.015	0	33.872	1.443	23.004	18.091	3.017	4.22	TR52510|c4_g5_i1	NA	NA	NA	NA	NA	NA	NA	NA	NA	NA	NA	NA	NA	NA
TR101938|c0_g1	TR101938|c0_g1_i1	6.20606	75.2331	43.8572	3.30086	0.626082	-5.27225	1.35e-07	2.98e-05	1.132	0.432	0.327	0.323	0.414	15.192	4.597	1.757	1.324	4.767	2.836	TR101938|c0_g1_i1	4.96e-05	0.99995	0.0811279	0.0686202	CAH2_HUMAN^CAH2_HUMAN^Q:130-909,H:1-260^81.15%ID^E:2e-154^RecName: Full=Carbonic anhydrase 2;^Eukaryota; Metazoa; Chordata; Craniata; Vertebrata; Euteleostomi; Mammalia; Eutheria; Euarchontoglires; Primates; Haplorrhini; Catarrhini; Hominidae; Homo	TR101938|c0_g1_i1|m.148730	130-912[+]	CAH2_HUMAN^CAH2_HUMAN^Q:1-260,H:1-260^81.15%ID^E:1e-158^RecName: Full=Carbonic anhydrase 2;^Eukaryota; Metazoa; Chordata; Craniata; Vertebrata; Euteleostomi; Mammalia; Eutheria; Euarchontoglires; Primates; Haplorrhini; Catarrhini; Hominidae; Homo	PF00194.16^Carb_anhydrase^Eukaryotic-type carbonic anhydrase^5-259^E:2.2e-119	NA	NA	COG3338^Carbonic AnHydrase	GO:0045177^cellular_component^apical part of cell`GO:0030424^cellular_component^axon`GO:0016323^cellular_component^basolateral plasma membrane`GO:0005737^cellular_component^cytoplasm`GO:0005829^cellular_component^cytosol`GO:0005615^cellular_component^extracellular space`GO:0070062^cellular_component^extracellular vesicular exosome`GO:0005902^cellular_component^microvillus`GO:0043209^cellular_comp…	NA
TR113965|c0_g1	NA	0.35593	7.72395	4.37485	3.28698	0.947776	-3.4681	0.000524147	0.0115489	0.166	0	0	0	0	1.271	0	0.918	1.44	0.335	0.412	TR113965|c0_g1_i1	NA	NA	NA	NA	NA	TR113965|c0_g1_i1|m.166367	3-242[+]	NA	NA	NA	NA	NA	NA	NA
TR14344|c5_g2	TR14344|c5_g2_i7	11.076	125.251	73.353	3.28636	0.547918	-5.9979	2e-09	1.07e-06	6.634	6.568	1.694	5.467	19.532	45.365	86.637	39.045	11.565	24.777	36.679	TR14344|c5_g2_i7	1.73e-08	1	0.0142527	0.004034	NA	NA	NA	NA	NA	NA	NA	NA	NA	NA
TR9700|c0_g1	NA	0.177965	5.1055	2.86571	3.27641	1.0013	-3.27217	0.00106725	0.0184542	0.224	0	0	0	0	3.446	0.947	1.735	0.48	0	1.098	TR9700|c0_g1_i1	NA	NA	NA	NA	NA	NA	NA	NA	NA	NA	NA	NA	NA	NA
TR131072|c0_g2	NA	0.365807	6.20318	3.54983	3.27535	0.850969	-3.84897	0.000118616	0.00423531	0.371	0	0.298	0	0	1.156	2.53	2.183	1.804	2.106	1.578	TR131072|c0_g2_i1	NA	NA	NA	NA	NA	NA	NA	NA	NA	NA	NA	NA	NA	NA
TR137039|c0_g1	NA	0.364354	9.26883	5.22134	3.27042	0.998963	-3.27382	0.00106105	0.0184003	0	0	0	0.291	0	2.101	0.409	0.526	0	0.639	6.256	TR137039|c0_g1_i1	NA	NA	NA	NA	ANO7_RAT^ANO7_RAT^Q:255-49,H:650-718^94.2%ID^E:1e-25^RecName: Full=Anoctamin-7;^Eukaryota; Metazoa; Chordata; Craniata; Vertebrata; Euteleostomi; Mammalia; Eutheria; Euarchontoglires; Glires; Rodentia; Sciurognathi; Muroidea; Muridae; Murinae; Rattus	TR137039|c0_g1_i1|m.200316	1-360[+]	NA	NA	NA	NA	NA	NA	NA
TR12818|c0_g1	NA	0.206314	5.81234	3.26415	3.26402	1.01855	-3.20456	0.00135267	0.0217343	0	0.095	0	0	0	0.158	0.161	0.246	0.653	0	1.784	TR12818|c0_g1_i1	NA	NA	NA	NA	NA	NA	NA	NA	NA	NA	NA	NA	NA	NA
TR83628|c4_g5	TR83628|c4_g5_i1	4.4235	64.4576	37.1694	3.25478	0.824581	-3.94719	7.91e-05	0.00318478	0	3.395	0	4.311	3.36	46.657	0	20.586	40.011	55.4	45.588	TR83628|c4_g5_i1	4.49e-06	0.999996	0.0861	0.0701019	NA	TR83628|c4_g5_i1|m.122306	81-350[+]	NA	NA	sigP:1^27^0.649^YES	NA	NA	NA	NA
TR104452|c1_g1	NA	0.194836	5.19426	2.9218	3.25171	1.00556	-3.23372	0.00122189	0.0201762	0	0	0	0	0.608	5.852	3.251	0.694	8.561	0.796	0.743	TR104452|c1_g1_i3	NA	NA	NA	NA	NA	NA	NA	NA	NA	NA	NA	NA	NA	NA
TR25247|c0_g1	NA	0.360142	6.29392	3.59675	3.24088	0.881464	-3.6767	0.000236267	0.00676048	0.488	0	0	0.275	0	1.797	4.554	1.993	5.067	0.629	2.207	TR25247|c0_g1_i1	NA	NA	NA	NA	NA	TR25247|c0_g1_i1|m.37191	2-259[+]	NA	NA	NA	NA	NA	NA	NA
TR42150|c1_g1	NA	0.546531	10.8169	6.14853	3.23597	0.947207	-3.41633	0.000634716	0.0130814	0	0	0	0.307	0	0.515	0.71	1.119	2.217	0	3.728	TR42150|c1_g1_i1	NA	NA	NA	NA	NA	TR42150|c1_g1_i1|m.62559	438-761[+]	NA	NA	NA	NA	NA	NA	NA
TR143939|c0_g2	NA	0.538107	45.8453	25.2511	3.23376	1.12126	-2.88404	0.00392615	0.0432653	0.088	0	0	0.031	0	0	6.588	8.597	0	0.409	0.595	TR143939|c0_g2_i2	NA	NA	NA	NA	NA	TR143939|c0_g2_i2|m.210108	430-990[+]	NA	NA	NA	ExpAA=39.87^PredHel=2^Topology=o5-27i39-61o	NA	NA	NA
TR75214|c0_g1	TR75214|c0_g1_i1	7.30299	85.8384	50.1405	3.23297	0.656391	-4.92537	8.42e-07	0.000116831	0.273	0.327	0.039	0.126	0.573	9.666	3.703	1.701	0.787	1.226	1.853	TR75214|c0_g1_i1	0.00869068	0.991309	0.138091	0.114156	HCK_HUMAN^HCK_HUMAN^Q:208-1779,H:1-526^89.92%ID^E:0^RecName: Full=Tyrosine-protein kinase HCK;^Eukaryota; Metazoa; Chordata; Craniata; Vertebrata; Euteleostomi; Mammalia; Eutheria; Euarchontoglires; Primates; Haplorrhini; Catarrhini; Hominidae; Homo	TR75214|c0_g1_i1|m.109502	271-1782[+]	HCK_MACFA^HCK_MACFA^Q:1-503,H:1-504^91.27%ID^E:0^RecName: Full=Tyrosine-protein kinase HCK;^Eukaryota; Metazoa; Chordata; Craniata; Vertebrata; Euteleostomi; Mammalia; Eutheria; Euarchontoglires; Primates; Haplorrhini; Catarrhini; Cercopithecidae; Cercopithecinae; Macaca	PF07653.12^SH3_2^Variant SH3 domain^60-111^E:9.4e-10`PF00018.23^SH3_1^SH3 domain^61-107^E:4.4e-17`PF14604.1^SH3_9^Variant SH3 domain^62-111^E:5.8e-11`PF00017.19^SH2^SH2 domain^121-203^E:5.1e-25`PF07714.12^Pkinase_Tyr^Protein tyrosine kinase^239-487^E:9.7e-96`PF00069.20^Pkinase^Protein kinase domain^240-484^E:3.1e-48	NA	NA	NA	GO:0005901^cellular_component^caveola`GO:0005856^cellular_component^cytoskeleton`GO:0005829^cellular_component^cytosol`GO:0031234^cellular_component^extrinsic component of cytoplasmic side of plasma membrane`GO:0005925^cellular_component^focal adhesion`GO:0005794^cellular_component^Golgi apparatus`GO:0005764^cellular_component^lysosome`GO:0005634^cellular_component^nucleus`GO:0030133^cellular_com…	GO:0005515^molecular_function^protein binding`GO:0004672^molecular_function^protein kinase activity`GO:0006468^biological_process^protein phosphorylation`GO:0005524^molecular_function^ATP binding
TR75214|c0_g1	TR75214|c0_g1_i2	7.30299	85.8384	50.1405	3.23297	0.656391	-4.92537	8.42e-07	0.000116831	0.273	0.327	0.039	0.126	0.573	9.666	3.703	1.701	0.787	1.226	1.853	TR75214|c0_g1_i2	0.000365028	0.999635	0.09079	0.0728045	HCK_HUMAN^HCK_HUMAN^Q:83-1654,H:1-526^89.92%ID^E:0^RecName: Full=Tyrosine-protein kinase HCK;^Eukaryota; Metazoa; Chordata; Craniata; Vertebrata; Euteleostomi; Mammalia; Eutheria; Euarchontoglires; Primates; Haplorrhini; Catarrhini; Hominidae; Homo	TR75214|c0_g1_i2|m.109505	146-1657[+]	HCK_MACFA^HCK_MACFA^Q:1-503,H:1-504^91.27%ID^E:0^RecName: Full=Tyrosine-protein kinase HCK;^Eukaryota; Metazoa; Chordata; Craniata; Vertebrata; Euteleostomi; Mammalia; Eutheria; Euarchontoglires; Primates; Haplorrhini; Catarrhini; Cercopithecidae; Cercopithecinae; Macaca	PF07653.12^SH3_2^Variant SH3 domain^60-111^E:9.4e-10`PF00018.23^SH3_1^SH3 domain^61-107^E:4.4e-17`PF14604.1^SH3_9^Variant SH3 domain^62-111^E:5.8e-11`PF00017.19^SH2^SH2 domain^121-203^E:5.1e-25`PF07714.12^Pkinase_Tyr^Protein tyrosine kinase^239-487^E:9.7e-96`PF00069.20^Pkinase^Protein kinase domain^240-484^E:3.1e-48	NA	NA	NA	GO:0005901^cellular_component^caveola`GO:0005856^cellular_component^cytoskeleton`GO:0005829^cellular_component^cytosol`GO:0031234^cellular_component^extrinsic component of cytoplasmic side of plasma membrane`GO:0005925^cellular_component^focal adhesion`GO:0005794^cellular_component^Golgi apparatus`GO:0005764^cellular_component^lysosome`GO:0005634^cellular_component^nucleus`GO:0030133^cellular_com…	GO:0005515^molecular_function^protein binding`GO:0004672^molecular_function^protein kinase activity`GO:0006468^biological_process^protein phosphorylation`GO:0005524^molecular_function^ATP binding
TR22272|c1_g1	TR22272|c1_g1_i1	5.42482	61.4549	35.9867	3.22732	0.609127	-5.29827	1.17e-07	2.7e-05	0.654	0.453	0.173	0.928	0.414	11.178	13.079	7.534	1.67	2.053	2.539	TR22272|c1_g1_i1	0.00215023	0.99785	0.158253	0.125883	TREM1_PIG^TREM1_PIG^Q:28-699,H:1-236^46.25%ID^E:3e-54^RecName: Full=Triggering receptor expressed on myeloid cells 1;^Eukaryota; Metazoa; Chordata; Craniata; Vertebrata; Euteleostomi; Mammalia; Eutheria; Laurasiatheria; Cetartiodactyla; Suina; Suidae; Sus	TR22272|c1_g1_i1|m.32771	28-708[+]	TREM1_PIG^TREM1_PIG^Q:1-224,H:1-236^46.25%ID^E:9e-59^RecName: Full=Triggering receptor expressed on myeloid cells 1;^Eukaryota; Metazoa; Chordata; Craniata; Vertebrata; Euteleostomi; Mammalia; Eutheria; Laurasiatheria; Cetartiodactyla; Suina; Suidae; Sus	PF07686.12^V-set^Immunoglobulin V-set domain^32-129^E:7.3e-09	sigP:1^20^0.682^YES	ExpAA=23.09^PredHel=1^Topology=o196-218i	NA	GO:0016021^cellular_component^integral component of membrane	NA
TR22272|c1_g1	TR22272|c1_g1_i2	5.42482	61.4549	35.9867	3.22732	0.609127	-5.29827	1.17e-07	2.7e-05	0.654	0.453	0.173	0.928	0.414	11.178	13.079	7.534	1.67	2.053	2.539	TR22272|c1_g1_i2	0.000281952	0.999718	0.0957069	0.0612238	TREM1_BOVIN^TREM1_BOVIN^Q:28-702,H:1-231^48.75%ID^E:2e-55^RecName: Full=Triggering receptor expressed on myeloid cells 1;^Eukaryota; Metazoa; Chordata; Craniata; Vertebrata; Euteleostomi; Mammalia; Eutheria; Laurasiatheria; Cetartiodactyla; Ruminantia; Pecora; Bovidae; Bovinae; Bos	TR22272|c1_g1_i2|m.32772	28-708[+]	TREM1_BOVIN^TREM1_BOVIN^Q:1-225,H:1-231^49.17%ID^E:3e-59^RecName: Full=Triggering receptor expressed on myeloid cells 1;^Eukaryota; Metazoa; Chordata; Craniata; Vertebrata; Euteleostomi; Mammalia; Eutheria; Laurasiatheria; Cetartiodactyla; Ruminantia; Pecora; Bovidae; Bovinae; Bos	PF07686.12^V-set^Immunoglobulin V-set domain^32-129^E:7.3e-09	sigP:1^20^0.682^YES	ExpAA=23.01^PredHel=1^Topology=o196-218i	NA	GO:0016021^cellular_component^integral component of membrane	NA
TR132013|c4_g5	NA	0.182177	5.11827	2.87459	3.22199	1.01305	-3.18049	0.00147028	0.0229788	0	0	0	0.079	0	0.83	0.85	0.806	0	0.115	0.206	TR132013|c4_g5_i1	NA	NA	NA	NA	NA	NA	NA	NA	NA	NA	NA	NA	NA	NA
TR3864|c0_g1	NA	0.389671	6.79442	3.88317	3.21764	0.911283	-3.53089	0.000414159	0.00986427	0	0	0	0	0.309	2.795	0.797	1.007	0.163	1.016	1.132	TR3864|c0_g1_i1	NA	NA	NA	NA	NA	NA	NA	NA	NA	NA	NA	NA	NA	NA
TR4018|c1_g1	NA	0.187842	7.18726	4.00571	3.20741	1.0663	-3.00798	0.00262988	0.0335766	0	0	0.135	0	0	4.223	1.023	0.403	0	0	0.149	TR4018|c1_g1_i1	NA	NA	NA	NA	NA	NA	NA	NA	NA	NA	NA	NA	NA	NA
TR166772|c0_g2	NA	0.751369	37.6797	20.8941	3.20683	1.10285	-2.90777	0.00364015	0.0412229	0	0	0.212	0	0	0.053	0.097	0.47	0.048	8.696	2.585	TR166772|c0_g2_i1	NA	NA	NA	NA	CO9_HUMAN^CO9_HUMAN^Q:3-1460,H:77-544^71.25%ID^E:0^RecName: Full=Complement component C9;^Eukaryota; Metazoa; Chordata; Craniata; Vertebrata; Euteleostomi; Mammalia; Eutheria; Euarchontoglires; Primates; Haplorrhini; Catarrhini; Hominidae; Homo	TR166772|c0_g2_i1|m.242653	3-1496[+]	CO9_HUMAN^CO9_HUMAN^Q:1-486,H:77-544^71.25%ID^E:0^RecName: Full=Complement component C9;^Eukaryota; Metazoa; Chordata; Craniata; Vertebrata; Euteleostomi; Mammalia; Eutheria; Euarchontoglires; Primates; Haplorrhini; Catarrhini; Hominidae; Homo	PF00057.13^Ldl_recept_a^Low-density lipoprotein receptor domain class A^24-58^E:2.5e-09`PF01823.14^MACPF^MAC/Perforin domain^215-443^E:3.8e-39	NA	NA	NA	GO:0072562^cellular_component^blood microparticle`GO:0005737^cellular_component^cytoplasm`GO:0005576^cellular_component^extracellular region`GO:0070062^cellular_component^extracellular vesicular exosome`GO:0005887^cellular_component^integral component of plasma membrane`GO:0005579^cellular_component^membrane attack complex`GO:0005886^cellular_component^plasma membrane`GO:0006957^biological_proces…	GO:0005515^molecular_function^protein binding
TR89657|c0_g1	TR89657|c0_g1_i1	9.41026	104.48	61.2667	3.20433	0.616367	-5.19874	2.01e-07	4.11e-05	0.205	1.233	0.231	0.291	0.75	14.152	9.721	5.731	1.44	2.032	2.962	TR89657|c0_g1_i1	0.00405885	0.995941	0.0997557	0.0914998	CPVL_HUMAN^CPVL_HUMAN^Q:134-1567,H:1-474^78.54%ID^E:0^RecName: Full=Probable serine carboxypeptidase CPVL;^Eukaryota; Metazoa; Chordata; Craniata; Vertebrata; Euteleostomi; Mammalia; Eutheria; Euarchontoglires; Primates; Haplorrhini; Catarrhini; Hominidae; Homo	TR89657|c0_g1_i1|m.131484	146-1570[+]	CPVL_HUMAN^CPVL_HUMAN^Q:1-474,H:5-474^78.57%ID^E:0^RecName: Full=Probable serine carboxypeptidase CPVL;^Eukaryota; Metazoa; Chordata; Craniata; Vertebrata; Euteleostomi; Mammalia; Eutheria; Euarchontoglires; Primates; Haplorrhini; Catarrhini; Hominidae; Homo	PF00450.17^Peptidase_S10^Serine carboxypeptidase^68-467^E:2.3e-98	sigP:1^19^0.798^YES	NA	COG2939^carboxy-peptidase	GO:0070062^cellular_component^extracellular vesicular exosome`GO:0004185^molecular_function^serine-type carboxypeptidase activity	GO:0004185^molecular_function^serine-type carboxypeptidase activity`GO:0006508^biological_process^proteolysis
TR100174|c0_g1	TR100174|c0_g1_i1	10.5023	122.756	71.7315	3.1987	0.678592	-4.71372	2.43e-06	0.000262563	3.288	2.72	0.414	0.708	3.924	65.484	44.869	16.119	2.678	5.636	22.668	TR100174|c0_g1_i1	2.9e-05	0.999971	0.0938695	0.087462	NA	TR100174|c0_g1_i1|m.146255	2-391[+]	CD52_CANFA^CD52_CANFA^Q:34-129,H:1-67^47.92%ID^E:3e-10^RecName: Full=CAMPATH-1 antigen;^Eukaryota; Metazoa; Chordata; Craniata; Vertebrata; Euteleostomi; Mammalia; Eutheria; Laurasiatheria; Carnivora; Caniformia; Canidae; Canis	PF15116.1^CD52^CAMPATH-1 antigen^90-129^E:1.8e-08	NA	ExpAA=42.22^PredHel=2^Topology=i36-58o101-123i	NA	GO:0031225^cellular_component^anchored component of membrane`GO:0005886^cellular_component^plasma membrane	NA
TR51686|c0_g1	NA	0.738608	9.41862	5.47316	3.19678	0.729589	-4.38161	1.18e-05	0.000820206	0.146	0	0.058	0	0.062	0.525	0.689	0.996	0.691	0.461	0.64	TR51686|c0_g1_i2	NA	NA	NA	NA	PA24E_HUMAN^PA24E_HUMAN^Q:98-1120,H:517-856^86.51%ID^E:0^RecName: Full=Cytosolic phospholipase A2 epsilon;^Eukaryota; Metazoa; Chordata; Craniata; Vertebrata; Euteleostomi; Mammalia; Eutheria; Euarchontoglires; Primates; Haplorrhini; Catarrhini; Hominidae; Homo	TR51686|c0_g1_i2|m.76745	2-1264[+]	PA24E_HUMAN^PA24E_HUMAN^Q:33-373,H:517-856^86.51%ID^E:0^RecName: Full=Cytosolic phospholipase A2 epsilon;^Eukaryota; Metazoa; Chordata; Craniata; Vertebrata; Euteleostomi; Mammalia; Eutheria; Euarchontoglires; Primates; Haplorrhini; Catarrhini; Hominidae; Homo	PF01735.13^PLA2_B^Lysophospholipase catalytic domain^31-129^E:1.3e-09	NA	NA	NA	GO:0005829^cellular_component^cytosol`GO:0005765^cellular_component^lysosomal membrane`GO:0046872^molecular_function^metal ion binding`GO:0004623^molecular_function^phospholipase A2 activity`GO:0046474^biological_process^glycerophospholipid biosynthetic process`GO:0036151^biological_process^phosphatidylcholine acyl-chain remodeling`GO:0036152^biological_process^phosphatidylethanolamine acyl-chain…	GO:0004620^molecular_function^phospholipase activity`GO:0009395^biological_process^phospholipid catabolic process
TR62452|c0_g1	NA	0.382678	6.46964	3.70284	3.1958	0.897139	-3.56221	0.000367742	0.00907966	0	0	0.125	0	0.115	0.347	0.84	0.504	0.24	0.922	2.116	TR62452|c0_g1_i1	NA	NA	NA	NA	NA	TR62452|c0_g1_i1|m.92229	2-265[+]	NA	NA	NA	NA	NA	NA	NA
TR47831|c0_g3	NA	0.533896	9.63388	5.49752	3.19115	0.926434	-3.44456	0.000571999	0.012198	0.781	0	0	0	0	7.606	1.916	5.418	3.263	0	1.35	TR47831|c0_g3_i1	NA	NA	NA	NA	TAD2B_PONAB^TAD2B_PONAB^Q:104-445,H:1-114^97.37%ID^E:2e-78^RecName: Full=Transcriptional adapter 2-beta;^Eukaryota; Metazoa; Chordata; Craniata; Vertebrata; Euteleostomi; Mammalia; Eutheria; Euarchontoglires; Primates; Haplorrhini; Catarrhini; Hominidae; Pongo	TR47831|c0_g3_i1|m.71210	2-454[+]	TAD2B_PONAB^TAD2B_PONAB^Q:35-148,H:1-114^97.37%ID^E:6e-79^RecName: Full=Transcriptional adapter 2-beta;^Eukaryota; Metazoa; Chordata; Craniata; Vertebrata; Euteleostomi; Mammalia; Eutheria; Euarchontoglires; Primates; Haplorrhini; Catarrhini; Hominidae; Pongo	PF00569.12^ZZ^Zinc finger, ZZ type^43-80^E:6e-06`PF00249.26^Myb_DNA-binding^Myb-like DNA-binding domain^102-144^E:3.8e-10`PF13921.1^Myb_DNA-bind_6^Myb-like DNA-binding domain^104-146^E:2.4e-05	NA	NA	NA	GO:0005634^cellular_component^nucleus`GO:0003682^molecular_function^chromatin binding`GO:0003677^molecular_function^DNA binding`GO:0008270^molecular_function^zinc ion binding`GO:0006355^biological_process^regulation of transcription, DNA-templated`GO:0006351^biological_process^transcription, DNA-templated	GO:0008270^molecular_function^zinc ion binding`GO:0003682^molecular_function^chromatin binding
TR168765|c0_g2	NA	0.194836	7.497	4.17784	3.19058	1.06973	-2.98259	0.00285819	0.0354734	0	0	0	0	0.838	0	0.926	1.948	0	24.243	14.376	TR168765|c0_g2_i1	NA	NA	NA	NA	NA	NA	NA	NA	NA	NA	NA	NA	NA	NA
TR104205|c0_g1	TR104205|c0_g1_i1	1.67925	29.4275	16.8147	3.18604	0.938347	-3.39537	0.000685351	0.013765	0	0	1.704	0.417	0	14.288	4.274	1.993	0	21.854	1.384	TR104205|c0_g1_i1	0.000465762	0.999534	0.0922462	0.0583229	COL_CANFA^COL_CANFA^Q:64-399,H:1-112^87.5%ID^E:1e-54^RecName: Full=Colipase;^Eukaryota; Metazoa; Chordata; Craniata; Vertebrata; Euteleostomi; Mammalia; Eutheria; Laurasiatheria; Carnivora; Caniformia; Canidae; Canis	TR104205|c0_g1_i1|m.152260	64-402[+]	COL_HUMAN^COL_HUMAN^Q:1-112,H:1-112^76.79%ID^E:3e-59^RecName: Full=Colipase;^Eukaryota; Metazoa; Chordata; Craniata; Vertebrata; Euteleostomi; Mammalia; Eutheria; Euarchontoglires; Primates; Haplorrhini; Catarrhini; Hominidae; Homo	PF01114.13^Colipase^Colipase, N-terminal domain^21-60^E:1.6e-25`PF02740.9^Colipase_C^Colipase, C-terminal domain^62-106^E:4.7e-30	sigP:1^17^0.885^YES	NA	NA	GO:0005576^cellular_component^extracellular region`GO:0070062^cellular_component^extracellular vesicular exosome`GO:0008047^molecular_function^enzyme activator activity`GO:0016042^biological_process^lipid catabolic process`GO:0044241^biological_process^lipid digestion`GO:0006629^biological_process^lipid metabolic process`GO:0007603^biological_process^phototransduction, visible light`GO:0001523^bi…	GO:0008047^molecular_function^enzyme activator activity`GO:0007586^biological_process^digestion`GO:0016042^biological_process^lipid catabolic process`GO:0005576^cellular_component^extracellular region
TR79054|c2_g1	TR79054|c2_g1_i3	4.83869	55.1766	32.2957	3.18296	0.656759	-4.84647	1.26e-06	0.000153969	0.088	0.095	0.096	0.401	0.062	1.156	0.291	6.067	2.678	1.823	0.56	TR79054|c2_g1_i3	0.00504769	0.994952	0.183016	0.152129	NA	TR79054|c2_g1_i3|m.115925	3-377[+]	NA	NA	NA	NA	NA	NA	NA
TR61077|c3_g1	TR61077|c3_g1_i6	7.51817	77.8187	45.8639	3.17981	0.525021	-6.05655	1.39e-09	7.85e-07	0.293	0.348	0.684	1.754	0.503	2.353	9.258	3.761	4.578	1.613	10.362	TR61077|c3_g1_i6	1.84e-07	1	0.0471809	0.0140072	NA	TR61077|c3_g1_i6|m.90239	1111-1359[+]	NA	NA	NA	ExpAA=17.74^PredHel=1^Topology=i58-77o	NA	NA	NA
TR156160|c0_g1	NA	0.720284	11.2543	6.46613	3.17575	0.876266	-3.62419	0.000289868	0.00772162	0.42	0	0	0.385	0	2.679	6.427	5.821	1.008	0.283	0.515	TR156160|c0_g1_i2	NA	NA	NA	NA	NA	NA	NA	NA	NA	NA	NA	NA	NA	NA
TR63683|c5_g7	TR63683|c5_g7_i1	50.5511	543.514	319.44	3.1736	0.596957	-5.3163	1.06e-07	2.5e-05	4.615	2.699	9.906	2.187	5.194	94.103	77.39	86.44	6.123	10.644	40.499	TR63683|c5_g7_i1	0.00109976	0.9989	0.0955274	0.0952467	NA	NA	NA	NA	NA	NA	NA	NA	NA	NA
TR139818|c2_g1	NA	0.60047	8.21212	4.75228	3.173	0.833478	-3.80694	0.000140698	0.00473652	0	0.221	0.096	0	0	1.103	1.539	1.287	0.384	0.377	0.332	TR139818|c2_g1_i1	NA	NA	NA	NA	IL19_HUMAN^IL19_HUMAN^Q:41-556,H:1-172^77.33%ID^E:1e-91^RecName: Full=Interleukin-19;^Eukaryota; Metazoa; Chordata; Craniata; Vertebrata; Euteleostomi; Mammalia; Eutheria; Euarchontoglires; Primates; Haplorrhini; Catarrhini; Hominidae; Homo	TR139818|c2_g1_i1|m.204517	2-574[+]	IL19_HUMAN^IL19_HUMAN^Q:14-190,H:1-177^75.71%ID^E:3e-94^RecName: Full=Interleukin-19;^Eukaryota; Metazoa; Chordata; Craniata; Vertebrata; Euteleostomi; Mammalia; Eutheria; Euarchontoglires; Primates; Haplorrhini; Catarrhini; Hominidae; Homo	PF00726.12^IL10^Interleukin 10^46-181^E:4.2e-09	NA	ExpAA=17.98^PredHel=1^Topology=i21-38o	NOG26818^Dgqhr domain protein	GO:0005576^cellular_component^extracellular region`GO:0005615^cellular_component^extracellular space`GO:0005125^molecular_function^cytokine activity`GO:0006915^biological_process^apoptotic process`GO:0006955^biological_process^immune response`GO:0042226^biological_process^interleukin-6 biosynthetic process`GO:2001237^biological_process^negative regulation of extrinsic apoptotic signaling pathway`…	NA
TR120566|c0_g1	TR120566|c0_g1_i1	0.187842	17.5613	9.66428	3.17081	1.12284	-2.82391	0.00474414	0.0490832	0	0	0.116	0	0	3.551	3.219	0	0	5.427	0.126	TR120566|c0_g1_i1	0.000146668	0.999853	0.0716593	0.0114036	CEL2A_PIG^CEL2A_PIG^Q:65-871,H:1-269^85.87%ID^E:2e-157^RecName: Full=Chymotrypsin-like elastase family member 2A;^Eukaryota; Metazoa; Chordata; Craniata; Vertebrata; Euteleostomi; Mammalia; Eutheria; Laurasiatheria; Cetartiodactyla; Suina; Suidae; Sus	TR120566|c0_g1_i1|m.176317	65-874[+]	CEL2A_PIG^CEL2A_PIG^Q:1-269,H:1-269^85.87%ID^E:7e-171^RecName: Full=Chymotrypsin-like elastase family member 2A;^Eukaryota; Metazoa; Chordata; Craniata; Vertebrata; Euteleostomi; Mammalia; Eutheria; Laurasiatheria; Cetartiodactyla; Suina; Suidae; Sus	PF00089.21^Trypsin^Trypsin^29-262^E:9.5e-71	sigP:1^16^0.831^YES	NA	COG5640^protease	GO:0005576^cellular_component^extracellular region`GO:0004252^molecular_function^serine-type endopeptidase activity`GO:0061436^biological_process^establishment of skin barrier	GO:0004252^molecular_function^serine-type endopeptidase activity`GO:0006508^biological_process^proteolysis
TR46309|c1_g1	TR46309|c1_g1_i1	3.93468	112.656	63.2373	3.17058	1.06122	-2.98768	0.00281101	0.0350353	0	0	2.436	0.071	0.026	0.21	0.614	2.966	0.25	27.543	3.477	TR46309|c1_g1_i1	3.26e-05	0.999967	0.0443504	0.0351819	CPSM_MOUSE^CPSM_MOUSE^Q:1-2235,H:756-1500^95.03%ID^E:0^RecName: Full=Carbamoyl-phosphate synthase [ammonia], mitochondrial;^Eukaryota; Metazoa; Chordata; Craniata; Vertebrata; Euteleostomi; Mammalia; Eutheria; Euarchontoglires; Glires; Rodentia; Sciurognathi; Muroidea; Muridae; Murinae; Mus; Mus`CPSM_MOUSE^CPSM_MOUSE^Q:661-1785,H:425-813^27.78%ID^E:4e-41^RecName: Full=Carbamoyl-phosphate synthase…	TR46309|c1_g1_i1|m.68511	1-2238[+]	CPSM_MOUSE^CPSM_MOUSE^Q:1-745,H:756-1500^95.03%ID^E:0^RecName: Full=Carbamoyl-phosphate synthase [ammonia], mitochondrial;^Eukaryota; Metazoa; Chordata; Craniata; Vertebrata; Euteleostomi; Mammalia; Eutheria; Euarchontoglires; Glires; Rodentia; Sciurognathi; Muroidea; Muridae; Murinae; Mus; Mus`CPSM_MOUSE^CPSM_MOUSE^Q:221-595,H:425-813^27.78%ID^E:5e-42^RecName: Full=Carbamoyl-phosphate synthase […	PF02787.14^CPSase_L_D3^Carbamoyl-phosphate synthetase large chain, oligomerisation domain^85-207^E:2.6e-39`PF00289.17^CPSase_L_chain^Carbamoyl-phosphate synthase L chain, N-terminal domain^221-327^E:5.2e-20`PF13535.1^ATP-grasp_4^ATP-grasp domain^332-506^E:8.5e-18`PF02786.12^CPSase_L_D2^Carbamoyl-phosphate synthase L chain, ATP binding domain^333-535^E:2.2e-31`PF02222.17^ATP-grasp^ATP-grasp domain…	NA	NA	COG0458^carbamoyl-phosphate synthetase ammonia chain	GO:0005743^cellular_component^mitochondrial inner membrane`GO:0042645^cellular_component^mitochondrial nucleoid`GO:0005739^cellular_component^mitochondrion`GO:0005730^cellular_component^nucleolus`GO:0043234^cellular_component^protein complex`GO:0005524^molecular_function^ATP binding`GO:0005509^molecular_function^calcium ion binding`GO:0004087^molecular_function^carbamoyl-phosphate synthase (ammon…	GO:0003824^molecular_function^catalytic activity`GO:0008152^biological_process^metabolic process`GO:0005524^molecular_function^ATP binding`GO:0008716^molecular_function^D-alanine-D-alanine ligase activity
TR41800|c0_g1	TR41800|c0_g1_i1	10.5361	113.113	66.4874	3.16872	0.602166	-5.2622	1.42e-07	3.07e-05	0.459	0.77	1.29	0.244	1.076	22.367	10.108	5.485	1.881	2.106	6.931	TR41800|c0_g1_i1	6.25e-05	0.999938	0.101926	0.0952712	RAC2_BOVIN^RAC2_BOVIN^Q:94-669,H:1-192^100%ID^E:1e-135^RecName: Full=Ras-related C3 botulinum toxin substrate 2;^Eukaryota; Metazoa; Chordata; Craniata; Vertebrata; Euteleostomi; Mammalia; Eutheria; Laurasiatheria; Cetartiodactyla; Ruminantia; Pecora; Bovidae; Bovinae; Bos	TR41800|c0_g1_i1|m.61962	1-672[+]	RAC2_BOVIN^RAC2_BOVIN^Q:32-223,H:1-192^100%ID^E:3e-139^RecName: Full=Ras-related C3 botulinum toxin substrate 2;^Eukaryota; Metazoa; Chordata; Craniata; Vertebrata; Euteleostomi; Mammalia; Eutheria; Laurasiatheria; Cetartiodactyla; Ruminantia; Pecora; Bovidae; Bovinae; Bos	PF00025.16^Arf^ADP-ribosylation factor family^33-202^E:7.6e-07`PF00071.17^Ras^Ras family^36-208^E:1e-53`PF08477.8^Miro^Miro-like protein^36-149^E:4.5e-16	NA	NA	COG1100^GTP-binding Protein	GO:0005737^cellular_component^cytoplasm`GO:0070062^cellular_component^extracellular vesicular exosome`GO:0016020^cellular_component^membrane`GO:0005635^cellular_component^nuclear envelope`GO:0005525^molecular_function^GTP binding`GO:0003924^molecular_function^GTPase activity`GO:0030036^biological_process^actin cytoskeleton organization`GO:0030031^biological_process^cell projection assembly`GO:000…	GO:0005525^molecular_function^GTP binding`GO:0007264^biological_process^small GTPase mediated signal transduction`GO:0005622^cellular_component^intracellular
TR138023|c0_g1	TR138023|c0_g1_i1	3.04653	38.5321	22.4023	3.16328	0.775729	-4.07781	4.55e-05	0.00214597	0.039	0.095	0.491	0	0.088	2.332	0.506	5.351	0.95	1.257	0.149	TR138023|c0_g1_i1	0.000266885	0.999733	0.104701	0.0803585	NA	TR138023|c0_g1_i1|m.201944	2-241[+]	NA	NA	NA	NA	NA	NA	NA
TR86304|c2_g1	TR86304|c2_g1_i1	1.32775	14.7957	8.6739	3.15896	0.655007	-4.82278	1.42e-06	0.000168016	0.127	0.148	0	0.118	0.062	1.471	0.721	1.869	0.883	0.43	0.938	TR86304|c2_g1_i1	2.49e-05	0.999975	0.160793	0.0919043	TLR9_FELCA^TLR9_FELCA^Q:2-1438,H:377-855^76.25%ID^E:0^RecName: Full=Toll-like receptor 9;^Eukaryota; Metazoa; Chordata; Craniata; Vertebrata; Euteleostomi; Mammalia; Eutheria; Laurasiatheria; Carnivora; Feliformia; Felidae; Felinae; Felis`TLR9_FELCA^TLR9_FELCA^Q:326-1081,H:112-427^26.54%ID^E:1e-05^RecName: Full=Toll-like receptor 9;^Eukaryota; Metazoa; Chordata; Craniata; Vertebrata; Euteleostomi…	TR86304|c2_g1_i1|m.126170	2-1441[+]	TLR9_FELCA^TLR9_FELCA^Q:1-479,H:377-855^76.25%ID^E:0^RecName: Full=Toll-like receptor 9;^Eukaryota; Metazoa; Chordata; Craniata; Vertebrata; Euteleostomi; Mammalia; Eutheria; Laurasiatheria; Carnivora; Feliformia; Felidae; Felinae; Felis`TLR9_FELCA^TLR9_FELCA^Q:109-360,H:112-427^26.54%ID^E:1e-05^RecName: Full=Toll-like receptor 9;^Eukaryota; Metazoa; Chordata; Craniata; Vertebrata; Euteleostomi; …	PF13504.1^LRR_7^Leucine rich repeat^17-25^E:15000`PF13504.1^LRR_7^Leucine rich repeat^43-51^E:1300`PF13855.1^LRR_8^Leucine rich repeat^91-132^E:8.2e-10`PF13306.1^LRR_5^Leucine rich repeats (6 copies)^93-166^E:0.18`PF13516.1^LRR_6^Leucine Rich repeat^94-108^E:1.4`PF00560.28^LRR_1^Leucine Rich Repeat^100-119^E:0.3`PF13504.1^LRR_7^Leucine rich repeat^100-111^E:76`PF13855.1^LRR_8^Leucine rich repeat^…	NA	NA	NA	GO:0032009^cellular_component^early phagosome`GO:0005783^cellular_component^endoplasmic reticulum`GO:0005789^cellular_component^endoplasmic reticulum membrane`GO:0005768^cellular_component^endosome`GO:0016021^cellular_component^integral component of membrane`GO:0005764^cellular_component^lysosome`GO:0035197^molecular_function^siRNA binding`GO:0004888^molecular_function^transmembrane signaling rec…	GO:0005515^molecular_function^protein binding
TR43494|c3_g1	NA	1.10151	16.3107	9.39741	3.14855	0.872303	-3.60947	0.000306821	0.00805136	0.068	0	0	0.244	0.071	4.276	1.152	0.716	0.134	0.084	0.64	TR43494|c3_g1_i1	NA	NA	NA	NA	NA	TR43494|c3_g1_i1|m.64565	275-574[+]	NA	NA	NA	NA	NA	NA	NA
TR143095|c1_g2	TR143095|c1_g2_i2	2.59599	32.554	18.9367	3.14691	0.773001	-4.07103	4.68e-05	0.00219876	0.127	0.148	0.067	0.519	0	3.919	2.433	2.597	0.134	0.419	4.804	TR143095|c1_g2_i2	0.0039803	0.99602	0.0888388	0.0132593	NA	TR143095|c1_g2_i2|m.209047	1-384[+]	NA	NA	NA	NA	NA	NA	NA
TR52236|c1_g1	NA	0.562244	7.66383	4.43584	3.13817	0.821199	-3.82145	0.000132668	0.00456766	0.127	0.074	0	0	0	1.124	0.517	0.269	0.528	0.43	0.309	TR52236|c1_g1_i1	NA	NA	NA	NA	5HT1D_RAT^5HT1D_RAT^Q:2-454,H:224-374^90.73%ID^E:3e-92^RecName: Full=5-hydroxytryptamine receptor 1D;^Eukaryota; Metazoa; Chordata; Craniata; Vertebrata; Euteleostomi; Mammalia; Eutheria; Euarchontoglires; Glires; Rodentia; Sciurognathi; Muroidea; Muridae; Murinae; Rattus	TR52236|c1_g1_i1|m.77434	2-457[+]	5HT1D_RAT^5HT1D_RAT^Q:1-151,H:224-374^90.73%ID^E:2e-97^RecName: Full=5-hydroxytryptamine receptor 1D;^Eukaryota; Metazoa; Chordata; Craniata; Vertebrata; Euteleostomi; Mammalia; Eutheria; Euarchontoglires; Glires; Rodentia; Sciurognathi; Muroidea; Muridae; Murinae; Rattus	PF00001.16^7tm_1^7 transmembrane receptor (rhodopsin family)^54-130^E:1.5e-24	NA	ExpAA=43.93^PredHel=2^Topology=i77-99o114-133i	NA	GO:0005887^cellular_component^integral component of plasma membrane`GO:0051378^molecular_function^serotonin binding`GO:0004993^molecular_function^serotonin receptor activity`GO:0007193^biological_process^adenylate cyclase-inhibiting G-protein coupled receptor signaling pathway`GO:0014827^biological_process^intestine smooth muscle contraction`GO:0050795^biological_process^regulation of behavior`GO…	GO:0004930^molecular_function^G-protein coupled receptor activity`GO:0007186^biological_process^G-protein coupled receptor signaling pathway`GO:0016021^cellular_component^integral component of membrane
TR93215|c0_g1	TR93215|c0_g1_i1	152.488	1634.99	961.125	3.13619	0.631734	-4.96442	6.89e-07	0.000101006	4.644	1.708	4.178	3.855	1.481	16.284	18.667	76.869	8.34	3.394	86.476	TR93215|c0_g1_i1	0.000482086	0.999518	0.0932717	0.0955996	EREG_HUMAN^EREG_HUMAN^Q:326-727,H:36-169^82.84%ID^E:2e-62^RecName: Full=Proepiregulin;^Eukaryota; Metazoa; Chordata; Craniata; Vertebrata; Euteleostomi; Mammalia; Eutheria; Euarchontoglires; Primates; Haplorrhini; Catarrhini; Hominidae; Homo	TR93215|c0_g1_i1|m.136356	2-730[+]	EREG_MOUSE^EREG_MOUSE^Q:92-242,H:12-162^80.13%ID^E:2e-86^RecName: Full=Proepiregulin;^Eukaryota; Metazoa; Chordata; Craniata; Vertebrata; Euteleostomi; Mammalia; Eutheria; Euarchontoglires; Glires; Rodentia; Sciurognathi; Muroidea; Muridae; Murinae; Mus; Mus	NA	NA	ExpAA=27.41^PredHel=1^Topology=o192-214i	NA	GO:0005615^cellular_component^extracellular space`GO:0016021^cellular_component^integral component of membrane`GO:0005886^cellular_component^plasma membrane`GO:0005154^molecular_function^epidermal growth factor receptor binding`GO:0009653^biological_process^anatomical structure morphogenesis`GO:0001525^biological_process^angiogenesis`GO:0007267^biological_process^cell-cell signaling`GO:0019221^bi…	NA
TR74958|c1_g1	NA	0.372801	7.19972	4.09657	3.12721	0.966322	-3.2362	0.00121133	0.0200455	0.205	0	0	0	0.203	0.42	0	0.896	1.804	1.069	5.936	TR74958|c1_g1_i2	NA	NA	NA	NA	NA	NA	NA	NA	NA	NA	NA	NA	NA	NA
TR120588|c0_g1	TR120588|c0_g1_i1	2.43376	26.0008	15.2885	3.1264	0.628855	-4.97157	6.64e-07	9.8e-05	0.215	0.127	0.039	0.071	0.035	2.133	0.377	1.556	1.056	0.346	0.904	TR120588|c0_g1_i1	0.000462418	0.999538	0.134365	0.095475	NA	TR120588|c0_g1_i1|m.176397	1118-1558[+]	NA	NA	NA	NA	NA	NA	NA
TR65383|c0_g1	NA	0.194836	4.95217	2.78975	3.122	1.02456	-3.04718	0.00231001	0.030985	0	0	0	0	0.317	3.856	0.334	2.284	8.983	3.562	0	TR65383|c0_g1_i1	NA	NA	NA	NA	GSDMC_HUMAN^GSDMC_HUMAN^Q:3-440,H:12-159^48.65%ID^E:2e-37^RecName: Full=Gasdermin-C;^Eukaryota; Metazoa; Chordata; Craniata; Vertebrata; Euteleostomi; Mammalia; Eutheria; Euarchontoglires; Primates; Haplorrhini; Catarrhini; Hominidae; Homo	TR65383|c0_g1_i1|m.96110	3-440[+]	GSDMC_HUMAN^GSDMC_HUMAN^Q:1-146,H:12-159^48.65%ID^E:2e-37^RecName: Full=Gasdermin-C;^Eukaryota; Metazoa; Chordata; Craniata; Vertebrata; Euteleostomi; Mammalia; Eutheria; Euarchontoglires; Primates; Haplorrhini; Catarrhini; Hominidae; Homo	PF04598.7^Gasdermin^Gasdermin family^1-146^E:1.1e-37	NA	NA	NA	GO:0005737^cellular_component^cytoplasm`GO:0005815^cellular_component^microtubule organizing center`GO:0005739^cellular_component^mitochondrion	NA
TR113849|c4_g1	NA	0.177965	5.29703	2.97018	3.12189	1.04265	-2.99418	0.0027518	0.0345592	0.117	0	0	0	0	2.164	0.592	0.616	0.605	0	0	TR113849|c4_g1_i1	NA	NA	NA	NA	FGD3_HUMAN^FGD3_HUMAN^Q:2-895,H:61-361^75.08%ID^E:1e-153^RecName: Full=FYVE, RhoGEF and PH domain-containing protein 3;^Eukaryota; Metazoa; Chordata; Craniata; Vertebrata; Euteleostomi; Mammalia; Eutheria; Euarchontoglires; Primates; Haplorrhini; Catarrhini; Hominidae; Homo	TR113849|c4_g1_i1|m.166199	2-895[+]	FGD3_HUMAN^FGD3_HUMAN^Q:1-298,H:61-361^75.08%ID^E:1e-153^RecName: Full=FYVE, RhoGEF and PH domain-containing protein 3;^Eukaryota; Metazoa; Chordata; Craniata; Vertebrata; Euteleostomi; Mammalia; Eutheria; Euarchontoglires; Primates; Haplorrhini; Catarrhini; Hominidae; Homo	PF00621.15^RhoGEF^RhoGEF domain^98-276^E:8.3e-45	NA	NA	COG5422^Rho guanine nucleotide exchange factor (GEF)	GO:0005737^cellular_component^cytoplasm`GO:0005856^cellular_component^cytoskeleton`GO:0005829^cellular_component^cytosol`GO:0005794^cellular_component^Golgi apparatus`GO:0030027^cellular_component^lamellipodium`GO:0001726^cellular_component^ruffle`GO:0005085^molecular_function^guanyl-nucleotide exchange factor activity`GO:0046872^molecular_function^metal ion binding`GO:0005089^molecular_function^…	GO:0005089^molecular_function^Rho guanyl-nucleotide exchange factor activity`GO:0035023^biological_process^regulation of Rho protein signal transduction
TR62832|c0_g1	NA	0.389671	7.51352	4.27541	3.12172	0.977877	-3.19234	0.00141123	0.0223312	0	0	0	0	0.882	7.575	1.669	1.119	0.96	2.315	0	TR62832|c0_g1_i9	NA	NA	NA	NA	LIRB2_HUMAN^LIRB2_HUMAN^Q:9-311,H:83-181^49.5%ID^E:5e-21^RecName: Full=Leukocyte immunoglobulin-like receptor subfamily B member 2;^Eukaryota; Metazoa; Chordata; Craniata; Vertebrata; Euteleostomi; Mammalia; Eutheria; Euarchontoglires; Primates; Haplorrhini; Catarrhini; Hominidae; Homo`LIRB2_HUMAN^LIRB2_HUMAN^Q:3-314,H:279-382^36.7%ID^E:1e-07^RecName: Full=Leukocyte immunoglobulin-like receptor s…	TR62832|c0_g1_i9|m.92778	3-314[+]	LIRB2_HUMAN^LIRB2_HUMAN^Q:3-103,H:83-181^49.5%ID^E:4e-21^RecName: Full=Leukocyte immunoglobulin-like receptor subfamily B member 2;^Eukaryota; Metazoa; Chordata; Craniata; Vertebrata; Euteleostomi; Mammalia; Eutheria; Euarchontoglires; Primates; Haplorrhini; Catarrhini; Hominidae; Homo`LIRB2_HUMAN^LIRB2_HUMAN^Q:1-104,H:279-382^36.7%ID^E:1e-07^RecName: Full=Leukocyte immunoglobulin-like receptor s…	PF13895.1^Ig_2^Immunoglobulin domain^3-34^E:0.052`PF13927.1^Ig_3^Immunoglobulin domain^44-82^E:9.9e-05`PF13895.1^Ig_2^Immunoglobulin domain^44-68^E:0.097	NA	NA	NA	GO:0009986^cellular_component^cell surface`GO:0005737^cellular_component^cytoplasm`GO:0005615^cellular_component^extracellular space`GO:0005887^cellular_component^integral component of plasma membrane`GO:0016020^cellular_component^membrane`GO:0005886^cellular_component^plasma membrane`GO:0050839^molecular_function^cell adhesion molecule binding`GO:0032396^molecular_function^inhibitory MHC class I…	NA
TR108343|c0_g1	NA	0.206314	5.00359	2.82301	3.11829	1.02041	-3.05591	0.00224378	0.0304818	0	0.316	0	0	0	0.41	0	0.437	0.854	0.974	2.39	TR108343|c0_g1_i1	NA	NA	NA	NA	IFIT1_HUMAN^IFIT1_HUMAN^Q:47-817,H:1-257^71.6%ID^E:2e-133^RecName: Full=Interferon-induced protein with tetratricopeptide repeats 1;^Eukaryota; Metazoa; Chordata; Craniata; Vertebrata; Euteleostomi; Mammalia; Eutheria; Euarchontoglires; Primates; Haplorrhini; Catarrhini; Hominidae; Homo	TR108343|c0_g1_i1|m.158253	47-817[+]	IFIT1_HUMAN^IFIT1_HUMAN^Q:1-257,H:1-257^71.6%ID^E:1e-133^RecName: Full=Interferon-induced protein with tetratricopeptide repeats 1;^Eukaryota; Metazoa; Chordata; Craniata; Vertebrata; Euteleostomi; Mammalia; Eutheria; Euarchontoglires; Primates; Haplorrhini; Catarrhini; Hominidae; Homo	PF07719.12^TPR_2^Tetratricopeptide repeat^155-174^E:0.00023`PF00515.23^TPR_1^Tetratricopeptide repeat^155-174^E:0.00011`PF13181.1^TPR_8^Tetratricopeptide repeat^155-174^E:0.003	NA	NA	NA	GO:0005737^cellular_component^cytoplasm`GO:0005829^cellular_component^cytosol`GO:0003723^molecular_function^RNA binding`GO:0071360^biological_process^cellular response to exogenous dsRNA`GO:0071357^biological_process^cellular response to type I interferon`GO:0019221^biological_process^cytokine-mediated signaling pathway`GO:0051607^biological_process^defense response to virus`GO:0019060^biological…	GO:0005515^molecular_function^protein binding
TR93437|c0_g1	NA	0.388491	6.71728	3.84056	3.11131	0.947329	-3.2843	0.00102237	0.0179456	0	0.148	0	0.118	0	0.651	1.486	3.112	0.134	0.168	0.32	TR93437|c0_g1_i1	NA	NA	NA	NA	NA	TR93437|c0_g1_i1|m.136638	1-339[+]	NA	NA	NA	NA	NA	NA	NA
TR13404|c0_g1	NA	0.57052	14.5699	8.20656	3.10822	1.04473	-2.97516	0.00292837	0.036034	0	0	0.154	0	0.071	0	0.075	0.235	0	5.479	1.144	TR13404|c0_g1_i1	NA	NA	NA	NA	LIPC_RABIT^LIPC_RABIT^Q:1-969,H:176-497^83.28%ID^E:0^RecName: Full=Hepatic triacylglycerol lipase;^Eukaryota; Metazoa; Chordata; Craniata; Vertebrata; Euteleostomi; Mammalia; Eutheria; Euarchontoglires; Glires; Lagomorpha; Leporidae; Oryctolagus	TR13404|c0_g1_i1|m.19195	1-978[+]	LIPC_RABIT^LIPC_RABIT^Q:1-323,H:176-497^83.28%ID^E:0^RecName: Full=Hepatic triacylglycerol lipase;^Eukaryota; Metazoa; Chordata; Craniata; Vertebrata; Euteleostomi; Mammalia; Eutheria; Euarchontoglires; Glires; Lagomorpha; Leporidae; Oryctolagus	PF00151.14^Lipase^Lipase^1-175^E:8.4e-66`PF01477.18^PLAT^PLAT/LH2 domain^180-311^E:1.9e-21	NA	NA	NOG81747^mitochondrial 54S ribosomal protein YmL28	GO:0034364^cellular_component^high-density lipoprotein particle`GO:0008201^molecular_function^heparin binding`GO:0004806^molecular_function^triglyceride lipase activity`GO:0016042^biological_process^lipid catabolic process	GO:0005515^molecular_function^protein binding
TR90514|c0_g1	NA	0.177965	6.04385	3.37754	3.10593	1.06409	-2.91886	0.00351315	0.040409	0.137	0	0	0	0	0.84	0.721	3.951	0	0.189	0	TR90514|c0_g1_i1	NA	NA	NA	NA	NA	NA	NA	NA	NA	NA	NA	NA	NA	NA
TR134832|c0_g1	NA	0.552196	7.72321	4.46366	3.10273	0.849241	-3.65353	0.000258657	0.00720378	0	0	0.337	0.543	0	5.442	4.037	2.754	0.998	1.173	1.132	TR134832|c0_g1_i2	NA	NA	NA	NA	NA	NA	NA	NA	NA	NA	NA	NA	NA	NA
TR158754|c0_g1	TR158754|c0_g1_i1	36.3891	338.843	201.364	3.10232	0.429302	-7.22643	4.96e-13	6.28e-10	2	4.491	2.647	2.093	0.908	11.084	30.25	13.645	16.594	42.535	28.398	TR158754|c0_g1_i1	5.47e-09	1	0.122331	0.119602	APRV1_HUMAN^APRV1_HUMAN^Q:48-968,H:29-339^82.96%ID^E:1e-146^RecName: Full=Retroviral-like aspartic protease 1;^Eukaryota; Metazoa; Chordata; Craniata; Vertebrata; Euteleostomi; Mammalia; Eutheria; Euarchontoglires; Primates; Haplorrhini; Catarrhini; Hominidae; Homo	TR158754|c0_g1_i1|m.231341	207-980[+]	APRV1_HUMAN^APRV1_HUMAN^Q:1-254,H:85-339^88.24%ID^E:5e-164^RecName: Full=Retroviral-like aspartic protease 1;^Eukaryota; Metazoa; Chordata; Craniata; Vertebrata; Euteleostomi; Mammalia; Eutheria; Euarchontoglires; Primates; Haplorrhini; Catarrhini; Hominidae; Homo	PF09668.5^Asp_protease^Aspartyl protease^112-213^E:6.3e-06`PF13650.1^Asp_protease_2^Aspartyl protease^115-204^E:5.2e-07`PF00077.15^RVP^Retroviral aspartyl protease^115-212^E:6.4e-05	NA	NA	NA	GO:0016021^cellular_component^integral component of membrane`GO:0004190^molecular_function^aspartic-type endopeptidase activity`GO:0016485^biological_process^protein processing`GO:0043588^biological_process^skin development	GO:0004190^molecular_function^aspartic-type endopeptidase activity`GO:0006508^biological_process^proteolysis
TR158754|c0_g1	TR158754|c0_g1_i2	36.3891	338.843	201.364	3.10232	0.429302	-7.22643	4.96e-13	6.28e-10	2	4.491	2.647	2.093	0.908	11.084	30.25	13.645	16.594	42.535	28.398	TR158754|c0_g1_i2	6.23e-07	0.999999	0.0501803	0.0219047	APRV1_HUMAN^APRV1_HUMAN^Q:26-967,H:23-339^81.07%ID^E:4e-146^RecName: Full=Retroviral-like aspartic protease 1;^Eukaryota; Metazoa; Chordata; Craniata; Vertebrata; Euteleostomi; Mammalia; Eutheria; Euarchontoglires; Primates; Haplorrhini; Catarrhini; Hominidae; Homo	TR158754|c0_g1_i2|m.231342	206-979[+]	APRV1_HUMAN^APRV1_HUMAN^Q:1-254,H:85-339^88.24%ID^E:5e-164^RecName: Full=Retroviral-like aspartic protease 1;^Eukaryota; Metazoa; Chordata; Craniata; Vertebrata; Euteleostomi; Mammalia; Eutheria; Euarchontoglires; Primates; Haplorrhini; Catarrhini; Hominidae; Homo	PF09668.5^Asp_protease^Aspartyl protease^112-213^E:6.3e-06`PF13650.1^Asp_protease_2^Aspartyl protease^115-204^E:5.2e-07`PF00077.15^RVP^Retroviral aspartyl protease^115-212^E:6.4e-05	NA	NA	NA	GO:0016021^cellular_component^integral component of membrane`GO:0004190^molecular_function^aspartic-type endopeptidase activity`GO:0016485^biological_process^protein processing`GO:0043588^biological_process^skin development	GO:0004190^molecular_function^aspartic-type endopeptidase activity`GO:0006508^biological_process^proteolysis
TR127049|c0_g1	NA	0.394156	9.13113	5.15978	3.09241	1.02725	-3.01038	0.00260923	0.033443	0	0.095	0.087	0	0	1.124	0.581	0	0	2.986	0.103	TR127049|c0_g1_i1	NA	NA	NA	NA	GP2_CANFA^GP2_CANFA^Q:2-838,H:208-486^75.63%ID^E:3e-150^RecName: Full=Pancreatic secretory granule membrane major glycoprotein GP2;^Eukaryota; Metazoa; Chordata; Craniata; Vertebrata; Euteleostomi; Mammalia; Eutheria; Laurasiatheria; Carnivora; Caniformia; Canidae; Canis	TR127049|c0_g1_i1|m.185491	2-910[+]	GP2_CANFA^GP2_CANFA^Q:1-290,H:208-497^74.83%ID^E:3e-156^RecName: Full=Pancreatic secretory granule membrane major glycoprotein GP2;^Eukaryota; Metazoa; Chordata; Craniata; Vertebrata; Euteleostomi; Mammalia; Eutheria; Laurasiatheria; Carnivora; Caniformia; Canidae; Canis	PF00100.18^Zona_pellucida^Zona pellucida-like domain^4-244^E:7.3e-42	NA	NA	NOG147599^Myb-like DNA-binding domain	GO:0031225^cellular_component^anchored component of membrane`GO:0005576^cellular_component^extracellular region`GO:0005886^cellular_component^plasma membrane	NA
TR53415|c0_g1	TR53415|c0_g1_i2	3.30768	39.2798	22.9288	3.08769	0.768414	-4.01827	5.86e-05	0.00260556	0.146	0.053	0.183	0.488	0	2.669	4.328	6.134	0.662	0.126	2.962	TR53415|c0_g1_i2	0.00520434	0.994796	0.127806	0.0992713	NA	TR53415|c0_g1_i2|m.79345	268-525[+]	NA	NA	NA	NA	NA	NA	NA
TR27671|c0_g1	NA	3.73946	43.5992	25.4811	3.0861	0.757807	-4.07241	4.65e-05	0.00219141	0.771	0.127	0	0.315	0.661	9.14	5.426	1.993	0.355	0.733	2.665	TR27671|c0_g1_i7	NA	NA	NA	NA	MCEM1_HUMAN^MCEM1_HUMAN^Q:245-808,H:1-186^43.15%ID^E:2e-38^RecName: Full=Mast cell-expressed membrane protein 1;^Eukaryota; Metazoa; Chordata; Craniata; Vertebrata; Euteleostomi; Mammalia; Eutheria; Euarchontoglires; Primates; Haplorrhini; Catarrhini; Hominidae; Homo	TR27671|c0_g1_i7|m.40727	215-826[+]	MCEM1_HUMAN^MCEM1_HUMAN^Q:11-198,H:1-186^43.15%ID^E:3e-41^RecName: Full=Mast cell-expressed membrane protein 1;^Eukaryota; Metazoa; Chordata; Craniata; Vertebrata; Euteleostomi; Mammalia; Eutheria; Euarchontoglires; Primates; Haplorrhini; Catarrhini; Hominidae; Homo	NA	NA	ExpAA=20.00^PredHel=1^Topology=i90-107o	NA	GO:0016021^cellular_component^integral component of membrane	NA
TR109134|c1_g1	NA	0.187842	7.8798	4.38346	3.08538	1.09026	-2.82995	0.00465549	0.0486088	0	0	0.135	0	0	0	0	0.549	0	4.044	2.013	TR109134|c1_g1_i1	NA	NA	NA	NA	S27A2_HUMAN^S27A2_HUMAN^Q:1-789,H:358-620^86.31%ID^E:3e-168^RecName: Full=Very long-chain acyl-CoA synthetase;^Eukaryota; Metazoa; Chordata; Craniata; Vertebrata; Euteleostomi; Mammalia; Eutheria; Euarchontoglires; Primates; Haplorrhini; Catarrhini; Hominidae; Homo	TR109134|c1_g1_i1|m.159189	1-792[+]	S27A2_HUMAN^S27A2_HUMAN^Q:1-263,H:358-620^86.31%ID^E:2e-168^RecName: Full=Very long-chain acyl-CoA synthetase;^Eukaryota; Metazoa; Chordata; Craniata; Vertebrata; Euteleostomi; Mammalia; Eutheria; Euarchontoglires; Primates; Haplorrhini; Catarrhini; Hominidae; Homo	PF00501.23^AMP-binding^AMP-binding enzyme^1-130^E:1.1e-09`PF13193.1^AMP-binding_C^AMP-binding enzyme C-terminal domain^139-215^E:2.5e-09	NA	NA	COG0318^Amp-dependent synthetase and ligase	GO:0005788^cellular_component^endoplasmic reticulum lumen`GO:0005789^cellular_component^endoplasmic reticulum membrane`GO:0070062^cellular_component^extracellular vesicular exosome`GO:0030176^cellular_component^integral component of endoplasmic reticulum membrane`GO:0005779^cellular_component^integral component of peroxisomal membrane`GO:0005739^cellular_component^mitochondrion`GO:0005778^cellula…	GO:0003824^molecular_function^catalytic activity`GO:0008152^biological_process^metabolic process
TR83628|c2_g2	TR83628|c2_g2_i1	7.38729	93.0622	54.119	3.08405	0.82061	-3.75824	0.00017111	0.00539903	13.376	0	3.62	2.431	8.148	58.046	38.743	22.668	2.246	12.499	293.201	TR83628|c2_g2_i1	0.00104652	0.998953	0.0883665	0.0818104	NA	NA	NA	NA	NA	NA	NA	NA	NA	NA
TR55666|c0_g1	TR55666|c0_g1_i1	3.7357	38.2429	22.5578	3.07426	0.625702	-4.91329	8.96e-07	0.000120303	0.068	0.084	0.27	0.267	0.035	2.469	1.432	3.168	0.489	0.43	1.098	TR55666|c0_g1_i1	0.000945994	0.999054	0.126707	0.100417	NA	TR55666|c0_g1_i1|m.82343	2-397[+]	NA	NA	NA	NA	NA	NA	NA
TR63256|c1_g1	NA	0.360142	5.46743	3.14593	3.07146	0.879215	-3.49342	0.000476883	0.0108509	0.107	0	0	0.197	0	0.672	0.344	0.493	0.941	1.613	0.904	TR63256|c1_g1_i1	NA	NA	NA	NA	S10A3_RAT^S10A3_RAT^Q:183-43,H:1-47^89.36%ID^E:3e-11^RecName: Full=Protein S100-A3;^Eukaryota; Metazoa; Chordata; Craniata; Vertebrata; Euteleostomi; Mammalia; Eutheria; Euarchontoglires; Glires; Rodentia; Sciurognathi; Muroidea; Muridae; Murinae; Rattus	TR63256|c1_g1_i1|m.93262	1-420[+]	NA	NA	NA	NA	NA	NA	NA
TR78399|c0_g1	NA	0.594804	11.6666	6.63395	3.06966	1.00183	-3.06405	0.00218364	0.0299684	0	0.485	0	0.228	0	0	2.519	1.366	0	11	2.139	TR78399|c0_g1_i1	NA	NA	NA	NA	NA	TR78399|c0_g1_i1|m.114814	3-269[+]	NA	NA	NA	NA	NA	NA	NA
TR92773|c4_g2	NA	0.923543	11.8071	6.86005	3.06869	0.8163	-3.75927	0.000170409	0.00538095	0	0	0	1.259	0.353	1.145	3.875	6.213	0.653	6.569	8.509	TR92773|c4_g2_i1	NA	NA	NA	NA	NA	NA	NA	NA	NA	NA	NA	NA	NA	NA
TR171720|c0_g1	NA	0.542319	7.87978	4.54457	3.06792	0.881346	-3.48095	0.000499637	0.0111799	0.117	0	0	0.228	0	1.723	1.776	1.198	0.518	0	1.201	TR171720|c0_g1_i1	NA	NA	NA	NA	NA	TR171720|c0_g1_i1|m.249422	561-833[+]	NA	NA	NA	NA	NA	NA	NA
TR70054|c0_g1	NA	0.364354	8.30771	4.69709	3.06446	1.02471	-2.99056	0.00278468	0.0348198	0	0	0	0.385	0	1.334	0	5.272	1.929	0	5.387	TR70054|c0_g1_i4	NA	NA	NA	NA	NA	NA	NA	NA	NA	NA	NA	NA	NA	NA
TR75359|c1_g4	NA	0.618941	8.54653	4.94308	3.06364	0.894487	-3.42502	0.000614744	0.0127896	0	1.044	0	0	0	6.482	1.249	1.646	8.081	2.336	0.366	TR75359|c1_g4_i1	NA	NA	NA	NA	NA	NA	NA	NA	NA	NA	NA	NA	NA	NA
TR169337|c0_g1	NA	2.42328	37.911	21.7802	3.06318	0.94588	-3.23845	0.00120183	0.0199474	0.049	0.59	0	0.047	0	0.357	4.489	7.22	0.058	0.063	0.686	TR169337|c0_g1_i2	NA	NA	NA	NA	NA	TR169337|c0_g1_i2|m.246274	643-903[+]	NA	NA	NA	NA	NA	NA	NA
TR38929|c3_g3	NA	0.182177	5.24441	2.9434	3.06084	1.05088	-2.91263	0.00358399	0.0409085	0	0	0	0.551	0	0.158	2.885	5.284	0.173	0.681	0	TR38929|c3_g3_i4	NA	NA	NA	NA	NA	TR38929|c3_g3_i4|m.57602	2-283[+]	NA	NA	NA	NA	NA	NA	NA
TR169165|c0_g1	TR169165|c0_g1_i2	2.60678	27.3463	16.1011	3.05787	0.665607	-4.59411	4.35e-06	0.000394699	0	0	0.077	1.101	0.423	1.881	2.68	3.604	0.912	2.326	6.439	TR169165|c0_g1_i2	1.82e-05	0.999982	0.129015	0.0799411	NA	TR169165|c0_g1_i2|m.245978	472-720[+]	NA	NA	NA	NA	NA	NA	NA
TR73836|c1_g1	NA	0.618941	8.68052	5.01616	3.05606	0.904529	-3.37862	0.0007285	0.0143026	0	0.432	0	0	0	0.977	2.497	2.519	0.259	0.482	0.297	TR73836|c1_g1_i1	NA	NA	NA	NA	NA	NA	NA	NA	NA	NA	NA	NA	NA	NA
TR119723|c2_g1	NA	1.10602	15.3006	8.84854	3.05531	0.879271	-3.47483	0.000511185	0.0113531	0.937	0.274	0.25	0	0	0.473	14.436	2.194	0.25	2.085	3.786	TR119723|c2_g1_i2	NA	NA	NA	NA	NA	TR119723|c2_g1_i2|m.175231	2-250[+]	NA	NA	NA	NA	NA	NA	NA
TR50897|c0_g1	NA	1.12683	15.0252	8.70774	3.05099	0.862475	-3.53748	0.000403957	0.00968199	0.107	0	0	0.205	0.335	1.093	0.334	2.004	0.576	0.147	6.782	TR50897|c0_g1_i1	NA	NA	NA	NA	PRS27_HUMAN^PRS27_HUMAN^Q:460-651,H:227-290^78.12%ID^E:4e-26^RecName: Full=Serine protease 27;^Eukaryota; Metazoa; Chordata; Craniata; Vertebrata; Euteleostomi; Mammalia; Eutheria; Euarchontoglires; Primates; Haplorrhini; Catarrhini; Hominidae; Homo	TR50897|c0_g1_i1|m.75527	202-861[+]	PRS27_HUMAN^PRS27_HUMAN^Q:87-150,H:227-290^78.12%ID^E:6e-27^RecName: Full=Serine protease 27;^Eukaryota; Metazoa; Chordata; Craniata; Vertebrata; Euteleostomi; Mammalia; Eutheria; Euarchontoglires; Primates; Haplorrhini; Catarrhini; Hominidae; Homo	PF00089.21^Trypsin^Trypsin^87-132^E:7.7e-10	NA	NA	COG5640^protease	GO:0005576^cellular_component^extracellular region`GO:0005886^cellular_component^plasma membrane`GO:0004252^molecular_function^serine-type endopeptidase activity	GO:0004252^molecular_function^serine-type endopeptidase activity`GO:0006508^biological_process^proteolysis
TR167510|c0_g1	NA	0.194836	5.44321	3.05758	3.05035	1.05405	-2.89394	0.00380445	0.0424164	0	0	0	0	0.132	2.101	0	0	1.795	0.346	0.48	TR167510|c0_g1_i1	NA	NA	NA	NA	TRYB2_MOUSE^TRYB2_MOUSE^Q:3-497,H:104-272^55.23%ID^E:6e-54^RecName: Full=Tryptase beta-2;^Eukaryota; Metazoa; Chordata; Craniata; Vertebrata; Euteleostomi; Mammalia; Eutheria; Euarchontoglires; Glires; Rodentia; Sciurognathi; Muroidea; Muridae; Murinae; Mus; Mus	TR167510|c0_g1_i1|m.243623	3-512[+]	TRYB2_MOUSE^TRYB2_MOUSE^Q:1-165,H:104-272^55.23%ID^E:2e-55^RecName: Full=Tryptase beta-2;^Eukaryota; Metazoa; Chordata; Craniata; Vertebrata; Euteleostomi; Mammalia; Eutheria; Euarchontoglires; Glires; Rodentia; Sciurognathi; Muroidea; Muridae; Murinae; Mus; Mus	PF00089.21^Trypsin^Trypsin^1-161^E:1.2e-44	NA	NA	COG5640^protease	GO:0005576^cellular_component^extracellular region`GO:0008201^molecular_function^heparin binding`GO:0008233^molecular_function^peptidase activity`GO:0004252^molecular_function^serine-type endopeptidase activity`GO:0006954^biological_process^inflammatory response	GO:0004252^molecular_function^serine-type endopeptidase activity`GO:0006508^biological_process^proteolysis
TR157368|c3_g1	NA	0.950314	12.3009	7.14153	3.04691	0.850581	-3.58216	0.00034077	0.00862265	0.098	0	0.106	0	0.309	1.996	0	1.657	2.716	0.398	2.093	TR157368|c3_g1_i4	NA	NA	NA	NA	NA	TR157368|c3_g1_i4|m.229363	1-300[+]	NA	NA	NA	NA	NA	NA	NA
TR164287|c0_g1	NA	0.365807	6.25389	3.57749	3.04545	0.94955	-3.20726	0.00134007	0.0216066	0.146	0	0.164	0	0	0.462	0.312	3.47	0.163	1.613	0.366	TR164287|c0_g1_i1	NA	NA	NA	NA	NA	NA	NA	NA	NA	NA	NA	NA	NA	NA
TR124557|c1_g1	NA	1.28659	15.0366	8.78657	3.04086	0.772152	-3.93816	8.21e-05	0.00326377	0.273	0	0.193	0.087	0.088	0.809	1.582	2.25	0.192	0.356	3.866	TR124557|c1_g1_i1	NA	NA	NA	NA	NA	TR124557|c1_g1_i1|m.181934	2-373[+]	NA	NA	NA	NA	NA	NA	NA
TR98754|c0_g1	TR98754|c0_g1_i1	2.36845	24.1494	14.249	3.03733	0.63455	-4.78659	1.7e-06	0.000193632	0.361	0	0.298	0.503	0	1.828	1.41	5.44	1.257	2.797	2.013	TR98754|c0_g1_i1	0.000536928	0.999463	0.14317	0.100841	NA	TR98754|c0_g1_i1|m.144094	3-263[+]	NA	NA	NA	NA	NA	NA	NA
TR146441|c0_g2	NA	1.48574	17.8718	10.4236	3.02907	0.810994	-3.73501	0.000187708	0.0057787	0	0	3.052	0.85	0	1.618	3.682	10.578	20.721	4.013	1.647	TR146441|c0_g2_i2	NA	NA	NA	NA	BSSP4_HUMAN^BSSP4_HUMAN^Q:117-422,H:1-102^78.43%ID^E:3e-39^RecName: Full=Brain-specific serine protease 4;^Eukaryota; Metazoa; Chordata; Craniata; Vertebrata; Euteleostomi; Mammalia; Eutheria; Euarchontoglires; Primates; Haplorrhini; Catarrhini; Hominidae; Homo	TR146441|c0_g2_i2|m.214027	117-422[+]	BSSP4_HUMAN^BSSP4_HUMAN^Q:1-102,H:1-102^78.43%ID^E:3e-50^RecName: Full=Brain-specific serine protease 4;^Eukaryota; Metazoa; Chordata; Craniata; Vertebrata; Euteleostomi; Mammalia; Eutheria; Euarchontoglires; Primates; Haplorrhini; Catarrhini; Hominidae; Homo	PF00089.21^Trypsin^Trypsin^50-94^E:3.4e-14	sigP:1^32^0.706^YES	NA	COG5640^protease	GO:0005576^cellular_component^extracellular region`GO:0004252^molecular_function^serine-type endopeptidase activity	GO:0004252^molecular_function^serine-type endopeptidase activity`GO:0006508^biological_process^proteolysis
TR5538|c1_g1	TR5538|c1_g1_i3	1.35595	15.5353	9.09015	3.02846	0.780025	-3.88252	0.000103379	0.00384909	0.215	0.717	0.732	0	0.441	0	4.08	2.619	3.455	8.905	3.694	TR5538|c1_g1_i3	0.00483713	0.995163	0.143137	0.0775224	NA	NA	NA	NA	NA	NA	NA	NA	NA	NA
TR163530|c2_g4	NA	0.937656	17.6544	10.0559	3.02643	1.00466	-3.01238	0.00259204	0.033339	0.741	0	0.761	0.629	1.402	2.28	0	1.231	0	12.383	71.859	TR163530|c2_g4_i3	NA	NA	NA	NA	NA	NA	NA	NA	NA	NA	NA	NA	NA	NA
TR31384|c1_g1	TR31384|c1_g1_i4	6.90332	69.5912	41.0967	3.02419	0.66406	-4.55409	5.26e-06	0.000455999	0.176	0.801	1.29	0.503	1.041	26.412	12.401	4.78	2.697	1.194	2.516	TR31384|c1_g1_i4	0.000204332	0.999796	0.193433	0.155909	LIRB5_HUMAN^LIRB5_HUMAN^Q:15-563,H:391-590^41.35%ID^E:1e-24^RecName: Full=Leukocyte immunoglobulin-like receptor subfamily B member 5;^Eukaryota; Metazoa; Chordata; Craniata; Vertebrata; Euteleostomi; Mammalia; Eutheria; Euarchontoglires; Primates; Haplorrhini; Catarrhini; Hominidae; Homo`LIRB5_HUMAN^LIRB5_HUMAN^Q:3-149,H:187-235^53.06%ID^E:1e-05^RecName: Full=Leukocyte immunoglobulin-like recept…	TR31384|c1_g1_i4|m.45841	3-566[+]	LIRB5_HUMAN^LIRB5_HUMAN^Q:5-187,H:391-590^41.35%ID^E:2e-26^RecName: Full=Leukocyte immunoglobulin-like receptor subfamily B member 5;^Eukaryota; Metazoa; Chordata; Craniata; Vertebrata; Euteleostomi; Mammalia; Eutheria; Euarchontoglires; Primates; Haplorrhini; Catarrhini; Hominidae; Homo`LIRB5_HUMAN^LIRB5_HUMAN^Q:1-49,H:187-235^53.06%ID^E:3e-06^RecName: Full=Leukocyte immunoglobulin-like receptor…	NA	NA	ExpAA=22.87^PredHel=1^Topology=o57-79i	NA	GO:0016021^cellular_component^integral component of membrane`GO:0004888^molecular_function^transmembrane signaling receptor activity`GO:0007166^biological_process^cell surface receptor signaling pathway`GO:0006952^biological_process^defense response`GO:0002376^biological_process^immune system process	NA
TR31384|c1_g1	TR31384|c1_g1_i6	6.90332	69.5912	41.0967	3.02419	0.66406	-4.55409	5.26e-06	0.000455999	0.176	0.801	1.29	0.503	1.041	26.412	12.401	4.78	2.697	1.194	2.516	TR31384|c1_g1_i6	0.00102102	0.998979	0.103125	0.0755582	LIRB5_HUMAN^LIRB5_HUMAN^Q:15-617,H:391-590^43.81%ID^E:3e-28^RecName: Full=Leukocyte immunoglobulin-like receptor subfamily B member 5;^Eukaryota; Metazoa; Chordata; Craniata; Vertebrata; Euteleostomi; Mammalia; Eutheria; Euarchontoglires; Primates; Haplorrhini; Catarrhini; Hominidae; Homo`LIRB5_HUMAN^LIRB5_HUMAN^Q:3-149,H:187-235^53.06%ID^E:7e-06^RecName: Full=Leukocyte immunoglobulin-like recept…	TR31384|c1_g1_i6|m.45843	3-620[+]	LIRB5_HUMAN^LIRB5_HUMAN^Q:2-205,H:388-590^43.19%ID^E:3e-30^RecName: Full=Leukocyte immunoglobulin-like receptor subfamily B member 5;^Eukaryota; Metazoa; Chordata; Craniata; Vertebrata; Euteleostomi; Mammalia; Eutheria; Euarchontoglires; Primates; Haplorrhini; Catarrhini; Hominidae; Homo`LIRB5_HUMAN^LIRB5_HUMAN^Q:1-49,H:187-235^53.06%ID^E:2e-06^RecName: Full=Leukocyte immunoglobulin-like receptor…	NA	NA	ExpAA=22.89^PredHel=1^Topology=o74-96i	NA	GO:0016021^cellular_component^integral component of membrane`GO:0004888^molecular_function^transmembrane signaling receptor activity`GO:0007166^biological_process^cell surface receptor signaling pathway`GO:0006952^biological_process^defense response`GO:0002376^biological_process^immune system process	NA
TR28612|c1_g1	TR28612|c1_g1_i1	3.16629	36.5821	21.3931	3.02138	0.79234	-3.81324	0.000137159	0.00467017	0.566	0.095	0.337	0.291	0.794	7.186	0.646	11.642	0.518	0.21	4.895	TR28612|c1_g1_i1	0.000380411	0.99962	0.0937161	0.0562461	DLX2_HUMAN^DLX2_HUMAN^Q:238-966,H:91-328^88.93%ID^E:3e-98^RecName: Full=Homeobox protein DLX-2;^Eukaryota; Metazoa; Chordata; Craniata; Vertebrata; Euteleostomi; Mammalia; Eutheria; Euarchontoglires; Primates; Haplorrhini; Catarrhini; Hominidae; Homo	TR28612|c1_g1_i1|m.42090	1-969[+]	DLX2_HUMAN^DLX2_HUMAN^Q:62-322,H:73-328^91.98%ID^E:3e-130^RecName: Full=Homeobox protein DLX-2;^Eukaryota; Metazoa; Chordata; Craniata; Vertebrata; Euteleostomi; Mammalia; Eutheria; Euarchontoglires; Primates; Haplorrhini; Catarrhini; Hominidae; Homo	PF00046.24^Homeobox^Homeobox domain^141-197^E:1.5e-20	sigP:1^16^0.909^YES	NA	NA	GO:0005634^cellular_component^nucleus`GO:0003682^molecular_function^chromatin binding`GO:0043565^molecular_function^sequence-specific DNA binding`GO:0003700^molecular_function^sequence-specific DNA binding transcription factor activity`GO:0003727^molecular_function^single-stranded RNA binding`GO:0007420^biological_process^brain development`GO:0048755^biological_process^branching morphogenesis of …	GO:0003677^molecular_function^DNA binding
TR128317|c0_g1	TR128317|c0_g1_i1	10.7329	114.501	67.3338	3.01965	0.72555	-4.16188	3.16e-05	0.0016493	0.361	0.485	0.895	0.724	0.238	0.462	1.27	2.821	1.065	23.279	5.902	TR128317|c0_g1_i1	0.00276956	0.99723	0.0986	0.0945804	ANT3_MOUSE^ANT3_MOUSE^Q:163-1551,H:1-465^86.02%ID^E:0^RecName: Full=Antithrombin-III;^Eukaryota; Metazoa; Chordata; Craniata; Vertebrata; Euteleostomi; Mammalia; Eutheria; Euarchontoglires; Glires; Rodentia; Sciurognathi; Muroidea; Muridae; Murinae; Mus; Mus	TR128317|c0_g1_i1|m.187649	1-1554[+]	ANT3_HUMAN^ANT3_HUMAN^Q:55-516,H:1-463^87.93%ID^E:0^RecName: Full=Antithrombin-III;^Eukaryota; Metazoa; Chordata; Craniata; Vertebrata; Euteleostomi; Mammalia; Eutheria; Euarchontoglires; Primates; Haplorrhini; Catarrhini; Hominidae; Homo	PF00079.15^Serpin^Serpin (serine protease inhibitor)^139-514^E:6.5e-120	NA	NA	COG4826^Serpin peptidase inhibitor, clade	GO:0072562^cellular_component^blood microparticle`GO:0005576^cellular_component^extracellular region`GO:0005615^cellular_component^extracellular space`GO:0070062^cellular_component^extracellular vesicular exosome`GO:0005886^cellular_component^plasma membrane`GO:0008201^molecular_function^heparin binding`GO:0002020^molecular_function^protease binding`GO:0004867^molecular_function^serine-type endop…	NA
TR7708|c0_g1	NA	1.70065	18.6678	10.9555	3.01788	0.751975	-4.01326	5.99e-05	0.00265297	0.068	0.169	0.231	0.197	0	3.772	1.841	1.466	0.451	0.094	1.132	TR7708|c0_g1_i1	NA	NA	NA	NA	NA	NA	NA	NA	NA	NA	NA	NA	NA	NA
TR136715|c0_g1	NA	0.372801	5.33381	3.0788	3.01388	0.892987	-3.37506	0.000737999	0.0144303	0.156	0	0	0	0.256	1.219	2.25	1.187	0.269	0.817	0.938	TR136715|c0_g1_i5	NA	NA	NA	NA	PA24A_MOUSE^PA24A_MOUSE^Q:122-535,H:1-138^97.1%ID^E:2e-88^RecName: Full=Cytosolic phospholipase A2;^Eukaryota; Metazoa; Chordata; Craniata; Vertebrata; Euteleostomi; Mammalia; Eutheria; Euarchontoglires; Glires; Rodentia; Sciurognathi; Muroidea; Muridae; Murinae; Mus; Mus	TR136715|c0_g1_i5|m.199944	122-541[+]	PA24A_MOUSE^PA24A_MOUSE^Q:1-138,H:1-138^97.1%ID^E:3e-89^RecName: Full=Cytosolic phospholipase A2;^Eukaryota; Metazoa; Chordata; Craniata; Vertebrata; Euteleostomi; Mammalia; Eutheria; Euarchontoglires; Glires; Rodentia; Sciurognathi; Muroidea; Muridae; Murinae; Mus; Mus	PF00168.25^C2^C2 domain^22-106^E:1.3e-15	NA	NA	NA	GO:0016023^cellular_component^cytoplasmic membrane-bounded vesicle`GO:0005829^cellular_component^cytosol`GO:0005783^cellular_component^endoplasmic reticulum`GO:0005794^cellular_component^Golgi apparatus`GO:0005509^molecular_function^calcium ion binding`GO:0047498^molecular_function^calcium-dependent phospholipase A2 activity`GO:0005544^molecular_function^calcium-dependent phospholipid binding`GO:…	GO:0005515^molecular_function^protein binding
TR47406|c4_g3	TR47406|c4_g3_i2	31.2776	296.235	175.8	3.00954	0.590131	-5.09978	3.4e-07	5.87e-05	6.351	1.645	7.364	2.895	10.441	32.6	2.185	84.324	83.238	79.077	65.18	TR47406|c4_g3_i2	9.94e-05	0.999901	0.135931	0.106329	NA	TR47406|c4_g3_i2|m.70569	1-318[+]	NA	NA	NA	ExpAA=22.80^PredHel=1^Topology=i50-72o	NA	NA	NA
TR47406|c4_g3	TR47406|c4_g3_i1	31.2776	296.235	175.8	3.00954	0.590131	-5.09978	3.4e-07	5.87e-05	6.351	1.645	7.364	2.895	10.441	32.6	2.185	84.324	83.238	79.077	65.18	TR47406|c4_g3_i1	0.000418891	0.999581	0.110338	0.107855	KLK6_HUMAN^KLK6_HUMAN^Q:360-872,H:17-187^75.44%ID^E:7e-92^RecName: Full=Kallikrein-6;^Eukaryota; Metazoa; Chordata; Craniata; Vertebrata; Euteleostomi; Mammalia; Eutheria; Euarchontoglires; Primates; Haplorrhini; Catarrhini; Hominidae; Homo	TR47406|c4_g3_i1|m.70566	264-872[+]	KLK6_HUMAN^KLK6_HUMAN^Q:17-203,H:1-187^73.26%ID^E:3e-98^RecName: Full=Kallikrein-6;^Eukaryota; Metazoa; Chordata; Craniata; Vertebrata; Euteleostomi; Mammalia; Eutheria; Euarchontoglires; Primates; Haplorrhini; Catarrhini; Hominidae; Homo	PF00089.21^Trypsin^Trypsin^40-201^E:6.7e-49`PF09342.6^DUF1986^Domain of unknown function (DUF1986)^45-166^E:1.7e-08	sigP:1^32^0.688^YES	NA	COG5640^protease	GO:0005737^cellular_component^cytoplasm`GO:0005783^cellular_component^endoplasmic reticulum`GO:0005576^cellular_component^extracellular region`GO:0005615^cellular_component^extracellular space`GO:0045171^cellular_component^intercellular bridge`GO:0015630^cellular_component^microtubule cytoskeleton`GO:0005739^cellular_component^mitochondrion`GO:0031965^cellular_component^nuclear membrane`GO:000563…	GO:0004252^molecular_function^serine-type endopeptidase activity`GO:0006508^biological_process^proteolysis
TR139145|c0_g1	NA	1.13565	14.5182	8.4352	3.00592	0.860723	-3.49232	0.000478841	0.0108777	0.059	0.074	0.27	0	0	0.63	0.71	0.47	1.132	3.101	0	TR139145|c0_g1_i1	NA	NA	NA	NA	NA	TR139145|c0_g1_i1|m.203543	447-698[+]	NA	NA	NA	NA	NA	NA	NA
TR90440|c3_g1	NA	1.50539	17.0646	9.99222	3.00399	0.779559	-3.85345	0.000116466	0.00418716	0	0	0.25	0.102	0.115	0.567	0.409	0.425	2.025	2.797	0.206	TR90440|c3_g1_i1	NA	NA	NA	NA	NA	NA	NA	NA	NA	NA	NA	NA	NA	NA
TR111709|c0_g1	TR111709|c0_g1_i2	8.21568	84.4178	49.7805	3.00323	0.699259	-4.29487	1.75e-05	0.00107976	0.254	0.232	0.934	0.59	0.159	14.551	0.474	1.5	1.382	6.391	2.082	TR111709|c0_g1_i2	0.000907653	0.999092	0.107399	0.0987711	EKI2_HUMAN^EKI2_HUMAN^Q:3-1061,H:31-384^92.94%ID^E:0^RecName: Full=Ethanolamine kinase 2;^Eukaryota; Metazoa; Chordata; Craniata; Vertebrata; Euteleostomi; Mammalia; Eutheria; Euarchontoglires; Primates; Haplorrhini; Catarrhini; Hominidae; Homo	TR111709|c0_g1_i2|m.162880	3-1070[+]	EKI2_HUMAN^EKI2_HUMAN^Q:1-355,H:31-386^92.98%ID^E:0^RecName: Full=Ethanolamine kinase 2;^Eukaryota; Metazoa; Chordata; Craniata; Vertebrata; Euteleostomi; Mammalia; Eutheria; Euarchontoglires; Primates; Haplorrhini; Catarrhini; Hominidae; Homo	PF01636.18^APH^Phosphotransferase enzyme family^68-255^E:2.8e-17`PF01633.15^Choline_kinase^Choline/ethanolamine kinase^76-269^E:6.4e-59	NA	NA	COG0510^choline kinase	GO:0005829^cellular_component^cytosol`GO:0005524^molecular_function^ATP binding`GO:0004305^molecular_function^ethanolamine kinase activity`GO:0046474^biological_process^glycerophospholipid biosynthetic process`GO:0001701^biological_process^in utero embryonic development`GO:0035264^biological_process^multicellular organism growth`GO:0006646^biological_process^phosphatidylethanolamine biosynthetic …	NA
TR59271|c0_g3	NA	0.365807	6.77134	3.85974	2.99989	0.992662	-3.02207	0.00251053	0.0326926	0.624	0	0.626	0	0	0.452	1.012	5.362	10.768	0	1.818	TR59271|c0_g3_i2	NA	NA	NA	NA	NA	NA	NA	NA	NA	NA	NA	NA	NA	NA
TR52406|c1_g1	NA	0.966277	14.4225	8.30601	2.99636	0.941851	-3.18136	0.00146586	0.0229354	1.551	0.306	0.751	0	0	0.263	0	6.157	0.413	6.034	1.933	TR52406|c1_g1_i2	NA	NA	NA	NA	BSND_HUMAN^BSND_HUMAN^Q:254-886,H:94-305^66.51%ID^E:7e-66^RecName: Full=Barttin;^Eukaryota; Metazoa; Chordata; Craniata; Vertebrata; Euteleostomi; Mammalia; Eutheria; Euarchontoglires; Primates; Haplorrhini; Catarrhini; Hominidae; Homo`BSND_HUMAN^BSND_HUMAN^Q:85-189,H:62-96^77.14%ID^E:7e-66^RecName: Full=Barttin;^Eukaryota; Metazoa; Chordata; Craniata; Vertebrata; Euteleostomi; Mammalia; Eutheria…	TR52406|c1_g1_i2|m.77738	329-889[+]	BSND_HUMAN^BSND_HUMAN^Q:1-186,H:119-305^65.78%ID^E:2e-65^RecName: Full=Barttin;^Eukaryota; Metazoa; Chordata; Craniata; Vertebrata; Euteleostomi; Mammalia; Eutheria; Euarchontoglires; Primates; Haplorrhini; Catarrhini; Hominidae; Homo	PF15462.1^Barttin^Bartter syndrome, infantile, with sensorineural deafness (Barttin)^1-133^E:1.6e-62	NA	NA	NOG45959^Chad domain	GO:0016323^cellular_component^basolateral plasma membrane`GO:0005737^cellular_component^cytoplasm`GO:0005887^cellular_component^integral component of plasma membrane`GO:0005886^cellular_component^plasma membrane`GO:0043234^cellular_component^protein complex`GO:0005254^molecular_function^chloride channel activity`GO:0017081^molecular_function^chloride channel regulator activity`GO:0034220^biologic…	GO:0006821^biological_process^chloride transport
TR116341|c0_g1	NA	0.412627	5.82945	3.36726	2.99592	0.927462	-3.23023	0.0012369	0.0203837	0	0.327	0	0	0	1.135	0.581	2.608	0.298	0.377	0.515	TR116341|c0_g1_i1	NA	NA	NA	NA	NA	TR116341|c0_g1_i1|m.170059	300-566[+]	NA	NA	NA	NA	NA	NA	NA
TR13481|c0_g1	NA	0.750086	11.3729	6.54432	2.99036	0.943081	-3.17084	0.00151997	0.0235179	0.234	0.517	0.125	0	0	1.187	0.592	0	0.422	1.268	5.947	TR13481|c0_g1_i4	NA	NA	NA	NA	IFIT1_HUMAN^IFIT1_HUMAN^Q:2-661,H:252-471^66.82%ID^E:3e-97^RecName: Full=Interferon-induced protein with tetratricopeptide repeats 1;^Eukaryota; Metazoa; Chordata; Craniata; Vertebrata; Euteleostomi; Mammalia; Eutheria; Euarchontoglires; Primates; Haplorrhini; Catarrhini; Hominidae; Homo	TR13481|c0_g1_i4|m.19285	2-658[+]	IFIT1_HUMAN^IFIT1_HUMAN^Q:1-218,H:252-469^66.97%ID^E:5e-99^RecName: Full=Interferon-induced protein with tetratricopeptide repeats 1;^Eukaryota; Metazoa; Chordata; Craniata; Vertebrata; Euteleostomi; Mammalia; Eutheria; Euarchontoglires; Primates; Haplorrhini; Catarrhini; Hominidae; Homo	PF08238.7^Sel1^Sel1 repeat^18-26^E:2200`PF08238.7^Sel1^Sel1 repeat^71-84^E:2400`PF08238.7^Sel1^Sel1 repeat^91-113^E:1100`PF13181.1^TPR_8^Tetratricopeptide repeat^128-159^E:0.38`PF08238.7^Sel1^Sel1 repeat^143-154^E:730`PF07719.12^TPR_2^Tetratricopeptide repeat^188-216^E:0.00029`PF13176.1^TPR_7^Tetratricopeptide repeat^188-216^E:0.0036`PF00515.23^TPR_1^Tetratricopeptide repeat^189-216^E:7.5e-06`PF1…	NA	NA	NA	GO:0005737^cellular_component^cytoplasm`GO:0005829^cellular_component^cytosol`GO:0003723^molecular_function^RNA binding`GO:0071360^biological_process^cellular response to exogenous dsRNA`GO:0071357^biological_process^cellular response to type I interferon`GO:0019221^biological_process^cytokine-mediated signaling pathway`GO:0051607^biological_process^defense response to virus`GO:0019060^biological…	GO:0005515^molecular_function^protein binding
TR8714|c0_g1	NA	0.360142	5.39986	3.10908	2.98808	0.909427	-3.28567	0.00101739	0.0178808	0.371	0	0	0.33	0	0.378	3.143	2.06	1.584	4.851	1.35	TR8714|c0_g1_i1	NA	NA	NA	NA	TDG_HUMAN^TDG_HUMAN^Q:124-231,H:1-36^88.89%ID^E:6e-13^RecName: Full=G/T mismatch-specific thymine DNA glycosylase;^Eukaryota; Metazoa; Chordata; Craniata; Vertebrata; Euteleostomi; Mammalia; Eutheria; Euarchontoglires; Primates; Haplorrhini; Catarrhini; Hominidae; Homo	TR8714|c0_g1_i1|m.12159	1-402[+]	TDG_HUMAN^TDG_HUMAN^Q:42-122,H:1-81^81.48%ID^E:4e-37^RecName: Full=G/T mismatch-specific thymine DNA glycosylase;^Eukaryota; Metazoa; Chordata; Craniata; Vertebrata; Euteleostomi; Mammalia; Eutheria; Euarchontoglires; Primates; Haplorrhini; Catarrhini; Hominidae; Homo	NA	NA	NA	COG3663^U mismatch-specific DNA glycosylase	GO:0005654^cellular_component^nucleoplasm`GO:0005634^cellular_component^nucleus`GO:0005886^cellular_component^plasma membrane`GO:0016605^cellular_component^PML body`GO:0003684^molecular_function^damaged DNA binding`GO:0019104^molecular_function^DNA N-glycosylase activity`GO:0003690^molecular_function^double-stranded DNA binding`GO:0030983^molecular_function^mismatched DNA binding`GO:0042803^molec…	NA
TR45438|c0_g1	NA	0.930809	9.63861	5.68052	2.98618	0.698664	-4.27413	1.92e-05	0.00115839	0.146	0.105	0	0.26	0	1.324	1.992	2.049	1.104	0.859	1.201	TR45438|c0_g1_i2	NA	NA	NA	NA	NA	TR45438|c0_g1_i2|m.67324	2-250[+]	NA	NA	NA	NA	NA	NA	NA
TR146368|c3_g1	NA	0.910884	10.4435	6.11047	2.98457	0.782035	-3.81641	0.000135408	0.00463674	0	0	0	4.547	0	13.448	5.738	19.231	11.469	16.144	8.784	TR146368|c3_g1_i1	NA	NA	NA	NA	NA	NA	NA	NA	NA	NA	NA	NA	NA	NA
TR16211|c0_g1	TR16211|c0_g1_i1	15.8044	152.1	90.1474	2.97979	0.646462	-4.60938	4.04e-06	0.000372456	0.127	0.917	2.975	0.842	0.864	16.284	19.926	19.724	3.772	2.074	3.66	TR16211|c0_g1_i1	0.00236387	0.997636	0.11104	0.106038	TSG6_RABIT^TSG6_RABIT^Q:67-897,H:1-276^89.89%ID^E:7e-178^RecName: Full=Tumor necrosis factor-inducible gene 6 protein;^Eukaryota; Metazoa; Chordata; Craniata; Vertebrata; Euteleostomi; Mammalia; Eutheria; Euarchontoglires; Glires; Lagomorpha; Leporidae; Oryctolagus	TR16211|c0_g1_i1|m.23621	67-900[+]	TSG6_RABIT^TSG6_RABIT^Q:1-277,H:1-276^93.14%ID^E:0^RecName: Full=Tumor necrosis factor-inducible gene 6 protein;^Eukaryota; Metazoa; Chordata; Craniata; Vertebrata; Euteleostomi; Mammalia; Eutheria; Euarchontoglires; Glires; Lagomorpha; Leporidae; Oryctolagus	PF00193.12^Xlink^Extracellular link domain^36-128^E:1.3e-33`PF00431.15^CUB^CUB domain^135-244^E:1.5e-35	sigP:1^17^0.797^YES	NA	NA	GO:0005540^molecular_function^hyaluronic acid binding`GO:0007155^biological_process^cell adhesion	GO:0005540^molecular_function^hyaluronic acid binding`GO:0007155^biological_process^cell adhesion
TR9821|c2_g1	TR9821|c2_g1_i1	5.0795	49.8448	29.4969	2.97946	0.668333	-4.45805	8.27e-06	0.000638665	0.4	0	0.992	0.323	0.891	11.861	9.613	4.019	2.073	2.211	0.858	TR9821|c2_g1_i1	0.00671387	0.993286	0.143036	0.120018	LIRA6_HUMAN^LIRA6_HUMAN^Q:18-833,H:203-479^66.31%ID^E:7e-91^RecName: Full=Leukocyte immunoglobulin-like receptor subfamily A member 6;^Eukaryota; Metazoa; Chordata; Craniata; Vertebrata; Euteleostomi; Mammalia; Eutheria; Euarchontoglires; Primates; Haplorrhini; Catarrhini; Hominidae; Homo`LIRA6_HUMAN^LIRA6_HUMAN^Q:6-587,H:98-297^41.79%ID^E:4e-33^RecName: Full=Leukocyte immunoglobulin-like recepto…	TR9821|c2_g1_i1|m.13676	3-842[+]	LIRA6_HUMAN^LIRA6_HUMAN^Q:6-277,H:203-479^66.31%ID^E:5e-117^RecName: Full=Leukocyte immunoglobulin-like receptor subfamily A member 6;^Eukaryota; Metazoa; Chordata; Craniata; Vertebrata; Euteleostomi; Mammalia; Eutheria; Euarchontoglires; Primates; Haplorrhini; Catarrhini; Hominidae; Homo`LIRA6_HUMAN^LIRA6_HUMAN^Q:2-224,H:98-326^41.56%ID^E:2e-38^RecName: Full=Leukocyte immunoglobulin-like recepto…	PF13927.1^Ig_3^Immunoglobulin domain^27-96^E:0.0001`PF13895.1^Ig_2^Immunoglobulin domain^34-115^E:1.6e-08`PF13927.1^Ig_3^Immunoglobulin domain^123-197^E:1.9e-10`PF13895.1^Ig_2^Immunoglobulin domain^123-216^E:2e-06	NA	ExpAA=19.09^PredHel=1^Topology=o249-266i	NA	GO:0016021^cellular_component^integral component of membrane`GO:0002376^biological_process^immune system process	NA
TR108460|c6_g5	NA	0.35593	7.36568	4.17943	2.97864	1.01866	-2.92407	0.00345485	0.0399916	2.42	0	0	0	0	3.036	10.711	0	1.536	44.347	7.354	TR108460|c6_g5_i1	NA	NA	NA	NA	RET1L_HUMAN^RET1L_HUMAN^Q:1-225,H:49-125^45.45%ID^E:5e-14^RecName: Full=Retinoic acid early transcript 1L protein;^Eukaryota; Metazoa; Chordata; Craniata; Vertebrata; Euteleostomi; Mammalia; Eutheria; Euarchontoglires; Primates; Haplorrhini; Catarrhini; Hominidae; Homo	NA	NA	NA	NA	NA	NA	NA	GO:0031225^cellular_component^anchored component of membrane`GO:0005886^cellular_component^plasma membrane`GO:0019882^biological_process^antigen processing and presentation`GO:0006955^biological_process^immune response	NA
TR9700|c1_g2	NA	0.364354	5.87574	3.37057	2.96239	0.960472	-3.0843	0.00204028	0.0286979	0	0	0	0.739	0	2.91	1.539	3.358	0.432	0.283	0.263	TR9700|c1_g2_i2	NA	NA	NA	NA	NA	NA	NA	NA	NA	NA	NA	NA	NA	NA
TR142422|c3_g1	NA	0.751369	9.21033	5.36535	2.95967	0.853732	-3.46675	0.000526796	0.0115861	0	0	1.723	0	0	0.42	1.776	8.765	8.638	3.038	6.988	TR142422|c3_g1_i4	NA	NA	NA	NA	NA	TR142422|c3_g1_i4|m.208191	462-788[+]	NA	NA	NA	NA	NA	NA	NA
TR116880|c0_g2	NA	1.08609	14.5059	8.40601	2.95945	0.903557	-3.27533	0.00105538	0.0183248	1.2	0	0.616	1.038	0	18.575	8.235	4.41	12.678	0.702	0	TR116880|c0_g2_i5	NA	NA	NA	NA	NA	TR116880|c0_g2_i5|m.170800	3-284[+]	NA	NA	NA	NA	NA	NA	NA
TR68182|c3_g5	TR68182|c3_g5_i2	18.6346	161.362	96.486	2.95919	0.494987	-5.97831	2.25e-09	1.15e-06	0.839	1.655	1.251	2.627	0.273	7.995	6.933	5.743	22.419	15.631	14.308	TR68182|c3_g5_i2	8.35e-05	0.999917	0.0911626	0.049149	NA	NA	NA	NA	NA	NA	NA	NA	NA	NA
TR136056|c0_g1	NA	0.745602	9.67441	5.61586	2.95643	0.883352	-3.34683	0.000817415	0.0153828	0.156	0	0	0	0.168	0.893	0.42	0.616	0	1.184	2.07	TR136056|c0_g1_i1	NA	NA	NA	NA	NA	TR136056|c0_g1_i1|m.199031	113-385[+]	NA	NA	NA	NA	NA	NA	NA
TR117706|c0_g1	TR117706|c0_g1_i2	2.45878	24.5699	14.5194	2.95404	0.711287	-4.15309	3.28e-05	0.00169593	0.068	0.074	0	0.157	0.141	2.248	1.593	0.504	0.173	0.272	0.618	TR117706|c0_g1_i2	0.00113057	0.998869	0.106045	0.0296878	TRPM2_HUMAN^TRPM2_HUMAN^Q:3-1778,H:912-1503^81.08%ID^E:0^RecName: Full=Transient receptor potential cation channel subfamily M member 2;^Eukaryota; Metazoa; Chordata; Craniata; Vertebrata; Euteleostomi; Mammalia; Eutheria; Euarchontoglires; Primates; Haplorrhini; Catarrhini; Hominidae; Homo	TR117706|c0_g1_i2|m.171959	3-1781[+]	TRPM2_HUMAN^TRPM2_HUMAN^Q:1-592,H:912-1503^81.08%ID^E:0^RecName: Full=Transient receptor potential cation channel subfamily M member 2;^Eukaryota; Metazoa; Chordata; Craniata; Vertebrata; Euteleostomi; Mammalia; Eutheria; Euarchontoglires; Primates; Haplorrhini; Catarrhini; Hominidae; Homo	NA	NA	ExpAA=55.52^PredHel=2^Topology=i24-46o112-134i	NA	GO:0005887^cellular_component^integral component of plasma membrane`GO:0005886^cellular_component^plasma membrane`GO:0047631^molecular_function^ADP-ribose diphosphatase activity`GO:0005262^molecular_function^calcium channel activity`GO:0005384^molecular_function^manganese ion transmembrane transporter activity`GO:0005272^molecular_function^sodium channel activity`GO:0070588^biological_process^cal…	NA
TR135604|c0_g1	TR135604|c0_g1_i2	3.75268	46.4338	27.0333	2.95334	0.87776	-3.36463	0.000766459	0.0147488	0.176	0.074	1.078	0	0.071	0	3.445	7.399	0.317	7.564	7.583	TR135604|c0_g1_i2	0.000155542	0.999844	0.10955	0.0870294	PAR3L_MOUSE^PAR3L_MOUSE^Q:318-545,H:1-76^93.42%ID^E:4e-40^RecName: Full=Partitioning defective 3 homolog B;^Eukaryota; Metazoa; Chordata; Craniata; Vertebrata; Euteleostomi; Mammalia; Eutheria; Euarchontoglires; Glires; Rodentia; Sciurognathi; Muroidea; Muridae; Murinae; Mus; Mus	TR135604|c0_g1_i2|m.198351	3-302[+]	NA	NA	NA	NA	NA	NA	NA
TR158492|c2_g1	TR158492|c2_g1_i1	1.13986	11.7229	6.91242	2.95319	0.735412	-4.0157	5.93e-05	0.00262853	0	0.074	0.26	0.055	0	0.294	0.732	1.142	1.305	0.87	0.286	TR158492|c2_g1_i1	0.00129108	0.998709	0.184633	0.0989862	LMO7_HUMAN^LMO7_HUMAN^Q:227-931,H:457-691^89.36%ID^E:1e-140^RecName: Full=LIM domain only protein 7;^Eukaryota; Metazoa; Chordata; Craniata; Vertebrata; Euteleostomi; Mammalia; Eutheria; Euarchontoglires; Primates; Haplorrhini; Catarrhini; Hominidae; Homo	TR158492|c2_g1_i1|m.231006	164-1036[+]	LMO7_HUMAN^LMO7_HUMAN^Q:12-256,H:447-691^88.57%ID^E:2e-148^RecName: Full=LIM domain only protein 7;^Eukaryota; Metazoa; Chordata; Craniata; Vertebrata; Euteleostomi; Mammalia; Eutheria; Euarchontoglires; Primates; Haplorrhini; Catarrhini; Hominidae; Homo	NA	sigP:1^28^0.675^YES	NA	NA	GO:0005737^cellular_component^cytoplasm`GO:0005925^cellular_component^focal adhesion`GO:0005634^cellular_component^nucleus`GO:0000151^cellular_component^ubiquitin ligase complex`GO:0004842^molecular_function^ubiquitin-protein transferase activity`GO:0008270^molecular_function^zinc ion binding`GO:0016567^biological_process^protein ubiquitination	NA
TR137173|c0_g1	TR137173|c0_g1_i1	2.0963	19.6214	11.6555	2.95281	0.636677	-4.63784	3.52e-06	0.000341148	0.322	0.38	0	0.149	0.079	1.208	0.495	3.134	2.802	1.289	1.67	TR137173|c0_g1_i1	0.000204826	0.999795	0.160093	0.10818	NA	TR137173|c0_g1_i1|m.200587	399-755[+]	NA	NA	NA	NA	NA	NA	NA
TR82886|c0_g1	NA	0.538107	11.5567	6.54823	2.95173	1.04348	-2.82873	0.00467329	0.0486618	0.098	0	0	0.047	0	0	0.097	0.056	2.831	0.765	0	TR82886|c0_g1_i1	NA	NA	NA	NA	ZBT8B_HUMAN^ZBT8B_HUMAN^Q:81-1529,H:4-494^85.57%ID^E:0^RecName: Full=Zinc finger and BTB domain-containing protein 8B;^Eukaryota; Metazoa; Chordata; Craniata; Vertebrata; Euteleostomi; Mammalia; Eutheria; Euarchontoglires; Primates; Haplorrhini; Catarrhini; Hominidae; Homo	TR82886|c0_g1_i1|m.121209	72-1535[+]	ZBT8B_HUMAN^ZBT8B_HUMAN^Q:1-486,H:1-494^87.07%ID^E:0^RecName: Full=Zinc finger and BTB domain-containing protein 8B;^Eukaryota; Metazoa; Chordata; Craniata; Vertebrata; Euteleostomi; Mammalia; Eutheria; Euarchontoglires; Primates; Haplorrhini; Catarrhini; Hominidae; Homo	PF00651.26^BTB^BTB/POZ domain^14-120^E:5.7e-25`PF13894.1^zf-C2H2_4^C2H2-type zinc finger^333-355^E:0.021`PF13909.1^zf-H2C2_5^C2H2-type zinc-finger domain^333-355^E:0.0006`PF13465.1^zf-H2C2_2^Zinc-finger double domain^348-372^E:1.1e-09`PF13894.1^zf-C2H2_4^C2H2-type zinc finger^361-384^E:2.9e-06`PF00096.21^zf-C2H2^Zinc finger, C2H2 type^361-384^E:3.1e-06`PF12874.2^zf-met^Zinc-finger of C2H2 type^36…	NA	NA	NOG139385^Phospholipase A2	GO:0005634^cellular_component^nucleus`GO:0003677^molecular_function^DNA binding`GO:0046872^molecular_function^metal ion binding`GO:0006355^biological_process^regulation of transcription, DNA-templated`GO:0006351^biological_process^transcription, DNA-templated	GO:0005515^molecular_function^protein binding`GO:0046872^molecular_function^metal ion binding
TR42668|c1_g1	TR42668|c1_g1_i1	3.22431	31.0735	18.4148	2.9394	0.684922	-4.29158	1.77e-05	0.00108991	0.215	0.179	0	0.118	0.282	4.171	1.755	1.265	0.182	0.88	0.812	TR42668|c1_g1_i1	0.000908724	0.999091	0.137773	0.100424	FFAR2_HUMAN^FFAR2_HUMAN^Q:425-1405,H:4-330^85.63%ID^E:0^RecName: Full=Free fatty acid receptor 2;^Eukaryota; Metazoa; Chordata; Craniata; Vertebrata; Euteleostomi; Mammalia; Eutheria; Euarchontoglires; Primates; Haplorrhini; Catarrhini; Hominidae; Homo	TR42668|c1_g1_i1|m.63527	419-1408[+]	FFAR2_HUMAN^FFAR2_HUMAN^Q:3-329,H:4-330^85.63%ID^E:0^RecName: Full=Free fatty acid receptor 2;^Eukaryota; Metazoa; Chordata; Craniata; Vertebrata; Euteleostomi; Mammalia; Eutheria; Euarchontoglires; Primates; Haplorrhini; Catarrhini; Hominidae; Homo	PF00001.16^7tm_1^7 transmembrane receptor (rhodopsin family)^24-271^E:2.3e-36`PF10323.4^7TM_GPCR_Srv^Serpentine type 7TM GPCR chemoreceptor Srv^40-283^E:2.7e-06	NA	ExpAA=141.91^PredHel=6^Topology=o10-32i45-67o82-104i124-146o184-206i219-241o	NOG47521^Fibronectin type iii domain protein	GO:0042995^cellular_component^cell projection`GO:0005887^cellular_component^integral component of plasma membrane`GO:0005886^cellular_component^plasma membrane`GO:0004930^molecular_function^G-protein coupled receptor activity`GO:0008289^molecular_function^lipid binding`GO:0002752^biological_process^cell surface pattern recognition receptor signaling pathway`GO:0071398^biological_process^cellular …	GO:0004930^molecular_function^G-protein coupled receptor activity`GO:0007186^biological_process^G-protein coupled receptor signaling pathway`GO:0016021^cellular_component^integral component of membrane
TR118379|c0_g1	NA	0.394156	6.27668	3.6028	2.93515	0.980077	-2.99482	0.00274609	0.0345128	0	0.538	0.481	0	0	17.482	9.204	4.769	4.357	0.597	0	TR118379|c0_g1_i2	NA	NA	NA	NA	NA	TR118379|c0_g1_i2|m.173178	1-282[+]	NA	NA	NA	NA	NA	NA	NA
TR102535|c1_g1	TR102535|c1_g1_i1	4.02854	43.246	25.4199	2.93454	0.795819	-3.68744	0.00022652	0.00660831	0.049	0.127	0.164	0.031	0.035	1.891	0.366	2.149	0.701	0.094	0	TR102535|c1_g1_i1	0.00129743	0.998703	0.138584	0.0956731	LTBP2_HUMAN^LTBP2_HUMAN^Q:18-3848,H:549-1821^88.57%ID^E:0^RecName: Full=Latent-transforming growth factor beta-binding protein 2;^Eukaryota; Metazoa; Chordata; Craniata; Vertebrata; Euteleostomi; Mammalia; Eutheria; Euarchontoglires; Primates; Haplorrhini; Catarrhini; Hominidae; Homo	TR102535|c1_g1_i1|m.149561	3-3851[+]	LTBP2_HUMAN^LTBP2_HUMAN^Q:6-1282,H:549-1821^88.57%ID^E:0^RecName: Full=Latent-transforming growth factor beta-binding protein 2;^Eukaryota; Metazoa; Chordata; Craniata; Vertebrata; Euteleostomi; Mammalia; Eutheria; Euarchontoglires; Primates; Haplorrhini; Catarrhini; Hominidae; Homo	PF00683.12^TB^TB domain^18-53^E:2e-06`PF07645.10^EGF_CA^Calcium-binding EGF domain^79-118^E:2.5e-07`PF00683.12^TB^TB domain^138-180^E:5.2e-14`PF07645.10^EGF_CA^Calcium-binding EGF domain^305-346^E:2.2e-06`PF12662.2^cEGF^Complement Clr-like EGF-like^328-351^E:3.2e-06`PF07645.10^EGF_CA^Calcium-binding EGF domain^348-385^E:1.5e-06`PF12662.2^cEGF^Complement Clr-like EGF-like^369-394^E:1.2e-06`PF07645…	NA	NA	NA	GO:0005615^cellular_component^extracellular space`GO:0070062^cellular_component^extracellular vesicular exosome`GO:0005578^cellular_component^proteinaceous extracellular matrix`GO:0005509^molecular_function^calcium ion binding`GO:0008201^molecular_function^heparin binding`GO:0009306^biological_process^protein secretion`GO:0006605^biological_process^protein targeting`GO:0007179^biological_process^…	GO:0005509^molecular_function^calcium ion binding`GO:0005515^molecular_function^protein binding
TR163016|c5_g2	TR163016|c5_g2_i5	169.231	1430.49	857.191	2.92859	0.494771	-5.91908	3.24e-09	1.49e-06	5.883	15.255	7.624	5.263	8.201	121.303	100.803	167.54	94.198	20.618	20.472	TR163016|c5_g2_i5	8.69e-14	1	0.050785	0.0254023	FOSB_MOUSE^FOSB_MOUSE^Q:558-1112,H:1-224^74.11%ID^E:1e-27^RecName: Full=Protein fosB;^Eukaryota; Metazoa; Chordata; Craniata; Vertebrata; Euteleostomi; Mammalia; Eutheria; Euarchontoglires; Glires; Rodentia; Sciurognathi; Muroidea; Muridae; Murinae; Mus; Mus`FOSB_MOUSE^FOSB_MOUSE^Q:1147-1314,H:283-338^91.07%ID^E:2e-23^RecName: Full=Protein fosB;^Eukaryota; Metazoa; Chordata; Craniata; Vertebrata;…	TR163016|c5_g2_i5|m.237404	558-1154[+]	FOSB_MOUSE^FOSB_MOUSE^Q:1-198,H:1-237^79.75%ID^E:8e-66^RecName: Full=Protein fosB;^Eukaryota; Metazoa; Chordata; Craniata; Vertebrata; Euteleostomi; Mammalia; Eutheria; Euarchontoglires; Glires; Rodentia; Sciurognathi; Muroidea; Muridae; Murinae; Mus; Mus	PF00170.16^bZIP_1^bZIP transcription factor^114-172^E:7.1e-09`PF07716.10^bZIP_2^Basic region leucine zipper^116-168^E:2.2e-07`PF03131.12^bZIP_Maf^bZIP Maf transcription factor^118-172^E:7.1e-05	NA	NA	NA	GO:0005634^cellular_component^nucleus`GO:0003677^molecular_function^DNA binding`GO:0003690^molecular_function^double-stranded DNA binding`GO:0043565^molecular_function^sequence-specific DNA binding`GO:0003700^molecular_function^sequence-specific DNA binding transcription factor activity`GO:0071277^biological_process^cellular response to calcium ion`GO:0032870^biological_process^cellular response …	GO:0003700^molecular_function^sequence-specific DNA binding transcription factor activity`GO:0043565^molecular_function^sequence-specific DNA binding`GO:0006355^biological_process^regulation of transcription, DNA-templated`GO:0003677^molecular_function^DNA binding`GO:0005634^cellular_component^nucleus
TR163016|c5_g2	TR163016|c5_g2_i1	169.231	1430.49	857.191	2.92859	0.494771	-5.91908	3.24e-09	1.49e-06	5.883	15.255	7.624	5.263	8.201	121.303	100.803	167.54	94.198	20.618	20.472	TR163016|c5_g2_i1	2.5e-07	1	0.0242549	0.0227689	FOSB_MOUSE^FOSB_MOUSE^Q:558-1229,H:1-224^95.54%ID^E:6e-63^RecName: Full=Protein fosB;^Eukaryota; Metazoa; Chordata; Craniata; Vertebrata; Euteleostomi; Mammalia; Eutheria; Euarchontoglires; Glires; Rodentia; Sciurognathi; Muroidea; Muridae; Murinae; Mus; Mus`FOSB_MOUSE^FOSB_MOUSE^Q:1264-1431,H:283-338^91.07%ID^E:3e-23^RecName: Full=Protein fosB;^Eukaryota; Metazoa; Chordata; Craniata; Vertebrata;…	TR163016|c5_g2_i1|m.237394	558-1271[+]	FOSB_HUMAN^FOSB_HUMAN^Q:1-237,H:1-237^97.89%ID^E:3e-164^RecName: Full=Protein fosB;^Eukaryota; Metazoa; Chordata; Craniata; Vertebrata; Euteleostomi; Mammalia; Eutheria; Euarchontoglires; Primates; Haplorrhini; Catarrhini; Hominidae; Homo	PF00170.16^bZIP_1^bZIP transcription factor^153-211^E:9.9e-09`PF07716.10^bZIP_2^Basic region leucine zipper^155-207^E:3e-07`PF03131.12^bZIP_Maf^bZIP Maf transcription factor^157-211^E:0.0001	NA	NA	NA	GO:0005634^cellular_component^nucleus`GO:0003677^molecular_function^DNA binding`GO:0003690^molecular_function^double-stranded DNA binding`GO:0043565^molecular_function^sequence-specific DNA binding`GO:0003700^molecular_function^sequence-specific DNA binding transcription factor activity`GO:0008134^molecular_function^transcription factor binding`GO:0071277^biological_process^cellular response to c…	GO:0003700^molecular_function^sequence-specific DNA binding transcription factor activity`GO:0043565^molecular_function^sequence-specific DNA binding`GO:0006355^biological_process^regulation of transcription, DNA-templated`GO:0003677^molecular_function^DNA binding`GO:0005634^cellular_component^nucleus
TR70652|c1_g4	TR70652|c1_g4_i6	66.1684	568.183	339.995	2.92539	0.529792	-5.52177	3.36e-08	1.01e-05	6.898	3.342	3.032	4.57	6.032	137.892	186.267	153.156	29.435	13.578	72.271	TR70652|c1_g4_i6	0.000192501	0.999807	0.0537613	0.0237834	IL24_HUMAN^IL24_HUMAN^Q:164-307,H:12-57^58.33%ID^E:2e-08^RecName: Full=Interleukin-24;^Eukaryota; Metazoa; Chordata; Craniata; Vertebrata; Euteleostomi; Mammalia; Eutheria; Euarchontoglires; Primates; Haplorrhini; Catarrhini; Hominidae; Homo	NA	NA	NA	NA	NA	NA	NA	GO:0005783^cellular_component^endoplasmic reticulum`GO:0005615^cellular_component^extracellular space`GO:0006915^biological_process^apoptotic process`GO:0071353^biological_process^cellular response to interleukin-4`GO:0071222^biological_process^cellular response to lipopolysaccharide`GO:0030336^biological_process^negative regulation of cell migration`GO:0008285^biological_process^negative regulat…	NA
TR70652|c1_g4	TR70652|c1_g4_i7	66.1684	568.183	339.995	2.92539	0.529792	-5.52177	3.36e-08	1.01e-05	6.898	3.342	3.032	4.57	6.032	137.892	186.267	153.156	29.435	13.578	72.271	TR70652|c1_g4_i7	1.31e-05	0.999987	0.0528024	0.0501347	IL24_HUMAN^IL24_HUMAN^Q:178-555,H:81-206^75.4%ID^E:3e-60^RecName: Full=Interleukin-24;^Eukaryota; Metazoa; Chordata; Craniata; Vertebrata; Euteleostomi; Mammalia; Eutheria; Euarchontoglires; Primates; Haplorrhini; Catarrhini; Hominidae; Homo	TR70652|c1_g4_i7|m.103494	196-558[+]	IL24_HUMAN^IL24_HUMAN^Q:2-120,H:88-206^74.79%ID^E:6e-59^RecName: Full=Interleukin-24;^Eukaryota; Metazoa; Chordata; Craniata; Vertebrata; Euteleostomi; Mammalia; Eutheria; Euarchontoglires; Primates; Haplorrhini; Catarrhini; Hominidae; Homo	NA	NA	NA	NA	GO:0005783^cellular_component^endoplasmic reticulum`GO:0005615^cellular_component^extracellular space`GO:0006915^biological_process^apoptotic process`GO:0071353^biological_process^cellular response to interleukin-4`GO:0071222^biological_process^cellular response to lipopolysaccharide`GO:0030336^biological_process^negative regulation of cell migration`GO:0008285^biological_process^negative regulat…	NA
TR156050|c0_g2	NA	0.740038	12.5571	7.18572	2.92308	1.00233	-2.91627	0.00354247	0.0406232	0	0	1.136	0.952	0	0	2.541	23.653	2.313	0	18.425	TR156050|c0_g2_i1	NA	NA	NA	NA	NA	NA	NA	NA	NA	NA	NA	NA	NA	NA
TR83898|c3_g1	TR83898|c3_g1_i6	114.274	935.831	562.396	2.921	0.432723	-6.75026	1.48e-11	1.5e-08	3.561	2.203	6.306	4.445	4.585	22.168	49.917	70.276	16.469	27.731	18.254	TR83898|c3_g1_i6	0.0023198	0.99768	0.126785	0.116219	STEA4_HUMAN^STEA4_HUMAN^Q:220-1593,H:1-458^83.84%ID^E:0^RecName: Full=Metalloreductase STEAP4;^Eukaryota; Metazoa; Chordata; Craniata; Vertebrata; Euteleostomi; Mammalia; Eutheria; Euarchontoglires; Primates; Haplorrhini; Catarrhini; Hominidae; Homo	TR83898|c3_g1_i6|m.122735	220-1632[+]	STEA4_HUMAN^STEA4_HUMAN^Q:1-458,H:1-458^83.84%ID^E:0^RecName: Full=Metalloreductase STEAP4;^Eukaryota; Metazoa; Chordata; Craniata; Vertebrata; Euteleostomi; Mammalia; Eutheria; Euarchontoglires; Primates; Haplorrhini; Catarrhini; Hominidae; Homo	PF03807.12^F420_oxidored^NADP oxidoreductase coenzyme F420-dependent^22-106^E:2.9e-12`PF01794.14^Ferric_reduct^Ferric reductase like transmembrane component^247-393^E:6.3e-23	NA	ExpAA=133.00^PredHel=6^Topology=i202-224o246-268i293-315o347-369i381-403o418-440i	COG2085^NADP oxidoreductase, coenzyme f420-dependent	GO:0005768^cellular_component^endosome`GO:0070062^cellular_component^extracellular vesicular exosome`GO:0000139^cellular_component^Golgi membrane`GO:0016021^cellular_component^integral component of membrane`GO:0005886^cellular_component^plasma membrane`GO:0008823^molecular_function^cupric reductase activity`GO:0052851^molecular_function^ferric-chelate reductase (NADPH) activity`GO:0046872^molecul…	NA
TR83898|c3_g1	TR83898|c3_g1_i2	114.274	935.831	562.396	2.921	0.432723	-6.75026	1.48e-11	1.5e-08	3.561	2.203	6.306	4.445	4.585	22.168	49.917	70.276	16.469	27.731	18.254	TR83898|c3_g1_i2	0.000306352	0.999694	0.113954	0.114222	STEA4_HUMAN^STEA4_HUMAN^Q:112-1485,H:1-458^83.84%ID^E:0^RecName: Full=Metalloreductase STEAP4;^Eukaryota; Metazoa; Chordata; Craniata; Vertebrata; Euteleostomi; Mammalia; Eutheria; Euarchontoglires; Primates; Haplorrhini; Catarrhini; Hominidae; Homo	TR83898|c3_g1_i2|m.122730	112-1524[+]	STEA4_HUMAN^STEA4_HUMAN^Q:1-458,H:1-458^83.84%ID^E:0^RecName: Full=Metalloreductase STEAP4;^Eukaryota; Metazoa; Chordata; Craniata; Vertebrata; Euteleostomi; Mammalia; Eutheria; Euarchontoglires; Primates; Haplorrhini; Catarrhini; Hominidae; Homo	PF03807.12^F420_oxidored^NADP oxidoreductase coenzyme F420-dependent^22-106^E:2.9e-12`PF01794.14^Ferric_reduct^Ferric reductase like transmembrane component^247-393^E:6.3e-23	NA	ExpAA=133.00^PredHel=6^Topology=i202-224o246-268i293-315o347-369i381-403o418-440i	COG2085^NADP oxidoreductase, coenzyme f420-dependent	GO:0005768^cellular_component^endosome`GO:0070062^cellular_component^extracellular vesicular exosome`GO:0000139^cellular_component^Golgi membrane`GO:0016021^cellular_component^integral component of membrane`GO:0005886^cellular_component^plasma membrane`GO:0008823^molecular_function^cupric reductase activity`GO:0052851^molecular_function^ferric-chelate reductase (NADPH) activity`GO:0046872^molecul…	NA
TR70637|c0_g1	NA	0.382678	7.13307	4.06471	2.91594	1.02182	-2.85366	0.00432183	0.046129	0	0	0.164	0	0.15	2.101	0.463	4.209	0	0	0.366	TR70637|c0_g1_i1	NA	NA	NA	NA	NA	TR70637|c0_g1_i1|m.103482	230-526[+]	NA	NA	NA	NA	NA	NA	NA
TR45020|c4_g3	NA	0.562244	9.17349	5.25929	2.91351	0.988974	-2.94599	0.00321922	0.0380873	0.673	0.274	0	0	0	2.952	0	3.224	0	10.749	2.745	TR45020|c4_g3_i1	NA	NA	NA	NA	NA	TR45020|c4_g3_i1|m.66742	2-301[+]	NA	NA	NA	NA	NA	NA	NA
TR76380|c0_g1	TR76380|c0_g1_i1	18.7719	172.582	102.668	2.91062	0.654558	-4.4467	8.72e-06	0.000661132	0.517	0.401	0.404	1.062	0.794	18.501	12.369	3.951	1.785	1.142	1.441	TR76380|c0_g1_i1	0.00668567	0.993314	0.127583	0.113	PLEK_HUMAN^PLEK_HUMAN^Q:74-1123,H:1-350^95.71%ID^E:0^RecName: Full=Pleckstrin;^Eukaryota; Metazoa; Chordata; Craniata; Vertebrata; Euteleostomi; Mammalia; Eutheria; Euarchontoglires; Primates; Haplorrhini; Catarrhini; Hominidae; Homo	TR76380|c0_g1_i1|m.111381	74-1126[+]	PLEK_HUMAN^PLEK_HUMAN^Q:1-350,H:1-350^95.71%ID^E:0^RecName: Full=Pleckstrin;^Eukaryota; Metazoa; Chordata; Craniata; Vertebrata; Euteleostomi; Mammalia; Eutheria; Euarchontoglires; Primates; Haplorrhini; Catarrhini; Hominidae; Homo	PF00169.24^PH^PH domain^6-101^E:5.1e-20`PF15406.1^PH_6^Pleckstrin homology domain^31-98^E:3.2e-07`PF15410.1^PH_9^Pleckstrin homology domain^39-96^E:1.2e-06`PF00610.16^DEP^Domain found in Dishevelled, Egl-10, and Pleckstrin (DEP)^139-219^E:2.9e-15`PF00169.24^PH^PH domain^245-345^E:9.4e-19	NA	NA	NA	GO:0005737^cellular_component^cytoplasm`GO:0005829^cellular_component^cytosol`GO:0005576^cellular_component^extracellular region`GO:0016020^cellular_component^membrane`GO:0032587^cellular_component^ruffle membrane`GO:0043325^molecular_function^phosphatidylinositol-3,4-bisphosphate binding`GO:0042803^molecular_function^protein homodimerization activity`GO:0005080^molecular_function^protein kinase …	GO:0035556^biological_process^intracellular signal transduction
TR76380|c0_g1	TR76380|c0_g1_i2	18.7719	172.582	102.668	2.91062	0.654558	-4.4467	8.72e-06	0.000661132	0.517	0.401	0.404	1.062	0.794	18.501	12.369	3.951	1.785	1.142	1.441	TR76380|c0_g1_i2	0.000123851	0.999876	0.0776769	0.0644565	PLEK_HUMAN^PLEK_HUMAN^Q:74-1123,H:1-350^95.71%ID^E:0^RecName: Full=Pleckstrin;^Eukaryota; Metazoa; Chordata; Craniata; Vertebrata; Euteleostomi; Mammalia; Eutheria; Euarchontoglires; Primates; Haplorrhini; Catarrhini; Hominidae; Homo	TR76380|c0_g1_i2|m.111385	74-1126[+]	PLEK_HUMAN^PLEK_HUMAN^Q:1-350,H:1-350^95.71%ID^E:0^RecName: Full=Pleckstrin;^Eukaryota; Metazoa; Chordata; Craniata; Vertebrata; Euteleostomi; Mammalia; Eutheria; Euarchontoglires; Primates; Haplorrhini; Catarrhini; Hominidae; Homo	PF00169.24^PH^PH domain^6-101^E:5.1e-20`PF15406.1^PH_6^Pleckstrin homology domain^31-98^E:3.2e-07`PF15410.1^PH_9^Pleckstrin homology domain^39-96^E:1.2e-06`PF00610.16^DEP^Domain found in Dishevelled, Egl-10, and Pleckstrin (DEP)^139-219^E:2.9e-15`PF00169.24^PH^PH domain^245-345^E:9.4e-19	NA	NA	NA	GO:0005737^cellular_component^cytoplasm`GO:0005829^cellular_component^cytosol`GO:0005576^cellular_component^extracellular region`GO:0016020^cellular_component^membrane`GO:0032587^cellular_component^ruffle membrane`GO:0043325^molecular_function^phosphatidylinositol-3,4-bisphosphate binding`GO:0042803^molecular_function^protein homodimerization activity`GO:0005080^molecular_function^protein kinase …	GO:0035556^biological_process^intracellular signal transduction
TR94362|c0_g1	NA	0.745704	8.86504	5.17443	2.90944	0.857795	-3.39177	0.000694438	0.0138705	0	0	0.337	0.094	0	0.41	1.561	0.817	0.106	0.681	2.162	TR94362|c0_g1_i2	NA	NA	NA	NA	CXG3_HUMAN^CXG3_HUMAN^Q:144-926,H:1-260^78.93%ID^E:3e-129^RecName: Full=Gap junction gamma-3 protein;^Eukaryota; Metazoa; Chordata; Craniata; Vertebrata; Euteleostomi; Mammalia; Eutheria; Euarchontoglires; Primates; Haplorrhini; Catarrhini; Hominidae; Homo	TR94362|c0_g1_i2|m.137851	144-935[+]	CXG3_HUMAN^CXG3_HUMAN^Q:1-261,H:1-260^78.93%ID^E:1e-147^RecName: Full=Gap junction gamma-3 protein;^Eukaryota; Metazoa; Chordata; Craniata; Vertebrata; Euteleostomi; Mammalia; Eutheria; Euarchontoglires; Primates; Haplorrhini; Catarrhini; Hominidae; Homo	PF00029.14^Connexin^Connexin^5-99^E:4.1e-32`PF10582.4^Connexin_CCC^Gap junction channel protein cysteine-rich domain^148-214^E:2.1e-24	NA	ExpAA=72.16^PredHel=3^Topology=i20-42o79-101i198-220o	NOG42371^Transcription factor which regulates nonfermentable carbon utilization. Activator of gluconeogenetic genes (By similarity)	GO:0005922^cellular_component^connexon complex`GO:0016021^cellular_component^integral component of membrane`GO:0043209^cellular_component^myelin sheath`GO:0007154^biological_process^cell communication`GO:0042552^biological_process^myelination`GO:0007605^biological_process^sensory perception of sound	NA
TR47406|c4_g2	NA	0.758362	8.91784	5.20899	2.90918	0.85789	-3.39109	0.000696154	0.0138885	0	0	1.338	0	0.494	3.099	0.527	8.933	4.856	1.949	10.831	TR47406|c4_g2_i1	NA	NA	NA	NA	KLK6_HUMAN^KLK6_HUMAN^Q:2-133,H:151-194^79.55%ID^E:1e-18^RecName: Full=Kallikrein-6;^Eukaryota; Metazoa; Chordata; Craniata; Vertebrata; Euteleostomi; Mammalia; Eutheria; Euarchontoglires; Primates; Haplorrhini; Catarrhini; Hominidae; Homo	TR47406|c4_g2_i1|m.70565	2-268[+]	KLK6_HUMAN^KLK6_HUMAN^Q:1-44,H:151-194^79.55%ID^E:5e-19^RecName: Full=Kallikrein-6;^Eukaryota; Metazoa; Chordata; Craniata; Vertebrata; Euteleostomi; Mammalia; Eutheria; Euarchontoglires; Primates; Haplorrhini; Catarrhini; Hominidae; Homo	PF00089.21^Trypsin^Trypsin^2-44^E:1.8e-08	NA	NA	COG5640^protease	GO:0005737^cellular_component^cytoplasm`GO:0005783^cellular_component^endoplasmic reticulum`GO:0005576^cellular_component^extracellular region`GO:0005615^cellular_component^extracellular space`GO:0045171^cellular_component^intercellular bridge`GO:0015630^cellular_component^microtubule cytoskeleton`GO:0005739^cellular_component^mitochondrion`GO:0031965^cellular_component^nuclear membrane`GO:000563…	GO:0004252^molecular_function^serine-type endopeptidase activity`GO:0006508^biological_process^proteolysis
TR99202|c1_g1	NA	0.768558	10.8453	6.26496	2.90823	0.952889	-3.05201	0.00227313	0.0306924	0.117	0.137	0	0	0	2.269	0.99	0.493	0.058	0	0.206	TR99202|c1_g1_i1	NA	NA	NA	NA	NA	TR99202|c1_g1_i1|m.144808	32-334[+]	NA	NA	NA	NA	NA	NA	NA
TR131518|c4_g1	NA	2.47711	24.8145	14.6611	2.90718	0.753672	-3.85735	0.000114621	0.00413506	0.146	0.137	0.067	0.165	0.406	8.09	1.421	3.246	0.365	0.346	0.423	TR131518|c4_g1_i1	NA	NA	NA	NA	FA65B_RAT^FA65B_RAT^Q:240-572,H:640-749^76.58%ID^E:1e-42^RecName: Full=Protein FAM65B;^Eukaryota; Metazoa; Chordata; Craniata; Vertebrata; Euteleostomi; Mammalia; Eutheria; Euarchontoglires; Glires; Rodentia; Sciurognathi; Muroidea; Muridae; Murinae; Rattus	TR131518|c4_g1_i1|m.192316	1-303[+]	NA	NA	NA	NA	NA	NA	NA
TR3025|c0_g1	NA	1.52071	20.9572	12.1224	2.90448	0.947083	-3.06677	0.00216389	0.0298049	0	0	0	0.33	0.6	0.725	6.653	0	0.192	4.788	1.247	TR3025|c0_g1_i1	NA	NA	NA	NA	LRP8_HUMAN^LRP8_HUMAN^Q:241-2,H:165-246^89.02%ID^E:1e-25^RecName: Full=Low-density lipoprotein receptor-related protein 8;^Eukaryota; Metazoa; Chordata; Craniata; Vertebrata; Euteleostomi; Mammalia; Eutheria; Euarchontoglires; Primates; Haplorrhini; Catarrhini; Hominidae; Homo	TR3025|c0_g1_i1|m.4326	3-908[+]	NA	NA	NA	NA	NA	NA	NA
TR34594|c2_g1	NA	0.384279	5.16491	2.9919	2.90215	0.921774	-3.14844	0.00164145	0.0248005	0.137	0.169	0	0	0	0.704	1.023	0.616	1.19	1.31	0	TR34594|c2_g1_i1	NA	NA	NA	NA	NA	NA	NA	NA	NA	NA	NA	NA	NA	NA
TR20477|c0_g3	TR20477|c0_g3_i1	24.1877	189.767	114.504	2.90062	0.353272	-8.21072	2.2e-16	5.1e-13	0.976	0.854	0.732	0.645	0.653	8.279	6.028	7.522	7.995	2.672	4.014	TR20477|c0_g3_i1	2.76e-13	1	0.134742	0.129649	EGR2_PIG^EGR2_PIG^Q:318-1709,H:1-464^93.78%ID^E:0^RecName: Full=E3 SUMO-protein ligase EGR2;^Eukaryota; Metazoa; Chordata; Craniata; Vertebrata; Euteleostomi; Mammalia; Eutheria; Laurasiatheria; Cetartiodactyla; Suina; Suidae; Sus	TR20477|c0_g3_i1|m.30145	318-1733[+]	EGR2_PIG^EGR2_PIG^Q:1-471,H:1-471^94.08%ID^E:0^RecName: Full=E3 SUMO-protein ligase EGR2;^Eukaryota; Metazoa; Chordata; Craniata; Vertebrata; Euteleostomi; Mammalia; Eutheria; Laurasiatheria; Cetartiodactyla; Suina; Suidae; Sus	PF11928.3^DUF3446^Domain of unknown function (DUF3446)^93-183^E:3.5e-23`PF00096.21^zf-C2H2^Zinc finger, C2H2 type^336-360^E:4.8e-06`PF13894.1^zf-C2H2_4^C2H2-type zinc finger^336-360^E:0.0012`PF13912.1^zf-C2H2_6^C2H2-type zinc finger^343-358^E:85`PF13465.1^zf-H2C2_2^Zinc-finger double domain^353-376^E:6.7e-07`PF00096.21^zf-C2H2^Zinc finger, C2H2 type^366-388^E:0.0006`PF13894.1^zf-C2H2_4^C2H2-type …	NA	NA	COG5048^Zinc finger protein	GO:0005737^cellular_component^cytoplasm`GO:0005634^cellular_component^nucleus`GO:0003682^molecular_function^chromatin binding`GO:0016874^molecular_function^ligase activity`GO:0046872^molecular_function^metal ion binding`GO:0003700^molecular_function^sequence-specific DNA binding transcription factor activity`GO:0044212^molecular_function^transcription regulatory region DNA binding`GO:0035284^biol…	GO:0046872^molecular_function^metal ion binding
TR31845|c1_g2	TR31845|c1_g2_i1	5.63515	52.6683	31.2896	2.89924	0.68168	-4.25308	2.11e-05	0.00122682	0.595	0.527	1.454	1.235	0.758	9.025	6.351	5.373	0.787	1.781	28.97	TR31845|c1_g2_i1	0.00149282	0.998507	0.125695	0.110216	NA	NA	NA	NA	NA	NA	NA	NA	NA	NA
TR38798|c1_g1	TR38798|c1_g1_i2	8.36401	71.8923	43.0158	2.89879	0.570194	-5.08388	3.7e-07	6.15e-05	0.263	0.306	0.096	0.299	0.362	5.883	2.993	1.993	1.046	0.513	1.407	TR38798|c1_g1_i2	0.000384253	0.999616	0.167603	0.146659	CXCR2_CANFA^CXCR2_CANFA^Q:105-1109,H:7-345^78.89%ID^E:4e-171^RecName: Full=C-X-C chemokine receptor type 2;^Eukaryota; Metazoa; Chordata; Craniata; Vertebrata; Euteleostomi; Mammalia; Eutheria; Laurasiatheria; Carnivora; Caniformia; Canidae; Canis	TR38798|c1_g1_i2|m.57410	3-1145[+]	CXCR2_BOVIN^CXCR2_BOVIN^Q:40-380,H:20-360^79.77%ID^E:0^RecName: Full=C-X-C chemokine receptor type 2;^Eukaryota; Metazoa; Chordata; Craniata; Vertebrata; Euteleostomi; Mammalia; Eutheria; Laurasiatheria; Cetartiodactyla; Ruminantia; Pecora; Bovidae; Bovinae; Bos	PF00001.16^7tm_1^7 transmembrane receptor (rhodopsin family)^85-334^E:2.3e-56	NA	ExpAA=143.27^PredHel=6^Topology=o71-93i105-127o147-169i181-203o237-259i272-291o	NA	GO:0016021^cellular_component^integral component of membrane`GO:0005886^cellular_component^plasma membrane`GO:0016494^molecular_function^C-X-C chemokine receptor activity`GO:0006935^biological_process^chemotaxis	GO:0004930^molecular_function^G-protein coupled receptor activity`GO:0007186^biological_process^G-protein coupled receptor signaling pathway`GO:0016021^cellular_component^integral component of membrane
TR38798|c1_g1	TR38798|c1_g1_i1	8.36401	71.8923	43.0158	2.89879	0.570194	-5.08388	3.7e-07	6.15e-05	0.263	0.306	0.096	0.299	0.362	5.883	2.993	1.993	1.046	0.513	1.407	TR38798|c1_g1_i1	0.00182706	0.998173	0.105694	0.0713053	CXCR2_CANFA^CXCR2_CANFA^Q:141-1145,H:7-345^78.89%ID^E:4e-171^RecName: Full=C-X-C chemokine receptor type 2;^Eukaryota; Metazoa; Chordata; Craniata; Vertebrata; Euteleostomi; Mammalia; Eutheria; Laurasiatheria; Carnivora; Caniformia; Canidae; Canis	TR38798|c1_g1_i1|m.57409	111-1181[+]	CXCR2_BOVIN^CXCR2_BOVIN^Q:16-356,H:20-360^79.77%ID^E:0^RecName: Full=C-X-C chemokine receptor type 2;^Eukaryota; Metazoa; Chordata; Craniata; Vertebrata; Euteleostomi; Mammalia; Eutheria; Laurasiatheria; Cetartiodactyla; Ruminantia; Pecora; Bovidae; Bovinae; Bos	PF00001.16^7tm_1^7 transmembrane receptor (rhodopsin family)^61-310^E:1.9e-56	NA	ExpAA=140.57^PredHel=6^Topology=o47-69i81-103o123-145i157-179o213-235i248-267o	NA	GO:0016021^cellular_component^integral component of membrane`GO:0005886^cellular_component^plasma membrane`GO:0016494^molecular_function^C-X-C chemokine receptor activity`GO:0006935^biological_process^chemotaxis	GO:0004930^molecular_function^G-protein coupled receptor activity`GO:0007186^biological_process^G-protein coupled receptor signaling pathway`GO:0016021^cellular_component^integral component of membrane
TR151503|c1_g1	NA	0.906673	11.6801	6.78308	2.88958	0.911902	-3.16874	0.00153102	0.0236538	0.068	0	0	0.252	0	0.683	0.42	1.847	0.221	0	2.173	TR151503|c1_g1_i1	NA	NA	NA	NA	NA	NA	NA	NA	NA	NA	NA	NA	NA	NA
TR1438|c1_g5	NA	0.918175	11.3227	6.59337	2.88649	0.887789	-3.25132	0.0011487	0.0193578	5.551	1.95	0	0	0	4.328	14.716	4.623	2.937	54.562	17.522	TR1438|c1_g5_i1	NA	NA	NA	NA	NA	NA	NA	NA	NA	NA	NA	NA	NA	NA
TR63441|c0_g1	TR63441|c0_g1_i7	5.90165	61.8833	36.4371	2.872	0.813674	-3.52967	0.000416071	0.00988723	0.537	0	0.298	0.039	0.406	0.389	13.833	0.022	0.557	1.111	8.372	TR63441|c0_g1_i7	2.57e-06	0.999997	0.0525041	0.0136071	LORF2_HUMAN^LORF2_HUMAN^Q:4288-4106,H:1200-1260^42.62%ID^E:3e-07^RecName: Full=LINE-1 retrotransposable element ORF2 protein;^Eukaryota; Metazoa; Chordata; Craniata; Vertebrata; Euteleostomi; Mammalia; Eutheria; Euarchontoglires; Primates; Haplorrhini; Catarrhini; Hominidae; Homo	TR63441|c0_g1_i7|m.93455	1202-1450[+]	NA	NA	NA	NA	NA	NA	NA
TR13376|c0_g1	NA	1.89388	18.4869	10.9446	2.86927	0.754166	-3.80456	0.000142059	0.00476297	0	0.063	0.221	0.142	0.106	2.143	0.108	2.44	0.768	0.482	0.377	TR13376|c0_g1_i2	NA	NA	NA	NA	RBPJL_HUMAN^RBPJL_HUMAN^Q:269-108,H:207-260^88.89%ID^E:3e-20^RecName: Full=Recombining binding protein suppressor of hairless-like protein;^Eukaryota; Metazoa; Chordata; Craniata; Vertebrata; Euteleostomi; Mammalia; Eutheria; Euarchontoglires; Primates; Haplorrhini; Catarrhini; Hominidae; Homo	NA	NA	NA	NA	NA	NA	NA	GO:0005634^cellular_component^nucleus`GO:0005667^cellular_component^transcription factor complex`GO:0000978^molecular_function^RNA polymerase II core promoter proximal region sequence-specific DNA binding`GO:0000982^molecular_function^RNA polymerase II core promoter proximal region sequence-specific DNA binding transcription factor activity`GO:0003700^molecular_function^sequence-specific DNA bind…	NA
TR10189|c0_g1	NA	0.372801	6.01125	3.44832	2.86737	0.993048	-2.88744	0.00388385	0.0430034	0.166	0	0	0	0.168	1.156	1.701	0.896	0	0	2.791	TR10189|c0_g1_i1	NA	NA	NA	NA	NA	NA	NA	NA	NA	NA	NA	NA	NA	NA
TR97857|c0_g4	TR97857|c0_g4_i1	65.0625	562.439	336.359	2.86563	0.616224	-4.65031	3.31e-06	0.000327332	26.449	19.493	11.167	37.012	17.266	97.223	287.996	351.738	23.168	23.101	339.007	TR97857|c0_g4_i1	0.00348321	0.996517	0.133332	0.129358	RM09_MOUSE^RM09_MOUSE^Q:6-320,H:84-190^37.38%ID^E:1e-08^RecName: Full=39S ribosomal protein L9, mitochondrial;^Eukaryota; Metazoa; Chordata; Craniata; Vertebrata; Euteleostomi; Mammalia; Eutheria; Euarchontoglires; Glires; Rodentia; Sciurognathi; Muroidea; Muridae; Murinae; Mus; Mus`RM09_MOUSE^RM09_MOUSE^Q:109-267,H:120-172^67.92%ID^E:1e-05^RecName: Full=39S ribosomal protein L9, mitochondrial;^E…	NA	NA	NA	NA	NA	NA	NA	GO:0005739^cellular_component^mitochondrion`GO:0005840^cellular_component^ribosome`GO:0044822^molecular_function^poly(A) RNA binding`GO:0003735^molecular_function^structural constituent of ribosome`GO:0006412^biological_process^translation	NA
TR97857|c0_g4	TR97857|c0_g4_i4	65.0625	562.439	336.359	2.86563	0.616224	-4.65031	3.31e-06	0.000327332	26.449	19.493	11.167	37.012	17.266	97.223	287.996	351.738	23.168	23.101	339.007	TR97857|c0_g4_i4	0.00154945	0.998451	0.0852966	0.083374	RM09_MOUSE^RM09_MOUSE^Q:59-445,H:64-194^41.98%ID^E:4e-16^RecName: Full=39S ribosomal protein L9, mitochondrial;^Eukaryota; Metazoa; Chordata; Craniata; Vertebrata; Euteleostomi; Mammalia; Eutheria; Euarchontoglires; Glires; Rodentia; Sciurognathi; Muroidea; Muridae; Murinae; Mus; Mus`RM09_MOUSE^RM09_MOUSE^Q:222-590,H:120-217^47.97%ID^E:3e-14^RecName: Full=39S ribosomal protein L9, mitochondrial;^…	TR97857|c0_g4_i4|m.142662	1-348[+]	NA	NA	NA	NA	NA	NA	NA
TR97857|c0_g4	TR97857|c0_g4_i3	65.0625	562.439	336.359	2.86563	0.616224	-4.65031	3.31e-06	0.000327332	26.449	19.493	11.167	37.012	17.266	97.223	287.996	351.738	23.168	23.101	339.007	TR97857|c0_g4_i3	0.000303128	0.999697	0.0623949	0.057605	RM09_HUMAN^RM09_HUMAN^Q:91-246,H:195-246^71.15%ID^E:1e-19^RecName: Full=39S ribosomal protein L9, mitochondrial;^Eukaryota; Metazoa; Chordata; Craniata; Vertebrata; Euteleostomi; Mammalia; Eutheria; Euarchontoglires; Primates; Haplorrhini; Catarrhini; Hominidae; Homo`RM09_HUMAN^RM09_HUMAN^Q:225-296,H:240-263^62.5%ID^E:1e-19^RecName: Full=39S ribosomal protein L9, mitochondrial;^Eukaryota; Metazoa…	TR97857|c0_g4_i3|m.142661	1-264[+]	RM09_PAPAN^RM09_PAPAN^Q:31-82,H:195-246^69.23%ID^E:6e-19^RecName: Full=39S ribosomal protein L9, mitochondrial;^Eukaryota; Metazoa; Chordata; Craniata; Vertebrata; Euteleostomi; Mammalia; Eutheria; Euarchontoglires; Primates; Haplorrhini; Catarrhini; Cercopithecidae; Cercopithecinae; Papio	NA	NA	NA	NA	GO:0005739^cellular_component^mitochondrion`GO:0005840^cellular_component^ribosome`GO:0044822^molecular_function^poly(A) RNA binding`GO:0003735^molecular_function^structural constituent of ribosome`GO:0006412^biological_process^translation	NA
TR98754|c1_g1	TR98754|c1_g1_i3	3.46289	28.4552	17.0951	2.86206	0.543087	-5.26998	1.36e-07	2.98e-05	0.166	0.19	0.241	0	0.485	3.341	1.755	2.81	1.084	3.824	1.921	TR98754|c1_g1_i3	2.12e-08	1	0.0748406	0.0264068	NA	TR98754|c1_g1_i3|m.144098	1-270[+]	NA	NA	NA	NA	NA	NA	NA
TR144229|c1_g1	NA	0.552196	7.25837	4.21011	2.86049	0.930232	-3.07503	0.00210481	0.0292907	0	0	0.125	0.212	0	0.347	0.829	2.239	1.939	0	0.274	TR144229|c1_g1_i1	NA	NA	NA	NA	NA	TR144229|c1_g1_i1|m.210532	1-240[+]	NA	NA	NA	NA	NA	NA	NA
TR47627|c1_g1	NA	0.365807	4.84706	2.81013	2.85992	0.921052	-3.10506	0.0019024	0.0273168	0.176	0	0.183	0	0	2.479	0.743	0.974	0.557	0.702	0.217	TR47627|c1_g1_i2	NA	NA	NA	NA	NA	TR47627|c1_g1_i2|m.70898	1-321[+]	NA	NA	NA	NA	NA	NA	NA
TR100575|c1_g5	NA	1.65516	15.7618	9.34969	2.85704	0.721051	-3.96232	7.42e-05	0.00305589	1.737	0	1.868	3.044	0.829	8.226	56.462	17.317	3.503	19.696	16.87	TR100575|c1_g5_i6	NA	NA	NA	NA	NA	NA	NA	NA	NA	NA	NA	NA	NA	NA
TR113442|c1_g2	NA	0.370019	5.10799	2.95436	2.85449	0.939562	-3.03811	0.00238069	0.0315733	0	0	0.298	0.252	0	1.408	0.872	3.045	0	1.446	2.676	TR113442|c1_g2_i1	NA	NA	NA	NA	NA	TR113442|c1_g2_i1|m.165648	3-317[+]	NA	NA	NA	NA	NA	NA	NA
TR92329|c0_g1	NA	0.365807	5.08207	2.93831	2.85441	0.942267	-3.0293	0.00245119	0.032153	0.107	0	0.116	0	0	1.208	0.344	1.075	0.346	0.733	0	TR92329|c0_g1_i1	NA	NA	NA	NA	NA	TR92329|c0_g1_i1|m.135061	1-654[+]	NA	NA	NA	NA	NA	NA	NA
TR114192|c0_g1	NA	8.80974	85.1089	50.4275	2.85438	0.756608	-3.77261	0.000161551	0.00517559	1.493	0.39	0.578	0.087	0	12.345	5.716	2.519	7.726	3.091	0.583	TR114192|c0_g1_i3	NA	NA	NA	NA	NA	TR114192|c0_g1_i3|m.166699	1313-1891[+]	NA	NA	NA	NA	NA	NA	NA
TR160265|c1_g4	NA	0.388491	5.62803	3.24642	2.85086	0.97373	-2.92777	0.00341404	0.0396842	0	0.148	0	0.118	0	0.893	1.055	2.351	0	0.335	0.16	TR160265|c1_g4_i1	NA	NA	NA	NA	NA	TR160265|c1_g4_i1|m.233395	298-648[+]	NA	NA	NA	NA	NA	NA	NA
TR13858|c1_g2	NA	0.35593	5.57837	3.20453	2.84993	0.980672	-2.9061	0.00365963	0.0413761	0.215	0	0	0	0	0.914	0.108	0.918	0.422	1.268	0	TR13858|c1_g2_i1	NA	NA	NA	NA	IKZF4_HUMAN^IKZF4_HUMAN^Q:27-1076,H:61-410^99.14%ID^E:0^RecName: Full=Zinc finger protein Eos;^Eukaryota; Metazoa; Chordata; Craniata; Vertebrata; Euteleostomi; Mammalia; Eutheria; Euarchontoglires; Primates; Haplorrhini; Catarrhini; Hominidae; Homo	TR13858|c1_g2_i1|m.19799	3-1076[+]	IKZF4_HUMAN^IKZF4_HUMAN^Q:9-358,H:61-410^99.14%ID^E:0^RecName: Full=Zinc finger protein Eos;^Eukaryota; Metazoa; Chordata; Craniata; Vertebrata; Euteleostomi; Mammalia; Eutheria; Euarchontoglires; Primates; Haplorrhini; Catarrhini; Hominidae; Homo	PF13912.1^zf-C2H2_6^C2H2-type zinc finger^107-114^E:160`PF12874.2^zf-met^Zinc-finger of C2H2 type^108-129^E:0.074`PF13912.1^zf-C2H2_6^C2H2-type zinc finger^121-129^E:35`PF13465.1^zf-H2C2_2^Zinc-finger double domain^122-145^E:5.8e-07`PF00096.21^zf-C2H2^Zinc finger, C2H2 type^135-157^E:8e-05`PF13894.1^zf-C2H2_4^C2H2-type zinc finger^135-157^E:0.00082`PF13912.1^zf-C2H2_6^C2H2-type zinc finger^135-15…	NA	NA	NA	GO:0005634^cellular_component^nucleus`GO:0046872^molecular_function^metal ion binding`GO:0043565^molecular_function^sequence-specific DNA binding`GO:0003700^molecular_function^sequence-specific DNA binding transcription factor activity`GO:0045892^biological_process^negative regulation of transcription, DNA-templated`GO:0045944^biological_process^positive regulation of transcription from RNA polym…	GO:0046872^molecular_function^metal ion binding
TR13562|c1_g1	TR13562|c1_g1_i2	4.55839	44.8826	26.5534	2.84333	0.784706	-3.62344	0.000290713	0.00772572	0.263	0.569	0.048	0.346	0.044	8.3	4.403	4.41	2.303	0.126	0.057	TR13562|c1_g1_i2	0.00204688	0.997953	0.156272	0.130575	NA	NA	NA	NA	NA	NA	NA	NA	NA	NA
TR50897|c0_g4	TR50897|c0_g4_i5	51.5782	432.571	259.392	2.84209	0.596472	-4.76484	1.89e-06	0.000213036	2.898	2.52	5.391	4.641	5.194	23.901	5.415	32.619	28.351	9.01	118.465	TR50897|c0_g4_i5	6.35e-05	0.999936	0.177166	0.172276	PRS27_HUMAN^PRS27_HUMAN^Q:86-961,H:1-290^83.56%ID^E:7e-176^RecName: Full=Serine protease 27;^Eukaryota; Metazoa; Chordata; Craniata; Vertebrata; Euteleostomi; Mammalia; Eutheria; Euarchontoglires; Primates; Haplorrhini; Catarrhini; Hominidae; Homo	TR50897|c0_g4_i5|m.75535	86-1063[+]	PRS27_HUMAN^PRS27_HUMAN^Q:1-292,H:1-290^83.56%ID^E:8e-178^RecName: Full=Serine protease 27;^Eukaryota; Metazoa; Chordata; Craniata; Vertebrata; Euteleostomi; Mammalia; Eutheria; Euarchontoglires; Primates; Haplorrhini; Catarrhini; Hominidae; Homo	PF00089.21^Trypsin^Trypsin^38-274^E:1.8e-65`PF09342.6^DUF1986^Domain of unknown function (DUF1986)^46-163^E:1.4e-14	sigP:1^24^0.884^YES	NA	COG5640^protease	GO:0005576^cellular_component^extracellular region`GO:0005886^cellular_component^plasma membrane`GO:0004252^molecular_function^serine-type endopeptidase activity	GO:0004252^molecular_function^serine-type endopeptidase activity`GO:0006508^biological_process^proteolysis
TR50897|c0_g4	TR50897|c0_g4_i1	51.5782	432.571	259.392	2.84209	0.596472	-4.76484	1.89e-06	0.000213036	2.898	2.52	5.391	4.641	5.194	23.901	5.415	32.619	28.351	9.01	118.465	TR50897|c0_g4_i1	0.000946355	0.999054	0.110686	0.101009	PRS27_HUMAN^PRS27_HUMAN^Q:86-595,H:1-168^81.76%ID^E:9e-89^RecName: Full=Serine protease 27;^Eukaryota; Metazoa; Chordata; Craniata; Vertebrata; Euteleostomi; Mammalia; Eutheria; Euarchontoglires; Primates; Haplorrhini; Catarrhini; Hominidae; Homo`PRS27_HUMAN^PRS27_HUMAN^Q:949-1311,H:170-290^86.78%ID^E:6e-66^RecName: Full=Serine protease 27;^Eukaryota; Metazoa; Chordata; Craniata; Vertebrata; Eute…	TR50897|c0_g4_i1|m.75530	1075-1413[+]	PRS27_MOUSE^PRS27_MOUSE^Q:1-109,H:215-324^75.45%ID^E:7e-46^RecName: Full=Serine protease 27;^Eukaryota; Metazoa; Chordata; Craniata; Vertebrata; Euteleostomi; Mammalia; Eutheria; Euarchontoglires; Glires; Rodentia; Sciurognathi; Muroidea; Muridae; Murinae; Mus; Mus	PF00089.21^Trypsin^Trypsin^1-61^E:1.4e-20	NA	NA	COG5640^protease	GO:0005576^cellular_component^extracellular region`GO:0005886^cellular_component^plasma membrane`GO:0004252^molecular_function^serine-type endopeptidase activity	GO:0004252^molecular_function^serine-type endopeptidase activity`GO:0006508^biological_process^proteolysis
TR50897|c0_g4	TR50897|c0_g4_i6	51.5782	432.571	259.392	2.84209	0.596472	-4.76484	1.89e-06	0.000213036	2.898	2.52	5.391	4.641	5.194	23.901	5.415	32.619	28.351	9.01	118.465	TR50897|c0_g4_i6	0.000468672	0.999531	0.0619691	0.0572943	PRS27_HUMAN^PRS27_HUMAN^Q:86-982,H:1-290^81.61%ID^E:3e-173^RecName: Full=Serine protease 27;^Eukaryota; Metazoa; Chordata; Craniata; Vertebrata; Euteleostomi; Mammalia; Eutheria; Euarchontoglires; Primates; Haplorrhini; Catarrhini; Hominidae; Homo	TR50897|c0_g4_i6|m.75536	86-1084[+]	PRS27_HUMAN^PRS27_HUMAN^Q:1-299,H:1-290^81.61%ID^E:3e-175^RecName: Full=Serine protease 27;^Eukaryota; Metazoa; Chordata; Craniata; Vertebrata; Euteleostomi; Mammalia; Eutheria; Euarchontoglires; Primates; Haplorrhini; Catarrhini; Hominidae; Homo	PF00089.21^Trypsin^Trypsin^38-281^E:1.7e-64`PF09342.6^DUF1986^Domain of unknown function (DUF1986)^46-170^E:2.6e-12	sigP:1^24^0.884^YES	NA	COG5640^protease	GO:0005576^cellular_component^extracellular region`GO:0005886^cellular_component^plasma membrane`GO:0004252^molecular_function^serine-type endopeptidase activity	GO:0004252^molecular_function^serine-type endopeptidase activity`GO:0006508^biological_process^proteolysis
TR43596|c0_g1	TR43596|c0_g1_i8	15.4179	117.405	71.047	2.84202	0.382409	-7.43188	1.07e-13	1.49e-10	1.678	1.645	2.618	1.054	4.224	7.901	6.976	15.067	13.926	9.073	19.1	TR43596|c0_g1_i8	9.36e-08	1	0.0309243	0.00419261	RAB30_MOUSE^RAB30_MOUSE^Q:209-817,H:1-203^98.52%ID^E:2e-141^RecName: Full=Ras-related protein Rab-30;^Eukaryota; Metazoa; Chordata; Craniata; Vertebrata; Euteleostomi; Mammalia; Eutheria; Euarchontoglires; Glires; Rodentia; Sciurognathi; Muroidea; Muridae; Murinae; Mus; Mus	TR43596|c0_g1_i8|m.64684	209-820[+]	RAB30_MOUSE^RAB30_MOUSE^Q:1-203,H:1-203^98.52%ID^E:3e-147^RecName: Full=Ras-related protein Rab-30;^Eukaryota; Metazoa; Chordata; Craniata; Vertebrata; Euteleostomi; Mammalia; Eutheria; Euarchontoglires; Glires; Rodentia; Sciurognathi; Muroidea; Muridae; Murinae; Mus; Mus	PF00025.16^Arf^ADP-ribosylation factor family^10-136^E:3.9e-15`PF00071.17^Ras^Ras family^11-169^E:1.7e-58`PF08477.8^Miro^Miro-like protein^11-125^E:2.4e-20`PF04670.7^Gtr1_RagA^Gtr1/RagA G protein conserved region^11-145^E:2.9e-10`PF01926.18^MMR_HSR1^50S ribosome-binding GTPase^11-119^E:4.7e-05`PF00009.22^GTP_EFTU^Elongation factor Tu GTP binding domain^48-163^E:7.8e-05	NA	NA	COG1100^GTP-binding Protein	GO:0005801^cellular_component^cis-Golgi network`GO:0031985^cellular_component^Golgi cisterna`GO:0016020^cellular_component^membrane`GO:0005802^cellular_component^trans-Golgi network`GO:0005525^molecular_function^GTP binding`GO:0007030^biological_process^Golgi organization`GO:0015031^biological_process^protein transport`GO:0007264^biological_process^small GTPase mediated signal transduction	GO:0005525^molecular_function^GTP binding`GO:0007264^biological_process^small GTPase mediated signal transduction`GO:0005622^cellular_component^intracellular`GO:0005634^cellular_component^nucleus`GO:0005737^cellular_component^cytoplasm`GO:0003924^molecular_function^GTPase activity
TR197|c4_g1	NA	1.10863	11.6038	6.83327	2.84102	0.817664	-3.47456	0.000511694	0.0113584	0.185	0	0.202	0.087	0.097	0.935	0.484	0.907	3.436	1.488	0	TR197|c4_g1_i1	NA	NA	NA	NA	ZN623_HUMAN^ZN623_HUMAN^Q:145-1050,H:24-328^79.34%ID^E:1e-156^RecName: Full=Zinc finger protein 623;^Eukaryota; Metazoa; Chordata; Craniata; Vertebrata; Euteleostomi; Mammalia; Eutheria; Euarchontoglires; Primates; Haplorrhini; Catarrhini; Hominidae; Homo`ZN623_HUMAN^ZN623_HUMAN^Q:295-1050,H:161-440^49.64%ID^E:2e-81^RecName: Full=Zinc finger protein 623;^Eukaryota; Metazoa; Chordata; Craniata; Ve…	TR197|c4_g1_i1|m.252	196-1050[+]	ZN623_HUMAN^ZN623_HUMAN^Q:1-285,H:41-328^80.56%ID^E:2e-164^RecName: Full=Zinc finger protein 623;^Eukaryota; Metazoa; Chordata; Craniata; Vertebrata; Euteleostomi; Mammalia; Eutheria; Euarchontoglires; Primates; Haplorrhini; Catarrhini; Hominidae; Homo`ZN623_HUMAN^ZN623_HUMAN^Q:34-285,H:161-440^49.64%ID^E:9e-84^RecName: Full=Zinc finger protein 623;^Eukaryota; Metazoa; Chordata; Craniata; Vertebr…	PF00096.21^zf-C2H2^Zinc finger, C2H2 type^80-102^E:0.00053`PF13912.1^zf-C2H2_6^C2H2-type zinc finger^80-102^E:0.001`PF13894.1^zf-C2H2_4^C2H2-type zinc finger^80-102^E:0.041`PF13465.1^zf-H2C2_2^Zinc-finger double domain^94-118^E:7.9e-05`PF13912.1^zf-C2H2_6^C2H2-type zinc finger^111-130^E:38`PF00096.21^zf-C2H2^Zinc finger, C2H2 type^112-130^E:0.001`PF13894.1^zf-C2H2_4^C2H2-type zinc finger^112-130^…	NA	NA	COG5048^Zinc finger protein	GO:0005634^cellular_component^nucleus`GO:0003677^molecular_function^DNA binding`GO:0046872^molecular_function^metal ion binding`GO:0003700^molecular_function^sequence-specific DNA binding transcription factor activity`GO:0006355^biological_process^regulation of transcription, DNA-templated`GO:0006351^biological_process^transcription, DNA-templated	GO:0046872^molecular_function^metal ion binding
TR28328|c0_g1	NA	1.76028	18.0181	10.6282	2.84033	0.820649	-3.46107	0.000538029	0.0117617	0	0.422	0	0.267	0	0.998	2.282	2.843	0.47	0.094	2.916	TR28328|c0_g1_i1	NA	NA	NA	NA	NA	TR28328|c0_g1_i1|m.41677	433-732[+]	NA	NA	NA	NA	NA	NA	NA
TR107188|c0_g2	NA	0.365807	5.32637	3.07157	2.83804	0.967506	-2.93335	0.00335322	0.0392383	0.146	0	0.164	0	0	2.091	1.539	0.806	0	0.587	0.183	TR107188|c0_g2_i1	NA	NA	NA	NA	NA	TR107188|c0_g2_i1|m.156715	1-285[+]	NA	NA	NA	ExpAA=19.36^PredHel=1^Topology=o63-85i	NA	NA	NA
TR164520|c0_g3	TR164520|c0_g3_i1	59.1499	484.434	291.123	2.83666	0.563774	-5.03156	4.87e-07	7.7e-05	2.576	1.75	7.422	1.943	3.607	57.815	72.879	72.19	13.043	8.685	12.363	TR164520|c0_g3_i1	0.00726379	0.992736	0.144498	0.14417	RND1_BOVIN^RND1_BOVIN^Q:94-432,H:1-113^94.69%ID^E:6e-66^RecName: Full=Rho-related GTP-binding protein Rho6;^Eukaryota; Metazoa; Chordata; Craniata; Vertebrata; Euteleostomi; Mammalia; Eutheria; Laurasiatheria; Cetartiodactyla; Ruminantia; Pecora; Bovidae; Bovinae; Bos`RND1_BOVIN^RND1_BOVIN^Q:1242-1622,H:106-232^96.06%ID^E:3e-65^RecName: Full=Rho-related GTP-binding protein Rho6;^Eukaryota; Metazo…	TR164520|c0_g3_i1|m.239669	1107-1625[+]	RND1_BOVIN^RND1_BOVIN^Q:46-172,H:106-232^96.06%ID^E:9e-82^RecName: Full=Rho-related GTP-binding protein Rho6;^Eukaryota; Metazoa; Chordata; Craniata; Vertebrata; Euteleostomi; Mammalia; Eutheria; Laurasiatheria; Cetartiodactyla; Ruminantia; Pecora; Bovidae; Bovinae; Bos	PF00071.17^Ras^Ras family^45-124^E:3.4e-07	NA	NA	COG1100^GTP-binding Protein	GO:0005912^cellular_component^adherens junction`GO:0005737^cellular_component^cytoplasm`GO:0005856^cellular_component^cytoskeleton`GO:0005886^cellular_component^plasma membrane`GO:0005525^molecular_function^GTP binding`GO:0007015^biological_process^actin filament organization`GO:0007162^biological_process^negative regulation of cell adhesion`GO:0016322^biological_process^neuron remodeling`GO:0007…	GO:0005525^molecular_function^GTP binding`GO:0007264^biological_process^small GTPase mediated signal transduction
TR164520|c0_g3	TR164520|c0_g3_i3	59.1499	484.434	291.123	2.83666	0.563774	-5.03156	4.87e-07	7.7e-05	2.576	1.75	7.422	1.943	3.607	57.815	72.879	72.19	13.043	8.685	12.363	TR164520|c0_g3_i3	0	1	0.0124803	0.000109295	RND1_HUMAN^RND1_HUMAN^Q:94-576,H:1-161^100%ID^E:8e-116^RecName: Full=Rho-related GTP-binding protein Rho6;^Eukaryota; Metazoa; Chordata; Craniata; Vertebrata; Euteleostomi; Mammalia; Eutheria; Euarchontoglires; Primates; Haplorrhini; Catarrhini; Hominidae; Homo	TR164520|c0_g3_i3|m.239673	94-576[+]	RND1_BOVIN^RND1_BOVIN^Q:1-161,H:1-161^100%ID^E:3e-116^RecName: Full=Rho-related GTP-binding protein Rho6;^Eukaryota; Metazoa; Chordata; Craniata; Vertebrata; Euteleostomi; Mammalia; Eutheria; Laurasiatheria; Cetartiodactyla; Ruminantia; Pecora; Bovidae; Bovinae; Bos	PF00025.16^Arf^ADP-ribosylation factor family^13-136^E:1.2e-05`PF00071.17^Ras^Ras family^15-160^E:2e-32`PF08477.8^Miro^Miro-like protein^15-128^E:9.9e-14	NA	NA	COG1100^GTP-binding Protein	GO:0005912^cellular_component^adherens junction`GO:0005737^cellular_component^cytoplasm`GO:0005856^cellular_component^cytoskeleton`GO:0005886^cellular_component^plasma membrane`GO:0005525^molecular_function^GTP binding`GO:0007015^biological_process^actin filament organization`GO:0007162^biological_process^negative regulation of cell adhesion`GO:0016322^biological_process^neuron remodeling`GO:0007…	GO:0005525^molecular_function^GTP binding`GO:0007264^biological_process^small GTPase mediated signal transduction`GO:0005622^cellular_component^intracellular
TR102462|c3_g2	NA	0.35593	5.01969	2.8998	2.83666	0.949443	-2.9877	0.00281081	0.0350353	0.341	0	0	0	0	0.347	2.325	1.869	0.365	0.45	0.423	TR102462|c3_g2_i1	NA	NA	NA	NA	NA	NA	NA	NA	NA	NA	NA	NA	NA	NA
TR152193|c0_g1	NA	2.2526	20.6932	12.3111	2.8342	0.708673	-3.99931	6.35e-05	0.00276741	0.195	0.074	0.221	0.126	0.203	0.861	0.484	2.44	0.422	4.526	0.412	TR152193|c0_g1_i1	NA	NA	NA	NA	TDM1A_MOUSE^TDM1A_MOUSE^Q:111-983,H:1-288^33.45%ID^E:2e-30^RecName: Full=Transmembrane epididymal protein 1A {ECO:0000312|MGI:MGI:2668439};^Eukaryota; Metazoa; Chordata; Craniata; Vertebrata; Euteleostomi; Mammalia; Eutheria; Euarchontoglires; Glires; Rodentia; Sciurognathi; Muroidea; Muridae; Murinae; Mus; Mus	TR152193|c0_g1_i1|m.221335	111-995[+]	TDM1A_MOUSE^TDM1A_MOUSE^Q:1-291,H:1-288^33.45%ID^E:1e-36^RecName: Full=Transmembrane epididymal protein 1A {ECO:0000312|MGI:MGI:2668439};^Eukaryota; Metazoa; Chordata; Craniata; Vertebrata; Euteleostomi; Mammalia; Eutheria; Euarchontoglires; Glires; Rodentia; Sciurognathi; Muroidea; Muridae; Murinae; Mus; Mus	PF04819.7^DUF716^Family of unknown function (DUF716)^128-248^E:2.9e-23	NA	ExpAA=149.15^PredHel=7^Topology=o5-27i53-75o102-119i132-149o159-181i188-210o225-247i	NOG76598^Tetr family transcriptional regulator	GO:0016021^cellular_component^integral component of membrane	NA
TR115523|c2_g1	TR115523|c2_g1_i5	105.515	810.27	489.926	2.83108	0.434841	-6.5106	7.48e-11	6.65e-08	2.263	2.688	2.763	2.321	4.153	38.872	34.922	24.907	24.003	28.119	4.872	TR115523|c2_g1_i5	7.77e-07	0.999999	0.177999	0.177046	ICAM1_CANFA^ICAM1_CANFA^Q:128-1639,H:25-524^64.68%ID^E:0^RecName: Full=Intercellular adhesion molecule 1;^Eukaryota; Metazoa; Chordata; Craniata; Vertebrata; Euteleostomi; Mammalia; Eutheria; Laurasiatheria; Carnivora; Caniformia; Canidae; Canis	TR115523|c2_g1_i5|m.168966	3240-3956[+]	ICAM4_HUMAN^ICAM4_HUMAN^Q:14-132,H:14-132^60.5%ID^E:2e-37^RecName: Full=Intercellular adhesion molecule 4;^Eukaryota; Metazoa; Chordata; Craniata; Vertebrata; Euteleostomi; Mammalia; Eutheria; Euarchontoglires; Primates; Haplorrhini; Catarrhini; Hominidae; Homo	PF03921.9^ICAM_N^Intercellular adhesion molecule (ICAM), N-terminal domain^48-132^E:6.4e-11	sigP:1^22^0.793^YES	NA	NOG47696^	GO:0005737^cellular_component^cytoplasm`GO:0005615^cellular_component^extracellular space`GO:0016021^cellular_component^integral component of membrane`GO:0005886^cellular_component^plasma membrane`GO:0005178^molecular_function^integrin binding`GO:0030198^biological_process^extracellular matrix organization`GO:0050776^biological_process^regulation of immune response`GO:0016337^biological_process^s…	NA
TR115523|c2_g1	TR115523|c2_g1_i1	105.515	810.27	489.926	2.83108	0.434841	-6.5106	7.48e-11	6.65e-08	2.263	2.688	2.763	2.321	4.153	38.872	34.922	24.907	24.003	28.119	4.872	TR115523|c2_g1_i1	4.45e-10	1	0.0894426	0.0855824	ICAM1_CANFA^ICAM1_CANFA^Q:128-1639,H:25-524^65.08%ID^E:0^RecName: Full=Intercellular adhesion molecule 1;^Eukaryota; Metazoa; Chordata; Craniata; Vertebrata; Euteleostomi; Mammalia; Eutheria; Laurasiatheria; Carnivora; Caniformia; Canidae; Canis	TR115523|c2_g1_i1|m.168960	2-1645[+]	ICAM1_CANFA^ICAM1_CANFA^Q:43-546,H:25-524^65.48%ID^E:0^RecName: Full=Intercellular adhesion molecule 1;^Eukaryota; Metazoa; Chordata; Craniata; Vertebrata; Euteleostomi; Mammalia; Eutheria; Laurasiatheria; Carnivora; Caniformia; Canidae; Canis	PF03921.9^ICAM_N^Intercellular adhesion molecule (ICAM), N-terminal domain^41-129^E:1.5e-33`PF13895.1^Ig_2^Immunoglobulin domain^132-204^E:0.06`PF13895.1^Ig_2^Immunoglobulin domain^327-394^E:0.026`PF13927.1^Ig_3^Immunoglobulin domain^417-477^E:0.0052`PF13895.1^Ig_2^Immunoglobulin domain^423-489^E:0.00039	sigP:1^42^0.541^YES	ExpAA=23.19^PredHel=1^Topology=o499-521i	NA	GO:0016021^cellular_component^integral component of membrane`GO:0016337^biological_process^single organismal cell-cell adhesion	NA
TR115523|c2_g1	TR115523|c2_g1_i6	105.515	810.27	489.926	2.83108	0.434841	-6.5106	7.48e-11	6.65e-08	2.263	2.688	2.763	2.321	4.153	38.872	34.922	24.907	24.003	28.119	4.872	TR115523|c2_g1_i6	0	1	0.022266	0.00020485	ICAM1_CANFA^ICAM1_CANFA^Q:128-1639,H:25-524^64.88%ID^E:0^RecName: Full=Intercellular adhesion molecule 1;^Eukaryota; Metazoa; Chordata; Craniata; Vertebrata; Euteleostomi; Mammalia; Eutheria; Laurasiatheria; Carnivora; Caniformia; Canidae; Canis	TR115523|c2_g1_i6|m.168967	2-1645[+]	ICAM1_CANFA^ICAM1_CANFA^Q:43-546,H:25-524^65.28%ID^E:0^RecName: Full=Intercellular adhesion molecule 1;^Eukaryota; Metazoa; Chordata; Craniata; Vertebrata; Euteleostomi; Mammalia; Eutheria; Laurasiatheria; Carnivora; Caniformia; Canidae; Canis	PF03921.9^ICAM_N^Intercellular adhesion molecule (ICAM), N-terminal domain^41-129^E:1.5e-33`PF13895.1^Ig_2^Immunoglobulin domain^132-204^E:0.06`PF13895.1^Ig_2^Immunoglobulin domain^327-394^E:0.08`PF13927.1^Ig_3^Immunoglobulin domain^417-477^E:0.0052`PF13895.1^Ig_2^Immunoglobulin domain^423-489^E:0.00039	sigP:1^42^0.541^YES	ExpAA=23.19^PredHel=1^Topology=o499-521i	NA	GO:0016021^cellular_component^integral component of membrane`GO:0016337^biological_process^single organismal cell-cell adhesion	NA
TR144664|c1_g2	NA	2.65673	22.2433	13.3403	2.8269	0.608201	-4.64797	3.35e-06	0.000329501	0	0.137	0.51	0.165	0.062	2.133	0.614	1.399	1.248	1.111	2.23	TR144664|c1_g2_i2	NA	NA	NA	NA	NA	NA	NA	NA	NA	NA	NA	NA	NA	NA
TR118348|c1_g1	TR118348|c1_g1_i4	47.7891	463.821	274.716	2.82615	0.784566	-3.60218	0.000315556	0.00816671	2.234	2.509	18.146	7.072	2.892	99.881	55.386	8.194	2.102	185.351	5.947	TR118348|c1_g1_i4	0.00085149	0.999149	0.104649	0.100286	CTR2_CANFA^CTR2_CANFA^Q:17-805,H:1-263^92.02%ID^E:3e-178^RecName: Full=Chymotrypsinogen 2;^Eukaryota; Metazoa; Chordata; Craniata; Vertebrata; Euteleostomi; Mammalia; Eutheria; Laurasiatheria; Carnivora; Caniformia; Canidae; Canis	TR118348|c1_g1_i4|m.173130	2-808[+]	CTR2_CANFA^CTR2_CANFA^Q:6-268,H:1-263^92.02%ID^E:1e-178^RecName: Full=Chymotrypsinogen 2;^Eukaryota; Metazoa; Chordata; Craniata; Vertebrata; Euteleostomi; Mammalia; Eutheria; Laurasiatheria; Carnivora; Caniformia; Canidae; Canis	PF00089.21^Trypsin^Trypsin^39-261^E:5.3e-72	sigP:1^23^0.693^YES	ExpAA=23.00^PredHel=1^Topology=i7-29o	COG5640^protease	GO:0005615^cellular_component^extracellular space`GO:0004252^molecular_function^serine-type endopeptidase activity`GO:0007586^biological_process^digestion	GO:0004252^molecular_function^serine-type endopeptidase activity`GO:0006508^biological_process^proteolysis
TR118348|c1_g1	TR118348|c1_g1_i3	47.7891	463.821	274.716	2.82615	0.784566	-3.60218	0.000315556	0.00816671	2.234	2.509	18.146	7.072	2.892	99.881	55.386	8.194	2.102	185.351	5.947	TR118348|c1_g1_i3	6.91e-05	0.999931	0.0671104	0.0659558	CTRB1_HUMAN^CTRB1_HUMAN^Q:13-801,H:1-263^90.11%ID^E:2e-175^RecName: Full=Chymotrypsinogen B;^Eukaryota; Metazoa; Chordata; Craniata; Vertebrata; Euteleostomi; Mammalia; Eutheria; Euarchontoglires; Primates; Haplorrhini; Catarrhini; Hominidae; Homo	TR118348|c1_g1_i3|m.173128	1-804[+]	CTRB1_HUMAN^CTRB1_HUMAN^Q:5-267,H:1-263^90.11%ID^E:9e-176^RecName: Full=Chymotrypsinogen B;^Eukaryota; Metazoa; Chordata; Craniata; Vertebrata; Euteleostomi; Mammalia; Eutheria; Euarchontoglires; Primates; Haplorrhini; Catarrhini; Hominidae; Homo	PF00089.21^Trypsin^Trypsin^38-260^E:6.7e-72	sigP:1^19^0.943^YES	ExpAA=22.44^PredHel=1^Topology=i7-29o	COG5640^protease	GO:0005576^cellular_component^extracellular region`GO:0005615^cellular_component^extracellular space`GO:0004252^molecular_function^serine-type endopeptidase activity`GO:0009235^biological_process^cobalamin metabolic process`GO:0007586^biological_process^digestion`GO:0022617^biological_process^extracellular matrix disassembly`GO:0030198^biological_process^extracellular matrix organization`GO:00442…	GO:0004252^molecular_function^serine-type endopeptidase activity`GO:0006508^biological_process^proteolysis
TR9349|c0_g1	NA	0.375685	5.22343	3.01991	2.82159	0.961725	-2.93388	0.00334753	0.0392109	0	0	0.395	0	0	0.368	3.423	0.996	0.192	0.482	0.892	TR9349|c0_g1_i1	NA	NA	NA	NA	XCT_MOUSE^XCT_MOUSE^Q:628-356,H:15-105^72.53%ID^E:8e-24^RecName: Full=Cystine/glutamate transporter;^Eukaryota; Metazoa; Chordata; Craniata; Vertebrata; Euteleostomi; Mammalia; Eutheria; Euarchontoglires; Glires; Rodentia; Sciurognathi; Muroidea; Muridae; Murinae; Mus; Mus	NA	NA	NA	NA	NA	NA	COG0531^amino acid	GO:0005856^cellular_component^cytoskeleton`GO:0016021^cellular_component^integral component of membrane`GO:0005886^cellular_component^plasma membrane`GO:0005791^cellular_component^rough endoplasmic reticulum`GO:0015171^molecular_function^amino acid transmembrane transporter activity`GO:0007420^biological_process^brain development`GO:0070306^biological_process^lens fiber cell differentiation`GO:00…	NA
TR9821|c1_g1	NA	1.89955	19.7448	11.6333	2.81796	0.840949	-3.35093	0.000805415	0.0152663	0	0.242	1.483	0.865	0.344	17.829	4.371	3.683	1.708	0	0.881	TR9821|c1_g1_i10	NA	NA	NA	NA	LIRB3_HUMAN^LIRB3_HUMAN^Q:2-226,H:27-101^65.33%ID^E:2e-25^RecName: Full=Leukocyte immunoglobulin-like receptor subfamily B member 3;^Eukaryota; Metazoa; Chordata; Craniata; Vertebrata; Euteleostomi; Mammalia; Eutheria; Euarchontoglires; Primates; Haplorrhini; Catarrhini; Hominidae; Homo	NA	NA	NA	NA	NA	NA	NA	GO:0005887^cellular_component^integral component of plasma membrane`GO:0004872^molecular_function^receptor activity`GO:0004888^molecular_function^transmembrane signaling receptor activity`GO:0007166^biological_process^cell surface receptor signaling pathway`GO:0006952^biological_process^defense response`GO:0002376^biological_process^immune system process`GO:0045671^biological_process^negative reg…	NA
TR44477|c2_g3	NA	0.771168	8.67795	5.08396	2.81669	0.884976	-3.18279	0.00145863	0.0228738	0	0.074	0.067	0.055	0.062	0.315	1.486	0.817	0.067	0.922	0	TR44477|c2_g3_i1	NA	NA	NA	NA	NA	NA	NA	NA	NA	NA	NA	NA	NA	NA
TR39194|c1_g1	NA	0.588992	7.03393	4.10441	2.81524	0.911754	-3.08772	0.00201699	0.0284668	0	0.105	0.096	0	0.088	0.798	0	0.481	0.278	2.137	0.435	TR39194|c1_g1_i1	NA	NA	NA	NA	NA	NA	NA	NA	NA	NA	NA	NA	NA	NA
TR110804|c2_g1	NA	0.546531	8.5098	4.89013	2.81472	1.00029	-2.81389	0.0048946	0.0499699	0	0	0	0.189	0	0.399	0.205	0.213	0	2.682	0.252	TR110804|c2_g1_i1	NA	NA	NA	NA	PIGR_BOVIN^PIGR_BOVIN^Q:164-1378,H:1-407^66.09%ID^E:0^RecName: Full=Polymeric immunoglobulin receptor;^Eukaryota; Metazoa; Chordata; Craniata; Vertebrata; Euteleostomi; Mammalia; Eutheria; Laurasiatheria; Cetartiodactyla; Ruminantia; Pecora; Bovidae; Bovinae; Bos`PIGR_BOVIN^PIGR_BOVIN^Q:260-1363,H:145-511^26.82%ID^E:8e-23^RecName: Full=Polymeric immunoglobulin receptor;^Eukaryota; Metazoa; Chorda…	TR110804|c2_g1_i1|m.161534	2-1384[+]	PIGR_BOVIN^PIGR_BOVIN^Q:55-459,H:1-407^66.09%ID^E:0^RecName: Full=Polymeric immunoglobulin receptor;^Eukaryota; Metazoa; Chordata; Craniata; Vertebrata; Euteleostomi; Mammalia; Eutheria; Laurasiatheria; Cetartiodactyla; Ruminantia; Pecora; Bovidae; Bovinae; Bos`PIGR_BOVIN^PIGR_BOVIN^Q:87-454,H:145-511^26.82%ID^E:5e-24^RecName: Full=Polymeric immunoglobulin receptor;^Eukaryota; Metazoa; Chordata; …	PF07686.12^V-set^Immunoglobulin V-set domain^75-167^E:4.5e-15`PF07686.12^V-set^Immunoglobulin V-set domain^192-280^E:4.7e-09`PF13895.1^Ig_2^Immunoglobulin domain^195-285^E:0.0034`PF07686.12^V-set^Immunoglobulin V-set domain^304-382^E:2.9e-05	NA	NA	NA	GO:0005576^cellular_component^extracellular region`GO:0016021^cellular_component^integral component of membrane`GO:0005886^cellular_component^plasma membrane	NA
TR130506|c0_g1	TR130506|c0_g1_i4	7.19907	61.0429	36.5684	2.81432	0.648252	-4.3414	1.42e-05	0.00093142	0.205	0.464	0.318	0.739	0.503	1.902	2.11	2.966	1.324	1.31	8.086	TR130506|c0_g1_i4	0.00157947	0.998421	0.0946033	0.0636785	LICH_HUMAN^LICH_HUMAN^Q:99-632,H:9-186^60.67%ID^E:6e-107^RecName: Full=Lysosomal acid lipase/cholesteryl ester hydrolase;^Eukaryota; Metazoa; Chordata; Craniata; Vertebrata; Euteleostomi; Mammalia; Eutheria; Euarchontoglires; Primates; Haplorrhini; Catarrhini; Hominidae; Homo`LICH_HUMAN^LICH_HUMAN^Q:616-1131,H:227-398^48.26%ID^E:6e-107^RecName: Full=Lysosomal acid lipase/cholesteryl ester hydrola…	TR130506|c0_g1_i4|m.190744	78-650[+]	LIPN_HUMAN^LIPN_HUMAN^Q:1-181,H:1-181^81.22%ID^E:1e-106^RecName: Full=Lipase member N;^Eukaryota; Metazoa; Chordata; Craniata; Vertebrata; Euteleostomi; Mammalia; Eutheria; Euarchontoglires; Primates; Haplorrhini; Catarrhini; Hominidae; Homo	PF04083.11^Abhydro_lipase^Partial alpha/beta-hydrolase lipase region^36-97^E:1.4e-19`PF00561.15^Abhydrolase_1^alpha/beta hydrolase fold^112-183^E:5.1e-10	sigP:1^18^0.798^YES	NA	COG0596^Alpha beta hydrolase	GO:0005576^cellular_component^extracellular region`GO:0016788^molecular_function^hydrolase activity, acting on ester bonds`GO:0016042^biological_process^lipid catabolic process	GO:0006629^biological_process^lipid metabolic process
TR10313|c0_g1	TR10313|c0_g1_i3	1.49579	13.8831	8.25252	2.81336	0.743508	-3.78389	0.000154393	0.00502195	0.156	0.095	0.279	0.063	0	1.198	1.948	1.366	0.825	0.43	0.103	TR10313|c0_g1_i3	0.00394741	0.996053	0.142291	0.0380862	CLC6A_BOVIN^CLC6A_BOVIN^Q:210-791,H:13-206^76.29%ID^E:3e-109^RecName: Full=C-type lectin domain family 6 member A;^Eukaryota; Metazoa; Chordata; Craniata; Vertebrata; Euteleostomi; Mammalia; Eutheria; Laurasiatheria; Cetartiodactyla; Ruminantia; Pecora; Bovidae; Bovinae; Bos	TR10313|c0_g1_i3|m.14408	153-794[+]	CLC6A_BOVIN^CLC6A_BOVIN^Q:20-213,H:13-206^76.29%ID^E:1e-113^RecName: Full=C-type lectin domain family 6 member A;^Eukaryota; Metazoa; Chordata; Craniata; Vertebrata; Euteleostomi; Mammalia; Eutheria; Laurasiatheria; Cetartiodactyla; Ruminantia; Pecora; Bovidae; Bovinae; Bos	PF00059.16^Lectin_C^Lectin C-type domain^104-208^E:4e-20	NA	ExpAA=22.78^PredHel=1^Topology=o23-45i	NA	GO:0016021^cellular_component^integral component of membrane`GO:0030246^molecular_function^carbohydrate binding`GO:0050832^biological_process^defense response to fungus`GO:0045087^biological_process^innate immune response`GO:0050715^biological_process^positive regulation of cytokine secretion`GO:0043123^biological_process^positive regulation of I-kappaB kinase/NF-kappaB signaling	NA
TR78356|c0_g1	NA	1.76291	16.9614	10.053	2.81155	0.790279	-3.55767	0.000374162	0.00917619	1.424	6.42	1.454	1.219	2.725	5.925	38.743	63.839	0	21.005	31.063	TR78356|c0_g1_i1	NA	NA	NA	NA	NA	NA	NA	NA	NA	NA	NA	NA	NA	NA
TR164937|c2_g1	NA	3.19885	30.3866	18.0286	2.8092	0.770467	-3.6461	0.000266246	0.00734657	7.493	3.669	3.032	4.091	6.684	124.844	8.203	7.41	4.731	119.852	23.698	TR164937|c2_g1_i1	NA	NA	NA	NA	NA	NA	NA	NA	NA	NA	NA	NA	NA	NA
TR85381|c4_g1	TR85381|c4_g1_i1	10.5889	90.7556	54.3162	2.80802	0.662504	-4.23849	2.25e-05	0.00128252	0.771	0.485	1.04	1.156	0	6.766	4.166	2.25	14.118	7.857	0.801	TR85381|c4_g1_i1	0.00581803	0.994182	0.127626	0.118541	MRP_RAT^MRP_RAT^Q:190-729,H:1-180^92.78%ID^E:2e-59^RecName: Full=MARCKS-related protein;^Eukaryota; Metazoa; Chordata; Craniata; Vertebrata; Euteleostomi; Mammalia; Eutheria; Euarchontoglires; Glires; Rodentia; Sciurognathi; Muroidea; Muridae; Murinae; Rattus	TR85381|c4_g1_i1|m.124892	190-789[+]	MRP_MOUSE^MRP_MOUSE^Q:1-199,H:1-200^92%ID^E:1e-103^RecName: Full=MARCKS-related protein;^Eukaryota; Metazoa; Chordata; Craniata; Vertebrata; Euteleostomi; Mammalia; Eutheria; Euarchontoglires; Glires; Rodentia; Sciurognathi; Muroidea; Muridae; Murinae; Mus; Mus	PF02063.12^MARCKS^MARCKS family^4-72^E:1.4e-06`PF02063.12^MARCKS^MARCKS family^59-190^E:1.9e-10	NA	NA	NOG38974^DNA-binding protein-related	GO:0005737^cellular_component^cytoplasm`GO:0070062^cellular_component^extracellular vesicular exosome`GO:0005886^cellular_component^plasma membrane`GO:0008284^biological_process^positive regulation of cell proliferation	GO:0005516^molecular_function^calmodulin binding
TR97044|c0_g2	TR97044|c0_g2_i2	6.88758	59.7262	35.7087	2.79987	0.683031	-4.09918	4.15e-05	0.00199783	0	0.675	0.414	4.72	0.97	21.012	7.169	10.668	6.689	23.478	6.393	TR97044|c0_g2_i2	0.00103984	0.99896	0.141186	0.124537	A2GL_HUMAN^A2GL_HUMAN^Q:48-608,H:1-186^68.98%ID^E:7e-72^RecName: Full=Leucine-rich alpha-2-glycoprotein;^Eukaryota; Metazoa; Chordata; Craniata; Vertebrata; Euteleostomi; Mammalia; Eutheria; Euarchontoglires; Primates; Haplorrhini; Catarrhini; Hominidae; Homo`A2GL_HUMAN^A2GL_HUMAN^Q:288-608,H:200-282^36.45%ID^E:2e-08^RecName: Full=Leucine-rich alpha-2-glycoprotein;^Eukaryota; Metazoa; Chordata; C…	TR97044|c0_g2_i2|m.141625	3-608[+]	A2GL_HUMAN^A2GL_HUMAN^Q:16-202,H:1-186^68.98%ID^E:6e-72^RecName: Full=Leucine-rich alpha-2-glycoprotein;^Eukaryota; Metazoa; Chordata; Craniata; Vertebrata; Euteleostomi; Mammalia; Eutheria; Euarchontoglires; Primates; Haplorrhini; Catarrhini; Hominidae; Homo`A2GL_HUMAN^A2GL_HUMAN^Q:96-202,H:200-282^36.45%ID^E:2e-08^RecName: Full=Leucine-rich alpha-2-glycoprotein;^Eukaryota; Metazoa; Chordata; Cr…	PF13504.1^LRR_7^Leucine rich repeat^95-100^E:4500`PF13504.1^LRR_7^Leucine rich repeat^108-123^E:0.048`PF13516.1^LRR_6^Leucine Rich repeat^108-128^E:0.051`PF00560.28^LRR_1^Leucine Rich Repeat^109-125^E:0.24`PF13855.1^LRR_8^Leucine rich repeat^132-192^E:1.2e-17`PF13504.1^LRR_7^Leucine rich repeat^132-148^E:0.051`PF00560.28^LRR_1^Leucine Rich Repeat^133-154^E:0.007`PF12799.2^LRR_4^Leucine Rich repea…	sigP:1^51^0.508^YES	NA	COG4886^leucine Rich Repeat	GO:0005576^cellular_component^extracellular region`GO:0005615^cellular_component^extracellular space`GO:0070062^cellular_component^extracellular vesicular exosome`GO:0016020^cellular_component^membrane`GO:0050873^biological_process^brown fat cell differentiation`GO:0045766^biological_process^positive regulation of angiogenesis`GO:0001938^biological_process^positive regulation of endothelial cell …	GO:0005515^molecular_function^protein binding
TR63835|c1_g1	NA	1.16693	10.6708	6.35087	2.79842	0.760161	-3.68136	0.000231997	0.00667831	0.146	0.527	0.164	0.134	0	2.238	3.703	2.586	1.104	0.398	0.549	TR63835|c1_g1_i1	NA	NA	NA	NA	NA	TR63835|c1_g1_i1|m.93851	131-391[+]	NA	NA	NA	NA	NA	NA	NA
TR101124|c0_g2	NA	0.384279	4.95495	2.87737	2.79483	0.944844	-2.95798	0.00309665	0.0372029	0.088	0.095	0	0	0	0	0.323	0.28	0.969	0.796	0.412	TR101124|c0_g2_i1	NA	NA	NA	NA	NA	TR101124|c0_g2_i1|m.147489	116-496[+]	NA	NA	NA	NA	NA	NA	NA
TR67300|c2_g1	TR67300|c2_g1_i1	1.33908	14.1788	8.34259	2.7947	0.863471	-3.23658	0.0012097	0.0200383	0.088	0.105	0.096	0	0.044	0	1.475	1.545	0.144	0.953	0.114	TR67300|c2_g1_i1	0.00781445	0.992186	0.16379	0.0955667	LRRN1_BOVIN^LRRN1_BOVIN^Q:1-1788,H:121-716^85.07%ID^E:0^RecName: Full=Leucine-rich repeat neuronal protein 1;^Eukaryota; Metazoa; Chordata; Craniata; Vertebrata; Euteleostomi; Mammalia; Eutheria; Laurasiatheria; Cetartiodactyla; Ruminantia; Pecora; Bovidae; Bovinae; Bos	TR67300|c2_g1_i1|m.98973	1-1791[+]	LRRN1_BOVIN^LRRN1_BOVIN^Q:1-596,H:121-716^85.07%ID^E:0^RecName: Full=Leucine-rich repeat neuronal protein 1;^Eukaryota; Metazoa; Chordata; Craniata; Vertebrata; Euteleostomi; Mammalia; Eutheria; Laurasiatheria; Cetartiodactyla; Ruminantia; Pecora; Bovidae; Bovinae; Bos	PF13855.1^LRR_8^Leucine rich repeat^1-54^E:2.8e-12`PF13306.1^LRR_5^Leucine rich repeats (6 copies)^1-81^E:0.00011`PF13504.1^LRR_7^Leucine rich repeat^1-15^E:130`PF13504.1^LRR_7^Leucine rich repeat^23-38^E:9.8`PF00560.28^LRR_1^Leucine Rich Repeat^24-46^E:0.86`PF13855.1^LRR_8^Leucine rich repeat^48-104^E:2e-08`PF13504.1^LRR_7^Leucine rich repeat^48-60^E:370`PF13504.1^LRR_7^Leucine rich repeat^71-83…	NA	ExpAA=22.64^PredHel=1^Topology=o511-533i	COG4886^leucine Rich Repeat	GO:0016021^cellular_component^integral component of membrane	GO:0005515^molecular_function^protein binding
TR7708|c1_g1	TR7708|c1_g1_i1	3.62013	32.1601	19.1874	2.79382	0.722913	-3.86468	0.000111237	0.00406595	0.195	0.464	0.847	0.275	0.203	7.869	3.983	5.127	1.037	0	4.209	TR7708|c1_g1_i1	0.00543754	0.994562	0.154332	0.122765	NA	TR7708|c1_g1_i1|m.250611	2-256[+]	NA	NA	NA	NA	NA	NA	NA
TR3384|c0_g1	NA	0.572121	5.86632	3.45987	2.79335	0.825092	-3.3855	0.000710486	0.0141004	0.088	0.105	0.096	0	0	0.357	0.269	0.672	0.374	0.712	1.087	TR3384|c0_g1_i2	NA	NA	NA	NA	NA	NA	NA	NA	NA	NA	NA	NA	NA	NA
TR67964|c0_g1	NA	3.79274	34.825	20.7194	2.7922	0.757841	-3.68441	0.000229231	0.00666878	1.463	1.75	0.404	1.101	0.115	23.313	1.399	21.381	3.733	1.372	2.859	TR67964|c0_g1_i5	NA	NA	NA	NA	NA	TR67964|c0_g1_i5|m.100137	3-272[+]	NA	NA	NA	NA	NA	NA	NA
TR139892|c2_g1	NA	0.590593	6.49578	3.8116	2.79038	0.893728	-3.12218	0.00179517	0.0262956	0.107	0.264	0	0	0	2.353	0.7	0.851	0.47	0.147	0.274	TR139892|c2_g1_i1	NA	NA	NA	NA	NA	NA	NA	NA	NA	NA	NA	NA	NA	NA
TR94685|c0_g2	NA	1.12683	12.0039	7.05977	2.78985	0.866499	-3.21968	0.00128335	0.02091	0.117	0	0	0.22	0.362	5.789	0.99	0.257	0.633	0.157	1.613	TR94685|c0_g2_i1	NA	NA	NA	NA	CYTF_HUMAN^CYTF_HUMAN^Q:22-456,H:1-145^77.24%ID^E:3e-77^RecName: Full=Cystatin-F;^Eukaryota; Metazoa; Chordata; Craniata; Vertebrata; Euteleostomi; Mammalia; Eutheria; Euarchontoglires; Primates; Haplorrhini; Catarrhini; Hominidae; Homo	TR94685|c0_g2_i1|m.138365	1-459[+]	CYTF_HUMAN^CYTF_HUMAN^Q:8-152,H:1-145^77.24%ID^E:2e-79^RecName: Full=Cystatin-F;^Eukaryota; Metazoa; Chordata; Craniata; Vertebrata; Euteleostomi; Mammalia; Eutheria; Euarchontoglires; Primates; Haplorrhini; Catarrhini; Hominidae; Homo	PF00031.16^Cystatin^Cystatin domain^44-140^E:1.5e-19	sigP:1^26^0.736^YES	NA	NOG44063^alpha beta hydrolase fold	GO:0005737^cellular_component^cytoplasm`GO:0005576^cellular_component^extracellular region`GO:0004869^molecular_function^cysteine-type endopeptidase inhibitor activity`GO:0004866^molecular_function^endopeptidase inhibitor activity`GO:0006955^biological_process^immune response`GO:0010951^biological_process^negative regulation of endopeptidase activity	GO:0004869^molecular_function^cysteine-type endopeptidase inhibitor activity
TR85418|c0_g3	TR85418|c0_g3_i1	1.30667	15.1029	8.8319	2.78721	0.914187	-3.04884	0.00229728	0.0309385	1.639	0.949	0	0.22	0	9.203	1.572	21.571	0.432	0	8.864	TR85418|c0_g3_i1	0.00649287	0.993507	0.147727	0.0840829	NA	TR85418|c0_g3_i1|m.124959	3-266[+]	NA	NA	NA	NA	NA	NA	NA
TR68182|c3_g4	TR68182|c3_g4_i2	15.8388	119.336	72.2916	2.78674	0.459957	-6.05868	1.37e-09	7.85e-07	2.42	0.854	1.174	3.634	2.681	15.171	16.32	7.802	21.546	13.871	9.39	TR68182|c3_g4_i2	0.00251283	0.997487	0.103119	0.0690482	SOSB2_BOVIN^SOSB2_BOVIN^Q:210-515,H:1-102^96.08%ID^E:5e-76^RecName: Full=SOSS complex subunit B2;^Eukaryota; Metazoa; Chordata; Craniata; Vertebrata; Euteleostomi; Mammalia; Eutheria; Laurasiatheria; Cetartiodactyla; Ruminantia; Pecora; Bovidae; Bovinae; Bos`SOSB2_BOVIN^SOSB2_BOVIN^Q:616-924,H:102-206^69.52%ID^E:5e-76^RecName: Full=SOSS complex subunit B2;^Eukaryota; Metazoa; Chordata; Craniata; …	TR68182|c3_g4_i2|m.100522	622-927[+]	SOSB2_HUMAN^SOSB2_HUMAN^Q:1-101,H:104-204^75.25%ID^E:2e-45^RecName: Full=SOSS complex subunit B2;^Eukaryota; Metazoa; Chordata; Craniata; Vertebrata; Euteleostomi; Mammalia; Eutheria; Euarchontoglires; Primates; Haplorrhini; Catarrhini; Hominidae; Homo	NA	NA	NA	NA	GO:0005737^cellular_component^cytoplasm`GO:0005634^cellular_component^nucleus`GO:0070876^cellular_component^SOSS complex`GO:0003723^molecular_function^RNA binding`GO:0003697^molecular_function^single-stranded DNA binding`GO:0006974^biological_process^cellular response to DNA damage stimulus`GO:0006281^biological_process^DNA repair`GO:0000724^biological_process^double-strand break repair via homol…	NA
TR68182|c3_g4	TR68182|c3_g4_i4	15.8388	119.336	72.2916	2.78674	0.459957	-6.05868	1.37e-09	7.85e-07	2.42	0.854	1.174	3.634	2.681	15.171	16.32	7.802	21.546	13.871	9.39	TR68182|c3_g4_i4	0.000515229	0.999485	0.0872064	0.0717843	SOSB2_BOVIN^SOSB2_BOVIN^Q:210-821,H:1-206^83.01%ID^E:1e-100^RecName: Full=SOSS complex subunit B2;^Eukaryota; Metazoa; Chordata; Craniata; Vertebrata; Euteleostomi; Mammalia; Eutheria; Laurasiatheria; Cetartiodactyla; Ruminantia; Pecora; Bovidae; Bovinae; Bos	TR68182|c3_g4_i4|m.100526	210-824[+]	SOSB2_HUMAN^SOSB2_HUMAN^Q:1-204,H:1-204^84.8%ID^E:8e-122^RecName: Full=SOSS complex subunit B2;^Eukaryota; Metazoa; Chordata; Craniata; Vertebrata; Euteleostomi; Mammalia; Eutheria; Euarchontoglires; Primates; Haplorrhini; Catarrhini; Hominidae; Homo	PF01336.20^tRNA_anti-codon^OB-fold nucleic acid binding domain^31-88^E:2.1e-06	NA	NA	NA	GO:0005737^cellular_component^cytoplasm`GO:0005634^cellular_component^nucleus`GO:0070876^cellular_component^SOSS complex`GO:0003723^molecular_function^RNA binding`GO:0003697^molecular_function^single-stranded DNA binding`GO:0006974^biological_process^cellular response to DNA damage stimulus`GO:0006281^biological_process^DNA repair`GO:0000724^biological_process^double-strand break repair via homol…	GO:0003676^molecular_function^nucleic acid binding
TR148382|c0_g1	NA	0.748633	7.9391	4.67071	2.78628	0.859514	-3.2417	0.00118821	0.0198238	0.215	0.253	0	0.393	0	1.082	1.561	5.16	1.363	0	2.345	TR148382|c0_g1_i1	NA	NA	NA	NA	NA	NA	NA	NA	NA	NA	NA	NA	NA	NA
[truncated: 3,466 more rows]
