# Supplementary material for: The White-Nose Syndrome Transcriptome: Activation of Anti-fungal Host Responses in Wing Tissue of Hibernating Little Brown Myotis
Source: PLoS Pathog. 2015 Oct 1;11(10):e1005168. doi: 10.1371/journal.ppat.1005168 (PMC4591128; doi:10.1371/journal.ppat.1005168)
Supplement: S6 Table — (XLSX) [file ppat.1005168.s008.xlsx]

## Sheet: Sheet1
UP			DOWN			Assayed
GeneID	From	To	GeneID	From	To
A0AV96-2	A0AV96-2	ENSG00000163694	A0A087WTK2	A0A087WTK2	ENSG00000103549	ENSG00000163638
A1L0T0	A1L0T0	ENSG00000105135	A0A087WUJ4	A0A087WUJ4	ENSG00000101493	ENSG00000157014
A5PLN7-2	A5PLN7-2	ENSG00000109794	A0A087WUT6	A0A087WUT6	ENSG00000158417	ENSG00000092758
A6NCS6	A6NCS6	ENSG00000204128	A0A087WUT6	A0A087WV05	ENSG00000274944	ENSG00000157617
A6ND36	A6ND36	ENSG00000188522	A0A087WV05	A0A087WVF4	ENSG00000153922	ENSG00000157184
A6NDU8	A6NDU8	ENSG00000205765	A0A087WV05	A0A087WVN1	ENSG00000203791	ENSG00000168924
A6NK06	A6NK06	ENSG00000102794	A0A087WVF4	A0A087WWL5	ENSG00000185453	ENSG00000168899
A6NKD9	A6NKD9	ENSG00000205476	A0A087WVN1	A0A087WX02	ENSG00000178980	ENSG00000143442
A6NKG5	A6NKG5	ENSG00000254656	A0A087WVN1	A0A087WX80	ENSG00000196569	ENSG00000122507
A8K2U0	A8K2U0	ENSG00000166535	A0A087WWL5	A0A087WYY6	ENSG00000081277	ENSG00000172728
A8K979-2	A8K979-2	ENSG00000196678	A0A087WX02	A0A087WZ52	ENSG00000183248	ENSG00000159915
A8MTZ7	A8MTZ7	ENSG00000214700	A0A087WX80	A0A087WZU4	ENSG00000009413	ENSG00000021762
A8MV65	A8MV65	ENSG00000206538	A0A087WX80	A0A087X0I0	ENSG00000168477	ENSG00000141385
A8MVS5	A8MVS5	ENSG00000214212	A0A087WX80	A0A087X295	ENSG00000178252	ENSG00000150456
A8MWK0	B0I1T2	ENSG00000136286	A0A087WX80	A0AUZ9-3	ENSG00000144445	ENSG00000179583
B0I1T2	E7ERA6	ENSG00000237330	A0A087WX80	A1A4S6	ENSG00000071205	ENSG00000129691
E7ERA6	O00193	ENSG00000110696	A0A087WX80	A2A2N6	ENSG00000020256	ENSG00000197969
O00139-1	O00203	ENSG00000132842	A0A087WYY6	A2A3R5	ENSG00000137154	ENSG00000278845
O00193	O00231	ENSG00000108671	A0A087WZ52	A6NHR9	ENSG00000101596	ENSG00000166321
O00203	O00232	ENSG00000197170	A0A087WZ52	A6NK89	ENSG00000189431	ENSG00000137693
O00231	O00233	ENSG00000110801	A0A087WZU4	A6NKZ2	ENSG00000102032	ENSG00000117983
O00232	O00254	ENSG00000164220	A0A087WZU4	A6NNI4	ENSG00000010278	ENSG00000130385
O00233	O00273	ENSG00000160049	A0A087WZU4	A6QL63	ENSG00000151136	ENSG00000085662
O00254	O00327	ENSG00000133794	A0A087WZU4	A8MT37	ENSG00000105723	ENSG00000227471
O00273	O00337	ENSG00000156222	A0A087X0I0	A8MVX0-2	ENSG00000214694	ENSG00000165568
O00327	O00411	ENSG00000099821	A0A087X0I0	B1AMU3	ENSG00000171311	ENSG00000198074
O00337	O00458	ENSG00000006652	A0A087X0I0	B3KPY8	ENSG00000114745	ENSG00000100445
O00370	O00472	ENSG00000118985	A0A087X0I0	B3KT41	ENSG00000122012	ENSG00000138411
O00411	O00505	ENSG00000102753	A0A087X0I0	B3KTT3	ENSG00000129197	ENSG00000104044
O00458	O00506	ENSG00000115694	A0A087X295	B4DGU4	ENSG00000168036	ENSG00000164253
O00472	O00567	ENSG00000101361	A0A087X295	B4DNC9	ENSG00000136003	ENSG00000073921
O00505	O00571	ENSG00000215301	A0AUZ9-3	B4DUA7	ENSG00000063322	ENSG00000132376
O00506	O00629	ENSG00000186432	A0AUZ9-3	B4DY09	ENSG00000143621	ENSG00000083720
O00567	O00762	ENSG00000175063	A1A4S6	B5MC59	ENSG00000106399	ENSG00000206560
O00571	O14523	ENSG00000172375	A2A2N6	B5MCP9	ENSG00000171863	ENSG00000131844
O00629	O14647	ENSG00000173575	A2A3R5	B5MCZ6	ENSG00000115392	ENSG00000166526
O00762	O14657	ENSG00000136816	A6NEY8	B7Z7P8	ENSG00000120705	ENSG00000151164
O14523	O14684	ENSG00000148344	A6NHR9	B8ZZR0	ENSG00000013441	ENSG00000111325
O14647	O14730-2	ENSG00000101782	A6NHR9	B8ZZW5	ENSG00000105778	ENSG00000099901
O14657	O14744	ENSG00000100462	A6NHR9	B9TX31	ENSG00000104973	ENSG00000137106
O14684	O14753	ENSG00000172818	A6NK89	C9J4U4	ENSG00000080603	ENSG00000168936
O14730-2	O14776	ENSG00000113649	A6NKZ2	C9J6C5	ENSG00000155438	ENSG00000172482
O14744	O14807	ENSG00000158186	A6NNI4	C9J6S2	ENSG00000069849	ENSG00000124249
O14753	O14818	ENSG00000101182	A6QL63	C9JA85	ENSG00000164535	ENSG00000198133
O14776	O14867	ENSG00000156273	A8MT37	C9JBL1	ENSG00000114902	ENSG00000183340
O14807	O14874	ENSG00000103507	A8MVX0-2	C9JKX8	ENSG00000114473	ENSG00000081913
O14818	O14879	ENSG00000119917	A8MVX0-2	C9JMT4	ENSG00000138078	ENSG00000015133
O14867	O14907	ENSG00000213977	B1AMU3	D3DQV9	ENSG00000110321	ENSG00000108846
O14874	O14944	ENSG00000124882	B3KPY8	D6RAM0	ENSG00000089335	ENSG00000049246
O14879	O14950	ENSG00000118680	B3KT41	D6RED1	ENSG00000168310	ENSG00000100439
O14907	O14964	ENSG00000185359	B3KTT3	D6RFF5	ENSG00000186352	ENSG00000196954
O14924-7	O14977	ENSG00000155096	B4DGU4	E5RGF2	ENSG00000147687	ENSG00000143633
O14944	O15018	ENSG00000133401	B4DNC9	E5RIP1	ENSG00000008988	ENSG00000166317
O14950	O15041	ENSG00000170381	B4DUA7	E7EMD6	ENSG00000108599	ENSG00000111364
O14964	O15054	ENSG00000132510	B4DY09	E7EQ52	ENSG00000173273	ENSG00000024862
O14977	O15085-2	ENSG00000132694	B4DY09	E7ER02	ENSG00000172071	ENSG00000138356
O15018	O15111	ENSG00000213341	B4DY09	E7ESL0	ENSG00000082515	ENSG00000183640
O15041	O15120-2	ENSG00000169692	B5MC59	E7EWM3	ENSG00000122515	ENSG00000197891
O15054	O15143	ENSG00000130429	B5MCP9	E9PBY7	ENSG00000058673	ENSG00000141258
O15085-2	O15169	ENSG00000103126	B5MCZ6	E9PC66	ENSG00000106261	ENSG00000179168
O15111	O15231-8	ENSG00000147394	B5MCZ6	E9PEM5	ENSG00000198589	ENSG00000082641
O15120-2	O15270	ENSG00000100596	B7Z7P8	E9PGA7	ENSG00000114541	ENSG00000099204
O15143	O15355	ENSG00000115241	B8ZZR0	E9PH18	ENSG00000105993	ENSG00000134748
O15169	O15375-2	ENSG00000170190	B8ZZR0	E9PHT9	ENSG00000164111	ENSG00000165424
O15231-8	O15400-2	ENSG00000079950	B8ZZR0	E9PMA0	ENSG00000156709	ENSG00000107331
O15270	O15431	ENSG00000136868	B8ZZR0	E9PMA7	ENSG00000165490	ENSG00000115361
O15355	O15438-2	ENSG00000108846	B8ZZR0	E9PMM9	ENSG00000140988	ENSG00000134982
O15375-2	O15498-2	ENSG00000106636	B8ZZW5	E9PPQ5	ENSG00000110172	ENSG00000258864
O15400-2	O15511	ENSG00000162704	B9TX31	E9PQ96	ENSG00000149273	ENSG00000137460
O15431	O15524	ENSG00000185338	C9J4U4	E9PRL4	ENSG00000137699	ENSG00000118363
O15438-2	O15525	ENSG00000197063	C9J6C5	E9PSH4	ENSG00000179632	ENSG00000115594
O15498-2	O15552	ENSG00000126262	C9J6S2	F5GX11	ENSG00000129084	ENSG00000167378
O15511	O43150-2	ENSG00000151693	C9JA85	F8SNU7	ENSG00000132323	ENSG00000091592
O15524	O43150	ENSG00000151693	C9JBL1	F8VNY5	ENSG00000133773	ENSG00000184058
O15525	O43164	ENSG00000198961	C9JKX8	F8VV52	ENSG00000111596	ENSG00000040531
O15552	O43175	ENSG00000092621	C9JMT4	F8VXC8	ENSG00000139613	ENSG00000124177
O43150-2	O43187	ENSG00000134070	C9JYP6	F8W038	ENSG00000258315	ENSG00000102158
O43150	O43237	ENSG00000135720	D3DQV9	F8W1R7	ENSG00000092841	ENSG00000104976
O43164	O43281	ENSG00000100842	D3DQV9	F8W914	ENSG00000115310	ENSG00000076984
O43175	O43286	ENSG00000158470	D6RAM0	F8WBF5	ENSG00000013441	ENSG00000260001
O43187	O43290	ENSG00000175467	D6RED1	F8WC89	ENSG00000168061	ENSG00000127329
O43237	O43306	ENSG00000174233	D6RFF5	F8WCM8	ENSG00000106123	ENSG00000184343
O43281	O43353	ENSG00000104312	E5RGF2	F8WCZ4	ENSG00000105993	ENSG00000124491
O43286	O43414	ENSG00000117419	E5RIP1	G3V1M2	ENSG00000155957	ENSG00000105376
O43290	O43511	ENSG00000091137	E7EMD6	G3V4E4	ENSG00000100600	ENSG00000073803
O43306	O43521-2	ENSG00000153094	E7EQ52	H0Y4R8	ENSG00000067066	ENSG00000152484
O43353	O43567	ENSG00000082996	E7ER02	H0Y6Z9	ENSG00000148444	ENSG00000115310
O43414	O43615	ENSG00000104980	E7ER02	H0Y7A7	ENSG00000143933	ENSG00000087269
O43511	O43663	ENSG00000198901	E7ESL0	H0Y9V9	ENSG00000163682	ENSG00000146039
O43521-2	O43670-2	ENSG00000010244	E7ESL0	H0YEA7	ENSG00000090581	ENSG00000114098
O43567	O43715	ENSG00000170855	E7EWM3	H0YEM9	ENSG00000196323	ENSG00000114054
O43615	O43745	ENSG00000166869	E7EWM3	H0YEX5	ENSG00000087365	ENSG00000211896
O43663	O43768-2	ENSG00000143420	E9PBY7	H0YF27	ENSG00000137699	ENSG00000103316
O43670-2	O43776	ENSG00000134440	E9PC66	H0YJ63	ENSG00000100591	ENSG00000221866
O43715	O43823	ENSG00000105127	E9PEM5	H0YJG7	ENSG00000100591	ENSG00000115963
O43745	O43889-2	ENSG00000107175	E9PGA7	H0YJU2	ENSG00000100591	ENSG00000147669
O43768-2	O43896	ENSG00000129250	E9PH18	H0YK48	ENSG00000140416	ENSG00000131269
O43776	O43914	ENSG00000011600	E9PHT9	H0YMA0	ENSG00000131876	ENSG00000154263
O43823	O60216	ENSG00000164754	E9PMA0	H3BQF6	ENSG00000258539	ENSG00000144452
O43889-2	O60231	ENSG00000204560	E9PMA7	H3BRW9	ENSG00000169032	ENSG00000085563
O43896	O60231	ENSG00000206486	E9PMM9	H3BUU8	ENSG00000103043	ENSG00000168734
O43914	O60231	ENSG00000233561	E9PPQ5	H7BY36	ENSG00000182944	ENSG00000131873
O60216	O60231	ENSG00000226171	E9PQ96	H7C144	ENSG00000130402	ENSG00000170325
O60231	O60231	ENSG00000233418	E9PRL4	H7C183	ENSG00000115464	ENSG00000181195
O60238	O60231	ENSG00000233049	E9PSH4	H7C1M0	ENSG00000115392	ENSG00000186088
O60240	O60231	ENSG00000231377	E9PSH4	H7C251	ENSG00000142330	ENSG00000065154
O60243	O60238	ENSG00000104765	E9PSH4	H7C3P4	ENSG00000135677	ENSG00000105649
O60292	O60240	ENSG00000166819	F5GX11	H7C4J1	ENSG00000106526	ENSG00000157557
O60293	O60243	ENSG00000136720	F8SNU7	H7C5T0	ENSG00000187144	ENSG00000102362
O60337	O60292	ENSG00000105738	F8SNU7	I3L2R5	ENSG00000175826	ENSG00000129460
O60381-3	O60293	ENSG00000133858	F8VNY5	J3KN59	ENSG00000140299	ENSG00000018625
O60503	O60337	ENSG00000145495	F8VNY5	J3KNE2	ENSG00000169592	ENSG00000105409
O60506-3	O60503	ENSG00000162104	F8VNY5	J3KNJ3	ENSG00000077616	ENSG00000107262
O60573-2	O60506-3	ENSG00000135316	F8VV52	J3KNZ3	ENSG00000162931	ENSG00000138182
O60610-2	O60573-2	ENSG00000135930	F8VXC8	J3KQ47	ENSG00000115446	ENSG00000147677
O60671	O60671	ENSG00000113456	F8VXC8	J3KRR1	ENSG00000108666	ENSG00000103569
O60675	O60675	ENSG00000198517	F8W038	J3KRX5	ENSG00000265681	ENSG00000143776
O60701	O60701	ENSG00000109814	F8W038	J3KTJ3	ENSG00000125691	ENSG00000114021
O60704	O60704	ENSG00000128294	F8W1R7	J3KTQ9	ENSG00000087191	ENSG00000090905
O60828	O60828	ENSG00000102103	F8W914	J3QLH4	ENSG00000159593	ENSG00000078687
O60841	O60841	ENSG00000158417	F8W914	J3QLR8	ENSG00000181610	ENSG00000205643
O60844	O60844	ENSG00000174992	F8WBF5	J3QRD1	ENSG00000072210	ENSG00000169184
O60861	O60861	ENSG00000007237	F8WBF5	J3QRW5	ENSG00000126351	ENSG00000196730
O60884	O60884	ENSG00000069345	F8WBF5	K7EIN7	ENSG00000099875	ENSG00000170633
O60907-2	O60907-2	ENSG00000101849	F8WC89	K7EKL3	ENSG00000030582	ENSG00000075826
O60931	O60931	ENSG00000040531	F8WCM8	K7EM90	ENSG00000074800	ENSG00000179348
O75023-2	O75023-2	ENSG00000277414	F8WCZ4	K7EMZ9	ENSG00000257103	ENSG00000074800
O75123	O75023-2	ENSG00000274311	G3V1M2	K7EN08	ENSG00000008441	ENSG00000153714
O75143-2	O75023-2	ENSG00000273991	G3V1M2	K7EP60	ENSG00000132016	ENSG00000155026
O75165	O75023-2	ENSG00000278437	G3V4E4	K7EQ03	ENSG00000126254	ENSG00000080819
O75179-6	O75123	ENSG00000183309	H0Y4R8	K7ERP4	ENSG00000167468	ENSG00000141551
O75179	O75143-2	ENSG00000175224	H0Y6Z9	K7ESB7	ENSG00000130158	ENSG00000162604
O75317	O75165	ENSG00000138246	H0Y7A7	L7N2F9	ENSG00000263620	ENSG00000144713
O75355	O75179-6	ENSG00000132466	H0Y7A7	M0R0P7	ENSG00000105640	ENSG00000108349
O75367-2	O75179	ENSG00000132466	H0Y9V9	M0R202	ENSG00000083838	ENSG00000179674
O75367-3	O75317	ENSG00000152484	H0Y9V9	M0R2K3	ENSG00000105393	ENSG00000164694
O75376-2	O75355	ENSG00000168032	H0YEA7	M0R2S1	ENSG00000221983	ENSG00000125844
O75376	O75367-2	ENSG00000113648	H0YEM9	O00159-2	ENSG00000197879	ENSG00000152785
O75400-2	O75367-3	ENSG00000113648	H0YEX5	O00232-2	ENSG00000197170	ENSG00000233493
O75461-2	O75376-2	ENSG00000141027	H0YF27	O00264	ENSG00000101856	ENSG00000180902
O75475	O75376	ENSG00000141027	H0YG22	O00264-2	ENSG00000101856	ENSG00000087076
O75477	O75400-2	ENSG00000196504	H0YJ63	O00478	ENSG00000111801	ENSG00000115850
O75494-3	O75461-2	ENSG00000169016	H0YJG7	O00478-2	ENSG00000111801	ENSG00000010610
O75530-3	O75475	ENSG00000164985	H0YJU2	O00505	ENSG00000102753	ENSG00000101938
O75592-2	O75477	ENSG00000107566	H0YK48	O00567	ENSG00000101361	ENSG00000038945
O75626	O75494-3	ENSG00000188529	H0YMA0	O00587	ENSG00000100060	ENSG00000132467
O75643	O75530-3	ENSG00000074266	H0YMA0	O00602	ENSG00000085265	ENSG00000162129
O75688-2	O75626	ENSG00000057657	H3BQF6	O00743-2	ENSG00000119414	ENSG00000242247
O75752	O75643	ENSG00000144028	H3BRW9	O14662-2	ENSG00000124222	ENSG00000183773
O75781-2	O75688-2	ENSG00000138032	H3BRW9	O14686	ENSG00000167548	ENSG00000182511
O75807	O75752	ENSG00000169255	H3BRW9	O14974-3	ENSG00000058272	ENSG00000188282
O75840-6	O75781-2	ENSG00000099864	H3BSN9	O15042	ENSG00000163714	ENSG00000182957
O75845	O75807	ENSG00000087074	H3BUU8	O15155	ENSG00000105829	ENSG00000237149
O75864	O75845	ENSG00000109929	H7BY36	O15211	ENSG00000206282	ENSG00000172775
O75880	O75864	ENSG00000104866	H7C144	O15211	ENSG00000224841	ENSG00000067596
O75881	O75880	ENSG00000133028	H7C183	O15211	ENSG00000228736	ENSG00000122033
O75897-2	O75881	ENSG00000172817	H7C1M0	O15211	ENSG00000237825	ENSG00000188687
O75925	O75897-2	ENSG00000198075	H7C251	O15211	ENSG00000237441	ENSG00000168827
O75935	O75925	ENSG00000033800	H7C3P4	O15213	ENSG00000227057	ENSG00000168813
O75937	O75935	ENSG00000137100	H7C4J1	O15213	ENSG00000206284	ENSG00000100294
O75940	O75937	ENSG00000126698	H7C5T0	O15213	ENSG00000236222	ENSG00000168958
O76027	O75940	ENSG00000119953	H7C5T0	O15213	ENSG00000204221	ENSG00000063177
O76096	O76027	ENSG00000143412	I3L2R5	O15213	ENSG00000226916	ENSG00000064195
O77932	O76096	ENSG00000077984	J3KN59	O15511	ENSG00000162704	ENSG00000090674
O94759	O77932	ENSG00000204348	J3KN59	O43149	ENSG00000074755	ENSG00000032444
O94768	O77932	ENSG00000206346	J3KNE2	O43189	ENSG00000112511	ENSG00000185236
O94823-3	O77932	ENSG00000236765	J3KNJ3	O43189	ENSG00000225553	ENSG00000198033
O94903	O77932	ENSG00000234798	J3KNZ3	O43237	ENSG00000135720	ENSG00000004846
O94973-3	O77932	ENSG00000225682	J3KQ47	O43291-2	ENSG00000167642	ENSG00000105325
O94979-8	O77932	ENSG00000224313	J3KRR1	O43399	ENSG00000101150	ENSG00000249437
O95104-2	O94759	ENSG00000142185	J3KRR1	O43633	ENSG00000130724	ENSG00000278613
O95140	O94768	ENSG00000081320	J3KRX5	O43823	ENSG00000105127	ENSG00000116984
O95183	O94903	ENSG00000147471	J3KRX5	O43829	ENSG00000198081	ENSG00000111271
O95197-3	O94973-3	ENSG00000183020	J3KTJ3	O60216	ENSG00000164754	ENSG00000182534
O95218-2	O95104-2	ENSG00000156304	J3KTQ9	O60245	ENSG00000169851	ENSG00000155066
O95256-2	O95140	ENSG00000116688	J3QLH4	O60294	ENSG00000168806	ENSG00000152193
O95260	O95183	ENSG00000168899	J3QLR8	O60716-5	ENSG00000198561	ENSG00000169375
O95279	O95197-3	ENSG00000133318	J3QRD1	O60841	ENSG00000158417	ENSG00000177479
O95302	O95218-2	ENSG00000132485	J3QRD1	O60858-3	ENSG00000204977	ENSG00000198046
O95340	O95256-2	ENSG00000115607	J3QRW5	O60921	ENSG00000136273	ENSG00000167377
O95376	O95260	ENSG00000107669	K7EIN7	O75179-6	ENSG00000132466	ENSG00000261611
O95379-4	O95279	ENSG00000164626	K7EKL3	O75190	ENSG00000105993	ENSG00000186812
O95405-2	O95302	ENSG00000122642	K7EKL3	O75376	ENSG00000141027	ENSG00000182141
O95425-2	O95340	ENSG00000198682	K7EKL3	O75446	ENSG00000164105	ENSG00000170954
O95544	O95376	ENSG00000177479	K7EKL3	O75474	ENSG00000181274	ENSG00000196263
O95551	O95379-4	ENSG00000145779	K7EKL3	O75489	ENSG00000213619	ENSG00000172466
O95625	O95405-2	ENSG00000157077	K7EKL3	O75663	ENSG00000143155	ENSG00000198169
O95721	O95425-2	ENSG00000197321	K7EKL3	O75864	ENSG00000104866	ENSG00000278062
O95757	O95544	ENSG00000008130	K7EKL3	O75880	ENSG00000133028	ENSG00000169021
O95782-2	O95551	ENSG00000111802	K7EKL3	O75925	ENSG00000033800	ENSG00000116198
O95785-3	O95625	ENSG00000066422	K7EKL3	O75934	ENSG00000116752	ENSG00000277656
O95793	O95721	ENSG00000099940	K7EM90	O75935	ENSG00000137100	ENSG00000064199
O95822-2	O95757	ENSG00000164070	K7EMZ9	O75947-2	ENSG00000167863	ENSG00000117305
O95832	O95782-2	ENSG00000196961	K7EN08	O76021	ENSG00000171490	ENSG00000177842
O95835	O95785-3	ENSG00000011451	K7EP60	O94812-7	ENSG00000007516	ENSG00000135926
O95861	O95793	ENSG00000124214	K7EQ03	O94822	ENSG00000198862	ENSG00000095564
O95967	O95832	ENSG00000163347	K7ERP4	O94906	ENSG00000101161	ENSG00000112031
O95976	O95835	ENSG00000131023	K7ERP4	O95149	ENSG00000169371	ENSG00000127884
P00338-3	O95861	ENSG00000162813	K7ESB7	O95167	ENSG00000170906	ENSG00000171954
P00367	O95967	ENSG00000172638	L7N2F9	O95167	ENSG00000275724	ENSG00000146143
P00439	O95976	ENSG00000140749	M0R0P7	O95167	ENSG00000276220	ENSG00000173320
P00533	P00338-3	ENSG00000134333	M0R0P7	O95167	ENSG00000273642	ENSG00000164120
P00558-2	P00367	ENSG00000148672	M0R202	O95167	ENSG00000278365	ENSG00000100764
P00558	P00439	ENSG00000171759	M0R2K3	O95167	ENSG00000274359	ENSG00000150787
P00734	P00533	ENSG00000146648	M0R2S1	O95167	ENSG00000275605	ENSG00000198695
P00738-2	P00558	ENSG00000102144	M0R2S1	O95167	ENSG00000276766	ENSG00000204444
P00740-2	P00734	ENSG00000180210	O00159-2	O95167	ENSG00000276061	ENSG00000206409
P00747	P00738-2	ENSG00000257017	O00232-2	O95167	ENSG00000277722	ENSG00000224290
P00750	P00740-2	ENSG00000101981	O00232-2	O95232	ENSG00000108848	ENSG00000226215
P00751	P00747	ENSG00000122194	O00264	O95376	ENSG00000177479	ENSG00000235754
P00918	P00750	ENSG00000104368	O00264-2	O95405-2	ENSG00000157077	ENSG00000227567
P01008	P00751	ENSG00000241253	O00370	O95461	ENSG00000133424	ENSG00000231974
P01009	P00751	ENSG00000239754	O00370	O95476	ENSG00000175826	ENSG00000005471
P01011	P00751	ENSG00000242335	O00370	O95704-4	ENSG00000113108	ENSG00000107159
P01024	P00751	ENSG00000243570	O00370	O95716	ENSG00000105514	ENSG00000166743
P01040	P00751	ENSG00000243649	O00370	O96013	ENSG00000130669	ENSG00000263001
P01042-2	P00751	ENSG00000241534	O00370	P00167-2	ENSG00000166347	ENSG00000107223
P01100-2	P00918	ENSG00000104267	O00370	P00414	ENSG00000198938	ENSG00000095951
P01100	P01008	ENSG00000117601	O00370	P00558	ENSG00000102144	ENSG00000053747
P01135	P01009	ENSG00000197249	O00370	P02795	ENSG00000125148	ENSG00000196365
P01138	P01011	ENSG00000273259	O00370	P04049	ENSG00000132155	ENSG00000163166
P01583	P01011	ENSG00000196136	O00370	P04406	ENSG00000111640	ENSG00000087510
P01584	P01024	ENSG00000125730	O00370	P04732	ENSG00000169715	ENSG00000137203
P02533	P01040	ENSG00000121552	O00370	P06744	ENSG00000105220	ENSG00000139343
P02647	P01042-2	ENSG00000113889	O00370	P07711	ENSG00000135047	ENSG00000172771
P02655	P01100-2	ENSG00000170345	O00370	P09012	ENSG00000077312	ENSG00000042781
P02671-2	P01100	ENSG00000170345	O00370	P09417-2	ENSG00000151552	ENSG00000120699
P02675	P01135	ENSG00000163235	O00370	P13497-2	ENSG00000168487	ENSG00000175602
P02679-2	P01138	ENSG00000134259	O00370	P14314-2	ENSG00000130175	ENSG00000117592
P02679	P01583	ENSG00000115008	O00370	P14868	ENSG00000115866	ENSG00000133065
P02686-2	P01584	ENSG00000125538	O00370	P15408	ENSG00000075426	ENSG00000215126
P02748	P02533	ENSG00000186847	O00370	P15735	ENSG00000156873	ENSG00000169550
P02749	P02647	ENSG00000118137	O00370	P15924	ENSG00000096696	ENSG00000151176
P02750	P02655	ENSG00000234906	O00370	P17844	ENSG00000108654	ENSG00000134343
P02760	P02671-2	ENSG00000171560	O00370	P17931	ENSG00000131981	ENSG00000006282
P02763	P02675	ENSG00000171564	O00370	P19447	ENSG00000163161	ENSG00000087302
P02765	P02679-2	ENSG00000171557	O00370	P20042	ENSG00000125977	ENSG00000177954
P02768	P02679	ENSG00000171557	O00370	P20393	ENSG00000126368	ENSG00000185088
P02774-3	P02686-2	ENSG00000197971	O00370	P20827	ENSG00000169242	ENSG00000143552
P02786	P02748	ENSG00000113600	O00370	P21281	ENSG00000147416	ENSG00000106410
P02787	P02749	ENSG00000091583	O00370	P21583-2	ENSG00000049130	ENSG00000278535
P02790	P02750	ENSG00000171236	O00370	P21860	ENSG00000065361	ENSG00000275397
P03950	P02760	ENSG00000106927	O00370	P22415	ENSG00000158773	ENSG00000006125
P03956	P02763	ENSG00000229314	O00370	P22607-3	ENSG00000068078	ENSG00000145604
P03973	P02765	ENSG00000145192	O00370	P23582	ENSG00000163273	ENSG00000160818
P04003	P02768	ENSG00000163631	O00370	P24390-2	ENSG00000105438	ENSG00000173660
P04049	P02786	ENSG00000072274	O00370	P25098	ENSG00000173020	ENSG00000107201
P04054	P02787	ENSG00000091513	O00370	P25787	ENSG00000106588	ENSG00000154611
P04080	P02790	ENSG00000110169	O00370	P25787	ENSG00000256646	ENSG00000140326
P04083	P03950	ENSG00000214274	O00370	P26006	ENSG00000005884	ENSG00000203791
P04114	P03956	ENSG00000196611	O00370	P26885	ENSG00000173486	ENSG00000205758
P04216	P03973	ENSG00000124107	O00370	P27105	ENSG00000148175	ENSG00000172613
P04637	P04003	ENSG00000123838	O00370	P27469	ENSG00000123689	ENSG00000007402
P04746	P04049	ENSG00000132155	O00370	P27635	ENSG00000147403	ENSG00000135365
P05026	P04054	ENSG00000170890	O00370	P27986	ENSG00000145675	ENSG00000131408
P05062	P04080	ENSG00000160213	O00370	P28070	ENSG00000159377	ENSG00000152683
P05089-2	P04083	ENSG00000135046	O00370	P28715-3	ENSG00000134899	ENSG00000139496
P05107	P04114	ENSG00000084674	O00370	P29590-14	ENSG00000140464	ENSG00000165416
P05120	P04216	ENSG00000154096	O00370	P30044-3	ENSG00000126432	ENSG00000110723
P05161	P04637	ENSG00000141510	O00370	P30466	ENSG00000206450	ENSG00000134240
P05181	P04746	ENSG00000243480	O00370	P31946	ENSG00000166913	ENSG00000157796
P05198	P05026	ENSG00000143153	O00370	P31949	ENSG00000163191	ENSG00000119608
P05231	P05062	ENSG00000136872	O00370	P35241-4	ENSG00000137710	ENSG00000260286
P05362	P05089-2	ENSG00000118520	O00370	P35790	ENSG00000110721	ENSG00000080608
P05412	P05107	ENSG00000160255	O00370	P36551	ENSG00000080819	ENSG00000009413
P05546	P05120	ENSG00000197632	O00370	P40227	ENSG00000146731	ENSG00000177082
P06576	P05161	ENSG00000187608	O00370	P40306	ENSG00000205220	ENSG00000139679
P06737	P05181	ENSG00000130649	O00370	P41279	ENSG00000107968	ENSG00000119411
P06753	P05198	ENSG00000134001	O00370	P41595	ENSG00000135914	ENSG00000113712
P07093-3	P05231	ENSG00000136244	O00370	P42226	ENSG00000166888	ENSG00000115461
P07202-4	P05362	ENSG00000090339	O00370	P42684-4	ENSG00000143322	ENSG00000172590
P07204	P05412	ENSG00000177606	O00370	P42766	ENSG00000136942	ENSG00000095713
P07306-2	P05546	ENSG00000099937	O00370	P42858	ENSG00000197386	ENSG00000197894
P07332	P06576	ENSG00000110955	O00370	P43378	ENSG00000169410	ENSG00000171045
P07358	P06737	ENSG00000100504	O00478	P45880	ENSG00000165637	ENSG00000184209
P07711	P06753	ENSG00000143549	O00478-2	P45954-2	ENSG00000196177	ENSG00000072501
P07900	P07093-3	ENSG00000135919	O00505	P45984-3	ENSG00000050748	ENSG00000170832
P07996-2	P07202-4	ENSG00000115705	O00505	P46736-2	ENSG00000185515	ENSG00000145416
P07996	P07204	ENSG00000178726	O00567	P46821	ENSG00000131711	ENSG00000158042
P08107	P07306-2	ENSG00000141505	O00567	P46976-3	ENSG00000163754	ENSG00000179761
P08217	P07332	ENSG00000182511	O00567	P47900	ENSG00000169860	ENSG00000184863
P08238	P07358	ENSG00000021852	O00567	P48029-4	ENSG00000130821	ENSG00000198513
P08254	P07711	ENSG00000135047	O00587	P48634	ENSG00000204469	ENSG00000146453
P08397-3	P07900	ENSG00000080824	O00602	P48634	ENSG00000206427	ENSG00000129167
P08567	P07996	ENSG00000137801	O00743-2	P48634	ENSG00000226618	ENSG00000156886
P08575	P08107	ENSG00000204388	O00743-2	P48634	ENSG00000231370	ENSG00000070718
P08727	P08107	ENSG00000204389	O14662-2	P48634	ENSG00000231825	ENSG00000170801
P08779	P08107	ENSG00000224501	O14686	P48634	ENSG00000225164	ENSG00000165804
P08887	P08107	ENSG00000212866	O14686	P48634	ENSG00000225748	ENSG00000172819
P09326	P08107	ENSG00000215328	O14686	P48788	ENSG00000130598	ENSG00000197217
P09341	P08107	ENSG00000235941	O14686	P49116	ENSG00000177463	ENSG00000136297
P09467	P08107	ENSG00000234475	O14974-3	P49184	ENSG00000013563	ENSG00000170779
P09651	P08107	ENSG00000237724	O15042	P49756-2	ENSG00000119707	ENSG00000114859
P09693	P08107	ENSG00000231555	O15042	P49759-2	ENSG00000013441	ENSG00000114026
P09884	P08107	ENSG00000232804	O15042	P49917	ENSG00000174405	ENSG00000011258
P09919-2	P08217	ENSG00000142615	O15155	P50542-3	ENSG00000139197	ENSG00000164707
P09960	P08238	ENSG00000096384	O15211	P51157-2	ENSG00000157869	ENSG00000128731
P0C0L4	P08254	ENSG00000149968	O15213	P51532-2	ENSG00000127616	ENSG00000103253
P0CW22	P08397-3	ENSG00000256269	O15511	P51970	ENSG00000119421	ENSG00000100100
P10515	P08397-3	ENSG00000281702	O43149	P51991-2	ENSG00000170144	ENSG00000187775
P10620	P08567	ENSG00000115956	O43149	P52272-2	ENSG00000099783	ENSG00000204427
P11161	P08575	ENSG00000081237	O43149	P52292	ENSG00000182481	ENSG00000206403
P11279	P08575	ENSG00000262418	O43189	P52739	ENSG00000172262	ENSG00000230475
P11309	P08727	ENSG00000171345	O43237	P52756	ENSG00000003756	ENSG00000236063
P11926	P08779	ENSG00000186832	O43251-6	P54277-3	ENSG00000064933	ENSG00000235676
P12004	P08887	ENSG00000160712	O43272-1	P54619	ENSG00000181929	ENSG00000231488
P12259	P09326	ENSG00000117091	O43272-1	P54826	ENSG00000180447	ENSG00000224552
P13497-2	P09341	ENSG00000163739	O43291-2	P55061	ENSG00000139644	ENSG00000114541
P13497	P09467	ENSG00000165140	O43399	P55786	ENSG00000141279	ENSG00000165688
P13500	P09651	ENSG00000135486	O43633	P56270-2	ENSG00000103495	ENSG00000183876
P13631-2	P09693	ENSG00000160654	O43633	P57729	ENSG00000123892	ENSG00000105193
P13674-3	P09884	ENSG00000101868	O43823	P57740	ENSG00000111581	ENSG00000154493
P13686	P09919-2	ENSG00000108342	O43829	P58511	ENSG00000205670	ENSG00000221968
P13726	P09960	ENSG00000111144	O60216	P58511	ENSG00000273590	ENSG00000162413
P14151-2	P0C0L4	ENSG00000206340	O60216	P58658	ENSG00000166979	ENSG00000111641
P14207	P0C0L4	ENSG00000227746	O60245	P60059	ENSG00000132432	ENSG00000221944
P14317	P0C0L4	ENSG00000244731	O60294	P60866	ENSG00000008988	ENSG00000203737
P14598	P10515	ENSG00000150768	O60524-4	P60953-1	ENSG00000070831	ENSG00000047621
P14618	P10620	ENSG00000008394	O60524-4	P61163	ENSG00000138107	ENSG00000115598
P14672-2	P11161	ENSG00000122877	O60716-5	P61421	ENSG00000159720	ENSG00000152767
P14866	P11279	ENSG00000185896	O60841	P61970	ENSG00000102898	ENSG00000171858
P14923	P11309	ENSG00000137193	O60841	P62244	ENSG00000134419	ENSG00000147536
P15036	P11926	ENSG00000115758	O60841	P62263	ENSG00000164587	ENSG00000169181
P15153	P12004	ENSG00000132646	O60841	P62273	ENSG00000213741	ENSG00000183337
P15169	P12259	ENSG00000198734	O60841	P62333	ENSG00000100519	ENSG00000163930
P15407	P13497-2	ENSG00000168487	O60841	P62633-4	ENSG00000169714	ENSG00000143149
P15408-2	P13497	ENSG00000168487	O60858-3	P62879	ENSG00000172354	ENSG00000205423
P15408	P13500	ENSG00000108691	O60921	P62899	ENSG00000071082	ENSG00000254806
P15428	P13631-2	ENSG00000172819	O60921	P62906	ENSG00000198755	ENSG00000204070
P15509-8	P13674-3	ENSG00000122884	O75179-6	P62995-2	ENSG00000136527	ENSG00000173198
P15884-10	P13686	ENSG00000102575	O75190	P63027	ENSG00000220205	ENSG00000156508
P16144	P13726	ENSG00000117525	O75376	P63096	ENSG00000127955	ENSG00000130940
P16233	P14151-2	ENSG00000188404	O75446	P67812	ENSG00000140612	ENSG00000105063
P17010	P14207	ENSG00000165457	O75474	P68400	ENSG00000101266	ENSG00000178234
P17022-2	P14317	ENSG00000180353	O75489	P68402	ENSG00000168092	ENSG00000166455
P17174	P14598	ENSG00000158517	O75592-2	P78318	ENSG00000089289	ENSG00000109819
P17213	P14618	ENSG00000067225	O75663	P78406	ENSG00000101146	ENSG00000237172
P17405	P14672-2	ENSG00000181856	O75663	P78504	ENSG00000101384	ENSG00000070413
P17480	P14866	ENSG00000104824	O75663	P98175-3	ENSG00000182872	ENSG00000050344
P17538	P14923	ENSG00000173801	O75864	Q00536-2	ENSG00000102225	ENSG00000148175
P17706-2	P15036	ENSG00000157557	O75864	Q00577	ENSG00000185129	ENSG00000159714
P17707	P15153	ENSG00000128340	O75864	Q00688	ENSG00000100442	ENSG00000146530
P17812	P15169	ENSG00000120054	O75880	Q01970-2	ENSG00000149782	ENSG00000072657
P17844	P15407	ENSG00000175592	O75925	Q03933	ENSG00000025156	ENSG00000156471
P17861-2	P15408-2	ENSG00000075426	O75925	Q03933-2	ENSG00000025156	ENSG00000102024
P17931	P15408	ENSG00000075426	O75925	Q04637	ENSG00000114867	ENSG00000155657
P18031	P15428	ENSG00000164120	O75934	Q04743	ENSG00000170370	ENSG00000070087
P18085	P15509-8	ENSG00000198223	O75934	Q04941	ENSG00000102007	ENSG00000198855
P18146	P15884-10	ENSG00000196628	O75934	Q05516	ENSG00000109906	ENSG00000115112
P18428	P16144	ENSG00000132470	O75935	Q05655	ENSG00000163932	ENSG00000115145
P18510	P16233	ENSG00000175535	O75935	Q06945	ENSG00000124766	ENSG00000127220
P18754	P17010	ENSG00000005889	O75947-2	Q08170	ENSG00000116350	ENSG00000197375
P18847	P17022-2	ENSG00000154957	O76021	Q08174	ENSG00000156453	ENSG00000173334
P18850	P17174	ENSG00000120053	O94812-7	Q08945	ENSG00000149136	ENSG00000078808
P19387	P17213	ENSG00000101425	O94822	Q09666	ENSG00000124942	ENSG00000135476
P19388	P17405	ENSG00000166311	O94880-2	Q12778	ENSG00000150907	ENSG00000104267
P19397	P17480	ENSG00000108312	O94906	Q12834	ENSG00000117399	ENSG00000198836
P19419	P17538	ENSG00000168925	O94906	Q12872	ENSG00000061936	ENSG00000164082
P19652	P17706-2	ENSG00000175354	O94906	Q12882	ENSG00000188641	ENSG00000106524
P19784	P17707	ENSG00000123505	O94906	Q12906-5	ENSG00000129351	ENSG00000171433
P19838-2	P17812	ENSG00000171793	O94906	Q12907	ENSG00000169223	ENSG00000068724
P19875	P17844	ENSG00000108654	O94906	Q12959	ENSG00000075711	ENSG00000180008
P19876	P17861-2	ENSG00000100219	O94906	Q12959-4	ENSG00000075711	ENSG00000213588
P20290	P17931	ENSG00000131981	O95149	Q13017-2	ENSG00000100852	ENSG00000236515
P20338	P18031	ENSG00000196396	O95149	Q13077	ENSG00000056558	ENSG00000138035
P20339	P18085	ENSG00000168374	O95167	Q13123	ENSG00000113141	ENSG00000204371
P20742-2	P18146	ENSG00000120738	O95232	Q13145	ENSG00000095739	ENSG00000206376
P20800	P18428	ENSG00000129988	O95232	Q13164	ENSG00000166484	ENSG00000238134
P20936	P18510	ENSG00000136689	O95232	Q13185	ENSG00000122565	ENSG00000236759
P21127-6	P18754	ENSG00000180198	O95376	Q13200-2	ENSG00000175166	ENSG00000232045
P21128	P18847	ENSG00000162772	O95405-2	Q13231-2	ENSG00000133063	ENSG00000227333
P21266	P18850	ENSG00000118217	O95461	Q13242	ENSG00000111786	ENSG00000165644
P21583	P19387	ENSG00000102978	O95476	Q13283	ENSG00000145907	ENSG00000240563
P21730	P19388	ENSG00000099817	O95476	Q13487	ENSG00000104976	ENSG00000089280
P21796	P19397	ENSG00000143119	O95704-4	Q14202	ENSG00000147130	ENSG00000270647
P22059	P19419	ENSG00000126767	O95716	Q14247-3	ENSG00000085733	ENSG00000141101
P22528	P19652	ENSG00000228278	O96013	Q14254	ENSG00000132589	ENSG00000189409
P22735	P19784	ENSG00000070770	P00167-2	Q14331	ENSG00000109536	ENSG00000070778
P22736-2	P19838-2	ENSG00000109320	P00414	Q14331	ENSG00000275145	ENSG00000109618
P22736	P19875	ENSG00000081041	P00558	Q14498-2	ENSG00000131051	ENSG00000105737
P22748	P19876	ENSG00000163734	P00558	Q14498-3	ENSG00000131051	ENSG00000145879
P22830-2	P20290	ENSG00000145741	P02795	Q14526	ENSG00000177374	ENSG00000204909
P23246-2	P20338	ENSG00000168118	P02795	Q14686	ENSG00000198646	ENSG00000065883
P23443-4	P20339	ENSG00000144566	P02795	Q14728	ENSG00000109736	ENSG00000111144
P23528	P20800	ENSG00000127129	P04049	Q14865-2	ENSG00000150347	ENSG00000166816
P23634-4	P20936	ENSG00000145715	P04049	Q14980	ENSG00000137497	ENSG00000131373
P23786	P21128	ENSG00000111405	P04049	Q14995	ENSG00000174738	ENSG00000164342
P23946	P21266	ENSG00000134202	P04406	Q15008-2	ENSG00000163636	ENSG00000113492
P24539	P21583	ENSG00000049130	P04406	Q15036-2	ENSG00000115234	ENSG00000117593
P25025	P21730	ENSG00000197405	P04732	Q15165	ENSG00000105854	ENSG00000174276
P25098	P21796	ENSG00000213585	P06744	Q15311	ENSG00000017797	ENSG00000105516
P25208	P22059	ENSG00000110048	P07711	Q15326	ENSG00000015171	ENSG00000063176
P25440-4	P22528	ENSG00000169469	P07711	Q15424-4	ENSG00000160633	ENSG00000105993
P25786	P22735	ENSG00000092295	P07711	Q15464	ENSG00000107338	ENSG00000140598
P25788	P22736-2	ENSG00000123358	P09012	Q15477	ENSG00000204351	ENSG00000144550
P26599-3	P22736	ENSG00000123358	P09417-2	Q15477	ENSG00000206353	ENSG00000246922
P26640	P22748	ENSG00000167434	P0C869-4	Q15477	ENSG00000232616	ENSG00000167778
P27037	P22830-2	ENSG00000066926	P10909-5	Q15477	ENSG00000228896	ENSG00000133392
P27448-3	P23443-4	ENSG00000108443	P10909-5	Q15477	ENSG00000223493	ENSG00000276480
P27448-8	P23528	ENSG00000172757	P13497-2	Q15477	ENSG00000225737	ENSG00000133812
P27987	P23786	ENSG00000157184	P13497-2	Q15528	ENSG00000148297	ENSG00000164111
P28070	P23946	ENSG00000092009	P14314-2	Q15528	ENSG00000281022	ENSG00000147576
P28072	P24539	ENSG00000116459	P14314-2	Q15596	ENSG00000140396	ENSG00000104154
P28221	P25025	ENSG00000180871	P14868	Q15628-2	ENSG00000102871	ENSG00000146425
P28290	P25098	ENSG00000173020	P15408	Q15631	ENSG00000211460	ENSG00000142657
P28562	P25208	ENSG00000120837	P15408	Q15642	ENSG00000125733	ENSG00000173930
P29034	P25786	ENSG00000129084	P15735	Q15652	ENSG00000171988	ENSG00000217930
P29083	P25788	ENSG00000100567	P15735	Q15904	ENSG00000071553	ENSG00000121270
P29084	P26599-3	ENSG00000011304	P15735	Q15910-4	ENSG00000106462	ENSG00000124120
P29122	P26640	ENSG00000096171	P15735	Q15910-5	ENSG00000106462	ENSG00000167107
P29218	P26640	ENSG00000204394	P15924	Q16537-2	ENSG00000154001	ENSG00000015153
P29353-7	P26640	ENSG00000224264	P17844	Q16610-2	ENSG00000143369	ENSG00000051108
P29508	P26640	ENSG00000231116	P17844	Q16690	ENSG00000138166	ENSG00000198399
P29622	P26640	ENSG00000226589	P17844	Q16740	ENSG00000125656	ENSG00000169641
P30405-2	P27037	ENSG00000121989	P17931	Q2M385	ENSG00000197629	ENSG00000112474
P30443	P27987	ENSG00000143772	P19447	Q2QGD7	ENSG00000070476	ENSG00000204228
P30447	P28070	ENSG00000159377	P19447	Q2VYF4-2	ENSG00000165046	ENSG00000228357
P30461	P28072	ENSG00000142507	P20042	Q2VYF4-4	ENSG00000165046	ENSG00000232357
P30481	P28221	ENSG00000179546	P20042	Q32NC0	ENSG00000141428	ENSG00000228712
P30520	P28290	ENSG00000138434	P20042	Q3KR16-2	ENSG00000008323	ENSG00000225312
P30626	P28562	ENSG00000120129	P20393	Q3V5L5-2	ENSG00000167889	ENSG00000103494
P30825	P29034	ENSG00000196754	P20393	Q4ADV7-2	ENSG00000107036	ENSG00000160813
P30876	P29083	ENSG00000153767	P20393	Q4G0I0	ENSG00000174109	ENSG00000108798
P31040-2	P29084	ENSG00000197265	P20827	Q4G0N4	ENSG00000152620	ENSG00000072818
P31146	P29122	ENSG00000140479	P20827	Q52LR7	ENSG00000135999	ENSG00000132740
P31151	P29218	ENSG00000133731	P20827	Q53GI3-3	ENSG00000160908	ENSG00000160767
P31153	P29353-7	ENSG00000160691	P20827	Q53H80	ENSG00000135334	ENSG00000262666
P31327-2	P29508	ENSG00000057149	P21281	Q58A45	ENSG00000152520	ENSG00000184677
P31431-2	P29622	ENSG00000100665	P21583-2	Q58WW2-3	ENSG00000143164	ENSG00000049759
P31645-2	P30443	ENSG00000229215	P21860	Q5D0E6	ENSG00000178149	ENSG00000116586
P31689-2	P30443	ENSG00000224320	P21860	Q5JNZ6	ENSG00000102054	ENSG00000198690
P31689	P30447	ENSG00000223980	P21860	Q5JSZ5-5	ENSG00000130723	ENSG00000276787
P31751	P30461	ENSG00000224608	P21860-5	Q5JWX6	ENSG00000163584	ENSG00000014641
P31941-2	P30481	ENSG00000228964	P22415	Q5JYR8	ENSG00000101331	ENSG00000099889
P31946	P30520	ENSG00000035687	P22415	Q5M9Q1	ENSG00000189134	ENSG00000072422
P31948	P30626	ENSG00000075142	P22415	Q5QPB1	ENSG00000107372	ENSG00000008853
P31994	P30825	ENSG00000139514	P22415	Q5SQI0	ENSG00000137343	ENSG00000170776
P32019	P30876	ENSG00000047315	P22415	Q5SQI0	ENSG00000206488	ENSG00000160299
P32119-2	P31040-2	ENSG00000073578	P22415	Q5SQI0	ENSG00000234549	ENSG00000101306
P32119	P31146	ENSG00000102879	P22415	Q5SQI0	ENSG00000235658	ENSG00000167548
P32121-4	P31151	ENSG00000143556	P22415	Q5SQI0	ENSG00000231257	ENSG00000163468
P32245	P31153	ENSG00000168906	P22607-3	Q5SQI0	ENSG00000223752	ENSG00000155957
P32455	P31327-2	ENSG00000021826	P23582	Q5SQI0	ENSG00000229061	ENSG00000118900
P32519-2	P31689	ENSG00000086061	P24390-2	Q5ST30-3	ENSG00000137411	ENSG00000132535
P32780	P31751	ENSG00000105221	P25098	Q5T0W9	ENSG00000168143	ENSG00000188394
P32926	P31946	ENSG00000166913	P25787	Q5T4K5	ENSG00000160741	ENSG00000135547
P32942	P31948	ENSG00000168439	P26006	Q5T624	ENSG00000132780	ENSG00000139974
P33240	P31994	ENSG00000072694	P26885	Q5T7N0	ENSG00000122406	ENSG00000182405
P34096	P32019	ENSG00000204084	P27105	Q5T7N2	ENSG00000240563	ENSG00000120868
P34896	P32119	ENSG00000167815	P27105	Q5T8F0	ENSG00000135047	ENSG00000163950
P34910-2	P32121-4	ENSG00000141480	P27469	Q5TBA9	ENSG00000073910	ENSG00000143669
P35221	P32245	ENSG00000166603	P27469	Q5TE64	ENSG00000171552	ENSG00000153902
P35222	P32455	ENSG00000117228	P27635	Q5VST6	ENSG00000107362	ENSG00000114744
P35241-2	P32519-2	ENSG00000120690	P27635	Q5VV67	ENSG00000148840	ENSG00000105676
P35247	P32780	ENSG00000110768	P27986	Q5VZR4	ENSG00000196312	ENSG00000140398
P35249	P32926	ENSG00000134757	P27986	Q6AI39	ENSG00000112624	ENSG00000175066
P35251-2	P32942	ENSG00000076662	P27986	Q6FIF0	ENSG00000086666	ENSG00000061918
P35269	P33240	ENSG00000101811	P28070	Q6GYQ0-2	ENSG00000174373	ENSG00000130193
P35270	P34096	ENSG00000258818	P28070	Q6IA17	ENSG00000185187	ENSG00000004487
P35354	P34896	ENSG00000176974	P28715-3	Q6IBW4-5	ENSG00000025770	ENSG00000131620
P35558	P35221	ENSG00000044115	P29590-14	Q6ICL7	ENSG00000100036	ENSG00000127311
P35637-2	P35222	ENSG00000168036	P30044-3	Q6NUQ1	ENSG00000135249	ENSG00000165195
P35638-2	P35241-2	ENSG00000137710	P30466	Q6NW40	ENSG00000174136	ENSG00000159199
P35813-3	P35247	ENSG00000133661	P31946	Q6P1L8	ENSG00000180992	ENSG00000135390
P35998	P35249	ENSG00000163918	P31946	Q6PHR2	ENSG00000140474	ENSG00000132199
P36507	P35251-2	ENSG00000035928	P31949	Q6PI26-2	ENSG00000144736	ENSG00000100739
P36873	P35269	ENSG00000125651	P35241-4	Q6PIJ6	ENSG00000145868	ENSG00000185290
P36896-3	P35270	ENSG00000116096	P35790	Q6QNY0	ENSG00000189114	ENSG00000119681
P36896	P35354	ENSG00000073756	P36551	Q6UN15	ENSG00000145216	ENSG00000111674
P36956-3	P35558	ENSG00000124253	P40227	Q6UWJ1-3	ENSG00000150403	ENSG00000204928
P36959	P35637-2	ENSG00000089280	P40227	Q6UX65	ENSG00000156171	ENSG00000151929
P37088-2	P35638-2	ENSG00000175197	P40306	Q6ZMT4	ENSG00000006459	ENSG00000147202
P37837	P35813-3	ENSG00000100614	P41279	Q6ZMU5	ENSG00000177238	ENSG00000204086
P38159	P35998	ENSG00000161057	P41279	Q6ZN30	ENSG00000173068	ENSG00000144560
P38646	P36507	ENSG00000126934	P41595	Q6ZNX1	ENSG00000253251	ENSG00000146842
P40222	P36873	ENSG00000186298	P42226	Q6ZT12	ENSG00000144357	ENSG00000151136
P40313	P36896-3	ENSG00000135503	P42226	Q6ZW76	ENSG00000168096	ENSG00000182771
P40616	P36896	ENSG00000135503	P42684-4	Q709C8-3	ENSG00000129003	ENSG00000042088
P40818	P36959	ENSG00000137198	P42766	Q7Z3E2	ENSG00000165813	ENSG00000170464
P41091	P37088-2	ENSG00000111319	P42766	Q7Z412	ENSG00000215193	ENSG00000148459
P41134	P37837	ENSG00000177156	P42858	Q7Z5K2	ENSG00000062650	ENSG00000183421
P41220-3	P38159	ENSG00000147274	P43378	Q7Z5Q1-4	ENSG00000137449	ENSG00000167380
P41223	P38646	ENSG00000113013	P45880	Q7Z699	ENSG00000166068	ENSG00000149313
P41236	P40222	ENSG00000084652	P45880	Q7Z6M1	ENSG00000136933	ENSG00000013441
P41440-2	P40313	ENSG00000141086	P45880	Q86VP1-4	ENSG00000106052	ENSG00000198763
P41743	P40616	ENSG00000120805	P45954-2	Q86W56	ENSG00000227345	ENSG00000138796
P41970	P40818	ENSG00000138592	P45984-3	Q86Y07-4	ENSG00000028116	ENSG00000100890
P42226	P41091	ENSG00000130741	P45984-3	Q86YF9-3	ENSG00000134874	ENSG00000258790
P42338	P41134	ENSG00000125968	P46736-2	Q86YV9	ENSG00000166189	ENSG00000130724
P42357-3	P41223	ENSG00000106245	P46821	Q8IUR0	ENSG00000181029	ENSG00000136631
P42575	P41236	ENSG00000184203	P46976-3	Q8IWU2	ENSG00000164715	ENSG00000157191
P42684	P41440-2	ENSG00000173638	P46976-3	Q8IY63-2	ENSG00000166025	ENSG00000138823
P42694	P41743	ENSG00000163558	P47900	Q8IYN6	ENSG00000185262	ENSG00000100592
P43005	P41970	ENSG00000111145	P47900	Q8IZD2	ENSG00000005483	ENSG00000089356
P43250	P42226	ENSG00000166888	P48029-4	Q8N3I7-2	ENSG00000163093	ENSG00000172292
P43354	P42338	ENSG00000051382	P48634	Q8N4J0	ENSG00000156017	ENSG00000105220
P43490	P42357-3	ENSG00000084110	P48634	Q8N5M9	ENSG00000171135	ENSG00000106261
P45379-6	P42575	ENSG00000106144	P48634	Q8N6Y1	ENSG00000197991	ENSG00000185164
P45973	P42684	ENSG00000143322	P48634	Q8N6Y1	ENSG00000280165	ENSG00000103226
P45984-3	P42694	ENSG00000198265	P48634	Q8N983-4	ENSG00000055950	ENSG00000278087
P46059	P43005	ENSG00000106688	P48634	Q8NAV1	ENSG00000134748	ENSG00000103512
P46531	P43250	ENSG00000198055	P48634	Q8NB14	ENSG00000170185	ENSG00000274779
P46721	P43354	ENSG00000153234	P48634	Q8NBJ9	ENSG00000149577	ENSG00000156049
P46734	P43490	ENSG00000105835	P48788	Q8NBR0	ENSG00000167543	ENSG00000112992
P46782	P45379-6	ENSG00000118194	P49116	Q8NBS3	ENSG00000088836	ENSG00000102531
P46937	P45973	ENSG00000094916	P49184	Q8ND04	ENSG00000167447	ENSG00000176973
P47712	P45984-3	ENSG00000050748	P49419-2	Q8NDP7	ENSG00000105983	ENSG00000241935
P47813	P46059	ENSG00000088386	P49756-2	Q8NDZ4	ENSG00000181744	ENSG00000112139
P47897	P46531	ENSG00000148400	P49759-2	Q8NE71	ENSG00000204574	ENSG00000116489
P48029-4	P46721	ENSG00000084453	P49917	Q8NE71	ENSG00000206490	ENSG00000198898
P48029	P46734	ENSG00000034152	P50542-3	Q8NE71	ENSG00000236342	ENSG00000136279
P48052	P46782	ENSG00000083845	P51157-2	Q8NE71	ENSG00000232169	ENSG00000160179
P48307	P46937	ENSG00000137693	P51532-2	Q8NE71	ENSG00000225989	ENSG00000136305
P48506	P47712	ENSG00000116711	P51970	Q8NE71	ENSG00000231129	ENSG00000196943
P48553	P47813	ENSG00000173674	P51991-2	Q8NE71	ENSG00000236149	ENSG00000177646
P48594	P47897	ENSG00000172053	P51991-2	Q8NE73	ENSG00000197217	ENSG00000162975
P48595	P48029-4	ENSG00000130821	P51991-2	Q8NEF3-2	ENSG00000164221	ENSG00000167100
P48634-4	P48029	ENSG00000130821	P52272-2	Q8NEG4	ENSG00000133477	ENSG00000141127
P48634	P48052	ENSG00000158516	P52272-2	Q8NFZ8	ENSG00000105767	ENSG00000033867
P48729-2	P48307	ENSG00000105825	P52272-2	Q8NHV4	ENSG00000139350	ENSG00000105865
P48729-3	P48506	ENSG00000001084	P52272-2	Q8NI37	ENSG00000196850	ENSG00000099139
P48960-2	P48553	ENSG00000160218	P52292	Q8TAP8	ENSG00000160813	ENSG00000149596
P49006	P48594	ENSG00000206073	P52292	Q8TAV0	ENSG00000009780	ENSG00000113597
P49116	P48595	ENSG00000242550	P52739	Q8TCD5	ENSG00000125458	ENSG00000253251
P49137	P48634	ENSG00000204469	P52756	Q8TCJ2	ENSG00000163527	ENSG00000143977
P49281-4	P48634	ENSG00000206427	P52756	Q8TDZ2	ENSG00000135596	ENSG00000169609
P49419-2	P48634	ENSG00000226618	P54277-3	Q8TF01	ENSG00000132424	ENSG00000135074
P49459	P48634	ENSG00000231370	P54277-3	Q8TF01-2	ENSG00000132424	ENSG00000115468
P49662	P48634	ENSG00000231825	P54277-3	Q8WXE1	ENSG00000164053	ENSG00000145824
P49721	P48634	ENSG00000225164	P54277-3	Q8WXE1	ENSG00000280804	ENSG00000133639
P49753	P48634	ENSG00000225748	P54619	Q8WY64	ENSG00000007944	ENSG00000023191
P49770	P48729-2	ENSG00000113712	P54619	Q8WY91-2	ENSG00000176946	ENSG00000276230
P49790	P48729-3	ENSG00000113712	P54826	Q8WYL5	ENSG00000084112	ENSG00000007376
P49902	P48960-2	ENSG00000123146	P55061	Q92546	ENSG00000107185	ENSG00000125691
P49903-4	P49006	ENSG00000175130	P55061	Q92614	ENSG00000196535	ENSG00000005844
P49903	P49116	ENSG00000177463	P55786	Q92614-4	ENSG00000196535	ENSG00000157426
P50281	P49137	ENSG00000162889	P55786	Q92630	ENSG00000127334	ENSG00000087303
P50440-3	P49459	ENSG00000077721	P56270-2	Q92747	ENSG00000241685	ENSG00000116962
P50452-2	P49662	ENSG00000196954	P57729	Q92793	ENSG00000005339	ENSG00000114735
P50452	P49721	ENSG00000126067	P57740	Q92888-3	ENSG00000076928	ENSG00000085377
P50613	P49753	ENSG00000119673	P58511	Q96A35	ENSG00000143314	ENSG00000175691
P50991	P49770	ENSG00000119718	P58658	Q96AB6	ENSG00000157045	ENSG00000099625
P50995-2	P49790	ENSG00000124789	P60059	Q96AB6	ENSG00000275779	ENSG00000184508
P51149	P49902	ENSG00000076685	P60866	Q96AQ8	ENSG00000050393	ENSG00000144724
P51151	P49903	ENSG00000086475	P60953-1	Q96B70	ENSG00000274495	ENSG00000136040
P51172	P50281	ENSG00000157227	P61163	Q96B70	ENSG00000273574	ENSG00000073910
P51397	P50440-3	ENSG00000171766	P61163	Q96BP3	ENSG00000113593	ENSG00000155097
P51452	P50452-2	ENSG00000166401	P61421	Q96BR5	ENSG00000162377	ENSG00000182107
P51531-2	P50452	ENSG00000166401	P61970	Q96C74	ENSG00000145491	ENSG00000124615
P51580	P50613	ENSG00000134058	P62244	Q96CF2	ENSG00000164695	ENSG00000134250
P51617-2	P50613	ENSG00000277273	P62244	Q96CW1	ENSG00000161203	ENSG00000173809
P51636	P50991	ENSG00000115484	P62244	Q96DC7	ENSG00000113119	ENSG00000102390
P51649-2	P50995-2	ENSG00000122359	P62263	Q96DU7	ENSG00000086544	ENSG00000105281
P51671	P51149	ENSG00000075785	P62273	Q96EY1	ENSG00000103423	ENSG00000095596
P51857-3	P51151	ENSG00000123595	P62333	Q96EY1	ENSG00000276726	ENSG00000205084
P51858-2	P51172	ENSG00000162572	P62633-4	Q96EZ8	ENSG00000187778	ENSG00000032389
P51858	P51397	ENSG00000112977	P62879	Q96G46	ENSG00000141994	ENSG00000131626
P51965-3	P51452	ENSG00000108861	P62879	Q96GV9	ENSG00000181751	ENSG00000215906
P51991-2	P51531-2	ENSG00000080503	P62879	Q96HG1	ENSG00000184785	ENSG00000117477
P52292	P51580	ENSG00000137364	P62899	Q96IG2	ENSG00000108306	ENSG00000117479
P52566	P51617-2	ENSG00000184216	P62906	Q96IG2-2	ENSG00000108306	ENSG00000234545
P52789	P51636	ENSG00000105971	P62906	Q96II8	ENSG00000186001	ENSG00000164347
P52907	P51649-2	ENSG00000112294	P62995-2	Q96IR7	ENSG00000186603	ENSG00000157578
P52948-4	P51671	ENSG00000172156	P63027	Q96JA1	ENSG00000144749	ENSG00000182093
P53355-4	P51857-3	ENSG00000122787	P63096	Q96MY1	ENSG00000197183	ENSG00000061987
P53365	P51858-2	ENSG00000143321	P67812	Q96PG8-1	ENSG00000105327	ENSG00000184445
P53539-4	P51858	ENSG00000143321	P68400	Q96PK6-4	ENSG00000239306	ENSG00000091140
P53539-7	P51965-3	ENSG00000170142	P68400	Q96PY6-3	ENSG00000137601	ENSG00000136754
P53539-9	P51991-2	ENSG00000170144	P68400	Q96RT1-7	ENSG00000112851	ENSG00000138443
P53609	P52292	ENSG00000182481	P68400	Q96S44	ENSG00000172315	ENSG00000177051
P53611	P52566	ENSG00000111348	P68400	Q96ST2	ENSG00000163166	ENSG00000135297
P53805-2	P52789	ENSG00000159399	P68402	Q96ST3	ENSG00000169375	ENSG00000215048
P53985	P52907	ENSG00000116489	P68402	Q96SU4-6	ENSG00000117859	ENSG00000236693
P53990-2	P52948-4	ENSG00000110713	P78318	Q96TA1	ENSG00000136830	ENSG00000223865
P53990-4	P53355-4	ENSG00000196730	P78406	Q96TA1-2	ENSG00000136830	ENSG00000230763
P53990	P53365	ENSG00000132254	P78504	Q99417	ENSG00000214114	ENSG00000226826
P54198-2	P53539-4	ENSG00000125740	P98175-3	Q99504	ENSG00000158161	ENSG00000237710
P54198	P53609	ENSG00000164219	P98175-3	Q99538	ENSG00000100600	ENSG00000100888
P54274	P53611	ENSG00000137955	P98175-3	Q99594	ENSG00000007866	ENSG00000144028
P54577	P53805-2	ENSG00000159200	P98175-3	Q99612	ENSG00000067082	ENSG00000067064
P54619	P53985	ENSG00000155380	P98175-3	Q99613-2	ENSG00000184110	ENSG00000119392
P54707	P53985	ENSG00000281917	Q00536-2	Q99747	ENSG00000134265	ENSG00000176410
P54709	P53990-2	ENSG00000182149	Q00577	Q99967	ENSG00000164442	ENSG00000071462
P54725-2	P53990-4	ENSG00000182149	Q00688	Q9BQ69	ENSG00000133315	ENSG00000142303
P54725	P53990	ENSG00000182149	Q01970-2	Q9BQA9	ENSG00000178927	ENSG00000145088
P54821	P54198-2	ENSG00000100084	Q03933	Q9BS91	ENSG00000138459	ENSG00000171723
P54849	P54198	ENSG00000100084	Q03933	Q9BSF4	ENSG00000142444	ENSG00000115977
P55010	P54274	ENSG00000147601	Q03933-2	Q9BSI4-2	ENSG00000092330	ENSG00000111817
P55056	P54577	ENSG00000134684	Q04637	Q9BTE3-2	ENSG00000197771	ENSG00000153574
P55061	P54619	ENSG00000181929	Q04743	Q9BTT4	ENSG00000133398	ENSG00000142676
P55196-1	P54707	ENSG00000075673	Q04941	Q9BUP3-3	ENSG00000109854	ENSG00000138722
P55197	P54709	ENSG00000069849	Q05516	Q9BVG3	ENSG00000116525	ENSG00000102543
P55199	P54725-2	ENSG00000179262	Q05655	Q9BVW5	ENSG00000075131	ENSG00000075239
P55327-5	P54725	ENSG00000179262	Q06587-2	Q9BWF3	ENSG00000173933	ENSG00000106565
P55773-2	P54821	ENSG00000116132	Q06787-2	Q9BX95	ENSG00000126821	ENSG00000171241
P55884	P54849	ENSG00000134531	Q06945	Q9BXR0	ENSG00000213339	ENSG00000168904
P55957	P55010	ENSG00000100664	Q07817-3	Q9BY32	ENSG00000125877	ENSG00000064687
P56199	P55056	ENSG00000267467	Q08170	Q9BYC8	ENSG00000106591	ENSG00000205846
P56211	P55061	ENSG00000139644	Q08170	Q9BYN8	ENSG00000125901	ENSG00000131203
P56524	P55197	ENSG00000078403	Q08174	Q9BZW8-2	ENSG00000122223	ENSG00000091664
P56557	P55199	ENSG00000105656	Q08462-2	Q9C005	ENSG00000162961	ENSG00000198700
P56750	P55327-5	ENSG00000076554	Q08462-2	Q9C040-2	ENSG00000109654	ENSG00000100243
P57735	P55884	ENSG00000106263	Q08945	Q9C086	ENSG00000115274	ENSG00000138771
P60484-2	P55957	ENSG00000015475	Q09666	Q9GZM7	ENSG00000142910	ENSG00000180919
P60604	P56199	ENSG00000213949	Q12778	Q9GZU0-2	ENSG00000112308	ENSG00000115657
P60891	P56211	ENSG00000128989	Q12834	Q9GZZ9	ENSG00000081307	ENSG00000065427
P61006-2	P56524	ENSG00000068024	Q12872	Q9H0C8	ENSG00000132323	ENSG00000166848
P61011	P56557	ENSG00000142188	Q12872	Q9H0R8	ENSG00000139112	ENSG00000172785
P61026	P56557	ENSG00000263160	Q12882	Q9H0U9	ENSG00000189241	ENSG00000189058
P61077-2	P56750	ENSG00000156282	Q12906-5	Q9H1P3-2	ENSG00000130703	ENSG00000182180
P61077	P57735	ENSG00000132698	Q12907	Q9H1Q7	ENSG00000132635	ENSG00000213551
P61088	P60604	ENSG00000184787	Q12959	Q9H2A7	ENSG00000161921	ENSG00000136732
P61204	P60891	ENSG00000147224	Q12959-4	Q9H2W6	ENSG00000259494	ENSG00000110237
P61221	P61006-2	ENSG00000167461	Q13017-2	Q9H3C7	ENSG00000278311	ENSG00000167703
P61224	P61011	ENSG00000100883	Q13077	Q9H3M7	ENSG00000265972	ENSG00000278550
P61289	P61026	ENSG00000084733	Q13123	Q9H3M7-2	ENSG00000265972	ENSG00000129197
P61550	P61077-2	ENSG00000109332	Q13123	Q9H4B0	ENSG00000128694	ENSG00000124813
P61626	P61077	ENSG00000109332	Q13123	Q9H4M3	ENSG00000132879	ENSG00000070159
P61968	P61088	ENSG00000177889	Q13123	Q9H4T2	ENSG00000196812	ENSG00000185344
P61970	P61204	ENSG00000134287	Q13123	Q9H4Z3	ENSG00000100982	ENSG00000176715
P61978-2	P61221	ENSG00000164163	Q13145	Q9H5J8	ENSG00000166012	ENSG00000179862
P61981	P61224	ENSG00000127314	Q13145	Q9H633-4	ENSG00000239927	ENSG00000002834
P62158	P61289	ENSG00000131467	Q13164	Q9H633-4	ENSG00000241370	ENSG00000167543
P62244	P61626	ENSG00000090382	Q13164	Q9H633-4	ENSG00000241863	ENSG00000059691
P62253	P61968	ENSG00000143013	Q13185	Q9H6H4	ENSG00000168476	ENSG00000118276
P62304	P61970	ENSG00000102898	Q13185	Q9H6H4-2	ENSG00000168476	ENSG00000060971
P62341	P61978-2	ENSG00000165119	Q13200-2	Q9H6W3	ENSG00000170468	ENSG00000140691
P62495	P61981	ENSG00000170027	Q13231-2	Q9H6Y7	ENSG00000108523	ENSG00000173598
P62699	P62158	ENSG00000143933	Q13242	Q9H8M7	ENSG00000148481	ENSG00000169299
P62745	P62158	ENSG00000160014	Q13283	Q9H910	ENSG00000206053	ENSG00000118816
P62826	P62158	ENSG00000198668	Q13487	Q9HAU5	ENSG00000151461	ENSG00000152953
P62837	P62244	ENSG00000134419	Q13487	Q9HBF4-3	ENSG00000165861	ENSG00000066926
P62879	P62253	ENSG00000132388	Q14112-2	Q9NP58	ENSG00000115657	ENSG00000115129
P62987	P62304	ENSG00000182004	Q14112-2	Q9NP64	ENSG00000121766	ENSG00000134909
P63010	P62495	ENSG00000120705	Q14112-2	Q9NP72	ENSG00000099246	ENSG00000204946
P63151	P62699	ENSG00000119801	Q14202	Q9NPF4	ENSG00000092094	ENSG00000198918
P63279	P62745	ENSG00000143878	Q14202	Q9NPF5	ENSG00000178028	ENSG00000187266
P67809	P62826	ENSG00000132341	Q14247-3	Q9NQ34	ENSG00000175348	ENSG00000143367
P68036	P62837	ENSG00000131508	Q14254	Q9NQ50	ENSG00000185608	ENSG00000240583
P68363	P62879	ENSG00000172354	Q14254	Q9NQ92	ENSG00000172301	ENSG00000118961
P68371	P62987	ENSG00000221983	Q14254	Q9NQQ7	ENSG00000080189	ENSG00000166199
P68400	P63010	ENSG00000006125	Q14331	Q9NR12-3	ENSG00000196923	ENSG00000185507
P68431	P63151	ENSG00000221914	Q14498-2	Q9NR30-2	ENSG00000165732	ENSG00000276561
P78344	P63279	ENSG00000103275	Q14498-3	Q9NR34	ENSG00000117643	ENSG00000164398
P78368	P67809	ENSG00000065978	Q14526	Q9NRL2-2	ENSG00000198604	ENSG00000174348
P78406	P68036	ENSG00000185651	Q14686	Q9NRZ9	ENSG00000119969	ENSG00000107537
P78423	P68363	ENSG00000123416	Q14686	Q9NS86	ENSG00000132434	ENSG00000086475
P78543	P68371	ENSG00000188229	Q14728	Q9NTZ6	ENSG00000244462	ENSG00000169402
P78556-2	P68400	ENSG00000101266	Q14865-2	Q9NUB1	ENSG00000154930	ENSG00000089091
P78556	P68431	ENSG00000197409	Q14865-2	Q9NUJ3	ENSG00000176148	ENSG00000137713
P78563-4	P68431	ENSG00000197153	Q14865-2	Q9NVW2	ENSG00000131263	ENSG00000168661
P80511	P68431	ENSG00000278828	Q14980	Q9NWS8	ENSG00000155906	ENSG00000196693
P81274	P68431	ENSG00000278272	Q14995	Q9NWW7	ENSG00000115998	ENSG00000137947
P81534	P68431	ENSG00000275714	Q15008-2	Q9NX07	ENSG00000180098	ENSG00000164344
P82979	P68431	ENSG00000273983	Q15008-2	Q9NX14-2	ENSG00000147123	ENSG00000186081
P83436	P68431	ENSG00000274750	Q15036-2	Q9NXW2	ENSG00000148719	ENSG00000115009
P83916	P68431	ENSG00000275379	Q15165	Q9NYP3	ENSG00000159147	ENSG00000082516
P84077	P68431	ENSG00000277775	Q15311	Q9NYY8	ENSG00000118246	ENSG00000154124
P98066	P68431	ENSG00000274267	Q15326	Q9NZM3-2	ENSG00000198399	ENSG00000100038
P98082-2	P78344	ENSG00000110321	Q15424-4	Q9P0P8	ENSG00000130349	ENSG00000163702
P98082	P78368	ENSG00000133275	Q15424-4	Q9P0S9	ENSG00000111843	ENSG00000125970
P98175-2	P78406	ENSG00000101146	Q15424-4	Q9P1U1-2	ENSG00000133627	ENSG00000154930
P98179	P78423	ENSG00000006210	Q15424-4	Q9P1Z0	ENSG00000174282	ENSG00000176393
P98196	P78543	ENSG00000159388	Q15464	Q9P266	ENSG00000165757	ENSG00000120896
P99999	P78556-2	ENSG00000115009	Q15477	Q9P299	ENSG00000005243	ENSG00000170185
Q00169	P78556	ENSG00000115009	Q15477	Q9P2D6-2	ENSG00000082269	ENSG00000124766
Q00266	P78563-4	ENSG00000197381	Q15528	Q9UBE8	ENSG00000087095	ENSG00000119866
Q00341	P80511	ENSG00000163221	Q15596	Q9UBH6	ENSG00000143324	ENSG00000171097
Q00526	P81274	ENSG00000121957	Q15628-2	Q9UBS0	ENSG00000175634	ENSG00000135842
Q00536-2	P81534	ENSG00000176797	Q15631	Q9UBU9	ENSG00000162231	ENSG00000085063
Q00653-4	P81534	ENSG00000177243	Q15642	Q9UDY2	ENSG00000119139	ENSG00000164237
Q00765	P81534	ENSG00000273641	Q15652	Q9UGP8	ENSG00000025796	ENSG00000131013
Q00994	P82979	ENSG00000205323	Q15652	Q9UGU0	ENSG00000100207	ENSG00000143199
Q01064	P83436	ENSG00000168434	Q15904	Q9UGU0	ENSG00000262024	ENSG00000170310
Q01081-3	P83916	ENSG00000108468	Q15910-4	Q9UGU0	ENSG00000276461	ENSG00000131089
Q01201	P84077	ENSG00000143761	Q15910-4	Q9UGU0	ENSG00000280467	ENSG00000109101
Q01469	P98066	ENSG00000123610	Q15910-5	Q9UGU0	ENSG00000281897	ENSG00000134317
Q01581	P98082-2	ENSG00000153071	Q15910-5	Q9UGV2	ENSG00000101079	ENSG00000108187
Q01628	P98082	ENSG00000153071	Q16537-2	Q9UHC3-2	ENSG00000213199	ENSG00000160307
Q01638-2	P98179	ENSG00000102317	Q16610-2	Q9UHD1-2	ENSG00000110172	ENSG00000137727
Q01650	P98196	ENSG00000068650	Q16690	Q9UHD2	ENSG00000183735	ENSG00000127952
Q01814-8	P99999	ENSG00000172115	Q16690	Q9UHH9	ENSG00000068745	ENSG00000105141
Q01814	Q00169	ENSG00000174238	Q16740	Q9UHQ4	ENSG00000075790	ENSG00000183160
Q01826	Q00266	ENSG00000151224	Q16740	Q9UHR5	ENSG00000161526	ENSG00000135048
Q01831	Q00341	ENSG00000115677	Q24JP5-4	Q9UHV9	ENSG00000143256	ENSG00000134775
Q01850	Q00526	ENSG00000250506	Q2M385	Q9UI10-3	ENSG00000115211	ENSG00000176102
Q02083-3	Q00536-2	ENSG00000102225	Q2QGD7	Q9UJV9	ENSG00000183258	ENSG00000108825
Q02446	Q00653-4	ENSG00000077150	Q2VYF4-2	Q9UK23	ENSG00000103174	ENSG00000266967
Q02556	Q00765	ENSG00000129625	Q2VYF4-4	Q9UK73	ENSG00000169018	ENSG00000131482
Q02818	Q00994	ENSG00000166681	Q32NC0	Q9UKV5	ENSG00000159461	ENSG00000184897
Q02833-3	Q01064	ENSG00000123360	Q3KR16-2	Q9UL03	ENSG00000102786	ENSG00000198604
Q02928	Q01081-3	ENSG00000160201	Q3KR16-2	Q9ULT8	ENSG00000092148	ENSG00000171311
Q03060-9	Q01081-3	ENSG00000275895	Q3V5L5-2	Q9ULX3	ENSG00000141101	ENSG00000157060
Q03111	Q01201	ENSG00000104856	Q4ADV7-2	Q9UM54-2	ENSG00000196586	ENSG00000124299
Q03252	Q01469	ENSG00000164687	Q4G0I0	Q9UMN6	ENSG00000272333	ENSG00000099282
Q03989	Q01581	ENSG00000112972	Q4G0N4	Q9UMY1	ENSG00000225921	ENSG00000094631
Q04727	Q01628	ENSG00000142089	Q52LR7	Q9UNI6	ENSG00000081721	ENSG00000205413
Q04760	Q01638-2	ENSG00000115602	Q52LR7	Q9UP38	ENSG00000157240	ENSG00000105373
Q04912-2	Q01650	ENSG00000103257	Q53GI3-3	Q9UPM8	ENSG00000081014	ENSG00000149547
Q05215	Q01814	ENSG00000157087	Q53H80	Q9UQ49-2	ENSG00000162139	ENSG00000233436
Q05D32	Q01826	ENSG00000182568	Q58A45	Q9UQ90	ENSG00000197912	ENSG00000128039
Q06033-2	Q01831	ENSG00000154767	Q58A45	Q9UQL6-3	ENSG00000108840	ENSG00000106526
Q06330-6	Q01850	ENSG00000140743	Q58WW2-3	Q9Y251-4	ENSG00000173083	ENSG00000133627
Q06481-3	Q02446	ENSG00000105866	Q5D0E6	Q9Y266	ENSG00000090273	ENSG00000066739
Q06481-4	Q02556	ENSG00000140968	Q5D0E6	Q9Y282	ENSG00000125991	ENSG00000115368
Q06889	Q02818	ENSG00000104805	Q5JNZ6	Q9Y283	ENSG00000119509	ENSG00000104888
Q07666	Q02833-3	ENSG00000099849	Q5JSZ5-5	Q9Y295	ENSG00000185721	ENSG00000114857
Q07687-2	Q02928	ENSG00000187048	Q5JSZ5-5	Q9Y2Z0-2	ENSG00000165416	ENSG00000188612
Q07960	Q03060-9	ENSG00000095794	Q5JWX6	Q9Y375	ENSG00000137806	ENSG00000177971
Q07973	Q03111	ENSG00000130382	Q5JYR8	Q9Y3C0	ENSG00000120860	ENSG00000244414
Q08117	Q03252	ENSG00000176619	Q5M9Q1	Q9Y4B6	ENSG00000145041	ENSG00000000971
Q08174-2	Q03989	ENSG00000196843	Q5QPB1	Q9Y608-4	ENSG00000093167	ENSG00000175600
Q08345-5	Q04727	ENSG00000106829	Q5QPB1	Q9Y613	ENSG00000135723	ENSG00000244242
Q08345	Q04760	ENSG00000124767	Q5SQI0	Q9Y6M9	ENSG00000147684	ENSG00000117984
Q08357	Q05215	ENSG00000135625	Q5ST30-3	Q9Y6P5	ENSG00000080546	ENSG00000156232
Q08431-3	Q05D32	ENSG00000137770	Q5T0W9	Q9Y6Q2	ENSG00000243244	ENSG00000225190
Q08431	Q06330-6	ENSG00000168214	Q5T4K5	R4GN33	ENSG00000089022	ENSG00000277111
Q08462-2	Q06481-3	ENSG00000084234	Q5T624	R4GND2	ENSG00000102710	ENSG00000276358
Q08462	Q06481-4	ENSG00000084234	Q5T7N0	S4R3U4	ENSG00000109670	ENSG00000007392
Q08477	Q06889	ENSG00000179388	Q5T7N2	V9GYS0	ENSG00000126768	ENSG00000146963
Q08499-10	Q07666	ENSG00000121774	Q5T8F0	X6R2W0	ENSG00000104915	ENSG00000198435
Q08AI8	Q07687-2	ENSG00000115844	Q5TBA9	X6R3L3	ENSG00000142961	ENSG00000135094
Q09161	Q07960	ENSG00000175220	Q5TE64			ENSG00000173511
Q0JRZ9	Q07973	ENSG00000019186	Q5VST6			ENSG00000204175
Q12756-2	Q08117	ENSG00000104964	Q5VT52-5			ENSG00000197565
Q12768	Q08174-2	ENSG00000156453	Q5VV67			ENSG00000185052
Q12770-3	Q08345-5	ENSG00000204580	Q5VV67			ENSG00000107960
Q12834	Q08345	ENSG00000137332	Q5VV67			ENSG00000133243
Q12857-4	Q08345	ENSG00000204580	Q5VZR4			ENSG00000181038
Q12904-2	Q08345	ENSG00000215522	Q68EM7-3			ENSG00000151376
Q12905	Q08345	ENSG00000230456	Q68EM7-3			ENSG00000146426
Q12906-5	Q08345	ENSG00000234078	Q68EM7-7			ENSG00000133315
Q12906	Q08357	ENSG00000168575	Q6AI39			ENSG00000198162
Q12965	Q08431	ENSG00000140545	Q6AI39			ENSG00000172889
Q12979-2	Q08462	ENSG00000078295	Q6FIF0			ENSG00000134871
Q12981	Q08477	ENSG00000186529	Q6FIF0			ENSG00000118680
Q13007-2	Q08499-10	ENSG00000113448	Q6FIF0			ENSG00000101335
Q13007-3	Q08AI8	ENSG00000172478	Q6GYQ0-2			ENSG00000101608
Q13007	Q09161	ENSG00000136937	Q6GYQ0-2			ENSG00000188404
Q13029-2	Q0JRZ9	ENSG00000157107	Q6IA17			ENSG00000112159
Q13033	Q12768	ENSG00000164961	Q6IBW4-5			ENSG00000104763
Q13045	Q12834	ENSG00000117399	Q6ICL7			ENSG00000090612
Q13103	Q12857-4	ENSG00000162599	Q6IQ49-2			ENSG00000236320
Q13123	Q12904-2	ENSG00000164022	Q6IQ49-3			ENSG00000198952
Q13131	Q12905	ENSG00000143621	Q6NUQ1			ENSG00000102054
Q13136-2	Q12906-5	ENSG00000129351	Q6NUT3-4			ENSG00000023228
Q13153	Q12906	ENSG00000129351	Q6NUT3-4			ENSG00000140750
Q13231	Q12965	ENSG00000157483	Q6NW40			ENSG00000128805
Q13239-3	Q12979-2	ENSG00000159842	Q6P1L8			ENSG00000072121
Q13239	Q12979-2	ENSG00000278741	Q6PHR2			ENSG00000054267
Q13243-3	Q12979-2	ENSG00000276016	Q6PHR2			ENSG00000198453
Q13243	Q12981	ENSG00000113734	Q6PHR2			ENSG00000163421
Q13277-3	Q13007-2	ENSG00000162892	Q6PI26-2			ENSG00000067177
Q13363	Q13007-3	ENSG00000162892	Q6PI26-2			ENSG00000103148
Q13395	Q13007	ENSG00000162892	Q6PIJ6			ENSG00000188010
Q13438-7	Q13029-2	ENSG00000116731	Q6QNY0			ENSG00000065911
Q13442	Q13033	ENSG00000196792	Q6QNY0			ENSG00000146151
Q13444-10	Q13045	ENSG00000177731	Q6UN15			ENSG00000138600
Q13444-6	Q13103	ENSG00000072080	Q6UWJ1-3			ENSG00000019485
Q13444-8	Q13123	ENSG00000113141	Q6UX65			ENSG00000139344
Q13451-2	Q13131	ENSG00000132356	Q6ZMT4			ENSG00000217128
Q13451	Q13136-2	ENSG00000131626	Q6ZMU5			ENSG00000151466
Q13480	Q13153	ENSG00000149269	Q6ZN30			ENSG00000137033
Q13489	Q13231	ENSG00000133063	Q6ZN30			ENSG00000145833
Q13501	Q13239-3	ENSG00000155926	Q6ZN30			ENSG00000122729
Q13509	Q13239	ENSG00000155926	Q6ZNX1			ENSG00000152942
Q13569	Q13243-3	ENSG00000100650	Q6ZRI6-3			ENSG00000276618
Q13573	Q13243	ENSG00000100650	Q6ZT12			ENSG00000143321
Q13574-5	Q13277-3	ENSG00000166900	Q6ZW49-2			ENSG00000175764
Q13595	Q13363	ENSG00000159692	Q6ZW76			ENSG00000105289
Q13610	Q13395	ENSG00000059588	Q6ZW76			ENSG00000108176
Q13616	Q13438-7	ENSG00000135506	Q6ZW76			ENSG00000148143
Q13619	Q13442	ENSG00000106244	Q6ZW76			ENSG00000119689
Q13620-1	Q13444-10	ENSG00000143537	Q709C8-3			ENSG00000243244
Q13637	Q13444-6	ENSG00000143537	Q7Z3E2			ENSG00000125731
Q13765	Q13444-8	ENSG00000143537	Q7Z412			ENSG00000124444
Q13796	Q13451-2	ENSG00000096060	Q7Z412			ENSG00000132879
Q13835	Q13451	ENSG00000096060	Q7Z5K2			ENSG00000100207
Q13884	Q13480	ENSG00000109458	Q7Z5K2			ENSG00000262024
Q14032	Q13489	ENSG00000023445	Q7Z5Q1-4			ENSG00000276461
Q14103	Q13501	ENSG00000161011	Q7Z5Q1-7			ENSG00000008441
Q14114-3	Q13509	ENSG00000258947	Q7Z699			ENSG00000099917
Q14152	Q13569	ENSG00000139372	Q7Z6M1			ENSG00000128245
Q14155-3	Q13573	ENSG00000100603	Q86SG4-3			ENSG00000130669
Q14165	Q13574-5	ENSG00000149091	Q86VP1-4			ENSG00000145868
Q14181-2	Q13595	ENSG00000164548	Q86VP1-4			ENSG00000119899
Q14194-2	Q13610	ENSG00000136045	Q86VX9-2			ENSG00000184903
Q14194	Q13616	ENSG00000055130	Q86VX9-2			ENSG00000165953
Q14232	Q13619	ENSG00000139842	Q86W56			ENSG00000268104
Q14242	Q13620-1	ENSG00000158290	Q86Y07-4			ENSG00000188554
Q14257	Q13637	ENSG00000118508	Q86YF9-3			ENSG00000105270
Q14318-2	Q13765	ENSG00000196531	Q86YV9			ENSG00000105254
Q14451-3	Q13796	ENSG00000146950	Q8IUH3-2			ENSG00000166016
Q14511	Q13835	ENSG00000081277	Q8IUR0			ENSG00000182183
Q14588	Q13884	ENSG00000172164	Q8IWU2			ENSG00000142677
Q14596	Q14032	ENSG00000136881	Q8IY63-2			ENSG00000117245
Q14624	Q14032	ENSG00000276559	Q8IYN6			ENSG00000164291
Q14684-2	Q14103	ENSG00000138668	Q8IZD2			ENSG00000177963
Q14684	Q14114-3	ENSG00000157193	Q8N3I7-2			ENSG00000154310
Q14696	Q14152	ENSG00000107581	Q8N4J0			ENSG00000110911
Q14766	Q14155-3	ENSG00000102606	Q8N5M9			ENSG00000179477
Q14802	Q14165	ENSG00000110917	Q8N697-2			ENSG00000176340
Q14849	Q14194-2	ENSG00000072832	Q8N6Y1			ENSG00000137392
Q14CX7	Q14194	ENSG00000072832	Q8N6Y1			ENSG00000132837
Q14D33	Q14232	ENSG00000111361	Q8N6Y1			ENSG00000143409
Q15007	Q14242	ENSG00000110876	Q8N983-4			ENSG00000196305
Q15011-2	Q14257	ENSG00000117906	Q8N983-4			ENSG00000176438
Q15022	Q14318-2	ENSG00000105701	Q8NAV1			ENSG00000174514
Q15025-8	Q14451-3	ENSG00000141738	Q8NB14			ENSG00000110628
Q15025	Q14511	ENSG00000111859	Q8NBJ9			ENSG00000130299
Q15032	Q14588	ENSG00000263002	Q8NBR0			ENSG00000116260
Q15034	Q14596	ENSG00000188554	Q8NBS3			ENSG00000100842
Q15038-2	Q14624	ENSG00000055955	Q8NBS3			ENSG00000099331
Q15038	Q14684	ENSG00000160208	Q8ND04			ENSG00000198276
Q15043-3	Q14696	ENSG00000117899	Q8NDP7			ENSG00000182810
Q15054-2	Q14766	ENSG00000049323	Q8NDZ4			ENSG00000053372
Q15067-2	Q14802	ENSG00000089356	Q8NE71			ENSG00000162944
Q15075	Q14849	ENSG00000131748	Q8NE71			ENSG00000110497
Q15078	Q14CX7	ENSG00000111300	Q8NE71			ENSG00000131503
Q15118	Q14D33	ENSG00000188011	Q8NE71			ENSG00000132466
Q15165-1	Q14D33	ENSG00000277949	Q8NE71			ENSG00000179950
Q15165	Q15007	ENSG00000146457	Q8NE71			ENSG00000274081
Q15208	Q15011-2	ENSG00000051108	Q8NE73			ENSG00000272410
Q15223	Q15022	ENSG00000178691	Q8NEF3-2			ENSG00000124006
Q15233	Q15025	ENSG00000145901	Q8NEF3-2			ENSG00000183397
Q15269	Q15032	ENSG00000048991	Q8NEG4			ENSG00000161091
Q15326-4	Q15034	ENSG00000138641	Q8NFZ8			ENSG00000139618
Q15334	Q15038-2	ENSG00000183283	Q8NHV4			ENSG00000198804
Q15363	Q15038	ENSG00000183283	Q8NHV4			ENSG00000018510
Q15366-3	Q15043-3	ENSG00000104635	Q8NHV4			ENSG00000117791
Q15366-5	Q15054-2	ENSG00000077514	Q8NI37			ENSG00000145041
Q15382	Q15067-2	ENSG00000161533	Q8TAP8			ENSG00000181273
Q15386-2	Q15075	ENSG00000102189	Q8TAV0			ENSG00000164951
Q15391	Q15078	ENSG00000176749	Q8TCD5			ENSG00000164615
Q15418-3	Q15118	ENSG00000152256	Q8TCD5			ENSG00000160213
Q15424-4	Q15165	ENSG00000105854	Q8TCJ2			ENSG00000084112
Q15427	Q15208	ENSG00000112079	Q8TCJ2			ENSG00000223980
Q15517	Q15223	ENSG00000110400	Q8TCJ2			ENSG00000229215
Q15560-2	Q15233	ENSG00000147140	Q8TDZ2			ENSG00000224320
Q15572-6	Q15269	ENSG00000241945	Q8TDZ2			ENSG00000214960
Q15573	Q15334	ENSG00000131899	Q8TF01			ENSG00000148672
Q15582	Q15363	ENSG00000086598	Q8TF01			ENSG00000054793
Q15583-2	Q15366-3	ENSG00000197111	Q8TF01			ENSG00000127511
Q15596	Q15366-5	ENSG00000197111	Q8TF01-2			ENSG00000154734
Q15629	Q15382	ENSG00000106615	Q8TF01-2			ENSG00000139629
Q15648-3	Q15391	ENSG00000174944	Q8WXE1			ENSG00000076928
Q15654	Q15418-3	ENSG00000117676	Q8WY64			ENSG00000100883
Q15678	Q15418-3	ENSG00000281877	Q8WY91-2			ENSG00000186094
Q15723-2	Q15424-4	ENSG00000160633	Q8WYL5			ENSG00000104972
Q15771	Q15427	ENSG00000143368	Q92546			ENSG00000239998
Q15788-2	Q15517	ENSG00000137197	Q92546			ENSG00000102030
Q15818	Q15517	ENSG00000237123	Q92614			ENSG00000154710
Q15833	Q15517	ENSG00000237114	Q92614-4			ENSG00000160883
Q16222	Q15517	ENSG00000237165	Q92630			ENSG00000140263
Q16254	Q15560-2	ENSG00000171703	Q92747			ENSG00000144843
Q16342	Q15572-6	ENSG00000103168	Q92793			ENSG00000148248
Q16513	Q15573	ENSG00000143498	Q92879-5			ENSG00000146830
Q16527	Q15582	ENSG00000120708	Q92888-3			ENSG00000144730
Q16539	Q15583-2	ENSG00000177426	Q96A35			ENSG00000008405
Q16553	Q15596	ENSG00000140396	Q96AB6			ENSG00000134590
Q16621	Q15629	ENSG00000067167	Q96AQ8			ENSG00000145934
Q16623	Q15648-3	ENSG00000125686	Q96AQ8			ENSG00000115041
Q16625-3	Q15654	ENSG00000087077	Q96B70			ENSG00000084092
Q16629-2	Q15678	ENSG00000152104	Q96B70			ENSG00000047315
Q16644	Q15723-2	ENSG00000109381	Q96BP3			ENSG00000143179
Q16658	Q15771	ENSG00000137502	Q96BP3			ENSG00000130717
Q16739	Q15788-2	ENSG00000084676	Q96BP3			ENSG00000213699
Q16774-2	Q15818	ENSG00000171246	Q96BR5			ENSG00000178163
Q16836	Q15833	ENSG00000076944	Q96BR5			ENSG00000178053
Q16851	Q16222	ENSG00000117143	Q96C74			ENSG00000249853
Q16881	Q16254	ENSG00000205250	Q96CF2			ENSG00000105856
Q17RB8	Q16342	ENSG00000071994	Q96CW1			ENSG00000140577
Q17RN3	Q16513	ENSG00000065243	Q96CW1			ENSG00000185055
Q17RY0	Q16527	ENSG00000175183	Q96CW1			ENSG00000171067
Q29865	Q16539	ENSG00000112062	Q96CW1			ENSG00000113396
Q29963	Q16553	ENSG00000160932	Q96DC7			ENSG00000131037
Q29RF7	Q16553	ENSG00000278032	Q96DC7			ENSG00000198130
Q2KHR2	Q16621	ENSG00000123405	Q96DU7			ENSG00000168140
Q2KHT3	Q16623	ENSG00000106089	Q96EY1			ENSG00000274334
Q2NL67-2	Q16644	ENSG00000114738	Q96EY1			ENSG00000111676
Q2NL67	Q16658	ENSG00000075618	Q96EY1			ENSG00000165841
Q2QL34	Q16739	ENSG00000148154	Q96EZ8			ENSG00000109111
Q32MH5	Q16774-2	ENSG00000143774	Q96EZ8			ENSG00000170153
Q3KNV8	Q16836	ENSG00000138796	Q96G03-2			ENSG00000111261
Q3KNW5	Q16851	ENSG00000169764	Q96G46			ENSG00000104941
Q3KPI0-2	Q16881	ENSG00000198431	Q96G46			ENSG00000078114
Q3KQU3-4	Q17RB8	ENSG00000154359	Q96G46			ENSG00000066279
Q3MHD2	Q17RN3	ENSG00000130244	Q96GV9			ENSG00000163617
Q3SY52-3	Q17RY0	ENSG00000113742	Q96HG1			ENSG00000074071
Q3ZCU0-2	Q29865	ENSG00000228299	Q96IG2			ENSG00000166974
Q496Y0	Q29963	ENSG00000228299	Q96IG2			ENSG00000120265
Q4ADV7-2	Q29RF7	ENSG00000121892	Q96IG2-2			ENSG00000090060
Q4VC44	Q2KHR2	ENSG00000181827	Q96IG2-2			ENSG00000167972
Q53G59-2	Q2KHT3	ENSG00000038532	Q96IG2-2			ENSG00000187109
Q53GA4	Q2NL67-2	ENSG00000137817	Q96IG2-2			ENSG00000111911
Q53H80	Q2NL67	ENSG00000137817	Q96IG2-2			ENSG00000171467
Q53RT3	Q2QL34	ENSG00000156968	Q96IG2-2			ENSG00000198093
Q53T94	Q2QL34	ENSG00000275543	Q96IG2-2			ENSG00000151893
Q56VL3-2	Q32MH5	ENSG00000047346	Q96II8			ENSG00000153898
Q58A45	Q3KNV8	ENSG00000185619	Q96IR7			ENSG00000197249
Q5BJF6-4	Q3KNW5	ENSG00000145283	Q96JA1			ENSG00000114023
Q5BKT4	Q3KQU3-4	ENSG00000116871	Q96MY1			ENSG00000178498
Q5BKU9	Q3MHD2	ENSG00000161654	Q96NJ3-2			ENSG00000179091
Q5BKX6	Q496Y0	ENSG00000175556	Q96NJ3-2			ENSG00000132670
Q5BVD1	Q4ADV7-2	ENSG00000107036	Q96NJ3-2			ENSG00000222004
Q5D1E8	Q4VC44	ENSG00000059122	Q96NJ3-2			ENSG00000168071
Q5DT21	Q53GA4	ENSG00000181649	Q96PG8-1			ENSG00000152580
Q5FYB0	Q53GA4	ENSG00000274538	Q96PK6-4			ENSG00000185567
Q5H9R7	Q53H80	ENSG00000135334	Q96PY6-3			ENSG00000185813
Q5HYJ3	Q53RT3	ENSG00000244617	Q96RT1-7			ENSG00000126790
Q5JSL3	Q53T94	ENSG00000115750	Q96S44			ENSG00000142178
Q5JSZ5-5	Q56VL3-2	ENSG00000145247	Q96ST2			ENSG00000124743
Q5JTZ5	Q58A45	ENSG00000152520	Q96ST3			ENSG00000126803
Q5JVF3-2	Q5BJF6-4	ENSG00000136811	Q96SU4-6			ENSG00000204388
Q5JVG8-2	Q5BKT4	ENSG00000139133	Q96SU4-6			ENSG00000204389
Q5KU26	Q5BKU9	ENSG00000204237	Q96TA1			ENSG00000224501
Q5QP82-2	Q5BKX6	ENSG00000022567	Q96TA1-2			ENSG00000212866
Q5R372	Q5BVD1	ENSG00000114529	Q99417			ENSG00000215328
Q5SSJ5	Q5D1E8	ENSG00000163874	Q99504			ENSG00000235941
Q5ST30-3	Q5DT21	ENSG00000204909	Q99538			ENSG00000234475
Q5SY16	Q5FYB0	ENSG00000180801	Q99594			ENSG00000237724
Q5T0N5-4	Q5H9R7	ENSG00000110075	Q99612			ENSG00000231555
Q5T0Z8	Q5HYJ3	ENSG00000077458	Q99613-2			ENSG00000232804
Q5T1C6	Q5JSL3	ENSG00000147251	Q99747			ENSG00000204390
Q5T3F8	Q5JSZ5-5	ENSG00000130723	Q99747			ENSG00000206383
Q5T5C0-2	Q5JTZ5	ENSG00000188959	Q99967			ENSG00000234258
Q5T6F2	Q5JVF3-2	ENSG00000126226	Q9BQ69			ENSG00000236251
Q5T7W7	Q5JVG8-2	ENSG00000081665	Q9BQA9			ENSG00000100092
Q5T9Z0	Q5KU26	ENSG00000158270	Q9BQA9			ENSG00000006740
Q5TBA9	Q5R372	ENSG00000152061	Q9BS91			ENSG00000170703
Q5UAW9	Q5SSJ5	ENSG00000127483	Q9BSF4			ENSG00000100802
Q5VTB9-3	Q5ST30-3	ENSG00000137411	Q9BSI4-2			ENSG00000147274
Q5VTB9	Q5SY16	ENSG00000162408	Q9BSM1-3			ENSG00000125388
Q5VTQ0	Q5T0N5-4	ENSG00000137942	Q9BTE3-2			ENSG00000198873
Q5VVQ6-2	Q5T0Z8	ENSG00000188112	Q9BTE3-2			ENSG00000077097
Q5VWQ8	Q5T1C6	ENSG00000159445	Q9BTT4			ENSG00000111786
Q5VYK3	Q5T3F8	ENSG00000137216	Q9BUP3-3			ENSG00000137161
Q5VYS8	Q5T5C0-2	ENSG00000164506	Q9BVG3			ENSG00000215187
Q5VYY1	Q5T6F2	ENSG00000137073	Q9BVW5			ENSG00000117682
Q5VYY2-2	Q5T7W7	ENSG00000136925	Q9BWF3			ENSG00000161204
Q5VZL5-2	Q5T9Z0	ENSG00000203730	Q9BX70-2			ENSG00000103024
Q5XKK7	Q5TBA9	ENSG00000073910	Q9BX95			ENSG00000168246
Q5XUX0	Q5UAW9	ENSG00000180758	Q9BXR0			ENSG00000171530
Q63ZY3	Q5VTB9	ENSG00000187147	Q9BY32			ENSG00000118094
Q674X7-3	Q5VTQ0	ENSG00000155158	Q9BY32			ENSG00000173898
Q687X5	Q5VVQ6-2	ENSG00000180667	Q9BYC8			ENSG00000066933
Q68CQ4	Q5VWQ8	ENSG00000136848	Q9BYN8			ENSG00000146592
Q68D10	Q5VYK3	ENSG00000136813	Q9BZW8-2			ENSG00000100106
Q68D51-2	Q5VYS8	ENSG00000083223	Q9C005			ENSG00000120533
Q68D51	Q5VYY1	ENSG00000152766	Q9C005			ENSG00000020256
Q68EM7-2	Q5VYY2-2	ENSG00000173239	Q9C005			ENSG00000150471
Q69YN4-2	Q5XKK7	ENSG00000178761	Q9C005			ENSG00000114270
Q6DCA0	Q5XUX0	ENSG00000103264	Q9C040-2			ENSG00000164134
Q6DD88	Q63ZY3	ENSG00000197256	Q9C040-2			ENSG00000089639
Q6DKJ4	Q674X7-3	ENSG00000189337	Q9C086			ENSG00000168175
Q6DKK2	Q687X5	ENSG00000127954	Q9GZM7			ENSG00000137574
Q6E0U4-14	Q68CQ4	ENSG00000117597	Q9GZU0-2			ENSG00000152601
Q6E0U4-7	Q68D10	ENSG00000179119	Q9GZZ9			ENSG00000166391
Q6EIG7	Q68D51	ENSG00000175984	Q9H0C8			ENSG00000189362
Q6F5E8-2	Q68EM7-2	ENSG00000140750	Q9H0C8			ENSG00000173852
Q6GMR7	Q6DCA0	ENSG00000144233	Q9H0R8			ENSG00000137492
Q6GYQ0-2	Q6DD88	ENSG00000184743	Q9H0U9			ENSG00000141084
Q6H8Q1-6	Q6DKJ4	ENSG00000167693	Q9H0U9			ENSG00000010017
Q6H8Q1-7	Q6DKK2	ENSG00000011295	Q9H1E3-2			ENSG00000169035
Q6H8Q1-8	Q6E0U4-7	ENSG00000161249	Q9H1P3-2			ENSG00000188910
Q6IBW4	Q6EIG7	ENSG00000205846	Q9H1P3-2			ENSG00000109846
Q6IN85	Q6F5E8-2	ENSG00000159753	Q9H1Q7			ENSG00000139684
Q6IQ16	Q6GMR7	ENSG00000165591	Q9H1Z4-2			ENSG00000143748
Q6IQ19-2	Q6GYQ0-2	ENSG00000174373	Q9H2A7			ENSG00000089057
Q6IQ22	Q6H8Q1-6	ENSG00000163995	Q9H2W6			ENSG00000069399
Q6KB66	Q6H8Q1-7	ENSG00000163995	Q9H3C7			ENSG00000205832
Q6KCM7	Q6H8Q1-8	ENSG00000163995	Q9H3C7			ENSG00000162398
Q6L9W6	Q6IBW4	ENSG00000025770	Q9H3C7-3			ENSG00000107672
Q6MZP7-3	Q6IN85	ENSG00000100796	Q9H3C7-3			ENSG00000070047
Q6N021	Q6IQ16	ENSG00000144228	Q9H3M7			ENSG00000274780
Q6NSJ5	Q6IQ19-2	ENSG00000154429	Q9H3M7-2			ENSG00000157064
Q6NT16	Q6IQ22	ENSG00000206418	Q9H4B0			ENSG00000170142
Q6NUJ1	Q6KB66	ENSG00000167767	Q9H4M3			ENSG00000170035
Q6NUQ4	Q6KCM7	ENSG00000148339	Q9H4M3			ENSG00000267710
Q6NUT3-4	Q6L9W6	ENSG00000139044	Q9H4T2			ENSG00000164941
Q6NVV3	Q6MZP7-3	ENSG00000189308	Q9H4Z3			ENSG00000160201
Q6P1J9	Q6N021	ENSG00000168769	Q9H4Z3			ENSG00000275895
Q6P1N9-2	Q6NSJ5	ENSG00000171017	Q9H5J8			ENSG00000105939
Q6P1N9	Q6NT16	ENSG00000146409	Q9H633-4			ENSG00000070501
Q6P2D0	Q6NUJ1	ENSG00000178597	Q9H6H4			ENSG00000138802
Q6P3X3	Q6NUQ4	ENSG00000119777	Q9H6H4			ENSG00000113615
Q6P4Q7	Q6NVV3	ENSG00000163293	Q9H6H4-2			ENSG00000135486
Q6P996	Q6P1J9	ENSG00000134371	Q9H6H4-2			ENSG00000139675
Q6PI73	Q6P1N9-2	ENSG00000147687	Q9H6W3			ENSG00000236011
Q6PIY7-2	Q6P1N9	ENSG00000147687	Q9H6Y7			ENSG00000204438
Q6PJ69	Q6P2D0	ENSG00000184517	Q9H8M7			ENSG00000206408
Q6PJF5-2	Q6P3X3	ENSG00000018699	Q9H8M7			ENSG00000228605
Q6PKC3-3	Q6P4Q7	ENSG00000158158	Q9H910			ENSG00000223932
Q6PML9	Q6P996	ENSG00000179889	Q9HAP2-3			ENSG00000232312
Q6UN15-5	Q6P996	ENSG00000275498	Q9HAP2-3			ENSG00000277363
Q6UQ28	Q6P996	ENSG00000276709	Q9HAU5			ENSG00000203985
Q6UW88-4	Q6PI73	ENSG00000244482	Q9HAU5-2			ENSG00000168067
Q6UW88	Q6PI73	ENSG00000274148	Q9HAU5-2			ENSG00000144815
Q6UWL2	Q6PI73	ENSG00000275539	Q9HBF4-3			ENSG00000139160
Q6UX01-5	Q6PIY7-2	ENSG00000164329	Q9N2K0			ENSG00000105829
Q6UX06	Q6PJ69	ENSG00000141569	Q9N2K0			ENSG00000111880
Q6UXB8-2	Q6PJF5-2	ENSG00000129667	Q9NP58			ENSG00000160791
Q6UXK5	Q6PML9	ENSG00000014824	Q9NP58			ENSG00000196419
Q6UXN2	Q6UN15-5	ENSG00000145216	Q9NP58			ENSG00000188011
Q6YBV0	Q6UQ28	ENSG00000188771	Q9NP58			ENSG00000277949
Q6YP21	Q6UW88-4	ENSG00000182585	Q9NP58			ENSG00000141098
Q6ZMZ0-3	Q6UW88	ENSG00000182585	Q9NP58			ENSG00000165219
Q6ZN28	Q6UWL2	ENSG00000106868	Q9NP64			ENSG00000073792
Q6ZN54	Q6UX06	ENSG00000102837	Q9NP72			ENSG00000106443
Q6ZNE5	Q6UXK5	ENSG00000175928	Q9NP72			ENSG00000135333
Q6ZTQ3	Q6UXN2	ENSG00000188056	Q9NPF4			ENSG00000092148
Q6ZUM4-3	Q6YBV0	ENSG00000180773	Q9NPF5			ENSG00000166025
Q6ZUS6	Q6YP21	ENSG00000137944	Q9NPF5			ENSG00000197774
Q6ZUT1	Q6ZN28	ENSG00000183742	Q9NQ34			ENSG00000166411
Q6ZVX7	Q6ZN54	ENSG00000140995	Q9NQ34			ENSG00000171044
Q6ZW49	Q6ZNE5	ENSG00000126775	Q9NQ50			ENSG00000076826
Q6ZXV5-2	Q6ZTQ3	ENSG00000169435	Q9NQ92			ENSG00000148516
Q70CQ2-3	Q6ZUS6	ENSG00000181982	Q9NQQ7			ENSG00000130307
Q70CQ2	Q6ZUT1	ENSG00000150776	Q9NR12-3			ENSG00000070388
Q70EL4	Q6ZVX7	ENSG00000188505	Q9NR30-2			ENSG00000100867
Q70Z53	Q6ZW49	ENSG00000157212	Q9NR34			ENSG00000025772
Q719I0	Q6ZXV5-2	ENSG00000139324	Q9NRL2-2			ENSG00000141543
Q71RC2	Q70CQ2	ENSG00000115464	Q9NRL2-2			ENSG00000145555
Q7KZI7-5	Q70EL4	ENSG00000154914	Q9NRZ9			ENSG00000152818
Q7L099-3	Q70Z53	ENSG00000148690	Q9NS86			ENSG00000143156
Q7L1Q6-4	Q719I0	ENSG00000173209	Q9NS86			ENSG00000104368
Q7L266	Q71RC2	ENSG00000161813	Q9NTZ6			ENSG00000147862
Q7L273	Q7KZI7-5	ENSG00000072518	Q9NTZ6			ENSG00000112419
Q7L2E3-3	Q7L099-3	ENSG00000018189	Q9NUB1			ENSG00000123609
Q7L2K0-2	Q7L1Q6-4	ENSG00000082153	Q9NUJ3			ENSG00000173486
Q7L5D6	Q7L266	ENSG00000162174	Q9NUJ3			ENSG00000152439
Q7L5N7	Q7L273	ENSG00000104756	Q9NUJ3			ENSG00000136449
Q7L5Y6-2	Q7L2E3-3	ENSG00000132153	Q9NUJ3			ENSG00000151240
Q7L5Y9	Q7L2K0-2	ENSG00000162062	Q9NVW2			ENSG00000116874
Q7L7V1	Q7L5D6	ENSG00000239857	Q9NVW2			ENSG00000090316
Q7L9B9	Q7L5N7	ENSG00000087253	Q9NWS8			ENSG00000143398
Q7LC44	Q7L5Y6-2	ENSG00000140543	Q9NWS8			ENSG00000143437
Q7RTN6-3	Q7L5Y9	ENSG00000090316	Q9NWW7			ENSG00000100526
Q7RTS5	Q7L7V1	ENSG00000089876	Q9NX07			ENSG00000013364
Q7RTV0	Q7L9B9	ENSG00000122547	Q9NX07			ENSG00000149599
Q7Z2W4	Q7LC44	ENSG00000198576	Q9NX07			ENSG00000151503
Q7Z3U7-2	Q7RTS5	ENSG00000182938	Q9NX07			ENSG00000165609
Q7Z4H8	Q7RTV0	ENSG00000100410	Q9NX14-2			ENSG00000168763
Q7Z591-3	Q7Z2W4	ENSG00000105939	Q9NX14-2			ENSG00000158158
Q7Z5K2-3	Q7Z3U7-2	ENSG00000061987	Q9NXW2			ENSG00000167552
Q7Z5W3	Q7Z4H8	ENSG00000178202	Q9NYP3			ENSG00000178921
Q7Z699	Q7Z591-3	ENSG00000106948	Q9NYY8			ENSG00000075213
Q7Z6I6-2	Q7Z5W3	ENSG00000186666	Q9NYY8			ENSG00000134594
Q7Z6I6-3	Q7Z699	ENSG00000166068	Q9NZM3-2			ENSG00000100714
Q7Z6I8-2	Q7Z6I8-2	ENSG00000181904	Q9NZM3-2			ENSG00000163840
Q7Z6J2	Q7Z6J2	ENSG00000161835	Q9NZM3-2			ENSG00000173200
Q7Z6J4	Q7Z6J4	ENSG00000146192	Q9P0P8			ENSG00000150656
Q7Z7L7	Q7Z7L7	ENSG00000160445	Q9P0S9			ENSG00000143093
Q86SE8	Q86SE8	ENSG00000158806	Q9P1U1-2			ENSG00000128578
Q86SE9	Q86SE9	ENSG00000180628	Q9P1U1-2			ENSG00000167315
Q86SG4-3	Q86SI9	ENSG00000186493	Q9P1U1-2			ENSG00000183624
Q86SI9	Q86T90	ENSG00000150477	Q9P1Z0			ENSG00000115556
Q86T90	Q86TJ2	ENSG00000173011	Q9P266			ENSG00000006744
Q86TJ2	Q86TP1	ENSG00000143363	Q9P299			ENSG00000242950
Q86TP1	Q86U86-6	ENSG00000163939	Q9P299			ENSG00000101654
Q86U86-6	Q86UD3	ENSG00000173926	Q9P2D6-2			ENSG00000085999
Q86UD3	Q86UE4	ENSG00000147649	Q9P2D6-2			ENSG00000120697
Q86UE4	Q86UF1	ENSG00000158457	Q9UBE8			ENSG00000188306
Q86UF1	Q86UK7	ENSG00000167962	Q9UBH6			ENSG00000172432
Q86UK7	Q86UL3	ENSG00000158669	Q9UBS0			ENSG00000170734
Q86UL3	Q86UP2-2	ENSG00000126777	Q9UBU9			ENSG00000175806
Q86UP2-2	Q86UW9	ENSG00000091073	Q9UDY2			ENSG00000138002
Q86UP8-6	Q86V81	ENSG00000183684	Q9UGP8			ENSG00000148483
Q86UW9	Q86VI4-2	ENSG00000104341	Q9UGU0			ENSG00000109814
Q86V81	Q86VI4-3	ENSG00000104341	Q9UGV2			ENSG00000146242
Q86VI4-2	Q86VP6	ENSG00000111530	Q9UHC3-2			ENSG00000197958
Q86VI4-3	Q86W50	ENSG00000127804	Q9UHC3-2			ENSG00000131143
Q86VM9-2	Q86WH2-2	ENSG00000153179	Q9UHC3-2			ENSG00000109381
Q86VP6-2	Q86WI3-4	ENSG00000140853	Q9UHD1-2			ENSG00000222046
Q86VP6	Q86WN1	ENSG00000197948	Q9UHD2			ENSG00000203780
Q86W50	Q86X29-5	ENSG00000105699	Q9UHD2			ENSG00000104848
Q86WH2-2	Q86X83	ENSG00000114744	Q9UHH9			ENSG00000171475
Q86WI3-4	Q86XN7	ENSG00000120685	Q9UHH9			ENSG00000135362
Q86WN1	Q86YI8	ENSG00000116273	Q9UHH9			ENSG00000113532
Q86X29-5	Q86YQ8	ENSG00000139117	Q9UHH9			ENSG00000137942
Q86X83	Q86YS3	ENSG00000131242	Q9UHQ4			ENSG00000042753
Q86XL3-2	Q8IU68	ENSG00000167895	Q9UHR5			ENSG00000139734
Q86XN7	Q8IUH5	ENSG00000186908	Q9UHV9			ENSG00000130158
Q86XR8-4	Q8IV38	ENSG00000106524	Q9UI10-3			ENSG00000005483
Q86YI8	Q8IVF2	ENSG00000185567	Q9UI10-3			ENSG00000170364
Q86YQ8	Q8IVG5-2	ENSG00000177409	Q9UJV9			ENSG00000135250
Q86YS3	Q8IVG5	ENSG00000177409	Q9UJV9			ENSG00000275074
Q86YT9-3	Q8IVJ1	ENSG00000133065	Q9UJV9			ENSG00000117425
Q8IU68	Q8IW41-2	ENSG00000089022	Q9UJV9			ENSG00000128833
Q8IUH5	Q8IWA0	ENSG00000115368	Q9UJV9			ENSG00000008710
Q8IV38	Q8IWA4	ENSG00000171109	Q9UJV9			ENSG00000180096
Q8IVF2	Q8IWB9	ENSG00000136478	Q9UK23			ENSG00000034053
Q8IVG5-2	Q8IWD4	ENSG00000159873	Q9UK23			ENSG00000276495
Q8IVG5	Q8IWE5	ENSG00000116786	Q9UK23			ENSG00000182199
Q8IVH8-2	Q8IWX5	ENSG00000163082	Q9UK73			ENSG00000205403
Q8IVJ1	Q8IX03-2	ENSG00000113645	Q9UKV5			ENSG00000137764
Q8IW41-2	Q8IX03	ENSG00000113645	Q9UL03			ENSG00000145715
Q8IWA0	Q8IX04	ENSG00000151116	Q9UL03			ENSG00000096063
Q8IWA4	Q8IX05	ENSG00000241399	Q9ULT8			ENSG00000121769
Q8IWB9	Q8IX07	ENSG00000179588	Q9ULT8			ENSG00000143549
Q8IWD4	Q8IX19	ENSG00000183019	Q9ULV0-2			ENSG00000138363
Q8IWE5	Q8IXI1	ENSG00000140983	Q9ULX3			ENSG00000056586
Q8IWV7-2	Q8IXJ6	ENSG00000068903	Q9UM54-2			ENSG00000154265
Q8IWX5	Q8IXK2	ENSG00000119514	Q9UM54-2			ENSG00000143627
Q8IX03-2	Q8IXQ4	ENSG00000133114	Q9UMN6			ENSG00000262785
Q8IX03	Q8IY22-2	ENSG00000153815	Q9UMY1			ENSG00000099899
Q8IX04	Q8IY45	ENSG00000151743	Q9UN81			ENSG00000082212
Q8IX05	Q8IYB5	ENSG00000112305	Q9UN81			ENSG00000157827
Q8IX07	Q8IYK2	ENSG00000160994	Q9UN81			ENSG00000133985
Q8IX19	Q8IYW5	ENSG00000163961	Q9UN81			ENSG00000166856
Q8IXI1	Q8IZP0-12	ENSG00000136754	Q9UN81			ENSG00000127445
Q8IXJ6	Q8IZP0-2	ENSG00000136754	Q9UN81			ENSG00000139644
Q8IXK2	Q8N1G2	ENSG00000137200	Q9UN81			ENSG00000144048
Q8IXQ4	Q8N271	ENSG00000155066	Q9UNI6			ENSG00000175581
Q8IY22-2	Q8N283	ENSG00000198483	Q9UNI6			ENSG00000088448
Q8IY45	Q8N2I9	ENSG00000196182	Q9UNZ2-6			ENSG00000243509
Q8IYB5	Q8N2U9-2	ENSG00000122490	Q9UP38			ENSG00000161057
Q8IYK2	Q8N2U9	ENSG00000122490	Q9UPM8			ENSG00000213983
Q8IYW5	Q8N300	ENSG00000177868	Q9UPM8			ENSG00000171159
Q8IZP0-12	Q8N386	ENSG00000175489	Q9UPV0-2			ENSG00000104529
Q8IZP0-2	Q8N3F8	ENSG00000100139	Q9UQ49-2			ENSG00000273594
Q8N1F8-2	Q8N3K9	ENSG00000164309	Q9UQ90			ENSG00000241973
Q8N1G2	Q8N4S9	ENSG00000152939	Q9UQL6-3			ENSG00000154262
Q8N271	Q8N4S9	ENSG00000274671	Q9UQL6-3			ENSG00000147257
Q8N283	Q8N584	ENSG00000168234	Q9Y251-4			ENSG00000108797
Q8N2I9	Q8N5A5-2	ENSG00000197114	Q9Y266			ENSG00000167525
Q8N2U9-2	Q8N5B7	ENSG00000139624	Q9Y266			ENSG00000106686
Q8N2U9	Q8N5C7	ENSG00000104047	Q9Y282			ENSG00000166912
Q8N300	Q8N5J2-2	ENSG00000143409	Q9Y283			ENSG00000277086
Q8N386	Q8N5N7	ENSG00000136897	Q9Y295			ENSG00000075624
Q8N3F8	Q8N5V2-3	ENSG00000066248	Q9Y2Z0-2			ENSG00000184009
Q8N3K9	Q8N5X7-2	ENSG00000163412	Q9Y375			ENSG00000143632
Q8N4S9	Q8N5Y8-2	ENSG00000138617	Q9Y3C0			ENSG00000130958
Q8N584	Q8N699	ENSG00000120279	Q9Y4B6			ENSG00000090382
Q8N5A5-2	Q8N6N6	ENSG00000274180	Q9Y608-4			ENSG00000086991
Q8N5B7	Q8N6Q3	ENSG00000204936	Q9Y613			ENSG00000135828
Q8N5C7	Q8N6S5	ENSG00000177917	Q9Y613			ENSG00000070476
Q8N5J2-2	Q8N720-3	ENSG00000197343	Q9Y613			ENSG00000198455
Q8N5N7	Q8N7R7	ENSG00000163249	Q9Y613			ENSG00000105877
Q8N5V2-3	Q8N8Q9	ENSG00000140157	Q9Y613			ENSG00000165996
Q8N5X7-2	Q8N972	ENSG00000242852	Q9Y6M9			ENSG00000149792
Q8N5Y8-2	Q8N972	ENSG00000196826	Q9Y6P5			ENSG00000196782
Q8N699	Q8N999	ENSG00000133641	Q9Y6P5			ENSG00000163689
Q8N6G5-2	Q8N9Z2	ENSG00000253276	Q9Y6Q2			ENSG00000023734
Q8N6N6	Q8NAV1	ENSG00000134748	Q9Y6Y8-2			ENSG00000088854
Q8N6Q3-2	Q8NBI6	ENSG00000173950	R4GN33			ENSG00000136003
Q8N6Q3	Q8NBJ9	ENSG00000149577	R4GND2			ENSG00000185262
Q8N6S5	Q8NBS3-3	ENSG00000088836	R4GND2			ENSG00000134917
Q8N720-3	Q8NBS9	ENSG00000239264	S4R3U4			ENSG00000197324
Q8N7R7	Q8NBX0	ENSG00000143653	V9GYS0			ENSG00000180611
Q8N8Q9	Q8NBZ7-2	ENSG00000115652	X6R2W0			ENSG00000124787
Q8N972	Q8NC01	ENSG00000150048	X6R3L3			ENSG00000166483
Q8N999	Q8NC42	ENSG00000163162				ENSG00000162650
Q8N9Z2	Q8NC44	ENSG00000144567				ENSG00000242419
Q8NAV1	Q8NC51-4	ENSG00000142864				ENSG00000105131
Q8NBI6	Q8NCA5	ENSG00000119812				ENSG00000120063
Q8NBJ9	Q8NCL4	ENSG00000139629				ENSG00000146535
Q8NBS3-3	Q8ND56-2	ENSG00000257103				ENSG00000065135
Q8NBS9	Q8ND56-2	ENSG00000262860				ENSG00000114353
Q8NBX0	Q8ND82	ENSG00000056277				ENSG00000084774
Q8NBZ7-2	Q8NDL9-3	ENSG00000084693				ENSG00000153551
Q8NC01	Q8NEJ9-2	ENSG00000129460				ENSG00000072210
Q8NC42	Q8NEY4-2	ENSG00000143882				ENSG00000231122
Q8NC44	Q8NEY4	ENSG00000143882				ENSG00000165832
Q8NC51-4	Q8NFA2-3	ENSG00000196408				ENSG00000163539
Q8NCA5	Q8NFJ5	ENSG00000013588				ENSG00000167325
Q8NCL4	Q8NFS9	ENSG00000111846				ENSG00000152492
Q8ND56-2	Q8NHH9	ENSG00000119787				ENSG00000112294
Q8ND82	Q8NHW3	ENSG00000182759				ENSG00000100453
Q8NDL9-3	Q8TAF3	ENSG00000114742				ENSG00000100450
Q8NDX5-3	Q8TAG9	ENSG00000138190				ENSG00000008196
Q8NEJ9-2	Q8TAV0	ENSG00000009780				ENSG00000188163
Q8NEY4-2	Q8TB96	ENSG00000129636				ENSG00000123297
Q8NEY4	Q8TBE0	ENSG00000140320				ENSG00000180113
Q8NEZ4-3	Q8TBR7	ENSG00000167695				ENSG00000144749
Q8NFA2-3	Q8TBX8	ENSG00000166908				ENSG00000101384
Q8NFJ5	Q8TBZ3	ENSG00000140153				ENSG00000176907
Q8NFS9	Q8TCJ2	ENSG00000163527				ENSG00000115607
Q8NHH9	Q8TD16	ENSG00000185963				ENSG00000154438
Q8NHW3	Q8TDR0-2	ENSG00000204104				ENSG00000185630
Q8NI38-2	Q8TDR0	ENSG00000204104				ENSG00000167081
Q8TAF3	Q8TDW4-5	ENSG00000007341				ENSG00000134463
Q8TAG9	Q8TDX7	ENSG00000151414				ENSG00000158201
Q8TAS1-2	Q8TDY2-2	ENSG00000023287				ENSG00000197050
Q8TAV0	Q8TDY4	ENSG00000088280				ENSG00000105640
Q8TB72-2	Q8TE67-2	ENSG00000198758				ENSG00000137497
Q8TB96	Q8TE76	ENSG00000133131				ENSG00000014138
Q8TBE0	Q8TEA8	ENSG00000125821				ENSG00000275176
Q8TBR7	Q8TEB9	ENSG00000144468				ENSG00000278540
Q8TBX8	Q8TED4-2	ENSG00000134955				ENSG00000118707
Q8TBZ3	Q8TEE9	ENSG00000205307				ENSG00000172803
Q8TCJ2	Q8TF01	ENSG00000132424				ENSG00000146205
Q8TD16	Q8TF05-2	ENSG00000154845				ENSG00000087087
Q8TDR0-2	Q8TF40-3	ENSG00000217128				ENSG00000166435
Q8TDR0	Q8TF68-2	ENSG00000126746				ENSG00000151131
Q8TDW4-5	Q8TF68	ENSG00000126746				ENSG00000100121
Q8TDX7	Q8WTS1	ENSG00000011198				ENSG00000131238
Q8TDY2-2	Q8WUF8	ENSG00000113391				ENSG00000038532
Q8TDY4	Q8WUH1	ENSG00000258289				ENSG00000169738
Q8TE67-2	Q8WUM4	ENSG00000170248				ENSG00000172380
Q8TE76	Q8WUM9	ENSG00000144136				ENSG00000007384
Q8TEA8	Q8WUU4	ENSG00000170684				ENSG00000120437
Q8TEB9	Q8WV24	ENSG00000139289				ENSG00000178372
Q8TED4-2	Q8WV28	ENSG00000095585				ENSG00000160973
Q8TEE9	Q8WV99	ENSG00000158552				ENSG00000182580
Q8TF01	Q8WVC0	ENSG00000166477				ENSG00000104218
Q8TF05-2	Q8WVJ2	ENSG00000170584				ENSG00000170004
Q8TF40-3	Q8WVK2	ENSG00000124380				ENSG00000148331
Q8TF68-2	Q8WVP7	ENSG00000105983				ENSG00000109079
Q8TF68	Q8WW22-2	ENSG00000140403				ENSG00000114956
Q8WTS1	Q8WW62	ENSG00000157315				ENSG00000108602
Q8WUF8	Q8WWM7	ENSG00000168488				ENSG00000088727
Q8WUH1	Q8WWW0-2	ENSG00000266094				ENSG00000117318
Q8WUM4	Q8WX92	ENSG00000188986				ENSG00000145194
Q8WUM9	Q8WXA3-4	ENSG00000204130				ENSG00000130939
Q8WUT9-2	Q8WXE0	ENSG00000177303				ENSG00000144891
Q8WUU4	Q8WXE9-3	ENSG00000140022				ENSG00000104059
Q8WV24	Q8WXI8	ENSG00000166527				ENSG00000275740
Q8WV28	Q8WXK3	ENSG00000196372				ENSG00000106554
Q8WV99	Q8WYL5	ENSG00000084112				ENSG00000120071
Q8WVC0	Q8WZ71	ENSG00000249992				ENSG00000069998
Q8WVJ2	Q92466	ENSG00000134574				ENSG00000196504
Q8WVK2	Q92478	ENSG00000110852				ENSG00000145217
Q8WVP7	Q92546	ENSG00000107185				ENSG00000198223
Q8WW22-2	Q92547	ENSG00000163781				ENSG00000127528
Q8WW62	Q92560	ENSG00000163930				ENSG00000133246
Q8WWM7	Q92561	ENSG00000168490				ENSG00000162441
Q8WWW0-2	Q92581-2	ENSG00000198689				ENSG00000163399
Q8WX92	Q92597	ENSG00000104419				ENSG00000143319
Q8WXA3-4	Q92598	ENSG00000120694				ENSG00000073169
Q8WXE0	Q92628	ENSG00000170871				ENSG00000166262
Q8WXE9-3	Q92630	ENSG00000127334				ENSG00000130429
Q8WXI8	Q92673	ENSG00000137642				ENSG00000224877
Q8WXK3	Q92730	ENSG00000172602				ENSG00000156787
Q8WYL5	Q92805	ENSG00000136935				ENSG00000182732
Q8WZ71	Q92813	ENSG00000211448				ENSG00000114933
Q92466	Q92828	ENSG00000106789				ENSG00000185033
Q92478	Q92876-2	ENSG00000167755				ENSG00000188636
Q92546	Q92876	ENSG00000167755				ENSG00000143772
Q92547	Q92878	ENSG00000113522				ENSG00000196867
Q92560	Q92888-3	ENSG00000076928				ENSG00000161860
Q92561	Q92896-2	ENSG00000090863				ENSG00000120800
Q92581-2	Q92905	ENSG00000121022				ENSG00000137434
Q92597	Q92911	ENSG00000105641				ENSG00000062194
Q92598	Q93008-1	ENSG00000124486				ENSG00000169220
Q92628	Q93008	ENSG00000124486				ENSG00000136444
Q92630	Q93088	ENSG00000145692				ENSG00000121933
Q92673	Q93099	ENSG00000113924				ENSG00000169282
Q92688-2	Q95460-3	ENSG00000153029				ENSG00000062485
Q92730	Q95604	ENSG00000206435				ENSG00000175906
Q92805	Q95604	ENSG00000206452				ENSG00000130227
Q92813	Q969G5	ENSG00000170955				ENSG00000141569
Q92828	Q969K3-2	ENSG00000170633				ENSG00000169981
Q92876-2	Q969L2	ENSG00000147676				ENSG00000165512
Q92876	Q969Q6	ENSG00000092020				ENSG00000167193
Q92878	Q969R8	ENSG00000111203				ENSG00000150995
Q92888-3	Q969T4	ENSG00000170035				ENSG00000115419
Q92896-2	Q969U7-2	ENSG00000128789				ENSG00000182718
Q92905	Q969V3	ENSG00000125912				ENSG00000138032
Q92911	Q969W0	ENSG00000165389				ENSG00000123358
Q93008-1	Q969X2-3	ENSG00000160408				ENSG00000166887
Q93008	Q969X6-2	ENSG00000141076				ENSG00000004399
Q93088	Q96A54	ENSG00000159346				ENSG00000196465
Q93099	Q96A59-2	ENSG00000140832				ENSG00000011600
Q95460-3	Q96A59	ENSG00000140832				ENSG00000117133
Q95604	Q96AH0	ENSG00000173559				ENSG00000148803
Q969G5	Q96AP4	ENSG00000153975				ENSG00000145908
Q969K3-2	Q96AW1	ENSG00000154978				ENSG00000166233
Q969L2	Q96AZ6	ENSG00000172183				ENSG00000164674
Q969Q6	Q96B49	ENSG00000214736				ENSG00000063322
Q969R8	Q96B86	ENSG00000182175				ENSG00000182196
Q969T4	Q96BN6	ENSG00000138286				ENSG00000161010
Q969U7-2	Q96BP3	ENSG00000113593				ENSG00000168785
Q969V3	Q96BX8	ENSG00000172081				ENSG00000104894
Q969W0	Q96C86	ENSG00000110063				ENSG00000012171
Q969X2-3	Q96CF2	ENSG00000164695				ENSG00000119782
Q969X6-2	Q96D46	ENSG00000169251				ENSG00000169230
Q96A54	Q96D53	ENSG00000123815				ENSG00000114902
Q96A59-2	Q96DH6	ENSG00000153944				ENSG00000104325
Q96A59	Q96DI7	ENSG00000060688				ENSG00000259752
Q96AH0	Q96DM3	ENSG00000141452				ENSG00000280403
Q96AP4	Q96DR4	ENSG00000164211				ENSG00000116678
Q96AW1	Q96E11	ENSG00000148187				ENSG00000149548
Q96AZ6	Q96EB6	ENSG00000096717				ENSG00000179913
Q96B49	Q96EI5-2	ENSG00000133142				ENSG00000106772
Q96B86	Q96EN8	ENSG00000075643				ENSG00000102900
Q96BN6	Q96EP5-2	ENSG00000071626				ENSG00000140350
Q96BP3	Q96EQ8	ENSG00000101695				ENSG00000144648
Q96BX8	Q96EW2	ENSG00000169087				ENSG00000131711
Q96C86	Q96F44	ENSG00000154370				ENSG00000116096
Q96CF2	Q96FM1	ENSG00000161395				ENSG00000129667
Q96CV9-2	Q96FQ6	ENSG00000188643				ENSG00000011201
Q96D46	Q96FV9	ENSG00000079134				ENSG00000124116
Q96D53	Q96FW1	ENSG00000167770				ENSG00000172340
Q96DH6	Q96FX8	ENSG00000112378				ENSG00000104522
Q96DI7	Q96GE6	ENSG00000129007				ENSG00000278243
Q96DM3	Q96HI0	ENSG00000119231				ENSG00000117139
Q96DR4	Q96HS1	ENSG00000247077				ENSG00000185404
Q96E11	Q96HV5	ENSG00000163900				ENSG00000067066
Q96EB6	Q96I24	ENSG00000107164				ENSG00000155542
Q96EI5-2	Q96I25	ENSG00000134453				ENSG00000100412
Q96EN8	Q96IG2	ENSG00000108306				ENSG00000132423
Q96EP5-2	Q96IY1-2	ENSG00000117697				ENSG00000118564
Q96EQ8	Q96IZ0	ENSG00000177425				ENSG00000185924
Q96EW2	Q96JB3	ENSG00000169635				ENSG00000040608
Q96F44	Q96JC1-2	ENSG00000166887				ENSG00000133069
Q96FM1	Q96JC9	ENSG00000144597				ENSG00000119523
Q96FQ6	Q96JM7-2	ENSG00000198945				ENSG00000240764
Q96FV9	Q96JN8-2	ENSG00000215041				ENSG00000204310
Q96FW1	Q96JP0	ENSG00000145780				ENSG00000206324
Q96FX8	Q96JY6	ENSG00000120913				ENSG00000227642
Q96GE6	Q96K17	ENSG00000134717				ENSG00000228892
Q96GN5-2	Q96K76-4	ENSG00000170242				ENSG00000236873
Q96HI0	Q96KG9-2	ENSG00000142186				ENSG00000226467
Q96HS1	Q96KN4	ENSG00000162981				ENSG00000235758
Q96HV5	Q96KQ4	ENSG00000088808				ENSG00000128581
Q96I24	Q96KR6	ENSG00000124098				ENSG00000180479
Q96I25	Q96L34-2	ENSG00000007047				ENSG00000133111
Q96IG2	Q96LR9-2	ENSG00000178878				ENSG00000173456
Q96IY1-2	Q96LT7	ENSG00000147894				ENSG00000162882
Q96IZ0	Q96LT9-2	ENSG00000185946				ENSG00000151304
Q96JB3	Q96LU5	ENSG00000148950				ENSG00000106034
Q96JC1-2	Q96MC2	ENSG00000157856				ENSG00000176261
Q96JC9	Q96MU7-2	ENSG00000083896				ENSG00000148468
Q96JM7-2	Q96MU7-2	ENSG00000275272				ENSG00000248919
Q96JN8-2	Q96MU7	ENSG00000083896				ENSG00000196189
Q96JP0	Q96MU7	ENSG00000275272				ENSG00000129682
Q96JY6	Q96MX3	ENSG00000180035				ENSG00000157601
Q96K17	Q96N66	ENSG00000125505				ENSG00000186635
Q96K76-4	Q96N66	ENSG00000276935				ENSG00000128918
Q96KG9-2	Q96N66	ENSG00000277025				ENSG00000117335
Q96KN4	Q96N66	ENSG00000278322				ENSG00000116171
Q96KQ4	Q96N66	ENSG00000278519				ENSG00000164405
Q96KR6	Q96N66	ENSG00000277733				ENSG00000175063
Q96L34-2	Q96N66	ENSG00000274194				ENSG00000151413
Q96L73-3	Q96N66	ENSG00000275118				ENSG00000088832
Q96LR9-2	Q96N66	ENSG00000277923				ENSG00000150403
Q96LT7	Q96N66	ENSG00000273592				ENSG00000106089
Q96LT9-2	Q96NC0	ENSG00000146007				ENSG00000104805
Q96LU5	Q96ND0	ENSG00000177150				ENSG00000012211
Q96MC2	Q96P11-4	ENSG00000130305				ENSG00000164061
Q96MU7-2	Q96PD7-2	ENSG00000062282				ENSG00000048342
Q96MU7	Q96PD7	ENSG00000062282				ENSG00000119720
Q96MX3	Q96PU8-9	ENSG00000112531				ENSG00000151500
Q96N66	Q96QD5	ENSG00000121690				ENSG00000079616
Q96NC0	Q96QD8	ENSG00000134294				ENSG00000104671
Q96ND0	Q96S53	ENSG00000070759				ENSG00000136699
Q96P11-4	Q96S66-3	ENSG00000121940				ENSG00000139547
Q96PD7-2	Q96S94	ENSG00000221978				ENSG00000025423
Q96PD7	Q96SI9-2	ENSG00000165209				ENSG00000115523
Q96PU8-9	Q96SI9	ENSG00000165209				ENSG00000197921
Q96Q05-3	Q96SL1	ENSG00000138463				ENSG00000273529
Q96QD5	Q96ST2	ENSG00000163166				ENSG00000171428
Q96QD8	Q96SU4-6	ENSG00000117859				ENSG00000184305
Q96RL1-3	Q96SU4-7	ENSG00000117859				ENSG00000135373
Q96RT1-5	Q96SU4	ENSG00000117859				ENSG00000132471
Q96S53	Q96T21	ENSG00000187742				ENSG00000102312
Q96S66-3	Q96TA2-2	ENSG00000136758				ENSG00000135951
Q96S94	Q99062-4	ENSG00000119535				ENSG00000121897
Q96SI9-2	Q99062	ENSG00000119535				ENSG00000181751
Q96SI9	Q99459	ENSG00000096401				ENSG00000105855
Q96SL1-2	Q99523	ENSG00000134243				ENSG00000162300
Q96SL1	Q99541	ENSG00000147872				ENSG00000203909
Q96ST2	Q99624	ENSG00000188338				ENSG00000157985
Q96SU4-6	Q99741	ENSG00000094804				ENSG00000118046
Q96SU4-7	Q99750	ENSG00000112559				ENSG00000111057
Q96SU4	Q99759-2	ENSG00000198909				ENSG00000072201
Q96T21	Q99816	ENSG00000074319				ENSG00000159788
Q96TA2-2	Q99933	ENSG00000107262				ENSG00000136146
Q99062-4	Q99961-3	ENSG00000141985				ENSG00000100968
Q99062	Q99961	ENSG00000141985				ENSG00000089048
Q99459	Q99985	ENSG00000075223				ENSG00000196345
Q99501-3	Q9BPX7-2	ENSG00000136197				ENSG00000134899
Q99523	Q9BPZ7	ENSG00000119487				ENSG00000084652
Q99541	Q9BQ04	ENSG00000173914				ENSG00000196544
Q99624	Q9BQ52	ENSG00000006744				ENSG00000141452
Q99741	Q9BQ89	ENSG00000125898				ENSG00000163933
Q99750	Q9BQE3	ENSG00000167553				ENSG00000197747
Q99759-2	Q9BQI0	ENSG00000126878				ENSG00000163644
Q99816	Q9BQR3	ENSG00000172382				ENSG00000107882
Q99933	Q9BRL7	ENSG00000093183				ENSG00000162434
Q99961-3	Q9BRQ0	ENSG00000163348				ENSG00000164109
Q99961	Q9BRQ8	ENSG00000042286				ENSG00000100053
Q99985	Q9BRR6-2	ENSG00000159322				ENSG00000179817
Q9BPX7-2	Q9BRX8	ENSG00000122378				ENSG00000179826
Q9BPZ7-6	Q9BSE5	ENSG00000116771				ENSG00000005448
Q9BPZ7	Q9BSJ2	ENSG00000130640				ENSG00000168517
Q9BQ04	Q9BSK2	ENSG00000171612				ENSG00000084754
Q9BQ52	Q9BSW2-2	ENSG00000130038				ENSG00000167996
Q9BQ89	Q9BSY9	ENSG00000121644				ENSG00000173540
Q9BQE3	Q9BT22-2	ENSG00000033011				ENSG00000038274
Q9BQI0	Q9BT92	ENSG00000139437				ENSG00000088451
Q9BQR3	Q9BTA9-5	ENSG00000095787				ENSG00000013573
Q9BRL7	Q9BTE3-2	ENSG00000197771				ENSG00000092201
Q9BRQ0	Q9BTM9	ENSG00000167118				ENSG00000060656
Q9BRQ8	Q9BTT6	ENSG00000137269				ENSG00000062370
Q9BRR6-2	Q9BTU6	ENSG00000155252				ENSG00000140945
Q9BRX8	Q9BTY2	ENSG00000001036				ENSG00000010282
Q9BSE5	Q9BTZ2	ENSG00000157326				ENSG00000106733
Q9BSJ2	Q9BUF5	ENSG00000176014				ENSG00000182670
Q9BSK2	Q9BUJ2-2	ENSG00000105323				ENSG00000150526
Q9BSW2-2	Q9BUK0-2	ENSG00000170791				ENSG00000256683
Q9BSY9	Q9BUL5	ENSG00000040633				ENSG00000005981
Q9BT22-2	Q9BUN8	ENSG00000136986				ENSG00000166033
Q9BT40	Q9BUX1	ENSG00000128965				ENSG00000119328
Q9BT92	Q9BV35	ENSG00000125648				ENSG00000163348
Q9BTA9-5	Q9BV57	ENSG00000182551				ENSG00000128268
Q9BTE3-2	Q9BV68-2	ENSG00000070423				ENSG00000130787
Q9BTM9	Q9BV73	ENSG00000126001				ENSG00000151702
Q9BTT6	Q9BVA1	ENSG00000137285				ENSG00000160961
Q9BTU6	Q9BVG8	ENSG00000140859				ENSG00000151632
Q9BTY2	Q9BVK8	ENSG00000105677				ENSG00000055609
Q9BTZ2	Q9BW19	ENSG00000204197				ENSG00000135966
Q9BUF5	Q9BW19	ENSG00000237649				ENSG00000205755
Q9BUJ2-2	Q9BW19	ENSG00000233450				ENSG00000178445
Q9BUK0-2	Q9BW27	ENSG00000125450				ENSG00000047410
Q9BUL5	Q9BW60-2	ENSG00000066322				ENSG00000198040
Q9BUN8	Q9BW71-3	ENSG00000149929				ENSG00000164609
Q9BUX1	Q9BWF3	ENSG00000173933				ENSG00000082898
Q9BV35	Q9BWN1	ENSG00000156858				ENSG00000188641
Q9BV57	Q9BWT3	ENSG00000115421				ENSG00000122359
Q9BV68-2	Q9BX10-2	ENSG00000172432				ENSG00000109919
Q9BV73	Q9BX40	ENSG00000149657				ENSG00000254402
Q9BVA1	Q9BX74	ENSG00000162604				ENSG00000203724
Q9BVG8	Q9BXA5	ENSG00000198829				ENSG00000147853
Q9BVK8	Q9BXB5-2	ENSG00000144645				ENSG00000119125
Q9BW19	Q9BXF6	ENSG00000135631				ENSG00000188211
Q9BW27	Q9BXN2	ENSG00000172243				ENSG00000161654
Q9BW60-2	Q9BXP5-2	ENSG00000087087				ENSG00000170638
Q9BW71-3	Q9BXS4	ENSG00000116209				ENSG00000176720
Q9BWF3	Q9BXW6-2	ENSG00000141447				ENSG00000109794
Q9BWN1	Q9BY15	ENSG00000131355				ENSG00000140287
Q9BWT3	Q9BY19	ENSG00000166959				ENSG00000166228
Q9BX10-2	Q9BY66-2	ENSG00000012817				ENSG00000145975
Q9BX40	Q9BY76	ENSG00000167772				ENSG00000128610
Q9BX74	Q9BY84	ENSG00000111266				ENSG00000153029
Q9BXA5	Q9BY84	ENSG00000280962				ENSG00000203618
Q9BXB5-2	Q9BYD2	ENSG00000143436				ENSG00000175376
Q9BXF6	Q9BYG0	ENSG00000176597				ENSG00000119927
Q9BXJ9-4	Q9BYG3	ENSG00000155438				ENSG00000161217
Q9BXN2	Q9BZ71	ENSG00000091622				ENSG00000143621
Q9BXP5-2	Q9BZI1	ENSG00000170561				ENSG00000096171
Q9BXS4	Q9BZI7-2	ENSG00000125351				ENSG00000204394
Q9BXW6-2	Q9BZM1	ENSG00000123739				ENSG00000224264
Q9BY15	Q9BZW5	ENSG00000136404				ENSG00000231116
Q9BY19	Q9BZX2	ENSG00000143179				ENSG00000226589
Q9BY66-2	Q9C004	ENSG00000187678				ENSG00000198865
Q9BY76	Q9C0H5-2	ENSG00000147799				ENSG00000046653
Q9BY84	Q9C0I1-3	ENSG00000150712				ENSG00000143224
Q9BYD2	Q9C0K7-2	ENSG00000082146				ENSG00000131914
Q9BYG0	Q9GZN4	ENSG00000005001				ENSG00000144504
Q9BYG3	Q9GZN7	ENSG00000067836				ENSG00000184384
Q9BYK8-4	Q9GZU1	ENSG00000090674				ENSG00000150477
Q9BZ71	Q9GZY8	ENSG00000168958				ENSG00000127863
Q9BZI1	Q9H013-2	ENSG00000135074				ENSG00000147162
Q9BZI7-2	Q9H098-2	ENSG00000065809				ENSG00000139625
Q9BZM1	Q9H0B3-5	ENSG00000130518				ENSG00000166145
Q9BZW5	Q9H0D6	ENSG00000088930				ENSG00000111696
Q9BZX2	Q9H0E9-4	ENSG00000112983				ENSG00000165475
Q9C004	Q9H0M0	ENSG00000123124				ENSG00000134256
Q9C0H5-2	Q9H0S4	ENSG00000213782				ENSG00000170379
Q9C0I1-3	Q9H0W8-2	ENSG00000105771				ENSG00000213676
Q9C0K7-2	Q9H0W8	ENSG00000105771				ENSG00000168468
Q9GZN4	Q9H165-3	ENSG00000119866				ENSG00000228628
Q9GZN7	Q9H175	ENSG00000110925				ENSG00000234539
Q9GZT9-3	Q9H190-3	ENSG00000125775				ENSG00000179051
Q9GZU1	Q9H190	ENSG00000125775				ENSG00000077943
Q9GZY8	Q9H1A3-2	ENSG00000197006				ENSG00000151726
Q9H013-2	Q9H1A3	ENSG00000197006				ENSG00000164151
Q9H098-2	Q9H1C0	ENSG00000184574				ENSG00000134480
Q9H0B3-5	Q9H1H9-2	ENSG00000137177				ENSG00000154174
Q9H0D6	Q9H1K1	ENSG00000136003				ENSG00000168569
Q9H0E9-4	Q9H1P3	ENSG00000130703				ENSG00000078081
Q9H0M0	Q9H1Y0	ENSG00000057663				ENSG00000165030
Q9H0S4	Q9H2A7	ENSG00000161921				ENSG00000168079
Q9H0W8-2	Q9H300	ENSG00000175193				ENSG00000167004
Q9H0W8	Q9H3C7	ENSG00000278311				ENSG00000155545
Q9H165-3	Q9H3D4-6	ENSG00000073282				ENSG00000133657
Q9H175	Q9H3G5	ENSG00000106066				ENSG00000259784
Q9H190-3	Q9H3H1	ENSG00000043514				ENSG00000108576
Q9H190	Q9H3H3	ENSG00000175573				ENSG00000197147
Q9H1A3-2	Q9H3S7	ENSG00000076201				ENSG00000166845
Q9H1A3	Q9H444	ENSG00000101421				ENSG00000167785
Q9H1C0	Q9H467	ENSG00000107874				ENSG00000130957
Q9H1H9-2	Q9H4B4	ENSG00000173846				ENSG00000115364
Q9H1K1	Q9H4B6	ENSG00000151748				ENSG00000142634
Q9H1P3	Q9H4G0	ENSG00000088367				ENSG00000262484
Q9H1Y0	Q9H4G4	ENSG00000122694				ENSG00000184502
Q9H2A7	Q9H5J4	ENSG00000170522				ENSG00000175595
Q9H300	Q9H5J8	ENSG00000166012				ENSG00000198081
Q9H3C7	Q9H633-4	ENSG00000239927				ENSG00000118200
Q9H3D4-6	Q9H633-4	ENSG00000241370				ENSG00000116663
Q9H3G5	Q9H633-4	ENSG00000241863				ENSG00000156110
Q9H3H1	Q9H6U6-3	ENSG00000141376				ENSG00000160185
Q9H3H3	Q9H6U8-4	ENSG00000086848				ENSG00000175224
Q9H3S7	Q9H6X4-2	ENSG00000172663				ENSG00000119723
Q9H444	Q9H7B2	ENSG00000197498				ENSG00000100503
Q9H467	Q9H7D7	ENSG00000162923				ENSG00000134283
Q9H4B4	Q9H7F0	ENSG00000133657				ENSG00000161960
Q9H4B6	Q9H7P9	ENSG00000090924				ENSG00000161956
Q9H4G0	Q9H7S9	ENSG00000183779				ENSG00000165029
Q9H4G4	Q9H7U1-3	ENSG00000107771				ENSG00000197959
Q9H5J4	Q9H841-2	ENSG00000104361				ENSG00000075975
Q9H5J8	Q9H867	ENSG00000100483				ENSG00000132155
Q9H633-4	Q9H875	ENSG00000128563				ENSG00000150281
Q9H6U6-3	Q9H8K7	ENSG00000119965				ENSG00000185798
Q9H6U8-4	Q9H8M1	ENSG00000115520				ENSG00000126016
Q9H6X4-2	Q9H8M2	ENSG00000028310				ENSG00000106462
Q9H7B2	Q9H8W4	ENSG00000175895				ENSG00000173825
Q9H7D7	Q9H910	ENSG00000206053				ENSG00000178997
Q9H7F0	Q9H944	ENSG00000124641				ENSG00000095059
Q9H7P9	Q9H9H4	ENSG00000139722				ENSG00000144199
Q9H7S9	Q9H9L7	ENSG00000174574				ENSG00000185745
Q9H7U1-3	Q9H9V4	ENSG00000133874				ENSG00000141076
Q9H832-2	Q9H9Y2	ENSG00000117133				ENSG00000129925
Q9H841-2	Q9HAU8	ENSG00000142327				ENSG00000137103
Q9H867	Q9HAV0	ENSG00000114450				ENSG00000175264
Q9H875	Q9HAZ1	ENSG00000113240				ENSG00000138166
Q9H8K7	Q9HB20	ENSG00000116095				ENSG00000055044
Q9H8M1	Q9HC16	ENSG00000239713				ENSG00000176678
Q9H8M2-3	Q9HC35	ENSG00000143924				ENSG00000158125
Q9H8M2	Q9HC44	ENSG00000159592				ENSG00000132010
Q9H8W4	Q9HC62	ENSG00000163904				ENSG00000103363
Q9H910	Q9HC77	ENSG00000151849				ENSG00000180035
Q9H944	Q9HC96-3	ENSG00000142330				ENSG00000011465
Q9H9H4	Q9HCE3	ENSG00000074657				ENSG00000116254
Q9H9L7	Q9HCK5	ENSG00000134698				ENSG00000197497
Q9H9V4	Q9HCS4	ENSG00000152284				ENSG00000198242
Q9H9Y2	Q9HCX3	ENSG00000131845				ENSG00000122705
Q9HAU8	Q9NP97	ENSG00000125971				ENSG00000164520
Q9HAV0	Q9NP99	ENSG00000124731				ENSG00000155918
Q9HAZ1	Q9NPA2	ENSG00000008516				ENSG00000203722
Q9HB20	Q9NPC7	ENSG00000085274				ENSG00000170624
Q9HBH9	Q9NPF7	ENSG00000110944				ENSG00000114812
Q9HC16	Q9NQ11-2	ENSG00000159363				ENSG00000140332
Q9HC35	Q9NQ29	ENSG00000007392				ENSG00000171860
Q9HC44	Q9NQ34	ENSG00000175348				ENSG00000146858
Q9HC62	Q9NQ35	ENSG00000175352				ENSG00000172594
Q9HC77	Q9NQ38-2	ENSG00000133710				ENSG00000196924
Q9HC96-3	Q9NQ86-4	ENSG00000152503				ENSG00000170948
Q9HCE3	Q9NQ89	ENSG00000047621				ENSG00000180999
Q9HCK5	Q9NQC3-3	ENSG00000115310				ENSG00000052344
Q9HCS4	Q9NQC3-5	ENSG00000115310				ENSG00000197256
Q9HCX3	Q9NQR4	ENSG00000114021				ENSG00000113558
Q9NP97	Q9NQS5	ENSG00000139572				ENSG00000168743
Q9NP99	Q9NR12-4	ENSG00000196923				ENSG00000272772
Q9NPA2	Q9NR30	ENSG00000165732				ENSG00000128059
Q9NPC7	Q9NR34	ENSG00000117643				ENSG00000142544
Q9NPF7	Q9NR46-2	ENSG00000148341				ENSG00000185024
Q9NQ11-2	Q9NR56-5	ENSG00000152601				ENSG00000065978
Q9NQ29	Q9NR56	ENSG00000152601				ENSG00000111752
Q9NQ34	Q9NR63	ENSG00000003137				ENSG00000132541
Q9NQ35	Q9NRC1-6	ENSG00000004866				ENSG00000198879
Q9NQ38-2	Q9NRD9	ENSG00000137857				ENSG00000221829
Q9NQ86-4	Q9NRK6	ENSG00000135776				ENSG00000177409
Q9NQ89	Q9NRL3-3	ENSG00000090372				ENSG00000162482
Q9NQC3-3	Q9NRL3	ENSG00000090372				ENSG00000139880
Q9NQC3-5	Q9NRN9	ENSG00000138382				ENSG00000135722
Q9NQR4	Q9NRW4-2	ENSG00000112679				ENSG00000213203
Q9NQS5	Q9NS23-4	ENSG00000068028				ENSG00000133561
Q9NR12-4	Q9NS56	ENSG00000197579				ENSG00000008952
Q9NR30	Q9NS93	ENSG00000064115				ENSG00000111275
Q9NR34	Q9NSE2	ENSG00000114737				ENSG00000077522
Q9NR46-2	Q9NSI8	ENSG00000155307				ENSG00000198917
Q9NR56-5	Q9NSK7	ENSG00000131943				ENSG00000113761
Q9NR56	Q9NTI7	ENSG00000197852				ENSG00000110700
Q9NR63	Q9NTJ3	ENSG00000113810				ENSG00000184277
Q9NR96-2	Q9NU53	ENSG00000055211				ENSG00000174606
Q9NRA8-3	Q9NUE0	ENSG00000204160				ENSG00000136935
Q9NRC1-6	Q9NUQ3	ENSG00000086712				ENSG00000185518
Q9NRC1-7	Q9NUQ7	ENSG00000109775				ENSG00000254415
Q9NRD9	Q9NV64	ENSG00000176142				ENSG00000001630
Q9NRH2-2	Q9NV92	ENSG00000102471				ENSG00000102910
Q9NRK6	Q9NVF9	ENSG00000143845				ENSG00000205726
Q9NRL3-3	Q9NVM6	ENSG00000104129				ENSG00000187994
Q9NRL3	Q9NVP2	ENSG00000105011				ENSG00000253159
Q9NRN9	Q9NW13	ENSG00000106344				ENSG00000074842
Q9NRW4-2	Q9NWH9	ENSG00000137776				ENSG00000164463
Q9NS23-4	Q9NX38	ENSG00000119328				ENSG00000160117
Q9NS56	Q9NX76	ENSG00000091317				ENSG00000151461
Q9NS93	Q9NXA8-2	ENSG00000124523				ENSG00000244005
Q9NSE2	Q9NXC5	ENSG00000164654				ENSG00000160087
Q9NSI8	Q9NXD2	ENSG00000166912				ENSG00000126821
Q9NSK7	Q9NXD2	ENSG00000277086				ENSG00000102921
Q9NTI7	Q9NXL9	ENSG00000111877				ENSG00000095574
Q9NTJ3	Q9NXN4-2	ENSG00000196505				ENSG00000101213
Q9NU53	Q9NXR1	ENSG00000072864				ENSG00000070190
Q9NUE0	Q9NXR5	ENSG00000088448				ENSG00000147123
Q9NUQ3	Q9NXW2	ENSG00000148719				ENSG00000115548
Q9NUQ7	Q9NY64	ENSG00000136856				ENSG00000025796
Q9NV64	Q9NY84-2	ENSG00000093134				ENSG00000167080
Q9NV92	Q9NY93	ENSG00000136271				ENSG00000137266
Q9NVF9	Q9NYF5-2	ENSG00000031003				ENSG00000041982
Q9NVM6	Q9NYK5-2	ENSG00000154719				ENSG00000132517
Q9NVP2	Q9NYY1-2	ENSG00000162891				ENSG00000183010
Q9NW13	Q9NYY1	ENSG00000162891				ENSG00000143811
Q9NWH9	Q9NZ01	ENSG00000099797				ENSG00000232040
Q9NX38	Q9NZ63	ENSG00000136819				ENSG00000248496
Q9NX76	Q9NZB2	ENSG00000048828				ENSG00000130714
Q9NXA8-2	Q9NZB8	ENSG00000124615				ENSG00000104133
Q9NXC5	Q9NZC4-3	ENSG00000135373				ENSG00000204569
Q9NXD2	Q9NZD2	ENSG00000139433				ENSG00000206489
Q9NXL9	Q9NZF1	ENSG00000145287				ENSG00000230995
Q9NXN4-2	Q9NZI7-4	ENSG00000153560				ENSG00000231737
Q9NXR1	Q9NZJ7-2	ENSG00000137409				ENSG00000235291
Q9NXR5	Q9NZV1	ENSG00000150938				ENSG00000238104
Q9NXW2	Q9P0J7	ENSG00000176407				ENSG00000227804
Q9NY64	Q9P0M4	ENSG00000124391				ENSG00000132383
Q9NY84-2	Q9P107	ENSG00000089639				ENSG00000255561
Q9NY93	Q9P1T7	ENSG00000135272				ENSG00000137197
Q9NYF5-2	Q9P1Y5-2	ENSG00000076826				ENSG00000237123
Q9NYK5-2	Q9P203	ENSG00000011114				ENSG00000237114
Q9NYY1-2	Q9P203	ENSG00000277222				ENSG00000237165
Q9NYY1	Q9P266	ENSG00000165757				ENSG00000204539
Q9NZ01	Q9P299	ENSG00000005243				ENSG00000161798
Q9NZ63	Q9P2D6-2	ENSG00000082269				ENSG00000077420
Q9NZB2	Q9P2E3	ENSG00000124201				ENSG00000073734
Q9NZB8	Q9P2M4	ENSG00000132405				ENSG00000138286
Q9NZC4-3	Q9P2N6	ENSG00000114982				ENSG00000187244
Q9NZD2	Q9UBB4	ENSG00000130638				ENSG00000213380
Q9NZF1	Q9UBC9	ENSG00000163209				ENSG00000111012
Q9NZI7-4	Q9UBE0-2	ENSG00000142230				ENSG00000037897
Q9NZJ7-2	Q9UBE0	ENSG00000142230				ENSG00000182050
Q9NZM3-4	Q9UBF2	ENSG00000158623				ENSG00000167658
Q9NZV1	Q9UBH6	ENSG00000143324				ENSG00000133112
Q9P0J7	Q9UBI1	ENSG00000148444				ENSG00000096401
Q9P0M4	Q9UBK7-2	ENSG00000144134				ENSG00000177697
Q9P107	Q9UBM1-2	ENSG00000133027				ENSG00000085511
Q9P1T7	Q9UBN1	ENSG00000075461				ENSG00000136827
Q9P1Y5-2	Q9UBP0-3	ENSG00000021574				ENSG00000111206
Q9P203	Q9UBP0	ENSG00000021574				ENSG00000182919
Q9P266	Q9UBQ5	ENSG00000178982				ENSG00000155363
Q9P299	Q9UBT2	ENSG00000126261				ENSG00000182934
Q9P2D6-2	Q9UBU8	ENSG00000185787				ENSG00000168056
Q9P2E3	Q9UBV2	ENSG00000071537				ENSG00000140284
Q9P2M4	Q9UBZ9-2	ENSG00000135945				ENSG00000116791
Q9P2N6	Q9UDT6-2	ENSG00000106665				ENSG00000101639
Q9UBB4	Q9UEE9	ENSG00000153774				ENSG00000054282
Q9UBC9	Q9UFW8	ENSG00000163320				ENSG00000162408
Q9UBE0-2	Q9UGK8-2	ENSG00000129158				ENSG00000172244
Q9UBE0	Q9UGM5	ENSG00000090512				ENSG00000175198
Q9UBF2	Q9UGP8	ENSG00000025796				ENSG00000168066
Q9UBF8-2	Q9UH99	ENSG00000100242				ENSG00000182774
Q9UBH6	Q9UHB9	ENSG00000167881				ENSG00000134539
Q9UBI1	Q9UHC7	ENSG00000133606				ENSG00000127663
Q9UBK7-2	Q9UHD0	ENSG00000142224				ENSG00000168286
Q9UBM1-2	Q9UHG3	ENSG00000116005				ENSG00000142541
Q9UBN1	Q9UHP3-1	ENSG00000155313				ENSG00000171865
Q9UBP0-3	Q9UHQ4	ENSG00000075790				ENSG00000185386
Q9UBP0	Q9UHR4	ENSG00000006453				ENSG00000108469
Q9UBQ5	Q9UIA9	ENSG00000130227				ENSG00000061273
Q9UBT2	Q9UID6	ENSG00000121864				ENSG00000119705
Q9UBT7-3	Q9UIF8-5	ENSG00000123636				ENSG00000100601
Q9UBU8	Q9UIJ5	ENSG00000104219				ENSG00000066813
Q9UBV2	Q9UJ83	ENSG00000131373				ENSG00000163584
Q9UBW5-2	Q9UJC3	ENSG00000134709				ENSG00000105976
Q9UBZ9-2	Q9UJD0	ENSG00000117016				ENSG00000102572
Q9UDT6-2	Q9UJY5-4	ENSG00000100083				ENSG00000115694
Q9UEE9	Q9UKB1-2	ENSG00000072803				ENSG00000175137
Q9UFW8	Q9UKB1	ENSG00000072803				ENSG00000107719
Q9UGK8-2	Q9UKB3	ENSG00000108176				ENSG00000151914
Q9UGM5	Q9UKG1	ENSG00000157500				ENSG00000196152
Q9UGP8	Q9UKG4	ENSG00000164707				ENSG00000197124
Q9UH99	Q9UKG9	ENSG00000005469				ENSG00000198556
Q9UHB9	Q9UKJ3	ENSG00000186566				ENSG00000186017
Q9UHC7	Q9UKU6	ENSG00000072657				ENSG00000100154
Q9UHD0	Q9UKV3	ENSG00000100813				ENSG00000076248
Q9UHG3	Q9UKZ1	ENSG00000158435				ENSG00000160868
Q9UHP3-1	Q9UL03	ENSG00000102786				ENSG00000106258
Q9UHQ4	Q9UL26	ENSG00000124209				ENSG00000021461
Q9UHR4	Q9UL45	ENSG00000104164				ENSG00000254470
Q9UIA9	Q9ULI0	ENSG00000119778				ENSG00000184465
Q9UID6	Q9ULJ7-2	ENSG00000151458				ENSG00000176463
Q9UIF8-5	Q9ULT8	ENSG00000092148				ENSG00000159423
Q9UIJ5	Q9ULU4-20	ENSG00000101040				ENSG00000122026
Q9UJ83	Q9ULV3-4	ENSG00000148337				ENSG00000064102
Q9UJC3	Q9ULY5	ENSG00000166523				ENSG00000001497
Q9UJD0	Q9UM00	ENSG00000143183				ENSG00000113583
Q9UJY5-4	Q9UM01	ENSG00000155465				ENSG00000178607
Q9UKB1-2	Q9UM07	ENSG00000159339				ENSG00000164181
Q9UKB1	Q9UM07	ENSG00000280908				ENSG00000113569
Q9UKB3	Q9UMS5-2	ENSG00000116793				ENSG00000213923
Q9UKG1	Q9UMX0	ENSG00000135018				ENSG00000129566
Q9UKG4	Q9UMX3	ENSG00000176720				ENSG00000157837
Q9UKG9	Q9UN76	ENSG00000268104				ENSG00000156261
Q9UKI8-3	Q9UNF1	ENSG00000102316				ENSG00000169129
Q9UKJ3	Q9UNH5	ENSG00000079335				ENSG00000124019
Q9UKU6	Q9UNH7	ENSG00000129515				ENSG00000021776
Q9UKV3	Q9UNP4-3	ENSG00000115525				ENSG00000154319
Q9UKZ1	Q9UNS2	ENSG00000141030				ENSG00000165092
Q9UL03	Q9UNW8-3	ENSG00000183484				ENSG00000140993
Q9UL26	Q9UPC5	ENSG00000171659				ENSG00000160209
Q9UL45	Q9UPG8	ENSG00000126003				ENSG00000168096
Q9ULD5-3	Q9UPR3	ENSG00000198952				ENSG00000155975
Q9ULI0	Q9UPY3	ENSG00000100697				ENSG00000152784
Q9ULJ6-2	Q9UQ53	ENSG00000161013				ENSG00000143891
Q9ULJ7-2	Q9UQL6	ENSG00000108840				ENSG00000033327
Q9ULT8	Q9Y221	ENSG00000132603				ENSG00000182902
Q9ULU4-20	Q9Y227	ENSG00000197217				ENSG00000136881
Q9ULV3-4	Q9Y287	ENSG00000136156				ENSG00000276559
Q9ULY5	Q9Y2A7	ENSG00000061676				ENSG00000108588
Q9UM00	Q9Y2D2-2	ENSG00000117620				ENSG00000165591
Q9UM01	Q9Y2G3	ENSG00000058063				ENSG00000136874
Q9UM07	Q9Y2H1	ENSG00000211455				ENSG00000171617
Q9UM54-6	Q9Y2H2-4	ENSG00000198825				ENSG00000104756
Q9UMS5-2	Q9Y2H2	ENSG00000198825				ENSG00000196569
Q9UMX0	Q9Y2H5	ENSG00000143850				ENSG00000115008
Q9UMX3	Q9Y2I1-4	ENSG00000010322				ENSG00000171992
Q9UN76	Q9Y2Q0	ENSG00000124406				ENSG00000100614
Q9UNF1	Q9Y2R4	ENSG00000278053				ENSG00000182544
Q9UNH5	Q9Y2S2	ENSG00000165475				ENSG00000160908
Q9UNH7	Q9Y2U9-2	ENSG00000165516				ENSG00000168906
Q9UNP4-3	Q9Y2Y9	ENSG00000169926				ENSG00000166260
Q9UNS2	Q9Y2Y9	ENSG00000275746				ENSG00000129255
Q9UNW8-3	Q9Y316	ENSG00000162959				ENSG00000258366
Q9UPC5	Q9Y333	ENSG00000204392				ENSG00000172264
Q9UPG8	Q9Y333	ENSG00000172850				ENSG00000144182
Q9UPR3	Q9Y333	ENSG00000231502				ENSG00000205978
Q9UPY3	Q9Y333	ENSG00000224979				ENSG00000198780
Q9UQ53	Q9Y333	ENSG00000225998				ENSG00000184530
Q9UQL6	Q9Y333	ENSG00000236826				ENSG00000107758
Q9Y217-2	Q9Y337	ENSG00000167754				ENSG00000186716
Q9Y221	Q9Y342	ENSG00000102934				ENSG00000130707
Q9Y227	Q9Y371	ENSG00000097033				ENSG00000018699
Q9Y287	Q9Y376	ENSG00000135932				ENSG00000147316
Q9Y2A7	Q9Y3A2	ENSG00000183520				ENSG00000168658
Q9Y2D2-2	Q9Y3A3	ENSG00000115540				ENSG00000110888
Q9Y2G3	Q9Y3B9	ENSG00000067533				ENSG00000235631
Q9Y2H1	Q9Y3D9	ENSG00000181610				ENSG00000214013
Q9Y2H2-4	Q9Y3P9	ENSG00000011454				ENSG00000089177
Q9Y2H2	Q9Y3Y2-3	ENSG00000160679				ENSG00000185129
Q9Y2H5	Q9Y478	ENSG00000111725				ENSG00000124217
Q9Y2I1-2	Q9Y483	ENSG00000143033				ENSG00000163312
Q9Y2I1-4	Q9Y484	ENSG00000196998				ENSG00000198807
Q9Y2L5-2	Q9Y4B4	ENSG00000164080				ENSG00000141552
Q9Y2L6-2	Q9Y4D1-2	ENSG00000100592				ENSG00000169169
Q9Y2Q0	Q9Y4E1-6	ENSG00000172661				ENSG00000054179
Q9Y2R4	Q9Y4E5-2	ENSG00000112200				ENSG00000172058
Q9Y2S2	Q9Y4I1-2	ENSG00000197535				ENSG00000134825
Q9Y2U9-2	Q9Y4W2	ENSG00000001497				ENSG00000145996
Q9Y2Y9	Q9Y4W6	ENSG00000141385				ENSG00000181544
Q9Y316	Q9Y4X5	ENSG00000166233				ENSG00000186603
Q9Y333	Q9Y530	ENSG00000124596				ENSG00000143434
Q9Y337	Q9Y573	ENSG00000197429				ENSG00000196865
Q9Y342	Q9Y584	ENSG00000177370				ENSG00000171103
Q9Y371	Q9Y584	ENSG00000278501				ENSG00000057704
Q9Y376	Q9Y584	ENSG00000277649				ENSG00000115392
Q9Y3A2	Q9Y592-2	ENSG00000173588				ENSG00000028116
Q9Y3A3	Q9Y5A9	ENSG00000198492				ENSG00000179832
Q9Y3B9	Q9Y5C1	ENSG00000132855				ENSG00000131016
Q9Y3D9	Q9Y5K6	ENSG00000198087				ENSG00000177096
Q9Y3E1	Q9Y5Q0	ENSG00000221968				ENSG00000122068
Q9Y3P9	Q9Y5Q8	ENSG00000148308				ENSG00000164885
Q9Y3R5-2	Q9Y5X3	ENSG00000089006				ENSG00000135775
Q9Y3Y2-3	Q9Y5Z4	ENSG00000051620				ENSG00000168268
Q9Y478	Q9Y5Z7	ENSG00000111727				ENSG00000186185
Q9Y483	Q9Y608-2	ENSG00000093167				ENSG00000129455
Q9Y484	Q9Y616	ENSG00000090376				ENSG00000168916
Q9Y4B4	Q9Y639-1	ENSG00000156642				ENSG00000108654
Q9Y4D1-2	Q9Y692	ENSG00000162419				ENSG00000103222
Q9Y4E1-6	Q9Y6A4	ENSG00000070761				ENSG00000148297
Q9Y4E5-2	Q9Y6B7	ENSG00000134262				ENSG00000172724
Q9Y4I1-2	Q9Y6D5	ENSG00000124198				ENSG00000175938
Q9Y4K4	Q9Y6I3-3	ENSG00000063245				ENSG00000261150
Q9Y4W2	Q9Y6M4-4	ENSG00000151292				ENSG00000101003
Q9Y4W6	Q9Y6N5	ENSG00000137767				ENSG00000136840
Q9Y4X5	Q9Y6P5	ENSG00000080546				ENSG00000136931
Q9Y530	Q9Y6W3	ENSG00000131375				ENSG00000187492
Q9Y573	Q9Y6X2	ENSG00000131788				ENSG00000204267
Q9Y584	Q9Y6X8	ENSG00000178764				ENSG00000206235
Q9Y592-2	Q9Y6X9	ENSG00000133422				ENSG00000206299
Q9Y5A9	Q9Y6Y0	ENSG00000116679				ENSG00000228582
Q9Y5C1	A0A075B6T4	ENSG00000123444				ENSG00000232326
Q9Y5K6	A0A087WTE3	ENSG00000106123				ENSG00000225967
Q9Y5Q0	A0A087WTK8	ENSG00000099864				ENSG00000223481
Q9Y5Q8	A0A087WUF0	ENSG00000186529				ENSG00000128641
Q9Y5T5-4	A0A087WUI2	ENSG00000122566				ENSG00000213445
Q9Y5T5-5	A0A087WUK2	ENSG00000152795				ENSG00000179002
Q9Y5X3	A0A087WUP5	ENSG00000169594				ENSG00000178694
Q9Y5Z4-2	A0A087WUS0	ENSG00000138326				ENSG00000168005
Q9Y5Z4	A0A087WUU9	ENSG00000152518				ENSG00000164284
Q9Y5Z7	A0A087WVF7	ENSG00000198399				ENSG00000172349
Q9Y608-2	A0A087WVU5	ENSG00000116128				ENSG00000174527
Q9Y616	A0A087WWG7	ENSG00000077150				ENSG00000120662
Q9Y639-1	A0A087WWP8	ENSG00000081019				ENSG00000259075
Q9Y692	A0A087WWX5	ENSG00000129911				ENSG00000139323
Q9Y6A4	A0A087WWY4	ENSG00000099864				ENSG00000139977
Q9Y6B7	A0A087WX23	ENSG00000242265				ENSG00000146733
Q9Y6D5	A0A087WXR2	ENSG00000214530				ENSG00000087842
Q9Y6I3-3	A0A087WYR1	ENSG00000100104				ENSG00000155906
Q9Y6I7-3	A0A087WZU4	ENSG00000009413				ENSG00000106077
Q9Y6M4-4	A0A087X020	ENSG00000126524				ENSG00000127946
Q9Y6N5	A0A087X0N3	ENSG00000197183				ENSG00000144035
Q9Y6P5	A0A087X0T3	ENSG00000078814				ENSG00000104907
Q9Y6W3	A0A087X0W8	ENSG00000173039				ENSG00000131368
Q9Y6X2	A0A087X1L1	ENSG00000112715				ENSG00000079277
Q9Y6X8	A0A087X1Q5	ENSG00000274211				ENSG00000103248
Q9Y6X9	A0PK19	ENSG00000182585				ENSG00000119121
Q9Y6Y0	A2AB11	ENSG00000137312				ENSG00000168010
A0A075B6T4	A6NMQ1	ENSG00000101868				ENSG00000186141
A0A087WTE3	B0QZD0	ENSG00000121957				ENSG00000130997
A0A087WTK8	B0YIW2	ENSG00000110245				ENSG00000153187
A0A087WUF0	B1AKM8	ENSG00000241878				ENSG00000114853
A0A087WUI2	B1AN48	ENSG00000163209				ENSG00000204209
A0A087WUK2	B1Q2N1	ENSG00000123136				ENSG00000227046
A0A087WUP5	B4DIP2	ENSG00000112851				ENSG00000206206
A0A087WUS0	B4DJ23	ENSG00000163719				ENSG00000206279
A0A087WUU9	B4DJL6	ENSG00000138614				ENSG00000038219
A0A087WVF7	B4DP61	ENSG00000205571				ENSG00000213066
A0A087WVU5	B4DP61	ENSG00000172062				ENSG00000105372
A0A087WWG7	B4DQX7	ENSG00000159840				ENSG00000115355
A0A087WWP8	B4DTL1	ENSG00000109046				ENSG00000152061
A0A087WWX5	B4DWM3	ENSG00000165171				ENSG00000127831
A0A087WWY4	B4DXP5	ENSG00000197111				ENSG00000105792
A0A087WX23	B4DXW4	ENSG00000162129				ENSG00000198886
A0A087WXR2	B5MC15	ENSG00000114423				ENSG00000151465
A0A087WYR1	B5MDU9	ENSG00000214193				ENSG00000157106
A0A087WZU4	B5ME96	ENSG00000244482				ENSG00000261740
A0A087X020	B7Z4W5	ENSG00000171097				ENSG00000141562
A0A087X0N3	B7Z8Z7	ENSG00000163694				ENSG00000145494
A0A087X0T3	B7ZBC9	ENSG00000186625				ENSG00000171421
A0A087X0W8	B7ZL14	ENSG00000187239				ENSG00000185651
A0A087X1L1	C9IZG4	ENSG00000112514				ENSG00000139921
A0A087X1Q5	C9J0G0	ENSG00000168306				ENSG00000131981
A0PK19	C9J0L2	ENSG00000163687				ENSG00000124788
A2AB11	C9J276	ENSG00000118260				ENSG00000070019
A6NMQ1	C9J2Z7	ENSG00000114867				ENSG00000116903
B0QZD0	C9J4H5	ENSG00000001617				ENSG00000101146
B0YIW2	C9J4K5	ENSG00000159147				ENSG00000025156
B1AKM8	C9J4V0	ENSG00000075785				ENSG00000137807
B1AN48	C9J6P4	ENSG00000105939				ENSG00000273841
B1Q2N1	C9J8D0	ENSG00000114439				ENSG00000115825
B4DIP2	C9J8U2	ENSG00000147813				ENSG00000160211
B4DJ23	C9J9H9	ENSG00000078967				ENSG00000224940
B4DJL6	C9J9K3	ENSG00000168028				ENSG00000016391
B4DP61	C9J9N4	ENSG00000106571				ENSG00000100344
B4DQX7	C9JA65	ENSG00000006652				ENSG00000172115
B4DTL1	C9JEV0	ENSG00000160862				ENSG00000151790
B4DWM3	C9JGE3	ENSG00000182944				ENSG00000262635
B4DXP5	C9JGJ2	ENSG00000072210				ENSG00000119041
B4DXW4	C9JHL4	ENSG00000185049				ENSG00000110436
B5MC15	C9JIZ6	ENSG00000197746				ENSG00000164171
B5MDU9	C9JKZ2	ENSG00000104805				ENSG00000060762
B5ME96	C9JRX8	ENSG00000214113				ENSG00000114648
B7Z4W5	C9JTT6	ENSG00000130429				ENSG00000186193
B7Z8Z7	C9JVE2	ENSG00000043093				ENSG00000007520
B7ZBC9	C9JW72	ENSG00000073282				ENSG00000151360
B7ZL14	C9JWL8	ENSG00000204577				ENSG00000100304
C9IZG4	C9JYI4	ENSG00000114030				ENSG00000163214
C9J0G0	C9JZ71	ENSG00000177479				ENSG00000112208
C9J0L2	C9JZV3	ENSG00000033050				ENSG00000155304
C9J276	D3DQV9	ENSG00000110321				ENSG00000126107
C9J2Z7	D6R9V8	ENSG00000091527				ENSG00000171174
C9J4H5	D6R9X2	ENSG00000118482				ENSG00000137145
C9J4K5	D6RAA1	ENSG00000163110				ENSG00000174804
C9J4V0	D6RAF8	ENSG00000138668				ENSG00000163659
C9J6P4	D6RAM0	ENSG00000089335				ENSG00000182512
C9J8D0	D6RBW1	ENSG00000151247				ENSG00000076604
C9J8U2	D6RCC7	ENSG00000082269				ENSG00000143382
C9J9H9	D6RDH4	ENSG00000085231				ENSG00000167863
C9J9K3	D6REB3	ENSG00000188290				ENSG00000166963
C9J9N4	D6RFH5	ENSG00000052795				ENSG00000157404
C9JA65	D6RFY6	ENSG00000159210				ENSG00000077235
C9JEV0	D6RGZ8	ENSG00000198948				ENSG00000169249
C9JGE3	D6RIH9	ENSG00000169045				ENSG00000090863
C9JGJ2	D6RIT2	ENSG00000169045				ENSG00000174326
C9JHL4	D6RJ07	ENSG00000113761				ENSG00000160570
C9JIZ6	D6RJA0	ENSG00000145391				ENSG00000088682
C9JKZ2	E2QRM8	ENSG00000135317				ENSG00000226742
C9JRX8	E5RGM5	ENSG00000104419				ENSG00000159842
C9JTT6	E5RJM0	ENSG00000113742				ENSG00000175470
C9JVE2	E5RJY1	ENSG00000104419				ENSG00000198938
C9JW72	E5RK64	ENSG00000124164				ENSG00000165055
C9JWL8	E7EMS7	ENSG00000161249				ENSG00000087995
C9JYI4	E7ENQ1	ENSG00000071054				ENSG00000176024
C9JZ71	E7EQT4	ENSG00000100813				ENSG00000176371
C9JZV3	E7ERF2	ENSG00000120438				ENSG00000184743
D3DQV9	E7ESC6	ENSG00000130227				ENSG00000170946
D6R9V8	E7ESC7	ENSG00000090316				ENSG00000181649
D6R9X2	E7EUN2	ENSG00000157985				ENSG00000274538
D6RAA1	E7EUY1	ENSG00000159128				ENSG00000108559
D6RAF8	E7EVK2	ENSG00000148824				ENSG00000253293
D6RAM0	E7EWK3	ENSG00000174953				ENSG00000023330
D6RBW1	E7EWM1	ENSG00000140396				ENSG00000198835
D6RCC7	E9PAQ7	ENSG00000161249				ENSG00000081181
D6RDH4	E9PB90	ENSG00000159399				ENSG00000130348
D6REB3	E9PBF9	ENSG00000115966				ENSG00000164871
D6RFH5	E9PC87	ENSG00000172765				ENSG00000134852
D6RFY6	E9PCS8	ENSG00000057935				ENSG00000143942
D6RGZ8	E9PDJ2	ENSG00000159200				ENSG00000139354
D6RIH9	E9PE09	ENSG00000015171				ENSG00000204574
D6RIT2	E9PEI4	ENSG00000169398				ENSG00000184381
D6RJ07	E9PFD7	ENSG00000146648				ENSG00000113966
D6RJA0	E9PG82	ENSG00000075142				ENSG00000157388
D6W648	E9PGY3	ENSG00000136237				ENSG00000140395
E2QRM8	E9PH27	ENSG00000141562				ENSG00000204930
E5RGM5	E9PIZ2	ENSG00000165905				ENSG00000256453
E5RJM0	E9PJX3	ENSG00000163357				ENSG00000224531
E5RJY1	E9PJX4	ENSG00000139132				ENSG00000179119
E5RK64	E9PKH0	ENSG00000081237				ENSG00000047662
E7EMS7	E9PKP8	ENSG00000221968				ENSG00000106617
E7ENQ1	E9PM05	ENSG00000149547				ENSG00000171914
E7EQT4	E9PML4	ENSG00000148926				ENSG00000188846
E7ERF2	E9PMP7	ENSG00000136153				ENSG00000178952
E7ESC6	E9PMS6	ENSG00000136153				ENSG00000144357
E7ESC7	E9PNL2	ENSG00000162627				ENSG00000162688
E7EUN2	E9PNW8	ENSG00000197601				ENSG00000242852
E7EUY1	E9PP00	ENSG00000149289				ENSG00000196826
E7EVK2	E9PPF2	ENSG00000105397				ENSG00000196418
E7EWK3	E9PPY6	ENSG00000109971				ENSG00000188295
E7EWM1	E9PQ91	ENSG00000109929				ENSG00000181896
E9PAQ7	E9PQN2	ENSG00000029363				ENSG00000134504
E9PB90	E9PQU7	ENSG00000204381				ENSG00000206077
E9PBF9	E9PRZ0	ENSG00000034152				ENSG00000113300
E9PC87	E9PS44	ENSG00000142089				ENSG00000138767
E9PCS8	E9PSA5	ENSG00000166199				ENSG00000102125
E9PDJ2	E9PSE5	ENSG00000131238				ENSG00000132855
E9PE09	F1T0K3	ENSG00000132915				ENSG00000160741
E9PEI4	F2Z2C9	ENSG00000082258				ENSG00000152763
E9PFD7	F2Z2G5	ENSG00000124116				ENSG00000124783
E9PG82	F2Z2I2	ENSG00000170525				ENSG00000123213
E9PGY3	F2Z2K6	ENSG00000180376				ENSG00000005513
E9PH27	F2Z2X4	ENSG00000132953				ENSG00000163634
E9PIZ2	F2Z357	ENSG00000076864				ENSG00000159873
E9PJX3	F2Z3J5	ENSG00000221978				ENSG00000151883
E9PJX4	F5GWP8	ENSG00000128422				ENSG00000166169
E9PKH0	F5GX51	ENSG00000111913				ENSG00000011028
E9PKP8	F5GXF5	ENSG00000171634				ENSG00000213977
E9PM05	F5GZZ9	ENSG00000177575				ENSG00000151665
E9PML4	F5H0I7	ENSG00000139372				ENSG00000164180
E9PMP7	F5H211	ENSG00000066427				ENSG00000164054
E9PMS6	F5H415	ENSG00000140563				ENSG00000179598
E9PNL2	F5H4F1	ENSG00000172613				ENSG00000139624
E9PNW8	F5H4Z2	ENSG00000163702				ENSG00000162896
E9PP00	F5H5M7	ENSG00000027697				ENSG00000164363
E9PPF2	F5H6Q2	ENSG00000150991				ENSG00000105426
E9PPY6	F6R503	ENSG00000136848				ENSG00000148841
E9PQ91	F6U211	ENSG00000124614				ENSG00000164985
E9PQN2	F6UR09	ENSG00000204463				ENSG00000068784
E9PQU7	F6VDE0	ENSG00000080503				ENSG00000121281
E9PRZ0	F8VRN8	ENSG00000050405				ENSG00000184402
E9PS44	F8VS66	ENSG00000167553				ENSG00000101181
E9PSA5	F8VSC7	ENSG00000063046				ENSG00000165194
E9PSE5	F8VUJ3	ENSG00000259075				ENSG00000187555
F1T0K3	F8W0F6	ENSG00000167552				ENSG00000171840
F2Z2C9	F8W6N3	ENSG00000163930				ENSG00000171307
F2Z2G5	F8W8W4	ENSG00000116005				ENSG00000118058
F2Z2I2	F8W914	ENSG00000115310				ENSG00000272333
F2Z2K6	F8WBY4	ENSG00000069849				ENSG00000158526
F2Z2X4	F8WC54	ENSG00000168615				ENSG00000117308
F2Z357	F8WCI6	ENSG00000091513				ENSG00000105398
F2Z3J5	F8WCM8	ENSG00000106123				ENSG00000197594
F5GWP8	F8WCZ4	ENSG00000105993				ENSG00000166448
F5GX51	F8WDH1	ENSG00000142188				ENSG00000116786
F5GXF5	F8WE72	ENSG00000126524				ENSG00000122692
F5GZZ9	F8WED0	ENSG00000055044				ENSG00000143155
F5H0I7	F8WEX2	ENSG00000137203				ENSG00000105143
F5H211	F8WFB9	ENSG00000148341				ENSG00000158966
F5H415	G0XQ39	ENSG00000167323				ENSG00000052723
F5H4F1	G3V0E5	ENSG00000072274				ENSG00000064547
F5H4Z2	G3V1A3	ENSG00000119185				ENSG00000115844
F5H5M7	G3V1P2	ENSG00000168234				ENSG00000167196
F5H6Q2	G3V3R6	ENSG00000131981				ENSG00000023697
F6R503	G3V4P5	ENSG00000100600				ENSG00000123384
F6U211	G3V515	ENSG00000185650				ENSG00000164967
F6UR09	G3V5K5	ENSG00000166888				ENSG00000270765
F6VDE0	G5E9V6	ENSG00000114098				ENSG00000127125
F8VRN8	G8JLA2	ENSG00000092841				ENSG00000077092
F8VS66	G8JLG2	ENSG00000204539				ENSG00000163521
F8VSC7	H0Y3C5	ENSG00000101336				ENSG00000052795
F8VUJ3	H0Y3Q0	ENSG00000140479				ENSG00000174106
F8W0F6	H0Y424	ENSG00000136153				ENSG00000214517
F8W6N3	H0Y4Y4	ENSG00000142634				ENSG00000103202
F8W8W4	H0Y5J3	ENSG00000147050				ENSG00000164309
F8W914	H0Y6E7	ENSG00000147274				ENSG00000057657
F8WBY4	H0Y7A7	ENSG00000143933				ENSG00000130508
F8WC54	H0Y7A8	ENSG00000148120				ENSG00000185917
F8WCI6	H0Y7S3	ENSG00000157087				ENSG00000103310
F8WCM8	H0Y8K3	ENSG00000091527				ENSG00000140992
F8WCZ4	H0Y8R1	ENSG00000132463				ENSG00000126003
F8WDH1	H0Y8Z9	ENSG00000177646				ENSG00000169860
F8WE72	H0YB39	ENSG00000169045				ENSG00000243678
F8WED0	H0YBR2	ENSG00000104413				ENSG00000039319
F8WEX2	H0YDJ3	ENSG00000112739				ENSG00000135899
F8WFB9	H0YDK8	ENSG00000134644				ENSG00000079263
G0XQ39	H0YFX2	ENSG00000187726				ENSG00000180190
G3V0E5	H0YGG4	ENSG00000111361				ENSG00000141994
G3V1A3	H0YGW7	ENSG00000204574				ENSG00000075292
G3V1P2	H0YHG7	ENSG00000172602				ENSG00000140948
G3V3R6	H0YJB5	ENSG00000174373				ENSG00000085415
G3V4P5	H0YK19	ENSG00000137857				ENSG00000105880
G3V515	H0YLI3	ENSG00000140332				ENSG00000276600
G3V5K5	H0YLJ3	ENSG00000185787				ENSG00000170445
G5E9V6	H0YLN8	ENSG00000092439				ENSG00000236287
G8JLA2	H0YMB7	ENSG00000090487				ENSG00000132604
G8JLG2	H3BMM6	ENSG00000103365				ENSG00000069424
H0Y3C5	H3BMQ0	ENSG00000103197				ENSG00000085449
H0Y3Q0	H3BMS5	ENSG00000040199				ENSG00000179094
[truncated: 13,323 more rows]
