# Supplementary material for: The White-Nose Syndrome Transcriptome: Activation of Anti-fungal Host Responses in Wing Tissue of Hibernating Little Brown Myotis
Source: PLoS Pathog. 2015 Oct 1;11(10):e1005168. doi: 10.1371/journal.ppat.1005168 (PMC4591128; doi:10.1371/journal.ppat.1005168)
Supplement: S7 Table — (XLSX) [file ppat.1005168.s009.xlsx]

## Sheet: GOrilla.0.1.UP.xls.txt
GO Term	Description	P-value	FDR q-value	Enrichment	N	B	n	b	Genes
GO:0051005	negative regulation of lipoprotein lipase activity	0.000287	0.0166	7.68	12830	4	1671	4	[APOC3 - apolipoprotein c-iii, ANGPTL4 - angiopoietin-like 4, ANGPTL3 - angiopoietin-like 3, SORT1 - sortilin 1]
GO:1904294	positive regulation of ERAD pathway	0.000286	0.0166	5.12	12830	9	1671	6	[GET4 - golgi to er traffic protein 4 homolog (s. cerevisiae), UBQLN1 - ubiquilin 1, HERPUD1 - homocysteine-inducible, endoplasmic reticulum stress-inducible, ubiquitin-like domain member 1, ATXN3 - ataxin 3, BAG6 - bcl2-associated athanogene 6, XBP1 - x-box binding protein 1]
GO:1903071	positive regulation of ER-associated ubiquitin-dependent protein catabolic process	0.000286	0.0166	5.12	12830	9	1671	6	[UBQLN1 - ubiquilin 1, GET4 - golgi to er traffic protein 4 homolog (s. cerevisiae), HERPUD1 - homocysteine-inducible, endoplasmic reticulum stress-inducible, ubiquitin-like domain member 1, ATXN3 - ataxin 3, BAG6 - bcl2-associated athanogene 6, XBP1 - x-box binding protein 1]
GO:0050860	negative regulation of T cell receptor signaling pathway	5.7e-05	0.00453	4.72	12830	13	1671	8	[ELF1 - e74-like factor 1 (ets domain transcription factor), CBLB - cbl proto-oncogene b, e3 ubiquitin protein ligase, PAWR - prkc, apoptosis, wt1, regulator, LGALS3 - lectin, galactoside-binding, soluble, 3, DUSP3 - dual specificity phosphatase 3, THY1 - thy-1 cell surface antigen, PTPN2 - protein tyrosine phosphatase, non-receptor type 2, GBP1 - guanylate binding protein 1, interferon-inducible]
GO:0048246	macrophage chemotaxis	0.000636	0.0316	4.61	12830	10	1671	6	[SFTPD - surfactant protein d, EDN2 - endothelin 2, CX3CL1 - chemokine (c-x3-c motif) ligand 1, LGALS3 - lectin, galactoside-binding, soluble, 3, CCL2 - chemokine (c-c motif) ligand 2, NUP85 - nucleoporin 85kda]
GO:0060192	negative regulation of lipase activity	0.000636	0.0315	4.61	12830	10	1671	6	[ANGPTL4 - angiopoietin-like 4, APOC3 - apolipoprotein c-iii, ANGPTL3 - angiopoietin-like 3, SORT1 - sortilin 1, ANXA1 - annexin a1, APOA1 - apolipoprotein a-i]
GO:0051004	regulation of lipoprotein lipase activity	0.000273	0.0161	4.48	12830	12	1671	7	[ANGPTL4 - angiopoietin-like 4, APOC3 - apolipoprotein c-iii, ANGPTL3 - angiopoietin-like 3, APOH - apolipoprotein h (beta-2-glycoprotein i), SORT1 - sortilin 1, APOA1 - apolipoprotein a-i, ABHD5 - abhydrolase domain containing 5]
GO:0035794	positive regulation of mitochondrial membrane permeability	0.000273	0.0161	4.48	12830	12	1671	7	[BCL2L11 - bcl2-like 11 (apoptosis facilitator), TP53 - tumor protein p53, RHOT2 - ras homolog family member t2, BNIP3L - bcl2/adenovirus e1b 19kda interacting protein 3-like, HEBP2 - heme binding protein 2, ATF2 - activating transcription factor 2, BID - bh3 interacting domain death agonist]
GO:0006953	acute-phase response	3.5e-07	8.89e-05	4.11	12830	28	1671	15	[SERPINA3 - serpin peptidase inhibitor, clade a (alpha-1 antiproteinase, antitrypsin), member 3, LBP - lipopolysaccharide binding protein, IL1B - interleukin 1, beta, HP - haptoglobin, AHSG - alpha-2-hs-glycoprotein, ORM1 - orosomucoid 1, IL1A - interleukin 1, alpha, SERPINA1 - serpin peptidase inhibitor, clade a (alpha-1 antiproteinase, antitrypsin), member 1, ORM2 - orosomucoid 2, ITIH4 - inter…
GO:0050858	negative regulation of antigen receptor-mediated signaling pathway	0.000396	0.0215	3.84	12830	16	1671	8	[ELF1 - e74-like factor 1 (ets domain transcription factor), CBLB - cbl proto-oncogene b, e3 ubiquitin protein ligase, PAWR - prkc, apoptosis, wt1, regulator, LGALS3 - lectin, galactoside-binding, soluble, 3, DUSP3 - dual specificity phosphatase 3, THY1 - thy-1 cell surface antigen, PTPN2 - protein tyrosine phosphatase, non-receptor type 2, GBP1 - guanylate binding protein 1, interferon-inducible]
GO:0032069	regulation of nuclease activity	0.000933	0.0413	3.84	12830	14	1671	7	[DAB2IP - dab2 interacting protein, TMBIM6 - transmembrane bax inhibitor motif containing 6, PCNA - proliferating cell nuclear antigen, PARP16 - poly (adp-ribose) polymerase family, member 16, SIRT1 - sirtuin 1, VAPB - vamp (vesicle-associated membrane protein)-associated protein b and c, PTPN1 - protein tyrosine phosphatase, non-receptor type 1]
GO:2000378	negative regulation of reactive oxygen species metabolic process	8.67e-05	0.00629	3.52	12830	24	1671	11	[TP53 - tumor protein p53, ZC3H12A - zinc finger ccch-type containing 12a, MMP3 - matrix metallopeptidase 3 (stromelysin 1, progelatinase), BIRC3 - baculoviral iap repeat containing 3, SIRT5 - sirtuin 5, CD34 - cd34 molecule, TFAP2A - transcription factor ap-2 alpha (activating enhancer binding protein 2 alpha), MPV17L - mpv17 mitochondrial membrane protein-like, SIRT2 - sirtuin 2, HP - haptoglob…
GO:0060334	regulation of interferon-gamma-mediated signaling pathway	0.000459	0.0241	3.46	12830	20	1671	9	[PIAS1 - protein inhibitor of activated stat, 1, NLRC5 - nlr family, card domain containing 5, HSP90AB1 - heat shock protein 90kda alpha (cytosolic), class b member 1, MED1 - mediator complex subunit 1, IFNGR2 - interferon gamma receptor 2 (interferon gamma transducer 1), SOCS1 - suppressor of cytokine signaling 1, HPX - hemopexin, PTPN2 - protein tyrosine phosphatase, non-receptor type 2, PTPN1 …
GO:0034243	regulation of transcription elongation from RNA polymerase II promoter	0.00071	0.0345	3.29	12830	21	1671	9	[GTF2F1 - general transcription factor iif, polypeptide 1, 74kda, ELL - elongation factor rna polymerase ii, AXIN1 - axin 1, DAB2 - dab, mitogen-responsive phosphoprotein, homolog 2 (drosophila), RNF168 - ring finger protein 168, e3 ubiquitin protein ligase, ZMYND11 - zinc finger, mynd-type containing 11, BRD4 - bromodomain containing 4, LEO1 - leo1, paf1/rna polymerase ii complex component, homo…
GO:1904292	regulation of ERAD pathway	0.00071	0.0344	3.29	12830	21	1671	9	[OS9 - osteosarcoma amplified 9, endoplasmic reticulum lectin, GET4 - golgi to er traffic protein 4 homolog (s. cerevisiae), UBQLN1 - ubiquilin 1, UBE2G2 - ubiquitin-conjugating enzyme e2g 2, HERPUD1 - homocysteine-inducible, endoplasmic reticulum stress-inducible, ubiquitin-like domain member 1, YOD1 - yod1 deubiquitinase, ATXN3 - ataxin 3, BAG6 - bcl2-associated athanogene 6, XBP1 - x-box bindi…
GO:0060330	regulation of response to interferon-gamma	0.00071	0.0343	3.29	12830	21	1671	9	[PIAS1 - protein inhibitor of activated stat, 1, NLRC5 - nlr family, card domain containing 5, HSP90AB1 - heat shock protein 90kda alpha (cytosolic), class b member 1, IFNGR2 - interferon gamma receptor 2 (interferon gamma transducer 1), MED1 - mediator complex subunit 1, SOCS1 - suppressor of cytokine signaling 1, HPX - hemopexin, PTPN2 - protein tyrosine phosphatase, non-receptor type 2, PTPN1 …
GO:0030216	keratinocyte differentiation	3.79e-06	0.00054	3.14	12830	44	1671	18	[CSTA - cystatin a (stefin a), SPRR3 - small proline-rich protein 3, SAV1 - salvador homolog 1 (drosophila), RBPJ - recombination signal binding protein for immunoglobulin kappa j region, EREG - epiregulin, YAP1 - yes-associated protein 1, SPRR1B - small proline-rich protein 1b, TP63 - tumor protein p63, S100A7 - s100 calcium binding protein a7, TGM1 - transglutaminase 1, CDSN - corneodesmosin, A…
GO:0002526	acute inflammatory response	8.35e-06	0.00103	3.11	12830	42	1671	17	[ICAM1 - intercellular adhesion molecule 1, SERPINA3 - serpin peptidase inhibitor, clade a (alpha-1 antiproteinase, antitrypsin), member 3, LBP - lipopolysaccharide binding protein, IL1B - interleukin 1, beta, HP - haptoglobin, AHSG - alpha-2-hs-glycoprotein, ORM1 - orosomucoid 1, IL1A - interleukin 1, alpha, SERPINA1 - serpin peptidase inhibitor, clade a (alpha-1 antiproteinase, antitrypsin), me…
GO:1901185	negative regulation of ERBB signaling pathway	8.35e-06	0.00102	3.11	12830	42	1671	17	[AP2A2 - adaptor-related protein complex 2, alpha 2 subunit, AP2A1 - adaptor-related protein complex 2, alpha 1 subunit, UBA52 - ubiquitin a-52 residue ribosomal protein fusion product 1, SNX6 - sorting nexin 6, LGMN - legumain, ARHGEF7 - rho guanine nucleotide exchange factor (gef) 7, EPN1 - epsin 1, TFAP2A - transcription factor ap-2 alpha (activating enhancer binding protein 2 alpha), UBC - ub…
GO:1902583	multi-organism intracellular transport	0.000205	0.0129	3.07	12830	30	1671	12	[THOC1 - tho complex 1, UBA52 - ubiquitin a-52 residue ribosomal protein fusion product 1, RAN - ran, member ras oncogene family, VPS37B - vacuolar protein sorting 37 homolog b (s. cerevisiae), NMT2 - n-myristoyltransferase 2, TSG101 - tumor susceptibility gene 101, NUP153 - nucleoporin 153kda, KPNA3 - karyopherin alpha 3 (importin alpha 4), ALYREF - aly/ref export factor, DERL1 - derlin 1, KPNA1…
GO:0075733	intracellular transport of virus	0.000205	0.0129	3.07	12830	30	1671	12	[THOC1 - tho complex 1, UBA52 - ubiquitin a-52 residue ribosomal protein fusion product 1, RAN - ran, member ras oncogene family, VPS37B - vacuolar protein sorting 37 homolog b (s. cerevisiae), NMT2 - n-myristoyltransferase 2, TSG101 - tumor susceptibility gene 101, NUP153 - nucleoporin 153kda, KPNA3 - karyopherin alpha 3 (importin alpha 4), ALYREF - aly/ref export factor, DERL1 - derlin 1, KPNA1…
GO:1902579	multi-organism localization	0.000134	0.00918	3.02	12830	33	1671	13	[UBA52 - ubiquitin a-52 residue ribosomal protein fusion product 1, RAN - ran, member ras oncogene family, VPS37B - vacuolar protein sorting 37 homolog b (s. cerevisiae), NMT2 - n-myristoyltransferase 2, CAV2 - caveolin 2, KPNA3 - karyopherin alpha 3 (importin alpha 4), ALYREF - aly/ref export factor, UBC - ubiquitin c, KPNA1 - karyopherin alpha 1 (importin alpha 5), THOC1 - tho complex 1, TSG101…
GO:0030593	neutrophil chemotaxis	0.000134	0.00913	3.02	12830	33	1671	13	[S100A12 - s100 calcium binding protein a12, CCL2 - chemokine (c-c motif) ligand 2, ITGA1 - integrin, alpha 1, TREM1 - triggering receptor expressed on myeloid cells 1, IL1B - interleukin 1, beta, EDN2 - endothelin 2, CXCR2 - chemokine (c-x-c motif) receptor 2, CX3CL1 - chemokine (c-x3-c motif) ligand 1, PLA2G1B - phospholipase a2, group ib (pancreas), C5AR1 - complement component 5a receptor 1, …
GO:0044766	multi-organism transport	0.000134	0.00908	3.02	12830	33	1671	13	[UBA52 - ubiquitin a-52 residue ribosomal protein fusion product 1, RAN - ran, member ras oncogene family, VPS37B - vacuolar protein sorting 37 homolog b (s. cerevisiae), NMT2 - n-myristoyltransferase 2, CAV2 - caveolin 2, KPNA3 - karyopherin alpha 3 (importin alpha 4), ALYREF - aly/ref export factor, UBC - ubiquitin c, KPNA1 - karyopherin alpha 1 (importin alpha 5), THOC1 - tho complex 1, TSG101…
GO:0046794	transport of virus	0.000134	0.00903	3.02	12830	33	1671	13	[UBA52 - ubiquitin a-52 residue ribosomal protein fusion product 1, RAN - ran, member ras oncogene family, VPS37B - vacuolar protein sorting 37 homolog b (s. cerevisiae), NMT2 - n-myristoyltransferase 2, CAV2 - caveolin 2, KPNA3 - karyopherin alpha 3 (importin alpha 4), ALYREF - aly/ref export factor, UBC - ubiquitin c, KPNA1 - karyopherin alpha 1 (importin alpha 5), THOC1 - tho complex 1, TSG101…
GO:0042059	negative regulation of epidermal growth factor receptor signaling pathway	2.65e-05	0.00263	3	12830	41	1671	16	[AP2A2 - adaptor-related protein complex 2, alpha 2 subunit, AP2A1 - adaptor-related protein complex 2, alpha 1 subunit, UBA52 - ubiquitin a-52 residue ribosomal protein fusion product 1, SNX6 - sorting nexin 6, EPN1 - epsin 1, ARHGEF7 - rho guanine nucleotide exchange factor (gef) 7, TFAP2A - transcription factor ap-2 alpha (activating enhancer binding protein 2 alpha), ITGA1 - integrin, alpha 1…
GO:1990266	neutrophil migration	0.000192	0.0122	2.94	12830	34	1671	13	[S100A12 - s100 calcium binding protein a12, CCL2 - chemokine (c-c motif) ligand 2, ITGA1 - integrin, alpha 1, TREM1 - triggering receptor expressed on myeloid cells 1, IL1B - interleukin 1, beta, EDN2 - endothelin 2, CX3CL1 - chemokine (c-x3-c motif) ligand 1, CXCR2 - chemokine (c-x-c motif) receptor 2, PLA2G1B - phospholipase a2, group ib (pancreas), C5AR1 - complement component 5a receptor 1, …
GO:0070555	response to interleukin-1	7.48e-06	0.00095	2.92	12830	50	1671	19	[SELE - selectin e, TAF9 - taf9 rna polymerase ii, tata box binding protein (tbp)-associated factor, 32kda, MAPK9 - mitogen-activated protein kinase 9, ICAM1 - intercellular adhesion molecule 1, HDAC4 - histone deacetylase 4, AES - amino-terminal enhancer of split, RIPK2 - receptor-interacting serine-threonine kinase 2, NFKB1 - nuclear factor of kappa light polypeptide gene enhancer in b-cells 1,…
GO:0071621	granulocyte chemotaxis	8.12e-05	0.00603	2.88	12830	40	1671	15	[S100A12 - s100 calcium binding protein a12, VEGFA - vascular endothelial growth factor a, CCL11 - chemokine (c-c motif) ligand 11, CCL2 - chemokine (c-c motif) ligand 2, ITGA1 - integrin, alpha 1, TREM1 - triggering receptor expressed on myeloid cells 1, IL1B - interleukin 1, beta, EDN2 - endothelin 2, CX3CL1 - chemokine (c-x3-c motif) ligand 1, CXCR2 - chemokine (c-x-c motif) receptor 2, PLA2G1…
GO:0034166	toll-like receptor 10 signaling pathway	6.84e-06	0.000895	2.84	12830	54	1671	20	[MAPK9 - mitogen-activated protein kinase 9, UBA52 - ubiquitin a-52 residue ribosomal protein fusion product 1, MAPKAPK3 - mitogen-activated protein kinase-activated protein kinase 3, ELK1 - elk1, member of ets oncogene family, NFKB2 - nuclear factor of kappa light polypeptide gene enhancer in b-cells 2 (p49/p100), JUN - jun proto-oncogene, RIPK2 - receptor-interacting serine-threonine kinase 2, …
GO:0034146	toll-like receptor 5 signaling pathway	6.84e-06	0.000886	2.84	12830	54	1671	20	[MAPK9 - mitogen-activated protein kinase 9, UBA52 - ubiquitin a-52 residue ribosomal protein fusion product 1, MAPKAPK3 - mitogen-activated protein kinase-activated protein kinase 3, ELK1 - elk1, member of ets oncogene family, NFKB2 - nuclear factor of kappa light polypeptide gene enhancer in b-cells 2 (p49/p100), JUN - jun proto-oncogene, RIPK2 - receptor-interacting serine-threonine kinase 2, …
GO:0097530	granulocyte migration	0.000113	0.00786	2.81	12830	41	1671	15	[S100A12 - s100 calcium binding protein a12, VEGFA - vascular endothelial growth factor a, CCL11 - chemokine (c-c motif) ligand 11, CCL2 - chemokine (c-c motif) ligand 2, ITGA1 - integrin, alpha 1, TREM1 - triggering receptor expressed on myeloid cells 1, IL1B - interleukin 1, beta, EDN2 - endothelin 2, CXCR2 - chemokine (c-x-c motif) receptor 2, CX3CL1 - chemokine (c-x3-c motif) ligand 1, PLA2G1…
GO:0032480	negative regulation of type I interferon production	0.000372	0.0207	2.77	12830	36	1671	13	[RNF125 - ring finger protein 125, e3 ubiquitin protein ligase, UBA52 - ubiquitin a-52 residue ribosomal protein fusion product 1, NLRC5 - nlr family, card domain containing 5, ATG5 - autophagy related 5, TRAF3IP1 - tnf receptor-associated factor 3 interacting protein 1, PPM1B - protein phosphatase, mg2+/mn2+ dependent, 1b, UBC - ubiquitin c, ISG15 - isg15 ubiquitin-like modifier, PCBP2 - poly(rc…
GO:1901184	regulation of ERBB signaling pathway	4.13e-06	0.000582	2.63	12830	70	1671	24	[AP2A2 - adaptor-related protein complex 2, alpha 2 subunit, AP2A1 - adaptor-related protein complex 2, alpha 1 subunit, UBA52 - ubiquitin a-52 residue ribosomal protein fusion product 1, SNX6 - sorting nexin 6, LGMN - legumain, SHC1 - shc (src homology 2 domain containing) transforming protein 1, EPGN - epithelial mitogen, RBPJ - recombination signal binding protein for immunoglobulin kappa j re…
GO:0097529	myeloid leukocyte migration	4.82e-05	0.004	2.61	12830	56	1671	19	[S100A12 - s100 calcium binding protein a12, VEGFA - vascular endothelial growth factor a, CCL11 - chemokine (c-c motif) ligand 11, CCL2 - chemokine (c-c motif) ligand 2, TREM1 - triggering receptor expressed on myeloid cells 1, IL1B - interleukin 1, beta, ITGA1 - integrin, alpha 1, SFTPD - surfactant protein d, EDN2 - endothelin 2, CXCR2 - chemokine (c-x-c motif) receptor 2, CX3CL1 - chemokine (…
GO:0035666	TRIF-dependent toll-like receptor signaling pathway	1.3e-05	0.00144	2.6	12830	65	1671	22	[MAPK9 - mitogen-activated protein kinase 9, UBA52 - ubiquitin a-52 residue ribosomal protein fusion product 1, MAPKAPK3 - mitogen-activated protein kinase-activated protein kinase 3, BIRC3 - baculoviral iap repeat containing 3, ELK1 - elk1, member of ets oncogene family, NFKB2 - nuclear factor of kappa light polypeptide gene enhancer in b-cells 2 (p49/p100), JUN - jun proto-oncogene, RIPK2 - rec…
GO:0038124	toll-like receptor TLR6:TLR2 signaling pathway	3.12e-05	0.00291	2.6	12830	59	1671	20	[MAPK9 - mitogen-activated protein kinase 9, UBA52 - ubiquitin a-52 residue ribosomal protein fusion product 1, MAPKAPK3 - mitogen-activated protein kinase-activated protein kinase 3, ELK1 - elk1, member of ets oncogene family, NFKB2 - nuclear factor of kappa light polypeptide gene enhancer in b-cells 2 (p49/p100), JUN - jun proto-oncogene, RIPK2 - receptor-interacting serine-threonine kinase 2, …
GO:0038123	toll-like receptor TLR1:TLR2 signaling pathway	3.12e-05	0.00289	2.6	12830	59	1671	20	[MAPK9 - mitogen-activated protein kinase 9, UBA52 - ubiquitin a-52 residue ribosomal protein fusion product 1, MAPKAPK3 - mitogen-activated protein kinase-activated protein kinase 3, ELK1 - elk1, member of ets oncogene family, NFKB2 - nuclear factor of kappa light polypeptide gene enhancer in b-cells 2 (p49/p100), JUN - jun proto-oncogene, RIPK2 - receptor-interacting serine-threonine kinase 2, …
GO:0034138	toll-like receptor 3 signaling pathway	1.11e-05	0.00131	2.56	12830	69	1671	23	[MAPK9 - mitogen-activated protein kinase 9, UBA52 - ubiquitin a-52 residue ribosomal protein fusion product 1, MAPKAPK3 - mitogen-activated protein kinase-activated protein kinase 3, BIRC3 - baculoviral iap repeat containing 3, COLEC12 - collectin sub-family member 12, ELK1 - elk1, member of ets oncogene family, NFKB2 - nuclear factor of kappa light polypeptide gene enhancer in b-cells 2 (p49/p1…
GO:0002755	MyD88-dependent toll-like receptor signaling pathway	1.72e-05	0.00179	2.56	12830	66	1671	22	[MAPK9 - mitogen-activated protein kinase 9, UBA52 - ubiquitin a-52 residue ribosomal protein fusion product 1, MAPKAPK3 - mitogen-activated protein kinase-activated protein kinase 3, TNIP1 - tnfaip3 interacting protein 1, ELK1 - elk1, member of ets oncogene family, NFKB2 - nuclear factor of kappa light polypeptide gene enhancer in b-cells 2 (p49/p100), JUN - jun proto-oncogene, RIPK2 - receptor-…
GO:0034162	toll-like receptor 9 signaling pathway	4.11e-05	0.00352	2.56	12830	60	1671	20	[MAPK9 - mitogen-activated protein kinase 9, UBA52 - ubiquitin a-52 residue ribosomal protein fusion product 1, MAPKAPK3 - mitogen-activated protein kinase-activated protein kinase 3, ELK1 - elk1, member of ets oncogene family, NFKB2 - nuclear factor of kappa light polypeptide gene enhancer in b-cells 2 (p49/p100), JUN - jun proto-oncogene, RIPK2 - receptor-interacting serine-threonine kinase 2, …
GO:0006446	regulation of translational initiation	6.36e-05	0.00486	2.56	12830	57	1671	19	[EIF3K - eukaryotic translation initiation factor 3, subunit k, NCBP1 - nuclear cap binding protein subunit 1, 80kda, EIF4B - eukaryotic translation initiation factor 4b, DDX3X - dead (asp-glu-ala-asp) box helicase 3, x-linked, RBM4 - rna binding motif protein 4, PPP1R15A - protein phosphatase 1, regulatory subunit 15a, EIF2S1 - eukaryotic translation initiation factor 2, subunit 1 alpha, 35kda, …
GO:0006986	response to unfolded protein	0.000575	0.0292	2.56	12830	42	1671	14	[TMBIM6 - transmembrane bax inhibitor motif containing 6, RHBDD1 - rhomboid domain containing 1, DNAJA1 - dnaj (hsp40) homolog, subfamily a, member 1, HSPA4L - heat shock 70kda protein 4-like, HSP90AB1 - heat shock protein 90kda alpha (cytosolic), class b member 1, DDIT3 - dna-damage-inducible transcript 3, CHAC1 - chac, cation transport regulator homolog 1 (e. coli), HSPH1 - heat shock 105kda/11…
GO:0034134	toll-like receptor 2 signaling pathway	5.37e-05	0.0044	2.52	12830	61	1671	20	[MAPK9 - mitogen-activated protein kinase 9, UBA52 - ubiquitin a-52 residue ribosomal protein fusion product 1, MAPKAPK3 - mitogen-activated protein kinase-activated protein kinase 3, ELK1 - elk1, member of ets oncogene family, NFKB2 - nuclear factor of kappa light polypeptide gene enhancer in b-cells 2 (p49/p100), JUN - jun proto-oncogene, RIPK2 - receptor-interacting serine-threonine kinase 2, …
GO:0035966	response to topologically incorrect protein	0.000482	0.025	2.5	12830	46	1671	15	[TMBIM6 - transmembrane bax inhibitor motif containing 6, RHBDD1 - rhomboid domain containing 1, DNAJA1 - dnaj (hsp40) homolog, subfamily a, member 1, HSPA4L - heat shock 70kda protein 4-like, HSP90AB1 - heat shock protein 90kda alpha (cytosolic), class b member 1, DDIT3 - dna-damage-inducible transcript 3, CHAC1 - chac, cation transport regulator homolog 1 (e. coli), HSPH1 - heat shock 105kda/11…
GO:0002756	MyD88-independent toll-like receptor signaling pathway	2.92e-05	0.00281	2.48	12830	68	1671	22	[MAPK9 - mitogen-activated protein kinase 9, UBA52 - ubiquitin a-52 residue ribosomal protein fusion product 1, MAPKAPK3 - mitogen-activated protein kinase-activated protein kinase 3, BIRC3 - baculoviral iap repeat containing 3, ELK1 - elk1, member of ets oncogene family, NFKB2 - nuclear factor of kappa light polypeptide gene enhancer in b-cells 2 (p49/p100), JUN - jun proto-oncogene, RIPK2 - rec…
GO:0042058	regulation of epidermal growth factor receptor signaling pathway	2.92e-05	0.00278	2.48	12830	68	1671	22	[AP2A2 - adaptor-related protein complex 2, alpha 2 subunit, AP2A1 - adaptor-related protein complex 2, alpha 1 subunit, UBA52 - ubiquitin a-52 residue ribosomal protein fusion product 1, SNX6 - sorting nexin 6, SHC1 - shc (src homology 2 domain containing) transforming protein 1, EPGN - epithelial mitogen, EREG - epiregulin, EPN1 - epsin 1, ARHGEF7 - rho guanine nucleotide exchange factor (gef) …
GO:0009913	epidermal cell differentiation	8.97e-05	0.00647	2.44	12830	63	1671	20	[CSTA - cystatin a (stefin a), SPRR3 - small proline-rich protein 3, SAV1 - salvador homolog 1 (drosophila), YAP1 - yes-associated protein 1, RBPJ - recombination signal binding protein for immunoglobulin kappa j region, EREG - epiregulin, SPRR1B - small proline-rich protein 1b, TP63 - tumor protein p63, S100A7 - s100 calcium binding protein a7, TGM1 - transglutaminase 1, CDSN - corneodesmosin, A…
GO:0030595	leukocyte chemotaxis	3.13e-05	0.00288	2.42	12830	73	1671	23	[S100A12 - s100 calcium binding protein a12, FFAR2 - free fatty acid receptor 2, VEGFA - vascular endothelial growth factor a, CCL11 - chemokine (c-c motif) ligand 11, LBP - lipopolysaccharide binding protein, SBDS - shwachman-bodian-diamond syndrome, CCL2 - chemokine (c-c motif) ligand 2, TREM1 - triggering receptor expressed on myeloid cells 1, IL1B - interleukin 1, beta, ITGA1 - integrin, alph…
GO:0060191	regulation of lipase activity	1.39e-05	0.0015	2.38	12830	84	1671	26	[SELE - selectin e, PDE1B - phosphodiesterase 1b, calmodulin-dependent, ANGPTL3 - angiopoietin-like 3, ARL1 - adp-ribosylation factor-like 1, PNLIP - pancreatic lipase, APOA1 - apolipoprotein a-i, ADRBK1 - adrenergic, beta, receptor kinase 1, EGFR - epidermal growth factor receptor, ABL2 - c-abl oncogene 2, non-receptor tyrosine kinase, PLA2G1B - phospholipase a2, group ib (pancreas), ADCY6 - ade…
GO:0045639	positive regulation of myeloid cell differentiation	0.000424	0.0227	2.37	12830	55	1671	17	[CSF3 - colony stimulating factor 3 (granulocyte), JUN - jun proto-oncogene, ACVR2A - activin a receptor, type iia, SMAP1 - small arfgap 1, ACVR1B - activin a receptor, type ib, IL23A - interleukin 23, alpha subunit p19, FOS - fbj murine osteosarcoma viral oncogene homolog, CA2 - carbonic anhydrase ii, FES - feline sarcoma oncogene, ISG15 - isg15 ubiquitin-like modifier, MED1 - mediator complex s…
GO:0071219	cellular response to molecule of bacterial origin	7.76e-05	0.0058	2.35	12830	72	1671	22	[MAPK9 - mitogen-activated protein kinase 9, ZC3H12A - zinc finger ccch-type containing 12a, ICAM1 - intercellular adhesion molecule 1, CSF3 - colony stimulating factor 3 (granulocyte), RIPK2 - receptor-interacting serine-threonine kinase 2, LBP - lipopolysaccharide binding protein, NFKB1 - nuclear factor of kappa light polypeptide gene enhancer in b-cells 1, CCL2 - chemokine (c-c motif) ligand 2…
GO:0034142	toll-like receptor 4 signaling pathway	4.14e-05	0.00353	2.33	12830	79	1671	24	[MAPK9 - mitogen-activated protein kinase 9, UBA52 - ubiquitin a-52 residue ribosomal protein fusion product 1, MAPKAPK3 - mitogen-activated protein kinase-activated protein kinase 3, BIRC3 - baculoviral iap repeat containing 3, ELK1 - elk1, member of ets oncogene family, NFKB2 - nuclear factor of kappa light polypeptide gene enhancer in b-cells 2 (p49/p100), JUN - jun proto-oncogene, RIPK2 - rec…
GO:0071222	cellular response to lipopolysaccharide	0.000184	0.0118	2.33	12830	66	1671	20	[MAPK9 - mitogen-activated protein kinase 9, ZC3H12A - zinc finger ccch-type containing 12a, ICAM1 - intercellular adhesion molecule 1, CSF3 - colony stimulating factor 3 (granulocyte), LBP - lipopolysaccharide binding protein, NFKB1 - nuclear factor of kappa light polypeptide gene enhancer in b-cells 1, CCL2 - chemokine (c-c motif) ligand 2, CDC73 - cell division cycle 73, RELA - v-rel avian ret…
GO:0051258	protein polymerization	0.000827	0.0379	2.32	12830	53	1671	16	[ANG - angiogenin, ribonuclease, rnase a family, 5, FGG - fibrinogen gamma chain, TUBA1B - tubulin, alpha 1b, UBE2C - ubiquitin-conjugating enzyme e2c, TUBA1A - tubulin, alpha 1a, TUBB2B - tubulin, beta 2b class iib, FGA - fibrinogen alpha chain, CENPJ - centromere protein j, FGB - fibrinogen beta chain, TUBB4B - tubulin, beta 4b class ivb, TUBA1C - tubulin, alpha 1c, TUBB3 - tubulin, beta 3 clas…
GO:0002224	toll-like receptor signaling pathway	1.49e-05	0.00158	2.25	12830	99	1671	29	[UBA52 - ubiquitin a-52 residue ribosomal protein fusion product 1, LGMN - legumain, BIRC3 - baculoviral iap repeat containing 3, ELK1 - elk1, member of ets oncogene family, JUN - jun proto-oncogene, UBC - ubiquitin c, RELA - v-rel avian reticuloendotheliosis viral oncogene homolog a, RPS6KA1 - ribosomal protein s6 kinase, 90kda, polypeptide 1, MAP2K2 - mitogen-activated protein kinase kinase 2, …
GO:2001237	negative regulation of extrinsic apoptotic signaling pathway	0.000283	0.0165	2.17	12830	78	1671	22	[IL19 - interleukin 19, ICAM1 - intercellular adhesion molecule 1, FGG - fibrinogen gamma chain, STRADB - ste20-related kinase adaptor beta, YAP1 - yes-associated protein 1, RNF34 - ring finger protein 34, e3 ubiquitin protein ligase, ZMYND11 - zinc finger, mynd-type containing 11, IL1B - interleukin 1, beta, DAPK1 - death-associated protein kinase 1, IL1A - interleukin 1, alpha, RELA - v-rel avi…
GO:1903708	positive regulation of hemopoiesis	2.74e-05	0.00269	2.15	12830	107	1671	30	[ACVR2A - activin a receptor, type iia, JUN - jun proto-oncogene, SMAP1 - small arfgap 1, ACVR1B - activin a receptor, type ib, IL23A - interleukin 23, alpha subunit p19, GLI3 - gli family zinc finger 3, CA2 - carbonic anhydrase ii, FES - feline sarcoma oncogene, ISG15 - isg15 ubiquitin-like modifier, MED1 - mediator complex subunit 1, IL20 - interleukin 20, XBP1 - x-box binding protein 1, ITPKB …
GO:0010517	regulation of phospholipase activity	0.000815	0.0375	2.15	12830	68	1671	19	[SELE - selectin e, ANG - angiogenin, ribonuclease, rnase a family, 5, PDE1B - phosphodiesterase 1b, calmodulin-dependent, ANGPTL3 - angiopoietin-like 3, ARL1 - adp-ribosylation factor-like 1, ADCY9 - adenylate cyclase 9, ADRBK1 - adrenergic, beta, receptor kinase 1, ARF4 - adp-ribosylation factor 4, EGFR - epidermal growth factor receptor, GNA15 - guanine nucleotide binding protein (g protein), …
GO:0010951	negative regulation of endopeptidase activity	3.24e-07	8.39e-05	2.13	12830	166	1671	46	[CSTA - cystatin a (stefin a), CSTB - cystatin b (stefin b), DDX3X - dead (asp-glu-ala-asp) box helicase 3, x-linked, SERPINA3 - serpin peptidase inhibitor, clade a (alpha-1 antiproteinase, antitrypsin), member 3, BIRC3 - baculoviral iap repeat containing 3, APLP2 - amyloid beta (a4) precursor-like protein 2, TFAP2B - transcription factor ap-2 beta (activating enhancer binding protein 2 beta), RN…
GO:0043902	positive regulation of multi-organism process	1.15e-05	0.00132	2.12	12830	123	1671	34	[ELL - elongation factor rna polymerase ii, NCBP1 - nuclear cap binding protein subunit 1, 80kda, CHMP4C - charged multivesicular body protein 4c, DDX3X - dead (asp-glu-ala-asp) box helicase 3, x-linked, JUN - jun proto-oncogene, MDFIC - myod family inhibitor domain containing, VAPB - vamp (vesicle-associated membrane protein)-associated protein b and c, ACVR1B - activin a receptor, type ib, GTF2…
GO:0002221	pattern recognition receptor signaling pathway	2.15e-05	0.0022	2.12	12830	116	1671	32	[FFAR2 - free fatty acid receptor 2, UBA52 - ubiquitin a-52 residue ribosomal protein fusion product 1, LGMN - legumain, BIRC3 - baculoviral iap repeat containing 3, ELK1 - elk1, member of ets oncogene family, JUN - jun proto-oncogene, UBC - ubiquitin c, RELA - v-rel avian reticuloendotheliosis viral oncogene homolog a, RPS6KA1 - ribosomal protein s6 kinase, 90kda, polypeptide 1, MAP2K2 - mitogen…
GO:1903902	positive regulation of viral life cycle	0.000221	0.0136	2.12	12830	87	1671	24	[ELL - elongation factor rna polymerase ii, NCBP1 - nuclear cap binding protein subunit 1, 80kda, CHMP4C - charged multivesicular body protein 4c, DDX3X - dead (asp-glu-ala-asp) box helicase 3, x-linked, VPS37B - vacuolar protein sorting 37 homolog b (s. cerevisiae), CDK7 - cyclin-dependent kinase 7, JUN - jun proto-oncogene, TRIM11 - tripartite motif containing 11, MDFIC - myod family inhibitor …
GO:0060193	positive regulation of lipase activity	0.00079	0.0369	2.1	12830	73	1671	20	[SELE - selectin e, ANG - angiogenin, ribonuclease, rnase a family, 5, PDE1B - phosphodiesterase 1b, calmodulin-dependent, ARL1 - adp-ribosylation factor-like 1, ADCY9 - adenylate cyclase 9, PNLIP - pancreatic lipase, APOA1 - apolipoprotein a-i, ADRBK1 - adrenergic, beta, receptor kinase 1, ARF4 - adp-ribosylation factor 4, EGFR - epidermal growth factor receptor, GNA15 - guanine nucleotide bindi…
GO:0071216	cellular response to biotic stimulus	0.000267	0.0158	2.09	12830	88	1671	24	[MAPK9 - mitogen-activated protein kinase 9, ZC3H12A - zinc finger ccch-type containing 12a, ICAM1 - intercellular adhesion molecule 1, CSF3 - colony stimulating factor 3 (granulocyte), RIPK2 - receptor-interacting serine-threonine kinase 2, DDIT3 - dna-damage-inducible transcript 3, LBP - lipopolysaccharide binding protein, NFKB1 - nuclear factor of kappa light polypeptide gene enhancer in b-cel…
GO:0010466	negative regulation of peptidase activity	6.83e-07	0.000155	2.08	12830	170	1671	46	[CSTA - cystatin a (stefin a), CSTB - cystatin b (stefin b), DDX3X - dead (asp-glu-ala-asp) box helicase 3, x-linked, BIRC3 - baculoviral iap repeat containing 3, SERPINA3 - serpin peptidase inhibitor, clade a (alpha-1 antiproteinase, antitrypsin), member 3, APLP2 - amyloid beta (a4) precursor-like protein 2, TFAP2B - transcription factor ap-2 beta (activating enhancer binding protein 2 beta), RN…
GO:2000377	regulation of reactive oxygen species metabolic process	7.29e-05	0.00554	2.08	12830	107	1671	29	[ICAM1 - intercellular adhesion molecule 1, BIRC3 - baculoviral iap repeat containing 3, NOXO1 - nadph oxidase organizer 1, PARL - presenilin associated, rhomboid-like, TFAP2A - transcription factor ap-2 alpha (activating enhancer binding protein 2 alpha), TP53 - tumor protein p53, EGFR - epidermal growth factor receptor, GRB2 - growth factor receptor-bound protein 2, SLC25A33 - solute carrier fa…
GO:0032496	response to lipopolysaccharide	1.27e-06	0.000227	2.07	12830	163	1671	44	[SELE - selectin e, ICAM1 - intercellular adhesion molecule 1, JUN - jun proto-oncogene, APOB - apolipoprotein b, CDC73 - cell division cycle 73, DAB2IP - dab2 interacting protein, RELA - v-rel avian reticuloendotheliosis viral oncogene homolog a, CXCL16 - chemokine (c-x-c motif) ligand 16, PTGIR - prostaglandin i2 (prostacyclin) receptor (ip), ARG1 - arginase 1, ABR - active bcr-related, PTGS2 -…
GO:0002237	response to molecule of bacterial origin	9.78e-07	0.0002	2.05	12830	172	1671	46	[SELE - selectin e, ICAM1 - intercellular adhesion molecule 1, JUN - jun proto-oncogene, APOB - apolipoprotein b, CDC73 - cell division cycle 73, RELA - v-rel avian reticuloendotheliosis viral oncogene homolog a, DAB2IP - dab2 interacting protein, CXCL16 - chemokine (c-x-c motif) ligand 16, PTGIR - prostaglandin i2 (prostacyclin) receptor (ip), ARG1 - arginase 1, ABR - active bcr-related, PTGS2 -…
GO:0048524	positive regulation of viral process	0.000385	0.0212	2.05	12830	90	1671	24	[ELL - elongation factor rna polymerase ii, NCBP1 - nuclear cap binding protein subunit 1, 80kda, CHMP4C - charged multivesicular body protein 4c, DDX3X - dead (asp-glu-ala-asp) box helicase 3, x-linked, VPS37B - vacuolar protein sorting 37 homolog b (s. cerevisiae), CDK7 - cyclin-dependent kinase 7, JUN - jun proto-oncogene, TRIM11 - tripartite motif containing 11, MDFIC - myod family inhibitor …
GO:0060326	cell chemotaxis	8.35e-05	0.00613	2.04	12830	113	1671	30	[FFAR2 - free fatty acid receptor 2, ARRB2 - arrestin, beta 2, ITGA1 - integrin, alpha 1, CXCL16 - chemokine (c-x-c motif) ligand 16, PLA2G1B - phospholipase a2, group ib (pancreas), LGALS3 - lectin, galactoside-binding, soluble, 3, NUP85 - nucleoporin 85kda, S100A12 - s100 calcium binding protein a12, VEGFA - vascular endothelial growth factor a, CCL11 - chemokine (c-c motif) ligand 11, EGR3 - e…
GO:0002220	innate immune response activating cell surface receptor signaling pathway	0.000156	0.0103	2.03	12830	106	1671	28	[PSMD12 - proteasome (prosome, macropain) 26s subunit, non-atpase, 12, PSMD11 - proteasome (prosome, macropain) 26s subunit, non-atpase, 11, FFAR2 - free fatty acid receptor 2, UBA52 - ubiquitin a-52 residue ribosomal protein fusion product 1, CLEC4D - c-type lectin domain family 4, member d, CLEC4E - c-type lectin domain family 4, member e, ICAM3 - intercellular adhesion molecule 3, UBC - ubiqui…
GO:0032479	regulation of type I interferon production	0.000459	0.024	2.02	12830	91	1671	24	[RNF125 - ring finger protein 125, e3 ubiquitin protein ligase, DHX36 - deah (asp-glu-ala-his) box polypeptide 36, UBA52 - ubiquitin a-52 residue ribosomal protein fusion product 1, DDX3X - dead (asp-glu-ala-asp) box helicase 3, x-linked, NLRC5 - nlr family, card domain containing 5, NFKB2 - nuclear factor of kappa light polypeptide gene enhancer in b-cells 2 (p49/p100), RIPK2 - receptor-interact…
GO:0002223	stimulatory C-type lectin receptor signaling pathway	0.000233	0.0141	2.01	12830	103	1671	27	[PSMD12 - proteasome (prosome, macropain) 26s subunit, non-atpase, 12, PSMD11 - proteasome (prosome, macropain) 26s subunit, non-atpase, 11, UBA52 - ubiquitin a-52 residue ribosomal protein fusion product 1, CLEC4D - c-type lectin domain family 4, member d, CLEC4E - c-type lectin domain family 4, member e, ICAM3 - intercellular adhesion molecule 3, UBC - ubiquitin c, RELA - v-rel avian reticuloen…
GO:0002758	innate immune response-activating signal transduction	7.13e-07	0.000156	1.98	12830	202	1671	52	[LGMN - legumain, BIRC3 - baculoviral iap repeat containing 3, ELK1 - elk1, member of ets oncogene family, RELA - v-rel avian reticuloendotheliosis viral oncogene homolog a, RELB - v-rel avian reticuloendotheliosis viral oncogene homolog b, CTSL - cathepsin l, PSMB2 - proteasome (prosome, macropain) subunit, beta type, 2, MAPKAPK3 - mitogen-activated protein kinase-activated protein kinase 3, PSM…
GO:0045861	negative regulation of proteolysis	4.08e-08	1.44e-05	1.97	12830	249	1671	64	[CSTA - cystatin a (stefin a), WAC - ww domain containing adaptor with coiled-coil, CSTB - cystatin b (stefin b), CDC20 - cell division cycle 20, DDX3X - dead (asp-glu-ala-asp) box helicase 3, x-linked, SERPINA3 - serpin peptidase inhibitor, clade a (alpha-1 antiproteinase, antitrypsin), member 3, BIRC3 - baculoviral iap repeat containing 3, APLP2 - amyloid beta (a4) precursor-like protein 2, RNF…
GO:0002218	activation of innate immune response	1.16e-06	0.000216	1.95	12830	205	1671	52	[LGMN - legumain, BIRC3 - baculoviral iap repeat containing 3, ELK1 - elk1, member of ets oncogene family, RELA - v-rel avian reticuloendotheliosis viral oncogene homolog a, RELB - v-rel avian reticuloendotheliosis viral oncogene homolog b, CTSL - cathepsin l, PSMB2 - proteasome (prosome, macropain) subunit, beta type, 2, MAPKAPK3 - mitogen-activated protein kinase-activated protein kinase 3, PSM…
GO:0050900	leukocyte migration	7.67e-06	0.000964	1.93	12830	179	1671	45	[SELE - selectin e, SLC7A7 - solute carrier family 7 (amino acid transporter light chain, y+l system), member 7, ICAM1 - intercellular adhesion molecule 1, FFAR2 - free fatty acid receptor 2, SHC1 - shc (src homology 2 domain containing) transforming protein 1, ATP1B3 - atpase, na+/k+ transporting, beta 3 polypeptide, ITGA1 - integrin, alpha 1, APOB - apolipoprotein b, ATP1B1 - atpase, na+/k+ tra…
GO:0009615	response to virus	4.04e-05	0.00352	1.91	12830	157	1671	39	[HNRNPUL1 - heterogeneous nuclear ribonucleoprotein u-like 1, DHX36 - deah (asp-glu-ala-his) box polypeptide 36, FOSL1 - fos-like antigen 1, IFIT3 - interferon-induced protein with tetratricopeptide repeats 3, BNIP3L - bcl2/adenovirus e1b 19kda interacting protein 3-like, DDX3X - dead (asp-glu-ala-asp) box helicase 3, x-linked, ABCE1 - atp-binding cassette, sub-family e (oabp), member 1, NLRC5 - …
GO:0045089	positive regulation of innate immune response	1.1e-06	0.000212	1.89	12830	232	1671	57	[LGMN - legumain, BIRC3 - baculoviral iap repeat containing 3, ELK1 - elk1, member of ets oncogene family, NLRC5 - nlr family, card domain containing 5, RELA - v-rel avian reticuloendotheliosis viral oncogene homolog a, HPX - hemopexin, RELB - v-rel avian reticuloendotheliosis viral oncogene homolog b, CTSL - cathepsin l, PSMB2 - proteasome (prosome, macropain) subunit, beta type, 2, MAPKAPK3 - m…
GO:0034097	response to cytokine	1.02e-06	0.000205	1.88	12830	237	1671	58	[SELE - selectin e, PGGT1B - protein geranylgeranyltransferase type i, beta subunit, IFIT3 - interferon-induced protein with tetratricopeptide repeats 3, AES - amino-terminal enhancer of split, APOB - apolipoprotein b, RBMX - rna binding motif protein, x-linked, RELA - v-rel avian reticuloendotheliosis viral oncogene homolog a, SELPLG - selectin p ligand, XBP1 - x-box binding protein 1, SIRT1 - s…
GO:0000377	RNA splicing, via transesterification reactions with bulged adenosine as nucleophile	4.04e-05	0.00356	1.87	12830	168	1671	41	[HNRNPUL1 - heterogeneous nuclear ribonucleoprotein u-like 1, DNAJC8 - dnaj (hsp40) homolog, subfamily c, member 8, DDX39A - dead (asp-glu-ala-asp) box polypeptide 39a, NCBP1 - nuclear cap binding protein subunit 1, 80kda, U2AF1 - u2 small nuclear rna auxiliary factor 1, SNRPE - small nuclear ribonucleoprotein polypeptide e, CDC5L - cell division cycle 5-like, CSTF2 - cleavage stimulation factor,…
GO:0000398	mRNA splicing, via spliceosome	4.04e-05	0.00353	1.87	12830	168	1671	41	[HNRNPUL1 - heterogeneous nuclear ribonucleoprotein u-like 1, DNAJC8 - dnaj (hsp40) homolog, subfamily c, member 8, DDX39A - dead (asp-glu-ala-asp) box polypeptide 39a, NCBP1 - nuclear cap binding protein subunit 1, 80kda, U2AF1 - u2 small nuclear rna auxiliary factor 1, SNRPE - small nuclear ribonucleoprotein polypeptide e, CDC5L - cell division cycle 5-like, CSTF2 - cleavage stimulation factor,…
GO:2000045	regulation of G1/S transition of mitotic cell cycle	0.000528	0.027	1.87	12830	119	1671	29	[PSMD12 - proteasome (prosome, macropain) 26s subunit, non-atpase, 12, CDC6 - cell division cycle 6, PSMD11 - proteasome (prosome, macropain) 26s subunit, non-atpase, 11, KANK2 - kn motif and ankyrin repeat domains 2, UBA52 - ubiquitin a-52 residue ribosomal protein fusion product 1, SENP2 - sumo1/sentrin/smt3 specific peptidase 2, DDX3X - dead (asp-glu-ala-asp) box helicase 3, x-linked, PLK3 - p…
GO:0045088	regulation of innate immune response	2.4e-07	6.63e-05	1.86	12830	277	1671	67	[LGMN - legumain, BIRC3 - baculoviral iap repeat containing 3, NLRC5 - nlr family, card domain containing 5, ELK1 - elk1, member of ets oncogene family, SOCS1 - suppressor of cytokine signaling 1, RELA - v-rel avian reticuloendotheliosis viral oncogene homolog a, IFNGR2 - interferon gamma receptor 2 (interferon gamma transducer 1), HPX - hemopexin, IRG1 - immunoresponsive 1 homolog (mouse), RELB …
GO:0051346	negative regulation of hydrolase activity	2.04e-07	6.01e-05	1.85	12830	287	1671	69	[CSTA - cystatin a (stefin a), ELL - elongation factor rna polymerase ii, CSTB - cystatin b (stefin b), ANGPTL3 - angiopoietin-like 3, DDX3X - dead (asp-glu-ala-asp) box helicase 3, x-linked, SERPINA3 - serpin peptidase inhibitor, clade a (alpha-1 antiproteinase, antitrypsin), member 3, BIRC3 - baculoviral iap repeat containing 3, APOA1 - apolipoprotein a-i, MKI67IP - mki67 (fha domain) interacti…
GO:0000375	RNA splicing, via transesterification reactions	4.31e-05	0.0036	1.85	12830	174	1671	42	[HNRNPUL1 - heterogeneous nuclear ribonucleoprotein u-like 1, DNAJC8 - dnaj (hsp40) homolog, subfamily c, member 8, SMNDC1 - survival motor neuron domain containing 1, DDX39A - dead (asp-glu-ala-asp) box polypeptide 39a, NCBP1 - nuclear cap binding protein subunit 1, 80kda, U2AF1 - u2 small nuclear rna auxiliary factor 1, SNRPE - small nuclear ribonucleoprotein polypeptide e, CDC5L - cell divisio…
GO:1903900	regulation of viral life cycle	0.000181	0.0117	1.85	12830	145	1671	35	[ELL - elongation factor rna polymerase ii, SNF8 - snf8, escrt-ii complex subunit, NCBP1 - nuclear cap binding protein subunit 1, 80kda, CHMP4C - charged multivesicular body protein 4c, DDX3X - dead (asp-glu-ala-asp) box helicase 3, x-linked, JUN - jun proto-oncogene, ISG20 - interferon stimulated exonuclease gene 20kda, MDFIC - myod family inhibitor domain containing, VAPB - vamp (vesicle-associ…
GO:0043903	regulation of symbiosis, encompassing mutualism through parasitism	9.76e-05	0.00696	1.84	12830	163	1671	39	[ELL - elongation factor rna polymerase ii, SNF8 - snf8, escrt-ii complex subunit, NCBP1 - nuclear cap binding protein subunit 1, 80kda, CHMP4C - charged multivesicular body protein 4c, DDX3X - dead (asp-glu-ala-asp) box helicase 3, x-linked, JUN - jun proto-oncogene, ISG20 - interferon stimulated exonuclease gene 20kda, MDFIC - myod family inhibitor domain containing, FUCA2 - fucosidase, alpha-l…
GO:0043207	response to external biotic stimulus	5.2e-10	3.3e-07	1.83	12830	424	1671	101	[SELE - selectin e, DHX36 - deah (asp-glu-ala-his) box polypeptide 36, BNIP3L - bcl2/adenovirus e1b 19kda interacting protein 3-like, DDX3X - dead (asp-glu-ala-asp) box helicase 3, x-linked, PLAC8 - placenta-specific 8, BPI - bactericidal/permeability-increasing protein, APOB - apolipoprotein b, GTF2F1 - general transcription factor iif, polypeptide 1, 74kda, RELA - v-rel avian reticuloendothelio…
GO:0010608	posttranscriptional regulation of gene expression	5.29e-07	0.000127	1.83	12830	277	1671	66	[SERBP1 - serpine1 mrna binding protein 1, QKI - qki, kh domain containing, rna binding, NCBP1 - nuclear cap binding protein subunit 1, 80kda, EIF3K - eukaryotic translation initiation factor 3, subunit k, DDX3X - dead (asp-glu-ala-asp) box helicase 3, x-linked, ABCF1 - atp-binding cassette, sub-family f (gcn20), member 1, EIF3A - eukaryotic translation initiation factor 3, subunit a, EIF3B - euk…
GO:0031349	positive regulation of defense response	2.84e-07	7.52e-05	1.82	12830	295	1671	70	[LGMN - legumain, BIRC3 - baculoviral iap repeat containing 3, NLRC5 - nlr family, card domain containing 5, ELK1 - elk1, member of ets oncogene family, IL23A - interleukin 23, alpha subunit p19, RELA - v-rel avian reticuloendotheliosis viral oncogene homolog a, PUM1 - pumilio homolog 1 (drosophila), HPX - hemopexin, RELB - v-rel avian reticuloendotheliosis viral oncogene homolog b, CTSL - cathep…
GO:0006954	inflammatory response	1.09e-06	0.000213	1.81	12830	271	1671	64	[SELE - selectin e, IL18RAP - interleukin 18 receptor accessory protein, SERPINA3 - serpin peptidase inhibitor, clade a (alpha-1 antiproteinase, antitrypsin), member 3, ORM1 - orosomucoid 1, RELA - v-rel avian reticuloendotheliosis viral oncogene homolog a, ABCF1 - atp-binding cassette, sub-family f (gcn20), member 1, ORM2 - orosomucoid 2, IL23A - interleukin 23, alpha subunit p19, HDAC5 - histon…
GO:0006417	regulation of translation	4.96e-06	0.00067	1.81	12830	237	1671	56	[QKI - qki, kh domain containing, rna binding, NCBP1 - nuclear cap binding protein subunit 1, 80kda, EIF3K - eukaryotic translation initiation factor 3, subunit k, DDX3X - dead (asp-glu-ala-asp) box helicase 3, x-linked, ABCF1 - atp-binding cassette, sub-family f (gcn20), member 1, EIF3A - eukaryotic translation initiation factor 3, subunit a, EIF3B - eukaryotic translation initiation factor 3, s…
GO:0048011	neurotrophin TRK receptor signaling pathway	1.21e-05	0.00136	1.81	12830	221	1671	52	[AP2A2 - adaptor-related protein complex 2, alpha 2 subunit, ARHGEF1 - rho guanine nucleotide exchange factor (gef) 1, AP2A1 - adaptor-related protein complex 2, alpha 1 subunit, MAPKAP1 - mitogen-activated protein kinase associated protein 1, ELK1 - elk1, member of ets oncogene family, THEM4 - thioesterase superfamily member 4, ADRBK1 - adrenergic, beta, receptor kinase 1, BCL2L11 - bcl2-like 11…
GO:0052548	regulation of endopeptidase activity	1.3e-06	0.00023	1.8	12830	278	1671	65	[BOK - bcl2-related ovarian killer, CSTA - cystatin a (stefin a), CSTB - cystatin b (stefin b), DDX3X - dead (asp-glu-ala-asp) box helicase 3, x-linked, SERPINA3 - serpin peptidase inhibitor, clade a (alpha-1 antiproteinase, antitrypsin), member 3, BIRC3 - baculoviral iap repeat containing 3, APLP2 - amyloid beta (a4) precursor-like protein 2, RNF34 - ring finger protein 34, e3 ubiquitin protein …
GO:0050792	regulation of viral process	0.000317	0.018	1.8	12830	149	1671	35	[ELL - elongation factor rna polymerase ii, SNF8 - snf8, escrt-ii complex subunit, NCBP1 - nuclear cap binding protein subunit 1, 80kda, CHMP4C - charged multivesicular body protein 4c, DDX3X - dead (asp-glu-ala-asp) box helicase 3, x-linked, JUN - jun proto-oncogene, ISG20 - interferon stimulated exonuclease gene 20kda, MDFIC - myod family inhibitor domain containing, VAPB - vamp (vesicle-associ…
GO:0009607	response to biotic stimulus	1.28e-09	7.08e-07	1.79	12830	442	1671	103	[SELE - selectin e, DHX36 - deah (asp-glu-ala-his) box polypeptide 36, BNIP3L - bcl2/adenovirus e1b 19kda interacting protein 3-like, DDX3X - dead (asp-glu-ala-asp) box helicase 3, x-linked, PLAC8 - placenta-specific 8, DDIT3 - dna-damage-inducible transcript 3, BPI - bactericidal/permeability-increasing protein, APOB - apolipoprotein b, GTF2F1 - general transcription factor iif, polypeptide 1, 7…
GO:0007173	epidermal growth factor receptor signaling pathway	0.000211	0.0132	1.79	12830	163	1671	38	[AP2A2 - adaptor-related protein complex 2, alpha 2 subunit, PDE1B - phosphodiesterase 1b, calmodulin-dependent, AP2A1 - adaptor-related protein complex 2, alpha 1 subunit, UBA52 - ubiquitin a-52 residue ribosomal protein fusion product 1, MAPKAP1 - mitogen-activated protein kinase associated protein 1, SHC1 - shc (src homology 2 domain containing) transforming protein 1, EPGN - epithelial mitoge…
GO:0038179	neurotrophin signaling pathway	1.81e-05	0.00186	1.78	12830	224	1671	52	[AP2A2 - adaptor-related protein complex 2, alpha 2 subunit, ARHGEF1 - rho guanine nucleotide exchange factor (gef) 1, AP2A1 - adaptor-related protein complex 2, alpha 1 subunit, MAPKAP1 - mitogen-activated protein kinase associated protein 1, ELK1 - elk1, member of ets oncogene family, THEM4 - thioesterase superfamily member 4, ADRBK1 - adrenergic, beta, receptor kinase 1, BCL2L11 - bcl2-like 11…
GO:0006898	receptor-mediated endocytosis	0.000811	0.0374	1.77	12830	139	1671	32	[AP2A2 - adaptor-related protein complex 2, alpha 2 subunit, AP2A1 - adaptor-related protein complex 2, alpha 1 subunit, MICALL1 - mical-like 1, APOA1 - apolipoprotein a-i, ARRB2 - arrestin, beta 2, ADRBK1 - adrenergic, beta, receptor kinase 1, APOB - apolipoprotein b, GRB2 - growth factor receptor-bound protein 2, CXCL16 - chemokine (c-x-c motif) ligand 16, AMBP - alpha-1-microglobulin/bikunin p…
GO:0032870	cellular response to hormone stimulus	3.32e-05	0.00301	1.76	12830	223	1671	51	[ELK1 - elk1, member of ets oncogene family, GNB4 - guanine nucleotide binding protein (g protein), beta polypeptide 4, NCOA1 - nuclear receptor coactivator 1, GOT1 - glutamic-oxaloacetic transaminase 1, soluble, APOB - apolipoprotein b, RELA - v-rel avian reticuloendotheliosis viral oncogene homolog a, HDAC5 - histone deacetylase 5, XBP1 - x-box binding protein 1, NOTCH1 - notch 1, IRG1 - immuno…
GO:0038127	ERBB signaling pathway	0.000313	0.0179	1.76	12830	166	1671	38	[AP2A2 - adaptor-related protein complex 2, alpha 2 subunit, PDE1B - phosphodiesterase 1b, calmodulin-dependent, AP2A1 - adaptor-related protein complex 2, alpha 1 subunit, UBA52 - ubiquitin a-52 residue ribosomal protein fusion product 1, MAPKAP1 - mitogen-activated protein kinase associated protein 1, SHC1 - shc (src homology 2 domain containing) transforming protein 1, EPGN - epithelial mitoge…
GO:0002757	immune response-activating signal transduction	2.14e-06	0.000339	1.75	12830	299	1671	68	[NCKAP1 - nck-associated protein 1, ABI1 - abl-interactor 1, LGMN - legumain, BIRC3 - baculoviral iap repeat containing 3, ELK1 - elk1, member of ets oncogene family, SPG21 - spastic paraplegia 21 (autosomal recessive, mast syndrome), RELA - v-rel avian reticuloendotheliosis viral oncogene homolog a, RELB - v-rel avian reticuloendotheliosis viral oncogene homolog b, CTSL - cathepsin l, PSMB2 - pr…
GO:0051707	response to other organism	2.66e-06	0.000402	1.74	12830	295	1671	67	[MR1 - major histocompatibility complex, class i-related, HNRNPUL1 - heterogeneous nuclear ribonucleoprotein u-like 1, DHX36 - deah (asp-glu-ala-his) box polypeptide 36, IFIT3 - interferon-induced protein with tetratricopeptide repeats 3, BNIP3L - bcl2/adenovirus e1b 19kda interacting protein 3-like, PLAC8 - placenta-specific 8, DDX3X - dead (asp-glu-ala-asp) box helicase 3, x-linked, NLRC5 - nlr…
GO:0052547	regulation of peptidase activity	3.32e-06	0.000479	1.74	12830	291	1671	66	[BOK - bcl2-related ovarian killer, CSTA - cystatin a (stefin a), CSTB - cystatin b (stefin b), DDX3X - dead (asp-glu-ala-asp) box helicase 3, x-linked, SERPINA3 - serpin peptidase inhibitor, clade a (alpha-1 antiproteinase, antitrypsin), member 3, BIRC3 - baculoviral iap repeat containing 3, APLP2 - amyloid beta (a4) precursor-like protein 2, RNF34 - ring finger protein 34, e3 ubiquitin protein …
GO:2001234	negative regulation of apoptotic signaling pathway	0.000443	0.0234	1.74	12830	163	1671	37	[TMBIM6 - transmembrane bax inhibitor motif containing 6, TAF9 - taf9 rna polymerase ii, tata box binding protein (tbp)-associated factor, 32kda, ICAM1 - intercellular adhesion molecule 1, FGG - fibrinogen gamma chain, DDX3X - dead (asp-glu-ala-asp) box helicase 3, x-linked, NONO - non-pou domain containing, octamer-binding, STRADB - ste20-related kinase adaptor beta, PARL - presenilin associated…
GO:0006397	mRNA processing	1.32e-06	0.000229	1.73	12830	324	1671	73	[HNRNPUL1 - heterogeneous nuclear ribonucleoprotein u-like 1, SMNDC1 - survival motor neuron domain containing 1, QKI - qki, kh domain containing, rna binding, WTAP - wilms tumor 1 associated protein, NCBP1 - nuclear cap binding protein subunit 1, 80kda, NONO - non-pou domain containing, octamer-binding, CDC5L - cell division cycle 5-like, RNPC3 - rna-binding region (rnp1, rrm) containing 3, CSTF…
GO:0008380	RNA splicing	1.27e-05	0.00141	1.72	12830	273	1671	61	[HNRNPUL1 - heterogeneous nuclear ribonucleoprotein u-like 1, QKI - qki, kh domain containing, rna binding, SMNDC1 - survival motor neuron domain containing 1, NCBP1 - nuclear cap binding protein subunit 1, 80kda, WTAP - wilms tumor 1 associated protein, NONO - non-pou domain containing, octamer-binding, RNPC3 - rna-binding region (rnp1, rrm) containing 3, CDC5L - cell division cycle 5-like, CSTF…
GO:0009895	negative regulation of catabolic process	0.000641	0.0316	1.71	12830	166	1671	37	[TAF9 - taf9 rna polymerase ii, tata box binding protein (tbp)-associated factor, 32kda, UBQLN1 - ubiquilin 1, PRKAA1 - protein kinase, amp-activated, alpha 1 catalytic subunit, WAC - ww domain containing adaptor with coiled-coil, CDC20 - cell division cycle 20, YOD1 - yod1 deubiquitinase, TERF1 - telomeric repeat binding factor (nima-interacting) 1, OS9 - osteosarcoma amplified 9, endoplasmic re…
GO:0002768	immune response-regulating cell surface receptor signaling pathway	1.34e-05	0.00145	1.69	12830	291	1671	64	[MAPKAP1 - mitogen-activated protein kinase associated protein 1, NCKAP1 - nck-associated protein 1, ABI1 - abl-interactor 1, THEM4 - thioesterase superfamily member 4, SPG21 - spastic paraplegia 21 (autosomal recessive, mast syndrome), RELA - v-rel avian reticuloendotheliosis viral oncogene homolog a, AGO4 - argonaute risc catalytic component 4, RELB - v-rel avian reticuloendotheliosis viral onc…
GO:0002764	immune response-regulating signaling pathway	1.2e-06	0.000218	1.68	12830	370	1671	81	[NCKAP1 - nck-associated protein 1, MAPKAP1 - mitogen-activated protein kinase associated protein 1, ABI1 - abl-interactor 1, LGMN - legumain, BIRC3 - baculoviral iap repeat containing 3, ELK1 - elk1, member of ets oncogene family, THEM4 - thioesterase superfamily member 4, SPG21 - spastic paraplegia 21 (autosomal recessive, mast syndrome), RELA - v-rel avian reticuloendotheliosis viral oncogene …
GO:0002253	activation of immune response	8.05e-06	0.001	1.68	12830	316	1671	69	[NCKAP1 - nck-associated protein 1, ABI1 - abl-interactor 1, LGMN - legumain, BIRC3 - baculoviral iap repeat containing 3, ELK1 - elk1, member of ets oncogene family, SPG21 - spastic paraplegia 21 (autosomal recessive, mast syndrome), RELA - v-rel avian reticuloendotheliosis viral oncogene homolog a, RELB - v-rel avian reticuloendotheliosis viral oncogene homolog b, CTSL - cathepsin l, PSMB2 - pr…
GO:0097190	apoptotic signaling pathway	3.49e-05	0.00312	1.68	12830	270	1671	59	[BOK - bcl2-related ovarian killer, DDX3X - dead (asp-glu-ala-asp) box helicase 3, x-linked, PAWR - prkc, apoptosis, wt1, regulator, DDIT3 - dna-damage-inducible transcript 3, CHAC1 - chac, cation transport regulator homolog 1 (e. coli), BCL2L11 - bcl2-like 11 (apoptosis facilitator), SNW1 - snw domain containing 1, ABR - active bcr-related, CASP7 - caspase 7, apoptosis-related cysteine peptidase…
GO:0002429	immune response-activating cell surface receptor signaling pathway	0.000231	0.014	1.68	12830	210	1671	46	[PSMD12 - proteasome (prosome, macropain) 26s subunit, non-atpase, 12, PSMD11 - proteasome (prosome, macropain) 26s subunit, non-atpase, 11, FFAR2 - free fatty acid receptor 2, NCKAP1 - nck-associated protein 1, UBA52 - ubiquitin a-52 residue ribosomal protein fusion product 1, CLEC4D - c-type lectin domain family 4, member d, CLEC4E - c-type lectin domain family 4, member e, ABI1 - abl-interacto…
GO:0019221	cytokine-mediated signaling pathway	3.53e-05	0.00314	1.67	12830	276	1671	60	[IFIT3 - interferon-induced protein with tetratricopeptide repeats 3, SOCS1 - suppressor of cytokine signaling 1, RELA - v-rel avian reticuloendotheliosis viral oncogene homolog a, IFNGR2 - interferon gamma receptor 2 (interferon gamma transducer 1), PIAS1 - protein inhibitor of activated stat, 1, EIF4E - eukaryotic translation initiation factor 4e, GAB1 - grb2-associated binding protein 1, KPNA4…
GO:0044764	multi-organism cellular process	1.43e-08	6.07e-06	1.66	12830	532	1671	115	[ELL - elongation factor rna polymerase ii, BNIP3L - bcl2/adenovirus e1b 19kda interacting protein 3-like, NCBP1 - nuclear cap binding protein subunit 1, 80kda, CHMP4C - charged multivesicular body protein 4c, DDX3X - dead (asp-glu-ala-asp) box helicase 3, x-linked, GTF2F1 - general transcription factor iif, polypeptide 1, 74kda, RELA - v-rel avian reticuloendotheliosis viral oncogene homolog a, …
GO:0006869	lipid transport	0.000677	0.0332	1.66	12830	190	1671	41	[PITPNA - phosphatidylinositol transfer protein, alpha, CROT - carnitine o-octanoyltransferase, PNLIP - pancreatic lipase, STARD3 - star-related lipid transfer (start) domain containing 3, APOA1 - apolipoprotein a-i, PSAP - prosaposin, BAAT - bile acid coa: amino acid n-acyltransferase (glycine n-choloyltransferase), NCOA1 - nuclear receptor coactivator 1, APOB - apolipoprotein b, ABCA2 - atp-bin…
GO:0016032	viral process	3.41e-08	1.27e-05	1.64	12830	528	1671	113	[ELL - elongation factor rna polymerase ii, BNIP3L - bcl2/adenovirus e1b 19kda interacting protein 3-like, NCBP1 - nuclear cap binding protein subunit 1, 80kda, CHMP4C - charged multivesicular body protein 4c, DDX3X - dead (asp-glu-ala-asp) box helicase 3, x-linked, SNW1 - snw domain containing 1, RELA - v-rel avian reticuloendotheliosis viral oncogene homolog a, GTF2F1 - general transcription fa…
GO:0044403	symbiosis, encompassing mutualism through parasitism	3.41e-08	1.24e-05	1.64	12830	528	1671	113	[ELL - elongation factor rna polymerase ii, BNIP3L - bcl2/adenovirus e1b 19kda interacting protein 3-like, NCBP1 - nuclear cap binding protein subunit 1, 80kda, CHMP4C - charged multivesicular body protein 4c, DDX3X - dead (asp-glu-ala-asp) box helicase 3, x-linked, SNW1 - snw domain containing 1, RELA - v-rel avian reticuloendotheliosis viral oncogene homolog a, GTF2F1 - general transcription fa…
GO:0019941	modification-dependent protein catabolic process	1.41e-05	0.0015	1.64	12830	327	1671	70	[UBQLN1 - ubiquilin 1, SEL1L - sel-1 suppressor of lin-12-like (c. elegans), USP12 - ubiquitin specific peptidase 12, CDC20 - cell division cycle 20, DDIT3 - dna-damage-inducible transcript 3, RNF34 - ring finger protein 34, e3 ubiquitin protein ligase, ERLIN1 - er lipid raft associated 1, OS9 - osteosarcoma amplified 9, endoplasmic reticulum lectin, HERPUD1 - homocysteine-inducible, endoplasmic …
GO:1903533	regulation of protein targeting	0.000499	0.0258	1.63	12830	217	1671	46	[AXIN1 - axin 1, MDFI - myod family inhibitor, U2AF1 - u2 small nuclear rna auxiliary factor 1, PPM1A - protein phosphatase, mg2+/mn2+ dependent, 1a, PARL - presenilin associated, rhomboid-like, PPM1B - protein phosphatase, mg2+/mn2+ dependent, 1b, MDFIC - myod family inhibitor domain containing, JUP - junction plakoglobin, DYRK2 - dual-specificity tyrosine-(y)-phosphorylation regulated kinase 2,…
GO:0051603	proteolysis involved in cellular protein catabolic process	1.14e-05	0.00133	1.62	12830	361	1671	76	[UBQLN1 - ubiquilin 1, SEL1L - sel-1 suppressor of lin-12-like (c. elegans), USP12 - ubiquitin specific peptidase 12, CHMP4C - charged multivesicular body protein 4c, CDC20 - cell division cycle 20, LGMN - legumain, DDIT3 - dna-damage-inducible transcript 3, RNF34 - ring finger protein 34, e3 ubiquitin protein ligase, ERLIN1 - er lipid raft associated 1, OS9 - osteosarcoma amplified 9, endoplasmi…
GO:0006511	ubiquitin-dependent protein catabolic process	2.95e-05	0.00277	1.62	12830	322	1671	68	[UBQLN1 - ubiquilin 1, SEL1L - sel-1 suppressor of lin-12-like (c. elegans), USP12 - ubiquitin specific peptidase 12, CDC20 - cell division cycle 20, DDIT3 - dna-damage-inducible transcript 3, RNF34 - ring finger protein 34, e3 ubiquitin protein ligase, ERLIN1 - er lipid raft associated 1, OS9 - osteosarcoma amplified 9, endoplasmic reticulum lectin, HERPUD1 - homocysteine-inducible, endoplasmic …
GO:1903320	regulation of protein modification by small protein conjugation or removal	0.000449	0.0237	1.62	12830	228	1671	48	[UBQLN1 - ubiquilin 1, PSMD12 - proteasome (prosome, macropain) 26s subunit, non-atpase, 12, PSMD11 - proteasome (prosome, macropain) 26s subunit, non-atpase, 11, UBA52 - ubiquitin a-52 residue ribosomal protein fusion product 1, SENP2 - sumo1/sentrin/smt3 specific peptidase 2, AXIN1 - axin 1, DNAJA1 - dnaj (hsp40) homolog, subfamily a, member 1, CDC20 - cell division cycle 20, RASSF1 - ras assoc…
GO:0006367	transcription initiation from RNA polymerase II promoter	0.00076	0.036	1.62	12830	209	1671	44	[TAF9 - taf9 rna polymerase ii, tata box binding protein (tbp)-associated factor, 32kda, PRKAA1 - protein kinase, amp-activated, alpha 1 catalytic subunit, UBA52 - ubiquitin a-52 residue ribosomal protein fusion product 1, PRKAB1 - protein kinase, amp-activated, beta 1 non-catalytic subunit, CCNT2 - cyclin t2, RBPJ - recombination signal binding protein for immunoglobulin kappa j region, PPM1A - …
GO:0098542	defense response to other organism	0.000939	0.0414	1.62	12830	199	1671	42	[MR1 - major histocompatibility complex, class i-related, IFIT3 - interferon-induced protein with tetratricopeptide repeats 3, BNIP3L - bcl2/adenovirus e1b 19kda interacting protein 3-like, PLAC8 - placenta-specific 8, RBPJ - recombination signal binding protein for immunoglobulin kappa j region, ISG20 - interferon stimulated exonuclease gene 20kda, NLRC5 - nlr family, card domain containing 5, B…
GO:0051248	negative regulation of protein metabolic process	4.27e-10	2.85e-07	1.61	12830	746	1671	156	[CDC20 - cell division cycle 20, WAC - ww domain containing adaptor with coiled-coil, DNAJA1 - dnaj (hsp40) homolog, subfamily a, member 1, DDX3X - dead (asp-glu-ala-asp) box helicase 3, x-linked, SERPINA3 - serpin peptidase inhibitor, clade a (alpha-1 antiproteinase, antitrypsin), member 3, BIRC3 - baculoviral iap repeat containing 3, APLP2 - amyloid beta (a4) precursor-like protein 2, SPP2 - se…
GO:0032269	negative regulation of cellular protein metabolic process	1.31e-09	6.91e-07	1.61	12830	690	1671	145	[CDC20 - cell division cycle 20, WAC - ww domain containing adaptor with coiled-coil, DNAJA1 - dnaj (hsp40) homolog, subfamily a, member 1, DDX3X - dead (asp-glu-ala-asp) box helicase 3, x-linked, BIRC3 - baculoviral iap repeat containing 3, SERPINA3 - serpin peptidase inhibitor, clade a (alpha-1 antiproteinase, antitrypsin), member 3, APLP2 - amyloid beta (a4) precursor-like protein 2, SPP2 - se…
GO:0002684	positive regulation of immune system process	1.14e-08	5.19e-06	1.61	12830	614	1671	129	[SELE - selectin e, HSPA1B - heat shock 70kda protein 1b, MAPKAP1 - mitogen-activated protein kinase associated protein 1, LGMN - legumain, BIRC3 - baculoviral iap repeat containing 3, ELK1 - elk1, member of ets oncogene family, SPG21 - spastic paraplegia 21 (autosomal recessive, mast syndrome), RELA - v-rel avian reticuloendotheliosis viral oncogene homolog a, LGALS3 - lectin, galactoside-bindin…
GO:0030162	regulation of proteolysis	4.59e-08	1.57e-05	1.61	12830	573	1671	120	[BOK - bcl2-related ovarian killer, CDC6 - cell division cycle 6, WAC - ww domain containing adaptor with coiled-coil, CDC20 - cell division cycle 20, DDX3X - dead (asp-glu-ala-asp) box helicase 3, x-linked, BIRC3 - baculoviral iap repeat containing 3, SERPINA3 - serpin peptidase inhibitor, clade a (alpha-1 antiproteinase, antitrypsin), member 3, APLP2 - amyloid beta (a4) precursor-like protein 2…
GO:0043632	modification-dependent macromolecule catabolic process	2.65e-05	0.00265	1.61	12830	333	1671	70	[UBQLN1 - ubiquilin 1, SEL1L - sel-1 suppressor of lin-12-like (c. elegans), USP12 - ubiquitin specific peptidase 12, CDC20 - cell division cycle 20, DDIT3 - dna-damage-inducible transcript 3, RNF34 - ring finger protein 34, e3 ubiquitin protein ligase, ERLIN1 - er lipid raft associated 1, OS9 - osteosarcoma amplified 9, endoplasmic reticulum lectin, HERPUD1 - homocysteine-inducible, endoplasmic …
GO:0043900	regulation of multi-organism process	2.93e-05	0.00278	1.61	12830	334	1671	70	[AP2A2 - adaptor-related protein complex 2, alpha 2 subunit, ELL - elongation factor rna polymerase ii, AP2A1 - adaptor-related protein complex 2, alpha 1 subunit, SNF8 - snf8, escrt-ii complex subunit, CHMP4C - charged multivesicular body protein 4c, NCBP1 - nuclear cap binding protein subunit 1, 80kda, DDX3X - dead (asp-glu-ala-asp) box helicase 3, x-linked, BIRC3 - baculoviral iap repeat conta…
GO:0044419	interspecies interaction between organisms	2.14e-08	8.5e-06	1.6	12830	608	1671	127	[ELL - elongation factor rna polymerase ii, HSPA1B - heat shock 70kda protein 1b, CHMP4C - charged multivesicular body protein 4c, NCBP1 - nuclear cap binding protein subunit 1, 80kda, BNIP3L - bcl2/adenovirus e1b 19kda interacting protein 3-like, DDX3X - dead (asp-glu-ala-asp) box helicase 3, x-linked, GTF2F1 - general transcription factor iif, polypeptide 1, 74kda, RELA - v-rel avian reticuloen…
GO:1901652	response to peptide	0.00084	0.0383	1.6	12830	216	1671	45	[EREG - epiregulin, GOT1 - glutamic-oxaloacetic transaminase 1, soluble, GNB4 - guanine nucleotide binding protein (g protein), beta polypeptide 4, EGR1 - early growth response 1, RAB10 - rab10, member ras oncogene family, RELA - v-rel avian reticuloendotheliosis viral oncogene homolog a, PLAT - plasminogen activator, tissue, BTG2 - btg family, member 2, ARG1 - arginase 1, HADH - hydroxyacyl-coa …
GO:0006955	immune response	6.93e-10	4e-07	1.59	12830	763	1671	158	[DHX36 - deah (asp-glu-ala-his) box polypeptide 36, MAPKAP1 - mitogen-activated protein kinase associated protein 1, SECTM1 - secreted and transmembrane 1, LGMN - legumain, IL18RAP - interleukin 18 receptor accessory protein, DDX3X - dead (asp-glu-ala-asp) box helicase 3, x-linked, BIRC3 - baculoviral iap repeat containing 3, ELK1 - elk1, member of ets oncogene family, THEM4 - thioesterase superf…
GO:0031347	regulation of defense response	2.72e-07	7.35e-05	1.59	12830	536	1671	111	[SELE - selectin e, LGMN - legumain, BIRC3 - baculoviral iap repeat containing 3, ELK1 - elk1, member of ets oncogene family, APOA1 - apolipoprotein a-i, RELA - v-rel avian reticuloendotheliosis viral oncogene homolog a, FAM13B - family with sequence similarity 13, member b, PCBP2 - poly(rc) binding protein 2, ABR - active bcr-related, SIRT2 - sirtuin 2, HPX - hemopexin, IRG1 - immunoresponsive 1…
GO:0050776	regulation of immune response	1.01e-07	3.21e-05	1.58	12830	587	1671	121	[MAPKAP1 - mitogen-activated protein kinase associated protein 1, LGMN - legumain, BIRC3 - baculoviral iap repeat containing 3, ELK1 - elk1, member of ets oncogene family, THEM4 - thioesterase superfamily member 4, APOA1 - apolipoprotein a-i, SPG21 - spastic paraplegia 21 (autosomal recessive, mast syndrome), RELA - v-rel avian reticuloendotheliosis viral oncogene homolog a, ABR - active bcr-rela…
GO:0045087	innate immune response	2.39e-07	6.75e-05	1.58	12830	553	1671	114	[DHX36 - deah (asp-glu-ala-his) box polypeptide 36, MAPKAP1 - mitogen-activated protein kinase associated protein 1, LGMN - legumain, DDX3X - dead (asp-glu-ala-asp) box helicase 3, x-linked, BIRC3 - baculoviral iap repeat containing 3, ELK1 - elk1, member of ets oncogene family, THEM4 - thioesterase superfamily member 4, RELA - v-rel avian reticuloendotheliosis viral oncogene homolog a, ABL2 - c-…
GO:0050778	positive regulation of immune response	9.86e-06	0.00117	1.58	12830	408	1671	84	[NCKAP1 - nck-associated protein 1, LGMN - legumain, ABI1 - abl-interactor 1, BIRC3 - baculoviral iap repeat containing 3, NLRC5 - nlr family, card domain containing 5, ELK1 - elk1, member of ets oncogene family, SPG21 - spastic paraplegia 21 (autosomal recessive, mast syndrome), IL23A - interleukin 23, alpha subunit p19, RELA - v-rel avian reticuloendotheliosis viral oncogene homolog a, XBP1 - x…
GO:1903829	positive regulation of cellular protein localization	0.00073	0.0349	1.57	12830	245	1671	50	[CD2AP - cd2-associated protein, XPO4 - exportin 4, BCL2L11 - bcl2-like 11 (apoptosis facilitator), IL23A - interleukin 23, alpha subunit p19, ITGB1BP1 - integrin beta 1 binding protein 1, RDX - radixin, SIRT2 - sirtuin 2, XBP1 - x-box binding protein 1, VEGFA - vascular endothelial growth factor a, STX3 - syntaxin 3, AKT2 - v-akt murine thymoma viral oncogene homolog 2, KPNA1 - karyopherin alpha…
GO:0045787	positive regulation of cell cycle	0.000738	0.0351	1.57	12830	239	1671	49	[CDC6 - cell division cycle 6, PGGT1B - protein geranylgeranyltransferase type i, beta subunit, DDX3X - dead (asp-glu-ala-asp) box helicase 3, x-linked, BCL2L11 - bcl2-like 11 (apoptosis facilitator), SVIL - supervillin, OVOL1 - ovo-like 1(drosophila), SPAST - spastin, CASP2 - caspase 2, apoptosis-related cysteine peptidase, SIRT2 - sirtuin 2, PSMB2 - proteasome (prosome, macropain) subunit, beta…
GO:0051704	multi-organism process	7.77e-11	1.1e-07	1.56	12830	938	1671	190	[HSPA1B - heat shock 70kda protein 1b, ELL - elongation factor rna polymerase ii, DHX36 - deah (asp-glu-ala-his) box polypeptide 36, CHMP4C - charged multivesicular body protein 4c, NCBP1 - nuclear cap binding protein subunit 1, 80kda, BNIP3L - bcl2/adenovirus e1b 19kda interacting protein 3-like, DDX3X - dead (asp-glu-ala-asp) box helicase 3, x-linked, PLAC8 - placenta-specific 8, APLP2 - amyloi…
GO:0006952	defense response	2.28e-10	2.22e-07	1.56	12830	881	1671	179	[SELE - selectin e, DHX36 - deah (asp-glu-ala-his) box polypeptide 36, MAPKAP1 - mitogen-activated protein kinase associated protein 1, BNIP3L - bcl2/adenovirus e1b 19kda interacting protein 3-like, IL18RAP - interleukin 18 receptor accessory protein, LGMN - legumain, DDX3X - dead (asp-glu-ala-asp) box helicase 3, x-linked, PLAC8 - placenta-specific 8, SERPINA3 - serpin peptidase inhibitor, clade…
GO:0044265	cellular macromolecule catabolic process	6.41e-07	0.000148	1.56	12830	551	1671	112	[SEL1L - sel-1 suppressor of lin-12-like (c. elegans), NCBP1 - nuclear cap binding protein subunit 1, 80kda, BNIP3L - bcl2/adenovirus e1b 19kda interacting protein 3-like, CDC20 - cell division cycle 20, DDIT3 - dna-damage-inducible transcript 3, ERLIN1 - er lipid raft associated 1, OS9 - osteosarcoma amplified 9, endoplasmic reticulum lectin, CPA2 - carboxypeptidase a2 (pancreatic), PTPN23 - pro…
GO:0016071	mRNA metabolic process	6.73e-06	0.00089	1.56	12830	453	1671	92	[HNRNPUL1 - heterogeneous nuclear ribonucleoprotein u-like 1, QKI - qki, kh domain containing, rna binding, SMNDC1 - survival motor neuron domain containing 1, WTAP - wilms tumor 1 associated protein, NCBP1 - nuclear cap binding protein subunit 1, 80kda, NONO - non-pou domain containing, octamer-binding, CDC5L - cell division cycle 5-like, RNPC3 - rna-binding region (rnp1, rrm) containing 3, CSTF…
GO:0006352	DNA-templated transcription, initiation	0.000894	0.0403	1.56	12830	241	1671	49	[PRKAA1 - protein kinase, amp-activated, alpha 1 catalytic subunit, PRKAB1 - protein kinase, amp-activated, beta 1 non-catalytic subunit, SNW1 - snw domain containing 1, NCOR1 - nuclear receptor corepressor 1, GTF2F1 - general transcription factor iif, polypeptide 1, 74kda, GTF2E1 - general transcription factor iie, polypeptide 1, alpha 56kda, GTF2E2 - general transcription factor iie, polypeptid…
GO:0043161	proteasome-mediated ubiquitin-dependent protein catabolic process	0.000782	0.0368	1.55	12830	258	1671	52	[UBQLN1 - ubiquilin 1, SEL1L - sel-1 suppressor of lin-12-like (c. elegans), CDC20 - cell division cycle 20, DDIT3 - dna-damage-inducible transcript 3, RNF34 - ring finger protein 34, e3 ubiquitin protein ligase, ERLIN1 - er lipid raft associated 1, OS9 - osteosarcoma amplified 9, endoplasmic reticulum lectin, PCBP2 - poly(rc) binding protein 2, USP47 - ubiquitin specific peptidase 47, ATXN3 - at…
GO:1902532	negative regulation of intracellular signal transduction	0.000174	0.0114	1.54	12830	328	1671	66	[PRKAA1 - protein kinase, amp-activated, alpha 1 catalytic subunit, MAPKAP1 - mitogen-activated protein kinase associated protein 1, SENP2 - sumo1/sentrin/smt3 specific peptidase 2, DNAJA1 - dnaj (hsp40) homolog, subfamily a, member 1, NONO - non-pou domain containing, octamer-binding, DDX3X - dead (asp-glu-ala-asp) box helicase 3, x-linked, DDIT3 - dna-damage-inducible transcript 3, SOCS1 - supp…
GO:0010035	response to inorganic substance	0.000549	0.028	1.54	12830	285	1671	57	[S100A16 - s100 calcium binding protein a16, PRKAA1 - protein kinase, amp-activated, alpha 1 catalytic subunit, APOB - apolipoprotein b, RELA - v-rel avian reticuloendotheliosis viral oncogene homolog a, ANXA11 - annexin a11, ATP13A2 - atpase type 13a2, SIRT1 - sirtuin 1, CTNNB1 - catenin (cadherin-associated protein), beta 1, 88kda, MBP - myelin basic protein, MMP3 - matrix metallopeptidase 3 (s…
GO:0006897	endocytosis	0.00059	0.0296	1.53	12830	292	1671	58	[AP2A2 - adaptor-related protein complex 2, alpha 2 subunit, AP2A1 - adaptor-related protein complex 2, alpha 1 subunit, MICALL1 - mical-like 1, APOA1 - apolipoprotein a-i, MARCH3 - membrane-associated ring finger (c3hc4) 3, e3 ubiquitin protein ligase, ADRBK1 - adrenergic, beta, receptor kinase 1, APOB - apolipoprotein b, ANXA11 - annexin a11, ABL2 - c-abl oncogene 2, non-receptor tyrosine kinas…
GO:0007169	transmembrane receptor protein tyrosine kinase signaling pathway	4.48e-06	0.000625	1.52	12830	529	1671	105	[MAPKAP1 - mitogen-activated protein kinase associated protein 1, ELK1 - elk1, member of ets oncogene family, THEM4 - thioesterase superfamily member 4, RELA - v-rel avian reticuloendotheliosis viral oncogene homolog a, ABL2 - c-abl oncogene 2, non-receptor tyrosine kinase, ABR - active bcr-related, SIRT2 - sirtuin 2, EIF4B - eukaryotic translation initiation factor 4b, EIF4E - eukaryotic transla…
GO:0009896	positive regulation of catabolic process	9.16e-05	0.00657	1.52	12830	389	1671	77	[UBQLN1 - ubiquilin 1, PRKAA1 - protein kinase, amp-activated, alpha 1 catalytic subunit, SNF8 - snf8, escrt-ii complex subunit, CDC20 - cell division cycle 20, WAC - ww domain containing adaptor with coiled-coil, ANGPTL3 - angiopoietin-like 3, APOA1 - apolipoprotein a-i, ATP1B1 - atpase, na+/k+ transporting, beta 1 polypeptide, FAM13B - family with sequence similarity 13, member b, HERPUD1 - hom…
GO:1903827	regulation of cellular protein localization	0.000124	0.00859	1.52	12830	380	1671	75	[XPO4 - exportin 4, CD2AP - cd2-associated protein, MDFIC - myod family inhibitor domain containing, IL23A - interleukin 23, alpha subunit p19, BCL2L11 - bcl2-like 11 (apoptosis facilitator), OS9 - osteosarcoma amplified 9, endoplasmic reticulum lectin, ITGB1BP1 - integrin beta 1 binding protein 1, PPFIA1 - protein tyrosine phosphatase, receptor type, f polypeptide (ptprf), interacting protein (l…
GO:0007346	regulation of mitotic cell cycle	0.000126	0.00872	1.52	12830	374	1671	74	[CDC6 - cell division cycle 6, KANK2 - kn motif and ankyrin repeat domains 2, SENP2 - sumo1/sentrin/smt3 specific peptidase 2, CHMP4C - charged multivesicular body protein 4c, CDC20 - cell division cycle 20, DDX3X - dead (asp-glu-ala-asp) box helicase 3, x-linked, MAEA - macrophage erythroblast attacher, XPC - xeroderma pigmentosum, complementation group c, USP47 - ubiquitin specific peptidase 47…
GO:0031331	positive regulation of cellular catabolic process	0.00022	0.0136	1.52	12830	343	1671	68	[UBQLN1 - ubiquilin 1, PRKAA1 - protein kinase, amp-activated, alpha 1 catalytic subunit, WAC - ww domain containing adaptor with coiled-coil, CDC20 - cell division cycle 20, APOA1 - apolipoprotein a-i, ATP1B1 - atpase, na+/k+ transporting, beta 1 polypeptide, FAM13B - family with sequence similarity 13, member b, HERPUD1 - homocysteine-inducible, endoplasmic reticulum stress-inducible, ubiquitin…
GO:0043086	negative regulation of catalytic activity	1.75e-06	0.000285	1.51	12830	612	1671	120	[ELL - elongation factor rna polymerase ii, DNAJA1 - dnaj (hsp40) homolog, subfamily a, member 1, CDC20 - cell division cycle 20, ANGPTL3 - angiopoietin-like 3, DDX3X - dead (asp-glu-ala-asp) box helicase 3, x-linked, BIRC3 - baculoviral iap repeat containing 3, SERPINA3 - serpin peptidase inhibitor, clade a (alpha-1 antiproteinase, antitrypsin), member 3, APOA1 - apolipoprotein a-i, APLP2 - amyl…
GO:0033157	regulation of intracellular protein transport	0.000971	0.0426	1.51	12830	279	1671	55	[XPO4 - exportin 4, MDFIC - myod family inhibitor domain containing, IL23A - interleukin 23, alpha subunit p19, OS9 - osteosarcoma amplified 9, endoplasmic reticulum lectin, ITGB1BP1 - integrin beta 1 binding protein 1, XBP1 - x-box binding protein 1, SIRT1 - sirtuin 1, AKT2 - v-akt murine thymoma viral oncogene homolog 2, KPNA1 - karyopherin alpha 1 (importin alpha 5), IL1B - interleukin 1, beta…
GO:0002682	regulation of immune system process	1.33e-09	6.77e-07	1.5	12830	982	1671	192	[SELE - selectin e, HSPA1B - heat shock 70kda protein 1b, MAPKAP1 - mitogen-activated protein kinase associated protein 1, LGMN - legumain, BIRC3 - baculoviral iap repeat containing 3, PAWR - prkc, apoptosis, wt1, regulator, ELK1 - elk1, member of ets oncogene family, THEM4 - thioesterase superfamily member 4, APOA1 - apolipoprotein a-i, SPG21 - spastic paraplegia 21 (autosomal recessive, mast sy…
GO:0043069	negative regulation of programmed cell death	1.08e-06	0.000214	1.5	12830	644	1671	126	[KANK2 - kn motif and ankyrin repeat domains 2, DNAJA1 - dnaj (hsp40) homolog, subfamily a, member 1, BNIP3L - bcl2/adenovirus e1b 19kda interacting protein 3-like, BNIP1 - bcl2/adenovirus e1b 19kda interacting protein 1, LGMN - legumain, DDX3X - dead (asp-glu-ala-asp) box helicase 3, x-linked, PLAC8 - placenta-specific 8, BNIP2 - bcl2/adenovirus e1b 19kda interacting protein 2, BIRC3 - baculovir…
GO:0010243	response to organonitrogen compound	5.7e-05	0.00455	1.5	12830	446	1671	87	[PRKAA1 - protein kinase, amp-activated, alpha 1 catalytic subunit, SSH1 - slingshot protein phosphatase 1, SOCS1 - suppressor of cytokine signaling 1, GNB4 - guanine nucleotide binding protein (g protein), beta polypeptide 4, GOT1 - glutamic-oxaloacetic transaminase 1, soluble, ADSS - adenylosuccinate synthase, RELA - v-rel avian reticuloendotheliosis viral oncogene homolog a, CTNNA1 - catenin (…
GO:0042176	regulation of protein catabolic process	0.000305	0.0175	1.5	12830	353	1671	69	[UBQLN1 - ubiquilin 1, CDC6 - cell division cycle 6, SNF8 - snf8, escrt-ii complex subunit, WAC - ww domain containing adaptor with coiled-coil, CDC20 - cell division cycle 20, SAMD9L - sterile alpha motif domain containing 9-like, RELA - v-rel avian reticuloendotheliosis viral oncogene homolog a, OS9 - osteosarcoma amplified 9, endoplasmic reticulum lectin, HERPUD1 - homocysteine-inducible, endo…
GO:0010467	gene expression	5.82e-07	0.000137	1.49	12830	706	1671	137	[ELL - elongation factor rna polymerase ii, EIF3K - eukaryotic translation initiation factor 3, subunit k, NCBP1 - nuclear cap binding protein subunit 1, 80kda, CDC5L - cell division cycle 5-like, RBMX - rna binding motif protein, x-linked, GTF2F1 - general transcription factor iif, polypeptide 1, 74kda, NCOR1 - nuclear receptor corepressor 1, SNW1 - snw domain containing 1, HNRNPA3 - heterogeneo…
GO:0043066	negative regulation of apoptotic process	1.73e-06	0.000285	1.49	12830	637	1671	124	[DNAJA1 - dnaj (hsp40) homolog, subfamily a, member 1, BNIP3L - bcl2/adenovirus e1b 19kda interacting protein 3-like, BNIP1 - bcl2/adenovirus e1b 19kda interacting protein 1, LGMN - legumain, DDX3X - dead (asp-glu-ala-asp) box helicase 3, x-linked, PLAC8 - placenta-specific 8, BNIP2 - bcl2/adenovirus e1b 19kda interacting protein 2, BIRC3 - baculoviral iap repeat containing 3, MAEA - macrophage e…
GO:1901698	response to nitrogen compound	4.18e-05	0.00351	1.49	12830	480	1671	93	[PRKAA1 - protein kinase, amp-activated, alpha 1 catalytic subunit, DHX36 - deah (asp-glu-ala-his) box polypeptide 36, SSH1 - slingshot protein phosphatase 1, SOCS1 - suppressor of cytokine signaling 1, GNB4 - guanine nucleotide binding protein (g protein), beta polypeptide 4, GOT1 - glutamic-oxaloacetic transaminase 1, soluble, ADSS - adenylosuccinate synthase, RELA - v-rel avian reticuloendothe…
GO:0032386	regulation of intracellular transport	0.000103	0.00729	1.49	12830	428	1671	83	[XPO4 - exportin 4, MDFIC - myod family inhibitor domain containing, ABCA2 - atp-binding cassette, sub-family a (abc1), member 2, BCL2L11 - bcl2-like 11 (apoptosis facilitator), OS9 - osteosarcoma amplified 9, endoplasmic reticulum lectin, IL23A - interleukin 23, alpha subunit p19, PTPN23 - protein tyrosine phosphatase, non-receptor type 23, ITGB1BP1 - integrin beta 1 binding protein 1, RDX - rad…
GO:0030163	protein catabolic process	0.000781	0.0368	1.49	12830	314	1671	61	[UBQLN1 - ubiquilin 1, SEL1L - sel-1 suppressor of lin-12-like (c. elegans), BNIP3L - bcl2/adenovirus e1b 19kda interacting protein 3-like, CDC20 - cell division cycle 20, DDIT3 - dna-damage-inducible transcript 3, RNF34 - ring finger protein 34, e3 ubiquitin protein ligase, ERLIN1 - er lipid raft associated 1, APOB - apolipoprotein b, OS9 - osteosarcoma amplified 9, endoplasmic reticulum lectin,…
GO:0002376	immune system process	4.76e-11	8.62e-08	1.48	12830	1223	1671	236	[MAPKAP1 - mitogen-activated protein kinase associated protein 1, BNIP3L - bcl2/adenovirus e1b 19kda interacting protein 3-like, IL18RAP - interleukin 18 receptor accessory protein, ELK1 - elk1, member of ets oncogene family, THEM4 - thioesterase superfamily member 4, SPG21 - spastic paraplegia 21 (autosomal recessive, mast syndrome), BPI - bactericidal/permeability-increasing protein, RELA - v-r…
GO:0045786	negative regulation of cell cycle	0.000326	0.0183	1.48	12830	379	1671	73	[RAD1 - rad1 homolog (s. pombe), PRKAA1 - protein kinase, amp-activated, alpha 1 catalytic subunit, KANK2 - kn motif and ankyrin repeat domains 2, PRKAB1 - protein kinase, amp-activated, beta 1 non-catalytic subunit, CHMP4C - charged multivesicular body protein 4c, CDC20 - cell division cycle 20, CDC5L - cell division cycle 5-like, XPC - xeroderma pigmentosum, complementation group c, DDIT3 - dna…
GO:1903649	regulation of cytoplasmic transport	0.000807	0.0374	1.48	12830	327	1671	63	[XPO4 - exportin 4, MDFIC - myod family inhibitor domain containing, IL23A - interleukin 23, alpha subunit p19, OS9 - osteosarcoma amplified 9, endoplasmic reticulum lectin, PTPN23 - protein tyrosine phosphatase, non-receptor type 23, RDX - radixin, XBP1 - x-box binding protein 1, SIRT1 - sirtuin 1, KPNA1 - karyopherin alpha 1 (importin alpha 5), IL1B - interleukin 1, beta, SAE1 - sumo1 activatin…
GO:0032268	regulation of cellular protein metabolic process	1.86e-14	1.18e-10	1.47	12830	1678	1671	321	[BOK - bcl2-related ovarian killer, NCBP1 - nuclear cap binding protein subunit 1, 80kda, WAC - ww domain containing adaptor with coiled-coil, DNAJA1 - dnaj (hsp40) homolog, subfamily a, member 1, MARK2 - map/microtubule affinity-regulating kinase 2, SERPINA3 - serpin peptidase inhibitor, clade a (alpha-1 antiproteinase, antitrypsin), member 3, SPP2 - secreted phosphoprotein 2, 24kda, CHAC1 - cha…
GO:0060548	negative regulation of cell death	2.32e-06	0.00036	1.47	12830	685	1671	131	[KANK2 - kn motif and ankyrin repeat domains 2, DNAJA1 - dnaj (hsp40) homolog, subfamily a, member 1, BNIP3L - bcl2/adenovirus e1b 19kda interacting protein 3-like, BNIP1 - bcl2/adenovirus e1b 19kda interacting protein 1, LGMN - legumain, DDX3X - dead (asp-glu-ala-asp) box helicase 3, x-linked, PLAC8 - placenta-specific 8, BNIP2 - bcl2/adenovirus e1b 19kda interacting protein 2, BIRC3 - baculovir…
GO:0051246	regulation of protein metabolic process	4.16e-15	5.28e-11	1.46	12830	1810	1671	344	[BOK - bcl2-related ovarian killer, NCBP1 - nuclear cap binding protein subunit 1, 80kda, WAC - ww domain containing adaptor with coiled-coil, DNAJA1 - dnaj (hsp40) homolog, subfamily a, member 1, MARK2 - map/microtubule affinity-regulating kinase 2, SERPINA3 - serpin peptidase inhibitor, clade a (alpha-1 antiproteinase, antitrypsin), member 3, SPP2 - secreted phosphoprotein 2, 24kda, CHAC1 - cha…
GO:0080134	regulation of response to stress	9.88e-09	4.64e-06	1.46	12830	1019	1671	194	[DNAJA1 - dnaj (hsp40) homolog, subfamily a, member 1, WAC - ww domain containing adaptor with coiled-coil, ELK1 - elk1, member of ets oncogene family, OS9 - osteosarcoma amplified 9, endoplasmic reticulum lectin, RELA - v-rel avian reticuloendotheliosis viral oncogene homolog a, NCOR1 - nuclear receptor corepressor 1, FAM13B - family with sequence similarity 13, member b, ABR - active bcr-relate…
GO:0007167	enzyme linked receptor protein signaling pathway	3.18e-06	0.000464	1.46	12830	689	1671	131	[MAPKAP1 - mitogen-activated protein kinase associated protein 1, ELK1 - elk1, member of ets oncogene family, THEM4 - thioesterase superfamily member 4, NCOR1 - nuclear receptor corepressor 1, RELA - v-rel avian reticuloendotheliosis viral oncogene homolog a, SNW1 - snw domain containing 1, GCNT2 - glucosaminyl (n-acetyl) transferase 2, i-branching enzyme (i blood group), ABL2 - c-abl oncogene 2,…
GO:0051336	regulation of hydrolase activity	8.36e-08	2.72e-05	1.45	12830	937	1671	177	[SELE - selectin e, BOK - bcl2-related ovarian killer, ELL - elongation factor rna polymerase ii, AGAP1 - arfgap with gtpase domain, ankyrin repeat and ph domain 1, ANGPTL3 - angiopoietin-like 3, DDX3X - dead (asp-glu-ala-asp) box helicase 3, x-linked, BNIP2 - bcl2/adenovirus e1b 19kda interacting protein 2, BIRC3 - baculoviral iap repeat containing 3, SERPINA3 - serpin peptidase inhibitor, clade…
GO:0009968	negative regulation of signal transduction	6.83e-07	0.000152	1.45	12830	810	1671	153	[MAPKAP1 - mitogen-activated protein kinase associated protein 1, KANK2 - kn motif and ankyrin repeat domains 2, DNAJA1 - dnaj (hsp40) homolog, subfamily a, member 1, LGMN - legumain, DDX3X - dead (asp-glu-ala-asp) box helicase 3, x-linked, PAWR - prkc, apoptosis, wt1, regulator, SNX14 - sorting nexin 14, APOA1 - apolipoprotein a-i, DDIT3 - dna-damage-inducible transcript 3, CHAC1 - chac, cation …
GO:0051726	regulation of cell cycle	2.33e-06	0.000356	1.45	12830	749	1671	141	[CDC6 - cell division cycle 6, KANK2 - kn motif and ankyrin repeat domains 2, CDC20 - cell division cycle 20, CHMP4C - charged multivesicular body protein 4c, DDX3X - dead (asp-glu-ala-asp) box helicase 3, x-linked, CDC5L - cell division cycle 5-like, MAEA - macrophage erythroblast attacher, DDIT3 - dna-damage-inducible transcript 3, CCNL2 - cyclin l2, GTF2H1 - general transcription factor iih, p…
GO:0010564	regulation of cell cycle process	0.000467	0.0243	1.45	12830	409	1671	77	[RAD1 - rad1 homolog (s. pombe), CDC6 - cell division cycle 6, KANK2 - kn motif and ankyrin repeat domains 2, CDC20 - cell division cycle 20, SENP2 - sumo1/sentrin/smt3 specific peptidase 2, CHMP4C - charged multivesicular body protein 4c, DDX3X - dead (asp-glu-ala-asp) box helicase 3, x-linked, CDC5L - cell division cycle 5-like, XPC - xeroderma pigmentosum, complementation group c, USP47 - ubiq…
GO:0044092	negative regulation of molecular function	1.64e-06	0.000275	1.44	12830	783	1671	147	[ELL - elongation factor rna polymerase ii, CDC20 - cell division cycle 20, DNAJA1 - dnaj (hsp40) homolog, subfamily a, member 1, ANGPTL3 - angiopoietin-like 3, DDX3X - dead (asp-glu-ala-asp) box helicase 3, x-linked, SERPINA3 - serpin peptidase inhibitor, clade a (alpha-1 antiproteinase, antitrypsin), member 3, BIRC3 - baculoviral iap repeat containing 3, APOA1 - apolipoprotein a-i, DDIT3 - dna-…
GO:0009894	regulation of catabolic process	1.32e-05	0.00145	1.44	12830	650	1671	122	[CDC6 - cell division cycle 6, SNF8 - snf8, escrt-ii complex subunit, WAC - ww domain containing adaptor with coiled-coil, CDC20 - cell division cycle 20, ANGPTL3 - angiopoietin-like 3, APOA1 - apolipoprotein a-i, NCOR1 - nuclear receptor corepressor 1, OS9 - osteosarcoma amplified 9, endoplasmic reticulum lectin, RELA - v-rel avian reticuloendotheliosis viral oncogene homolog a, FAM13B - family …
GO:0016265	death	2.78e-05	0.00272	1.44	12830	615	1671	115	[AFG3L2 - afg3 atpase family member 3-like 2 (s. cerevisiae), EMP1 - epithelial membrane protein 1, BOK - bcl2-related ovarian killer, KANK2 - kn motif and ankyrin repeat domains 2, SMNDC1 - survival motor neuron domain containing 1, BNIP1 - bcl2/adenovirus e1b 19kda interacting protein 1, BNIP2 - bcl2/adenovirus e1b 19kda interacting protein 2, PAWR - prkc, apoptosis, wt1, regulator, BIRC3 - bac…
GO:0006396	RNA processing	2.84e-05	0.00275	1.44	12830	596	1671	112	[DHX36 - deah (asp-glu-ala-his) box polypeptide 36, SMNDC1 - survival motor neuron domain containing 1, WTAP - wilms tumor 1 associated protein, NCBP1 - nuclear cap binding protein subunit 1, 80kda, RNPC3 - rna-binding region (rnp1, rrm) containing 3, CDC5L - cell division cycle 5-like, DHX30 - deah (asp-glu-ala-his) box helicase 30, ZCCHC6 - zinc finger, cchc domain containing 6, RBMX - rna bind…
GO:0050817	coagulation	0.000906	0.0405	1.44	12830	373	1671	70	[SELE - selectin e, CAPZA1 - capping protein (actin filament) muscle z-line, alpha 1, F9 - coagulation factor ix, ATP2B2 - atpase, ca++ transporting, plasma membrane 2, APOA1 - apolipoprotein a-i, PSAP - prosaposin, ATP1B3 - atpase, na+/k+ transporting, beta 3 polypeptide, APOB - apolipoprotein b, ATP1B1 - atpase, na+/k+ transporting, beta 1 polypeptide, SLC16A1 - solute carrier family 16 (monoca…
GO:0007596	blood coagulation	0.000906	0.0403	1.44	12830	373	1671	70	[SELE - selectin e, CAPZA1 - capping protein (actin filament) muscle z-line, alpha 1, F9 - coagulation factor ix, ATP2B2 - atpase, ca++ transporting, plasma membrane 2, APOA1 - apolipoprotein a-i, PSAP - prosaposin, ATP1B3 - atpase, na+/k+ transporting, beta 3 polypeptide, APOB - apolipoprotein b, ATP1B1 - atpase, na+/k+ transporting, beta 1 polypeptide, SERPINC1 - serpin peptidase inhibitor, cla…
GO:0009605	response to external stimulus	1.17e-06	0.000215	1.43	12830	830	1671	155	[SELE - selectin e, AFG3L2 - afg3 atpase family member 3-like 2 (s. cerevisiae), DHX36 - deah (asp-glu-ala-his) box polypeptide 36, BNIP3L - bcl2/adenovirus e1b 19kda interacting protein 3-like, DDX3X - dead (asp-glu-ala-asp) box helicase 3, x-linked, PLAC8 - placenta-specific 8, PNLIP - pancreatic lipase, DDIT3 - dna-damage-inducible transcript 3, APOA1 - apolipoprotein a-i, BPI - bactericidal/p…
GO:0006508	proteolysis	1.57e-06	0.000265	1.43	12830	834	1671	155	[BOK - bcl2-related ovarian killer, AFG3L2 - afg3 atpase family member 3-like 2 (s. cerevisiae), SEL1L - sel-1 suppressor of lin-12-like (c. elegans), CHMP4C - charged multivesicular body protein 4c, CDC20 - cell division cycle 20, C9orf3 - chromosome 9 open reading frame 3, LGMN - legumain, DDIT3 - dna-damage-inducible transcript 3, ERLIN1 - er lipid raft associated 1, KLK6 - kallikrein-related …
GO:0012501	programmed cell death	6.27e-05	0.00485	1.43	12830	581	1671	108	[BOK - bcl2-related ovarian killer, KANK2 - kn motif and ankyrin repeat domains 2, SMNDC1 - survival motor neuron domain containing 1, BNIP1 - bcl2/adenovirus e1b 19kda interacting protein 1, BNIP2 - bcl2/adenovirus e1b 19kda interacting protein 2, BIRC3 - baculoviral iap repeat containing 3, PAWR - prkc, apoptosis, wt1, regulator, ZFP36L1 - zfp36 ring finger protein-like 1, DPF2 - d4, zinc and d…
GO:0016477	cell migration	8.19e-05	0.00604	1.43	12830	546	1671	102	[SELE - selectin e, MARK2 - map/microtubule affinity-regulating kinase 2, APOA1 - apolipoprotein a-i, APOB - apolipoprotein b, ABL2 - c-abl oncogene 2, non-receptor tyrosine kinase, ITGB1BP1 - integrin beta 1 binding protein 1, LGALS3 - lectin, galactoside-binding, soluble, 3, ARC - activity-regulated cytoskeleton-associated protein, SELPLG - selectin p ligand, SEMA3F - sema domain, immunoglobuli…
GO:0009725	response to hormone	0.00024	0.0143	1.43	12830	477	1671	89	[ANGPTL3 - angiopoietin-like 3, GSTM3 - glutathione s-transferase mu 3 (brain), ELK1 - elk1, member of ets oncogene family, STRN3 - striatin, calmodulin binding protein 3, APOA1 - apolipoprotein a-i, NCOA1 - nuclear receptor coactivator 1, GNB4 - guanine nucleotide binding protein (g protein), beta polypeptide 4, GOT1 - glutamic-oxaloacetic transaminase 1, soluble, ABCA2 - atp-binding cassette, s…
GO:0050878	regulation of body fluid levels	0.000266	0.0159	1.43	12830	472	1671	88	[SELE - selectin e, CAPZA1 - capping protein (actin filament) muscle z-line, alpha 1, F9 - coagulation factor ix, ATP2B2 - atpase, ca++ transporting, plasma membrane 2, APOA1 - apolipoprotein a-i, PSAP - prosaposin, NCOA1 - nuclear receptor coactivator 1, ATP1B3 - atpase, na+/k+ transporting, beta 3 polypeptide, APOB - apolipoprotein b, ATP1B1 - atpase, na+/k+ transporting, beta 1 polypeptide, SE…
GO:0048585	negative regulation of response to stimulus	1.67e-07	5.17e-05	1.42	12830	998	1671	185	[KANK2 - kn motif and ankyrin repeat domains 2, MAPKAP1 - mitogen-activated protein kinase associated protein 1, DNAJA1 - dnaj (hsp40) homolog, subfamily a, member 1, LGMN - legumain, DDX3X - dead (asp-glu-ala-asp) box helicase 3, x-linked, PAWR - prkc, apoptosis, wt1, regulator, SNX14 - sorting nexin 14, DDIT3 - dna-damage-inducible transcript 3, APOA1 - apolipoprotein a-i, CHAC1 - chac, cation …
GO:0009057	macromolecule catabolic process	2.64e-05	0.00266	1.42	12830	653	1671	121	[SEL1L - sel-1 suppressor of lin-12-like (c. elegans), BNIP3L - bcl2/adenovirus e1b 19kda interacting protein 3-like, NCBP1 - nuclear cap binding protein subunit 1, 80kda, CDC20 - cell division cycle 20, LGMN - legumain, DDIT3 - dna-damage-inducible transcript 3, ERLIN1 - er lipid raft associated 1, APOB - apolipoprotein b, OS9 - osteosarcoma amplified 9, endoplasmic reticulum lectin, CPA2 - carb…
GO:0033993	response to lipid	0.000332	0.0186	1.42	12830	488	1671	90	[SELE - selectin e, GSTM3 - glutathione s-transferase mu 3 (brain), ELK1 - elk1, member of ets oncogene family, STRN3 - striatin, calmodulin binding protein 3, APOA1 - apolipoprotein a-i, NCOA1 - nuclear receptor coactivator 1, GOT1 - glutamic-oxaloacetic transaminase 1, soluble, ABCA2 - atp-binding cassette, sub-family a (abc1), member 2, APOB - apolipoprotein b, RELA - v-rel avian reticuloendot…
GO:0010648	negative regulation of cell communication	2.08e-06	0.000335	1.41	12830	877	1671	161	[MAPKAP1 - mitogen-activated protein kinase associated protein 1, KANK2 - kn motif and ankyrin repeat domains 2, DNAJA1 - dnaj (hsp40) homolog, subfamily a, member 1, LGMN - legumain, DDX3X - dead (asp-glu-ala-asp) box helicase 3, x-linked, PAWR - prkc, apoptosis, wt1, regulator, SNX14 - sorting nexin 14, DDIT3 - dna-damage-inducible transcript 3, APOA1 - apolipoprotein a-i, MIDN - midnolin, CHAC…
GO:0023057	negative regulation of signaling	2.76e-06	0.000413	1.41	12830	868	1671	159	[MAPKAP1 - mitogen-activated protein kinase associated protein 1, KANK2 - kn motif and ankyrin repeat domains 2, DNAJA1 - dnaj (hsp40) homolog, subfamily a, member 1, LGMN - legumain, DDX3X - dead (asp-glu-ala-asp) box helicase 3, x-linked, PAWR - prkc, apoptosis, wt1, regulator, SNX14 - sorting nexin 14, DDIT3 - dna-damage-inducible transcript 3, APOA1 - apolipoprotein a-i, MIDN - midnolin, CHAC…
GO:0008219	cell death	8.38e-05	0.00611	1.41	12830	611	1671	112	[EMP1 - epithelial membrane protein 1, BOK - bcl2-related ovarian killer, KANK2 - kn motif and ankyrin repeat domains 2, SMNDC1 - survival motor neuron domain containing 1, BNIP1 - bcl2/adenovirus e1b 19kda interacting protein 1, BNIP2 - bcl2/adenovirus e1b 19kda interacting protein 2, PAWR - prkc, apoptosis, wt1, regulator, BIRC3 - baculoviral iap repeat containing 3, KLK6 - kallikrein-related p…
GO:0031329	regulation of cellular catabolic process	0.000179	0.0117	1.41	12830	557	1671	102	[CDC6 - cell division cycle 6, WAC - ww domain containing adaptor with coiled-coil, CDC20 - cell division cycle 20, APOA1 - apolipoprotein a-i, NCOR1 - nuclear receptor corepressor 1, FAM13B - family with sequence similarity 13, member b, ABL2 - c-abl oncogene 2, non-receptor tyrosine kinase, ZFP36L2 - zfp36 ring finger protein-like 2, ATXN3 - ataxin 3, RDX - radixin, SIRT2 - sirtuin 2, MTDH - me…
GO:0010942	positive regulation of cell death	0.000409	0.0221	1.41	12830	478	1671	88	[BOK - bcl2-related ovarian killer, DNAJA1 - dnaj (hsp40) homolog, subfamily a, member 1, BNIP3L - bcl2/adenovirus e1b 19kda interacting protein 3-like, DDX3X - dead (asp-glu-ala-asp) box helicase 3, x-linked, PAWR - prkc, apoptosis, wt1, regulator, AES - amino-terminal enhancer of split, ELK1 - elk1, member of ets oncogene family, DDIT3 - dna-damage-inducible transcript 3, NCOA1 - nuclear recept…
GO:0010605	negative regulation of macromolecule metabolic process	6.35e-11	1.01e-07	1.4	12830	1631	1671	298	[ZMYND8 - zinc finger, mynd-type containing 8, NCBP1 - nuclear cap binding protein subunit 1, 80kda, WAC - ww domain containing adaptor with coiled-coil, DNAJA1 - dnaj (hsp40) homolog, subfamily a, member 1, PRRX1 - paired related homeobox 1, SERPINA3 - serpin peptidase inhibitor, clade a (alpha-1 antiproteinase, antitrypsin), member 3, RFC1 - replication factor c (activator 1) 1, 145kda, SPP2 - …
GO:0045944	positive regulation of transcription from RNA polymerase II promoter	3.36e-05	0.00303	1.4	12830	715	1671	130	[PCGF5 - polycomb group ring finger 5, ELL - elongation factor rna polymerase ii, DHX36 - deah (asp-glu-ala-his) box polypeptide 36, DDX3X - dead (asp-glu-ala-asp) box helicase 3, x-linked, PLAC8 - placenta-specific 8, ELK1 - elk1, member of ets oncogene family, DDIT3 - dna-damage-inducible transcript 3, ERLIN1 - er lipid raft associated 1, ELK3 - elk3, ets-domain protein (srf accessory protein 2…
GO:0040011	locomotion	5.12e-05	0.00422	1.4	12830	682	1671	124	[SELE - selectin e, HSPA1B - heat shock 70kda protein 1b, MARK2 - map/microtubule affinity-regulating kinase 2, DNAJA1 - dnaj (hsp40) homolog, subfamily a, member 1, APOA1 - apolipoprotein a-i, APOB - apolipoprotein b, ABL2 - c-abl oncogene 2, non-receptor tyrosine kinase, ITGB1BP1 - integrin beta 1 binding protein 1, ARC - activity-regulated cytoskeleton-associated protein, LGALS3 - lectin, gala…
GO:0048870	cell motility	0.000141	0.0094	1.4	12830	586	1671	107	[SELE - selectin e, DNAJA1 - dnaj (hsp40) homolog, subfamily a, member 1, MARK2 - map/microtubule affinity-regulating kinase 2, APOA1 - apolipoprotein a-i, APOB - apolipoprotein b, ABL2 - c-abl oncogene 2, non-receptor tyrosine kinase, ITGB1BP1 - integrin beta 1 binding protein 1, LGALS3 - lectin, galactoside-binding, soluble, 3, ARC - activity-regulated cytoskeleton-associated protein, SELPLG - …
GO:0031324	negative regulation of cellular metabolic process	9.38e-11	1.19e-07	1.39	12830	1663	1671	302	[ZMYND8 - zinc finger, mynd-type containing 8, ELL - elongation factor rna polymerase ii, WAC - ww domain containing adaptor with coiled-coil, DNAJA1 - dnaj (hsp40) homolog, subfamily a, member 1, PRRX1 - paired related homeobox 1, SERPINA3 - serpin peptidase inhibitor, clade a (alpha-1 antiproteinase, antitrypsin), member 3, RFC1 - replication factor c (activator 1) 1, 145kda, MKI67IP - mki67 (f…
GO:0043068	positive regulation of programmed cell death	0.000872	0.0394	1.39	12830	463	1671	84	[BOK - bcl2-related ovarian killer, DNAJA1 - dnaj (hsp40) homolog, subfamily a, member 1, BNIP3L - bcl2/adenovirus e1b 19kda interacting protein 3-like, DDX3X - dead (asp-glu-ala-asp) box helicase 3, x-linked, PAWR - prkc, apoptosis, wt1, regulator, AES - amino-terminal enhancer of split, DDIT3 - dna-damage-inducible transcript 3, NCOA1 - nuclear receptor coactivator 1, BCL2L11 - bcl2-like 11 (ap…
GO:0043408	regulation of MAPK cascade	0.000933	0.0414	1.39	12830	464	1671	84	[PRKAA1 - protein kinase, amp-activated, alpha 1 catalytic subunit, DNAJA1 - dnaj (hsp40) homolog, subfamily a, member 1, PSAP - prosaposin, STK40 - serine/threonine kinase 40, MDFIC - myod family inhibitor domain containing, ZMYND11 - zinc finger, mynd-type containing 11, NCOR1 - nuclear receptor corepressor 1, GCNT2 - glucosaminyl (n-acetyl) transferase 2, i-branching enzyme (i blood group), AB…
GO:0009892	negative regulation of metabolic process	2.98e-11	7.57e-08	1.38	12830	1867	1671	335	[ZMYND8 - zinc finger, mynd-type containing 8, ELL - elongation factor rna polymerase ii, NCBP1 - nuclear cap binding protein subunit 1, 80kda, WAC - ww domain containing adaptor with coiled-coil, DNAJA1 - dnaj (hsp40) homolog, subfamily a, member 1, SERPINA3 - serpin peptidase inhibitor, clade a (alpha-1 antiproteinase, antitrypsin), member 3, PRRX1 - paired related homeobox 1, RFC1 - replicatio…
GO:0044248	cellular catabolic process	8.76e-07	0.000185	1.38	12830	1048	1671	189	[SEL1L - sel-1 suppressor of lin-12-like (c. elegans), MARK2 - map/microtubule affinity-regulating kinase 2, NCBP1 - nuclear cap binding protein subunit 1, 80kda, BNIP3L - bcl2/adenovirus e1b 19kda interacting protein 3-like, CDC20 - cell division cycle 20, BNIP1 - bcl2/adenovirus e1b 19kda interacting protein 1, LGMN - legumain, ANGPTL3 - angiopoietin-like 3, ENTPD4 - ectonucleoside triphosphate…
GO:0032101	regulation of response to external stimulus	0.00043	0.0229	1.38	12830	557	1671	100	[SELE - selectin e, KANK2 - kn motif and ankyrin repeat domains 2, WAC - ww domain containing adaptor with coiled-coil, BIRC3 - baculoviral iap repeat containing 3, APOA1 - apolipoprotein a-i, RELA - v-rel avian reticuloendotheliosis viral oncogene homolog a, SNW1 - snw domain containing 1, STXBP5 - syntaxin binding protein 5 (tomosyn), FAM13B - family with sequence similarity 13, member b, PCBP2…
GO:1902531	regulation of intracellular signal transduction	5.86e-06	0.000783	1.35	12830	1078	1671	189	[HSPA1B - heat shock 70kda protein 1b, MAPKAP1 - mitogen-activated protein kinase associated protein 1, SECTM1 - secreted and transmembrane 1, DNAJA1 - dnaj (hsp40) homolog, subfamily a, member 1, DDX3X - dead (asp-glu-ala-asp) box helicase 3, x-linked, BIRC3 - baculoviral iap repeat containing 3, PJA2 - praja ring finger 2, e3 ubiquitin protein ligase, DDIT3 - dna-damage-inducible transcript 3, …
GO:0045892	negative regulation of transcription, DNA-templated	0.000107	0.0075	1.34	12830	826	1671	144	[ZMYND8 - zinc finger, mynd-type containing 8, KANK2 - kn motif and ankyrin repeat domains 2, PRRX1 - paired related homeobox 1, PAWR - prkc, apoptosis, wt1, regulator, RFC1 - replication factor c (activator 1) 1, 145kda, DDIT3 - dna-damage-inducible transcript 3, CBX1 - chromobox homolog 1, ELK3 - elk3, ets-domain protein (srf accessory protein 2), RELA - v-rel avian reticuloendotheliosis viral …
GO:0051050	positive regulation of transport	0.000797	0.037	1.34	12830	620	1671	108	[SELE - selectin e, SNF8 - snf8, escrt-ii complex subunit, STXBP5 - syntaxin binding protein 5 (tomosyn), PTPN23 - protein tyrosine phosphatase, non-receptor type 23, ABL2 - c-abl oncogene 2, non-receptor tyrosine kinase, ITGB1BP1 - integrin beta 1 binding protein 1, ABR - active bcr-related, RDX - radixin, LGALS3 - lectin, galactoside-binding, soluble, 3, C2CD2L - c2cd2-like, VPS37B - vacuolar p…
GO:0050790	regulation of catalytic activity	3.28e-08	1.26e-05	1.33	12830	1672	1671	290	[BOK - bcl2-related ovarian killer, ELL - elongation factor rna polymerase ii, AGAP1 - arfgap with gtpase domain, ankyrin repeat and ph domain 1, DNAJA1 - dnaj (hsp40) homolog, subfamily a, member 1, MARK2 - map/microtubule affinity-regulating kinase 2, BNIP2 - bcl2/adenovirus e1b 19kda interacting protein 2, SERPINA3 - serpin peptidase inhibitor, clade a (alpha-1 antiproteinase, antitrypsin), me…
GO:0048584	positive regulation of response to stimulus	1.13e-06	0.000214	1.33	12830	1346	1671	233	[HSPA1B - heat shock 70kda protein 1b, WAC - ww domain containing adaptor with coiled-coil, PRRX1 - paired related homeobox 1, ELK1 - elk1, member of ets oncogene family, SPG21 - spastic paraplegia 21 (autosomal recessive, mast syndrome), RELA - v-rel avian reticuloendotheliosis viral oncogene homolog a, SNW1 - snw domain containing 1, GCNT2 - glucosaminyl (n-acetyl) transferase 2, i-branching en…
GO:0010941	regulation of cell death	9.66e-06	0.00116	1.33	12830	1147	1671	198	[BOK - bcl2-related ovarian killer, DNAJA1 - dnaj (hsp40) homolog, subfamily a, member 1, BNIP3L - bcl2/adenovirus e1b 19kda interacting protein 3-like, BNIP1 - bcl2/adenovirus e1b 19kda interacting protein 1, BNIP2 - bcl2/adenovirus e1b 19kda interacting protein 2, PLAC8 - placenta-specific 8, MAEA - macrophage erythroblast attacher, ELK1 - elk1, member of ets oncogene family, RELA - v-rel avian…
GO:0043067	regulation of programmed cell death	1.19e-05	0.00136	1.33	12830	1090	1671	189	[BOK - bcl2-related ovarian killer, KANK2 - kn motif and ankyrin repeat domains 2, DNAJA1 - dnaj (hsp40) homolog, subfamily a, member 1, BNIP3L - bcl2/adenovirus e1b 19kda interacting protein 3-like, BNIP1 - bcl2/adenovirus e1b 19kda interacting protein 1, LGMN - legumain, DDX3X - dead (asp-glu-ala-asp) box helicase 3, x-linked, PLAC8 - placenta-specific 8, BNIP2 - bcl2/adenovirus e1b 19kda inter…
GO:2000113	negative regulation of cellular macromolecule biosynthetic process	5.78e-05	0.00456	1.33	12830	936	1671	162	[CDC6 - cell division cycle 6, ZMYND8 - zinc finger, mynd-type containing 8, KANK2 - kn motif and ankyrin repeat domains 2, DDX3X - dead (asp-glu-ala-asp) box helicase 3, x-linked, PRRX1 - paired related homeobox 1, PAWR - prkc, apoptosis, wt1, regulator, RFC1 - replication factor c (activator 1) 1, 145kda, DDIT3 - dna-damage-inducible transcript 3, CBX1 - chromobox homolog 1, ELK3 - elk3, ets-do…
GO:0051253	negative regulation of RNA metabolic process	0.000101	0.00714	1.33	12830	892	1671	154	[ZMYND8 - zinc finger, mynd-type containing 8, KANK2 - kn motif and ankyrin repeat domains 2, PRRX1 - paired related homeobox 1, PAWR - prkc, apoptosis, wt1, regulator, RFC1 - replication factor c (activator 1) 1, 145kda, DDIT3 - dna-damage-inducible transcript 3, CBX1 - chromobox homolog 1, ELK3 - elk3, ets-domain protein (srf accessory protein 2), RBMX - rna binding motif protein, x-linked, REL…
GO:0051345	positive regulation of hydrolase activity	0.000981	0.0429	1.33	12830	637	1671	110	[SELE - selectin e, BOK - bcl2-related ovarian killer, AGAP1 - arfgap with gtpase domain, ankyrin repeat and ph domain 1, DDX3X - dead (asp-glu-ala-asp) box helicase 3, x-linked, BNIP2 - bcl2/adenovirus e1b 19kda interacting protein 2, PNLIP - pancreatic lipase, APOA1 - apolipoprotein a-i, RABGAP1 - rab gtpase activating protein 1, FAM13B - family with sequence similarity 13, member b, ABL2 - c-a…
GO:0031399	regulation of protein modification process	1.52e-05	0.00159	1.32	12830	1155	1671	198	[DNAJA1 - dnaj (hsp40) homolog, subfamily a, member 1, MARK2 - map/microtubule affinity-regulating kinase 2, NCOR1 - nuclear receptor corepressor 1, SNW1 - snw domain containing 1, CCNL2 - cyclin l2, GCNT2 - glucosaminyl (n-acetyl) transferase 2, i-branching enzyme (i blood group), ABL2 - c-abl oncogene 2, non-receptor tyrosine kinase, DERL1 - derlin 1, SIRT2 - sirtuin 2, HPX - hemopexin, TNIP1 -…
GO:0042981	regulation of apoptotic process	2.38e-05	0.00242	1.32	12830	1082	1671	186	[BOK - bcl2-related ovarian killer, DNAJA1 - dnaj (hsp40) homolog, subfamily a, member 1, BNIP3L - bcl2/adenovirus e1b 19kda interacting protein 3-like, BNIP1 - bcl2/adenovirus e1b 19kda interacting protein 1, LGMN - legumain, DDX3X - dead (asp-glu-ala-asp) box helicase 3, x-linked, PLAC8 - placenta-specific 8, BNIP2 - bcl2/adenovirus e1b 19kda interacting protein 2, PAWR - prkc, apoptosis, wt1, …
GO:0010558	negative regulation of macromolecule biosynthetic process	5.51e-05	0.00445	1.32	12830	989	1671	170	[CDC6 - cell division cycle 6, ZMYND8 - zinc finger, mynd-type containing 8, KANK2 - kn motif and ankyrin repeat domains 2, DDX3X - dead (asp-glu-ala-asp) box helicase 3, x-linked, PRRX1 - paired related homeobox 1, PAWR - prkc, apoptosis, wt1, regulator, RFC1 - replication factor c (activator 1) 1, 145kda, DDIT3 - dna-damage-inducible transcript 3, CBX1 - chromobox homolog 1, ELK3 - elk3, ets-do…
GO:1903507	negative regulation of nucleic acid-templated transcription	0.000185	0.0118	1.32	12830	849	1671	146	[ZMYND8 - zinc finger, mynd-type containing 8, KANK2 - kn motif and ankyrin repeat domains 2, PRRX1 - paired related homeobox 1, PAWR - prkc, apoptosis, wt1, regulator, RFC1 - replication factor c (activator 1) 1, 145kda, DDIT3 - dna-damage-inducible transcript 3, CBX1 - chromobox homolog 1, ELK3 - elk3, ets-domain protein (srf accessory protein 2), RELA - v-rel avian reticuloendotheliosis viral …
GO:1902679	negative regulation of RNA biosynthetic process	0.000209	0.0131	1.32	12830	858	1671	147	[ZMYND8 - zinc finger, mynd-type containing 8, KANK2 - kn motif and ankyrin repeat domains 2, PRRX1 - paired related homeobox 1, PAWR - prkc, apoptosis, wt1, regulator, RFC1 - replication factor c (activator 1) 1, 145kda, DDIT3 - dna-damage-inducible transcript 3, CBX1 - chromobox homolog 1, ELK3 - elk3, ets-domain protein (srf accessory protein 2), RELA - v-rel avian reticuloendotheliosis viral …
GO:0007166	cell surface receptor signaling pathway	5.03e-08	1.68e-05	1.31	12830	1802	1671	308	[BOK - bcl2-related ovarian killer, MAPKAP1 - mitogen-activated protein kinase associated protein 1, MARK2 - map/microtubule affinity-regulating kinase 2, IL18RAP - interleukin 18 receptor accessory protein, ELK1 - elk1, member of ets oncogene family, THEM4 - thioesterase superfamily member 4, SPG21 - spastic paraplegia 21 (autosomal recessive, mast syndrome), CHAC1 - chac, cation transport regul…
GO:0042221	response to chemical	9.07e-07	0.000189	1.31	12830	1546	1671	263	[DNAJA1 - dnaj (hsp40) homolog, subfamily a, member 1, ELK1 - elk1, member of ets oncogene family, CHAC1 - chac, cation transport regulator homolog 1 (e. coli), ABCA2 - atp-binding cassette, sub-family a (abc1), member 2, RELA - v-rel avian reticuloendotheliosis viral oncogene homolog a, SNW1 - snw domain containing 1, ENSA - endosulfine alpha, ABL2 - c-abl oncogene 2, non-receptor tyrosine kinas…
GO:0009890	negative regulation of biosynthetic process	5.48e-05	0.00446	1.31	12830	1043	1671	178	[CDC6 - cell division cycle 6, ZMYND8 - zinc finger, mynd-type containing 8, KANK2 - kn motif and ankyrin repeat domains 2, DDX3X - dead (asp-glu-ala-asp) box helicase 3, x-linked, PRRX1 - paired related homeobox 1, PAWR - prkc, apoptosis, wt1, regulator, RFC1 - replication factor c (activator 1) 1, 145kda, DDIT3 - dna-damage-inducible transcript 3, CBX1 - chromobox homolog 1, ERLIN1 - er lipid r…
GO:0010629	negative regulation of gene expression	5.86e-05	0.00459	1.31	12830	1051	1671	179	[ZMYND8 - zinc finger, mynd-type containing 8, KANK2 - kn motif and ankyrin repeat domains 2, NCBP1 - nuclear cap binding protein subunit 1, 80kda, DDX3X - dead (asp-glu-ala-asp) box helicase 3, x-linked, PRRX1 - paired related homeobox 1, BIRC3 - baculoviral iap repeat containing 3, PAWR - prkc, apoptosis, wt1, regulator, RFC1 - replication factor c (activator 1) 1, 145kda, DDIT3 - dna-damage-in…
GO:0031327	negative regulation of cellular biosynthetic process	7.31e-05	0.00552	1.31	12830	1028	1671	175	[CDC6 - cell division cycle 6, ZMYND8 - zinc finger, mynd-type containing 8, KANK2 - kn motif and ankyrin repeat domains 2, DDX3X - dead (asp-glu-ala-asp) box helicase 3, x-linked, PRRX1 - paired related homeobox 1, PAWR - prkc, apoptosis, wt1, regulator, RFC1 - replication factor c (activator 1) 1, 145kda, DDIT3 - dna-damage-inducible transcript 3, CBX1 - chromobox homolog 1, ERLIN1 - er lipid r…
GO:0016192	vesicle-mediated transport	0.000418	0.0225	1.31	12830	783	1671	134	[SNF8 - snf8, escrt-ii complex subunit, BNIP1 - bcl2/adenovirus e1b 19kda interacting protein 1, APOA1 - apolipoprotein a-i, PSAP - prosaposin, APOB - apolipoprotein b, ANXA11 - annexin a11, STXBP5 - syntaxin binding protein 5 (tomosyn), TMED2 - transmembrane emp24 domain trafficking protein 2, ABL2 - c-abl oncogene 2, non-receptor tyrosine kinase, ARC - activity-regulated cytoskeleton-associated…
GO:0009719	response to endogenous stimulus	0.000645	0.0317	1.31	12830	737	1671	126	[ANGPTL3 - angiopoietin-like 3, SSH1 - slingshot protein phosphatase 1, GSTM3 - glutathione s-transferase mu 3 (brain), ELK1 - elk1, member of ets oncogene family, APOA1 - apolipoprotein a-i, APOB - apolipoprotein b, ABCA2 - atp-binding cassette, sub-family a (abc1), member 2, RELA - v-rel avian reticuloendotheliosis viral oncogene homolog a, ITGB1BP1 - integrin beta 1 binding protein 1, SIRT2 - …
GO:0048583	regulation of response to stimulus	1.13e-10	1.31e-07	1.3	12830	2489	1671	423	[WAC - ww domain containing adaptor with coiled-coil, PRRX1 - paired related homeobox 1, THEM4 - thioesterase superfamily member 4, SPG21 - spastic paraplegia 21 (autosomal recessive, mast syndrome), ANKRD10 - ankyrin repeat domain 10, OS9 - osteosarcoma amplified 9, endoplasmic reticulum lectin, NCOR1 - nuclear receptor corepressor 1, FAM13B - family with sequence similarity 13, member b, GCNT2 …
GO:0006950	response to stress	4.65e-09	2.27e-06	1.3	12830	2145	1671	364	[BOK - bcl2-related ovarian killer, SPRR3 - small proline-rich protein 3, MAPKAP1 - mitogen-activated protein kinase associated protein 1, RFC4 - replication factor c (activator 1) 4, 37kda, WAC - ww domain containing adaptor with coiled-coil, DNAJA1 - dnaj (hsp40) homolog, subfamily a, member 1, BNIP3L - bcl2/adenovirus e1b 19kda interacting protein 3-like, IL18RAP - interleukin 18 receptor acce…
GO:0035556	intracellular signal transduction	9.02e-06	0.00109	1.3	12830	1329	1671	225	[BOK - bcl2-related ovarian killer, MAPKAP1 - mitogen-activated protein kinase associated protein 1, AGAP1 - arfgap with gtpase domain, ankyrin repeat and ph domain 1, MARK2 - map/microtubule affinity-regulating kinase 2, ELK1 - elk1, member of ets oncogene family, THEM4 - thioesterase superfamily member 4, CHAC1 - chac, cation transport regulator homolog 1 (e. coli), RELA - v-rel avian reticuloe…
GO:0051172	negative regulation of nitrogen compound metabolic process	0.000128	0.00878	1.3	12830	991	1671	168	[CDC6 - cell division cycle 6, ZMYND8 - zinc finger, mynd-type containing 8, KANK2 - kn motif and ankyrin repeat domains 2, PRRX1 - paired related homeobox 1, PAWR - prkc, apoptosis, wt1, regulator, RFC1 - replication factor c (activator 1) 1, 145kda, DDIT3 - dna-damage-inducible transcript 3, CBX1 - chromobox homolog 1, ELK3 - elk3, ets-domain protein (srf accessory protein 2), RBMX - rna bindin…
GO:1901700	response to oxygen-containing compound	0.000434	0.023	1.3	12830	831	1671	141	[SELE - selectin e, SSH1 - slingshot protein phosphatase 1, ELK1 - elk1, member of ets oncogene family, APOB - apolipoprotein b, SNW1 - snw domain containing 1, RELA - v-rel avian reticuloendotheliosis viral oncogene homolog a, ENSA - endosulfine alpha, ABL2 - c-abl oncogene 2, non-receptor tyrosine kinase, TRPM2 - transient receptor potential cation channel, subfamily m, member 2, ABR - active b…
GO:0010033	response to organic substance	3.28e-05	0.003	1.29	12830	1217	1671	205	[DNAJA1 - dnaj (hsp40) homolog, subfamily a, member 1, ELK1 - elk1, member of ets oncogene family, CHAC1 - chac, cation transport regulator homolog 1 (e. coli), ABCA2 - atp-binding cassette, sub-family a (abc1), member 2, RELA - v-rel avian reticuloendotheliosis viral oncogene homolog a, SNW1 - snw domain containing 1, ENSA - endosulfine alpha, ABL2 - c-abl oncogene 2, non-receptor tyrosine kinas…
GO:0050896	response to stimulus	3.02e-12	1.28e-08	1.28	12830	3226	1671	537	[AFG3L2 - afg3 atpase family member 3-like 2 (s. cerevisiae), SPRR3 - small proline-rich protein 3, WAC - ww domain containing adaptor with coiled-coil, PLAC8 - placenta-specific 8, SERPINA3 - serpin peptidase inhibitor, clade a (alpha-1 antiproteinase, antitrypsin), member 3, PNLIP - pancreatic lipase, THEM4 - thioesterase superfamily member 4, ABCA2 - atp-binding cassette, sub-family a (abc1), …
GO:0048523	negative regulation of cellular process	1.21e-11	3.86e-08	1.28	12830	3010	1671	503	[ZMYND8 - zinc finger, mynd-type containing 8, ELL - elongation factor rna polymerase ii, WAC - ww domain containing adaptor with coiled-coil, PLAC8 - placenta-specific 8, SERPINA3 - serpin peptidase inhibitor, clade a (alpha-1 antiproteinase, antitrypsin), member 3, PRRX1 - paired related homeobox 1, MKI67IP - mki67 (fha domain) interacting nucleolar phosphoprotein, SPP2 - secreted phosphoprotei…
GO:0009966	regulation of signal transduction	4.68e-07	0.000114	1.28	12830	1836	1671	307	[HSPA1B - heat shock 70kda protein 1b, MAPKAP1 - mitogen-activated protein kinase associated protein 1, DNAJA1 - dnaj (hsp40) homolog, subfamily a, member 1, PRRX1 - paired related homeobox 1, CHAC1 - chac, cation transport regulator homolog 1 (e. coli), ANKRD10 - ankyrin repeat domain 10, NCOR1 - nuclear receptor corepressor 1, RELA - v-rel avian reticuloendotheliosis viral oncogene homolog a, S…
GO:0051247	positive regulation of protein metabolic process	0.000229	0.014	1.28	12830	1057	1671	176	[BOK - bcl2-related ovarian killer, SNF8 - snf8, escrt-ii complex subunit, MARK2 - map/microtubule affinity-regulating kinase 2, CDC20 - cell division cycle 20, DDX3X - dead (asp-glu-ala-asp) box helicase 3, x-linked, PAWR - prkc, apoptosis, wt1, regulator, BIRC3 - baculoviral iap repeat containing 3, SNW1 - snw domain containing 1, NCOR1 - nuclear receptor corepressor 1, RELA - v-rel avian retic…
GO:0045934	negative regulation of nucleobase-containing compound metabolic process	0.000323	0.0183	1.28	12830	975	1671	163	[CDC6 - cell division cycle 6, ZMYND8 - zinc finger, mynd-type containing 8, KANK2 - kn motif and ankyrin repeat domains 2, PRRX1 - paired related homeobox 1, PAWR - prkc, apoptosis, wt1, regulator, RFC1 - replication factor c (activator 1) 1, 145kda, DDIT3 - dna-damage-inducible transcript 3, CBX1 - chromobox homolog 1, ELK3 - elk3, ets-domain protein (srf accessory protein 2), RBMX - rna bindin…
GO:0032270	positive regulation of cellular protein metabolic process	0.000394	0.0215	1.28	12830	979	1671	163	[BOK - bcl2-related ovarian killer, MARK2 - map/microtubule affinity-regulating kinase 2, CDC20 - cell division cycle 20, DDX3X - dead (asp-glu-ala-asp) box helicase 3, x-linked, BIRC3 - baculoviral iap repeat containing 3, SNW1 - snw domain containing 1, ABCF1 - atp-binding cassette, sub-family f (gcn20), member 1, NCOR1 - nuclear receptor corepressor 1, GCNT2 - glucosaminyl (n-acetyl) transfera…
GO:0001932	regulation of protein phosphorylation	0.000709	0.0346	1.28	12830	902	1671	150	[CDC6 - cell division cycle 6, MARK2 - map/microtubule affinity-regulating kinase 2, DNAJA1 - dnaj (hsp40) homolog, subfamily a, member 1, APOA1 - apolipoprotein a-i, APLP2 - amyloid beta (a4) precursor-like protein 2, PSAP - prosaposin, STK40 - serine/threonine kinase 40, NCOR1 - nuclear receptor corepressor 1, CCNL2 - cyclin l2, GCNT2 - glucosaminyl (n-acetyl) transferase 2, i-branching enzyme …
GO:0060341	regulation of cellular localization	0.000872	0.0395	1.28	12830	831	1671	139	[SNF8 - snf8, escrt-ii complex subunit, APOA1 - apolipoprotein a-i, CD2AP - cd2-associated protein, MIDN - midnolin, ABCA2 - atp-binding cassette, sub-family a (abc1), member 2, OS9 - osteosarcoma amplified 9, endoplasmic reticulum lectin, ENSA - endosulfine alpha, STXBP5 - syntaxin binding protein 5 (tomosyn), ABL2 - c-abl oncogene 2, non-receptor tyrosine kinase, PTPN23 - protein tyrosine phosp…
GO:0065009	regulation of molecular function	4.15e-07	0.000103	1.27	12830	2014	1671	333	[BOK - bcl2-related ovarian killer, HSPA1B - heat shock 70kda protein 1b, ELL - elongation factor rna polymerase ii, AGAP1 - arfgap with gtpase domain, ankyrin repeat and ph domain 1, DNAJA1 - dnaj (hsp40) homolog, subfamily a, member 1, MARK2 - map/microtubule affinity-regulating kinase 2, BNIP2 - bcl2/adenovirus e1b 19kda interacting protein 2, SERPINA3 - serpin peptidase inhibitor, clade a (al…
GO:0051716	cellular response to stimulus	3.17e-06	0.000468	1.27	12830	1763	1671	291	[BOK - bcl2-related ovarian killer, RFC4 - replication factor c (activator 1) 4, 37kda, WAC - ww domain containing adaptor with coiled-coil, DNAJA1 - dnaj (hsp40) homolog, subfamily a, member 1, REV3L - rev3-like, polymerase (dna directed), zeta, catalytic subunit, RFC1 - replication factor c (activator 1) 1, 145kda, ELK1 - elk1, member of ets oncogene family, CHAC1 - chac, cation transport regul…
GO:0009056	catabolic process	6.3e-05	0.00485	1.27	12830	1278	1671	212	[BNIP3L - bcl2/adenovirus e1b 19kda interacting protein 3-like, NCBP1 - nuclear cap binding protein subunit 1, 80kda, MARK2 - map/microtubule affinity-regulating kinase 2, BNIP1 - bcl2/adenovirus e1b 19kda interacting protein 1, ENTPD4 - ectonucleoside triphosphate diphosphohydrolase 4, PNLIP - pancreatic lipase, BCKDK - branched chain ketoacid dehydrogenase kinase, OS9 - osteosarcoma amplified 9…
GO:0043085	positive regulation of catalytic activity	0.000326	0.0184	1.27	12830	1085	1671	179	[SELE - selectin e, BOK - bcl2-related ovarian killer, AGAP1 - arfgap with gtpase domain, ankyrin repeat and ph domain 1, MARK2 - map/microtubule affinity-regulating kinase 2, CDC20 - cell division cycle 20, DDX3X - dead (asp-glu-ala-asp) box helicase 3, x-linked, BNIP2 - bcl2/adenovirus e1b 19kda interacting protein 2, PNLIP - pancreatic lipase, NOXO1 - nadph oxidase organizer 1, RFC1 - replicat…
GO:0048519	negative regulation of biological process	4.68e-11	9.91e-08	1.26	12830	3254	1671	534	[ZMYND8 - zinc finger, mynd-type containing 8, ELL - elongation factor rna polymerase ii, WAC - ww domain containing adaptor with coiled-coil, PLAC8 - placenta-specific 8, SERPINA3 - serpin peptidase inhibitor, clade a (alpha-1 antiproteinase, antitrypsin), member 3, PRRX1 - paired related homeobox 1, MKI67IP - mki67 (fha domain) interacting nucleolar phosphoprotein, CD2AP - cd2-associated protei…
GO:0033554	cellular response to stress	0.000373	0.0207	1.26	12830	1150	1671	188	[BOK - bcl2-related ovarian killer, SEL1L - sel-1 suppressor of lin-12-like (c. elegans), RFC4 - replication factor c (activator 1) 4, 37kda, WAC - ww domain containing adaptor with coiled-coil, DNAJA1 - dnaj (hsp40) homolog, subfamily a, member 1, DDX3X - dead (asp-glu-ala-asp) box helicase 3, x-linked, REV3L - rev3-like, polymerase (dna directed), zeta, catalytic subunit, CDC5L - cell division …
GO:1901575	organic substance catabolic process	0.000384	0.0212	1.26	12830	1123	1671	184	[SEL1L - sel-1 suppressor of lin-12-like (c. elegans), NCBP1 - nuclear cap binding protein subunit 1, 80kda, BNIP3L - bcl2/adenovirus e1b 19kda interacting protein 3-like, CDC20 - cell division cycle 20, ANGPTL3 - angiopoietin-like 3, LGMN - legumain, ENTPD4 - ectonucleoside triphosphate diphosphohydrolase 4, PNLIP - pancreatic lipase, DDIT3 - dna-damage-inducible transcript 3, APOA1 - apolipopro…
GO:0010646	regulation of cell communication	1.34e-06	0.00023	1.25	12830	2052	1671	335	[HSPA1B - heat shock 70kda protein 1b, MAPKAP1 - mitogen-activated protein kinase associated protein 1, WAC - ww domain containing adaptor with coiled-coil, DNAJA1 - dnaj (hsp40) homolog, subfamily a, member 1, PRRX1 - paired related homeobox 1, CHAC1 - chac, cation transport regulator homolog 1 (e. coli), ANKRD10 - ankyrin repeat domain 10, NCOR1 - nuclear receptor corepressor 1, RELA - v-rel av…
GO:0023051	regulation of signaling	2.15e-06	0.000338	1.25	12830	2034	1671	331	[HSPA1B - heat shock 70kda protein 1b, MAPKAP1 - mitogen-activated protein kinase associated protein 1, DNAJA1 - dnaj (hsp40) homolog, subfamily a, member 1, PRRX1 - paired related homeobox 1, CHAC1 - chac, cation transport regulator homolog 1 (e. coli), ANKRD10 - ankyrin repeat domain 10, NCOR1 - nuclear receptor corepressor 1, RELA - v-rel avian reticuloendotheliosis viral oncogene homolog a, S…
GO:0010604	positive regulation of macromolecule metabolic process	4.53e-06	0.000625	1.24	12830	2008	1671	325	[BOK - bcl2-related ovarian killer, PCGF5 - polycomb group ring finger 5, HSPA1B - heat shock 70kda protein 1b, ELL - elongation factor rna polymerase ii, NCBP1 - nuclear cap binding protein subunit 1, 80kda, WAC - ww domain containing adaptor with coiled-coil, MARK2 - map/microtubule affinity-regulating kinase 2, PLAC8 - placenta-specific 8, RFC1 - replication factor c (activator 1) 1, 145kda, E…
GO:0009891	positive regulation of biosynthetic process	0.00039	0.0213	1.24	12830	1304	1671	210	[ELL - elongation factor rna polymerase ii, HSPA1B - heat shock 70kda protein 1b, PCGF5 - polycomb group ring finger 5, WAC - ww domain containing adaptor with coiled-coil, NCBP1 - nuclear cap binding protein subunit 1, 80kda, PLAC8 - placenta-specific 8, RFC1 - replication factor c (activator 1) 1, 145kda, ELK1 - elk1, member of ets oncogene family, ELK3 - elk3, ets-domain protein (srf accessory…
GO:0010557	positive regulation of macromolecule biosynthetic process	0.000519	0.0266	1.24	12830	1213	1671	196	[PCGF5 - polycomb group ring finger 5, ELL - elongation factor rna polymerase ii, HSPA1B - heat shock 70kda protein 1b, WAC - ww domain containing adaptor with coiled-coil, NCBP1 - nuclear cap binding protein subunit 1, 80kda, PLAC8 - placenta-specific 8, RFC1 - replication factor c (activator 1) 1, 145kda, ELK1 - elk1, member of ets oncogene family, ELK3 - elk3, ets-domain protein (srf accessory…
GO:0031328	positive regulation of cellular biosynthetic process	0.000594	0.0297	1.23	12830	1286	1671	206	[ELL - elongation factor rna polymerase ii, HSPA1B - heat shock 70kda protein 1b, PCGF5 - polycomb group ring finger 5, WAC - ww domain containing adaptor with coiled-coil, NCBP1 - nuclear cap binding protein subunit 1, 80kda, PLAC8 - placenta-specific 8, RFC1 - replication factor c (activator 1) 1, 145kda, ELK1 - elk1, member of ets oncogene family, ELK3 - elk3, ets-domain protein (srf accessory…
GO:0010628	positive regulation of gene expression	0.00073	0.035	1.23	12830	1256	1671	201	[PCGF5 - polycomb group ring finger 5, ELL - elongation factor rna polymerase ii, HSPA1B - heat shock 70kda protein 1b, WAC - ww domain containing adaptor with coiled-coil, NCBP1 - nuclear cap binding protein subunit 1, 80kda, PLAC8 - placenta-specific 8, RFC1 - replication factor c (activator 1) 1, 145kda, ELK1 - elk1, member of ets oncogene family, ELK3 - elk3, ets-domain protein (srf accessory…
GO:0080090	regulation of primary metabolic process	1.36e-10	1.44e-07	1.22	12830	4025	1671	638	[ZMYND8 - zinc finger, mynd-type containing 8, PCGF5 - polycomb group ring finger 5, ELL - elongation factor rna polymerase ii, WTAP - wilms tumor 1 associated protein, WAC - ww domain containing adaptor with coiled-coil, PLAC8 - placenta-specific 8, SERPINA3 - serpin peptidase inhibitor, clade a (alpha-1 antiproteinase, antitrypsin), member 3, PRRX1 - paired related homeobox 1, SPP2 - secreted p…
GO:0048522	positive regulation of cellular process	1.45e-08	5.95e-06	1.22	12830	3355	1671	532	[PCGF5 - polycomb group ring finger 5, ELL - elongation factor rna polymerase ii, WAC - ww domain containing adaptor with coiled-coil, PLAC8 - placenta-specific 8, PRRX1 - paired related homeobox 1, CD2AP - cd2-associated protein, NCOR1 - nuclear receptor corepressor 1, ABCF1 - atp-binding cassette, sub-family f (gcn20), member 1, FAM13B - family with sequence similarity 13, member b, GCNT2 - glu…
GO:0009893	positive regulation of metabolic process	8.17e-07	0.000176	1.22	12830	2642	1671	420	[ELL - elongation factor rna polymerase ii, PCGF5 - polycomb group ring finger 5, AGAP1 - arfgap with gtpase domain, ankyrin repeat and ph domain 1, WAC - ww domain containing adaptor with coiled-coil, PLAC8 - placenta-specific 8, PNLIP - pancreatic lipase, ABCF1 - atp-binding cassette, sub-family f (gcn20), member 1, NCOR1 - nuclear receptor corepressor 1, RABGAP1 - rab gtpase activating protein…
GO:0031325	positive regulation of cellular metabolic process	1.2e-05	0.00136	1.22	12830	2136	1671	340	[BOK - bcl2-related ovarian killer, PCGF5 - polycomb group ring finger 5, HSPA1B - heat shock 70kda protein 1b, ELL - elongation factor rna polymerase ii, NCBP1 - nuclear cap binding protein subunit 1, 80kda, WAC - ww domain containing adaptor with coiled-coil, MARK2 - map/microtubule affinity-regulating kinase 2, PLAC8 - placenta-specific 8, RFC1 - replication factor c (activator 1) 1, 145kda, E…
GO:0051128	regulation of cellular component organization	0.000219	0.0136	1.22	12830	1627	1671	258	[MARK2 - map/microtubule affinity-regulating kinase 2, CHMP4C - charged multivesicular body protein 4c, CD2AP - cd2-associated protein, NCOR1 - nuclear receptor corepressor 1, SNW1 - snw domain containing 1, FAM13B - family with sequence similarity 13, member b, GCNT2 - glucosaminyl (n-acetyl) transferase 2, i-branching enzyme (i blood group), ABL2 - c-abl oncogene 2, non-receptor tyrosine kinase…
GO:0044093	positive regulation of molecular function	0.000859	0.0391	1.22	12830	1281	1671	204	[BOK - bcl2-related ovarian killer, HSPA1B - heat shock 70kda protein 1b, AGAP1 - arfgap with gtpase domain, ankyrin repeat and ph domain 1, MARK2 - map/microtubule affinity-regulating kinase 2, BNIP2 - bcl2/adenovirus e1b 19kda interacting protein 2, RFC1 - replication factor c (activator 1) 1, 145kda, PNLIP - pancreatic lipase, RELA - v-rel avian reticuloendotheliosis viral oncogene homolog a, …
GO:0060255	regulation of macromolecule metabolic process	3.23e-10	2.56e-07	1.21	12830	4021	1671	635	[ZMYND8 - zinc finger, mynd-type containing 8, PCGF5 - polycomb group ring finger 5, ELL - elongation factor rna polymerase ii, WTAP - wilms tumor 1 associated protein, WAC - ww domain containing adaptor with coiled-coil, PLAC8 - placenta-specific 8, SERPINA3 - serpin peptidase inhibitor, clade a (alpha-1 antiproteinase, antitrypsin), member 3, PRRX1 - paired related homeobox 1, SPP2 - secreted p…
GO:0007165	signal transduction	1.84e-07	5.57e-05	1.21	12830	3131	1671	493	[AGAP1 - arfgap with gtpase domain, ankyrin repeat and ph domain 1, PNLIP - pancreatic lipase, THEM4 - thioesterase superfamily member 4, CD2AP - cd2-associated protein, SPG21 - spastic paraplegia 21 (autosomal recessive, mast syndrome), NCOR1 - nuclear receptor corepressor 1, FAM13B - family with sequence similarity 13, member b, GCNT2 - glucosaminyl (n-acetyl) transferase 2, i-branching enzyme …
GO:0071702	organic substance transport	0.000784	0.0367	1.21	12830	1483	1671	233	[AGAP1 - arfgap with gtpase domain, ankyrin repeat and ph domain 1, NCBP1 - nuclear cap binding protein subunit 1, 80kda, CHMP4C - charged multivesicular body protein 4c, PNLIP - pancreatic lipase, STARD3 - star-related lipid transfer (start) domain containing 3, ABCA2 - atp-binding cassette, sub-family a (abc1), member 2, OS9 - osteosarcoma amplified 9, endoplasmic reticulum lectin, TMED2 - tran…
GO:0031323	regulation of cellular metabolic process	3.95e-10	2.95e-07	1.2	12830	4223	1671	662	[ZMYND8 - zinc finger, mynd-type containing 8, PCGF5 - polycomb group ring finger 5, ELL - elongation factor rna polymerase ii, WTAP - wilms tumor 1 associated protein, WAC - ww domain containing adaptor with coiled-coil, PLAC8 - placenta-specific 8, SERPINA3 - serpin peptidase inhibitor, clade a (alpha-1 antiproteinase, antitrypsin), member 3, PRRX1 - paired related homeobox 1, MKI67IP - mki67 (…
GO:0048518	positive regulation of biological process	1.19e-08	5.22e-06	1.2	12830	3888	1671	606	[PCGF5 - polycomb group ring finger 5, ELL - elongation factor rna polymerase ii, AGAP1 - arfgap with gtpase domain, ankyrin repeat and ph domain 1, WAC - ww domain containing adaptor with coiled-coil, PLAC8 - placenta-specific 8, PRRX1 - paired related homeobox 1, PNLIP - pancreatic lipase, CD2AP - cd2-associated protein, SPG21 - spastic paraplegia 21 (autosomal recessive, mast syndrome), NCOR1 …
GO:0019222	regulation of metabolic process	2.76e-10	2.5e-07	1.18	12830	4844	1671	747	[ZMYND8 - zinc finger, mynd-type containing 8, PCGF5 - polycomb group ring finger 5, ELL - elongation factor rna polymerase ii, AGAP1 - arfgap with gtpase domain, ankyrin repeat and ph domain 1, WTAP - wilms tumor 1 associated protein, WAC - ww domain containing adaptor with coiled-coil, PLAC8 - placenta-specific 8, PRRX1 - paired related homeobox 1, SERPINA3 - serpin peptidase inhibitor, clade a…
GO:0065008	regulation of biological quality	0.000718	0.0345	1.17	12830	2059	1671	314	[HSPA1B - heat shock 70kda protein 1b, RFC4 - replication factor c (activator 1) 4, 37kda, BNIP3L - bcl2/adenovirus e1b 19kda interacting protein 3-like, SERPINA3 - serpin peptidase inhibitor, clade a (alpha-1 antiproteinase, antitrypsin), member 3, RFC1 - replication factor c (activator 1) 1, 145kda, THEM4 - thioesterase superfamily member 4, STARD3 - star-related lipid transfer (start) domain c…
GO:0019538	protein metabolic process	4.09e-05	0.00353	1.16	12830	3046	1671	462	[AFG3L2 - afg3 atpase family member 3-like 2 (s. cerevisiae), SPRR3 - small proline-rich protein 3, C9orf3 - chromosome 9 open reading frame 3, WAC - ww domain containing adaptor with coiled-coil, MKRN1 - makorin ring finger protein 1, SPRR1B - small proline-rich protein 1b, ABCF1 - atp-binding cassette, sub-family f (gcn20), member 1, OS9 - osteosarcoma amplified 9, endoplasmic reticulum lectin,…
GO:0010468	regulation of gene expression	5.7e-05	0.00458	1.16	12830	2961	1671	449	[ZMYND8 - zinc finger, mynd-type containing 8, ELL - elongation factor rna polymerase ii, PCGF5 - polycomb group ring finger 5, WTAP - wilms tumor 1 associated protein, WAC - ww domain containing adaptor with coiled-coil, PLAC8 - placenta-specific 8, PRRX1 - paired related homeobox 1, CBX1 - chromobox homolog 1, ABCA2 - atp-binding cassette, sub-family a (abc1), member 2, ZNF280C - zinc finger pr…
GO:0009889	regulation of biosynthetic process	6.04e-05	0.0047	1.16	12830	2970	1671	450	[ZMYND8 - zinc finger, mynd-type containing 8, ELL - elongation factor rna polymerase ii, PCGF5 - polycomb group ring finger 5, WAC - ww domain containing adaptor with coiled-coil, PLAC8 - placenta-specific 8, PRRX1 - paired related homeobox 1, CBX1 - chromobox homolog 1, ABCA2 - atp-binding cassette, sub-family a (abc1), member 2, ZNF280C - zinc finger protein 280c, ABCF1 - atp-binding cassette,…
GO:0010556	regulation of macromolecule biosynthetic process	0.000168	0.011	1.16	12830	2826	1671	426	[ZMYND8 - zinc finger, mynd-type containing 8, ELL - elongation factor rna polymerase ii, PCGF5 - polycomb group ring finger 5, WAC - ww domain containing adaptor with coiled-coil, PLAC8 - placenta-specific 8, PRRX1 - paired related homeobox 1, CBX1 - chromobox homolog 1, ABCA2 - atp-binding cassette, sub-family a (abc1), member 2, ZNF280C - zinc finger protein 280c, ABCF1 - atp-binding cassette,…
GO:0016070	RNA metabolic process	0.000233	0.014	1.16	12830	2538	1671	385	[ELL - elongation factor rna polymerase ii, PCGF5 - polycomb group ring finger 5, WAC - ww domain containing adaptor with coiled-coil, WTAP - wilms tumor 1 associated protein, RNPC3 - rna-binding region (rnp1, rrm) containing 3, MKI67IP - mki67 (fha domain) interacting nucleolar phosphoprotein, ZNF280C - zinc finger protein 280c, NCOR1 - nuclear receptor corepressor 1, CNOT11 - ccr4-not transcrip…
GO:0031326	regulation of cellular biosynthetic process	0.000149	0.00989	1.15	12830	2939	1671	442	[ZMYND8 - zinc finger, mynd-type containing 8, ELL - elongation factor rna polymerase ii, PCGF5 - polycomb group ring finger 5, WAC - ww domain containing adaptor with coiled-coil, PLAC8 - placenta-specific 8, PRRX1 - paired related homeobox 1, CBX1 - chromobox homolog 1, ABCA2 - atp-binding cassette, sub-family a (abc1), member 2, ZNF280C - zinc finger protein 280c, ABCF1 - atp-binding cassette,…
GO:2000112	regulation of cellular macromolecule biosynthetic process	0.000579	0.0293	1.15	12830	2749	1671	410	[ZMYND8 - zinc finger, mynd-type containing 8, ELL - elongation factor rna polymerase ii, PCGF5 - polycomb group ring finger 5, WAC - ww domain containing adaptor with coiled-coil, PLAC8 - placenta-specific 8, PRRX1 - paired related homeobox 1, CBX1 - chromobox homolog 1, ABCA2 - atp-binding cassette, sub-family a (abc1), member 2, ZNF280C - zinc finger protein 280c, ABCF1 - atp-binding cassette,…
GO:0051171	regulation of nitrogen compound metabolic process	0.000899	0.0403	1.14	12830	2874	1671	425	[ZMYND8 - zinc finger, mynd-type containing 8, ELL - elongation factor rna polymerase ii, PCGF5 - polycomb group ring finger 5, WTAP - wilms tumor 1 associated protein, WAC - ww domain containing adaptor with coiled-coil, PLAC8 - placenta-specific 8, PRRX1 - paired related homeobox 1, CBX1 - chromobox homolog 1, ABCA2 - atp-binding cassette, sub-family a (abc1), member 2, ZNF280C - zinc finger pr…
GO:0050794	regulation of cellular process	5.9e-10	3.56e-07	1.13	12830	6968	1671	1023	[ELL - elongation factor rna polymerase ii, AGAP1 - arfgap with gtpase domain, ankyrin repeat and ph domain 1, PRRX1 - paired related homeobox 1, SERPINA3 - serpin peptidase inhibitor, clade a (alpha-1 antiproteinase, antitrypsin), member 3, PNLIP - pancreatic lipase, THEM4 - thioesterase superfamily member 4, CBX1 - chromobox homolog 1, ANKRD10 - ankyrin repeat domain 10, ABCA2 - atp-binding cas…
GO:0050789	regulation of biological process	4.07e-10	2.87e-07	1.12	12830	7336	1671	1071	[AFG3L2 - afg3 atpase family member 3-like 2 (s. cerevisiae), ELL - elongation factor rna polymerase ii, AGAP1 - arfgap with gtpase domain, ankyrin repeat and ph domain 1, PRRX1 - paired related homeobox 1, SERPINA3 - serpin peptidase inhibitor, clade a (alpha-1 antiproteinase, antitrypsin), member 3, PNLIP - pancreatic lipase, THEM4 - thioesterase superfamily member 4, CBX1 - chromobox homolog 1…
GO:0043170	macromolecule metabolic process	7.3e-06	0.000935	1.12	12830	5501	1671	799	[AFG3L2 - afg3 atpase family member 3-like 2 (s. cerevisiae), ELL - elongation factor rna polymerase ii, RNPC3 - rna-binding region (rnp1, rrm) containing 3, ZNF280C - zinc finger protein 280c, OS9 - osteosarcoma amplified 9, endoplasmic reticulum lectin, ABCF1 - atp-binding cassette, sub-family f (gcn20), member 1, GCNT2 - glucosaminyl (n-acetyl) transferase 2, i-branching enzyme (i blood group)…
GO:0065007	biological regulation	3e-10	2.54e-07	1.11	12830	7701	1671	1118	[AFG3L2 - afg3 atpase family member 3-like 2 (s. cerevisiae), ELL - elongation factor rna polymerase ii, AGAP1 - arfgap with gtpase domain, ankyrin repeat and ph domain 1, PRRX1 - paired related homeobox 1, SERPINA3 - serpin peptidase inhibitor, clade a (alpha-1 antiproteinase, antitrypsin), member 3, PNLIP - pancreatic lipase, THEM4 - thioesterase superfamily member 4, STARD3 - star-related lipi…
GO:0044238	primary metabolic process	2.27e-07	6.55e-05	1.11	12830	6507	1671	944	[AFG3L2 - afg3 atpase family member 3-like 2 (s. cerevisiae), ELL - elongation factor rna polymerase ii, RNPC3 - rna-binding region (rnp1, rrm) containing 3, PNLIP - pancreatic lipase, THEM4 - thioesterase superfamily member 4, STARD3 - star-related lipid transfer (start) domain containing 3, ABCA2 - atp-binding cassette, sub-family a (abc1), member 2, ZNF280C - zinc finger protein 280c, ABCF1 - …
GO:0071704	organic substance metabolic process	4.68e-06	0.000638	1.1	12830	6736	1671	962	[AFG3L2 - afg3 atpase family member 3-like 2 (s. cerevisiae), ELL - elongation factor rna polymerase ii, RNPC3 - rna-binding region (rnp1, rrm) containing 3, PNLIP - pancreatic lipase, THEM4 - thioesterase superfamily member 4, STARD3 - star-related lipid transfer (start) domain containing 3, ABCA2 - atp-binding cassette, sub-family a (abc1), member 2, ZNF280C - zinc finger protein 280c, ABCF1 - …
GO:0044260	cellular macromolecule metabolic process	0.000185	0.0118	1.1	12830	5006	1671	719	[AFG3L2 - afg3 atpase family member 3-like 2 (s. cerevisiae), PCGF5 - polycomb group ring finger 5, ELL - elongation factor rna polymerase ii, SPRR3 - small proline-rich protein 3, WTAP - wilms tumor 1 associated protein, WAC - ww domain containing adaptor with coiled-coil, MKRN1 - makorin ring finger protein 1, RNPC3 - rna-binding region (rnp1, rrm) containing 3, SPRR1B - small proline-rich prot…
GO:0044237	cellular metabolic process	4.17e-05	0.00353	1.09	12830	6500	1671	922	[AFG3L2 - afg3 atpase family member 3-like 2 (s. cerevisiae), ELL - elongation factor rna polymerase ii, RNPC3 - rna-binding region (rnp1, rrm) containing 3, PNLIP - pancreatic lipase, THEM4 - thioesterase superfamily member 4, STARD3 - star-related lipid transfer (start) domain containing 3, ZNF280C - zinc finger protein 280c, ABCF1 - atp-binding cassette, sub-family f (gcn20), member 1, OS9 - o…
GO:0008152	metabolic process	7.48e-05	0.00562	1.07	12830	7592	1671	1060	[AFG3L2 - afg3 atpase family member 3-like 2 (s. cerevisiae), ELL - elongation factor rna polymerase ii, RNPC3 - rna-binding region (rnp1, rrm) containing 3, PNLIP - pancreatic lipase, THEM4 - thioesterase superfamily member 4, STARD3 - star-related lipid transfer (start) domain containing 3, ABCA2 - atp-binding cassette, sub-family a (abc1), member 2, ZNF280C - zinc finger protein 280c, ABCF1 - …
GO:0008150	biological_process	0.000582	0.0293	1.02	12830	11645	1671	1552	[AFG3L2 - afg3 atpase family member 3-like 2 (s. cerevisiae), AGAP1 - arfgap with gtpase domain, ankyrin repeat and ph domain 1, C11orf58 - chromosome 11 open reading frame 58, PRRX1 - paired related homeobox 1, SERPINA3 - serpin peptidase inhibitor, clade a (alpha-1 antiproteinase, antitrypsin), member 3, RNPC3 - rna-binding region (rnp1, rrm) containing 3, PNLIP - pancreatic lipase, THEM4 - thi…
