# Supplementary material for: The White-Nose Syndrome Transcriptome: Activation of Anti-fungal Host Responses in Wing Tissue of Hibernating Little Brown Myotis
Source: PLoS Pathog. 2015 Oct 1;11(10):e1005168. doi: 10.1371/journal.ppat.1005168 (PMC4591128; doi:10.1371/journal.ppat.1005168)
Supplement: S8 Table — (XLSX) [file ppat.1005168.s010.xlsx]

## Sheet: Sheet1
Gene ID	transcript_id	KYMYLU06W	KYMYLU07W	KYMYLU11W	KYMYLU19W	KYMYLU23W	KYMYLU39W	sprot_Top_BLASTX_hit	TrEMBL_Top_BLASTX_hit	RNAMMER	prot_id	prot_coords	sprot_Top_BLASTP_hit	TrEMBL_Top_BLASTP_hit	Pfam	SignalP	TmHMM	eggnog	gene_ontology_blast	gene_ontology_pfam	transcript	peptide
GG1|c0_g1	GG1|c0_g1_i1	0	244.316	75.36	0	0	0	.	UniRef90_L8G3S6^UniRef90_L8G3S6^Q:291-4,H:183-278^98.96%ID^E:2e-59^.^.	.	.	.	.	.	.	.	.	.	.	.	.	.
GG10|c0_g1	GG10|c0_g1_i1	326.762	82.867	0	0	0	0	.	UniRef90_L8G059^UniRef90_L8G059^Q:248-54,H:1-65^100%ID^E:8e-40^.^.	.	.	.	.	.	.	.	.	.	.	.	.	.
GG100|c0_g1	GG100|c0_g1_i1	124.484	94.575	0	0	120.565	0	sp|Q92260|HSP70_PENCI^sp|Q92260|HSP70_PENCI^Q:245-3,H:87-167^95.06%ID^E:5e-36^.^.	UniRef90_A5HVI6^UniRef90_A5HVI6^Q:245-3,H:33-113^96.3%ID^E:7e-36^.^.	.	.	.	.	.	.	.	.	.	.	.	.	.
GG1000|c0_g1	GG1000|c0_g1_i1	119.881	46.028	85.248	23.405	123.406	136.534	.	UniRef90_L8G1H2^UniRef90_L8G1H2^Q:3-482,H:3447-3606^100%ID^E:4e-90^.^.	.	GG1000|c0_g1_i1|m.1889	3-482[+]	.	UniRef90_L8G1H2^UniRef90_L8G1H2^Q:1-160,H:3447-3606^100%ID^E:8e-96^.^.	.	.	.	.	.	.	.	.
GG1000|c1_g1	GG1000|c1_g1_i1	95.119	51.291	72.332	67.204	40.098	29.601	sp|Q4WR82|NRPS2_ASPFU^sp|Q4WR82|NRPS2_ASPFU^Q:24-1103,H:4205-4574^28.68%ID^E:7e-32^.^.`sp|Q4WR82|NRPS2_ASPFU^sp|Q4WR82|NRPS2_ASPFU^Q:84-1094,H:877-1249^25.46%ID^E:4e-24^.^.`sp|Q4WR82|NRPS2_ASPFU^sp|Q4WR82|NRPS2_ASPFU^Q:21-1097,H:3102-3474^23.77%ID^E:9e-12^.^.`sp|Q4WR82|NRPS2_ASPFU^sp|Q4WR82|NRPS2_ASPFU^Q:18-1097,H:3646-4015^26.38%ID^E:1e-11^.^.`sp|Q4WR82|NRPS2_ASPFU^sp|Q4WR82|NRPS2_ASPFU^Q:24-926…	UniRef90_L8G1H2^UniRef90_L8G1H2^Q:3-1121,H:3080-3452^100%ID^E:0^.^.`UniRef90_L8G1H2^UniRef90_L8G1H2^Q:18-1025,H:2539-2881^27.95%ID^E:1e-21^.^.`UniRef90_L8G1H2^UniRef90_L8G1H2^Q:18-1034,H:2002-2340^27.02%ID^E:1e-21^.^.`UniRef90_L8G1H2^UniRef90_L8G1H2^Q:18-863,H:927-1217^27.85%ID^E:7e-19^.^.	.	GG1000|c1_g1_i1|m.1891	3-1121[+]	sp|Q4WR82|NRPS2_ASPFU^sp|Q4WR82|NRPS2_ASPFU^Q:8-367,H:4205-4574^28.68%ID^E:6e-32^.^.`sp|Q4WR82|NRPS2_ASPFU^sp|Q4WR82|NRPS2_ASPFU^Q:28-364,H:877-1249^25.46%ID^E:4e-24^.^.`sp|Q4WR82|NRPS2_ASPFU^sp|Q4WR82|NRPS2_ASPFU^Q:7-365,H:3102-3474^23.77%ID^E:8e-12^.^.`sp|Q4WR82|NRPS2_ASPFU^sp|Q4WR82|NRPS2_ASPFU^Q:6-365,H:3646-4015^26.38%ID^E:1e-11^.^.`sp|Q4WR82|NRPS2_ASPFU^sp|Q4WR82|NRPS2_ASPFU^Q:8-308,H:1984-…	UniRef90_L8G1H2^UniRef90_L8G1H2^Q:1-373,H:3080-3452^100%ID^E:0^.^.`UniRef90_L8G1H2^UniRef90_L8G1H2^Q:6-341,H:2539-2881^27.95%ID^E:9e-22^.^.`UniRef90_L8G1H2^UniRef90_L8G1H2^Q:6-344,H:2002-2340^27.02%ID^E:1e-21^.^.`UniRef90_L8G1H2^UniRef90_L8G1H2^Q:6-287,H:927-1217^27.85%ID^E:6e-19^.^.	PF00550.20^PP-binding^Phosphopantetheine attachment site^12-76^E:4.3e-11`PF00668.15^Condensation^Condensation domain^119-202^E:2.3e-09`PF00668.15^Condensation^Condensation domain^229-367^E:1.1e-13	.	.	.	.	.	.	.
GG1000|c2_g1	GG1000|c2_g1_i1	134.223	34.403	21.226	52.507	255.446	0	sp|O43103|SID2_USTMA^sp|O43103|SID2_USTMA^Q:75-575,H:3019-3193^27.27%ID^E:2e-15^.^.`sp|O43103|SID2_USTMA^sp|O43103|SID2_USTMA^Q:6-572,H:785-975^28.5%ID^E:3e-10^.^.`sp|O43103|SID2_USTMA^sp|O43103|SID2_USTMA^Q:108-578,H:3587-3752^27.33%ID^E:4e-06^.^.	UniRef90_L8G1H2^UniRef90_L8G1H2^Q:3-584,H:2515-2708^100%ID^E:8e-121^.^.`UniRef90_L8G1H2^UniRef90_L8G1H2^Q:75-578,H:3085-3262^30.17%ID^E:4e-13^.^.`UniRef90_L8G1H2^UniRef90_L8G1H2^Q:75-575,H:927-1106^28.96%ID^E:7e-12^.^.`UniRef90_L8G1H2^UniRef90_L8G1H2^Q:72-578,H:2001-2180^27.07%ID^E:5e-09^.^.	.	GG1000|c2_g1_i1|m.1892	3-584[+]	sp|O43103|SID2_USTMA^sp|O43103|SID2_USTMA^Q:25-191,H:3019-3193^27.27%ID^E:2e-15^.^.`sp|O43103|SID2_USTMA^sp|O43103|SID2_USTMA^Q:2-190,H:785-975^28.5%ID^E:2e-10^.^.`sp|O43103|SID2_USTMA^sp|O43103|SID2_USTMA^Q:53-191,H:1975-2120^28.57%ID^E:8e-08^.^.`sp|O43103|SID2_USTMA^sp|O43103|SID2_USTMA^Q:36-192,H:3587-3752^27.33%ID^E:4e-06^.^.	UniRef90_L8G1H2^UniRef90_L8G1H2^Q:1-194,H:2515-2708^100%ID^E:7e-121^.^.`UniRef90_L8G1H2^UniRef90_L8G1H2^Q:25-192,H:3085-3262^30.17%ID^E:3e-13^.^.`UniRef90_L8G1H2^UniRef90_L8G1H2^Q:25-191,H:927-1106^28.96%ID^E:6e-12^.^.`UniRef90_L8G1H2^UniRef90_L8G1H2^Q:24-192,H:2001-2180^27.07%ID^E:5e-09^.^.	PF00550.20^PP-binding^Phosphopantetheine attachment site^32-94^E:1e-10`PF00668.15^Condensation^Condensation domain^130-188^E:1.2e-07	.	.	.	.	.	.	.
GG1000|c3_g1	GG1000|c3_g1_i1	91.443	93.629	28.899	95.21	0	0	.	UniRef90_L8G1H2^UniRef90_L8G1H2^Q:1-477,H:2925-3083^99.37%ID^E:5e-97^.^.	.	GG1000|c3_g1_i1|m.1893	1-477[+]	.	UniRef90_L8G1H2^UniRef90_L8G1H2^Q:1-159,H:2925-3083^99.37%ID^E:5e-97^.^.	.	.	.	.	.	.	.	.
GG1000|c4_g1	GG1000|c4_g1_i1	113.712	0	0	0	0	0	.	UniRef90_L8G1H2^UniRef90_L8G1H2^Q:1-255,H:2800-2884^100%ID^E:3e-51^.^.	.	.	.	.	.	.	.	.	.	.	.	.	.
GG1001|c0_g1	GG1001|c0_g1_i1	0	72.177	237.643	122.323	64.422	95.028	sp|Q4WYG2|NRPS5_ASPFU^sp|Q4WYG2|NRPS5_ASPFU^Q:26-460,H:819-970^31.61%ID^E:2e-14^.^.	UniRef90_L8G1H2^UniRef90_L8G1H2^Q:2-469,H:2283-2438^100%ID^E:1e-99^.^.`UniRef90_L8G1H2^UniRef90_L8G1H2^Q:143-463,H:708-814^32.41%ID^E:7e-07^.^.	.	GG1001|c0_g1_i1|m.1895	2-469[+]	sp|Q4WYG2|NRPS5_ASPFU^sp|Q4WYG2|NRPS5_ASPFU^Q:9-153,H:819-970^31.61%ID^E:1e-14^.^.	UniRef90_L8G1H2^UniRef90_L8G1H2^Q:1-156,H:2283-2438^100%ID^E:9e-100^.^.`UniRef90_L8G1H2^UniRef90_L8G1H2^Q:48-154,H:708-814^32.41%ID^E:6e-07^.^.	PF00668.15^Condensation^Condensation domain^32-102^E:8.6e-09	.	.	.	.	.	.	.
GG1001|c1_g1	GG1001|c1_g1_i1	0	70.153	605.593	0	0	0	sp|Q4WR82|NRPS2_ASPFU^sp|Q4WR82|NRPS2_ASPFU^Q:44-271,H:1093-1167^36.25%ID^E:3e-07^.^.	UniRef90_L8G1H2^UniRef90_L8G1H2^Q:2-274,H:2194-2284^100%ID^E:3e-53^.^.	.	.	.	.	.	.	.	.	.	.	.	.	.
GG1002|c0_g1	GG1002|c0_g1_i1	135.129	124.959	122.055	116.77	121.453	158.206	sp|Q9P3I3|ARGD_NEUCR^sp|Q9P3I3|ARGD_NEUCR^Q:188-1444,H:39-457^69.69%ID^E:0^.^.	UniRef90_L8FSC6^UniRef90_L8FSC6^Q:38-1459,H:1-474^100%ID^E:0^.^.	.	GG1002|c0_g1_i1|m.1897	38-1462[+]	sp|Q9P3I3|ARGD_NEUCR^sp|Q9P3I3|ARGD_NEUCR^Q:51-469,H:39-457^69.69%ID^E:0^.^.	UniRef90_L8FSC6^UniRef90_L8FSC6^Q:1-474,H:1-474^100%ID^E:0^.^.	PF00202.16^Aminotran_3^Aminotransferase class-III^88-416^E:3.4e-94	.	.	.	.	GO:0008483^molecular_function^transaminase activity`GO:0030170^molecular_function^pyridoxal phosphate binding	.	.
GG1003|c0_g1	GG1003|c0_g1_i1	71.709	273.816	0	167.152	285.274	0	sp|Q9UTL3|RPIA_SCHPO^sp|Q9UTL3|RPIA_SCHPO^Q:23-256,H:163-222^41.03%ID^E:1e-08^.^.	UniRef90_L8FRR2^UniRef90_L8FRR2^Q:2-304,H:250-350^100%ID^E:5e-64^.^.	.	GG1003|c0_g1_i1|m.1899	2-304[+]	sp|Q9UTL3|RPIA_SCHPO^sp|Q9UTL3|RPIA_SCHPO^Q:8-85,H:163-222^41.03%ID^E:9e-09^.^.	UniRef90_L8FRR2^UniRef90_L8FRR2^Q:1-101,H:250-350^100%ID^E:5e-64^.^.	.	.	.	.	.	.	.	.
GG1003|c1_g1	GG1003|c1_g1_i1	39.041	60.059	0	61.137	121.995	90.016	sp|Q4P6V4|RPIA_USTMA^sp|Q4P6V4|RPIA_USTMA^Q:34-642,H:9-178^46.08%ID^E:2e-41^.^.	UniRef90_L8FRR2^UniRef90_L8FRR2^Q:1-642,H:36-249^100%ID^E:1e-142^.^.	.	GG1003|c1_g1_i1|m.1900	1-642[+]	sp|Q6CFH4|RPIA_YARLI^sp|Q6CFH4|RPIA_YARLI^Q:37-212,H:5-152^49.15%ID^E:1e-44^.^.	UniRef90_L8FRR2^UniRef90_L8FRR2^Q:1-214,H:36-249^100%ID^E:1e-151^.^.	PF06026.9^Rib_5-P_isom_A^Ribose 5-phosphate isomerase A (phosphoriboisomerase A)^137-213^E:8.7e-25	.	.	.	.	GO:0004751^molecular_function^ribose-5-phosphate isomerase activity`GO:0009052^biological_process^pentose-phosphate shunt, non-oxidative branch	.	.
GG1004|c0_g1	GG1004|c0_g1_i1	42.876	66.072	105.974	222.203	235.252	160.291	sp|Q7RX39|SVF1_NEUCR^sp|Q7RX39|SVF1_NEUCR^Q:32-1150,H:1-373^63.27%ID^E:6e-179^.^.	UniRef90_L8G974^UniRef90_L8G974^Q:32-1150,H:1-373^100%ID^E:0^.^.	.	GG1004|c0_g1_i1|m.1901	2-1222[-]	.	.	.	.	.	.	.	.	.	.
GG1004|c0_g1	GG1004|c0_g1_i1	42.876	66.072	105.974	222.203	235.252	160.291	sp|Q7RX39|SVF1_NEUCR^sp|Q7RX39|SVF1_NEUCR^Q:32-1150,H:1-373^63.27%ID^E:6e-179^.^.	UniRef90_L8G974^UniRef90_L8G974^Q:32-1150,H:1-373^100%ID^E:0^.^.	.	GG1004|c0_g1_i1|m.1902	2-1177[+]	sp|Q7RX39|SVF1_NEUCR^sp|Q7RX39|SVF1_NEUCR^Q:11-391,H:1-381^63.52%ID^E:0^.^.	UniRef90_L8G974^UniRef90_L8G974^Q:11-391,H:1-381^100%ID^E:0^.^.	PF08622.5^Svf1^Svf1-like^63-389^E:1.1e-123	.	.	.	.	GO:0006979^biological_process^response to oxidative stress	.	.
GG1005|c0_g1	GG1005|c0_g1_i1	151.272	317.593	418.065	75.485	86.522	212.849	.	UniRef90_L8FNR9^UniRef90_L8FNR9^Q:31-750,H:1-240^100%ID^E:4e-102^.^.	.	GG1005|c0_g1_i1|m.1905	1-831[+]	.	UniRef90_L8FNR9^UniRef90_L8FNR9^Q:11-258,H:1-248^98.79%ID^E:7e-170^.^.	PF13902.1^R3H-assoc^R3H-associated N-terminal domain^77-145^E:3.5e-11	.	.	.	.	.	.	.
GG1006|c0_g1	GG1006|c0_g1_i1	0	0	273.216	226.988	0	0	.	UniRef90_L8G709^UniRef90_L8G709^Q:82-234,H:14-64^100%ID^E:2e-25^.^.	.	.	.	.	.	.	.	.	.	.	.	.	.
GG1006|c1_g1	GG1006|c1_g1_i1	175.086	89.302	551.146	0	58.582	0	.	UniRef90_L8G709^UniRef90_L8G709^Q:2-295,H:280-377^100%ID^E:1e-63^.^.	.	.	.	.	.	.	.	.	.	.	.	.	.
GG1006|c2_g1	GG1006|c2_g1_i1	33.191	76.443	251.676	51.818	0	50.236	.	UniRef90_L8G709^UniRef90_L8G709^Q:6-452,H:73-221^100%ID^E:6e-74^.^.	.	GG1006|c2_g1_i1|m.1908	3-452[+]	.	UniRef90_L8G709^UniRef90_L8G709^Q:2-150,H:73-221^100%ID^E:2e-96^.^.	.	.	.	.	.	.	.	.
GG1007|c0_g1	GG1007|c0_g1_i1	0	0	52.811	217.446	112.426	82.826	.	UniRef90_L8FRS8^UniRef90_L8FRS8^Q:23-343,H:1-107^100%ID^E:3e-43^.^.	.	GG1007|c0_g1_i1|m.1911	2-343[+]	.	UniRef90_L8FRS8^UniRef90_L8FRS8^Q:8-114,H:1-107^100%ID^E:6e-65^.^.	.	.	.	.	.	.	.	.
GG1008|c0_g1	GG1008|c0_g1_i1	123.046	0	0	286.31	119.238	0	sp|P33288|RAD18_NEUCR^sp|P33288|RAD18_NEUCR^Q:42-248,H:248-316^63.77%ID^E:1e-23^.^.	UniRef90_L8G8J9^UniRef90_L8G8J9^Q:3-248,H:212-293^100%ID^E:7e-50^.^.	.	.	.	.	.	.	.	.	.	.	.	.	.
GG1009|c0_g1	GG1009|c0_g1_i1	63.793	57.119	151.161	74.669	0	0	.	UniRef90_L8G526^UniRef90_L8G526^Q:1-465,H:325-479^94.84%ID^E:2e-103^.^.	.	GG1009|c0_g1_i1|m.1912	1-459[+]	.	UniRef90_L8G526^UniRef90_L8G526^Q:1-152,H:325-476^95.39%ID^E:1e-102^.^.	.	.	.	.	.	.	.	.
GG1009|c1_g1	GG1009|c1_g1_i1	0	69.515	85.728	0	0	0	.	UniRef90_L8G526^UniRef90_L8G526^Q:3-275,H:144-234^89.01%ID^E:4e-25^.^.	.	.	.	.	.	.	.	.	.	.	.	.	.
GG101|c0_g1	GG101|c0_g1_i1	48.023	515.048	181.647	0	0	71.631	sp|O93866|HSP70_TRIRU^sp|O93866|HSP70_TRIRU^Q:370-2,H:466-588^86.99%ID^E:8e-57^.^.	UniRef90_I3SVX2^UniRef90_I3SVX2^Q:370-2,H:58-180^86.99%ID^E:2e-58^.^.	.	GG101|c0_g1_i1|m.95	2-370[-]	sp|Q96W30|HSP72_PARBA^sp|Q96W30|HSP72_PARBA^Q:1-123,H:466-588^87.8%ID^E:1e-67^.^.	UniRef90_I3SVX2^UniRef90_I3SVX2^Q:1-123,H:58-180^86.99%ID^E:2e-69^.^.	PF00012.15^HSP70^Hsp70 protein^1-120^E:7.2e-30	.	.	.	.	.	.	.
GG1010|c0_g1	GG1010|c0_g1_i1	92.444	92.581	175.748	72.573	29.239	71.939	.	UniRef90_L8FU31^UniRef90_L8FU31^Q:3-1148,H:547-928^99.74%ID^E:0^.^.	.	GG1010|c0_g1_i1|m.1913	3-1148[+]	.	UniRef90_L8FU31^UniRef90_L8FU31^Q:1-382,H:547-928^99.74%ID^E:0^.^.	.	.	.	.	.	.	.	.
GG1010|c2_g1	GG1010|c2_g1_i1	112.945	28.883	249.599	0	76.907	0	.	UniRef90_L8FU31^UniRef90_L8FU31^Q:2-421,H:58-197^100%ID^E:2e-65^.^.	.	GG1010|c2_g1_i1|m.1916	2-421[+]	.	UniRef90_L8FU31^UniRef90_L8FU31^Q:1-140,H:58-197^100%ID^E:2e-87^.^.	.	.	.	.	.	.	.	.
GG1011|c0_g1	GG1011|c0_g1_i1	40.191	15.459	57.23	78.659	41.827	30.865	sp|O74308|YOG2_SCHPO^sp|O74308|YOG2_SCHPO^Q:17-169,H:154-204^62.75%ID^E:2e-14^.^.	UniRef90_L8G5C9^UniRef90_L8G5C9^Q:2-628,H:185-393^100%ID^E:5e-129^.^.	.	GG1011|c0_g1_i1|m.1917	2-628[+]	sp|O74308|YOG2_SCHPO^sp|O74308|YOG2_SCHPO^Q:6-56,H:154-204^62.75%ID^E:8e-15^.^.	UniRef90_L8G5C9^UniRef90_L8G5C9^Q:1-209,H:185-393^100%ID^E:1e-150^.^.	PF00172.13^Zn_clus^Fungal Zn(2)-Cys(6) binuclear cluster domain^24-58^E:8.1e-09	.	.	.	.	GO:0000981^molecular_function^sequence-specific DNA binding RNA polymerase II transcription factor activity`GO:0008270^molecular_function^zinc ion binding`GO:0006355^biological_process^regulation of transcription, DNA-templated`GO:0005634^cellular_component^nucleus	.	.
GG1012|c0_g1	GG1012|c0_g1_i1	0	0	44.481	109.868	0	0	sp|Q02336|ADA2_YEAST^sp|Q02336|ADA2_YEAST^Q:1-372,H:179-294^46.4%ID^E:9e-31^.^.	UniRef90_L8G9A8^UniRef90_L8G9A8^Q:1-372,H:208-331^100%ID^E:7e-82^.^.	.	GG1012|c0_g1_i1|m.1920	1-372[+]	sp|Q02336|ADA2_YEAST^sp|Q02336|ADA2_YEAST^Q:1-124,H:179-294^46.4%ID^E:8e-31^.^.	UniRef90_L8G9A8^UniRef90_L8G9A8^Q:1-124,H:208-331^100%ID^E:6e-82^.^.	.	.	.	.	.	.	.	.
GG1013|c0_g1	GG1013|c0_g1_i1	0	0	126.622	105.083	0	383.329	sp|Q59WH0|ADA2_CANAL^sp|Q59WH0|ADA2_CANAL^Q:26-238,H:343-407^45.07%ID^E:2e-09^.^.	UniRef90_L8G9A8^UniRef90_L8G9A8^Q:2-238,H:409-487^100%ID^E:5e-46^.^.	.	.	.	.	.	.	.	.	.	.	.	.	.
GG1014|c0_g1	GG1014|c0_g1_i1	61.843	47.293	58.377	0	0	0	sp|Q9URW9|YLX7_SCHPO^sp|Q9URW9|YLX7_SCHPO^Q:9-326,H:313-422^45.45%ID^E:1e-18^.^.	UniRef90_L8FU93^UniRef90_L8FU93^Q:3-326,H:297-404^100%ID^E:8e-69^.^.	.	GG1014|c0_g1_i1|m.1922	3-326[+]	sp|Q9URW9|YLX7_SCHPO^sp|Q9URW9|YLX7_SCHPO^Q:3-108,H:313-422^45.45%ID^E:9e-19^.^.	UniRef90_L8FU93^UniRef90_L8FU93^Q:1-108,H:297-404^100%ID^E:7e-69^.^.	PF00171.17^Aldedh^Aldehyde dehydrogenase family^2-108^E:4.7e-26	.	.	.	.	GO:0016491^molecular_function^oxidoreductase activity`GO:0008152^biological_process^metabolic process`GO:0055114^biological_process^oxidation-reduction process	.	.
GG1015|c0_g1	GG1015|c0_g1_i1	0	0	0	267.342	57.544	0	.	UniRef90_L8G348^UniRef90_L8G348^Q:119-337,H:156-228^100%ID^E:8e-42^.^.	.	GG1015|c0_g1_i1|m.1923	2-337[+]	.	UniRef90_L8G348^UniRef90_L8G348^Q:1-112,H:117-228^100%ID^E:4e-69^.^.	.	.	.	.	.	.	.	.
GG1016|c0_g1	GG1016|c0_g1_i1	7570.24	8103.12	4063.28	3457.57	3283.09	3699.12	.	UniRef90_L8GBH5^UniRef90_L8GBH5^Q:50-292,H:1-63^77.78%ID^E:7e-33^.^.	.	.	.	.	.	.	.	.	.	.	.	.	.
GG1016|c0_g1	GG1016|c0_g1_i2	7570.24	8103.12	4063.28	3457.57	3283.09	3699.12	.	UniRef90_L8GBH5^UniRef90_L8GBH5^Q:50-289,H:1-80^100%ID^E:6e-51^.^.	.	.	.	.	.	.	.	.	.	.	.	.	.
GG1016|c0_g1	GG1016|c0_g1_i3	7570.24	8103.12	4063.28	3457.57	3283.09	3699.12	.	UniRef90_L8GBH5^UniRef90_L8GBH5^Q:50-238,H:1-63^100%ID^E:2e-37^.^.	.	.	.	.	.	.	.	.	.	.	.	.	.
GG1016|c0_g1	GG1016|c0_g1_i4	7570.24	8103.12	4063.28	3457.57	3283.09	3699.12	.	UniRef90_L8GBH5^UniRef90_L8GBH5^Q:50-343,H:1-80^81.63%ID^E:2e-46^.^.	.	.	.	.	.	.	.	.	.	.	.	.	.
GG1017|c0_g1	GG1017|c0_g1_i1	0	37.764	27.959	123.148	123.976	91.505	sp|Q7SDZ1|ISN1_NEUCR^sp|Q7SDZ1|ISN1_NEUCR^Q:2-1027,H:74-426^63.56%ID^E:2e-154^.^.	UniRef90_L8FUY0^UniRef90_L8FUY0^Q:2-1051,H:77-426^99.71%ID^E:0^.^.	.	GG1017|c0_g1_i1|m.1925	2-1054[+]	sp|Q7SDZ1|ISN1_NEUCR^sp|Q7SDZ1|ISN1_NEUCR^Q:1-342,H:74-426^63.56%ID^E:1e-154^.^.	UniRef90_L8FUY0^UniRef90_L8FUY0^Q:1-350,H:77-426^99.71%ID^E:0^.^.	PF06437.6^ISN1^IMP-specific 5'-nucleotidase^5-335^E:3e-151	.	.	.	.	GO:0000287^molecular_function^magnesium ion binding`GO:0016791^molecular_function^phosphatase activity`GO:0009117^biological_process^nucleotide metabolic process	.	.
GG1018|c0_g1	GG1018|c0_g1_i1	88.758	37.302	46.029	120.401	68.151	62.88	sp|B0F481|BIODA_ARATH^sp|B0F481|BIODA_ARATH^Q:21-1244,H:446-827^38.19%ID^E:5e-75^.^.	UniRef90_L8FS07^UniRef90_L8FS07^Q:3-1244,H:366-779^99.76%ID^E:0^.^.	.	GG1018|c0_g1_i1|m.1928	3-1247[+]	sp|B0F481|BIODA_ARATH^sp|B0F481|BIODA_ARATH^Q:7-414,H:446-827^38.57%ID^E:7e-80^.^.	UniRef90_L8FS07^UniRef90_L8FS07^Q:1-414,H:366-779^99.76%ID^E:0^.^.	PF00202.16^Aminotran_3^Aminotransferase class-III^4-178^E:2.6e-12`PF00202.16^Aminotran_3^Aminotransferase class-III^204-290^E:8.5e-14	.	.	.	.	GO:0008483^molecular_function^transaminase activity`GO:0030170^molecular_function^pyridoxal phosphate binding	.	.
GG1019|c0_g1	GG1019|c0_g1_i1	0	205.678	0	210.156	0	0	.	UniRef90_L8FS07^UniRef90_L8FS07^Q:2-238,H:182-260^100%ID^E:4e-46^.^.	.	.	.	.	.	.	.	.	.	.	.	.	.
GG102|c0_g1	GG102|c0_g1_i1	0	92.406	190.124	0	0	0	sp|A2R989|BGLI_ASPNC^sp|A2R989|BGLI_ASPNC^Q:282-130,H:334-382^47.06%ID^E:1e-21^.^.`sp|A2R989|BGLI_ASPNC^sp|A2R989|BGLI_ASPNC^Q:128-21,H:380-415^58.33%ID^E:1e-21^.^.`sp|A2R989|BGLI_ASPNC^sp|A2R989|BGLI_ASPNC^Q:346-275,H:312-335^70.83%ID^E:1e-21^.^.	UniRef90_L8G9I9^UniRef90_L8G9I9^Q:131-3,H:338-380^97.67%ID^E:6e-38^.^.`UniRef90_L8G9I9^UniRef90_L8G9I9^Q:213-130,H:314-341^100%ID^E:6e-38^.^.`UniRef90_L8G9I9^UniRef90_L8G9I9^Q:349-218,H:269-312^88.64%ID^E:6e-38^.^.	.	.	.	.	.	.	.	.	.	.	.	.	.
GG1020|c0_g1	GG1020|c0_g1_i1	151.367	80.699	154.894	109.616	122.406	108.412	sp|O32102|BESA_BACSU^sp|O32102|BESA_BACSU^Q:39-881,H:8-275^31.19%ID^E:1e-28^.^.	UniRef90_L8G615^UniRef90_L8G615^Q:27-917,H:1-297^100%ID^E:0^.^.	.	GG1020|c0_g1_i1|m.1931	3-920[+]	sp|O32102|BESA_BACSU^sp|O32102|BESA_BACSU^Q:13-293,H:8-275^31.19%ID^E:1e-28^.^.	UniRef90_L8G615^UniRef90_L8G615^Q:9-305,H:1-297^100%ID^E:0^.^.	PF00756.15^Esterase^Putative esterase^42-211^E:1.1e-15`PF00326.16^Peptidase_S9^Prolyl oligopeptidase family^143-194^E:1.4e-05	.	.	.	.	GO:0008236^molecular_function^serine-type peptidase activity`GO:0006508^biological_process^proteolysis	.	.
GG1021|c0_g1	GG1021|c0_g1_i1	371.802	114.105	35.22	231.978	151.972	560.362	.	UniRef90_L8GA17^UniRef90_L8GA17^Q:31-378,H:1-116^100%ID^E:3e-60^.^.	.	GG1021|c0_g1_i1|m.1933	1-381[+]	.	UniRef90_L8GA17^UniRef90_L8GA17^Q:11-126,H:1-116^100%ID^E:3e-77^.^.	.	.	ExpAA=22.74^PredHel=1^Topology=o35-57i	.	.	.	.	.
GG1022|c0_g1	GG1022|c0_g1_i1	81.683	20.917	0	106.383	0	207.364	.	UniRef90_L8G9L3^UniRef90_L8G9L3^Q:67-483,H:395-533^100%ID^E:4e-64^.^.	.	GG1022|c0_g1_i1|m.1935	1-486[+]	.	UniRef90_L8G9L3^UniRef90_L8G9L3^Q:1-161,H:373-533^100%ID^E:5e-102^.^.	.	.	.	.	.	.	.	.
GG1022|c1_g1	GG1022|c1_g1_i1	185.539	94.585	0	96.171	185.763	0	.	UniRef90_L8G9L3^UniRef90_L8G9L3^Q:48-326,H:287-379^100%ID^E:4e-57^.^.	.	GG1022|c1_g1_i1|m.1937	3-326[+]	.	UniRef90_L8G9L3^UniRef90_L8G9L3^Q:1-108,H:272-379^100%ID^E:8e-67^.^.	.	.	.	.	.	.	.	.
GG1022|c2_g1	GG1022|c2_g1_i1	266.294	0	0	68.923	0	0	.	UniRef90_L8G9L3^UniRef90_L8G9L3^Q:1-213,H:178-248^100%ID^E:3e-39^.^.	.	.	.	.	.	.	.	.	.	.	.	.	.
GG1023|c1_g1	GG1023|c1_g1_i1	0	0	0	118.081	111.996	0	sp|P45857|ACDB_BACSU^sp|P45857|ACDB_BACSU^Q:218-598,H:99-227^40.31%ID^E:2e-21^.^.	UniRef90_L8GDH7^UniRef90_L8GDH7^Q:2-598,H:62-260^100%ID^E:3e-120^.^.	.	GG1023|c1_g1_i1|m.1938	2-598[+]	sp|Q9VSA3|ACADM_DROME^sp|Q9VSA3|ACADM_DROME^Q:21-199,H:82-263^36.41%ID^E:1e-24^.^.	UniRef90_L8GDH7^UniRef90_L8GDH7^Q:1-199,H:62-260^100%ID^E:2e-140^.^.	PF02771.11^Acyl-CoA_dh_N^Acyl-CoA dehydrogenase, N-terminal domain^34-89^E:2.8e-10`PF02770.14^Acyl-CoA_dh_M^Acyl-CoA dehydrogenase, middle domain^94-145^E:2.6e-22	.	.	.	.	GO:0016627^molecular_function^oxidoreductase activity, acting on the CH-CH group of donors`GO:0050660^molecular_function^flavin adenine dinucleotide binding`GO:0008152^biological_process^metabolic process`GO:0055114^biological_process^oxidation-reduction process`GO:0003995^molecular_function^acyl-CoA dehydrogenase activity	.	.
GG1023|c2_g1	GG1023|c2_g1_i1	0	0	68.598	113.13	217.067	106.522	.	UniRef90_L8GDH7^UniRef90_L8GDH7^Q:3-293,H:334-430^100%ID^E:1e-47^.^.	.	.	.	.	.	.	.	.	.	.	.	.	.
GG1024|c0_g1	GG1024|c0_g1_i1	0	43.829	54.104	0	0	0	sp|Q872S3|OS9_NEUCR^sp|Q872S3|OS9_NEUCR^Q:15-284,H:246-336^58.24%ID^E:4e-30^.^.	UniRef90_L8FPL2^UniRef90_L8FPL2^Q:3-338,H:221-332^100%ID^E:5e-73^.^.	.	GG1024|c0_g1_i1|m.1940	3-338[+]	sp|Q872S3|OS9_NEUCR^sp|Q872S3|OS9_NEUCR^Q:5-94,H:246-336^58.24%ID^E:4e-30^.^.	UniRef90_L8FPL2^UniRef90_L8FPL2^Q:1-112,H:221-332^100%ID^E:4e-73^.^.	.	.	.	.	.	.	.	.
GG1024|c1_g1	GG1024|c1_g1_i1	187.723	164.841	50.88	41.917	27.698	122.606	.	UniRef90_L8FPL2^UniRef90_L8FPL2^Q:49-516,H:345-500^100%ID^E:7e-85^.^.	.	GG1024|c1_g1_i1|m.1941	1-516[+]	.	UniRef90_L8FPL2^UniRef90_L8FPL2^Q:1-172,H:329-500^100%ID^E:4e-113^.^.	.	.	.	.	.	.	.	.
GG1025|c0_g1	GG1025|c0_g1_i1	0	0	0	237.307	0	0	.	UniRef90_L8G4N1^UniRef90_L8G4N1^Q:1-327,H:551-659^100%ID^E:2e-70^.^.	.	GG1025|c0_g1_i1|m.1942	1-327[+]	.	UniRef90_L8G4N1^UniRef90_L8G4N1^Q:1-109,H:551-659^100%ID^E:2e-70^.^.	.	.	.	.	.	.	.	.
GG1026|c0_g1	GG1026|c0_g1_i1	76.877	0	0	238.88	0	0	.	UniRef90_L8G4N1^UniRef90_L8G4N1^Q:3-245,H:769-849^100%ID^E:2e-31^.^.	.	.	.	.	.	.	.	.	.	.	.	.	.
GG1027|c0_g1	GG1027|c0_g1_i1	93.233	71.674	44.236	36.461	0	0	.	UniRef90_L8G656^UniRef90_L8G656^Q:83-568,H:137-285^91.36%ID^E:2e-98^.^.	.	.	.	.	.	.	.	.	.	.	.	.	.
GG1028|c0_g1	GG1028|c0_g1_i1	196.194	263.013	763.74	534.616	495.921	694.061	sp|Q9XVV5|DPM3_CAEEL^sp|Q9XVV5|DPM3_CAEEL^Q:76-243,H:24-93^35.71%ID^E:2e-06^.^.	UniRef90_L8G1H7^UniRef90_L8G1H7^Q:70-252,H:32-92^100%ID^E:2e-35^.^.	.	.	.	.	.	.	.	.	.	.	.	.	.
GG1028|c0_g1	GG1028|c0_g1_i2	196.194	263.013	763.74	534.616	495.921	694.061	sp|Q9XVV5|DPM3_CAEEL^sp|Q9XVV5|DPM3_CAEEL^Q:149-316,H:24-93^35.71%ID^E:1e-06^.^.	UniRef90_L8G1H7^UniRef90_L8G1H7^Q:50-325,H:1-92^100%ID^E:1e-37^.^.	.	GG1028|c0_g1_i2|m.1943	2-328[+]	sp|Q3ZC71|DPM3_BOVIN^sp|Q3ZC71|DPM3_BOVIN^Q:17-105,H:1-90^40.66%ID^E:9e-08^.^.	UniRef90_L8G1H7^UniRef90_L8G1H7^Q:17-108,H:1-92^100%ID^E:1e-57^.^.	PF08285.6^DPM3^Dolichol-phosphate mannosyltransferase subunit 3 (DPM3)^17-107^E:1.8e-33	.	ExpAA=44.22^PredHel=2^Topology=i26-48o58-80i	.	.	.	.	.
GG1029|c0_g1	GG1029|c0_g1_i1	38.124	58.496	72.214	89.182	233.542	0	sp|O74358|APC13_SCHPO^sp|O74358|APC13_SCHPO^Q:59-334,H:2-93^34.74%ID^E:5e-08^.^.	UniRef90_L8FYL4^UniRef90_L8FYL4^Q:50-370,H:1-107^100%ID^E:8e-73^.^.	.	GG1029|c0_g1_i1|m.1944	50-373[+]	sp|O74358|APC13_SCHPO^sp|O74358|APC13_SCHPO^Q:4-95,H:2-93^34.74%ID^E:2e-08^.^.	UniRef90_L8FYL4^UniRef90_L8FYL4^Q:1-107,H:1-107^100%ID^E:2e-73^.^.	PF05839.6^Apc13p^Apc13p protein^3-89^E:5.7e-32	.	.	.	.	.	.	.
GG103|c0_g1	GG103|c0_g1_i1	0	0	0	182.373	0	167.635	.	.	.	.	.	.	.	.	.	.	.	.	.	.	.
GG103|c0_g2	GG103|c0_g2_i1	175.949	67.069	496.306	0	86.672	0	.	UniRef90_L8FZM9^UniRef90_L8FZM9^Q:224-156,H:40-62^100%ID^E:4e-06^.^.	.	.	.	.	.	.	.	.	.	.	.	.	.
GG1030|c0_g1	GG1030|c0_g1_i1	101.011	94.092	96.067	115.8	102.679	85.682	sp|P32454|APE2_YEAST^sp|P32454|APE2_YEAST^Q:9-2225,H:222-951^55.62%ID^E:0^.^.	UniRef90_L8G2R9^UniRef90_L8G2R9^Q:3-2252,H:220-969^100%ID^E:0^.^.	.	GG1030|c0_g1_i1|m.1945	3-2255[+]	sp|P32454|APE2_YEAST^sp|P32454|APE2_YEAST^Q:3-741,H:222-951^55.62%ID^E:0^.^.	UniRef90_L8G2R9^UniRef90_L8G2R9^Q:1-750,H:220-969^100%ID^E:0^.^.	PF01433.15^Peptidase_M1^Peptidase family M1^3-273^E:2.5e-108`PF13485.1^Peptidase_MA_2^Peptidase MA superfamily^173-296^E:5.6e-19`PF11838.3^ERAP1_C^ERAP1-like C-terminal domain^402-718^E:7.8e-91	.	.	.	.	GO:0008237^molecular_function^metallopeptidase activity`GO:0008270^molecular_function^zinc ion binding	.	.
GG1030|c1_g1	GG1030|c1_g1_i1	20.096	61.827	0	110.121	83.663	0	sp|Q59KZ1|APE2_CANAL^sp|Q59KZ1|APE2_CANAL^Q:243-620,H:66-185^46.83%ID^E:6e-27^.^.	UniRef90_L8G2R9^UniRef90_L8G2R9^Q:3-629,H:14-222^100%ID^E:4e-144^.^.	.	GG1030|c1_g1_i1|m.1948	3-629[+]	sp|Q59KZ1|APE2_CANAL^sp|Q59KZ1|APE2_CANAL^Q:81-206,H:66-185^46.83%ID^E:6e-27^.^.	UniRef90_L8G2R9^UniRef90_L8G2R9^Q:1-209,H:14-222^100%ID^E:4e-144^.^.	PF01433.15^Peptidase_M1^Peptidase family M1^88-204^E:3e-22	.	.	.	.	GO:0008237^molecular_function^metallopeptidase activity`GO:0008270^molecular_function^zinc ion binding	.	.
GG1031|c0_g1	GG1031|c0_g1_i1	17.016	26.19	16.16	159.988	124.434	26.232	sp|Q06440|CORO_YEAST^sp|Q06440|CORO_YEAST^Q:29-709,H:1-230^57.39%ID^E:1e-94^.^.	UniRef90_L8G7R1^UniRef90_L8G7R1^Q:29-709,H:1-227^100%ID^E:2e-164^.^.	.	GG1031|c0_g1_i1|m.1949	29-709[+]	sp|Q06440|CORO_YEAST^sp|Q06440|CORO_YEAST^Q:1-227,H:1-230^57.39%ID^E:8e-95^.^.	UniRef90_L8G7R1^UniRef90_L8G7R1^Q:1-227,H:1-227^100%ID^E:1e-164^.^.	PF08953.6^DUF1899^Domain of unknown function (DUF1899)^4-68^E:7.3e-35`PF00400.27^WD40^WD domain, G-beta repeat^77-109^E:2.4e-08`PF00400.27^WD40^WD domain, G-beta repeat^129-166^E:8.2e-08`PF00400.27^WD40^WD domain, G-beta repeat^178-207^E:5.7e-07	.	.	.	.	GO:0005515^molecular_function^protein binding	.	.
GG1031|c1_g1	GG1031|c1_g1_i1	70.324	36.099	44.549	174.704	172.474	18.19	sp|O13923|CORO_SCHPO^sp|O13923|CORO_SCHPO^Q:2-316,H:301-405^61.9%ID^E:1e-36^.^.	UniRef90_L8G7R1^UniRef90_L8G7R1^Q:2-901,H:304-603^100%ID^E:1e-121^.^.	.	GG1031|c1_g1_i1|m.1952	2-904[+]	sp|O13923|CORO_SCHPO^sp|O13923|CORO_SCHPO^Q:1-139,H:301-433^53.24%ID^E:9e-38^.^.	UniRef90_L8G7R1^UniRef90_L8G7R1^Q:1-300,H:304-603^100%ID^E:0^.^.	PF08954.6^DUF1900^Domain of unknown function (DUF1900)^2-92^E:1.5e-28	.	.	.	.	.	.	.
GG1031|c2_g1	GG1031|c2_g1_i1	101.352	77.163	0	0	0	291.505	sp|O13923|CORO_SCHPO^sp|O13923|CORO_SCHPO^Q:11-265,H:216-300^72.94%ID^E:4e-40^.^.	UniRef90_L8G7R1^UniRef90_L8G7R1^Q:2-265,H:216-303^100%ID^E:2e-57^.^.	.	.	.	.	.	.	.	.	.	.	.	.	.
GG1032|c0_g1	GG1032|c0_g1_i1	5777.21	2623.57	3043.97	3932.83	2281.03	2769.26	sp|Q4HXT6|PMP3_GIBZE^sp|Q4HXT6|PMP3_GIBZE^Q:48-218,H:1-57^94.74%ID^E:2e-29^.^.	UniRef90_G0RT56^UniRef90_G0RT56^Q:48-218,H:1-57^94.74%ID^E:5e-28^.^.	.	.	.	.	.	.	.	.	.	.	.	.	.
GG1033|c1_g1	GG1033|c1_g1_i1	63.952	0	0	49.721	127.872	0	.	UniRef90_L8G8J6^UniRef90_L8G8J6^Q:2-253,H:382-465^100%ID^E:3e-51^.^.	.	GG1033|c1_g1_i1|m.1953	2-307[+]	.	UniRef90_L8G8J6^UniRef90_L8G8J6^Q:1-101,H:382-482^100%ID^E:1e-63^.^.	.	.	.	.	.	.	.	.
GG1033|c2_g1	GG1033|c2_g1_i1	68.598	52.411	0	53.313	0	0	.	UniRef90_L8G8J6^UniRef90_L8G8J6^Q:2-310,H:35-137^100%ID^E:6e-66^.^.	.	GG1033|c2_g1_i1|m.1955	2-310[+]	.	UniRef90_L8G8J6^UniRef90_L8G8J6^Q:1-103,H:35-137^100%ID^E:5e-66^.^.	.	.	.	.	.	.	.	.
GG1033|c3_g1	GG1033|c3_g1_i1	0	105.409	43.374	35.704	46.48	0	.	UniRef90_L8G8J6^UniRef90_L8G8J6^Q:3-377,H:271-395^99.2%ID^E:2e-80^.^.	.	.	.	.	.	.	.	.	.	.	.	.	.
GG1034|c0_g1	GG1034|c0_g1_i1	44.72	0	126.936	139.35	45.387	267.635	.	UniRef90_L8G097^UniRef90_L8G097^Q:2-382,H:14-140^100%ID^E:3e-82^.^.	.	GG1034|c0_g1_i1|m.1957	2-382[+]	.	UniRef90_L8G097^UniRef90_L8G097^Q:1-127,H:14-140^100%ID^E:3e-82^.^.	.	.	.	.	.	.	.	.
GG1034|c1_g1	GG1034|c1_g1_i1	0	0	133.129	0	0	0	.	UniRef90_L8G097^UniRef90_L8G097^Q:1-90,H:197-226^100%ID^E:1e-08^.^.	.	.	.	.	.	.	.	.	.	.	.	.	.
GG1034|c2_g1	GG1034|c2_g1_i1	0	0	49.253	20.288	134.189	158.391	.	UniRef90_L8G097^UniRef90_L8G097^Q:2-529,H:301-476^99.43%ID^E:5e-66^.^.	.	GG1034|c2_g1_i1|m.1960	193-528[-]	.	.	.	.	.	.	.	.	.	.
GG1034|c2_g1	GG1034|c2_g1_i1	0	0	49.253	20.288	134.189	158.391	.	UniRef90_L8G097^UniRef90_L8G097^Q:2-529,H:301-476^99.43%ID^E:5e-66^.^.	.	GG1034|c2_g1_i1|m.1958	2-529[+]	.	UniRef90_L8G097^UniRef90_L8G097^Q:1-176,H:301-476^99.43%ID^E:4e-110^.^.	.	.	.	.	.	.	.	.
GG1035|c0_g1	GG1035|c0_g1_i1	31.614	36.49	75.066	111.49	214.955	122.021	.	UniRef90_L8G097^UniRef90_L8G097^Q:135-371,H:541-619^100%ID^E:1e-09^.^.	.	GG1035|c0_g1_i1|m.1961	3-734[+]	.	UniRef90_L8G097^UniRef90_L8G097^Q:1-243,H:497-739^99.18%ID^E:2e-134^.^.	.	.	.	.	.	.	.	.
GG1036|c0_g1	GG1036|c0_g1_i1	0	0	0	615.721	0	0	.	.	.	.	.	.	.	.	.	.	.	.	.	.	.
GG1037|c0_g1	GG1037|c0_g1_i1	303.918	238.169	240.857	465.79	279.097	126.787	sp|Q02979|GDE1_YEAST^sp|Q02979|GDE1_YEAST^Q:4-1827,H:574-1222^42.92%ID^E:2e-171^.^.	UniRef90_L8FRX9^UniRef90_L8FRX9^Q:1-1899,H:488-1120^100%ID^E:0^.^.	.	GG1037|c0_g1_i1|m.1963	1-1902[+]	sp|Q02979|GDE1_YEAST^sp|Q02979|GDE1_YEAST^Q:2-609,H:574-1222^42.92%ID^E:1e-171^.^.	UniRef90_L8FRX9^UniRef90_L8FRX9^Q:1-633,H:488-1120^100%ID^E:0^.^.	PF13637.1^Ank_4^Ankyrin repeats (many copies)^2-53^E:3.4e-09`PF00023.25^Ank^Ankyrin repeat^2-31^E:6.6e-06`PF13606.1^Ank_3^Ankyrin repeat^2-28^E:6.9e-05`PF12796.2^Ank_2^Ankyrin repeats (3 copies)^3-56^E:6.1e-10`PF13857.1^Ank_5^Ankyrin repeats (many copies)^3-41^E:3.3e-06`PF03009.12^GDPD^Glycerophosphoryl diester phosphodiesterase family^277-598^E:1.4e-68	.	.	.	.	GO:0005515^molecular_function^protein binding`GO:0008081^molecular_function^phosphoric diester hydrolase activity`GO:0006629^biological_process^lipid metabolic process	.	.
GG1037|c1_g1	GG1037|c1_g1_i1	45.966	26.55	76.448	63.118	24.165	0	sp|Q02979|GDE1_YEAST^sp|Q02979|GDE1_YEAST^Q:173-919,H:303-559^31.56%ID^E:1e-26^.^.	UniRef90_L8FRX9^UniRef90_L8FRX9^Q:2-958,H:165-483^100%ID^E:0^.^.	.	GG1037|c1_g1_i1|m.1966	2-958[+]	sp|Q02979|GDE1_YEAST^sp|Q02979|GDE1_YEAST^Q:58-306,H:303-559^31.56%ID^E:1e-26^.^.	UniRef90_L8FRX9^UniRef90_L8FRX9^Q:1-319,H:165-483^100%ID^E:0^.^.	PF12796.2^Ank_2^Ankyrin repeats (3 copies)^222-309^E:1.3e-14`PF00023.25^Ank^Ankyrin repeat^257-283^E:0.016`PF13637.1^Ank_4^Ankyrin repeats (many copies)^262-306^E:6.3e-13`PF13857.1^Ank_5^Ankyrin repeats (many copies)^274-306^E:2.1e-07`PF00023.25^Ank^Ankyrin repeat^286-318^E:5.7e-07`PF13606.1^Ank_3^Ankyrin repeat^286-307^E:0.00049	.	.	.	.	GO:0005515^molecular_function^protein binding	.	.
GG1038|c0_g1	GG1038|c0_g1_i1	487.933	940.63	595.009	275.613	511.471	215.632	sp|Q9ZR41|GLRX_SOLLC^sp|Q9ZR41|GLRX_SOLLC^Q:243-518,H:9-102^54.26%ID^E:5e-28^.^.	UniRef90_L8GBP9^UniRef90_L8GBP9^Q:3-518,H:14-185^100%ID^E:6e-114^.^.	.	GG1038|c0_g1_i1|m.1967	3-521[+]	sp|Q9ZR41|GLRX_SOLLC^sp|Q9ZR41|GLRX_SOLLC^Q:77-172,H:5-102^54.08%ID^E:1e-29^.^.	UniRef90_L8GBP9^UniRef90_L8GBP9^Q:1-172,H:14-185^100%ID^E:1e-123^.^.	PF00462.19^Glutaredoxin^Glutaredoxin^87-149^E:2.7e-20	.	.	.	.	GO:0009055^molecular_function^electron carrier activity`GO:0015035^molecular_function^protein disulfide oxidoreductase activity`GO:0045454^biological_process^cell redox homeostasis	.	.
GG1038|c0_g1	GG1038|c0_g1_i2	487.933	940.63	595.009	275.613	511.471	215.632	sp|P55143|GLRX_RICCO^sp|P55143|GLRX_RICCO^Q:284-574,H:4-102^50.51%ID^E:7e-25^.^.	UniRef90_L8GBP9^UniRef90_L8GBP9^Q:308-574,H:96-185^96.67%ID^E:8e-83^.^.`UniRef90_L8GBP9^UniRef90_L8GBP9^Q:3-266,H:14-101^98.86%ID^E:8e-83^.^.	.	.	.	.	.	.	.	.	.	.	.	.	.
GG1039|c0_g1	GG1039|c0_g1_i1	36.728	197.239	0	28.647	0	0	.	UniRef90_L8G3T9^UniRef90_L8G3T9^Q:1-417,H:121-259^100%ID^E:2e-95^.^.	.	.	.	.	.	.	.	.	.	.	.	.	.
GG104|c0_g1	GG104|c0_g1_i1	136.834	315.065	259.32	0	0	0	.	UniRef90_L8FNM7^UniRef90_L8FNM7^Q:438-28,H:1-137^100%ID^E:2e-96^.^.	.	.	.	.	.	.	.	.	.	.	.	.	.
GG1040|c0_g1	GG1040|c0_g1_i1	0	0	63.767	52.556	0	0	.	UniRef90_L8G0M7^UniRef90_L8G0M7^Q:2-313,H:621-724^99.04%ID^E:2e-64^.^.	.	.	.	.	.	.	.	.	.	.	.	.	.
GG1040|c1_g1	GG1040|c1_g1_i1	77.793	11.944	88.501	12.144	15.998	0	.	UniRef90_L8G0M7^UniRef90_L8G0M7^Q:3-470,H:853-1008^100%ID^E:2e-50^.^.	.	GG1040|c1_g1_i1|m.1971	3-470[+]	.	UniRef90_L8G0M7^UniRef90_L8G0M7^Q:1-156,H:853-1008^100%ID^E:2e-98^.^.	.	.	.	.	.	.	.	.
GG1041|c0_g1	GG1041|c0_g1_i1	0	0	110.1	0	0	0	.	UniRef90_L8FZL8^UniRef90_L8FZL8^Q:1-252,H:132-215^100%ID^E:1e-53^.^.	.	.	.	.	.	.	.	.	.	.	.	.	.
GG1042|c0_g1	GG1042|c0_g1_i1	106.818	96.847	59.749	64.176	33.239	147.216	sp|Q06538|CSC1_YEAST^sp|Q06538|CSC1_YEAST^Q:37-1329,H:338-763^44.47%ID^E:9e-98^.^.	UniRef90_L8FNW0^UniRef90_L8FNW0^Q:1-1572,H:325-848^100%ID^E:0^.^.	.	GG1042|c0_g1_i1|m.1973	1-1575[+]	sp|Q06538|CSC1_YEAST^sp|Q06538|CSC1_YEAST^Q:1-443,H:328-763^43.5%ID^E:7e-113^.^.	UniRef90_L8FNW0^UniRef90_L8FNW0^Q:1-524,H:325-848^100%ID^E:0^.^.	PF14703.1^DUF4463^Domain of unknown function (DUF4463)^13-44^E:7.4e-06`PF02714.10^DUF221^Domain of unknown function DUF221^61-387^E:5.5e-97	.	ExpAA=172.49^PredHel=7^Topology=o116-138i159-181o209-231i252-274o314-345i366-388o393-415i	.	.	GO:0016020^cellular_component^membrane	.	.
GG1043|c0_g1	GG1043|c0_g1_i1	0	0	0	135.409	85.943	0	.	UniRef90_L8G1Y2^UniRef90_L8G1Y2^Q:1-282,H:403-496^100%ID^E:4e-46^.^.	.	.	.	.	.	.	.	.	.	.	.	.	.
GG1043|c1_g1	GG1043|c1_g1_i1	112.476	85.54	0	174.52	109.491	0	.	UniRef90_L8G1Y2^UniRef90_L8G1Y2^Q:48-254,H:224-292^100%ID^E:5e-36^.^.	.	.	.	.	.	.	.	.	.	.	.	.	.
GG1043|c2_g1	GG1043|c2_g1_i1	0	0	0	0	0	0	.	UniRef90_L8G1Y2^UniRef90_L8G1Y2^Q:1-297,H:294-392^100%ID^E:2e-46^.^.	.	GG1043|c2_g1_i1|m.1974	1-297[+]	.	UniRef90_L8G1Y2^UniRef90_L8G1Y2^Q:1-99,H:294-392^100%ID^E:5e-58^.^.	.	.	.	.	.	.	.	.
GG1044|c0_g1	GG1044|c0_g1_i1	229.129	87.668	0	44.557	0	84.778	.	UniRef90_L8G721^UniRef90_L8G721^Q:2-316,H:744-848^100%ID^E:8e-50^.^.	.	GG1044|c0_g1_i1|m.1975	2-319[+]	.	UniRef90_L8G721^UniRef90_L8G721^Q:1-105,H:744-848^100%ID^E:2e-62^.^.	.	.	.	.	.	.	.	.
GG1044|c2_g1	GG1044|c2_g1_i1	168.149	0	0	130.39	160.364	0	.	UniRef90_L8G721^UniRef90_L8G721^Q:40-222,H:581-641^100%ID^E:1e-32^.^.	.	.	.	.	.	.	.	.	.	.	.	.	.
GG1045|c0_g1	GG1045|c0_g1_i1	59.477	91.008	0	46.256	59.656	0	.	UniRef90_L8G721^UniRef90_L8G721^Q:2-331,H:450-559^100%ID^E:3e-66^.^.	.	.	.	.	.	.	.	.	.	.	.	.	.
GG1046|c0_g1	GG1046|c0_g1_i1	31.784	73.205	30.124	74.436	0	0	.	UniRef90_L8G8A9^UniRef90_L8G8A9^Q:2-466,H:108-262^100%ID^E:4e-111^.^.	.	GG1046|c0_g1_i1|m.1977	2-466[+]	.	UniRef90_L8G8A9^UniRef90_L8G8A9^Q:1-155,H:108-262^100%ID^E:4e-111^.^.	PF13383.1^Methyltransf_22^Methyltransferase domain^2-132^E:4e-22`PF05050.7^Methyltransf_21^Methyltransferase FkbM domain^81-132^E:0.00013	.	.	.	.	.	.	.
GG1047|c0_g1	GG1047|c0_g1_i1	90.654	39.882	110.737	81.251	81.56	200.636	sp|O42858|SWD1_SCHPO^sp|O42858|SWD1_SCHPO^Q:3-686,H:195-394^44.98%ID^E:4e-41^.^.	UniRef90_L8G3G4^UniRef90_L8G3G4^Q:3-839,H:200-478^100%ID^E:2e-165^.^.	.	GG1047|c0_g1_i1|m.1978	3-842[+]	sp|O42858|SWD1_SCHPO^sp|O42858|SWD1_SCHPO^Q:1-182,H:195-368^51.37%ID^E:8e-47^.^.	UniRef90_L8G3G4^UniRef90_L8G3G4^Q:1-279,H:200-478^100%ID^E:0^.^.	.	.	.	.	.	.	.	.
GG1048|c0_g1	GG1048|c0_g1_i1	48.79	112.121	46.137	37.985	49.34	72.73	sp|Q8GYX0|MOB1_ARATH^sp|Q8GYX0|MOB1_ARATH^Q:27-248,H:137-209^41.89%ID^E:2e-14^.^.	UniRef90_L8FR42^UniRef90_L8FR42^Q:3-347,H:257-371^100%ID^E:3e-78^.^.	.	GG1048|c0_g1_i1|m.1980	3-350[+]	sp|Q8GYX0|MOB1_ARATH^sp|Q8GYX0|MOB1_ARATH^Q:10-82,H:138-209^42.47%ID^E:1e-14^.^.	UniRef90_L8FR42^UniRef90_L8FR42^Q:1-115,H:257-371^100%ID^E:2e-78^.^.	PF03637.12^Mob1_phocein^Mob1/phocein family^11-77^E:1.1e-15	.	.	.	.	.	.	.
GG1048|c1_g1	GG1048|c1_g1_i1	105.561	0	0	0	0	0	sp|O74558|MOB2_SCHPO^sp|O74558|MOB2_SCHPO^Q:14-262,H:51-127^40.48%ID^E:7e-10^.^.	UniRef90_L8FR42^UniRef90_L8FR42^Q:2-262,H:87-173^100%ID^E:2e-57^.^.	.	.	.	.	.	.	.	.	.	.	.	.	.
GG1048|c2_g1	GG1048|c2_g1_i1	0	105.44	0	0	0	0	.	UniRef90_L8FR42^UniRef90_L8FR42^Q:1-180,H:180-239^100%ID^E:7e-32^.^.	.	.	.	.	.	.	.	.	.	.	.	.	.
GG1049|c0_g1	GG1049|c0_g1_i1	25.327	0.01	84.287	29.821	0	58.925	sp|Q03795|YM30_YEAST^sp|Q03795|YM30_YEAST^Q:6-839,H:257-546^31.31%ID^E:1e-25^.^.	UniRef90_L8GB23^UniRef90_L8GB23^Q:3-860,H:220-505^100%ID^E:0^.^.	.	GG1049|c0_g1_i1|m.1981	3-863[+]	sp|Q03795|YM30_YEAST^sp|Q03795|YM30_YEAST^Q:2-279,H:257-546^31.31%ID^E:4e-26^.^.	UniRef90_L8GB23^UniRef90_L8GB23^Q:1-286,H:220-505^100%ID^E:0^.^.	.	.	ExpAA=128.32^PredHel=6^Topology=o61-83i110-132o137-159i166-188o201-223i244-266o	.	.	.	.	.
GG1049|c0_g2	GG1049|c0_g2_i1	25.402	87.935	0	0	119.929	0	sp|Q03795|YM30_YEAST^sp|Q03795|YM30_YEAST^Q:383-838,H:386-546^34.15%ID^E:7e-20^.^.`sp|Q03795|YM30_YEAST^sp|Q03795|YM30_YEAST^Q:159-377,H:308-383^32.89%ID^E:7e-20^.^.	UniRef90_L8GB23^UniRef90_L8GB23^Q:383-859,H:347-505^100%ID^E:5e-156^.^.`UniRef90_L8GB23^UniRef90_L8GB23^Q:3-383,H:220-346^100%ID^E:5e-156^.^.	.	GG1049|c0_g2_i1|m.1984	3-437[+]	.	UniRef90_L8GB23^UniRef90_L8GB23^Q:1-127,H:220-346^100%ID^E:6e-84^.^.	.	.	ExpAA=35.83^PredHel=1^Topology=i61-83o	.	.	.	.	.
GG1049|c0_g2	GG1049|c0_g2_i1	25.402	87.935	0	0	119.929	0	sp|Q03795|YM30_YEAST^sp|Q03795|YM30_YEAST^Q:383-838,H:386-546^34.15%ID^E:7e-20^.^.`sp|Q03795|YM30_YEAST^sp|Q03795|YM30_YEAST^Q:159-377,H:308-383^32.89%ID^E:7e-20^.^.	UniRef90_L8GB23^UniRef90_L8GB23^Q:383-859,H:347-505^100%ID^E:5e-156^.^.`UniRef90_L8GB23^UniRef90_L8GB23^Q:3-383,H:220-346^100%ID^E:5e-156^.^.	.	GG1049|c0_g2_i1|m.1983	347-862[+]	sp|Q03795|YM30_YEAST^sp|Q03795|YM30_YEAST^Q:13-164,H:386-546^34.15%ID^E:8e-17^.^.	UniRef90_L8GB23^UniRef90_L8GB23^Q:13-171,H:347-505^100%ID^E:4e-106^.^.	.	.	ExpAA=87.32^PredHel=4^Topology=o22-44i51-73o86-108i129-151o	.	.	.	.	.
GG1049|c1_g1	GG1049|c1_g1_i1	35.706	27.403	135.305	0	73.075	0	.	UniRef90_L8GB23^UniRef90_L8GB23^Q:2-433,H:73-216^100%ID^E:5e-51^.^.	.	GG1049|c1_g1_i1|m.1986	2-433[+]	sp|Q03795|YM30_YEAST^sp|Q03795|YM30_YEAST^Q:1-144,H:79-224^29.45%ID^E:1e-13^.^.	UniRef90_L8GB23^UniRef90_L8GB23^Q:1-144,H:73-216^100%ID^E:8e-93^.^.	.	.	ExpAA=85.96^PredHel=4^Topology=o4-26i33-55o70-92i99-121o	.	.	.	.	.
GG105|c1_g1	GG105|c1_g1_i1	1544.51	2926.59	432.157	1077.96	887.668	650.563	.	UniRef90_L8FNH4^UniRef90_L8FNH4^Q:229-98,H:21-64^63.64%ID^E:3e-07^.^.	.	.	.	.	.	.	.	.	.	.	.	.	.
GG1050|c0_g1	GG1050|c0_g1_i1	68.342	60.162	111.354	15.328	0	182.22	sp|P35194|UTP20_YEAST^sp|P35194|UTP20_YEAST^Q:75-614,H:2196-2347^29.67%ID^E:3e-09^.^.	UniRef90_L8G678^UniRef90_L8G678^Q:3-1061,H:2292-2644^100%ID^E:0^.^.	.	GG1050|c0_g1_i1|m.1987	3-1064[+]	sp|P35194|UTP20_YEAST^sp|P35194|UTP20_YEAST^Q:25-351,H:2196-2486^30.21%ID^E:1e-14^.^.	UniRef90_L8G678^UniRef90_L8G678^Q:1-353,H:2292-2644^100%ID^E:0^.^.	.	.	.	.	.	.	.	.
GG1050|c1_g1	GG1050|c1_g1_i1	125.966	95.685	235.703	0	0	0	sp|O60055|UTP20_SCHPO^sp|O60055|UTP20_SCHPO^Q:6-215,H:2107-2177^33.8%ID^E:1e-06^.^.	UniRef90_L8G678^UniRef90_L8G678^Q:3-245,H:2223-2303^98.77%ID^E:7e-48^.^.	.	.	.	.	.	.	.	.	.	.	.	.	.
GG1051|c0_g1	GG1051|c0_g1_i1	123.227	31.494	155.531	0	0	0	sp|O60055|UTP20_SCHPO^sp|O60055|UTP20_SCHPO^Q:3-401,H:1755-1879^33.33%ID^E:4e-12^.^.	UniRef90_L8G678^UniRef90_L8G678^Q:3-401,H:1860-1992^100%ID^E:2e-80^.^.	.	GG1051|c0_g1_i1|m.1988	3-401[+]	sp|O60055|UTP20_SCHPO^sp|O60055|UTP20_SCHPO^Q:1-133,H:1755-1879^33.33%ID^E:3e-12^.^.	UniRef90_L8G678^UniRef90_L8G678^Q:1-133,H:1860-1992^100%ID^E:2e-80^.^.	.	.	.	.	.	.	.	.
GG1052|c0_g1	GG1052|c0_g1_i1	0	16.693	20.609	67.962	0	99.866	sp|P14068|XPO1_SCHPO^sp|P14068|XPO1_SCHPO^Q:1-594,H:569-766^68.18%ID^E:4e-93^.^.	UniRef90_L8FZM1^UniRef90_L8FZM1^Q:1-594,H:565-762^100%ID^E:8e-137^.^.	.	GG1052|c0_g1_i1|m.1989	1-594[+]	sp|P14068|XPO1_SCHPO^sp|P14068|XPO1_SCHPO^Q:1-198,H:569-766^68.18%ID^E:4e-93^.^.	UniRef90_L8FZM1^UniRef90_L8FZM1^Q:1-198,H:565-762^100%ID^E:7e-137^.^.	PF08767.6^CRM1_C^CRM1 C terminal^142-198^E:2.8e-20	.	.	.	.	.	.	.
GG1052|c1_g1	GG1052|c1_g1_i1	72.817	65.414	80.72	47.605	38.257	75.287	sp|P14068|XPO1_SCHPO^sp|P14068|XPO1_SCHPO^Q:5-874,H:783-1067^51.38%ID^E:1e-88^.^.	UniRef90_L8FZM1^UniRef90_L8FZM1^Q:2-877,H:778-1069^100%ID^E:0^.^.	.	GG1052|c1_g1_i1|m.1991	2-904[+]	sp|P14068|XPO1_SCHPO^sp|P14068|XPO1_SCHPO^Q:2-300,H:783-1078^50.5%ID^E:3e-97^.^.	UniRef90_L8FZM1^UniRef90_L8FZM1^Q:1-300,H:778-1077^100%ID^E:0^.^.	PF08767.6^CRM1_C^CRM1 C terminal^1-257^E:9e-98	.	.	.	.	.	.	.
GG1052|c2_g1	GG1052|c2_g1_i1	0	36.983	45.647	187.926	0	71.99	sp|P30822|XPO1_YEAST^sp|P30822|XPO1_YEAST^Q:2-367,H:376-500^66.4%ID^E:8e-39^.^.	UniRef90_L8FZM1^UniRef90_L8FZM1^Q:2-367,H:365-486^99.18%ID^E:6e-64^.^.	.	GG1052|c2_g1_i1|m.1993	2-367[+]	sp|P30822|XPO1_YEAST^sp|P30822|XPO1_YEAST^Q:1-122,H:376-500^66.4%ID^E:5e-49^.^.	UniRef90_L8FZM1^UniRef90_L8FZM1^Q:1-122,H:365-486^99.18%ID^E:2e-75^.^.	.	.	.	.	.	.	.	.
GG1053|c0_g1	GG1053|c0_g1_i1	0	0	79.897	65.952	83.822	0	sp|P14068|XPO1_SCHPO^sp|P14068|XPO1_SCHPO^Q:1-285,H:148-242^67.37%ID^E:6e-38^.^.	UniRef90_L8FZM1^UniRef90_L8FZM1^Q:1-285,H:140-234^100%ID^E:2e-55^.^.	.	.	.	.	.	.	.	.	.	.	.	.	.
GG1054|c0_g1	GG1054|c0_g1_i1	219.784	253.618	260.859	114.751	324.736	140.961	.	UniRef90_L8FZ36^UniRef90_L8FZ36^Q:38-628,H:1-197^100%ID^E:1e-132^.^.	.	GG1054|c0_g1_i1|m.1994	38-631[+]	.	UniRef90_L8FZ36^UniRef90_L8FZ36^Q:1-197,H:1-197^100%ID^E:9e-146^.^.	.	.	.	.	.	.	.	.
GG1055|c0_g1	GG1055|c0_g1_i1	130.579	0	0	0	0	0	.	UniRef90_L8GA73^UniRef90_L8GA73^Q:1-195,H:817-881^100%ID^E:7e-36^.^.	.	.	.	.	.	.	.	.	.	.	.	.	.
GG1055|c1_g1	GG1055|c1_g1_i1	138.24	0	43.589	71.777	0	0	sp|Q5BE03|MED16_EMENI^sp|Q5BE03|MED16_EMENI^Q:73-378,H:725-815^31.37%ID^E:2e-06^.^.	UniRef90_L8GA73^UniRef90_L8GA73^Q:1-378,H:691-816^100%ID^E:4e-76^.^.	.	GG1055|c1_g1_i1|m.1995	1-378[+]	sp|Q5BE03|MED16_EMENI^sp|Q5BE03|MED16_EMENI^Q:25-126,H:725-815^31.37%ID^E:2e-06^.^.	UniRef90_L8GA73^UniRef90_L8GA73^Q:1-126,H:691-816^100%ID^E:4e-76^.^.	.	.	.	.	.	.	.	.
GG1056|c0_g1	GG1056|c0_g1_i1	0	137.777	169.917	210.515	88.933	392.357	sp|Q4WT40|GPN3_ASPFU^sp|Q4WT40|GPN3_ASPFU^Q:17-277,H:204-290^59.77%ID^E:6e-29^.^.	UniRef90_L8GCK8^UniRef90_L8GCK8^Q:2-277,H:202-293^100%ID^E:4e-56^.^.	.	.	.	.	.	.	.	.	.	.	.	.	.
GG1057|c0_g1	GG1057|c0_g1_i1	133.222	51.209	84.287	69.486	92.213	34.018	sp|P32378|COQ2_YEAST^sp|P32378|COQ2_YEAST^Q:2-562,H:190-370^44.68%ID^E:1e-30^.^.	UniRef90_L8G4Q3^UniRef90_L8G4Q3^Q:2-586,H:214-408^100%ID^E:1e-99^.^.	.	GG1057|c0_g1_i1|m.1996	2-586[+]	sp|Q10252|COQ2_SCHPO^sp|Q10252|COQ2_SCHPO^Q:8-186,H:182-356^47.49%ID^E:4e-44^.^.	UniRef90_L8G4Q3^UniRef90_L8G4Q3^Q:1-195,H:214-408^100%ID^E:4e-136^.^.	PF01040.13^UbiA^UbiA prenyltransferase family^2-162^E:7.7e-16	.	ExpAA=109.83^PredHel=5^Topology=i30-52o56-75i106-125o130-147i160-182o	.	.	GO:0004659^molecular_function^prenyltransferase activity`GO:0016021^cellular_component^integral component of membrane	.	.
GG1057|c1_g1	GG1057|c1_g1_i1	127.468	96.816	0	98.86	0	0	sp|Q9VHS7|COQ2_DROME^sp|Q9VHS7|COQ2_DROME^Q:20-244,H:75-144^50.67%ID^E:4e-15^.^.	UniRef90_L8G4Q3^UniRef90_L8G4Q3^Q:17-244,H:99-174^96.05%ID^E:9e-30^.^.	.	.	.	.	.	.	.	.	.	.	.	.	.
GG1058|c0_g1	GG1058|c0_g1_i1	0	0	0	0	132.218	0	.	UniRef90_L8G4L7^UniRef90_L8G4L7^Q:58-237,H:360-419^100%ID^E:2e-32^.^.	.	.	.	.	.	.	.	.	.	.	.	.	.
GG1059|c0_g1	GG1059|c0_g1_i1	0	0	0	82.756	0	0	.	UniRef90_L8G4L7^UniRef90_L8G4L7^Q:7-261,H:35-119^100%ID^E:1e-40^.^.	.	.	.	.	.	.	.	.	.	.	.	.	.
GG106|c0_g1	GG106|c0_g1_i1	0	36.788	45.412	0	194.369	0	.	UniRef90_L8G5T3^UniRef90_L8G5T3^Q:369-1,H:175-297^100%ID^E:1e-57^.^.	.	GG106|c0_g1_i1|m.98	1-369[-]	.	UniRef90_L8G5T3^UniRef90_L8G5T3^Q:1-123,H:175-297^100%ID^E:3e-78^.^.	PF01344.20^Kelch_1^Kelch motif^93-122^E:0.00015`PF13418.1^Kelch_4^Galactose oxidase, central domain^94-122^E:2.1e-06	.	.	.	.	GO:0005515^molecular_function^protein binding	.	.
GG1060|c0_g1	GG1060|c0_g1_i1	103.813	0	65.58	135.001	0	0	.	UniRef90_L8FS30^UniRef90_L8FS30^Q:6-443,H:1-146^100%ID^E:5e-100^.^.	.	GG1060|c0_g1_i1|m.1997	3-443[+]	.	UniRef90_L8FS30^UniRef90_L8FS30^Q:2-147,H:1-146^100%ID^E:5e-100^.^.	.	.	ExpAA=39.46^PredHel=1^Topology=o89-111i	.	.	.	.	.
GG1061|c0_g1	GG1061|c0_g1_i1	274.104	161.5	168.614	310.229	153.206	163.352	.	UniRef90_L8G5S8^UniRef90_L8G5S8^Q:99-1250,H:24-407^100%ID^E:1e-175^.^.	.	GG1061|c0_g1_i1|m.1998	30-1253[+]	sp|Q8IDX6|RBP2A_PLAF7^sp|Q8IDX6|RBP2A_PLAF7^Q:126-326,H:2740-2937^27.01%ID^E:2e-07^.^.	UniRef90_L8G5S8^UniRef90_L8G5S8^Q:1-407,H:1-407^100%ID^E:0^.^.	.	.	.	.	.	.	.	.
GG1062|c0_g1	GG1062|c0_g1_i1	335.404	470.623	528.077	130.468	168.643	496.979	.	UniRef90_L8G2Z3^UniRef90_L8G2Z3^Q:57-299,H:119-199^100%ID^E:3e-36^.^.	.	GG1062|c0_g1_i1|m.2003	3-302[+]	sp|Q6BKU8|CUE1_DEBHA^sp|Q6BKU8|CUE1_DEBHA^Q:5-96,H:120-203^31.52%ID^E:3e-06^.^.	UniRef90_L8G2Z3^UniRef90_L8G2Z3^Q:1-99,H:101-199^100%ID^E:4e-61^.^.	.	.	.	.	.	.	.	.
GG1062|c0_g2	GG1062|c0_g2_i1	250.929	357.588	407.531	223.707	403.465	162.294	.	UniRef90_L8G2Z3^UniRef90_L8G2Z3^Q:41-433,H:1-131^100%ID^E:3e-56^.^.	.	GG1062|c0_g2_i1|m.2004	2-433[+]	.	UniRef90_L8G2Z3^UniRef90_L8G2Z3^Q:14-144,H:1-131^100%ID^E:9e-89^.^.	PF02845.11^CUE^CUE domain^61-102^E:1.3e-11	.	ExpAA=21.34^PredHel=1^Topology=i19-41o	.	.	GO:0005515^molecular_function^protein binding	.	.
GG1063|c0_g1	GG1063|c0_g1_i1	23.601	146.123	127.279	113.848	117.397	196.343	sp|O59787|SRP72_SCHPO^sp|O59787|SRP72_SCHPO^Q:102-848,H:319-560^26.36%ID^E:4e-08^.^.	UniRef90_L8FVF4^UniRef90_L8FVF4^Q:3-917,H:353-657^100%ID^E:0^.^.	.	GG1063|c0_g1_i1|m.2005	3-950[+]	sp|O59787|SRP72_SCHPO^sp|O59787|SRP72_SCHPO^Q:34-282,H:319-560^27.52%ID^E:4e-09^.^.	UniRef90_L8FVF4^UniRef90_L8FVF4^Q:1-315,H:353-667^100%ID^E:0^.^.	PF08492.7^SRP72^SRP72 RNA-binding domain^225-265^E:3.3e-13	.	.	.	.	GO:0008312^molecular_function^7S RNA binding`GO:0006614^biological_process^SRP-dependent cotranslational protein targeting to membrane`GO:0048500^cellular_component^signal recognition particle	.	.
GG1063|c0_g1	GG1063|c0_g1_i2	23.601	146.123	127.279	113.848	117.397	196.343	.	UniRef90_L8FVF4^UniRef90_L8FVF4^Q:3-734,H:353-596^100%ID^E:7e-167^.^.	.	GG1063|c0_g1_i2|m.2006	3-809[+]	.	UniRef90_L8FVF4^UniRef90_L8FVF4^Q:1-268,H:353-634^95.04%ID^E:0^.^.	.	.	.	.	.	.	.	.
GG1063|c2_g1	GG1063|c2_g1_i1	21.044	48.557	19.982	82.358	43.761	0	sp|O76094|SRP72_HUMAN^sp|O76094|SRP72_HUMAN^Q:34-552,H:77-245^29.05%ID^E:5e-11^.^.	UniRef90_L8FVF4^UniRef90_L8FVF4^Q:1-609,H:78-280^100%ID^E:3e-141^.^.	.	GG1063|c2_g1_i1|m.2007	1-609[+]	sp|O76094|SRP72_HUMAN^sp|O76094|SRP72_HUMAN^Q:12-184,H:77-245^29.05%ID^E:4e-11^.^.	UniRef90_L8FVF4^UniRef90_L8FVF4^Q:1-203,H:78-280^100%ID^E:2e-141^.^.	.	.	.	.	.	.	.	.
GG1064|c0_g1	GG1064|c0_g1_i1	14.448	122.307	41.169	124.565	227.019	67.019	sp|Q9JJ46|EBP_RAT^sp|Q9JJ46|EBP_RAT^Q:73-735,H:1-219^36.73%ID^E:9e-42^.^.	UniRef90_L8FQV3^UniRef90_L8FQV3^Q:49-735,H:1-229^100%ID^E:6e-167^.^.	.	GG1064|c0_g1_i1|m.2008	49-777[+]	sp|Q9JJ46|EBP_RAT^sp|Q9JJ46|EBP_RAT^Q:9-234,H:1-224^36.36%ID^E:4e-43^.^.	UniRef90_L8FQV3^UniRef90_L8FQV3^Q:1-242,H:1-242^100%ID^E:3e-178^.^.	PF05241.7^EBP^Emopamil binding protein^40-229^E:1.5e-64	.	ExpAA=109.21^PredHel=5^Topology=o36-58i71-93o125-147i159-178o193-215i	.	.	GO:0047750^molecular_function^cholestenol delta-isomerase activity`GO:0016125^biological_process^sterol metabolic process`GO:0016021^cellular_component^integral component of membrane	.	.
GG1065|c0_g1	GG1065|c0_g1_i1	40.618	98.399	66.217	136.797	67.581	45.347	sp|P11592|VATA_NEUCR^sp|P11592|VATA_NEUCR^Q:2-1681,H:48-607^83.57%ID^E:0^.^.	UniRef90_L8GA15^UniRef90_L8GA15^Q:2-1681,H:147-706^100%ID^E:0^.^.	.	GG1065|c0_g1_i1|m.2011	2-1684[+]	sp|P11592|VATA_NEUCR^sp|P11592|VATA_NEUCR^Q:1-560,H:48-607^83.57%ID^E:0^.^.	UniRef90_L8GA15^UniRef90_L8GA15^Q:1-560,H:147-706^100%ID^E:0^.^.	PF02874.18^ATP-synt_ab_N^ATP synthase alpha/beta family, beta-barrel domain^2-33^E:1.3e-05`PF00006.20^ATP-synt_ab^ATP synthase alpha/beta family, nucleotide-binding domain^179-404^E:6e-113`PF00306.22^ATP-synt_ab_C^ATP synthase alpha/beta chain, C terminal domain^424-556^E:3.9e-20	.	.	.	.	GO:0015992^biological_process^proton transport`GO:0046034^biological_process^ATP metabolic process`GO:0005524^molecular_function^ATP binding`GO:0016820^molecular_function^hydrolase activity, acting on acid anhydrides, catalyzing transmembrane movement of substances`GO:0015991^biological_process^ATP hydrolysis coupled proton transport`GO:0033178^cellular_component^proton-transporting two-sector AT…	.	.
GG1066|c0_g1	GG1066|c0_g1_i1	0	0	128.827	141.417	46.032	0	sp|Q4IAK7|SWR1_GIBZE^sp|Q4IAK7|SWR1_GIBZE^Q:2-379,H:1067-1192^65.08%ID^E:2e-47^.^.	UniRef90_L8FRG0^UniRef90_L8FRG0^Q:2-379,H:1041-1166^100%ID^E:2e-78^.^.	.	GG1066|c0_g1_i1|m.2014	2-379[+]	sp|Q4IAK7|SWR1_GIBZE^sp|Q4IAK7|SWR1_GIBZE^Q:1-126,H:1067-1192^65.08%ID^E:2e-47^.^.	UniRef90_L8FRG0^UniRef90_L8FRG0^Q:1-126,H:1041-1166^100%ID^E:1e-78^.^.	.	.	.	.	.	.	.	.
GG1067|c0_g1	GG1067|c0_g1_i1	80.052	0	0	124.362	79.224	0	.	UniRef90_L8FRG0^UniRef90_L8FRG0^Q:91-252,H:541-594^98.15%ID^E:4e-25^.^.	.	.	.	.	.	.	.	.	.	.	.	.	.
GG1067|c1_g1	GG1067|c1_g1_i1	50.122	0	94.773	39.014	0	0	sp|Q4IAK7|SWR1_GIBZE^sp|Q4IAK7|SWR1_GIBZE^Q:2-361,H:866-985^93.33%ID^E:7e-77^.^.	UniRef90_L8FRG0^UniRef90_L8FRG0^Q:2-361,H:837-956^100%ID^E:5e-81^.^.	.	GG1067|c1_g1_i1|m.2015	2-361[+]	sp|Q4IAK7|SWR1_GIBZE^sp|Q4IAK7|SWR1_GIBZE^Q:1-120,H:866-985^93.33%ID^E:7e-77^.^.	UniRef90_L8FRG0^UniRef90_L8FRG0^Q:1-120,H:837-956^100%ID^E:4e-81^.^.	PF00176.18^SNF2_N^SNF2 family N-terminal domain^1-120^E:2.9e-32`PF04851.10^ResIII^Type III restriction enzyme, res subunit^32-105^E:0.0002	.	.	.	.	GO:0003677^molecular_function^DNA binding`GO:0005524^molecular_function^ATP binding`GO:0016787^molecular_function^hydrolase activity	.	.
GG1068|c0_g1	GG1068|c0_g1_i1	40.159	43.325	22.912	44.159	50.891	75.123	sp|Q4IAK7|SWR1_GIBZE^sp|Q4IAK7|SWR1_GIBZE^Q:12-1199,H:1265-1675^60.38%ID^E:1e-139^.^.	UniRef90_L8FRG0^UniRef90_L8FRG0^Q:3-1235,H:1236-1646^100%ID^E:0^.^.	.	GG1068|c0_g1_i1|m.2016	3-1262[+]	sp|Q4IAK7|SWR1_GIBZE^sp|Q4IAK7|SWR1_GIBZE^Q:4-399,H:1265-1675^61.88%ID^E:9e-159^.^.	UniRef90_L8FRG0^UniRef90_L8FRG0^Q:1-419,H:1236-1654^100%ID^E:0^.^.	PF00271.26^Helicase_C^Helicase conserved C-terminal domain^130-209^E:5e-15	.	.	.	.	.	.	.
GG1069|c0_g1	GG1069|c0_g1_i1	391.418	140.87	283.8	78.009	0	183.781	.	UniRef90_L8FP15^UniRef90_L8FP15^Q:45-275,H:1-77^94.81%ID^E:2e-46^.^.	.	.	.	.	.	.	.	.	.	.	.	.	.
GG1069|c0_g1	GG1069|c0_g1_i2	391.418	140.87	283.8	78.009	0	183.781	.	UniRef90_L8FP15^UniRef90_L8FP15^Q:45-416,H:1-124^100%ID^E:7e-62^.^.	.	GG1069|c0_g1_i2|m.2020	45-419[+]	.	UniRef90_L8FP15^UniRef90_L8FP15^Q:1-124,H:1-124^100%ID^E:8e-87^.^.	.	.	.	.	.	.	.	.
GG1069|c0_g2	GG1069|c0_g2_i1	268.34	0	0	0	0	0	.	UniRef90_L8FP15^UniRef90_L8FP15^Q:45-131,H:1-29^100%ID^E:6e-11^.^.	.	.	.	.	.	.	.	.	.	.	.	.	.
GG107|c0_g1	GG107|c0_g1_i1	319.975	486.967	0	0	312.308	611.769	sp|P22151|GRG1_NEUCR^sp|P22151|GRG1_NEUCR^Q:222-10,H:1-71^59.15%ID^E:5e-20^.^.	UniRef90_L8G6K1^UniRef90_L8G6K1^Q:222-10,H:1-71^100%ID^E:4e-40^.^.	.	.	.	.	.	.	.	.	.	.	.	.	.
GG1070|c0_g1	GG1070|c0_g1_i1	146.349	110.99	0	0	140.572	0	.	UniRef90_L8G1Y9^UniRef90_L8G1Y9^Q:2-211,H:331-400^100%ID^E:6e-24^.^.	.	.	.	.	.	.	.	.	.	.	.	.	.
GG1070|c1_g1	GG1070|c1_g1_i1	0	0	0	71.466	0	0	sp|Q9UUG2|YFT6_SCHPO^sp|Q9UUG2|YFT6_SCHPO^Q:20-271,H:41-125^44.71%ID^E:2e-12^.^.	UniRef90_L8G1Y9^UniRef90_L8G1Y9^Q:2-274,H:86-176^100%ID^E:2e-37^.^.	.	.	.	.	.	.	.	.	.	.	.	.	.
GG1071|c1_g1	GG1071|c1_g1_i1	0	0	0	163.473	0	0	.	UniRef90_L8G1Y9^UniRef90_L8G1Y9^Q:3-308,H:602-703^99.02%ID^E:1e-27^.^.	.	GG1071|c1_g1_i1|m.2021	3-308[+]	.	UniRef90_L8G1Y9^UniRef90_L8G1Y9^Q:1-102,H:602-703^99.02%ID^E:9e-58^.^.	.	.	.	.	.	.	.	.
GG1072|c0_g1	GG1072|c0_g1_i1	141.288	53.964	133.178	0	0	207.035	sp|O13641|YGWG_SCHPO^sp|O13641|YGWG_SCHPO^Q:67-306,H:134-212^33.75%ID^E:1e-08^.^.	UniRef90_L8FP93^UniRef90_L8FP93^Q:1-306,H:127-228^100%ID^E:1e-64^.^.	.	.	.	.	.	.	.	.	.	.	.	.	.
GG1072|c1_g1	GG1072|c1_g1_i1	42.621	32.676	121.017	33.209	43.331	191.68	.	UniRef90_L8FP93^UniRef90_L8FP93^Q:1-351,H:229-345^100%ID^E:1e-61^.^.	.	GG1072|c1_g1_i1|m.2023	1-354[+]	sp|Q3UHX9|CI114_MOUSE^sp|Q3UHX9|CI114_MOUSE^Q:5-114,H:271-371^33.93%ID^E:4e-09^.^.	UniRef90_L8FP93^UniRef90_L8FP93^Q:1-117,H:229-345^100%ID^E:5e-76^.^.	PF02598.12^Methyltrn_RNA_3^Putative RNA methyltransferase^5-108^E:3.1e-09	.	.	.	.	.	.	.
GG1073|c0_g1	GG1073|c0_g1_i1	118.901	121.587	112.579	216.271	121.219	0	sp|P35735|SFK1_YEAST^sp|P35735|SFK1_YEAST^Q:16-213,H:7-69^43.94%ID^E:3e-09^.^.	UniRef90_L8FSQ6^UniRef90_L8FSQ6^Q:22-348,H:1-109^99.08%ID^E:2e-70^.^.	.	GG1073|c0_g1_i1|m.2024	1-408[+]	sp|P35735|SFK1_YEAST^sp|P35735|SFK1_YEAST^Q:6-71,H:7-69^43.94%ID^E:2e-09^.^.	UniRef90_L8FSQ6^UniRef90_L8FSQ6^Q:8-116,H:1-109^99.08%ID^E:9e-71^.^.	PF10277.4^Frag1^Frag1/DRAM/Sfk1 family^13-122^E:8e-20	.	ExpAA=64.42^PredHel=3^Topology=i12-34o65-84i105-127o	.	.	.	.	.
GG1073|c1_g1	GG1073|c1_g1_i1	165.081	0	77.065	0	0	0	.	UniRef90_L8FSQ6^UniRef90_L8FSQ6^Q:38-409,H:103-226^95.16%ID^E:1e-79^.^.	.	GG1073|c1_g1_i1|m.2026	17-412[+]	.	UniRef90_L8FSQ6^UniRef90_L8FSQ6^Q:8-131,H:103-226^95.16%ID^E:3e-80^.^.	PF10277.4^Frag1^Frag1/DRAM/Sfk1 family^11-77^E:2.4e-10	.	ExpAA=44.18^PredHel=2^Topology=i20-42o55-77i	.	.	.	.	.
GG1073|c1_g2	GG1073|c1_g2_i1	477.427	393.183	75.732	524.724	361.667	145.501	.	UniRef90_L8FSQ6^UniRef90_L8FSQ6^Q:57-413,H:108-226^98.32%ID^E:9e-79^.^.	.	GG1073|c1_g2_i1|m.2027	3-416[+]	.	UniRef90_L8FSQ6^UniRef90_L8FSQ6^Q:19-137,H:108-226^98.32%ID^E:4e-79^.^.	PF10277.4^Frag1^Frag1/DRAM/Sfk1 family^2-83^E:3.6e-13	.	ExpAA=43.48^PredHel=2^Topology=i29-51o61-83i	.	.	.	.	.
GG1074|c0_g1	GG1074|c0_g1_i1	122.769	120.333	190.908	157.629	164.354	51.992	sp|Q10355|YDB2_SCHPO^sp|Q10355|YDB2_SCHPO^Q:614-934,H:5-110^57.94%ID^E:2e-36^.^.	UniRef90_L8G1Y3^UniRef90_L8G1Y3^Q:155-982,H:53-328^100%ID^E:9e-161^.^.	.	GG1074|c0_g1_i1|m.2028	2-982[+]	sp|Q10355|YDB2_SCHPO^sp|Q10355|YDB2_SCHPO^Q:205-311,H:5-110^57.94%ID^E:4e-37^.^.	UniRef90_L8G1Y3^UniRef90_L8G1Y3^Q:1-327,H:2-328^100%ID^E:0^.^.	PF00076.17^RRM_1^RNA recognition motif. (a.k.a. RRM, RBD, or RNP domain)^232-301^E:4.9e-17`PF14259.1^RRM_6^RNA recognition motif (a.k.a. RRM, RBD, or RNP domain)^232-300^E:2.3e-10	.	.	.	.	GO:0003676^molecular_function^nucleic acid binding	.	.
GG1075|c0_g1	GG1075|c0_g1_i1	0	0	0	154.231	97.325	143.046	.	UniRef90_L8G0A8^UniRef90_L8G0A8^Q:3-266,H:1623-1710^100%ID^E:7e-36^.^.	.	.	.	.	.	.	.	.	.	.	.	.	.
GG1076|c1_g1	GG1076|c1_g1_i1	106.637	81.644	302.331	0	0	0	.	UniRef90_L8G2N6^UniRef90_L8G2N6^Q:198-350,H:1-51^100%ID^E:1e-26^.^.	.	.	.	.	.	.	.	.	.	.	.	.	.
GG1077|c0_g1	GG1077|c0_g1_i1	76.174	0	71.068	59.07	0	214.081	.	UniRef90_L8FVR2^UniRef90_L8FVR2^Q:13-231,H:1-73^100%ID^E:5e-48^.^.	.	.	.	.	.	.	.	.	.	.	.	.	.
GG1078|c0_g1	GG1078|c0_g1_i1	0	24.443	30.173	49.721	0	0	.	UniRef90_L8FVR2^UniRef90_L8FVR2^Q:1-312,H:141-244^100%ID^E:9e-55^.^.	.	GG1078|c0_g1_i1|m.2032	1-315[+]	sp|P39746|MP2K3_XENLA^sp|P39746|MP2K3_XENLA^Q:17-69,H:6-59^38.89%ID^E:6e-07^.^.	UniRef90_L8FVR2^UniRef90_L8FVR2^Q:1-104,H:141-244^100%ID^E:1e-67^.^.	PF00069.20^Pkinase^Protein kinase domain^11-59^E:8.3e-09`PF01636.18^APH^Phosphotransferase enzyme family^27-58^E:2.1e-05	.	.	.	.	GO:0004672^molecular_function^protein kinase activity`GO:0005524^molecular_function^ATP binding`GO:0006468^biological_process^protein phosphorylation	.	.
GG1079|c0_g1	GG1079|c0_g1_i1	144.442	53.758	0	0	555.307	203.574	.	UniRef90_L8FWC8^UniRef90_L8FWC8^Q:46-234,H:1-63^100%ID^E:3e-39^.^.	.	.	.	.	.	.	.	.	.	.	.	.	.
GG108|c0_g1	GG108|c0_g1_i1	44.187	67.943	20.971	103.714	91.765	101.561	sp|Q7T339|CHMP5_DANRE^sp|Q7T339|CHMP5_DANRE^Q:570-172,H:24-156^50.38%ID^E:4e-40^.^.	UniRef90_L8G702^UniRef90_L8G702^Q:576-1,H:21-212^98.96%ID^E:1e-117^.^.	.	GG108|c0_g1_i1|m.99	1-588[-]	sp|Q5RBR3|CHMP5_PONAB^sp|Q5RBR3|CHMP5_PONAB^Q:7-184,H:24-186^46.63%ID^E:4e-46^.^.	UniRef90_L8G702^UniRef90_L8G702^Q:5-196,H:21-212^98.96%ID^E:9e-134^.^.	PF03357.16^Snf7^Snf7^6-170^E:3.1e-41	.	.	.	.	GO:0007034^biological_process^vacuolar transport	.	.
GG1080|c0_g1	GG1080|c0_g1_i1	0	108.718	67.079	165.909	0	0	.	UniRef90_L8G8H5^UniRef90_L8G8H5^Q:2-307,H:589-690^100%ID^E:5e-60^.^.	.	GG1080|c0_g1_i1|m.2033	2-307[+]	.	UniRef90_L8G8H5^UniRef90_L8G8H5^Q:1-102,H:589-690^100%ID^E:5e-60^.^.	.	.	.	.	.	.	.	.
GG1081|c0_g1	GG1081|c0_g1_i1	0	0	115.166	190.877	0	0	.	UniRef90_L8G8H5^UniRef90_L8G8H5^Q:1-246,H:240-321^100%ID^E:2e-47^.^.	.	.	.	.	.	.	.	.	.	.	.	.	.
GG1081|c1_g1	GG1081|c1_g1_i1	168.149	254.656	0	0	0	0	.	UniRef90_L8G8H5^UniRef90_L8G8H5^Q:22-222,H:174-240^100%ID^E:4e-18^.^.	.	.	.	.	.	.	.	.	.	.	.	.	.
GG1082|c0_g1	GG1082|c0_g1_i1	82.087	0	386.216	63.749	0	119.381	.	UniRef90_L8G8H5^UniRef90_L8G8H5^Q:1-222,H:1189-1262^100%ID^E:6e-41^.^.	.	.	.	.	.	.	.	.	.	.	.	.	.
GG1082|c1_g1	GG1082|c1_g1_i1	80.329	61.601	76.046	156.532	286.47	0	.	UniRef90_L8G8H5^UniRef90_L8G8H5^Q:3-317,H:1289-1393^100%ID^E:3e-64^.^.	.	GG1082|c1_g1_i1|m.2036	3-407[+]	.	UniRef90_L8G8H5^UniRef90_L8G8H5^Q:1-135,H:1289-1423^100%ID^E:1e-84^.^.	PF15410.1^PH_9^Pleckstrin homology domain^6-69^E:1.2e-11	.	.	.	.	.	.	.
GG1082|c3_g1	GG1082|c3_g1_i1	40.159	0	38.023	0	163.7	60.353	.	UniRef90_L8G8H5^UniRef90_L8G8H5^Q:2-406,H:923-1057^100%ID^E:7e-86^.^.	.	GG1082|c3_g1_i1|m.2037	2-406[+]	.	UniRef90_L8G8H5^UniRef90_L8G8H5^Q:1-135,H:923-1057^100%ID^E:7e-86^.^.	.	.	.	.	.	.	.	.
GG1083|c0_g1	GG1083|c0_g1_i1	90.782	0	85.885	141.417	0	0	.	UniRef90_L8FUU1^UniRef90_L8FUU1^Q:3-380,H:90-215^99.21%ID^E:1e-80^.^.	.	.	.	.	.	.	.	.	.	.	.	.	.
GG1084|c0_g1	GG1084|c0_g1_i1	42.024	225.567	39.777	65.506	128.256	0	sp|P38880|MDM31_YEAST^sp|P38880|MDM31_YEAST^Q:3-356,H:463-579^59.32%ID^E:5e-41^.^.	UniRef90_L8FUU1^UniRef90_L8FUU1^Q:3-356,H:602-719^100%ID^E:2e-75^.^.	.	GG1084|c0_g1_i1|m.2041	3-359[+]	sp|P38880|MDM31_YEAST^sp|P38880|MDM31_YEAST^Q:1-118,H:463-579^59.32%ID^E:3e-41^.^.	UniRef90_L8FUU1^UniRef90_L8FUU1^Q:1-118,H:602-719^100%ID^E:1e-75^.^.	PF08118.6^MDM31_MDM32^Yeast mitochondrial distribution and morphology (MDM) proteins^1-115^E:1e-49	.	ExpAA=18.47^PredHel=1^Topology=i97-114o	.	.	GO:0007005^biological_process^mitochondrion organization`GO:0005743^cellular_component^mitochondrial inner membrane	.	.
GG1084|c1_g1	GG1084|c1_g1_i1	0	0	0	178.364	111.79	0	sp|P38880|MDM31_YEAST^sp|P38880|MDM31_YEAST^Q:48-254,H:223-290^57.97%ID^E:2e-20^.^.	UniRef90_L8FUU1^UniRef90_L8FUU1^Q:3-254,H:334-417^100%ID^E:3e-52^.^.	.	.	.	.	.	.	.	.	.	.	.	.	.
GG1085|c0_g1	GG1085|c0_g1_i1	2453.68	1987.55	1226.27	2556.4	2070.66	1594.05	sp|Q96TJ5|RLA0_NEUCR^sp|Q96TJ5|RLA0_NEUCR^Q:41-847,H:1-269^86.62%ID^E:8e-157^.^.	UniRef90_L8FUV3^UniRef90_L8FUV3^Q:41-976,H:1-312^100%ID^E:0^.^.	.	GG1085|c0_g1_i1|m.2042	26-1027[-]	.	UniRef90_B0XNT5^UniRef90_B0XNT5^Q:254-322,H:62-139^52.56%ID^E:1e-11^.^.	.	.	.	.	.	.	.	.
GG1085|c0_g1	GG1085|c0_g1_i1	2453.68	1987.55	1226.27	2556.4	2070.66	1594.05	sp|Q96TJ5|RLA0_NEUCR^sp|Q96TJ5|RLA0_NEUCR^Q:41-847,H:1-269^86.62%ID^E:8e-157^.^.	UniRef90_L8FUV3^UniRef90_L8FUV3^Q:41-976,H:1-312^100%ID^E:0^.^.	.	GG1085|c0_g1_i1|m.2043	41-979[+]	sp|Q96TJ5|RLA0_NEUCR^sp|Q96TJ5|RLA0_NEUCR^Q:1-269,H:1-269^86.62%ID^E:2e-161^.^.	UniRef90_L8FUV3^UniRef90_L8FUV3^Q:1-312,H:1-312^100%ID^E:0^.^.	PF00466.15^Ribosomal_L10^Ribosomal protein L10^5-102^E:7.7e-25`PF00428.14^Ribosomal_60s^60s Acidic ribosomal protein^230-311^E:1.6e-14	.	.	.	.	GO:0042254^biological_process^ribosome biogenesis`GO:0005622^cellular_component^intracellular`GO:0003735^molecular_function^structural constituent of ribosome`GO:0006414^biological_process^translational elongation`GO:0005840^cellular_component^ribosome	.	.
GG1086|c0_g1	GG1086|c0_g1_i1	37.027	56.821	35.073	0	37.846	0	sp|P53970|YNC4_YEAST^sp|P53970|YNC4_YEAST^Q:43-387,H:45-179^37.04%ID^E:3e-11^.^.	UniRef90_L8G153^UniRef90_L8G153^Q:1-426,H:38-179^100%ID^E:9e-75^.^.	.	GG1086|c0_g1_i1|m.2046	1-426[+]	sp|P53970|YNC4_YEAST^sp|P53970|YNC4_YEAST^Q:13-142,H:43-191^38%ID^E:2e-21^.^.	UniRef90_L8G153^UniRef90_L8G153^Q:1-142,H:38-179^100%ID^E:9e-97^.^.	PF10294.4^Methyltransf_16^Putative methyltransferase^5-140^E:1.6e-40	.	ExpAA=23.04^PredHel=1^Topology=o48-70i	.	.	.	.	.
GG1087|c0_g1	GG1087|c0_g1_i1	29.664	102.736	70.44	81.377	46.593	22.925	sp|Q51LS1|ISY1_MAGO7^sp|Q51LS1|ISY1_MAGO7^Q:20-688,H:1-227^76.65%ID^E:5e-118^.^.	UniRef90_L8FZ35^UniRef90_L8FZ35^Q:20-688,H:1-223^100%ID^E:3e-160^.^.	.	GG1087|c0_g1_i1|m.2047	2-751[+]	sp|Q51LS1|ISY1_MAGO7^sp|Q51LS1|ISY1_MAGO7^Q:7-248,H:1-246^74.8%ID^E:3e-127^.^.	UniRef90_L8FZ35^UniRef90_L8FZ35^Q:7-249,H:1-243^100%ID^E:8e-175^.^.	PF06246.7^Isy1^Isy1-like splicing family^7-248^E:7.1e-85	.	.	.	.	.	.	.
GG1088|c0_g1	GG1088|c0_g1_i1	0	0	0	64.836	164.915	121.312	sp|P29458|MCM4_SCHPO^sp|P29458|MCM4_SCHPO^Q:90-287,H:268-333^57.58%ID^E:6e-21^.^.	UniRef90_L8FSD2^UniRef90_L8FSD2^Q:3-287,H:356-450^100%ID^E:8e-58^.^.	.	.	.	.	.	.	.	.	.	.	.	.	.
GG1089|c0_g1	GG1089|c0_g1_i1	0	0	87.306	0	456.534	0	sp|P29458|MCM4_SCHPO^sp|P29458|MCM4_SCHPO^Q:1-267,H:739-827^69.66%ID^E:6e-30^.^.	UniRef90_L8FSD2^UniRef90_L8FSD2^Q:1-273,H:854-944^98.9%ID^E:8e-49^.^.	.	.	.	.	.	.	.	.	.	.	.	.	.
GG1089|c1_g1	GG1089|c1_g1_i1	59.104	0	0	137.894	237.177	0	sp|P29458|MCM4_SCHPO^sp|P29458|MCM4_SCHPO^Q:2-331,H:639-748^76.36%ID^E:7e-51^.^.	UniRef90_L8FSD2^UniRef90_L8FSD2^Q:2-334,H:754-864^100%ID^E:2e-68^.^.	.	GG1089|c1_g1_i1|m.2048	2-334[+]	sp|P29458|MCM4_SCHPO^sp|P29458|MCM4_SCHPO^Q:1-110,H:639-748^76.36%ID^E:7e-51^.^.	UniRef90_L8FSD2^UniRef90_L8FSD2^Q:1-111,H:754-864^100%ID^E:2e-68^.^.	PF00493.18^MCM^MCM2/3/5 family^2-110^E:2.8e-34	.	.	.	.	GO:0003677^molecular_function^DNA binding`GO:0005524^molecular_function^ATP binding`GO:0006260^biological_process^DNA replication	.	.
GG1089|c2_g1	GG1089|c2_g1_i1	0	78.715	0	80.251	202.191	0	.	UniRef90_L8FSD2^UniRef90_L8FSD2^Q:2-262,H:939-1025^100%ID^E:6e-34^.^.	.	.	.	.	.	.	.	.	.	.	.	.	.
GG109|c0_g1	GG109|c0_g1_i1	0	140.305	0	0	0	0	.	UniRef90_L8FYR0^UniRef90_L8FYR0^Q:276-67,H:252-321^100%ID^E:3e-27^.^.	.	.	.	.	.	.	.	.	.	.	.	.	.
GG109|c0_g2	GG109|c0_g2_i1	0	131.743	0	0	170.447	0	.	UniRef90_L8FYR0^UniRef90_L8FYR0^Q:250-41,H:263-332^100%ID^E:5e-35^.^.	.	.	.	.	.	.	.	.	.	.	.	.	.
GG109|c0_g3	GG109|c0_g3_i1	0	147.079	0	0	0	0	.	UniRef90_L8FYR0^UniRef90_L8FYR0^Q:238-38,H:263-329^100%ID^E:6e-32^.^.	.	.	.	.	.	.	.	.	.	.	.	.	.
GG1090|c0_g1	GG1090|c0_g1_i1	127.574	97.946	90.696	149.387	131.059	0	.	UniRef90_L8FTK4^UniRef90_L8FTK4^Q:94-465,H:146-269^100%ID^E:6e-68^.^.	.	GG1090|c0_g1_i1|m.2049	1-465[+]	.	UniRef90_L8FTK4^UniRef90_L8FTK4^Q:1-155,H:115-269^100%ID^E:2e-104^.^.	PF04438.11^zf-HIT^HIT zinc finger^133-155^E:0.00027	.	.	.	.	.	.	.
GG1091|c0_g1	GG1091|c0_g1_i1	45.476	58.342	43.197	71.291	47.611	93.693	.	UniRef90_L8FPF3^UniRef90_L8FPF3^Q:3-770,H:371-626^100%ID^E:9e-159^.^.	.	GG1091|c0_g1_i1|m.2052	3-773[+]	.	UniRef90_L8FPF3^UniRef90_L8FPF3^Q:1-256,H:371-626^100%ID^E:0^.^.	.	.	.	.	.	.	.	.
GG1092|c0_g1	GG1092|c0_g1_i1	0	59.154	0	160.473	344.986	234.932	.	UniRef90_L8FY99^UniRef90_L8FY99^Q:38-487,H:1-150^100%ID^E:8e-107^.^.	.	GG1092|c0_g1_i1|m.2054	2-490[+]	.	UniRef90_L8FY99^UniRef90_L8FY99^Q:13-162,H:1-150^100%ID^E:4e-107^.^.	.	.	.	.	.	.	.	.
GG1093|c0_g1	GG1093|c0_g1_i1	556.094	322.506	535.495	241.986	171.185	180.022	sp|P45815|CRF1_YARLI^sp|P45815|CRF1_YARLI^Q:2-205,H:3-70^51.47%ID^E:2e-15^.^.	UniRef90_L8G4S6^UniRef90_L8G4S6^Q:2-1369,H:2-457^100%ID^E:0^.^.	.	GG1093|c0_g1_i1|m.2055	2-1372[+]	sp|P45815|CRF1_YARLI^sp|P45815|CRF1_YARLI^Q:1-109,H:3-99^41.28%ID^E:7e-19^.^.	UniRef90_L8G4S6^UniRef90_L8G4S6^Q:1-456,H:2-457^100%ID^E:0^.^.	PF00649.13^Copper-fist^Copper fist DNA binding domain^1-38^E:1.5e-18	.	.	.	.	GO:0003677^molecular_function^DNA binding`GO:0003700^molecular_function^sequence-specific DNA binding transcription factor activity`GO:0005507^molecular_function^copper ion binding`GO:0006355^biological_process^regulation of transcription, DNA-templated`GO:0005634^cellular_component^nucleus	.	.
GG1093|c0_g2	GG1093|c0_g2_i1	109.578	164.584	104.259	99.054	113.323	0	sp|P45815|CRF1_YARLI^sp|P45815|CRF1_YARLI^Q:2-205,H:3-70^51.47%ID^E:8e-14^.^.	UniRef90_L8G4S6^UniRef90_L8G4S6^Q:331-1425,H:93-457^100%ID^E:0^.^.`UniRef90_L8G4S6^UniRef90_L8G4S6^Q:2-244,H:2-82^96.3%ID^E:2e-41^.^.	.	GG1093|c0_g2_i1|m.2056	499-1428[+]	.	UniRef90_L8G4S6^UniRef90_L8G4S6^Q:1-309,H:149-457^100%ID^E:0^.^.	.	.	.	.	.	.	.	.
GG1094|c0_g1	GG1094|c0_g1_i1	196.79	74.932	0	0	0	0	sp|C8VDQ4|GYP2_EMENI^sp|C8VDQ4|GYP2_EMENI^Q:3-269,H:976-1076^53.47%ID^E:4e-12^.^.	UniRef90_L8FVA4^UniRef90_L8FVA4^Q:18-269,H:982-1065^98.81%ID^E:2e-26^.^.	.	.	.	.	.	.	.	.	.	.	.	.	.
GG1094|c1_g1	GG1094|c1_g1_i1	104.613	0	0	0	0	52.681	sp|C8VDQ4|GYP2_EMENI^sp|C8VDQ4|GYP2_EMENI^Q:3-440,H:767-914^45.7%ID^E:5e-23^.^.	UniRef90_L8FVA4^UniRef90_L8FVA4^Q:3-440,H:773-918^98.63%ID^E:6e-66^.^.	.	GG1094|c1_g1_i1|m.2057	3-440[+]	sp|C8VDQ4|GYP2_EMENI^sp|C8VDQ4|GYP2_EMENI^Q:1-146,H:767-914^47.74%ID^E:8e-30^.^.	UniRef90_L8FVA4^UniRef90_L8FVA4^Q:1-146,H:773-918^98.63%ID^E:9e-91^.^.	.	.	.	.	.	.	.	.
GG1095|c0_g1	GG1095|c0_g1_i1	100.798	38.597	190.585	78.465	152.701	150.041	sp|O94255|CAN_SCHPO^sp|O94255|CAN_SCHPO^Q:141-338,H:157-222^51.52%ID^E:8e-20^.^.	UniRef90_L8FTS7^UniRef90_L8FTS7^Q:48-317,H:1-90^95.56%ID^E:3e-55^.^.	.	GG1095|c0_g1_i1|m.2058	3-359[+]	sp|O94255|CAN_SCHPO^sp|O94255|CAN_SCHPO^Q:47-112,H:157-222^51.52%ID^E:7e-20^.^.	UniRef90_L8FTS7^UniRef90_L8FTS7^Q:16-105,H:1-90^95.56%ID^E:3e-55^.^.	PF00484.14^Pro_CA^Carbonic anhydrase^48-118^E:7.6e-20	.	.	.	.	GO:0004089^molecular_function^carbonate dehydratase activity`GO:0008270^molecular_function^zinc ion binding	.	.
GG1096|c0_g1	GG1096|c0_g1_i1	96.376	128.248	58.298	151.348	221.824	313.814	sp|P43304|GPDM_HUMAN^sp|P43304|GPDM_HUMAN^Q:2-1096,H:289-629^51.5%ID^E:2e-121^.^.	UniRef90_L8G494^UniRef90_L8G494^Q:2-1162,H:323-709^99.74%ID^E:0^.^.	.	GG1096|c0_g1_i1|m.2060	2-1165[+]	sp|P43304|GPDM_HUMAN^sp|P43304|GPDM_HUMAN^Q:1-365,H:289-629^51.5%ID^E:1e-121^.^.	UniRef90_L8G494^UniRef90_L8G494^Q:1-387,H:323-709^99.74%ID^E:0^.^.	PF01266.19^DAO^FAD dependent oxidoreductase^1-153^E:2.7e-13	.	.	.	.	GO:0016491^molecular_function^oxidoreductase activity`GO:0055114^biological_process^oxidation-reduction process	.	.
GG1096|c1_g1	GG1096|c1_g1_i1	141.288	0	0	0	210.928	103.512	.	UniRef90_L8G494^UniRef90_L8G494^Q:54-266,H:28-98^100%ID^E:4e-24^.^.	.	GG1096|c1_g1_i1|m.2063	3-308[+]	.	UniRef90_L8G494^UniRef90_L8G494^Q:1-102,H:11-112^100%ID^E:1e-61^.^.	.	.	.	.	.	.	.	.
GG1096|c2_g1	GG1096|c2_g1_i1	62.844	32.214	59.651	163.948	130.685	64.287	sp|P43304|GPDM_HUMAN^sp|P43304|GPDM_HUMAN^Q:3-581,H:77-274^61.11%ID^E:8e-81^.^.	UniRef90_L8G494^UniRef90_L8G494^Q:3-611,H:110-312^99.51%ID^E:6e-138^.^.	.	GG1096|c2_g1_i1|m.2064	3-611[+]	sp|P43304|GPDM_HUMAN^sp|P43304|GPDM_HUMAN^Q:1-193,H:77-274^61.11%ID^E:8e-81^.^.	UniRef90_L8G494^UniRef90_L8G494^Q:1-203,H:110-312^99.51%ID^E:5e-138^.^.	PF01266.19^DAO^FAD dependent oxidoreductase^1-184^E:4.1e-26	.	.	.	.	GO:0016491^molecular_function^oxidoreductase activity`GO:0055114^biological_process^oxidation-reduction process	.	.
GG1097|c0_g1	GG1097|c0_g1_i1	223.471	414.769	262.848	216.912	183.081	379.765	sp|P36017|VPS21_YEAST^sp|P36017|VPS21_YEAST^Q:79-750,H:6-210^57.33%ID^E:2e-81^.^.	UniRef90_L8G1W9^UniRef90_L8G1W9^Q:43-750,H:1-236^100%ID^E:2e-141^.^.	.	GG1097|c0_g1_i1|m.2067	1-753[+]	sp|P36017|VPS21_YEAST^sp|P36017|VPS21_YEAST^Q:27-250,H:6-210^57.78%ID^E:4e-84^.^.	UniRef90_L8G1W9^UniRef90_L8G1W9^Q:15-250,H:1-236^100%ID^E:5e-171^.^.	PF00025.16^Arf^ADP-ribosylation factor family^26-159^E:1.2e-13`PF00071.17^Ras^Ras family^30-209^E:6.1e-57`PF08477.8^Miro^Miro-like protein^30-144^E:6.8e-19`PF04670.7^Gtr1_RagA^Gtr1/RagA G protein conserved region^30-191^E:1.6e-06`PF00009.22^GTP_EFTU^Elongation factor Tu GTP binding domain^68-210^E:3e-05	.	.	.	.	GO:0005525^molecular_function^GTP binding`GO:0007264^biological_process^small GTPase mediated signal transduction`GO:0005622^cellular_component^intracellular`GO:0005634^cellular_component^nucleus`GO:0005737^cellular_component^cytoplasm`GO:0003924^molecular_function^GTPase activity	.	.
GG1097|c0_g2	GG1097|c0_g2_i1	128.267	0	0	0	0	467.449	sp|P36017|VPS21_YEAST^sp|P36017|VPS21_YEAST^Q:4-249,H:131-210^39.76%ID^E:5e-10^.^.	UniRef90_L8G1W9^UniRef90_L8G1W9^Q:1-249,H:154-236^98.8%ID^E:1e-37^.^.	.	.	.	.	.	.	.	.	.	.	.	.	.
GG1097|c0_g3	GG1097|c0_g3_i1	0	0	0	0	0	0	sp|P36017|VPS21_YEAST^sp|P36017|VPS21_YEAST^Q:79-579,H:6-155^65.87%ID^E:3e-72^.^.	UniRef90_L8G1W9^UniRef90_L8G1W9^Q:43-579,H:1-179^100%ID^E:2e-109^.^.	.	GG1097|c0_g3_i1|m.2068	1-579[+]	sp|P36017|VPS21_YEAST^sp|P36017|VPS21_YEAST^Q:27-193,H:6-155^66.47%ID^E:4e-74^.^.	UniRef90_L8G1W9^UniRef90_L8G1W9^Q:15-193,H:1-179^100%ID^E:2e-127^.^.	PF00025.16^Arf^ADP-ribosylation factor family^26-155^E:1.1e-13`PF00071.17^Ras^Ras family^30-193^E:6.2e-52`PF08477.8^Miro^Miro-like protein^30-144^E:3.4e-19`PF04670.7^Gtr1_RagA^Gtr1/RagA G protein conserved region^30-172^E:9.2e-07	.	.	.	.	GO:0005525^molecular_function^GTP binding`GO:0007264^biological_process^small GTPase mediated signal transduction`GO:0005622^cellular_component^intracellular`GO:0005634^cellular_component^nucleus`GO:0005737^cellular_component^cytoplasm	.	.
GG1098|c0_g1	GG1098|c0_g1_i1	347.838	648.045	423.573	223.892	176.138	222.01	sp|Q2H4D0|SUB2_CHAGB^sp|Q2H4D0|SUB2_CHAGB^Q:55-1137,H:74-434^86.15%ID^E:0^.^.	UniRef90_L8G1T5^UniRef90_L8G1T5^Q:55-1137,H:79-439^99.72%ID^E:0^.^.	.	GG1098|c0_g1_i1|m.2069	205-1140[+]	sp|A2R0B5|SUB2_ASPNC^sp|A2R0B5|SUB2_ASPNC^Q:1-310,H:131-440^87.42%ID^E:0^.^.	UniRef90_L8G1T5^UniRef90_L8G1T5^Q:1-311,H:129-439^100%ID^E:0^.^.	PF00270.24^DEAD^DEAD/DEAH box helicase^3-119^E:2.8e-24`PF00271.26^Helicase_C^Helicase conserved C-terminal domain^189-266^E:4.9e-23	.	.	.	.	GO:0003676^molecular_function^nucleic acid binding`GO:0005524^molecular_function^ATP binding	.	.
GG1098|c0_g1	GG1098|c0_g1_i2	347.838	648.045	423.573	223.892	176.138	222.01	sp|A2R0B5|SUB2_ASPNC^sp|A2R0B5|SUB2_ASPNC^Q:50-1363,H:1-440^85%ID^E:0^.^.	UniRef90_L8G1T5^UniRef90_L8G1T5^Q:50-1366,H:1-439^100%ID^E:0^.^.	.	GG1098|c0_g1_i2|m.2071	50-1369[+]	sp|A2R0B5|SUB2_ASPNC^sp|A2R0B5|SUB2_ASPNC^Q:1-438,H:1-440^85.68%ID^E:0^.^.	UniRef90_L8G1T5^UniRef90_L8G1T5^Q:1-439,H:1-439^100%ID^E:0^.^.	PF00270.24^DEAD^DEAD/DEAH box helicase^80-247^E:7e-37`PF04851.10^ResIII^Type III restriction enzyme, res subunit^95-243^E:2e-07`PF00271.26^Helicase_C^Helicase conserved C-terminal domain^317-394^E:8.8e-23	.	.	.	.	GO:0003676^molecular_function^nucleic acid binding`GO:0005524^molecular_function^ATP binding`GO:0003677^molecular_function^DNA binding`GO:0016787^molecular_function^hydrolase activity	.	.
GG1099|c0_g1	GG1099|c0_g1_i1	162.737	17.875	44.118	18.182	192.865	0	sp|O13903|RRP40_SCHPO^sp|O13903|RRP40_SCHPO^Q:9-485,H:71-222^44.38%ID^E:7e-29^.^.	UniRef90_L8G1K5^UniRef90_L8G1K5^Q:3-545,H:63-243^100%ID^E:1e-109^.^.	.	GG1099|c0_g1_i1|m.2073	3-548[+]	sp|O13903|RRP40_SCHPO^sp|O13903|RRP40_SCHPO^Q:3-181,H:71-240^43.89%ID^E:8e-37^.^.	UniRef90_L8G1K5^UniRef90_L8G1K5^Q:1-181,H:63-243^100%ID^E:2e-126^.^.	.	.	.	.	.	.	.	.
GG11|c0_g1	GG11|c0_g1_i1	281.489	213.562	0	0	0	0	.	UniRef90_L8FWL6^UniRef90_L8FWL6^Q:235-2,H:111-188^100%ID^E:4e-46^.^.	.	.	.	.	.	.	.	.	.	.	.	.	.
GG110|c0_g1	GG110|c0_g1_i1	0	107.886	99.898	0	0	0	sp|Q8NKB6|OPSB_ASPOR^sp|Q8NKB6|OPSB_ASPOR^Q:439-17,H:294-426^41.84%ID^E:3e-26^.^.	UniRef90_L8FSC1^UniRef90_L8FSC1^Q:439-2,H:287-432^100%ID^E:8e-95^.^.	.	GG110|c0_g1_i1|m.102	2-439[-]	sp|Q8NKB6|OPSB_ASPOR^sp|Q8NKB6|OPSB_ASPOR^Q:1-141,H:294-426^41.84%ID^E:3e-26^.^.	UniRef90_L8FSC1^UniRef90_L8FSC1^Q:1-146,H:287-432^100%ID^E:7e-95^.^.	PF00026.18^Asp^Eukaryotic aspartyl protease^2-114^E:5.9e-13	.	.	.	.	GO:0004190^molecular_function^aspartic-type endopeptidase activity`GO:0006508^biological_process^proteolysis	.	.
GG1100|c0_g1	GG1100|c0_g1_i1	174.393	66.473	0	135.409	0	0	.	UniRef90_L8G9B2^UniRef90_L8G9B2^Q:15-281,H:317-405^100%ID^E:1e-33^.^.	.	.	.	.	.	.	.	.	.	.	.	.	.
GG1101|c0_g1	GG1101|c0_g1_i1	87.191	66.473	81.994	67.709	171.886	126.417	.	UniRef90_L8FVG1^UniRef90_L8FVG1^Q:3-281,H:281-373^100%ID^E:2e-57^.^.	.	.	.	.	.	.	.	.	.	.	.	.	.
GG1101|c1_g1	GG1101|c1_g1_i1	0	0	0	118.149	146.038	0	.	UniRef90_L8FVG1^UniRef90_L8FVG1^Q:3-206,H:398-465^100%ID^E:4e-42^.^.	.	.	.	.	.	.	.	.	.	.	.	.	.
GG1102|c0_g1	GG1102|c0_g1_i1	91.56	158.365	65.168	35.811	23.745	70.08	sp|Q91YR7|PRP6_MOUSE^sp|Q91YR7|PRP6_MOUSE^Q:5-550,H:757-937^49.45%ID^E:2e-55^.^.	UniRef90_L8GBU5^UniRef90_L8GBU5^Q:2-553,H:749-932^100%ID^E:5e-122^.^.	.	GG1102|c0_g1_i1|m.2076	2-556[+]	sp|Q91YR7|PRP6_MOUSE^sp|Q91YR7|PRP6_MOUSE^Q:2-183,H:757-937^49.45%ID^E:2e-55^.^.	UniRef90_L8GBU5^UniRef90_L8GBU5^Q:1-184,H:749-932^100%ID^E:4e-122^.^.	PF07719.12^TPR_2^Tetratricopeptide repeat^93-119^E:0.044	.	.	.	.	.	.	.
GG1102|c1_g1	GG1102|c1_g1_i1	50.942	54.93	67.785	7.999	32.183	15.838	sp|Q12381|PRP1_SCHPO^sp|Q12381|PRP1_SCHPO^Q:399-1025,H:520-729^51.43%ID^E:2e-94^.^.`sp|Q12381|PRP1_SCHPO^sp|Q12381|PRP1_SCHPO^Q:1-408,H:392-523^58.09%ID^E:2e-94^.^.`sp|Q12381|PRP1_SCHPO^sp|Q12381|PRP1_SCHPO^Q:477-1031,H:281-452^28.57%ID^E:3e-08^.^.`sp|Q12381|PRP1_SCHPO^sp|Q12381|PRP1_SCHPO^Q:444-1019,H:671-858^26.9%ID^E:4e-08^.^.`sp|Q12381|PRP1_SCHPO^sp|Q12381|PRP1_SCHPO^Q:423-1025,H:327-560^25%I…	UniRef90_L8GBU5^UniRef90_L8GBU5^Q:411-1034,H:548-755^100%ID^E:0^.^.`UniRef90_L8GBU5^UniRef90_L8GBU5^Q:1-411,H:411-547^99.27%ID^E:0^.^.`UniRef90_L8GBU5^UniRef90_L8GBU5^Q:423-1052,H:282-478^24.64%ID^E:7e-08^.^.`UniRef90_L8GBU5^UniRef90_L8GBU5^Q:474-884,H:670-807^28.26%ID^E:2e-07^.^.`UniRef90_L8GBU5^UniRef90_L8GBU5^Q:76-381,H:550-639^22.43%ID^E:2e-07^.^.	.	GG1102|c1_g1_i1|m.2079	1-540[+]	sp|Q12381|PRP1_SCHPO^sp|Q12381|PRP1_SCHPO^Q:1-136,H:392-523^58.09%ID^E:2e-39^.^.	UniRef90_L8GBU5^UniRef90_L8GBU5^Q:1-137,H:411-547^99.27%ID^E:6e-82^.^.	.	.	.	.	.	.	.	.
GG1102|c1_g1	GG1102|c1_g1_i1	50.942	54.93	67.785	7.999	32.183	15.838	sp|Q12381|PRP1_SCHPO^sp|Q12381|PRP1_SCHPO^Q:399-1025,H:520-729^51.43%ID^E:2e-94^.^.`sp|Q12381|PRP1_SCHPO^sp|Q12381|PRP1_SCHPO^Q:1-408,H:392-523^58.09%ID^E:2e-94^.^.`sp|Q12381|PRP1_SCHPO^sp|Q12381|PRP1_SCHPO^Q:477-1031,H:281-452^28.57%ID^E:3e-08^.^.`sp|Q12381|PRP1_SCHPO^sp|Q12381|PRP1_SCHPO^Q:444-1019,H:671-858^26.9%ID^E:4e-08^.^.`sp|Q12381|PRP1_SCHPO^sp|Q12381|PRP1_SCHPO^Q:423-1025,H:327-560^25%I…	UniRef90_L8GBU5^UniRef90_L8GBU5^Q:411-1034,H:548-755^100%ID^E:0^.^.`UniRef90_L8GBU5^UniRef90_L8GBU5^Q:1-411,H:411-547^99.27%ID^E:0^.^.`UniRef90_L8GBU5^UniRef90_L8GBU5^Q:423-1052,H:282-478^24.64%ID^E:7e-08^.^.`UniRef90_L8GBU5^UniRef90_L8GBU5^Q:474-884,H:670-807^28.26%ID^E:2e-07^.^.`UniRef90_L8GBU5^UniRef90_L8GBU5^Q:76-381,H:550-639^22.43%ID^E:2e-07^.^.	.	GG1102|c1_g1_i1|m.2080	582-1058[+]	sp|Q2KJJ0|PRP6_BOVIN^sp|Q2KJJ0|PRP6_BOVIN^Q:1-151,H:612-762^55.63%ID^E:7e-44^.^.`sp|Q2KJJ0|PRP6_BOVIN^sp|Q2KJJ0|PRP6_BOVIN^Q:10-142,H:322-444^28.36%ID^E:7e-08^.^.`sp|Q2KJJ0|PRP6_BOVIN^sp|Q2KJJ0|PRP6_BOVIN^Q:1-146,H:747-889^26.49%ID^E:8e-07^.^.	UniRef90_L8GBU5^UniRef90_L8GBU5^Q:1-151,H:605-755^100%ID^E:3e-97^.^.	PF13432.1^TPR_16^Tetratricopeptide repeat^1-64^E:5e-07`PF14559.1^TPR_19^Tetratricopeptide repeat^9-65^E:1.5e-07`PF13371.1^TPR_9^Tetratricopeptide repeat^79-129^E:0.19`PF07719.12^TPR_2^Tetratricopeptide repeat^99-129^E:0.034`PF13181.1^TPR_8^Tetratricopeptide repeat^99-121^E:0.33	.	.	.	.	GO:0005515^molecular_function^protein binding	.	.
GG1103|c0_g1	GG1103|c0_g1_i1	0	0	75.056	30.899	80.813	0	sp|Q12381|PRP1_SCHPO^sp|Q12381|PRP1_SCHPO^Q:48-407,H:66-184^58.33%ID^E:8e-29^.^.	UniRef90_L8GBU5^UniRef90_L8GBU5^Q:3-410,H:63-198^100%ID^E:1e-56^.^.	.	GG1103|c0_g1_i1|m.2081	3-410[+]	sp|Q12381|PRP1_SCHPO^sp|Q12381|PRP1_SCHPO^Q:16-130,H:66-179^60%ID^E:5e-39^.^.	UniRef90_L8GBU5^UniRef90_L8GBU5^Q:1-136,H:63-198^100%ID^E:6e-86^.^.	PF06424.7^PRP1_N^PRP1 splicing factor, N-terminal^5-107^E:2.7e-37	.	.	.	.	GO:0000398^biological_process^mRNA splicing, via spliceosome`GO:0005634^cellular_component^nucleus	.	.
GG1103|c1_g1	GG1103|c1_g1_i1	0	91.584	56.515	0	0	0	sp|Q12381|PRP1_SCHPO^sp|Q12381|PRP1_SCHPO^Q:34-330,H:203-294^56.57%ID^E:6e-25^.^.	UniRef90_L8GBU5^UniRef90_L8GBU5^Q:1-330,H:204-313^100%ID^E:1e-54^.^.	.	GG1103|c1_g1_i1|m.2082	1-330[+]	sp|Q12381|PRP1_SCHPO^sp|Q12381|PRP1_SCHPO^Q:6-110,H:197-294^55.24%ID^E:2e-27^.^.	UniRef90_L8GBU5^UniRef90_L8GBU5^Q:1-110,H:204-313^100%ID^E:6e-66^.^.	.	.	.	.	.	.	.	.
GG1104|c0_g1	GG1104|c0_g1_i1	67.554	346.847	160.5	541.227	826.723	244.73	sp|Q9RX93|TAM_DEIRA^sp|Q9RX93|TAM_DEIRA^Q:476-928,H:33-185^29.81%ID^E:2e-10^.^.	UniRef90_L8FR67^UniRef90_L8FR67^Q:167-805,H:46-258^100%ID^E:1e-130^.^.`UniRef90_L8FR67^UniRef90_L8FR67^Q:820-939,H:264-303^100%ID^E:5e-07^.^.	.	GG1104|c0_g1_i1|m.2083	2-976[+]	sp|Q9RX93|TAM_DEIRA^sp|Q9RX93|TAM_DEIRA^Q:159-309,H:33-185^29.81%ID^E:3e-10^.^.	UniRef90_L8FR67^UniRef90_L8FR67^Q:11-268,H:1-258^100%ID^E:0^.^.	PF13489.1^Methyltransf_23^Methyltransferase domain^139-255^E:2.5e-19`PF13847.1^Methyltransf_31^Methyltransferase domain^156-248^E:4.7e-12`PF12847.2^Methyltransf_18^Methyltransferase domain^158-251^E:7.4e-10`PF13649.1^Methyltransf_25^Methyltransferase domain^160-248^E:8.3e-06`PF08241.7^Methyltransf_11^Methyltransferase domain^161-250^E:7.3e-12`PF08242.7^Methyltransf_12^Methyltransferase domain^161…	.	.	.	.	GO:0008168^molecular_function^methyltransferase activity`GO:0008152^biological_process^metabolic process	.	.
GG1104|c0_g1	GG1104|c0_g1_i2	67.554	346.847	160.5	541.227	826.723	244.73	sp|Q9RX93|TAM_DEIRA^sp|Q9RX93|TAM_DEIRA^Q:476-730,H:33-117^31.11%ID^E:3e-06^.^.	UniRef90_L8FR67^UniRef90_L8FR67^Q:167-730,H:46-233^99.47%ID^E:1e-110^.^.	.	GG1104|c0_g1_i2|m.2085	2-778[+]	sp|Q9RX93|TAM_DEIRA^sp|Q9RX93|TAM_DEIRA^Q:159-247,H:33-121^30.85%ID^E:9e-07^.^.	UniRef90_L8FR67^UniRef90_L8FR67^Q:11-247,H:1-237^98.31%ID^E:6e-168^.^.	PF13489.1^Methyltransf_23^Methyltransferase domain^139-244^E:1.2e-13`PF02390.12^Methyltransf_4^Putative methyltransferase^152-190^E:0.00021`PF13847.1^Methyltransf_31^Methyltransferase domain^156-239^E:6.4e-11`PF12847.2^Methyltransf_18^Methyltransferase domain^158-240^E:1.4e-06`PF08241.7^Methyltransf_11^Methyltransferase domain^161-241^E:2.3e-08	.	.	.	.	GO:0008176^molecular_function^tRNA (guanine-N7-)-methyltransferase activity`GO:0006400^biological_process^tRNA modification`GO:0008168^molecular_function^methyltransferase activity`GO:0008152^biological_process^metabolic process	.	.
GG1105|c0_g1	GG1105|c0_g1_i1	71.805	128.783	45.422	93.589	74.402	36.596	sp|P78813|YCTB_SCHPO^sp|P78813|YCTB_SCHPO^Q:54-554,H:2-168^70.06%ID^E:6e-81^.^.	UniRef90_L8FP96^UniRef90_L8FP96^Q:45-557,H:1-171^100%ID^E:5e-123^.^.	.	GG1105|c0_g1_i1|m.2086	45-557[+]	sp|P78813|YCTB_SCHPO^sp|P78813|YCTB_SCHPO^Q:4-170,H:2-168^70.06%ID^E:3e-81^.^.	UniRef90_L8FP96^UniRef90_L8FP96^Q:1-171,H:1-171^100%ID^E:1e-120^.^.	PF01417.15^ENTH^ENTH domain^32-156^E:1.3e-47	.	.	.	.	.	.	.
GG1105|c1_g1	GG1105|c1_g1_i1	21.353	82.24	50.743	167.589	134.862	215.663	.	UniRef90_L8FP96^UniRef90_L8FP96^Q:172-1014,H:222-502^100%ID^E:3e-78^.^.	.	GG1105|c1_g1_i1|m.2088	1-1017[+]	.	UniRef90_L8FP96^UniRef90_L8FP96^Q:1-339,H:165-503^100%ID^E:0^.^.	.	.	.	.	.	.	.	.
GG1106|c0_g1	GG1106|c0_g1_i1	535.327	339.857	1082.45	144.98	152.636	140.848	sp|A7EJY3|DED1_SCLS1^sp|A7EJY3|DED1_SCLS1^Q:457-1800,H:131-578^95.09%ID^E:0^.^.	UniRef90_L8FX65^UniRef90_L8FX65^Q:43-1800,H:1-586^100%ID^E:0^.^.	.	GG1106|c0_g1_i1|m.2090	1-2115[+]	sp|A6SEH9|DED1_BOTFB^sp|A6SEH9|DED1_BOTFB^Q:15-631,H:1-608^82.15%ID^E:0^.^.	UniRef90_L8FX65^UniRef90_L8FX65^Q:15-704,H:1-690^100%ID^E:0^.^.	PF00270.24^DEAD^DEAD/DEAH box helicase^232-418^E:5.9e-44`PF00271.26^Helicase_C^Helicase conserved C-terminal domain^486-562^E:7.4e-28	.	.	.	.	GO:0003676^molecular_function^nucleic acid binding`GO:0005524^molecular_function^ATP binding	.	.
GG1106|c0_g1	GG1106|c0_g1_i1	535.327	339.857	1082.45	144.98	152.636	140.848	sp|A7EJY3|DED1_SCLS1^sp|A7EJY3|DED1_SCLS1^Q:457-1800,H:131-578^95.09%ID^E:0^.^.	UniRef90_L8FX65^UniRef90_L8FX65^Q:43-1800,H:1-586^100%ID^E:0^.^.	.	GG1106|c0_g1_i1|m.2091	1255-2160[-]	.	UniRef90_S9VPH6^UniRef90_S9VPH6^Q:122-300,H:108-290^29.51%ID^E:1e-09^.^.	.	.	.	.	.	.	.	.
GG1107|c0_g1	GG1107|c0_g1_i1	47.948	31.854	75.242	133.603	183.688	121.538	sp|Q6CU52|AIM9_KLULA^sp|Q6CU52|AIM9_KLULA^Q:265-1569,H:146-610^23.48%ID^E:4e-17^.^.	UniRef90_L8FRS1^UniRef90_L8FRS1^Q:19-1620,H:1-570^93.51%ID^E:0^.^.	.	GG1107|c0_g1_i1|m.2096	1-1623[+]	sp|Q6CU52|AIM9_KLULA^sp|Q6CU52|AIM9_KLULA^Q:89-523,H:146-610^23.48%ID^E:3e-17^.^.	UniRef90_L8FRS1^UniRef90_L8FRS1^Q:7-540,H:1-570^93.51%ID^E:0^.^.	PF01636.18^APH^Phosphotransferase enzyme family^91-356^E:3.4e-09	.	.	.	.	.	.	.
GG1107|c0_g1	GG1107|c0_g1_i2	47.948	31.854	75.242	133.603	183.688	121.538	sp|Q6CU52|AIM9_KLULA^sp|Q6CU52|AIM9_KLULA^Q:373-1677,H:146-610^23.48%ID^E:5e-17^.^.	UniRef90_L8FRS1^UniRef90_L8FRS1^Q:19-1728,H:1-570^100%ID^E:0^.^.	.	GG1107|c0_g1_i2|m.2099	1-1731[+]	sp|Q6CU52|AIM9_KLULA^sp|Q6CU52|AIM9_KLULA^Q:125-559,H:146-610^23.48%ID^E:4e-17^.^.	UniRef90_L8FRS1^UniRef90_L8FRS1^Q:7-576,H:1-570^100%ID^E:0^.^.	PF01636.18^APH^Phosphotransferase enzyme family^127-392^E:4e-09	.	.	.	.	.	.	.
GG1108|c0_g1	GG1108|c0_g1_i1	54.895	98.676	147.848	7.183	28.94	56.964	sp|P38671|RPOM_NEUCR^sp|P38671|RPOM_NEUCR^Q:108-1127,H:1095-1423^45.87%ID^E:9e-82^.^.	UniRef90_L8G2U5^UniRef90_L8G2U5^Q:3-1127,H:1064-1438^100%ID^E:0^.^.	.	GG1108|c0_g1_i1|m.2102	3-1130[+]	sp|P38671|RPOM_NEUCR^sp|P38671|RPOM_NEUCR^Q:36-375,H:1095-1423^46.63%ID^E:2e-93^.^.	UniRef90_L8G2U5^UniRef90_L8G2U5^Q:1-375,H:1064-1438^100%ID^E:0^.^.	PF00940.14^RNA_pol^DNA-dependent RNA polymerase^35-375^E:1.5e-64	.	.	.	.	GO:0003677^molecular_function^DNA binding`GO:0003899^molecular_function^DNA-directed RNA polymerase activity`GO:0006351^biological_process^transcription, DNA-templated	.	.
GG1108|c1_g1	GG1108|c1_g1_i1	26.734	0	202.893	20.9	0	0	sp|P38671|RPOM_NEUCR^sp|P38671|RPOM_NEUCR^Q:1-519,H:717-889^64.16%ID^E:5e-80^.^.	UniRef90_L8G2U5^UniRef90_L8G2U5^Q:1-519,H:729-901^100%ID^E:2e-119^.^.	.	GG1108|c1_g1_i1|m.2105	1-519[+]	sp|P38671|RPOM_NEUCR^sp|P38671|RPOM_NEUCR^Q:1-173,H:717-889^64.16%ID^E:5e-80^.^.	UniRef90_L8G2U5^UniRef90_L8G2U5^Q:1-173,H:729-901^100%ID^E:2e-119^.^.	PF00940.14^RNA_pol^DNA-dependent RNA polymerase^95-173^E:2.7e-29	.	.	.	.	GO:0003677^molecular_function^DNA binding`GO:0003899^molecular_function^DNA-directed RNA polymerase activity`GO:0006351^biological_process^transcription, DNA-templated	.	.
GG1108|c2_g1	GG1108|c2_g1_i1	0	78.715	97.037	0	0	148.551	sp|P38671|RPOM_NEUCR^sp|P38671|RPOM_NEUCR^Q:10-264,H:888-972^71.76%ID^E:2e-34^.^.	UniRef90_L8G2U5^UniRef90_L8G2U5^Q:1-264,H:897-984^100%ID^E:5e-54^.^.	.	.	.	.	.	.	.	.	.	.	.	.	.
GG1108|c3_g1	GG1108|c3_g1_i1	55.236	0	208.734	0	0	0	sp|P38671|RPOM_NEUCR^sp|P38671|RPOM_NEUCR^Q:121-345,H:514-589^39.47%ID^E:7e-07^.^.	UniRef90_L8G2U5^UniRef90_L8G2U5^Q:1-345,H:487-601^100%ID^E:2e-68^.^.	.	.	.	.	.	.	.	.	.	.	.	.	.
GG1109|c0_g1	GG1109|c0_g1_i1	401.466	0	125.084	0	0	189.43	.	UniRef90_L8FTT4^UniRef90_L8FTT4^Q:3-239,H:403-481^100%ID^E:5e-47^.^.	.	.	.	.	.	.	.	.	.	.	.	.	.
GG111|c0_g1	GG111|c0_g1_i1	71.709	109.531	202.736	0	0	105.002	sp|A8GSZ9|RL34_RICRS^sp|A8GSZ9|RL34_RICRS^Q:171-52,H:4-43^60%ID^E:4e-07^.^.	UniRef90_L8GAW5^UniRef90_L8GAW5^Q:306-49,H:54-139^100%ID^E:2e-44^.^.	.	.	.	.	.	.	.	.	.	.	.	.	.
GG1110|c0_g1	GG1110|c0_g1_i1	699.257	1252.78	252.137	179.48	133.825	56.45	.	UniRef90_L8FSM6^UniRef90_L8FSM6^Q:8-2110,H:1-701^100%ID^E:0^.^.	.	GG1110|c0_g1_i1|m.2107	2-2113[+]	.	UniRef90_L8FSM6^UniRef90_L8FSM6^Q:3-703,H:1-701^100%ID^E:0^.^.	PF00385.19^Chromo^Chromo (CHRromatin Organisation MOdifier) domain^604-649^E:3.1e-08`PF00385.19^Chromo^Chromo (CHRromatin Organisation MOdifier) domain^660-703^E:1.8e-09	.	.	.	.	.	.	.
GG1110|c0_g1	GG1110|c0_g1_i2	699.257	1252.78	252.137	179.48	133.825	56.45	.	UniRef90_L8FSM6^UniRef90_L8FSM6^Q:8-2164,H:1-701^97.5%ID^E:0^.^.	.	GG1110|c0_g1_i2|m.2108	2-2167[+]	.	UniRef90_L8FSM6^UniRef90_L8FSM6^Q:3-721,H:1-701^97.5%ID^E:0^.^.	PF00385.19^Chromo^Chromo (CHRromatin Organisation MOdifier) domain^622-667^E:3.2e-08`PF00385.19^Chromo^Chromo (CHRromatin Organisation MOdifier) domain^678-721^E:1.9e-09	.	.	.	.	.	.	.
GG1111|c0_g1	GG1111|c0_g1_i1	132.401	0	62.444	51.459	66.085	0	.	UniRef90_L8FVC1^UniRef90_L8FVC1^Q:3-317,H:63-167^100%ID^E:1e-47^.^.	.	.	.	.	.	.	.	.	.	.	.	.	.
GG1111|c1_g1	GG1111|c1_g1_i1	129.695	66.277	245.463	0	43.929	0	.	UniRef90_L8FVC1^UniRef90_L8FVC1^Q:1-354,H:560-677^100%ID^E:3e-79^.^.	.	GG1111|c1_g1_i1|m.2110	1-357[+]	.	UniRef90_L8FVC1^UniRef90_L8FVC1^Q:1-118,H:560-677^100%ID^E:2e-79^.^.	.	.	.	.	.	.	.	.
GG1111|c2_g1	GG1111|c2_g1_i1	0	0	0	0	312.046	0	sp|Q8NBH2|KY_HUMAN^sp|Q8NBH2|KY_HUMAN^Q:5-226,H:179-254^37.66%ID^E:6e-10^.^.	UniRef90_L8FVC1^UniRef90_L8FVC1^Q:2-226,H:368-442^100%ID^E:1e-47^.^.	.	.	.	.	.	.	.	.	.	.	.	.	.
GG1111|c3_g1	GG1111|c3_g1_i1	100.244	38.391	47.391	39.014	0	0	.	UniRef90_L8FVC1^UniRef90_L8FVC1^Q:3-362,H:436-555^100%ID^E:2e-82^.^.	.	.	.	.	.	.	.	.	.	.	.	.	.
GG1111|c4_g1	GG1111|c4_g1_i1	0	174.831	0	89.182	0	0	.	UniRef90_L8FVC1^UniRef90_L8FVC1^Q:3-254,H:191-274^100%ID^E:2e-45^.^.	.	.	.	.	.	.	.	.	.	.	.	.	.
GG1112|c0_g1	GG1112|c0_g1_i1	58.827	45.247	111.697	61.409	81.682	0	.	UniRef90_L8G421^UniRef90_L8G421^Q:1-639,H:174-386^100%ID^E:1e-122^.^.	.	GG1112|c0_g1_i1|m.2114	1-639[+]	.	UniRef90_L8G421^UniRef90_L8G421^Q:1-213,H:174-386^100%ID^E:6e-152^.^.	PF11917.3^DUF3435^Protein of unknown function (DUF3435)^3-213^E:1.2e-16	.	.	.	.	.	.	.
GG1113|c0_g1	GG1113|c0_g1_i1	157.334	88.86	79.75	65.855	33.127	114.092	.	UniRef90_L8G421^UniRef90_L8G421^Q:2-1033,H:433-776^100%ID^E:0^.^.	.	GG1113|c0_g1_i1|m.2116	2-1033[+]	.	UniRef90_L8G421^UniRef90_L8G421^Q:1-344,H:433-776^100%ID^E:0^.^.	PF11917.3^DUF3435^Protein of unknown function (DUF3435)^2-225^E:1.7e-30	.	.	.	.	.	.	.
GG1114|c0_g1	GG1114|c0_g1_i1	60.489	29.089	161.362	2.126	0	0	.	UniRef90_L8G114^UniRef90_L8G114^Q:12-827,H:96-367^99.63%ID^E:0^.^.	.	GG1114|c0_g1_i1|m.2117	3-830[+]	.	UniRef90_L8G114^UniRef90_L8G114^Q:4-275,H:96-367^99.63%ID^E:0^.^.	.	.	.	.	.	.	.	.
GG1114|c0_g2	GG1114|c0_g2_i1	0	97.751	0	0	88.41	21.744	.	UniRef90_L8G114^UniRef90_L8G114^Q:12-779,H:96-367^93.75%ID^E:4e-178^.^.	.	GG1114|c0_g2_i1|m.2121	3-782[+]	.	UniRef90_L8G114^UniRef90_L8G114^Q:4-259,H:96-367^93.75%ID^E:2e-178^.^.	.	.	.	.	.	.	.	.
GG1115|c0_g1	GG1115|c0_g1_i1	62.535	0	0	124.099	0	264.215	sp|Q9URW6|YIE2_SCHPO^sp|Q9URW6|YIE2_SCHPO^Q:1-519,H:105-276^50.57%ID^E:4e-43^.^.`sp|Q9URW6|YIE2_SCHPO^sp|Q9URW6|YIE2_SCHPO^Q:691-867,H:371-429^45.76%ID^E:7e-13^.^.	UniRef90_L8G131^UniRef90_L8G131^Q:1-873,H:107-397^99.66%ID^E:0^.^.	.	GG1115|c0_g1_i1|m.2126	1-876[+]	sp|Q9URW6|YIE2_SCHPO^sp|Q9URW6|YIE2_SCHPO^Q:1-289,H:105-429^41.03%ID^E:1e-65^.^.	UniRef90_L8G131^UniRef90_L8G131^Q:1-291,H:107-397^99.66%ID^E:0^.^.	PF04366.7^DUF500^Family of unknown function (DUF500)^1-109^E:2e-36`PF07653.12^SH3_2^Variant SH3 domain^237-288^E:2.3e-14`PF00018.23^SH3_1^SH3 domain^237-284^E:3e-14`PF14604.1^SH3_9^Variant SH3 domain^238-288^E:2.1e-13	.	.	.	.	GO:0005515^molecular_function^protein binding	.	.
GG1115|c0_g2	GG1115|c0_g2_i1	37.219	60.09	61.787	0	40.958	0	sp|Q9URW6|YIE2_SCHPO^sp|Q9URW6|YIE2_SCHPO^Q:1-519,H:105-276^50.57%ID^E:2e-43^.^.`sp|Q9URW6|YIE2_SCHPO^sp|Q9URW6|YIE2_SCHPO^Q:691-867,H:371-429^44.07%ID^E:6e-12^.^.	UniRef90_L8G131^UniRef90_L8G131^Q:1-870,H:107-396^99.31%ID^E:0^.^.	.	GG1115|c0_g2_i1|m.2127	1-870[+]	sp|Q9URW6|YIE2_SCHPO^sp|Q9URW6|YIE2_SCHPO^Q:1-289,H:105-429^40.73%ID^E:2e-64^.^.	UniRef90_L8G131^UniRef90_L8G131^Q:1-290,H:107-396^99.31%ID^E:0^.^.	PF04366.7^DUF500^Family of unknown function (DUF500)^1-109^E:2e-36`PF07653.12^SH3_2^Variant SH3 domain^237-288^E:2.9e-12`PF00018.23^SH3_1^SH3 domain^237-282^E:1.9e-12`PF14604.1^SH3_9^Variant SH3 domain^238-288^E:5.2e-10	.	.	.	.	GO:0005515^molecular_function^protein binding	.	.
GG1116|c0_g1	GG1116|c0_g1_i1	213.317	81.161	100.035	248.277	0	0	sp|Q9URW6|YIE2_SCHPO^sp|Q9URW6|YIE2_SCHPO^Q:21-260,H:1-80^68.75%ID^E:2e-31^.^.	UniRef90_L8G131^UniRef90_L8G131^Q:15-260,H:1-82^100%ID^E:6e-49^.^.	.	.	.	.	.	.	.	.	.	.	.	.	.
GG1117|c0_g1	GG1117|c0_g1_i1	0	81.161	0	0	0	152.947	.	UniRef90_L8FMR0^UniRef90_L8FMR0^Q:2-259,H:1155-1240^100%ID^E:3e-49^.^.	.	.	.	.	.	.	.	.	.	.	.	.	.
GG1117|c1_g1	GG1117|c1_g1_i1	95.588	0	89.785	0	0	0	.	UniRef90_L8FMR0^UniRef90_L8FMR0^Q:3-272,H:1069-1158^100%ID^E:4e-49^.^.	.	.	.	.	.	.	.	.	.	.	.	.	.
GG1117|c2_g1	GG1117|c2_g1_i1	0	0	136.167	0	287.339	0	sp|Q9UT49|CID13_SCHPO^sp|Q9UT49|CID13_SCHPO^Q:6-188,H:311-372^51.61%ID^E:4e-15^.^.	UniRef90_L8FMR0^UniRef90_L8FMR0^Q:3-224,H:530-603^100%ID^E:5e-46^.^.	.	GG1117|c2_g1_i1|m.2128	3-305[+]	sp|Q9UT49|CID13_SCHPO^sp|Q9UT49|CID13_SCHPO^Q:2-62,H:311-372^51.61%ID^E:9e-16^.^.	UniRef90_L8FMR0^UniRef90_L8FMR0^Q:1-101,H:530-630^100%ID^E:3e-62^.^.	.	.	.	.	.	.	.	.
GG1117|c3_g1	GG1117|c3_g1_i1	96.547	0	182.598	0	48.835	0	.	UniRef90_L8FMR0^UniRef90_L8FMR0^Q:1-369,H:946-1068^100%ID^E:8e-63^.^.	.	.	.	.	.	.	.	.	.	.	.	.	.
GG1118|c0_g1	GG1118|c0_g1_i1	21.449	16.497	20.364	67.156	156.056	65.797	sp|P25210|NFYB_PETMA^sp|P25210|NFYB_PETMA^Q:10-348,H:43-153^68.14%ID^E:8e-48^.^.	UniRef90_L8FZA3^UniRef90_L8FZA3^Q:1-564,H:28-215^100%ID^E:1e-118^.^.	.	GG1118|c0_g1_i1|m.2130	1-567[+]	sp|P25210|NFYB_PETMA^sp|P25210|NFYB_PETMA^Q:4-112,H:43-149^69.72%ID^E:1e-48^.^.	UniRef90_L8FZA3^UniRef90_L8FZA3^Q:1-188,H:28-215^100%ID^E:7e-135^.^.	PF00808.18^CBFD_NFYB_HMF^Histone-like transcription factor (CBF/NF-Y) and archaeal histone^19-84^E:3.8e-29`PF00125.19^Histone^Core histone H2A/H2B/H3/H4^21-84^E:4.9e-07	.	.	.	.	GO:0043565^molecular_function^sequence-specific DNA binding`GO:0005622^cellular_component^intracellular`GO:0003677^molecular_function^DNA binding	.	.
GG1119|c0_g1	GG1119|c0_g1_i1	231.739	59.452	102.721	12.105	80.841	23.86	sp|Q92253|RCO3_NEUCR^sp|Q92253|RCO3_NEUCR^Q:2-727,H:342-593^45.63%ID^E:3e-65^.^.	UniRef90_L8FTP0^UniRef90_L8FTP0^Q:2-730,H:337-579^100%ID^E:6e-163^.^.	.	GG1119|c0_g1_i1|m.2131	2-733[+]	sp|Q92253|RCO3_NEUCR^sp|Q92253|RCO3_NEUCR^Q:1-242,H:342-593^47.22%ID^E:1e-69^.^.	UniRef90_L8FTP0^UniRef90_L8FTP0^Q:1-243,H:337-579^100%ID^E:9e-174^.^.	PF00083.19^Sugar_tr^Sugar (and other) transporter^1-143^E:1.7e-36	sigP:1^21^0.624^YES	ExpAA=87.04^PredHel=4^Topology=i5-27o37-59i80-97o107-129i	.	.	GO:0022857^molecular_function^transmembrane transporter activity`GO:0055085^biological_process^transmembrane transport`GO:0016021^cellular_component^integral component of membrane	.	.
GG1119|c1_g1	GG1119|c1_g1_i1	0	0	50.096	123.76	106.856	0	sp|Q92253|RCO3_NEUCR^sp|Q92253|RCO3_NEUCR^Q:9-350,H:229-343^58.26%ID^E:4e-41^.^.	UniRef90_L8FTP0^UniRef90_L8FTP0^Q:3-350,H:223-338^99.14%ID^E:7e-74^.^.	.	GG1119|c1_g1_i1|m.2132	3-350[+]	sp|Q92253|RCO3_NEUCR^sp|Q92253|RCO3_NEUCR^Q:3-116,H:229-343^58.26%ID^E:3e-41^.^.	UniRef90_L8FTP0^UniRef90_L8FTP0^Q:1-116,H:223-338^99.14%ID^E:6e-74^.^.	PF00083.19^Sugar_tr^Sugar (and other) transporter^2-116^E:2.3e-16	.	ExpAA=39.82^PredHel=2^Topology=i56-78o89-111i	.	.	GO:0022857^molecular_function^transmembrane transporter activity`GO:0055085^biological_process^transmembrane transport`GO:0016021^cellular_component^integral component of membrane	.	.
GG1119|c2_g1	GG1119|c2_g1_i1	0	0	0	0	0	0	sp|Q92253|RCO3_NEUCR^sp|Q92253|RCO3_NEUCR^Q:60-341,H:143-236^62.77%ID^E:8e-35^.^.	UniRef90_L8FTP0^UniRef90_L8FTP0^Q:60-341,H:139-232^100%ID^E:6e-55^.^.	.	.	.	.	.	.	.	.	.	.	.	.	.
GG112|c0_g1	GG112|c0_g1_i1	0	0	102.123	84.503	0	156.008	.	UniRef90_L8GA33^UniRef90_L8GA33^Q:257-51,H:78-146^100%ID^E:8e-41^.^.	.	.	.	.	.	.	.	.	.	.	.	.	.
GG1120|c0_g1	GG1120|c0_g1_i1	70.91	78.026	38.513	159.017	74.683	78.749	sp|P32491|MKK2_YEAST^sp|P32491|MKK2_YEAST^Q:71-1000,H:196-499^52.73%ID^E:1e-101^.^.	UniRef90_L8FYZ1^UniRef90_L8FYZ1^Q:2-1015,H:235-572^100%ID^E:0^.^.	.	GG1120|c0_g1_i1|m.2134	2-1018[+]	sp|P32491|MKK2_YEAST^sp|P32491|MKK2_YEAST^Q:24-333,H:196-499^52.73%ID^E:8e-111^.^.	UniRef90_L8FYZ1^UniRef90_L8FYZ1^Q:1-338,H:235-572^100%ID^E:0^.^.	PF00069.20^Pkinase^Protein kinase domain^45-315^E:4.6e-60`PF07714.12^Pkinase_Tyr^Protein tyrosine kinase^47-305^E:1e-36`PF14531.1^Kinase-like^Kinase-like^157-252^E:1.3e-08	.	.	.	.	GO:0004672^molecular_function^protein kinase activity`GO:0005524^molecular_function^ATP binding`GO:0006468^biological_process^protein phosphorylation	.	.
GG1120|c1_g1	GG1120|c1_g1_i1	123.781	31.638	39.062	32.161	42.004	0	.	UniRef90_L8FYZ1^UniRef90_L8FYZ1^Q:1-363,H:96-216^99.17%ID^E:1e-55^.^.	.	GG1120|c1_g1_i1|m.2138	1-399[+]	.	UniRef90_L8FYZ1^UniRef90_L8FYZ1^Q:1-133,H:96-228^99.25%ID^E:3e-78^.^.	.	.	.	.	.	.	.	.
GG1121|c0_g1	GG1121|c0_g1_i1	73.595	139.205	82.69	84.095	99.053	114.893	sp|P78706|RCO1_NEUCR^sp|P78706|RCO1_NEUCR^Q:416-1462,H:253-604^80.17%ID^E:0^.^.	UniRef90_L8GE46^UniRef90_L8GE46^Q:2-1471,H:101-590^99.8%ID^E:0^.^.	.	GG1121|c0_g1_i1|m.2139	2-1474[+]	sp|P78706|RCO1_NEUCR^sp|P78706|RCO1_NEUCR^Q:83-487,H:179-604^71.66%ID^E:0^.^.	UniRef90_L8GE46^UniRef90_L8GE46^Q:1-490,H:101-590^99.8%ID^E:0^.^.	PF00400.27^WD40^WD domain, G-beta repeat^182-210^E:2.3e-05`PF00400.27^WD40^WD domain, G-beta repeat^232-258^E:5.5e-09`PF00400.27^WD40^WD domain, G-beta repeat^266-300^E:5.7e-11`PF00400.27^WD40^WD domain, G-beta repeat^313-341^E:1.6e-07`PF00400.27^WD40^WD domain, G-beta repeat^355-386^E:1.3e-09`PF00400.27^WD40^WD domain, G-beta repeat^402-440^E:1e-08`PF00400.27^WD40^WD domain, G-beta repeat^449-48…	.	.	.	.	GO:0005515^molecular_function^protein binding	.	.
GG1121|c1_g1	GG1121|c1_g1_i1	70.122	107.125	132.208	0	0	0	sp|P78706|RCO1_NEUCR^sp|P78706|RCO1_NEUCR^Q:53-307,H:3-88^56.32%ID^E:5e-20^.^.	UniRef90_L8GE46^UniRef90_L8GE46^Q:44-307,H:1-88^100%ID^E:8e-53^.^.	.	.	.	.	.	.	.	.	.	.	.	.	.
GG1122|c0_g1	GG1122|c0_g1_i1	43.708	57.88	90.657	133.836	46.153	49.548	sp|O60176|YG41_SCHPO^sp|O60176|YG41_SCHPO^Q:243-1148,H:92-377^57.43%ID^E:7e-123^.^.	UniRef90_L8FZ49^UniRef90_L8FZ49^Q:24-1256,H:1-411^100%ID^E:0^.^.	.	GG1122|c0_g1_i1|m.2146	3-1265[-]	.	.	.	.	.	.	.	.	.	.
GG1122|c0_g1	GG1122|c0_g1_i1	43.708	57.88	90.657	133.836	46.153	49.548	sp|O60176|YG41_SCHPO^sp|O60176|YG41_SCHPO^Q:243-1148,H:92-377^57.43%ID^E:7e-123^.^.	UniRef90_L8FZ49^UniRef90_L8FZ49^Q:24-1256,H:1-411^100%ID^E:0^.^.	.	GG1122|c0_g1_i1|m.2147	3-1259[+]	sp|O60176|YG41_SCHPO^sp|O60176|YG41_SCHPO^Q:81-416,H:92-420^53.76%ID^E:7e-127^.^.	UniRef90_L8FZ49^UniRef90_L8FZ49^Q:8-418,H:1-411^100%ID^E:0^.^.	PF00076.17^RRM_1^RNA recognition motif. (a.k.a. RRM, RBD, or RNP domain)^85-149^E:7.9e-08`PF14259.1^RRM_6^RNA recognition motif (a.k.a. RRM, RBD, or RNP domain)^109-144^E:0.0021`PF00076.17^RRM_1^RNA recognition motif. (a.k.a. RRM, RBD, or RNP domain)^176-246^E:4e-14`PF14259.1^RRM_6^RNA recognition motif (a.k.a. RRM, RBD, or RNP domain)^176-244^E:3e-06`PF00076.17^RRM_1^RNA recognition motif. (a.k.…	.	.	.	.	GO:0003676^molecular_function^nucleic acid binding	.	.
GG1122|c0_g1	GG1122|c0_g1_i2	43.708	57.88	90.657	133.836	46.153	49.548	sp|O60176|YG41_SCHPO^sp|O60176|YG41_SCHPO^Q:243-1160,H:92-377^57%ID^E:6e-122^.^.	UniRef90_L8FZ49^UniRef90_L8FZ49^Q:24-1268,H:1-411^99.04%ID^E:0^.^.	.	GG1122|c0_g1_i2|m.2148	3-1271[+]	sp|O60176|YG41_SCHPO^sp|O60176|YG41_SCHPO^Q:81-420,H:92-420^53.43%ID^E:1e-124^.^.	UniRef90_L8FZ49^UniRef90_L8FZ49^Q:8-422,H:1-411^99.04%ID^E:0^.^.	PF00076.17^RRM_1^RNA recognition motif. (a.k.a. RRM, RBD, or RNP domain)^85-149^E:8e-08`PF14259.1^RRM_6^RNA recognition motif (a.k.a. RRM, RBD, or RNP domain)^109-144^E:0.0021`PF00076.17^RRM_1^RNA recognition motif. (a.k.a. RRM, RBD, or RNP domain)^180-250^E:4.1e-14`PF14259.1^RRM_6^RNA recognition motif (a.k.a. RRM, RBD, or RNP domain)^180-248^E:3.1e-06`PF00076.17^RRM_1^RNA recognition motif. (a.…	.	.	.	.	GO:0003676^molecular_function^nucleic acid binding	.	.
GG1123|c0_g1	GG1123|c0_g1_i1	88.289	25.502	167.8	69.282	58.049	85.692	sp|P49373|TFS2_SCHPO^sp|P49373|TFS2_SCHPO^Q:48-950,H:1-293^42.72%ID^E:3e-74^.^.	UniRef90_L8FXZ7^UniRef90_L8FXZ7^Q:48-950,H:1-301^100%ID^E:0^.^.	.	GG1123|c0_g1_i1|m.2150	3-953[+]	sp|P49373|TFS2_SCHPO^sp|P49373|TFS2_SCHPO^Q:16-316,H:1-293^42.72%ID^E:2e-74^.^.	UniRef90_L8FXZ7^UniRef90_L8FXZ7^Q:16-316,H:1-301^100%ID^E:0^.^.	PF08711.6^Med26^TFIIS helical bundle-like domain^44-94^E:4.4e-13`PF07500.9^TFIIS_M^Transcription factor S-II (TFIIS), central domain^153-264^E:4.8e-26`PF01096.13^TFIIS_C^Transcription factor S-II (TFIIS)^277-314^E:5.7e-18	.	.	.	.	GO:0003677^molecular_function^DNA binding`GO:0006351^biological_process^transcription, DNA-templated`GO:0005634^cellular_component^nucleus`GO:0003676^molecular_function^nucleic acid binding`GO:0008270^molecular_function^zinc ion binding	.	.
GG1124|c0_g1	GG1124|c0_g1_i1	0	100.352	247.149	0	0	0	.	UniRef90_L8FSU6^UniRef90_L8FSU6^Q:3-242,H:10-89^100%ID^E:2e-19^.^.	.	.	.	.	.	.	.	.	.	.	.	.	.
GG1124|c0_g2	GG1124|c0_g2_i1	449.904	0	0	0	0	0	.	UniRef90_L8FSU6^UniRef90_L8FSU6^Q:35-256,H:16-89^97.3%ID^E:2e-13^.^.	.	.	.	.	.	.	.	.	.	.	.	.	.
GG1125|c0_g1	GG1125|c0_g1_i1	98.39	0	0	0	96.418	0	.	UniRef90_L8GAD1^UniRef90_L8GAD1^Q:1-267,H:314-402^100%ID^E:1e-55^.^.	.	.	.	.	.	.	.	.	.	.	.	.	.
GG1126|c0_g1	GG1126|c0_g1_i1	0	0	0	0	22.315	0	sp|Q07335|TOM22_NEUCR^sp|Q07335|TOM22_NEUCR^Q:38-304,H:43-131^50.56%ID^E:2e-23^.^.	UniRef90_L8G6G4^UniRef90_L8G6G4^Q:2-316,H:34-138^99.05%ID^E:1e-64^.^.	.	GG1126|c0_g1_i1|m.2153	2-367[+]	sp|Q07335|TOM22_NEUCR^sp|Q07335|TOM22_NEUCR^Q:13-121,H:43-154^47.79%ID^E:3e-25^.^.	UniRef90_L8G6G4^UniRef90_L8G6G4^Q:1-121,H:34-154^99.17%ID^E:4e-76^.^.	PF04281.8^Tom22^Mitochondrial import receptor subunit Tom22^3-98^E:1.1e-35	.	ExpAA=20.50^PredHel=1^Topology=o55-74i	.	.	GO:0006886^biological_process^intracellular protein transport`GO:0005741^cellular_component^mitochondrial outer membrane	.	.
GG1126|c0_g2	GG1126|c0_g2_i1	379.431	505.427	359.973	177.976	143.057	308.925	sp|Q07335|TOM22_NEUCR^sp|Q07335|TOM22_NEUCR^Q:39-440,H:1-131^50%ID^E:4e-28^.^.	UniRef90_L8G6G4^UniRef90_L8G6G4^Q:39-452,H:1-138^100%ID^E:5e-72^.^.	.	GG1126|c0_g2_i1|m.2155	3-503[+]	sp|Q07335|TOM22_NEUCR^sp|Q07335|TOM22_NEUCR^Q:13-166,H:1-154^48.1%ID^E:3e-34^.^.	UniRef90_L8G6G4^UniRef90_L8G6G4^Q:13-166,H:1-154^100%ID^E:1e-102^.^.	PF04281.8^Tom22^Mitochondrial import receptor subunit Tom22^13-143^E:2e-43	.	.	.	.	GO:0006886^biological_process^intracellular protein transport`GO:0005741^cellular_component^mitochondrial outer membrane	.	.
GG1127|c0_g1	GG1127|c0_g1_i1	24.209	9.323	34.505	199.38	241.616	112.623	.	UniRef90_L8G4S8^UniRef90_L8G4S8^Q:97-876,H:20-279^100%ID^E:1e-102^.^.	.	GG1127|c0_g1_i1|m.2157	40-879[+]	.	UniRef90_L8G4S8^UniRef90_L8G4S8^Q:1-279,H:1-279^100%ID^E:0^.^.	.	sigP:1^19^0.819^YES	.	.	.	.	.	.
GG1128|c1_g1	GG1128|c1_g1_i1	65.284	0	0	101.491	0	0	sp|Q9C168|CAT1_NEUCR^sp|Q9C168|CAT1_NEUCR^Q:2-319,H:220-325^77.36%ID^E:1e-54^.^.	UniRef90_L8G5H8^UniRef90_L8G5H8^Q:2-319,H:218-323^100%ID^E:8e-69^.^.	.	GG1128|c1_g1_i1|m.2161	2-319[+]	sp|Q9C168|CAT1_NEUCR^sp|Q9C168|CAT1_NEUCR^Q:1-106,H:220-325^77.36%ID^E:1e-54^.^.	UniRef90_L8G5H8^UniRef90_L8G5H8^Q:1-106,H:218-323^100%ID^E:7e-69^.^.	PF00199.14^Catalase^Catalase^2-106^E:2.8e-41	.	.	.	.	GO:0004096^molecular_function^catalase activity`GO:0020037^molecular_function^heme binding`GO:0055114^biological_process^oxidation-reduction process	.	.
GG1129|c0_g1	GG1129|c0_g1_i1	97.442	148.425	0	0	0	0	.	UniRef90_L8FWT6^UniRef90_L8FWT6^Q:3-269,H:37-125^100%ID^E:2e-36^.^.	.	.	.	.	.	.	.	.	.	.	.	.	.
GG113|c0_g1	GG113|c0_g1_i1	450.746	344.575	486.036	50.061	64.357	0	.	UniRef90_L8FZ30^UniRef90_L8FZ30^Q:261-49,H:91-161^100%ID^E:1e-43^.^.	.	.	.	.	.	.	.	.	.	.	.	.	.
GG113|c1_g1	GG113|c1_g1_i1	333.39	1063.23	577.428	302.599	335.343	411.77	.	UniRef90_L8FZ30^UniRef90_L8FZ30^Q:313-47,H:1-89^97.75%ID^E:3e-30^.^.	.	.	.	.	.	.	.	.	.	.	.	.	.
GG1130|c0_g1	GG1130|c0_g1_i1	171.463	338.397	224.061	142.971	146.618	183.134	sp|P23762|NMR1_NEUCR^sp|P23762|NMR1_NEUCR^Q:5-1015,H:55-412^62.95%ID^E:9e-146^.^.	UniRef90_L8FRY0^UniRef90_L8FRY0^Q:2-1015,H:3-340^100%ID^E:0^.^.	.	GG1130|c0_g1_i1|m.2162	2-1015[+]	sp|P23762|NMR1_NEUCR^sp|P23762|NMR1_NEUCR^Q:2-338,H:55-412^62.95%ID^E:1e-154^.^.	UniRef90_L8FRY0^UniRef90_L8FRY0^Q:1-338,H:3-340^100%ID^E:0^.^.	PF05368.8^NmrA^NmrA-like family^11-255^E:6.5e-63	.	.	.	.	.	.	.
GG1131|c0_g1	GG1131|c0_g1_i1	0	50.777	0	258.12	33.93	0	.	UniRef90_L8G4R2^UniRef90_L8G4R2^Q:1-453,H:66-216^100%ID^E:4e-99^.^.	.	GG1131|c0_g1_i1|m.2166	1-453[+]	.	UniRef90_L8G4R2^UniRef90_L8G4R2^Q:1-151,H:66-216^100%ID^E:3e-99^.^.	PF11817.3^Foie-gras_1^Foie gras liver health family 1^1-42^E:1.1e-11`PF07919.7^Gryzun^Gryzun, putative trafficking through Golgi^72-142^E:8.2e-10	.	.	.	.	.	.	.
GG1131|c1_g1	GG1131|c1_g1_i1	65.785	33.725	62.444	85.794	68.328	33.607	.	UniRef90_L8G4R2^UniRef90_L8G4R2^Q:3-590,H:495-690^100%ID^E:8e-133^.^.	.	GG1131|c1_g1_i1|m.2167	3-590[+]	.	UniRef90_L8G4R2^UniRef90_L8G4R2^Q:1-196,H:495-690^100%ID^E:7e-133^.^.	PF07919.7^Gryzun^Gryzun, putative trafficking through Golgi^6-196^E:2.2e-43	.	.	.	.	.	.	.
GG1131|c2_g1	GG1131|c2_g1_i1	0	105.44	0	107.762	133.816	0	.	UniRef90_L8G4R2^UniRef90_L8G4R2^Q:3-236,H:252-329^100%ID^E:2e-46^.^.	.	.	.	.	.	.	.	.	.	.	.	.	.
GG1132|c0_g1	GG1132|c0_g1_i1	140.744	106.776	131.453	109.14	0	0	.	UniRef90_L8GDG3^UniRef90_L8GDG3^Q:2-235,H:460-537^100%ID^E:2e-44^.^.	.	.	.	.	.	.	.	.	.	.	.	.	.
GG1133|c0_g1	GG1133|c0_g1_i1	112.945	57.767	35.661	58.72	38.453	0	sp|Q9UTK6|YKR3_SCHPO^sp|Q9UTK6|YKR3_SCHPO^Q:20-418,H:529-652^27.82%ID^E:6e-11^.^.	UniRef90_L8GDG3^UniRef90_L8GDG3^Q:2-421,H:642-781^100%ID^E:2e-92^.^.	.	GG1133|c0_g1_i1|m.2168	2-421[+]	sp|Q9UTK6|YKR3_SCHPO^sp|Q9UTK6|YKR3_SCHPO^Q:7-139,H:529-652^27.82%ID^E:5e-11^.^.	UniRef90_L8GDG3^UniRef90_L8GDG3^Q:1-140,H:642-781^100%ID^E:1e-92^.^.	PF07842.7^GCFC^GC-rich sequence DNA-binding factor-like protein^1-108^E:2.4e-29	.	.	.	.	GO:0003677^molecular_function^DNA binding`GO:0006355^biological_process^regulation of transcription, DNA-templated`GO:0005634^cellular_component^nucleus	.	.
GG1134|c0_g1	GG1134|c0_g1_i1	102.375	0	0	79.445	0	0	.	UniRef90_L8FU04^UniRef90_L8FU04^Q:2-265,H:32-119^100%ID^E:3e-56^.^.	.	.	.	.	.	.	.	.	.	.	.	.	.
GG1135|c4_g1	GG1135|c4_g1_i1	368287	252073	433716	313914	417811	622457	sp|P62972|UBIQP_XENLA^sp|P62972|UBIQP_XENLA^Q:2-253,H:54-137^97.62%ID^E:1e-51^.^.`sp|P62972|UBIQP_XENLA^sp|P62972|UBIQP_XENLA^Q:71-253,H:1-61^96.72%ID^E:2e-33^.^.`sp|P62972|UBIQP_XENLA^sp|P62972|UBIQP_XENLA^Q:2-115,H:130-167^100%ID^E:1e-18^.^.	UniRef90_U6IM15^UniRef90_U6IM15^Q:2-253,H:76-159^97.62%ID^E:2e-50^.^.`UniRef90_U6IM15^UniRef90_U6IM15^Q:2-115,H:152-189^100%ID^E:4e-17^.^.`UniRef90_U6IM15^UniRef90_U6IM15^Q:179-253,H:59-83^92%ID^E:4e-06^.^.	.	.	.	.	.	.	.	.	.	.	.	.	.
GG1135|c6_g1	GG1135|c6_g1_i1	1267.56	2257.56	1664.43	1848.4	2706.38	3929.53	sp|P0C224|RL40_NEUCR^sp|P0C224|RL40_NEUCR^Q:1-354,H:11-128^98.31%ID^E:4e-80^.^.	UniRef90_K1X443^UniRef90_K1X443^Q:1-354,H:33-150^100%ID^E:1e-80^.^.	.	GG1135|c6_g1_i1|m.2169	1-357[+]	sp|P0C224|RL40_NEUCR^sp|P0C224|RL40_NEUCR^Q:1-118,H:11-128^98.31%ID^E:2e-80^.^.	UniRef90_K1X443^UniRef90_K1X443^Q:1-118,H:33-150^100%ID^E:5e-81^.^.	PF00240.18^ubiquitin^Ubiquitin family^1-64^E:5.6e-32`PF11976.3^Rad60-SLD^Ubiquitin-2 like Rad60 SUMO-like^1-61^E:1.5e-15`PF14560.1^Ubiquitin_2^Ubiquitin-like domain^7-59^E:5.2e-05`PF13881.1^Rad60-SLD_2^Ubiquitin-2 like Rad60 SUMO-like^12-62^E:0.03`PF01020.12^Ribosomal_L40e^Ribosomal L40e family^68-118^E:3.6e-30	.	.	.	.	GO:0005515^molecular_function^protein binding`GO:0003735^molecular_function^structural constituent of ribosome`GO:0006412^biological_process^translation`GO:0005840^cellular_component^ribosome	.	.
GG1136|c0_g1	GG1136|c0_g1_i1	82.439	84.44	0	0	113.454	41.845	sp|O14032|YEMB_SCHPO^sp|O14032|YEMB_SCHPO^Q:3-215,H:77-144^35.21%ID^E:6e-09^.^.	UniRef90_L8G9W0^UniRef90_L8G9W0^Q:3-509,H:83-251^99.41%ID^E:4e-99^.^.	.	GG1136|c0_g1_i1|m.2170	3-509[+]	sp|O14032|YEMB_SCHPO^sp|O14032|YEMB_SCHPO^Q:1-71,H:77-144^35.21%ID^E:6e-09^.^.	UniRef90_L8G9W0^UniRef90_L8G9W0^Q:1-169,H:83-251^99.41%ID^E:7e-116^.^.	PF10349.4^WWbp^WW-domain ligand protein^28-146^E:9.5e-16	.	.	.	.	.	.	.
GG1137|c0_g1	GG1137|c0_g1_i1	51.816	79.362	48.979	40.334	0	77.044	sp|Q92372|RFA1_SCHPO^sp|Q92372|RFA1_SCHPO^Q:3-356,H:256-373^50.85%ID^E:6e-36^.^.	UniRef90_L8G203^UniRef90_L8G203^Q:3-356,H:253-370^100%ID^E:4e-73^.^.	.	GG1137|c0_g1_i1|m.2172	3-356[+]	sp|Q92372|RFA1_SCHPO^sp|Q92372|RFA1_SCHPO^Q:1-118,H:256-373^50.85%ID^E:6e-36^.^.	UniRef90_L8G203^UniRef90_L8G203^Q:1-118,H:253-370^100%ID^E:4e-73^.^.	.	.	.	.	.	.	.	.
GG1137|c1_g1	GG1137|c1_g1_i1	84.932	194.31	79.897	0	0	246.62	sp|Q92372|RFA1_SCHPO^sp|Q92372|RFA1_SCHPO^Q:2-226,H:532-606^33.33%ID^E:8e-08^.^.	UniRef90_L8G203^UniRef90_L8G203^Q:2-238,H:530-608^100%ID^E:6e-47^.^.	.	.	.	.	.	.	.	.	.	.	.	.	.
GG1137|c2_g1	GG1137|c2_g1_i1	78.23	0	111.129	60.992	39.902	176.52	sp|Q92372|RFA1_SCHPO^sp|Q92372|RFA1_SCHPO^Q:3-413,H:370-505^55.47%ID^E:2e-36^.^.	UniRef90_L8G203^UniRef90_L8G203^Q:3-413,H:367-503^100%ID^E:3e-70^.^.	.	GG1137|c2_g1_i1|m.2173	3-413[+]	sp|Q92372|RFA1_SCHPO^sp|Q92372|RFA1_SCHPO^Q:1-137,H:370-505^55.47%ID^E:2e-47^.^.	UniRef90_L8G203^UniRef90_L8G203^Q:1-137,H:367-503^100%ID^E:1e-93^.^.	PF08646.5^Rep_fac-A_C^Replication factor-A C terminal domain^88-137^E:4e-19	.	.	.	.	.	.	.
GG1137|c3_g1	GG1137|c3_g1_i1	0	295.71	0	60.196	76.804	0	sp|Q92372|RFA1_SCHPO^sp|Q92372|RFA1_SCHPO^Q:59-295,H:179-256^75.95%ID^E:3e-36^.^.	UniRef90_L8G203^UniRef90_L8G203^Q:2-295,H:156-253^100%ID^E:2e-62^.^.	.	.	.	.	.	.	.	.	.	.	.	.	.
GG1138|c0_g1	GG1138|c0_g1_i1	113.169	0	106.895	0	56.872	0	.	UniRef90_L8FVK8^UniRef90_L8FVK8^Q:2-313,H:18-121^100%ID^E:9e-70^.^.	.	GG1138|c0_g1_i1|m.2174	2-340[+]	.	UniRef90_L8FVK8^UniRef90_L8FVK8^Q:1-104,H:18-121^100%ID^E:8e-70^.^.	.	.	.	.	.	.	.	.
GG1139|c0_g1	GG1139|c0_g1_i1	131.325	80.729	49.832	61.584	81.439	160.199	.	UniRef90_L8FPU6^UniRef90_L8FPU6^Q:2-523,H:322-495^100%ID^E:3e-115^.^.	.	.	.	.	.	.	.	.	.	.	.	.	.
GG1139|c1_g1	GG1139|c1_g1_i1	0	60.285	44.647	61.39	81.962	24.189	.	UniRef90_L8FPU6^UniRef90_L8FPU6^Q:2-754,H:64-314^100%ID^E:0^.^.	.	GG1139|c1_g1_i1|m.2177	2-754[+]	.	UniRef90_L8FPU6^UniRef90_L8FPU6^Q:1-251,H:64-314^100%ID^E:0^.^.	.	.	.	.	.	.	.	.
GG114|c0_g1	GG114|c0_g1_i1	211.122	160.667	0	81.911	103.081	0	.	UniRef90_L8G2Z4^UniRef90_L8G2Z4^Q:262-44,H:261-333^100%ID^E:2e-41^.^.	.	.	.	.	.	.	.	.	.	.	.	.	.
GG1140|c0_g1	GG1140|c0_g1_i1	0	143.769	0	0	125.424	184.747	.	UniRef90_L8GAY5^UniRef90_L8GAY5^Q:2-304,H:39-139^100%ID^E:5e-64^.^.	.	.	.	.	.	.	.	.	.	.	.	.	.
GG1141|c1_g1	GG1141|c1_g1_i1	152.38	117.168	103.309	68.136	22.614	33.371	sp|P32432|SFP1_YEAST^sp|P32432|SFP1_YEAST^Q:8-136,H:189-231^53.49%ID^E:3e-10^.^.	UniRef90_L8G5F8^UniRef90_L8G5F8^Q:2-595,H:124-321^100%ID^E:7e-78^.^.	.	GG1141|c1_g1_i1|m.2179	2-595[+]	sp|P32432|SFP1_YEAST^sp|P32432|SFP1_YEAST^Q:3-45,H:189-231^53.49%ID^E:8e-11^.^.	UniRef90_L8G5F8^UniRef90_L8G5F8^Q:1-198,H:124-321^100%ID^E:6e-135^.^.	.	.	.	.	.	.	.	.
GG1141|c2_g1	GG1141|c2_g1_i1	79.083	20.29	125.231	20.677	0	61.247	sp|P32432|SFP1_YEAST^sp|P32432|SFP1_YEAST^Q:424-702,H:589-681^66.67%ID^E:4e-39^.^.	UniRef90_L8G5F8^UniRef90_L8G5F8^Q:1-825,H:328-602^100%ID^E:1e-151^.^.	.	GG1141|c2_g1_i1|m.2180	1-828[+]	sp|P32432|SFP1_YEAST^sp|P32432|SFP1_YEAST^Q:137-234,H:584-681^64.29%ID^E:8e-40^.^.	UniRef90_L8G5F8^UniRef90_L8G5F8^Q:1-275,H:328-602^100%ID^E:0^.^.	PF13894.1^zf-C2H2_4^C2H2-type zinc finger^151-172^E:0.27`PF13912.1^zf-C2H2_6^C2H2-type zinc finger^158-177^E:840`PF13912.1^zf-C2H2_6^C2H2-type zinc finger^211-233^E:0.0068`PF13894.1^zf-C2H2_4^C2H2-type zinc finger^212-231^E:0.019`PF00096.21^zf-C2H2^Zinc finger, C2H2 type^212-231^E:0.032	.	.	.	.	GO:0046872^molecular_function^metal ion binding	.	.
GG1142|c0_g1	GG1142|c0_g1_i1	0	31.638	117.175	96.472	0	0	.	UniRef90_L8G1Y6^UniRef90_L8G1Y6^Q:3-401,H:1563-1695^100%ID^E:1e-44^.^.	.	GG1142|c0_g1_i1|m.2182	3-401[+]	.	UniRef90_L8G1Y6^UniRef90_L8G1Y6^Q:1-133,H:1563-1695^100%ID^E:2e-75^.^.	.	.	.	.	.	.	.	.
GG1142|c1_g1	GG1142|c1_g1_i1	0	233.092	82.21	0	0	0	.	UniRef90_L8G1Y6^UniRef90_L8G1Y6^Q:1-390,H:1714-1843^100%ID^E:2e-54^.^.	.	GG1142|c1_g1_i1|m.2183	1-390[+]	.	UniRef90_L8G1Y6^UniRef90_L8G1Y6^Q:1-130,H:1714-1843^100%ID^E:2e-77^.^.	.	.	.	.	.	.	.	.
GG1142|c2_g1	GG1142|c2_g1_i1	67.628	51.99	128.347	70.534	23.39	241.649	.	.	.	GG1142|c2_g1_i1|m.2187	222-581[-]	.	.	.	.	.	.	.	.	.	.
GG1142|c2_g1	GG1142|c2_g1_i1	67.628	51.99	128.347	70.534	23.39	241.649	.	.	.	GG1142|c2_g1_i1|m.2186	3-446[+]	.	.	.	.	.	.	.	.	.	.
GG1142|c2_g1	GG1142|c2_g1_i1	67.628	51.99	128.347	70.534	23.39	241.649	.	.	.	GG1142|c2_g1_i1|m.2185	2-568[+]	.	UniRef90_L8G1Y6^UniRef90_L8G1Y6^Q:1-188,H:1837-2024^100%ID^E:2e-115^.^.	.	.	.	.	.	.	.	.
GG1143|c0_g1	GG1143|c0_g1_i1	0	169.26	0	86.328	0	0	.	UniRef90_L8G1Y6^UniRef90_L8G1Y6^Q:2-256,H:1080-1164^100%ID^E:7e-47^.^.	.	.	.	.	.	.	.	.	.	.	.	.	.
GG1144|c0_g1	GG1144|c0_g1_i1	458.737	442.028	151.504	237.783	262.398	359.531	sp|Q7SA44|MTLD_NEUCR^sp|Q7SA44|MTLD_NEUCR^Q:308-700,H:263-394^59.4%ID^E:5e-41^.^.`sp|Q7SA44|MTLD_NEUCR^sp|Q7SA44|MTLD_NEUCR^Q:95-490,H:8-140^52.63%ID^E:6e-33^.^.	UniRef90_L8FTE2^UniRef90_L8FTE2^Q:341-706,H:282-403^100%ID^E:1e-76^.^.`UniRef90_L8FTE2^UniRef90_L8FTE2^Q:50-493,H:1-149^74.67%ID^E:1e-62^.^.	.	GG1144|c0_g1_i1|m.2188	2-709[+]	sp|Q7SA44|MTLD_NEUCR^sp|Q7SA44|MTLD_NEUCR^Q:103-233,H:263-394^59.4%ID^E:4e-41^.^.`sp|Q7SA44|MTLD_NEUCR^sp|Q7SA44|MTLD_NEUCR^Q:32-163,H:8-140^52.63%ID^E:5e-33^.^.	UniRef90_L8FTE2^UniRef90_L8FTE2^Q:114-235,H:282-403^100%ID^E:8e-77^.^.`UniRef90_L8FTE2^UniRef90_L8FTE2^Q:17-164,H:1-149^74.67%ID^E:8e-63^.^.	PF01232.18^Mannitol_dh^Mannitol dehydrogenase Rossmann domain^33-113^E:8e-14`PF08125.8^Mannitol_dh_C^Mannitol dehydrogenase C-terminal domain^105-216^E:2.6e-12	.	.	.	.	GO:0016491^molecular_function^oxidoreductase activity`GO:0055114^biological_process^oxidation-reduction process`GO:0050662^molecular_function^coenzyme binding	.	.
GG1144|c0_g1	GG1144|c0_g1_i2	458.737	442.028	151.504	237.783	262.398	359.531	sp|Q7SA44|MTLD_NEUCR^sp|Q7SA44|MTLD_NEUCR^Q:95-1252,H:8-394^67.53%ID^E:1e-177^.^.	UniRef90_L8FTE2^UniRef90_L8FTE2^Q:50-1258,H:1-403^100%ID^E:0^.^.	.	GG1144|c0_g1_i2|m.2190	2-1261[+]	sp|Q7SA44|MTLD_NEUCR^sp|Q7SA44|MTLD_NEUCR^Q:32-417,H:8-394^67.53%ID^E:0^.^.	UniRef90_L8FTE2^UniRef90_L8FTE2^Q:17-419,H:1-403^100%ID^E:0^.^.	PF01232.18^Mannitol_dh^Mannitol dehydrogenase Rossmann domain^33-154^E:3.1e-21`PF08125.8^Mannitol_dh_C^Mannitol dehydrogenase C-terminal domain^181-400^E:5.1e-48	.	.	.	.	GO:0016491^molecular_function^oxidoreductase activity`GO:0055114^biological_process^oxidation-reduction process`GO:0050662^molecular_function^coenzyme binding	.	.
GG1145|c0_g1	GG1145|c0_g1_i1	32.189	111.463	106.993	25.22	0	0	.	UniRef90_L8FX55^UniRef90_L8FX55^Q:76-738,H:176-396^100%ID^E:2e-73^.^.	.	GG1145|c0_g1_i1|m.2192	1-738[+]	.	UniRef90_L8FX55^UniRef90_L8FX55^Q:1-246,H:151-396^100%ID^E:2e-164^.^.	.	.	.	.	.	.	.	.
GG1145|c1_g1	GG1145|c1_g1_i1	75.918	160.606	90.099	74.31	0	0	.	UniRef90_L8FX55^UniRef90_L8FX55^Q:3-602,H:392-591^100%ID^E:5e-84^.^.	.	GG1145|c1_g1_i1|m.2194	3-653[+]	.	UniRef90_L8FX55^UniRef90_L8FX55^Q:1-200,H:392-591^100%ID^E:3e-138^.^.	.	.	.	.	.	.	.	.
GG1145|c2_g1	GG1145|c2_g1_i1	219.294	100.855	83.004	68.34	44.537	0	.	UniRef90_L8FX55^UniRef90_L8FX55^Q:68-346,H:599-691^100%ID^E:2e-22^.^.	.	GG1145|c2_g1_i1|m.2197	2-388[+]	.	UniRef90_L8FX55^UniRef90_L8FX55^Q:15-129,H:591-705^100%ID^E:8e-67^.^.	.	.	.	.	.	.	.	.
GG1145|c4_g1	GG1145|c4_g1_i1	63.952	146.678	0	99.433	0	0	.	UniRef90_L8FX55^UniRef90_L8FX55^Q:69-197,H:72-114^100%ID^E:4e-19^.^.	.	GG1145|c4_g1_i1|m.2200	3-320[+]	.	UniRef90_L8FX55^UniRef90_L8FX55^Q:1-106,H:50-155^100%ID^E:5e-63^.^.	.	.	.	.	.	.	.	.
GG1146|c0_g1	GG1146|c0_g1_i1	160.648	0	0	31.306	0	0	sp|Q9P7B5|WSS1_SCHPO^sp|Q9P7B5|WSS1_SCHPO^Q:10-294,H:62-156^44.21%ID^E:2e-18^.^.	UniRef90_L8FUM9^UniRef90_L8FUM9^Q:1-405,H:43-177^100%ID^E:8e-97^.^.	.	.	.	.	.	.	.	.	.	.	.	.	.
GG1147|c0_g1	GG1147|c0_g1_i1	182.768	257.154	256.86	56.167	50.349	111.483	sp|Q10191|LTV1_SCHPO^sp|Q10191|LTV1_SCHPO^Q:45-1259,H:1-386^38.35%ID^E:9e-56^.^.	UniRef90_L8G3X1^UniRef90_L8G3X1^Q:45-1274,H:1-410^100%ID^E:0^.^.	.	GG1147|c0_g1_i1|m.2202	3-1277[+]	sp|Q10191|LTV1_SCHPO^sp|Q10191|LTV1_SCHPO^Q:15-419,H:1-386^38.35%ID^E:4e-57^.^.	UniRef90_L8G3X1^UniRef90_L8G3X1^Q:15-424,H:1-410^100%ID^E:0^.^.	PF04180.9^LTV^Low temperature viability protein^22-417^E:3.7e-95	.	.	.	.	.	.	.
GG1148|c0_g1	GG1148|c0_g1_i1	1603.3	2187.53	964.948	918.505	590.63	2202.83	sp|P84675|PFM_CHAGB^sp|P84675|PFM_CHAGB^Q:827-1336,H:41-220^37.78%ID^E:8e-21^.^.`sp|P84675|PFM_CHAGB^sp|P84675|PFM_CHAGB^Q:773-1024,H:133-220^43.18%ID^E:8e-12^.^.	UniRef90_L8G3X6^UniRef90_L8G3X6^Q:50-1345,H:1-432^100%ID^E:0^.^.	.	GG1148|c0_g1_i1|m.2204	2-1348[+]	sp|P84675|PFM_CHAGB^sp|P84675|PFM_CHAGB^Q:276-445,H:41-220^37.78%ID^E:8e-27^.^.`sp|P84675|PFM_CHAGB^sp|P84675|PFM_CHAGB^Q:258-341,H:133-220^43.18%ID^E:5e-12^.^.	UniRef90_L8G3X6^UniRef90_L8G3X6^Q:17-448,H:1-432^100%ID^E:0^.^.	PF01822.14^WSC^WSC domain^255-333^E:3.5e-18`PF01822.14^WSC^WSC domain^359-436^E:1.1e-17	sigP:1^37^0.504^YES	ExpAA=15.84^PredHel=1^Topology=i21-43o	.	.	.	.	.
GG1149|c1_g1	GG1149|c1_g1_i1	75.929	70.122	57.701	35.704	79.486	0	.	UniRef90_L8G0A6^UniRef90_L8G0A6^Q:48-749,H:170-403^100%ID^E:2e-147^.^.	.	GG1149|c1_g1_i1|m.2205	3-770[+]	.	UniRef90_L8G0A6^UniRef90_L8G0A6^Q:1-256,H:155-410^100%ID^E:1e-176^.^.	.	.	.	.	.	.	.	.
GG1149|c1_g2	GG1149|c1_g2_i1	0	0	0	35.704	0	23.459	.	UniRef90_L8G0A6^UniRef90_L8G0A6^Q:48-749,H:170-403^100%ID^E:2e-147^.^.	.	GG1149|c1_g2_i1|m.2208	3-770[+]	.	UniRef90_L8G0A6^UniRef90_L8G0A6^Q:1-256,H:155-410^100%ID^E:1e-176^.^.	.	.	.	.	.	.	.	.
GG1149|c2_g1	GG1149|c2_g1_i1	0	58.219	143.664	236.997	0	0	.	UniRef90_L8G0A6^UniRef90_L8G0A6^Q:19-261,H:1-81^100%ID^E:2e-46^.^.	.	.	.	.	.	.	.	.	.	.	.	.	.
GG115|c0_g1	GG115|c0_g1_i1	100.041	1037.98	284.75	78.222	51.769	38.198	.	UniRef90_L8G1L5^UniRef90_L8G1L5^Q:505-71,H:1-145^99.31%ID^E:5e-99^.^.	.	.	.	.	.	.	.	.	.	.	.	.	.
GG1150|c0_g1	GG1150|c0_g1_i1	345.196	1019.92	606.151	571.456	1096.67	432.671	sp|P09940|ATIF_CYBJA^sp|P09940|ATIF_CYBJA^Q:112-297,H:2-63^58.06%ID^E:3e-07^.^.	UniRef90_L8G0P9^UniRef90_L8G0P9^Q:37-318,H:1-94^100%ID^E:2e-33^.^.	.	.	.	.	.	.	.	.	.	.	.	.	.
GG1151|c0_g1	GG1151|c0_g1_i1	0	0	0	139.35	45.387	0	sp|Q12756|KIF1A_HUMAN^sp|Q12756|KIF1A_HUMAN^Q:2-382,H:81-207^51.16%ID^E:1e-34^.^.	UniRef90_L8FXS3^UniRef90_L8FXS3^Q:2-382,H:134-260^99.21%ID^E:5e-86^.^.	.	GG1151|c0_g1_i1|m.2213	2-382[+]	sp|Q12756|KIF1A_HUMAN^sp|Q12756|KIF1A_HUMAN^Q:1-127,H:81-207^51.16%ID^E:1e-34^.^.	UniRef90_L8FXS3^UniRef90_L8FXS3^Q:1-127,H:134-260^99.21%ID^E:4e-86^.^.	PF00225.18^Kinesin^Kinesin motor domain^2-127^E:6.4e-41	.	.	.	.	GO:0003777^molecular_function^microtubule motor activity`GO:0005524^molecular_function^ATP binding`GO:0008017^molecular_function^microtubule binding`GO:0007018^biological_process^microtubule-based movement	.	.
GG1152|c0_g1	GG1152|c0_g1_i1	42.226	97.124	79.926	65.807	0	189.965	.	UniRef90_L8FXS3^UniRef90_L8FXS3^Q:1-381,H:477-603^100%ID^E:6e-64^.^.	.	GG1152|c0_g1_i1|m.2215	1-384[+]	.	UniRef90_L8FXS3^UniRef90_L8FXS3^Q:1-127,H:477-603^100%ID^E:4e-82^.^.	.	.	.	.	.	.	.	.
GG1153|c0_g1	GG1153|c0_g1_i1	51.71	0	388.137	0	0	74.281	sp|Q7SDY3|CWC24_NEUCR^sp|Q7SDY3|CWC24_NEUCR^Q:14-259,H:190-271^79.27%ID^E:1e-44^.^.	UniRef90_L8FVN1^UniRef90_L8FVN1^Q:2-262,H:139-225^100%ID^E:6e-57^.^.	.	.	.	.	.	.	.	.	.	.	.	.	.
GG1153|c1_g1	GG1153|c1_g1_i1	0	0	67.422	0	0	0	sp|Q4WUA0|CWC24_ASPFU^sp|Q4WUA0|CWC24_ASPFU^Q:2-235,H:27-105^45.68%ID^E:1e-06^.^.	UniRef90_L8FVN1^UniRef90_L8FVN1^Q:2-235,H:32-109^100%ID^E:6e-33^.^.	.	.	.	.	.	.	.	.	.	.	.	.	.
GG1154|c0_g1	GG1154|c0_g1_i1	31.007	0	0	24.21	159.429	94.073	.	UniRef90_L8FY31^UniRef90_L8FY31^Q:3-473,H:1412-1568^100%ID^E:2e-79^.^.	.	GG1154|c0_g1_i1|m.2216	3-473[+]	.	UniRef90_L8FY31^UniRef90_L8FY31^Q:1-157,H:1412-1568^100%ID^E:2e-92^.^.	.	.	.	.	.	.	.	.
GG1155|c0_g1	GG1155|c0_g1_i1	439.057	110.99	136.608	113.489	281.144	0	sp|O96539|ATE1_DROME^sp|O96539|ATE1_DROME^Q:18-191,H:365-422^43.1%ID^E:2e-08^.^.	UniRef90_L8FSE6^UniRef90_L8FSE6^Q:3-215,H:258-328^100%ID^E:7e-36^.^.	.	.	.	.	.	.	.	.	.	.	.	.	.
GG1156|c0_g1	GG1156|c0_g1_i1	41.832	32.08	79.191	65.205	42.565	62.757	sp|Q3SZ01|SH3Y1_BOVIN^sp|Q3SZ01|SH3Y1_BOVIN^Q:265-396,H:277-321^57.78%ID^E:3e-07^.^.	UniRef90_L8FUQ3^UniRef90_L8FUQ3^Q:1-396,H:317-448^100%ID^E:3e-75^.^.	.	GG1156|c0_g1_i1|m.2217	1-396[+]	sp|Q3SZ01|SH3Y1_BOVIN^sp|Q3SZ01|SH3Y1_BOVIN^Q:88-132,H:276-321^56.52%ID^E:2e-07^.^.	UniRef90_L8FUQ3^UniRef90_L8FUQ3^Q:1-132,H:317-448^100%ID^E:4e-88^.^.	PF00018.23^SH3_1^SH3 domain^99-132^E:9.6e-09	.	.	.	.	GO:0005515^molecular_function^protein binding	.	.
GG1156|c1_g1	GG1156|c1_g1_i1	0	100.352	123.574	0	127.62	0	.	UniRef90_L8FUQ3^UniRef90_L8FUQ3^Q:3-242,H:133-212^100%ID^E:1e-24^.^.	.	.	.	.	.	.	.	.	.	.	.	.	.
GG1157|c0_g1	GG1157|c0_g1_i1	122.535	306.492	160.029	132.05	192.369	189.287	sp|Q9Y7M5|RM10_SCHPO^sp|Q9Y7M5|RM10_SCHPO^Q:3-614,H:55-232^37.14%ID^E:6e-24^.^.	UniRef90_L8GAR5^UniRef90_L8GAR5^Q:3-647,H:58-272^100%ID^E:8e-141^.^.	.	GG1157|c0_g1_i1|m.2218	3-731[+]	sp|Q9Y7M5|RM10_SCHPO^sp|Q9Y7M5|RM10_SCHPO^Q:1-204,H:55-232^37.14%ID^E:2e-30^.^.	UniRef90_L8GAR5^UniRef90_L8GAR5^Q:1-242,H:58-299^100%ID^E:5e-176^.^.	PF00828.14^Ribosomal_L18e^Ribosomal protein L18e/L15^5-130^E:2.9e-12	.	.	.	.	.	.	.
GG1158|c0_g1	GG1158|c0_g1_i1	0	67.665	83.454	275.681	87.41	0	.	UniRef90_L8GCV6^UniRef90_L8GCV6^Q:39-278,H:3-82^98.75%ID^E:1e-34^.^.	.	.	.	.	.	.	.	.	.	.	.	.	.
GG1158|c1_g1	GG1158|c1_g1_i1	0	0	61.336	151.533	66.45	0	.	UniRef90_L8GCV6^UniRef90_L8GCV6^Q:3-461,H:133-285^100%ID^E:2e-82^.^.	.	GG1158|c1_g1_i1|m.2219	3-461[+]	.	UniRef90_L8GCV6^UniRef90_L8GCV6^Q:1-153,H:133-285^100%ID^E:6e-99^.^.	.	.	.	.	.	.	.	.
GG1159|c0_g1	GG1159|c0_g1_i1	82.695	227.428	112.256	370.726	235.915	219.946	sp|P40513|MAM33_YEAST^sp|P40513|MAM33_YEAST^Q:73-885,H:4-264^30.42%ID^E:4e-26^.^.	UniRef90_L8FTM6^UniRef90_L8FTM6^Q:49-894,H:1-282^100%ID^E:0^.^.	.	GG1159|c0_g1_i1|m.2221	1-897[+]	sp|P40513|MAM33_YEAST^sp|P40513|MAM33_YEAST^Q:25-295,H:4-264^31.07%ID^E:1e-26^.^.	UniRef90_L8FTM6^UniRef90_L8FTM6^Q:17-298,H:1-282^100%ID^E:0^.^.	PF02330.11^MAM33^Mitochondrial glycoprotein^85-296^E:1.1e-32	.	.	.	.	GO:0005759^cellular_component^mitochondrial matrix	.	.
GG116|c1_g1	GG116|c1_g1_i1	0	79.815	49.253	0	105.118	154.919	sp|Q6NMR9|GDL84_ARATH^sp|Q6NMR9|GDL84_ARATH^Q:349-2,H:73-185^38.52%ID^E:3e-10^.^.	UniRef90_L8FWY6^UniRef90_L8FWY6^Q:352-2,H:89-205^99.15%ID^E:3e-66^.^.	.	GG116|c1_g1_i1|m.107	2-355[-]	sp|Q6NMR9|GDL84_ARATH^sp|Q6NMR9|GDL84_ARATH^Q:3-118,H:73-185^38.52%ID^E:1e-11^.^.	UniRef90_L8FWY6^UniRef90_L8FWY6^Q:3-118,H:90-205^100%ID^E:6e-78^.^.	.	.	.	.	.	.	.	.
GG1160|c0_g1	GG1160|c0_g1_i1	148.309	224.91	138.411	115.004	0	417.419	sp|Q9P7X3|FRG1_SCHPO^sp|Q9P7X3|FRG1_SCHPO^Q:25-231,H:177-243^47.83%ID^E:1e-09^.^.	UniRef90_L8G190^UniRef90_L8G190^Q:1-231,H:191-267^100%ID^E:3e-44^.^.	.	.	.	.	.	.	.	.	.	.	.	.	.
GG1161|c0_g1	GG1161|c0_g1_i1	32.935	69.783	203.511	168.113	121.677	153.964	sp|P78578|PRS6B_ASPNG^sp|P78578|PRS6B_ASPNG^Q:2-1243,H:7-422^90.14%ID^E:0^.^.	UniRef90_K1WRN1^UniRef90_K1WRN1^Q:2-1243,H:7-420^95.17%ID^E:0^.^.	.	GG1161|c0_g1_i1|m.2224	2-1249[+]	sp|P78578|PRS6B_ASPNG^sp|P78578|PRS6B_ASPNG^Q:1-414,H:7-422^90.14%ID^E:0^.^.	UniRef90_K1WRN1^UniRef90_K1WRN1^Q:1-414,H:7-420^95.17%ID^E:0^.^.	PF05673.8^DUF815^Protein of unknown function (DUF815)^155-261^E:5.4e-06`PF13191.1^AAA_16^AAA ATPase domain^189-306^E:1.4e-06`PF07728.9^AAA_5^AAA domain (dynein-related subfamily)^195-317^E:1.1e-08`PF00004.24^AAA^ATPase family associated with various cellular activities (AAA)^196-328^E:5.4e-45`PF07724.9^AAA_2^AAA domain (Cdc48 subfamily)^196-289^E:8.7e-08	.	.	.	.	GO:0005524^molecular_function^ATP binding`GO:0016887^molecular_function^ATPase activity	.	.
GG1162|c0_g1	GG1162|c0_g1_i1	85.582	105.357	48.763	160.9	17.876	52.763	sp|P32386|YBT1_YEAST^sp|P32386|YBT1_YEAST^Q:3-677,H:1397-1617^50.22%ID^E:7e-66^.^.`sp|P32386|YBT1_YEAST^sp|P32386|YBT1_YEAST^Q:51-662,H:727-911^25.23%ID^E:4e-06^.^.	UniRef90_L8G007^UniRef90_L8G007^Q:3-704,H:1283-1516^100%ID^E:3e-133^.^.	.	GG1162|c0_g1_i1|m.2226	3-704[+]	sp|P32386|YBT1_YEAST^sp|P32386|YBT1_YEAST^Q:1-220,H:1397-1612^50.91%ID^E:3e-70^.^.`sp|P32386|YBT1_YEAST^sp|P32386|YBT1_YEAST^Q:17-220,H:727-911^25.35%ID^E:1e-06^.^.	UniRef90_L8G007^UniRef90_L8G007^Q:1-234,H:1283-1516^100%ID^E:2e-152^.^.	PF00005.22^ABC_tran^ABC transporter^2-175^E:7.2e-32	.	.	.	.	GO:0005524^molecular_function^ATP binding`GO:0016887^molecular_function^ATPase activity	.	.
GG1162|c1_g1	GG1162|c1_g1_i1	0	37.178	137.666	75.572	0	72.36	sp|O15440|MRP5_HUMAN^sp|O15440|MRP5_HUMAN^Q:81-365,H:939-1035^37.11%ID^E:2e-11^.^.	UniRef90_L8G007^UniRef90_L8G007^Q:42-368,H:1005-1113^100%ID^E:2e-64^.^.	.	GG1162|c1_g1_i1|m.2228	3-368[+]	sp|Q54P13|ABCC8_DICDI^sp|Q54P13|ABCC8_DICDI^Q:1-120,H:1066-1184^32.5%ID^E:1e-13^.^.	UniRef90_L8G007^UniRef90_L8G007^Q:1-122,H:992-1113^100%ID^E:5e-73^.^.	PF00664.18^ABC_membrane^ABC transporter transmembrane region^2-114^E:9.8e-08	.	ExpAA=52.30^PredHel=2^Topology=i5-27o88-110i	.	.	GO:0005524^molecular_function^ATP binding`GO:0042626^molecular_function^ATPase activity, coupled to transmembrane movement of substances`GO:0006810^biological_process^transport`GO:0055085^biological_process^transmembrane transport`GO:0016021^cellular_component^integral component of membrane	.	.
GG1163|c0_g1	GG1163|c0_g1_i1	0	0	0	67.117	170.447	125.359	.	UniRef90_L8G007^UniRef90_L8G007^Q:3-281,H:188-280^100%ID^E:1e-56^.^.	.	.	.	.	.	.	.	.	.	.	.	.	.
GG1164|c0_g1	GG1164|c0_g1_i1	0	0	62.454	102.869	67.627	49.877	sp|O88563|MRP3_RAT^sp|O88563|MRP3_RAT^Q:61-441,H:685-812^52.34%ID^E:4e-34^.^.	UniRef90_L8G007^UniRef90_L8G007^Q:1-456,H:679-830^100%ID^E:8e-88^.^.	.	GG1164|c0_g1_i1|m.2229	1-456[+]	sp|B2RX12|MRP3_MOUSE^sp|B2RX12|MRP3_MOUSE^Q:21-147,H:686-813^52.34%ID^E:1e-40^.^.	UniRef90_L8G007^UniRef90_L8G007^Q:1-152,H:679-830^100%ID^E:2e-97^.^.	PF00005.22^ABC_tran^ABC transporter^17-110^E:3e-08	.	.	.	.	GO:0005524^molecular_function^ATP binding`GO:0016887^molecular_function^ATPase activity	.	.
GG1165|c0_g1	GG1165|c0_g1_i1	108.843	83.515	0	113.198	74.215	0	.	UniRef90_L8FMC4^UniRef90_L8FMC4^Q:1-429,H:25-167^100%ID^E:1e-98^.^.	.	GG1165|c0_g1_i1|m.2230	1-429[+]	.	UniRef90_L8FMC4^UniRef90_L8FMC4^Q:1-143,H:25-167^100%ID^E:9e-99^.^.	.	.	.	.	.	.	.	.
GG1165|c1_g1	GG1165|c1_g1_i1	60.521	55.916	80.505	56.963	89.017	168.94	.	UniRef90_L8FMC4^UniRef90_L8FMC4^Q:3-914,H:163-466^100%ID^E:2e-173^.^.	.	GG1165|c1_g1_i1|m.2231	3-917[+]	.	UniRef90_L8FMC4^UniRef90_L8FMC4^Q:1-304,H:163-466^100%ID^E:0^.^.	.	.	.	.	.	.	.	.
GG1166|c0_g1	GG1166|c0_g1_i1	0	0	0	64.836	0	363.947	sp|O95620|DUS4L_HUMAN^sp|O95620|DUS4L_HUMAN^Q:2-286,H:116-205^42.11%ID^E:4e-20^.^.	UniRef90_L8FWX6^UniRef90_L8FWX6^Q:2-286,H:127-221^100%ID^E:2e-60^.^.	.	.	.	.	.	.	.	.	.	.	.	.	.
GG1167|c0_g1	GG1167|c0_g1_i1	61.683	63.245	39.032	80.465	85.55	0	sp|Q9C1K8|ALG3_NEUCR^sp|Q9C1K8|ALG3_NEUCR^Q:2-619,H:171-379^54.07%ID^E:1e-68^.^.	UniRef90_L8G9R9^UniRef90_L8G9R9^Q:2-619,H:159-364^100%ID^E:3e-141^.^.	.	GG1167|c0_g1_i1|m.2233	2-619[+]	sp|Q9C1K8|ALG3_NEUCR^sp|Q9C1K8|ALG3_NEUCR^Q:1-206,H:171-379^54.07%ID^E:9e-69^.^.	UniRef90_L8G9R9^UniRef90_L8G9R9^Q:1-206,H:159-364^100%ID^E:3e-141^.^.	PF05208.8^ALG3^ALG3 protein^1-206^E:1.2e-60	.	ExpAA=69.16^PredHel=3^Topology=i21-43o107-129i165-184o	.	.	GO:0016758^molecular_function^transferase activity, transferring hexosyl groups`GO:0005783^cellular_component^endoplasmic reticulum`GO:0016021^cellular_component^integral component of membrane	.	.
GG1167|c1_g1	GG1167|c1_g1_i1	0	0	0	121.44	0	0	sp|Q9C1K8|ALG3_NEUCR^sp|Q9C1K8|ALG3_NEUCR^Q:1-228,H:75-150^68.42%ID^E:7e-30^.^.	UniRef90_L8G9R9^UniRef90_L8G9R9^Q:1-228,H:63-138^100%ID^E:6e-45^.^.	.	.	.	.	.	.	.	.	.	.	.	.	.
GG1168|c0_g1	GG1168|c0_g1_i1	251.931	95.685	0	97.695	121.92	0	.	UniRef90_L8FP46^UniRef90_L8FP46^Q:80-244,H:347-401^100%ID^E:4e-31^.^.	.	.	.	.	.	.	.	.	.	.	.	.	.
GG1169|c0_g1	GG1169|c0_g1_i1	156.525	90.289	18.57	15.318	0	0	.	UniRef90_L8FP46^UniRef90_L8FP46^Q:1-591,H:539-735^100%ID^E:1e-120^.^.	.	.	.	.	.	.	.	.	.	.	.	.	.
GG117|c0_g1	GG117|c0_g1_i1	593.291	134.6	0	250.17	243.84	125.595	.	UniRef90_L8GBM1^UniRef90_L8GBM1^Q:244-20,H:88-162^94.67%ID^E:1e-10^.^.	.	.	.	.	.	.	.	.	.	.	.	.	.
GG1170|c0_g1	GG1170|c0_g1_i1	0	224.046	0	0	437.302	405.74	sp|P40984|UBC9_SCHPO^sp|P40984|UBC9_SCHPO^Q:1-297,H:57-155^77.78%ID^E:2e-42^.^.	UniRef90_L8FUW0^UniRef90_L8FUW0^Q:1-303,H:56-156^99.01%ID^E:2e-53^.^.	.	GG1170|c0_g1_i1|m.2236	1-303[+]	sp|P40984|UBC9_SCHPO^sp|P40984|UBC9_SCHPO^Q:1-99,H:57-155^77.78%ID^E:9e-54^.^.	UniRef90_L8FUW0^UniRef90_L8FUW0^Q:1-101,H:56-156^99.01%ID^E:6e-65^.^.	PF00179.21^UQ_con^Ubiquitin-conjugating enzyme^1-94^E:3e-36	.	.	.	.	.	.	.
GG1170|c0_g2	GG1170|c0_g2_i1	172.912	0	217.74	224.163	0	274.475	sp|P40984|UBC9_SCHPO^sp|P40984|UBC9_SCHPO^Q:1-297,H:57-155^77.78%ID^E:1e-41^.^.	UniRef90_L8FUW0^UniRef90_L8FUW0^Q:1-306,H:56-157^100%ID^E:1e-54^.^.	.	GG1170|c0_g2_i1|m.2237	1-309[+]	sp|P40984|UBC9_SCHPO^sp|P40984|UBC9_SCHPO^Q:1-99,H:57-155^77.78%ID^E:3e-53^.^.	UniRef90_L8FUW0^UniRef90_L8FUW0^Q:1-102,H:56-157^100%ID^E:2e-66^.^.	PF00179.21^UQ_con^Ubiquitin-conjugating enzyme^1-94^E:2.6e-36	.	.	.	.	.	.	.
GG1171|c0_g1	GG1171|c0_g1_i1	0	0	0	157.668	0	0	sp|O43120|UAP2_SCHPO^sp|O43120|UAP2_SCHPO^Q:7-216,H:269-338^51.43%ID^E:4e-15^.^.	UniRef90_L8G579^UniRef90_L8G579^Q:1-216,H:298-369^100%ID^E:4e-40^.^.	.	.	.	.	.	.	.	.	.	.	.	.	.
GG1172|c0_g1	GG1172|c0_g1_i1	92.924	212.4	0	72.136	91.307	0	.	UniRef90_L8G579^UniRef90_L8G579^Q:14-274,H:1-87^100%ID^E:5e-48^.^.	.	.	.	.	.	.	.	.	.	.	.	.	.
GG1173|c0_g1	GG1173|c0_g1_i1	27.394	21.051	51.968	85.629	113.108	208.596	.	UniRef90_L8G3S1^UniRef90_L8G3S1^Q:14-511,H:1-166^100%ID^E:3e-90^.^.	.	GG1173|c0_g1_i1|m.2238	2-511[+]	.	UniRef90_L8G3S1^UniRef90_L8G3S1^Q:5-170,H:1-166^100%ID^E:5e-114^.^.	.	.	ExpAA=24.85^PredHel=1^Topology=i7-26o	.	.	.	.	.
GG1173|c1_g1	GG1173|c1_g1_i1	168.895	129.492	39.963	131.613	42.948	126.643	.	UniRef90_L8G3S1^UniRef90_L8G3S1^Q:1-366,H:167-288^100%ID^E:1e-86^.^.	.	GG1173|c1_g1_i1|m.2241	1-369[+]	.	UniRef90_L8G3S1^UniRef90_L8G3S1^Q:1-122,H:167-288^100%ID^E:9e-87^.^.	.	.	.	.	.	.	.	.
GG1174|c0_g1	GG1174|c0_g1_i1	208.959	0	0	81.076	306.234	0	sp|A7F1G7|MDM10_SCLS1^sp|A7F1G7|MDM10_SCLS1^Q:1-231,H:260-335^67.53%ID^E:3e-28^.^.	UniRef90_L8FYY6^UniRef90_L8FYY6^Q:1-261,H:273-359^100%ID^E:5e-53^.^.	.	.	.	.	.	.	.	.	.	.	.	.	.
GG1175|c0_g1	GG1175|c0_g1_i1	0	0	0	85.435	110.51	81.419	sp|A7F1G7|MDM10_SCLS1^sp|A7F1G7|MDM10_SCLS1^Q:34-345,H:1-103^67.31%ID^E:7e-34^.^.	UniRef90_L8FYY6^UniRef90_L8FYY6^Q:34-345,H:1-104^100%ID^E:1e-54^.^.	.	GG1175|c0_g1_i1|m.2242	34-345[+]	sp|A7F1G7|MDM10_SCLS1^sp|A7F1G7|MDM10_SCLS1^Q:1-104,H:1-103^67.31%ID^E:6e-43^.^.	UniRef90_L8FYY6^UniRef90_L8FYY6^Q:1-104,H:1-104^100%ID^E:7e-66^.^.	PF12519.3^DUF3722^Protein of unknown function (DUF3722)^43-103^E:1.7e-17	.	.	.	.	.	.	.
GG1175|c1_g1	GG1175|c1_g1_i1	48.524	148.713	0	113.353	49.088	0	sp|A7F1G7|MDM10_SCLS1^sp|A7F1G7|MDM10_SCLS1^Q:69-320,H:128-211^78.57%ID^E:8e-33^.^.	UniRef90_L8FYY6^UniRef90_L8FYY6^Q:69-368,H:130-229^100%ID^E:5e-60^.^.	.	GG1175|c1_g1_i1|m.2243	3-368[+]	sp|A7F1G7|MDM10_SCLS1^sp|A7F1G7|MDM10_SCLS1^Q:19-107,H:124-212^76.4%ID^E:2e-33^.^.	UniRef90_L8FYY6^UniRef90_L8FYY6^Q:1-122,H:108-229^100%ID^E:2e-76^.^.	PF12519.3^DUF3722^Protein of unknown function (DUF3722)^18-110^E:5.3e-32	.	.	.	.	.	.	.
GG1176|c0_g1	GG1176|c0_g1_i1	51.603	46.378	81.759	148.562	127.041	53.584	sp|Q9UUD0|YNQA_SCHPO^sp|Q9UUD0|YNQA_SCHPO^Q:55-723,H:1-225^36.28%ID^E:9e-38^.^.	UniRef90_L8FMS8^UniRef90_L8FMS8^Q:49-1218,H:1-390^100%ID^E:0^.^.	.	GG1176|c0_g1_i1|m.2245	1-1218[+]	sp|Q9UUD0|YNQA_SCHPO^sp|Q9UUD0|YNQA_SCHPO^Q:19-241,H:1-225^36.28%ID^E:8e-38^.^.	UniRef90_L8FMS8^UniRef90_L8FMS8^Q:17-406,H:1-390^100%ID^E:0^.^.	PF03114.13^BAR^BAR domain^19-244^E:3.6e-48	.	.	.	.	GO:0005515^molecular_function^protein binding`GO:0005737^cellular_component^cytoplasm	.	.
GG1177|c0_g1	GG1177|c0_g1_i1	87.468	77.039	71.293	225.814	290.871	165.92	sp|P14904|AMPL_YEAST^sp|P14904|AMPL_YEAST^Q:188-1573,H:50-511^44.92%ID^E:6e-121^.^.	UniRef90_L8FPV3^UniRef90_L8FPV3^Q:41-1579,H:1-513^100%ID^E:0^.^.	.	GG1177|c0_g1_i1|m.2251	2-1582[+]	sp|P14904|AMPL_YEAST^sp|P14904|AMPL_YEAST^Q:63-524,H:50-511^44.92%ID^E:2e-131^.^.	UniRef90_L8FPV3^UniRef90_L8FPV3^Q:14-526,H:1-513^100%ID^E:0^.^.	PF02127.10^Peptidase_M18^Aminopeptidase I zinc metalloprotease (M18)^72-514^E:5.2e-126	.	.	.	.	GO:0004177^molecular_function^aminopeptidase activity`GO:0008270^molecular_function^zinc ion binding`GO:0006508^biological_process^proteolysis	.	.
GG1178|c0_g1	GG1178|c0_g1_i1	0	83.741	0	0	107.277	157.58	.	UniRef90_L8FR80^UniRef90_L8FR80^Q:1-258,H:595-680^100%ID^E:7e-51^.^.	.	.	.	.	.	.	.	.	.	.	.	.	.
GG1178|c1_g1	GG1178|c1_g1_i1	0	36.037	133.443	36.626	0	70.213	.	UniRef90_L8FR80^UniRef90_L8FR80^Q:2-325,H:735-842^100%ID^E:8e-74^.^.	.	.	.	.	.	.	.	.	.	.	.	.	.
GG1179|c0_g1	GG1179|c0_g1_i1	132.401	0	62.444	0	0	0	.	UniRef90_L8GD07^UniRef90_L8GD07^Q:3-317,H:349-453^100%ID^E:4e-46^.^.	.	GG1179|c0_g1_i1|m.2255	3-317[+]	.	UniRef90_L8GD07^UniRef90_L8GD07^Q:1-105,H:349-453^100%ID^E:1e-61^.^.	.	.	.	.	.	.	.	.
GG1179|c1_g1	GG1179|c1_g1_i1	0	0	0	59.72	0	112.181	.	UniRef90_L8GD07^UniRef90_L8GD07^Q:2-295,H:253-350^100%ID^E:3e-56^.^.	.	.	.	.	.	.	.	.	.	.	.	.	.
GG118|c0_g1	GG118|c0_g1_i1	129.013	195.944	0	0	0	0	.	UniRef90_L8GC27^UniRef90_L8GC27^Q:196-2,H:69-133^100%ID^E:1e-28^.^.	.	.	.	.	.	.	.	.	.	.	.	.	.
GG1180|c0_g1	GG1180|c0_g1_i1	0	30.528	0	155.163	81.149	59.84	.	UniRef90_L8GD07^UniRef90_L8GD07^Q:2-409,H:541-676^100%ID^E:4e-73^.^.	.	GG1180|c0_g1_i1|m.2256	2-409[+]	.	UniRef90_L8GD07^UniRef90_L8GD07^Q:1-136,H:541-676^100%ID^E:2e-83^.^.	.	.	.	.	.	.	.	.
GG1180|c1_g1	GG1180|c1_g1_i1	137.207	0	0	212.806	528.889	0	.	UniRef90_L8GD07^UniRef90_L8GD07^Q:2-238,H:465-543^100%ID^E:2e-25^.^.	.	.	.	.	.	.	.	.	.	.	.	.	.
GG1181|c0_g1	GG1181|c0_g1_i1	66.392	92.005	75.693	62.477	0	287.91	sp|Q92253|RCO3_NEUCR^sp|Q92253|RCO3_NEUCR^Q:2-709,H:258-491^40.16%ID^E:5e-52^.^.	UniRef90_L8G5E7^UniRef90_L8G5E7^Q:2-817,H:274-545^100%ID^E:0^.^.	.	GG1181|c0_g1_i1|m.2258	2-820[+]	sp|Q92253|RCO3_NEUCR^sp|Q92253|RCO3_NEUCR^Q:1-236,H:258-491^40.16%ID^E:2e-52^.^.	UniRef90_L8G5E7^UniRef90_L8G5E7^Q:1-272,H:274-545^100%ID^E:0^.^.	PF00083.19^Sugar_tr^Sugar (and other) transporter^20-234^E:3.6e-54	.	ExpAA=126.19^PredHel=6^Topology=i46-65o70-92i99-121o131-153i166-185o200-219i	.	.	GO:0022857^molecular_function^transmembrane transporter activity`GO:0055085^biological_process^transmembrane transport`GO:0016021^cellular_component^integral component of membrane	.	.
GG1181|c1_g1	GG1181|c1_g1_i1	0	50.243	62.013	51.1	0	0	sp|Q92253|RCO3_NEUCR^sp|Q92253|RCO3_NEUCR^Q:2-316,H:96-200^44.76%ID^E:2e-22^.^.	UniRef90_L8G5E7^UniRef90_L8G5E7^Q:2-316,H:112-216^100%ID^E:1e-62^.^.	.	GG1181|c1_g1_i1|m.2260	2-316[+]	sp|Q92253|RCO3_NEUCR^sp|Q92253|RCO3_NEUCR^Q:1-105,H:96-200^44.76%ID^E:2e-22^.^.	UniRef90_L8G5E7^UniRef90_L8G5E7^Q:1-105,H:112-216^100%ID^E:1e-62^.^.	PF00083.19^Sugar_tr^Sugar (and other) transporter^1-105^E:1.3e-30`PF07690.11^MFS_1^Major Facilitator Superfamily^3-84^E:4.4e-12	.	ExpAA=65.09^PredHel=3^Topology=i7-26o31-53i66-88o	.	.	GO:0022857^molecular_function^transmembrane transporter activity`GO:0055085^biological_process^transmembrane transport`GO:0016021^cellular_component^integral component of membrane	.	.
GG1181|c2_g1	GG1181|c2_g1_i1	200.008	101.904	0	0	0	97.976	.	UniRef90_L8G5E7^UniRef90_L8G5E7^Q:9-314,H:1-102^100%ID^E:3e-54^.^.	.	GG1181|c2_g1_i1|m.2262	3-314[+]	sp|P23585|HXT2_YEAST^sp|P23585|HXT2_YEAST^Q:9-104,H:35-119^32.29%ID^E:8e-06^.^.	UniRef90_L8G5E7^UniRef90_L8G5E7^Q:3-104,H:1-102^100%ID^E:9e-64^.^.	PF00083.19^Sugar_tr^Sugar (and other) transporter^35-104^E:2.6e-07	.	ExpAA=25.40^PredHel=1^Topology=i32-54o	.	.	GO:0022857^molecular_function^transmembrane transporter activity`GO:0055085^biological_process^transmembrane transport`GO:0016021^cellular_component^integral component of membrane	.	.
GG1182|c0_g1	GG1182|c0_g1_i1	275.5	0	0	77.766	0	192.522	.	.	.	.	.	.	.	.	.	.	.	.	.	.	.
GG1182|c0_g2	GG1182|c0_g2_i1	220.445	298.228	278.792	136.554	135.694	81.06	.	UniRef90_L8G9D0^UniRef90_L8G9D0^Q:414-896,H:125-285^100%ID^E:2e-65^.^.	.	GG1182|c0_g2_i1|m.2263	3-905[+]	.	UniRef90_L8G9D0^UniRef90_L8G9D0^Q:14-300,H:1-287^100%ID^E:0^.^.	.	.	.	.	.	.	.	.
GG1183|c0_g1	GG1183|c0_g1_i1	1073.1	428.748	425.866	159.774	185.211	294.401	sp|P53721|RCF2_YEAST^sp|P53721|RCF2_YEAST^Q:75-536,H:1-155^33.75%ID^E:8e-15^.^.	UniRef90_L8G758^UniRef90_L8G758^Q:75-740,H:1-222^100%ID^E:1e-125^.^.	.	GG1183|c0_g1_i1|m.2266	75-803[+]	sp|Q9P3B2|RCF2_SCHPO^sp|Q9P3B2|RCF2_SCHPO^Q:1-222,H:1-212^29.28%ID^E:2e-25^.^.	UniRef90_L8G758^UniRef90_L8G758^Q:1-242,H:1-242^100%ID^E:3e-179^.^.	PF04588.8^HIG_1_N^Hypoxia induced protein conserved region^124-163^E:6.4e-07	.	ExpAA=56.97^PredHel=1^Topology=i23-45o	.	.	.	.	.
GG1184|c0_g1	GG1184|c0_g1_i1	2022.17	5587.16	2697.01	336.032	555.307	0	.	UniRef90_L8FTL8^UniRef90_L8FTL8^Q:67-186,H:532-571^100%ID^E:2e-09^.^.	.	.	.	.	.	.	.	.	.	.	.	.	.
GG1185|c0_g1	GG1185|c0_g1_i1	0	94.575	116.489	96.55	0	0	.	UniRef90_L8G486^UniRef90_L8G486^Q:1-246,H:125-206^100%ID^E:2e-46^.^.	.	.	.	.	.	.	.	.	.	.	.	.	.
GG1186|c0_g1	GG1186|c0_g1_i1	29.185	22.418	110.707	0	60.142	88.722	sp|O42972|YGZ2_SCHPO^sp|O42972|YGZ2_SCHPO^Q:19-468,H:306-455^30%ID^E:2e-18^.^.	UniRef90_L8G486^UniRef90_L8G486^Q:1-489,H:318-480^100%ID^E:4e-108^.^.	.	GG1186|c0_g1_i1|m.2268	1-489[+]	sp|O42972|YGZ2_SCHPO^sp|O42972|YGZ2_SCHPO^Q:7-156,H:306-455^30%ID^E:2e-18^.^.	UniRef90_L8G486^UniRef90_L8G486^Q:1-163,H:318-480^100%ID^E:3e-108^.^.	PF08427.5^DUF1741^Domain of unknown function (DUF1741)^82-161^E:5.3e-31	.	.	.	.	.	.	.
GG1186|c1_g1	GG1186|c1_g1_i1	32.36	74.521	61.336	25.259	0	196.025	sp|Q6DCT2|CJ076_XENLA^sp|Q6DCT2|CJ076_XENLA^Q:24-356,H:527-648^27.87%ID^E:1e-12^.^.	UniRef90_L8G486^UniRef90_L8G486^Q:3-431,H:484-626^100%ID^E:2e-79^.^.	.	GG1186|c1_g1_i1|m.2270	3-434[+]	sp|Q6DCT2|CJ076_XENLA^sp|Q6DCT2|CJ076_XENLA^Q:8-131,H:527-662^28.68%ID^E:1e-14^.^.	UniRef90_L8G486^UniRef90_L8G486^Q:1-143,H:484-626^100%ID^E:4e-92^.^.	PF08427.5^DUF1741^Domain of unknown function (DUF1741)^2-139^E:2.4e-42	.	ExpAA=14.65^PredHel=1^Topology=i7-29o	.	.	.	.	.
GG1187|c0_g1	GG1187|c0_g1_i1	23.367	35.935	354.818	146.232	72.692	0	.	UniRef90_L8FQS4^UniRef90_L8FQS4^Q:4-480,H:1-159^100%ID^E:1e-109^.^.	.	GG1187|c0_g1_i1|m.2271	1-534[+]	.	UniRef90_L8FQS4^UniRef90_L8FQS4^Q:2-177,H:1-176^100%ID^E:1e-122^.^.	.	.	.	.	.	.	.	.
GG1188|c0_g1	GG1188|c0_g1_i1	93.499	57.541	142.047	43.936	58.488	115.088	sp|Q2KJ72|UBP21_BOVIN^sp|Q2KJ72|UBP21_BOVIN^Q:19-657,H:361-559^26.7%ID^E:5e-14^.^.	UniRef90_L8G5X0^UniRef90_L8G5X0^Q:1-657,H:307-525^100%ID^E:4e-160^.^.	.	.	.	.	.	.	.	.	.	.	.	.	.
GG1188|c1_g1	GG1188|c1_g1_i1	119.722	0	113.04	46.557	0	0	sp|F6Z5C0|UBP15_XENTR^sp|F6Z5C0|UBP15_XENTR^Q:68-289,H:337-402^32.43%ID^E:2e-06^.^.	UniRef90_L8G5X0^UniRef90_L8G5X0^Q:35-331,H:201-299^98.99%ID^E:4e-63^.^.	.	.	.	.	.	.	.	.	.	.	.	.	.
GG1189|c0_g1	GG1189|c0_g1_i1	28.535	43.839	216.476	133.749	117.668	43.396	.	UniRef90_L8FWQ4^UniRef90_L8FWQ4^Q:3-497,H:237-401^100%ID^E:5e-113^.^.	.	GG1189|c0_g1_i1|m.2275	3-497[+]	.	UniRef90_L8FWQ4^UniRef90_L8FWQ4^Q:1-165,H:237-401^100%ID^E:5e-113^.^.	.	.	ExpAA=53.05^PredHel=2^Topology=i21-43o58-80i	.	.	.	.	.
GG1189|c1_g1	GG1189|c1_g1_i1	0	0	99.065	40.791	0	0	.	UniRef90_L8FWQ4^UniRef90_L8FWQ4^Q:14-352,H:36-148^100%ID^E:2e-72^.^.	.	.	.	.	.	.	.	.	.	.	.	.	.
GG119|c0_g1	GG119|c0_g1_i1	135.79	26.057	0	26.492	69.608	0	sp|O74445|PRS10_SCHPO^sp|O74445|PRS10_SCHPO^Q:447-1,H:200-348^87.25%ID^E:1e-90^.^.	UniRef90_U1I0L7^UniRef90_U1I0L7^Q:447-1,H:208-356^97.99%ID^E:3e-98^.^.	.	GG119|c0_g1_i1|m.109	1-447[-]	sp|O74445|PRS10_SCHPO^sp|O74445|PRS10_SCHPO^Q:1-149,H:200-348^87.25%ID^E:1e-90^.^.	UniRef90_U1I0L7^UniRef90_U1I0L7^Q:1-149,H:208-356^97.99%ID^E:3e-98^.^.	PF00004.24^AAA^ATPase family associated with various cellular activities (AAA)^2-103^E:1.2e-27	.	.	.	.	GO:0005524^molecular_function^ATP binding	.	.
GG1190|c1_g1	GG1190|c1_g1_i1	1484	2713.34	2378.74	3460.24	3122.69	3084.61	sp|Q873W8|RS23_ASPFU^sp|Q873W8|RS23_ASPFU^Q:48-482,H:1-145^93.79%ID^E:1e-93^.^.	UniRef90_Q873W8^UniRef90_Q873W8^Q:48-482,H:1-145^93.79%ID^E:5e-92^.^.	.	GG1190|c1_g1_i1|m.2278	48-485[+]	sp|Q873W8|RS23_ASPFU^sp|Q873W8|RS23_ASPFU^Q:1-145,H:1-145^93.79%ID^E:3e-94^.^.	UniRef90_Q873W8^UniRef90_Q873W8^Q:1-145,H:1-145^93.79%ID^E:1e-92^.^.	PF00164.20^Ribosom_S12_S23^Ribosomal protein S12/S23^11-144^E:4.1e-41	.	.	.	.	GO:0003735^molecular_function^structural constituent of ribosome`GO:0006412^biological_process^translation`GO:0005622^cellular_component^intracellular`GO:0005840^cellular_component^ribosome	.	.
GG1191|c0_g1	GG1191|c0_g1_i1	151.272	0	20.511	84.552	22.455	0	.	UniRef90_L8FU48^UniRef90_L8FU48^Q:2-598,H:31-229^100%ID^E:2e-126^.^.	.	GG1191|c0_g1_i1|m.2280	2-598[+]	.	UniRef90_L8FU48^UniRef90_L8FU48^Q:1-199,H:31-229^100%ID^E:2e-140^.^.	.	.	ExpAA=95.15^PredHel=4^Topology=o33-55i64-86o114-136i157-176o	.	.	.	.	.
GG1192|c0_g1	GG1192|c0_g1_i1	59.744	412.908	283.212	163.298	153.757	0	.	UniRef90_L8FRX3^UniRef90_L8FRX3^Q:50-433,H:2-129^100%ID^E:2e-89^.^.	.	GG1192|c0_g1_i1|m.2281	2-436[+]	.	UniRef90_L8FRX3^UniRef90_L8FRX3^Q:17-144,H:2-129^100%ID^E:8e-90^.^.	.	.	.	.	.	.	.	.
GG1193|c0_g1	GG1193|c0_g1_i1	102.332	125.915	58.279	112.13	21.287	314.204	sp|O74800|IMP1_SCHPO^sp|O74800|IMP1_SCHPO^Q:109-558,H:6-152^37.75%ID^E:6e-28^.^.	UniRef90_L8FXQ3^UniRef90_L8FXQ3^Q:46-570,H:1-175^100%ID^E:2e-124^.^.	.	.	.	.	.	.	.	.	.	.	.	.	.
GG1194|c0_g1	GG1194|c0_g1_i1	11.785	54.436	44.785	110.927	99.072	109.685	sp|Q753V5|RAD5_ASHGO^sp|Q753V5|RAD5_ASHGO^Q:26-745,H:812-1048^25.79%ID^E:1e-12^.^.	UniRef90_L8G6K2^UniRef90_L8G6K2^Q:2-925,H:2193-2500^100%ID^E:0^.^.	.	GG1194|c0_g1_i1|m.2284	2-928[+]	sp|Q753V5|RAD5_ASHGO^sp|Q753V5|RAD5_ASHGO^Q:9-248,H:812-1048^26.17%ID^E:7e-13^.^.	UniRef90_L8G6K2^UniRef90_L8G6K2^Q:1-308,H:2193-2500^100%ID^E:0^.^.	PF00271.26^Helicase_C^Helicase conserved C-terminal domain^149-231^E:0.0096	.	.	.	.	.	.	.
GG1195|c0_g1	GG1195|c0_g1_i1	0	145.64	224.707	222.018	48.106	212.746	.	UniRef90_L8FU90^UniRef90_L8FU90^Q:29-370,H:1-114^100%ID^E:2e-61^.^.	.	GG1195|c0_g1_i1|m.2287	2-370[+]	.	UniRef90_L8FU90^UniRef90_L8FU90^Q:10-123,H:1-114^100%ID^E:5e-75^.^.	.	.	.	.	.	.	.	.
GG1196|c0_g1	GG1196|c0_g1_i1	78.102	300.078	148.181	101.753	80.738	317.676	.	UniRef90_L8FU90^UniRef90_L8FU90^Q:2-487,H:212-373^100%ID^E:2e-109^.^.	.	GG1196|c0_g1_i1|m.2288	2-490[+]	.	UniRef90_L8FU90^UniRef90_L8FU90^Q:1-162,H:212-373^100%ID^E:1e-109^.^.	PF10501.4^Ribosomal_L50^Ribosomal subunit 39S^38-128^E:2.5e-22	.	.	.	.	GO:0005739^cellular_component^mitochondrion	.	.
GG1196|c1_g1	GG1196|c1_g1_i1	177.526	67.665	333.808	137.835	0	0	.	UniRef90_L8FU90^UniRef90_L8FU90^Q:1-279,H:124-216^100%ID^E:4e-57^.^.	.	.	.	.	.	.	.	.	.	.	.	.	.
GG1197|c0_g1	GG1197|c0_g1_i1	178.73	343.773	594.009	195.993	130.554	825.778	sp|P47165|XPT1_YEAST^sp|P47165|XPT1_YEAST^Q:53-670,H:5-206^53.81%ID^E:2e-62^.^.	UniRef90_L8FRU4^UniRef90_L8FRU4^Q:44-679,H:1-212^100%ID^E:2e-130^.^.	.	GG1197|c0_g1_i1|m.2290	2-682[+]	sp|P47165|XPT1_YEAST^sp|P47165|XPT1_YEAST^Q:18-223,H:5-206^53.81%ID^E:4e-70^.^.	UniRef90_L8FRU4^UniRef90_L8FRU4^Q:15-226,H:1-212^100%ID^E:1e-153^.^.	PF00156.22^Pribosyltran^Phosphoribosyl transferase domain^19-156^E:1.4e-08	.	.	.	.	GO:0009116^biological_process^nucleoside metabolic process	.	.
GG1198|c0_g1	GG1198|c0_g1_i1	285.378	216.892	299.832	346.069	281.284	215.036	sp|O60044|QCR2_NEUCR^sp|O60044|QCR2_NEUCR^Q:41-1411,H:1-449^58.21%ID^E:2e-159^.^.	UniRef90_L8FPV4^UniRef90_L8FPV4^Q:41-1411,H:1-457^100%ID^E:0^.^.	.	GG1198|c0_g1_i1|m.2291	41-1429[+]	sp|O60044|QCR2_NEUCR^sp|O60044|QCR2_NEUCR^Q:1-462,H:1-454^58.44%ID^E:2e-168^.^.	UniRef90_L8FPV4^UniRef90_L8FPV4^Q:1-462,H:1-462^100%ID^E:0^.^.	PF00675.15^Peptidase_M16^Insulinase (Peptidase family M16)^50-183^E:1.7e-16`PF05193.16^Peptidase_M16_C^Peptidase M16 inactive domain^201-380^E:1.7e-15	.	.	.	.	.	.	.
GG1198|c0_g2	GG1198|c0_g2_i1	514.88	128.598	75.977	157.26	147.749	423.345	sp|O60044|QCR2_NEUCR^sp|O60044|QCR2_NEUCR^Q:57-425,H:327-449^52.85%ID^E:5e-32^.^.	UniRef90_L8FPV4^UniRef90_L8FPV4^Q:57-425,H:335-457^100%ID^E:4e-74^.^.	.	GG1198|c0_g2_i1|m.2295	3-443[+]	sp|O60044|QCR2_NEUCR^sp|O60044|QCR2_NEUCR^Q:1-146,H:309-454^52.74%ID^E:1e-36^.^.	UniRef90_L8FPV4^UniRef90_L8FPV4^Q:1-146,H:317-462^99.32%ID^E:2e-89^.^.	.	.	.	.	.	.	.	.
GG1199|c0_g1	GG1199|c0_g1_i1	477.427	366.983	838.081	149.348	98.951	365.015	sp|P59670|TIM17_NEUCR^sp|P59670|TIM17_NEUCR^Q:46-468,H:1-142^83.1%ID^E:3e-81^.^.	UniRef90_S3DAY8^UniRef90_S3DAY8^Q:46-522,H:1-160^91.25%ID^E:4e-93^.^.	.	GG1199|c0_g1_i1|m.2296	46-525[+]	sp|P59670|TIM17_NEUCR^sp|P59670|TIM17_NEUCR^Q:1-155,H:1-154^79.49%ID^E:1e-85^.^.	UniRef90_N1JPI4^UniRef90_N1JPI4^Q:1-159,H:1-159^88.68%ID^E:9e-98^.^.	PF02466.14^Tim17^Tim17/Tim22/Tim23/Pmp24 family^7-127^E:4.6e-34	.	ExpAA=70.37^PredHel=3^Topology=o10-32i87-106o111-130i	.	.	.	.	.
GG12|c0_g1	GG12|c0_g1_i1	0	580.524	194.475	0	0	0	.	UniRef90_L8G572^UniRef90_L8G572^Q:207-1,H:4-72^98.55%ID^E:3e-40^.^.	.	.	.	.	.	.	.	.	.	.	.	.	.
GG120|c0_g1	GG120|c0_g1_i1	134.287	102.623	126.642	52.187	0	98.634	sp|O74445|PRS10_SCHPO^sp|O74445|PRS10_SCHPO^Q:315-1,H:81-185^86.67%ID^E:2e-59^.^.	UniRef90_R7Z4S6^UniRef90_R7Z4S6^Q:315-1,H:86-190^99.05%ID^E:4e-65^.^.	.	GG120|c0_g1_i1|m.110	1-315[-]	sp|O74445|PRS10_SCHPO^sp|O74445|PRS10_SCHPO^Q:1-105,H:81-185^86.67%ID^E:2e-59^.^.	UniRef90_R7Z4S6^UniRef90_R7Z4S6^Q:1-105,H:86-190^99.05%ID^E:3e-65^.^.	PF00004.24^AAA^ATPase family associated with various cellular activities (AAA)^89-105^E:4.9e-05	.	.	.	.	GO:0005524^molecular_function^ATP binding	.	.
GG1200|c0_g1	GG1200|c0_g1_i1	47.277	0	0	294.503	95.736	70.563	sp|A7F5K4|VMA21_SCLS1^sp|A7F5K4|VMA21_SCLS1^Q:36-332,H:1-101^62.38%ID^E:3e-35^.^.	UniRef90_L8FX20^UniRef90_L8FX20^Q:36-371,H:1-112^100%ID^E:4e-74^.^.	.	GG1200|c0_g1_i1|m.2297	3-371[+]	sp|A7F5K4|VMA21_SCLS1^sp|A7F5K4|VMA21_SCLS1^Q:12-110,H:1-101^62.38%ID^E:3e-35^.^.	UniRef90_L8FX20^UniRef90_L8FX20^Q:12-123,H:1-112^100%ID^E:4e-74^.^.	PF09446.5^VMA21^VMA21-like domain^48-105^E:1.8e-14	.	ExpAA=44.26^PredHel=2^Topology=i51-73o83-105i	.	.	.	.	.
GG1201|c0_g1	GG1201|c0_g1_i1	138.24	35.308	0	71.777	93.409	0	sp|P29070|CHS1_NEUCR^sp|P29070|CHS1_NEUCR^Q:1-378,H:566-691^69.84%ID^E:2e-55^.^.	UniRef90_L8G5P9^UniRef90_L8G5P9^Q:1-378,H:560-685^100%ID^E:2e-79^.^.	.	GG1201|c0_g1_i1|m.2299	1-378[+]	sp|P29070|CHS1_NEUCR^sp|P29070|CHS1_NEUCR^Q:1-126,H:566-691^69.84%ID^E:1e-55^.^.	UniRef90_L8G5P9^UniRef90_L8G5P9^Q:1-126,H:560-685^100%ID^E:2e-79^.^.	.	.	ExpAA=67.38^PredHel=3^Topology=i12-34o64-86i98-120o	.	.	.	.	.
GG1201|c1_g1	GG1201|c1_g1_i1	54.277	83.515	85.894	155.862	113.248	250.687	sp|P54267|CHSG_ASPFU^sp|P54267|CHSG_ASPFU^Q:103-675,H:721-911^73.3%ID^E:1e-91^.^.	UniRef90_L8G5P9^UniRef90_L8G5P9^Q:1-675,H:681-905^100%ID^E:3e-134^.^.	.	GG1201|c1_g1_i1|m.2300	1-678[+]	sp|P54267|CHSG_ASPFU^sp|P54267|CHSG_ASPFU^Q:13-225,H:699-911^71.83%ID^E:1e-94^.^.	UniRef90_L8G5P9^UniRef90_L8G5P9^Q:1-225,H:681-905^100%ID^E:1e-153^.^.	.	.	ExpAA=82.36^PredHel=3^Topology=o23-45i154-171o191-213i	.	.	.	.	.
GG1202|c0_g1	GG1202|c0_g1_i1	52.381	0	0	102.345	81.205	0	sp|P54267|CHSG_ASPFU^sp|P54267|CHSG_ASPFU^Q:2-526,H:287-461^88.57%ID^E:2e-108^.^.	UniRef90_L8G5P9^UniRef90_L8G5P9^Q:2-526,H:283-457^100%ID^E:2e-118^.^.	.	GG1202|c0_g1_i1|m.2305	2-526[+]	sp|P54267|CHSG_ASPFU^sp|P54267|CHSG_ASPFU^Q:1-175,H:287-461^88.57%ID^E:2e-108^.^.	UniRef90_L8G5P9^UniRef90_L8G5P9^Q:1-175,H:283-457^100%ID^E:2e-118^.^.	PF01644.12^Chitin_synth_1^Chitin synthase^1-104^E:2e-43`PF03142.10^Chitin_synth_2^Chitin synthase^81-171^E:1.7e-11	.	.	.	.	GO:0004100^molecular_function^chitin synthase activity`GO:0006031^biological_process^chitin biosynthetic process	.	.
GG1203|c1_g1	GG1203|c1_g1_i1	107.969	27.619	34.093	56.148	36.818	0	.	UniRef90_L8FVP4^UniRef90_L8FVP4^Q:2-433,H:580-723^100%ID^E:1e-55^.^.	.	GG1203|c1_g1_i1|m.2307	2-433[+]	.	UniRef90_L8FVP4^UniRef90_L8FVP4^Q:1-144,H:580-723^100%ID^E:7e-91^.^.	PF01532.15^Glyco_hydro_47^Glycosyl hydrolase family 47^2-60^E:4.2e-09	.	.	.	.	GO:0004571^molecular_function^mannosyl-oligosaccharide 1,2-alpha-mannosidase activity`GO:0005509^molecular_function^calcium ion binding`GO:0016020^cellular_component^membrane	.	.
GG1203|c2_g1	GG1203|c2_g1_i1	105.561	0	99.016	81.911	0	0	sp|A1CP08|MNS1B_ASPCL^sp|A1CP08|MNS1B_ASPCL^Q:1-261,H:116-208^39.18%ID^E:2e-11^.^.	UniRef90_L8FVP4^UniRef90_L8FVP4^Q:1-261,H:308-394^100%ID^E:8e-51^.^.	.	.	.	.	.	.	.	.	.	.	.	.	.
GG1204|c0_g1	GG1204|c0_g1_i1	0	44.99	69.402	240.54	45.92	316.279	sp|Q12438|GLRX6_YEAST^sp|Q12438|GLRX6_YEAST^Q:559-792,H:122-199^50%ID^E:1e-18^.^.	UniRef90_L8FM91^UniRef90_L8FM91^Q:10-795,H:1-265^98.87%ID^E:1e-158^.^.	.	GG1204|c0_g1_i1|m.2308	1-795[+]	sp|P38068|GLRX7_YEAST^sp|P38068|GLRX7_YEAST^Q:166-264,H:69-171^41.9%ID^E:6e-19^.^.	UniRef90_L8FM91^UniRef90_L8FM91^Q:4-265,H:1-265^98.87%ID^E:0^.^.	PF00462.19^Glutaredoxin^Glutaredoxin^193-258^E:2.5e-12	.	ExpAA=21.35^PredHel=1^Topology=i13-35o	.	.	GO:0009055^molecular_function^electron carrier activity`GO:0015035^molecular_function^protein disulfide oxidoreductase activity`GO:0045454^biological_process^cell redox homeostasis	.	.
GG1205|c0_g1	GG1205|c0_g1_i1	485.855	284.588	140.871	405.954	324.372	224.147	sp|P32529|RPA12_YEAST^sp|P32529|RPA12_YEAST^Q:21-380,H:1-125^36.51%ID^E:2e-16^.^.	UniRef90_L8FSQ7^UniRef90_L8FSQ7^Q:21-380,H:1-120^100%ID^E:1e-81^.^.	.	GG1205|c0_g1_i1|m.2310	3-383[+]	sp|P32529|RPA12_YEAST^sp|P32529|RPA12_YEAST^Q:7-126,H:1-125^36.51%ID^E:1e-16^.^.	UniRef90_L8FSQ7^UniRef90_L8FSQ7^Q:7-126,H:1-120^100%ID^E:5e-82^.^.	PF01096.13^TFIIS_C^Transcription factor S-II (TFIIS)^87-121^E:5.9e-16	.	.	.	.	GO:0003676^molecular_function^nucleic acid binding`GO:0008270^molecular_function^zinc ion binding`GO:0006351^biological_process^transcription, DNA-templated	.	.
GG1205|c0_g1	GG1205|c0_g1_i2	485.855	284.588	140.871	405.954	324.372	224.147	sp|P32529|RPA12_YEAST^sp|P32529|RPA12_YEAST^Q:71-304,H:47-125^37.5%ID^E:9e-11^.^.	UniRef90_L8FSQ7^UniRef90_L8FSQ7^Q:41-304,H:33-120^95.45%ID^E:4e-53^.^.	.	.	.	.	.	.	.	.	.	.	.	.	.
GG1206|c0_g1	GG1206|c0_g1_i1	71.645	66.175	54.447	89.861	105.099	0	sp|Q24K12|GPTC1_BOVIN^sp|Q24K12|GPTC1_BOVIN^Q:66-464,H:501-628^29.2%ID^E:6e-10^.^.	UniRef90_L8GCI9^UniRef90_L8GCI9^Q:3-767,H:451-705^100%ID^E:3e-179^.^.	.	GG1206|c0_g1_i1|m.2311	3-770[+]	sp|Q24K12|GPTC1_BOVIN^sp|Q24K12|GPTC1_BOVIN^Q:22-154,H:501-628^29.2%ID^E:5e-10^.^.	UniRef90_L8GCI9^UniRef90_L8GCI9^Q:1-255,H:451-705^100%ID^E:2e-179^.^.	.	.	.	.	.	.	.	.
GG1206|c1_g1	GG1206|c1_g1_i1	185.837	0	174.621	0	91.307	0	.	UniRef90_L8GCI9^UniRef90_L8GCI9^Q:2-226,H:360-434^100%ID^E:8e-30^.^.	.	.	.	.	.	.	.	.	.	.	.	.	.
GG1207|c0_g1	GG1207|c0_g1_i1	237.76	0	0	184.431	0	0	.	UniRef90_L8G0J5^UniRef90_L8G0J5^Q:3-251,H:1-83^100%ID^E:8e-38^.^.	.	.	.	.	.	.	.	.	.	.	.	.	.
GG1207|c0_g2	GG1207|c0_g2_i1	0	0	0	0	0	0	.	UniRef90_L8G0J5^UniRef90_L8G0J5^Q:3-191,H:1-63^98.41%ID^E:3e-21^.^.`UniRef90_L8G0J5^UniRef90_L8G0J5^Q:151-252,H:48-83^75%ID^E:2e-07^.^.	.	.	.	.	.	.	.	.	.	.	.	.	.
GG1208|c0_g1	GG1208|c0_g1_i1	0	0	0	187.926	146.515	0	.	UniRef90_L8G8T5^UniRef90_L8G8T5^Q:3-368,H:55-176^100%ID^E:9e-71^.^.	.	GG1208|c0_g1_i1|m.2312	3-368[+]	.	UniRef90_L8G8T5^UniRef90_L8G8T5^Q:1-122,H:55-176^100%ID^E:4e-80^.^.	PF01239.17^PPTA^Protein prenyltransferase alpha subunit repeat^84-110^E:1.7e-05	.	.	.	.	GO:0008318^molecular_function^protein prenyltransferase activity`GO:0018342^biological_process^protein prenylation	.	.
GG1209|c0_g1	GG1209|c0_g1_i1	0	56.585	34.926	86.279	0	55.598	sp|Q5B0V6|AKR1_EMENI^sp|Q5B0V6|AKR1_EMENI^Q:1-426,H:99-240^83.8%ID^E:5e-79^.^.	UniRef90_L8G247^UniRef90_L8G247^Q:1-426,H:93-234^100%ID^E:2e-94^.^.	.	.	.	.	.	.	.	.	.	.	.	.	.
GG121|c0_g1	GG121|c0_g1_i1	156.599	0	0	121.44	0	0	sp|P87061|TEA1_SCHPO^sp|P87061|TEA1_SCHPO^Q:221-3,H:311-379^36.99%ID^E:1e-09^.^.	UniRef90_L8G216^UniRef90_L8G216^Q:221-3,H:372-444^100%ID^E:4e-41^.^.	.	.	.	.	.	.	.	.	.	.	.	.	.
GG1210|c0_g1	GG1210|c0_g1_i1	24.613	56.842	81.837	19.308	64.628	152.629	sp|Q7Z8U2|AKR1_ASPOR^sp|Q7Z8U2|AKR1_ASPOR^Q:9-797,H:449-708^54.72%ID^E:2e-96^.^.	UniRef90_L8G247^UniRef90_L8G247^Q:3-908,H:444-745^100%ID^E:0^.^.	.	GG1210|c0_g1_i1|m.2314	3-908[+]	sp|Q7Z8U2|AKR1_ASPOR^sp|Q7Z8U2|AKR1_ASPOR^Q:3-299,H:449-732^52.84%ID^E:2e-109^.^.	UniRef90_L8G247^UniRef90_L8G247^Q:1-302,H:444-745^100%ID^E:0^.^.	PF01529.15^zf-DHHC^DHHC palmitoyltransferase^4-140^E:1.7e-33	.	ExpAA=45.93^PredHel=2^Topology=i54-76o105-127i	.	.	GO:0008270^molecular_function^zinc ion binding	.	.
GG1211|c0_g1	GG1211|c0_g1_i1	229.811	156.823	207.332	135.865	59.208	94.104	sp|O94130|CREA_BOTFU^sp|O94130|CREA_BOTFU^Q:30-1304,H:1-428^67.65%ID^E:8e-165^.^.	UniRef90_L8G2Y7^UniRef90_L8G2Y7^Q:30-1316,H:1-429^100%ID^E:0^.^.	.	GG1211|c0_g1_i1|m.2315	3-1319[+]	sp|O94130|CREA_BOTFU^sp|O94130|CREA_BOTFU^Q:10-434,H:1-428^69.02%ID^E:3e-178^.^.	UniRef90_L8G2Y7^UniRef90_L8G2Y7^Q:10-438,H:1-429^100%ID^E:0^.^.	PF00096.21^zf-C2H2^Zinc finger, C2H2 type^78-100^E:0.0012`PF13894.1^zf-C2H2_4^C2H2-type zinc finger^78-100^E:0.038`PF13465.1^zf-H2C2_2^Zinc-finger double domain^94-118^E:1e-05`PF00096.21^zf-C2H2^Zinc finger, C2H2 type^106-130^E:0.0023`PF13894.1^zf-C2H2_4^C2H2-type zinc finger^106-130^E:0.02	.	.	.	.	GO:0046872^molecular_function^metal ion binding	.	.
GG1211|c0_g2	GG1211|c0_g2_i1	109.29	55.916	70.636	95.55	14.232	0	sp|O94130|CREA_BOTFU^sp|O94130|CREA_BOTFU^Q:3-494,H:266-428^73.96%ID^E:2e-66^.^.	UniRef90_L8G2Y7^UniRef90_L8G2Y7^Q:3-506,H:262-429^100%ID^E:1e-113^.^.	.	GG1211|c0_g2_i1|m.2317	3-509[+]	sp|O94130|CREA_BOTFU^sp|O94130|CREA_BOTFU^Q:1-164,H:266-428^73.96%ID^E:1e-66^.^.	UniRef90_L8G2Y7^UniRef90_L8G2Y7^Q:1-168,H:262-429^100%ID^E:7e-114^.^.	.	.	.	.	.	.	.	.
GG1212|c0_g1	GG1212|c0_g1_i1	174.553	313.276	257.781	91.104	60.61	29.817	sp|Q9V9A7|MCCB_DROME^sp|Q9V9A7|MCCB_DROME^Q:6-602,H:366-578^62.33%ID^E:3e-81^.^.	UniRef90_L8FV02^UniRef90_L8FV02^Q:3-602,H:371-570^100%ID^E:4e-130^.^.	.	GG1212|c0_g1_i1|m.2320	302-643[-]	.	.	.	.	ExpAA=40.81^PredHel=2^Topology=i12-34o76-98i	.	.	.	.	.
GG1212|c0_g1	GG1212|c0_g1_i1	174.553	313.276	257.781	91.104	60.61	29.817	sp|Q9V9A7|MCCB_DROME^sp|Q9V9A7|MCCB_DROME^Q:6-602,H:366-578^62.33%ID^E:3e-81^.^.	UniRef90_L8FV02^UniRef90_L8FV02^Q:3-602,H:371-570^100%ID^E:4e-130^.^.	.	GG1212|c0_g1_i1|m.2319	3-605[+]	sp|Q9V9A7|MCCB_DROME^sp|Q9V9A7|MCCB_DROME^Q:2-200,H:366-578^63.72%ID^E:9e-87^.^.	UniRef90_L8FV02^UniRef90_L8FV02^Q:1-200,H:371-570^100%ID^E:2e-140^.^.	PF01039.17^Carboxyl_trans^Carboxyl transferase domain^1-192^E:3.4e-55	.	.	.	.	GO:0016874^molecular_function^ligase activity	.	.
GG1212|c1_g1	GG1212|c1_g1_i1	104.495	112.501	198.376	163.56	65.188	0	sp|Q8T2J9|MCCB_DICDI^sp|Q8T2J9|MCCB_DICDI^Q:1-609,H:132-335^72.55%ID^E:1e-92^.^.	UniRef90_L8FV02^UniRef90_L8FV02^Q:1-612,H:131-334^100%ID^E:2e-132^.^.	.	GG1212|c1_g1_i1|m.2321	1-612[+]	sp|Q9V9A7|MCCB_DROME^sp|Q9V9A7|MCCB_DROME^Q:1-202,H:108-305^72.41%ID^E:2e-96^.^.	UniRef90_L8FV02^UniRef90_L8FV02^Q:1-204,H:131-334^100%ID^E:8e-145^.^.	PF01039.17^Carboxyl_trans^Carboxyl transferase domain^5-196^E:4.7e-64	.	.	.	.	GO:0016874^molecular_function^ligase activity	.	.
GG1212|c2_g1	GG1212|c2_g1_i1	36.281	0	103.113	28.297	0	0	sp|Q3ULD5|MCCB_MOUSE^sp|Q3ULD5|MCCB_MOUSE^Q:116-430,H:6-115^45.45%ID^E:3e-20^.^.	UniRef90_L8FV02^UniRef90_L8FV02^Q:77-430,H:19-136^100%ID^E:1e-74^.^.	.	GG1212|c2_g1_i1|m.2323	2-430[+]	sp|Q3ULD5|MCCB_MOUSE^sp|Q3ULD5|MCCB_MOUSE^Q:49-143,H:17-115^47.47%ID^E:3e-20^.^.	UniRef90_L8FV02^UniRef90_L8FV02^Q:8-143,H:1-136^100%ID^E:4e-87^.^.	.	.	.	.	.	.	.	.
GG1213|c0_g1	GG1213|c0_g1_i1	32.008	0	0	74.961	98.633	242.501	sp|Q6CHA2|RRF1_YARLI^sp|Q6CHA2|RRF1_YARLI^Q:11-367,H:119-242^29.6%ID^E:2e-08^.^.	UniRef90_L8GA96^UniRef90_L8GA96^Q:2-427,H:128-269^99.3%ID^E:4e-80^.^.	.	GG1213|c0_g1_i1|m.2326	2-430[+]	sp|Q6CHA2|RRF1_YARLI^sp|Q6CHA2|RRF1_YARLI^Q:4-132,H:119-252^28.15%ID^E:4e-09^.^.	UniRef90_L8GA96^UniRef90_L8GA96^Q:1-142,H:128-269^99.3%ID^E:5e-92^.^.	PF01765.14^RRF^Ribosome recycling factor^6-140^E:2.1e-27	.	.	.	.	.	.	.
GG1213|c1_g1	GG1213|c1_g1_i1	0	31.638	0	128.633	126.003	61.935	.	UniRef90_L8GA96^UniRef90_L8GA96^Q:15-401,H:1-129^100%ID^E:4e-54^.^.	.	GG1213|c1_g1_i1|m.2329	3-401[+]	.	UniRef90_L8GA96^UniRef90_L8GA96^Q:5-133,H:1-129^100%ID^E:2e-85^.^.	.	.	.	.	.	.	.	.
GG1214|c0_g1	GG1214|c0_g1_i1	147.905	159.496	84.346	116.091	124.658	76.674	sp|Q5BAH2|CAN1C_EMENI^sp|Q5BAH2|CAN1C_EMENI^Q:1-1023,H:705-1040^47.8%ID^E:2e-104^.^.	UniRef90_L8GAP3^UniRef90_L8GAP3^Q:1-1047,H:1003-1351^100%ID^E:0^.^.	.	GG1214|c0_g1_i1|m.2330	1-1050[+]	sp|Q5BAH2|CAN1C_EMENI^sp|Q5BAH2|CAN1C_EMENI^Q:1-341,H:705-1040^47.8%ID^E:2e-104^.^.	UniRef90_L8GAP3^UniRef90_L8GAP3^Q:1-349,H:1003-1351^100%ID^E:0^.^.	PF08623.5^TIP120^TATA-binding protein interacting (TIP20)^156-329^E:2.8e-63	.	.	.	.	.	.	.
GG1214|c1_g1	GG1214|c1_g1_i1	0	51.918	160.255	184.751	104.025	0	sp|Q5BAH2|CAN1C_EMENI^sp|Q5BAH2|CAN1C_EMENI^Q:1-447,H:563-711^50.34%ID^E:6e-27^.^.	UniRef90_L8GAP3^UniRef90_L8GAP3^Q:1-447,H:861-1009^100%ID^E:1e-79^.^.	.	GG1214|c1_g1_i1|m.2331	1-447[+]	sp|Q5BAH2|CAN1C_EMENI^sp|Q5BAH2|CAN1C_EMENI^Q:1-149,H:563-711^50.34%ID^E:4e-34^.^.	UniRef90_L8GAP3^UniRef90_L8GAP3^Q:1-149,H:861-1009^100%ID^E:3e-92^.^.	.	.	.	.	.	.	.	.
GG1214|c2_g1	GG1214|c2_g1_i1	0	110.343	68.088	224.552	0	0	sp|Q5BAH2|CAN1C_EMENI^sp|Q5BAH2|CAN1C_EMENI^Q:1-258,H:118-205^44.94%ID^E:1e-13^.^.	UniRef90_L8GAP3^UniRef90_L8GAP3^Q:1-303,H:416-516^100%ID^E:2e-58^.^.	.	GG1214|c2_g1_i1|m.2332	1-303[+]	sp|Q5BAH2|CAN1C_EMENI^sp|Q5BAH2|CAN1C_EMENI^Q:1-86,H:118-205^44.94%ID^E:1e-13^.^.	UniRef90_L8GAP3^UniRef90_L8GAP3^Q:1-101,H:416-516^100%ID^E:2e-58^.^.	.	.	.	.	.	.	.	.
GG1214|c4_g1	GG1214|c4_g1_i1	0	82.004	0	0	0	308.914	sp|Q5BAH2|CAN1C_EMENI^sp|Q5BAH2|CAN1C_EMENI^Q:3-260,H:424-509^52.33%ID^E:3e-19^.^.	UniRef90_L8GAP3^UniRef90_L8GAP3^Q:3-260,H:722-807^100%ID^E:1e-46^.^.	.	.	.	.	.	.	.	.	.	.	.	.	.
GG1215|c0_g1	GG1215|c0_g1_i1	0	42.534	52.497	172.918	0	0	sp|C8VP82|CAN1N_EMENI^sp|C8VP82|CAN1N_EMENI^Q:3-257,H:68-152^55.29%ID^E:9e-23^.^.	UniRef90_L8GAP3^UniRef90_L8GAP3^Q:3-344,H:71-184^100%ID^E:1e-67^.^.	.	GG1215|c0_g1_i1|m.2334	3-344[+]	sp|C8VP82|CAN1N_EMENI^sp|C8VP82|CAN1N_EMENI^Q:1-85,H:68-152^55.29%ID^E:8e-23^.^.	UniRef90_L8GAP3^UniRef90_L8GAP3^Q:1-114,H:71-184^100%ID^E:1e-67^.^.	.	.	.	.	.	.	.	.
GG1216|c0_g1	GG1216|c0_g1_i1	525.929	703.458	496.11	664.297	459.505	966.729	sp|Q4IJW4|TIM8_GIBZE^sp|Q4IJW4|TIM8_GIBZE^Q:53-298,H:12-93^56.1%ID^E:3e-29^.^.	UniRef90_L8FNQ4^UniRef90_L8FNQ4^Q:32-298,H:1-89^100%ID^E:5e-58^.^.	.	GG1216|c0_g1_i1|m.2335	2-301[+]	sp|Q4IJW4|TIM8_GIBZE^sp|Q4IJW4|TIM8_GIBZE^Q:18-99,H:12-93^56.1%ID^E:2e-29^.^.	UniRef90_L8FNQ4^UniRef90_L8FNQ4^Q:11-99,H:1-89^100%ID^E:4e-58^.^.	PF02953.10^zf-Tim10_DDP^Tim10/DDP family zinc finger^31-97^E:1.7e-23	.	.	.	.	.	.	.
GG1217|c0_g1	GG1217|c0_g1_i1	66.883	205.359	190.163	156.59	171.512	0	sp|A6SFQ6|EIF3B_BOTFB^sp|A6SFQ6|EIF3B_BOTFB^Q:5-451,H:1-148^67.79%ID^E:6e-44^.^.	UniRef90_L8FSU1^UniRef90_L8FSU1^Q:5-451,H:1-149^100%ID^E:1e-63^.^.	.	GG1217|c0_g1_i1|m.2336	2-451[+]	sp|A7EHM8|EIF3B_SCLS1^sp|A7EHM8|EIF3B_SCLS1^Q:2-150,H:1-148^71.81%ID^E:2e-59^.^.	UniRef90_L8FSU1^UniRef90_L8FSU1^Q:2-150,H:1-149^100%ID^E:1e-96^.^.	PF00076.17^RRM_1^RNA recognition motif. (a.k.a. RRM, RBD, or RNP domain)^72-117^E:3.5e-07`PF14259.1^RRM_6^RNA recognition motif (a.k.a. RRM, RBD, or RNP domain)^74-118^E:4.8e-05`PF13893.1^RRM_5^RNA recognition motif. (a.k.a. RRM, RBD, or RNP domain)^90-124^E:3.2e-06	.	.	.	.	GO:0003676^molecular_function^nucleic acid binding	.	.
GG1217|c1_g1	GG1217|c1_g1_i1	170.451	234.017	238.074	180.004	146.693	199.917	sp|A7EHM8|EIF3B_SCLS1^sp|A7EHM8|EIF3B_SCLS1^Q:2-1645,H:142-688^88.87%ID^E:0^.^.	UniRef90_L8FSU1^UniRef90_L8FSU1^Q:2-1645,H:143-690^100%ID^E:0^.^.	.	GG1217|c1_g1_i1|m.2337	2-1807[+]	sp|A7EHM8|EIF3B_SCLS1^sp|A7EHM8|EIF3B_SCLS1^Q:1-582,H:142-722^86.25%ID^E:0^.^.	UniRef90_L8FSU1^UniRef90_L8FSU1^Q:1-601,H:143-743^100%ID^E:0^.^.	PF08662.6^eIF2A^Eukaryotic translation initiation factor eIF2A^266-488^E:3.4e-36`PF00400.27^WD40^WD domain, G-beta repeat^438-458^E:0.074	.	.	.	.	GO:0005515^molecular_function^protein binding	.	.
GG1218|c0_g1	GG1218|c0_g1_i1	0	78.489	0	39.888	103.436	76.222	.	UniRef90_L8G1J0^UniRef90_L8G1J0^Q:3-356,H:476-593^100%ID^E:7e-73^.^.	.	GG1218|c0_g1_i1|m.2342	3-356[+]	.	UniRef90_L8G1J0^UniRef90_L8G1J0^Q:1-118,H:476-593^100%ID^E:6e-73^.^.	.	.	.	.	.	.	.	.
GG1219|c0_g1	GG1219|c0_g1_i1	78.603	166.269	37.317	76.921	61.394	90.602	sp|P53846|YN00_YEAST^sp|P53846|YN00_YEAST^Q:6-464,H:30-144^26.8%ID^E:3e-08^.^.	UniRef90_L8G3D6^UniRef90_L8G3D6^Q:21-590,H:1-190^100%ID^E:2e-125^.^.	.	GG1219|c0_g1_i1|m.2343	3-593[+]	sp|P53846|YN00_YEAST^sp|P53846|YN00_YEAST^Q:2-154,H:30-144^26.8%ID^E:2e-08^.^.	UniRef90_L8G3D6^UniRef90_L8G3D6^Q:7-196,H:1-190^100%ID^E:7e-134^.^.	PF09811.4^Yae1_N^Essential protein Yae1, N terminal^26-63^E:5e-07	.	.	.	.	.	.	.
GG122|c0_g1	GG122|c0_g1_i1	144.442	0	0	0	0	203.574	.	UniRef90_L8G2M8^UniRef90_L8G2M8^Q:234-1,H:173-250^100%ID^E:7e-44^.^.	.	.	.	.	.	.	.	.	.	.	.	.	.
GG1220|c0_g1	GG1220|c0_g1_i1	0	32.676	80.671	0	0	0	sp|Q9ULK6|RN150_HUMAN^sp|Q9ULK6|RN150_HUMAN^Q:275-544,H:245-329^37.78%ID^E:4e-13^.^.	UniRef90_L8G0D6^UniRef90_L8G0D6^Q:2-553,H:7-190^100%ID^E:7e-112^.^.	.	.	.	.	.	.	.	.	.	.	.	.	.
GG1220|c0_g2	GG1220|c0_g2_i1	0	0	0	66.67	88.55	0	sp|Q86XS8|GOLI_HUMAN^sp|Q86XS8|GOLI_HUMAN^Q:275-481,H:231-295^42.03%ID^E:1e-10^.^.	UniRef90_L8G0D6^UniRef90_L8G0D6^Q:2-487,H:7-168^100%ID^E:7e-95^.^.	.	.	.	.	.	.	.	.	.	.	.	.	.
GG1221|c0_g1	GG1221|c0_g1_i1	47.767	109.798	0	74.388	96.699	142.543	sp|Q2U2Y9|QUTD_ASPOR^sp|Q2U2Y9|QUTD_ASPOR^Q:268-369,H:299-332^55.88%ID^E:3e-10^.^.`sp|Q2U2Y9|QUTD_ASPOR^sp|Q2U2Y9|QUTD_ASPOR^Q:5-169,H:212-266^36.36%ID^E:3e-10^.^.	UniRef90_L8G1U3^UniRef90_L8G1U3^Q:2-256,H:124-208^98.82%ID^E:3e-55^.^.	.	.	.	.	.	.	.	.	.	.	.	.	.
GG1221|c1_g1	GG1221|c1_g1_i1	0	0	0	0	189.351	0	sp|Q4U3U4|QAY_NEUTR^sp|Q4U3U4|QAY_NEUTR^Q:3-275,H:320-410^29.67%ID^E:1e-07^.^.	UniRef90_L8G1U3^UniRef90_L8G1U3^Q:3-299,H:217-315^98.99%ID^E:2e-61^.^.	.	GG1221|c1_g1_i1|m.2347	3-323[+]	sp|Q4U3U4|QAY_NEUTR^sp|Q4U3U4|QAY_NEUTR^Q:1-91,H:320-410^29.67%ID^E:1e-07^.^.	UniRef90_L8G1U3^UniRef90_L8G1U3^Q:1-99,H:217-315^98.99%ID^E:2e-61^.^.	PF00083.19^Sugar_tr^Sugar (and other) transporter^5-94^E:6.2e-10	.	ExpAA=65.80^PredHel=3^Topology=o4-26i35-57o72-91i	.	.	GO:0022857^molecular_function^transmembrane transporter activity`GO:0055085^biological_process^transmembrane transport`GO:0016021^cellular_component^integral component of membrane	.	.
GG1221|c2_g1	GG1221|c2_g1_i1	82.087	62.608	231.734	63.749	0	119.381	.	UniRef90_L8G1U3^UniRef90_L8G1U3^Q:17-244,H:315-390^100%ID^E:2e-44^.^.	.	.	.	.	.	.	.	.	.	.	.	.	.
GG1222|c0_g1	GG1222|c0_g1_i1	61.843	94.585	58.377	144.262	0	0	.	UniRef90_L8G950^UniRef90_L8G950^Q:1-327,H:594-702^100%ID^E:1e-48^.^.	.	GG1222|c0_g1_i1|m.2348	1-327[+]	.	UniRef90_L8G950^UniRef90_L8G950^Q:1-109,H:594-702^100%ID^E:8e-65^.^.	.	.	.	.	.	.	.	.
GG1223|c0_g1	GG1223|c0_g1_i1	134.159	68.549	0	209.02	136.152	0	sp|P22987|KIN1_SCHPO^sp|P22987|KIN1_SCHPO^Q:219-347,H:849-891^58.14%ID^E:7e-10^.^.	UniRef90_L8G950^UniRef90_L8G950^Q:3-347,H:941-1055^100%ID^E:8e-40^.^.	.	GG1223|c0_g1_i1|m.2351	3-350[+]	sp|P22987|KIN1_SCHPO^sp|P22987|KIN1_SCHPO^Q:73-115,H:849-891^58.14%ID^E:7e-11^.^.	UniRef90_L8G950^UniRef90_L8G950^Q:1-115,H:941-1055^100%ID^E:2e-71^.^.	PF02149.14^KA1^Kinase associated domain 1^73-115^E:5.9e-19	.	.	.	.	.	.	.
GG1224|c0_g1	GG1224|c0_g1_i1	647.654	1036.16	963.733	1370.74	1668.86	1823.84	sp|O13419|ACT_BOTFU^sp|O13419|ACT_BOTFU^Q:2-862,H:89-375^98.95%ID^E:0^.^.	UniRef90_Q4WDH2^UniRef90_Q4WDH2^Q:2-862,H:107-393^98.95%ID^E:0^.^.	.	GG1224|c0_g1_i1|m.2352	2-865[+]	sp|O13419|ACT_BOTFU^sp|O13419|ACT_BOTFU^Q:1-287,H:89-375^98.95%ID^E:0^.^.	UniRef90_Q4WDH2^UniRef90_Q4WDH2^Q:1-287,H:107-393^98.95%ID^E:0^.^.	PF00022.14^Actin^Actin^1-287^E:4.7e-121	.	.	.	.	.	.	.
GG1224|c0_g2	GG1224|c0_g2_i1	0	112.049	0	0	0	269.412	sp|P84856|ACTB_CERPY^sp|P84856|ACTB_CERPY^Q:2-370,H:239-361^94.31%ID^E:7e-83^.^.	UniRef90_U3IBU7^UniRef90_U3IBU7^Q:2-370,H:141-263^94.31%ID^E:4e-83^.^.	.	GG1224|c0_g2_i1|m.2353	2-373[+]	sp|P84856|ACTB_CERPY^sp|P84856|ACTB_CERPY^Q:1-123,H:239-361^94.31%ID^E:3e-83^.^.	UniRef90_U3IBU7^UniRef90_U3IBU7^Q:1-123,H:141-263^94.31%ID^E:2e-83^.^.	PF00022.14^Actin^Actin^1-123^E:1.8e-58	.	.	.	.	.	.	.
GG1224|c3_g1	GG1224|c3_g1_i1	630.051	721.148	444.887	1835.25	1481.89	459.14	sp|P10982|ACT1_ABSGL^sp|P10982|ACT1_ABSGL^Q:43-294,H:2-85^94.05%ID^E:3e-54^.^.	UniRef90_F2Q1U3^UniRef90_F2Q1U3^Q:46-294,H:1-83^100%ID^E:8e-53^.^.	.	.	.	.	.	.	.	.	.	.	.	.	.
GG1224|c4_g1	GG1224|c4_g1_i1	182098	130526	143766	157502	95128	217506	sp|P84856|ACTB_CERPY^sp|P84856|ACTB_CERPY^Q:2-229,H:249-324^100%ID^E:5e-48^.^.	UniRef90_H6U674^UniRef90_H6U674^Q:2-229,H:39-114^100%ID^E:2e-49^.^.	.	.	.	.	.	.	.	.	.	.	.	.	.
GG1225|c0_g1	GG1225|c0_g1_i1	43.857	0	83.004	0	0	197.011	sp|B8NDZ1|RRF2M_ASPFN^sp|B8NDZ1|RRF2M_ASPFN^Q:3-374,H:626-759^44.44%ID^E:4e-15^.^.	UniRef90_L8GA08^UniRef90_L8GA08^Q:3-386,H:610-737^99.22%ID^E:6e-80^.^.	.	GG1225|c0_g1_i1|m.2354	3-386[+]	sp|B8NDZ1|RRF2M_ASPFN^sp|B8NDZ1|RRF2M_ASPFN^Q:1-124,H:626-759^44.44%ID^E:3e-15^.^.	UniRef90_L8GA08^UniRef90_L8GA08^Q:1-128,H:610-737^99.22%ID^E:5e-80^.^.	.	.	.	.	.	.	.	.
GG1226|c0_g1	GG1226|c0_g1_i1	0	60.007	0	30.501	0	176.52	sp|B6Q1T9|RRF2M_PENMQ^sp|B6Q1T9|RRF2M_PENMQ^Q:1-360,H:793-918^55.47%ID^E:2e-35^.^.	UniRef90_L8GA08^UniRef90_L8GA08^Q:1-360,H:748-867^100%ID^E:3e-75^.^.	.	GG1226|c0_g1_i1|m.2355	1-372[+]	sp|B6Q1T9|RRF2M_PENMQ^sp|B6Q1T9|RRF2M_PENMQ^Q:1-123,H:793-921^54.96%ID^E:2e-36^.^.	UniRef90_L8GA08^UniRef90_L8GA08^Q:1-123,H:748-870^100%ID^E:1e-77^.^.	PF00679.19^EFG_C^Elongation factor G C-terminus^74-119^E:3.4e-10	.	.	.	.	.	.	.
GG1227|c0_g1	GG1227|c0_g1_i1	0	0	131.453	0	0	0	sp|Q38953|DHX8_ARATH^sp|Q38953|DHX8_ARATH^Q:7-237,H:500-576^68.83%ID^E:4e-32^.^.	UniRef90_L8FTH8^UniRef90_L8FTH8^Q:1-237,H:521-599^100%ID^E:2e-45^.^.	.	.	.	.	.	.	.	.	.	.	.	.	.
GG1228|c0_g1	GG1228|c0_g1_i1	0	197.691	0	0	0	0	sp|Q09530|MOG5_CAEEL^sp|Q09530|MOG5_CAEEL^Q:4-282,H:699-791^81.72%ID^E:4e-49^.^.	UniRef90_L8FTH8^UniRef90_L8FTH8^Q:1-282,H:696-789^100%ID^E:3e-57^.^.	.	.	.	.	.	.	.	.	.	.	.	.	.
GG1228|c1_g1	GG1228|c1_g1_i1	0	77.934	0	0	0	147.134	sp|O42643|PRP22_SCHPO^sp|O42643|PRP22_SCHPO^Q:5-262,H:811-896^88.37%ID^E:5e-37^.^.	UniRef90_C5PI29^UniRef90_C5PI29^Q:2-265,H:860-947^97.73%ID^E:7e-42^.^.	.	.	.	.	.	.	.	.	.	.	.	.	.
GG1229|c0_g1	GG1229|c0_g1_i1	0	85.571	105.611	130.468	0	0	.	UniRef90_L8FMS4^UniRef90_L8FMS4^Q:1-342,H:82-195^100%ID^E:2e-76^.^.	.	GG1229|c0_g1_i1|m.2356	1-342[+]	.	UniRef90_L8FMS4^UniRef90_L8FMS4^Q:1-114,H:82-195^100%ID^E:2e-76^.^.	.	.	.	.	.	.	.	.
GG123|c0_g1	GG123|c0_g1_i1	234.361	476.924	73.557	0	0	0	sp|Q15427|SF3B4_HUMAN^sp|Q15427|SF3B4_HUMAN^Q:259-17,H:8-88^67.9%ID^E:5e-36^.^.	UniRef90_L8FP13^UniRef90_L8FP13^Q:259-17,H:8-88^100%ID^E:2e-50^.^.	.	.	.	.	.	.	.	.	.	.	.	.	.
GG123|c1_g1	GG123|c1_g1_i1	165.56	0	389.45	0	0	0	sp|Q09442|SF3B4_CAEEL^sp|Q09442|SF3B4_CAEEL^Q:286-68,H:145-226^48.78%ID^E:7e-16^.^.	UniRef90_L8FP13^UniRef90_L8FP13^Q:286-68,H:146-218^100%ID^E:3e-41^.^.	.	.	.	.	.	.	.	.	.	.	.	.	.
GG1230|c0_g1	GG1230|c0_g1_i1	104.474	79.517	0	81.076	612.477	0	.	UniRef90_L8G6L0^UniRef90_L8G6L0^Q:3-263,H:76-162^100%ID^E:4e-21^.^.	.	.	.	.	.	.	.	.	.	.	.	.	.
GG1230|c1_g1	GG1230|c1_g1_i1	52.519	101.153	91.519	68.728	73.87	95.419	.	UniRef90_L8G6L0^UniRef90_L8G6L0^Q:203-1153,H:231-547^99.68%ID^E:4e-175^.^.`UniRef90_L8G6L0^UniRef90_L8G6L0^Q:1-210,H:163-232^100%ID^E:3e-26^.^.	.	GG1230|c1_g1_i1|m.2357	68-1156[+]	.	UniRef90_L8G6L0^UniRef90_L8G6L0^Q:46-362,H:231-547^99.68%ID^E:0^.^.	.	.	.	.	.	.	.	.
GG1230|c2_g1	GG1230|c2_g1_i1	0	0	183	0	286.592	0	.	UniRef90_L8G6L0^UniRef90_L8G6L0^Q:119-268,H:29-78^100%ID^E:4e-24^.^.	.	.	.	.	.	.	.	.	.	.	.	.	.
GG1231|c0_g1	GG1231|c0_g1_i1	64.677	66.308	40.924	33.733	22.399	33.052	.	UniRef90_L8G4P1^UniRef90_L8G4P1^Q:2-580,H:607-799^100%ID^E:5e-80^.^.	.	GG1231|c0_g1_i1|m.2358	2-598[+]	.	UniRef90_L8G4P1^UniRef90_L8G4P1^Q:1-199,H:607-805^100%ID^E:1e-135^.^.	.	.	.	.	.	.	.	.
GG1231|c1_g1	GG1231|c1_g1_i1	0	0	133.129	0	0	402.176	.	UniRef90_L8G4P1^UniRef90_L8G4P1^Q:1-234,H:535-612^98.72%ID^E:3e-44^.^.	.	.	.	.	.	.	.	.	.	.	.	.	.
GG1232|c0_g1	GG1232|c0_g1_i1	0	42.277	52.183	0	0	81.881	.	UniRef90_L8G4P1^UniRef90_L8G4P1^Q:2-343,H:314-427^98.25%ID^E:1e-49^.^.	.	GG1232|c0_g1_i1|m.2361	2-343[+]	.	UniRef90_L8G4P1^UniRef90_L8G4P1^Q:1-114,H:314-427^98.25%ID^E:7e-67^.^.	.	.	.	.	.	.	.	.
GG1233|c0_g1	GG1233|c0_g1_i1	26.34	60.727	74.968	20.589	0	40.16	sp|O13902|DAK1_SCHPO^sp|O13902|DAK1_SCHPO^Q:2-499,H:157-323^55.62%ID^E:5e-41^.^.	UniRef90_L8FYP9^UniRef90_L8FYP9^Q:2-502,H:160-326^100%ID^E:2e-100^.^.	.	GG1233|c0_g1_i1|m.2362	2-523[+]	sp|O13902|DAK1_SCHPO^sp|O13902|DAK1_SCHPO^Q:1-166,H:157-323^55.62%ID^E:2e-49^.^.	UniRef90_L8FYP9^UniRef90_L8FYP9^Q:1-174,H:160-333^100%ID^E:2e-116^.^.	PF02733.12^Dak1^Dak1 domain^1-166^E:1.3e-53	.	.	.	.	GO:0004371^molecular_function^glycerone kinase activity`GO:0006071^biological_process^glycerol metabolic process	.	.
GG1234|c0_g1	GG1234|c0_g1_i1	0	20.373	25.136	83.037	27.894	13.722	sp|P30776|RAD21_SCHPO^sp|P30776|RAD21_SCHPO^Q:3-362,H:13-137^51.16%ID^E:1e-29^.^.	UniRef90_L8FQX8^UniRef90_L8FQX8^Q:3-1193,H:13-409^100%ID^E:0^.^.	.	GG1234|c0_g1_i1|m.2363	3-1193[+]	sp|P30776|RAD21_SCHPO^sp|P30776|RAD21_SCHPO^Q:1-203,H:13-236^38.72%ID^E:2e-30^.^.	UniRef90_L8FQX8^UniRef90_L8FQX8^Q:1-397,H:13-409^100%ID^E:0^.^.	PF04825.8^Rad21_Rec8_N^N terminus of Rad21 / Rec8 like protein^1-99^E:7.2e-33	.	.	.	.	GO:0005515^molecular_function^protein binding	.	.
GG1234|c1_g1	GG1234|c1_g1_i1	148.736	130.715	40.336	232.793	44.172	32.59	.	UniRef90_L8FQX8^UniRef90_L8FQX8^Q:3-566,H:469-656^100%ID^E:5e-115^.^.	.	GG1234|c1_g1_i1|m.2365	3-569[+]	.	UniRef90_L8FQX8^UniRef90_L8FQX8^Q:1-188,H:469-656^100%ID^E:1e-127^.^.	PF04824.11^Rad21_Rec8^Conserved region of Rad21 / Rec8 like protein^104-137^E:7.6e-09	.	.	.	.	GO:0000228^cellular_component^nuclear chromosome	.	.
GG1235|c0_g1	GG1235|c0_g1_i1	123.76	88.531	75.624	83.29	130.545	178.944	.	UniRef90_L8FT81^UniRef90_L8FT81^Q:1-1149,H:132-514^100%ID^E:0^.^.	.	GG1235|c0_g1_i1|m.2366	1-1152[+]	.	UniRef90_L8FT81^UniRef90_L8FT81^Q:1-383,H:132-514^100%ID^E:0^.^.	PF00644.15^PARP^Poly(ADP-ribose) polymerase catalytic domain^66-235^E:2.1e-10	.	.	.	.	GO:0003950^molecular_function^NAD+ ADP-ribosyltransferase activity	.	.
GG1235|c1_g1	GG1235|c1_g1_i1	74.671	0	35.367	29.113	38.145	0	.	UniRef90_L8FT81^UniRef90_L8FT81^Q:9-422,H:1-138^100%ID^E:2e-90^.^.	.	GG1235|c1_g1_i1|m.2369	3-422[+]	.	UniRef90_L8FT81^UniRef90_L8FT81^Q:3-140,H:1-138^100%ID^E:2e-90^.^.	.	.	.	.	.	.	.	.
GG1236|c0_g1	GG1236|c0_g1_i1	127.905	97.782	120.693	0	0	94.166	sp|Q6MFS1|EXO70_NEUCR^sp|Q6MFS1|EXO70_NEUCR^Q:2-322,H:427-534^55.56%ID^E:9e-31^.^.	UniRef90_L8G7J8^UniRef90_L8G7J8^Q:2-322,H:442-548^100%ID^E:2e-65^.^.	.	GG1236|c0_g1_i1|m.2371	2-322[+]	sp|Q6MFS1|EXO70_NEUCR^sp|Q6MFS1|EXO70_NEUCR^Q:1-107,H:427-534^55.56%ID^E:8e-31^.^.	UniRef90_L8G7J8^UniRef90_L8G7J8^Q:1-107,H:442-548^100%ID^E:2e-65^.^.	PF03081.10^Exo70^Exo70 exocyst complex subunit^10-103^E:3.1e-15	.	.	.	.	GO:0006887^biological_process^exocytosis`GO:0000145^cellular_component^exocyst	.	.
GG1237|c0_g1	GG1237|c0_g1_i1	274.413	520.63	256.4	0	0	193.95	sp|Q4X0X6|EXO70_ASPFU^sp|Q4X0X6|EXO70_ASPFU^Q:18-239,H:536-609^67.57%ID^E:6e-29^.^.	UniRef90_L8G7J8^UniRef90_L8G7J8^Q:3-239,H:564-642^100%ID^E:4e-47^.^.	.	.	.	.	.	.	.	.	.	.	.	.	.
GG1238|c0_g1	GG1238|c0_g1_i1	141.661	155.877	105.788	198.546	159.85	188.773	sp|P47150|RT07_YEAST^sp|P47150|RT07_YEAST^Q:443-1003,H:91-244^25.67%ID^E:1e-05^.^.	UniRef90_L8FQ24^UniRef90_L8FQ24^Q:5-1033,H:1-343^100%ID^E:0^.^.	.	GG1238|c0_g1_i1|m.2372	2-1036[+]	sp|P47150|RT07_YEAST^sp|P47150|RT07_YEAST^Q:148-334,H:91-244^28.19%ID^E:6e-12^.^.	UniRef90_L8FQ24^UniRef90_L8FQ24^Q:2-344,H:1-343^100%ID^E:0^.^.	PF00177.16^Ribosomal_S7^Ribosomal protein S7p/S5e^171-331^E:7e-26	.	.	.	.	.	.	.
GG1239|c0_g1	GG1239|c0_g1_i1	7.373	40.067	0	0	0	0	sp|Q9UUF7|COPB_SCHPO^sp|Q9UUF7|COPB_SCHPO^Q:1-690,H:372-597^54.78%ID^E:3e-67^.^.	UniRef90_K1WTH9^UniRef90_K1WTH9^Q:1-690,H:377-607^89.22%ID^E:2e-122^.^.	.	.	.	.	.	.	.	.	.	.	.	.	.
GG1239|c0_g2	GG1239|c0_g2_i1	59.094	69.063	79.652	127.264	35.482	43.652	sp|Q9UUF7|COPB_SCHPO^sp|Q9UUF7|COPB_SCHPO^Q:1-1683,H:372-928^55.52%ID^E:0^.^.	UniRef90_K1WTH9^UniRef90_K1WTH9^Q:1-1746,H:377-959^92.12%ID^E:0^.^.	.	GG1239|c0_g2_i1|m.2375	607-1749[+]	sp|Q9UUF7|COPB_SCHPO^sp|Q9UUF7|COPB_SCHPO^Q:1-370,H:570-939^56.6%ID^E:2e-143^.^.	UniRef90_K1WTH9^UniRef90_K1WTH9^Q:1-380,H:580-959^93.95%ID^E:0^.^.	PF07718.7^Coatamer_beta_C^Coatomer beta C-terminal region^101-239^E:1.1e-63`PF14806.1^Coatomer_b_Cpla^Coatomer beta subunit appendage platform^243-369^E:5.6e-63	.	.	.	.	GO:0005198^molecular_function^structural molecule activity`GO:0006886^biological_process^intracellular protein transport`GO:0016192^biological_process^vesicle-mediated transport`GO:0030126^cellular_component^COPI vesicle coat	.	.
GG124|c0_g1	GG124|c0_g1_i1	102.236	55.125	38.866	88.26	64.59	47.679	sp|Q86ZF1|ACEA_LEPMC^sp|Q86ZF1|ACEA_LEPMC^Q:749-9,H:71-299^78.95%ID^E:9e-128^.^.`sp|Q86ZF1|ACEA_LEPMC^sp|Q86ZF1|ACEA_LEPMC^Q:961-815,H:20-68^77.55%ID^E:8e-18^.^.	UniRef90_L8GBY4^UniRef90_L8GBY4^Q:755-3,H:78-310^92.83%ID^E:5e-154^.^.`UniRef90_L8GBY4^UniRef90_L8GBY4^Q:1045-815,H:1-77^100%ID^E:5e-154^.^.	.	GG124|c0_g1_i1|m.112	3-512[-]	sp|Q96TP5|ACEA_COCIM^sp|Q96TP5|ACEA_COCIM^Q:1-169,H:133-301^84.62%ID^E:3e-100^.^.	UniRef90_L8GBY4^UniRef90_L8GBY4^Q:1-170,H:141-310^100%ID^E:6e-117^.^.	PF00463.16^ICL^Isocitrate lyase family^1-169^E:3.8e-90`PF13714.1^PEP_mutase^Phosphoenolpyruvate phosphomutase^32-115^E:5.1e-12	.	.	.	.	GO:0004451^molecular_function^isocitrate lyase activity`GO:0019752^biological_process^carboxylic acid metabolic process	.	.
GG124|c1_g1	GG124|c1_g1_i1	150.59	57.767	71.312	29.355	153.813	56.717	sp|P0CT06|ACEA_MAGO7^sp|P0CT06|ACEA_MAGO7^Q:420-1,H:369-508^82.86%ID^E:6e-83^.^.	UniRef90_L8GBY4^UniRef90_L8GBY4^Q:420-1,H:368-507^100%ID^E:7e-98^.^.	.	GG124|c1_g1_i1|m.116	1-420[-]	sp|P0CT06|ACEA_MAGO7^sp|P0CT06|ACEA_MAGO7^Q:1-140,H:369-508^82.86%ID^E:5e-83^.^.	UniRef90_L8GBY4^UniRef90_L8GBY4^Q:1-140,H:368-507^100%ID^E:6e-98^.^.	PF00463.16^ICL^Isocitrate lyase family^1-140^E:9.8e-76	.	.	.	.	GO:0004451^molecular_function^isocitrate lyase activity`GO:0019752^biological_process^carboxylic acid metabolic process	.	.
GG1240|c0_g1	GG1240|c0_g1_i1	0	86.29	71.019	87.706	38.294	0	sp|P41810|COPB_YEAST^sp|P41810|COPB_YEAST^Q:24-422,H:9-142^64.18%ID^E:2e-50^.^.	UniRef90_N1JC33^UniRef90_N1JC33^Q:3-422,H:1-140^85.71%ID^E:1e-78^.^.	.	GG1240|c0_g1_i1|m.2378	3-422[+]	sp|P41810|COPB_YEAST^sp|P41810|COPB_YEAST^Q:8-140,H:9-142^64.18%ID^E:1e-50^.^.	UniRef90_N1JC33^UniRef90_N1JC33^Q:1-140,H:1-140^85.71%ID^E:1e-78^.^.	PF01602.15^Adaptin_N^Adaptin N terminal region^24-139^E:2.3e-26	.	.	.	.	GO:0006886^biological_process^intracellular protein transport`GO:0016192^biological_process^vesicle-mediated transport`GO:0030117^cellular_component^membrane coat	.	.
GG1240|c1_g1	GG1240|c1_g1_i1	0	161.88	66.589	109.791	210.928	0	sp|Q6FM46|COPB_CANGA^sp|Q6FM46|COPB_CANGA^Q:2-289,H:160-255^46.88%ID^E:6e-20^.^.	UniRef90_H0EQF6^UniRef90_H0EQF6^Q:2-307,H:70-171^83.33%ID^E:8e-50^.^.	.	GG1240|c1_g1_i1|m.2380	2-307[+]	sp|Q6FM46|COPB_CANGA^sp|Q6FM46|COPB_CANGA^Q:1-96,H:160-255^46.88%ID^E:5e-20^.^.	UniRef90_H0EQF6^UniRef90_H0EQF6^Q:1-102,H:70-171^83.33%ID^E:7e-50^.^.	.	.	.	.	.	.	.	.
GG1241|c0_g1	GG1241|c0_g1_i1	69.749	107.228	66.187	200.021	265.192	284.592	sp|A7F1L5|CYNS_SCLS1^sp|A7F1L5|CYNS_SCLS1^Q:37-528,H:1-164^74.39%ID^E:1e-85^.^.	UniRef90_L8FZU1^UniRef90_L8FZU1^Q:37-528,H:1-164^100%ID^E:1e-113^.^.	.	GG1241|c0_g1_i1|m.2382	1-531[+]	sp|A7F1L5|CYNS_SCLS1^sp|A7F1L5|CYNS_SCLS1^Q:13-176,H:1-164^74.39%ID^E:7e-86^.^.	UniRef90_L8FZU1^UniRef90_L8FZU1^Q:13-176,H:1-164^100%ID^E:6e-114^.^.	PF02560.9^Cyanate_lyase^Cyanate lyase C-terminal domain^105-176^E:1.2e-30	.	.	.	.	GO:0009439^biological_process^cyanate metabolic process	.	.
GG1242|c0_g1	GG1242|c0_g1_i1	43.633	0	0	13.328	71.104	0	sp|O94553|RPC6_SCHPO^sp|O94553|RPC6_SCHPO^Q:62-709,H:86-273^37.96%ID^E:8e-43^.^.	UniRef90_L8FMV7^UniRef90_L8FMV7^Q:41-709,H:85-307^99.1%ID^E:5e-157^.^.	.	GG1242|c0_g1_i1|m.2385	71-709[+]	sp|O94553|RPC6_SCHPO^sp|O94553|RPC6_SCHPO^Q:1-213,H:89-273^38.5%ID^E:3e-42^.^.	UniRef90_L8FMV7^UniRef90_L8FMV7^Q:1-213,H:95-307^99.53%ID^E:2e-149^.^.	PF05158.7^RNA_pol_Rpc34^RNA polymerase Rpc34 subunit^1-187^E:1.3e-58	.	.	.	.	GO:0003677^molecular_function^DNA binding`GO:0003899^molecular_function^DNA-directed RNA polymerase activity`GO:0006351^biological_process^transcription, DNA-templated	.	.
GG1242|c0_g2	GG1242|c0_g2_i1	39.595	70.985	65.697	0	0	89.42	sp|O94553|RPC6_SCHPO^sp|O94553|RPC6_SCHPO^Q:95-958,H:15-273^34.69%ID^E:6e-47^.^.	UniRef90_L8FMV7^UniRef90_L8FMV7^Q:62-958,H:9-307^99.67%ID^E:0^.^.	.	GG1242|c0_g2_i1|m.2386	2-958[+]	sp|O94553|RPC6_SCHPO^sp|O94553|RPC6_SCHPO^Q:32-319,H:15-273^34.69%ID^E:3e-47^.^.	UniRef90_L8FMV7^UniRef90_L8FMV7^Q:13-319,H:1-307^99.67%ID^E:0^.^.	PF05158.7^RNA_pol_Rpc34^RNA polymerase Rpc34 subunit^23-292^E:9.4e-77	.	.	.	.	GO:0003677^molecular_function^DNA binding`GO:0003899^molecular_function^DNA-directed RNA polymerase activity`GO:0006351^biological_process^transcription, DNA-templated	.	.
GG1243|c0_g1	GG1243|c0_g1_i1	60.777	23.405	173.298	151.067	85.345	94.494	sp|P38287|CSH1_YEAST^sp|P38287|CSH1_YEAST^Q:49-858,H:1-273^49.45%ID^E:1e-91^.^.	UniRef90_L8GA09^UniRef90_L8GA09^Q:49-1014,H:1-322^100%ID^E:0^.^.	.	GG1243|c0_g1_i1|m.2387	49-1017[+]	sp|P38287|CSH1_YEAST^sp|P38287|CSH1_YEAST^Q:1-293,H:1-298^46.98%ID^E:4e-94^.^.	UniRef90_L8GA09^UniRef90_L8GA09^Q:1-322,H:1-322^100%ID^E:0^.^.	PF04488.10^Gly_transf_sug^Glycosyltransferase sugar-binding region containing DXD motif^74-155^E:1.8e-20	.	ExpAA=55.13^PredHel=2^Topology=i7-29o271-293i	.	.	.	.	.
GG1244|c0_g1	GG1244|c0_g1_i1	0	55.361	0	97.86	0	0	.	UniRef90_L8G0Q3^UniRef90_L8G0Q3^Q:2-418,H:914-1052^100%ID^E:2e-89^.^.	.	.	.	.	.	.	.	.	.	.	.	.	.
GG1244|c0_g2	GG1244|c0_g2_i1	54.576	29.202	0	0	54.947	242.881	.	UniRef90_L8G0Q3^UniRef90_L8G0Q3^Q:2-295,H:955-1052^100%ID^E:5e-60^.^.	.	.	.	.	.	.	.	.	.	.	.	.	.
GG1244|c2_g1	GG1244|c2_g1_i1	92.924	70.8	0	0	91.307	0	.	UniRef90_L8G0Q3^UniRef90_L8G0Q3^Q:1-222,H:717-790^100%ID^E:4e-09^.^.	.	.	.	.	.	.	.	.	.	.	.	.	.
GG1245|c0_g1	GG1245|c0_g1_i1	43.228	0	0	101.044	87.859	0	.	UniRef90_L8G0Q3^UniRef90_L8G0Q3^Q:35-391,H:527-645^98.32%ID^E:1e-74^.^.	.	GG1245|c0_g1_i1|m.2392	2-391[+]	.	UniRef90_L8G0Q3^UniRef90_L8G0Q3^Q:1-130,H:516-645^98.46%ID^E:3e-82^.^.	.	sigP:1^19^0.584^YES	.	.	.	.	.	.
GG1246|c0_g1	GG1246|c0_g1_i1	500.399	187.135	380.856	1175.62	322.718	0	sp|P54118|G3P_NEUCR^sp|P54118|G3P_NEUCR^Q:61-1053,H:4-334^86.71%ID^E:0^.^.	UniRef90_L8G9T8^UniRef90_L8G9T8^Q:49-1065,H:1-339^100%ID^E:0^.^.	.	GG1246|c0_g1_i1|m.2393	1-1092[+]	sp|P54118|G3P_NEUCR^sp|P54118|G3P_NEUCR^Q:21-351,H:4-334^86.71%ID^E:0^.^.	UniRef90_L8G9T8^UniRef90_L8G9T8^Q:17-355,H:1-339^100%ID^E:0^.^.	PF00044.19^Gp_dh_N^Glyceraldehyde 3-phosphate dehydrogenase, NAD binding domain^21-168^E:8.2e-59`PF02800.15^Gp_dh_C^Glyceraldehyde 3-phosphate dehydrogenase, C-terminal domain^173-330^E:2.9e-73	.	.	.	.	GO:0016620^molecular_function^oxidoreductase activity, acting on the aldehyde or oxo group of donors, NAD or NADP as acceptor`GO:0055114^biological_process^oxidation-reduction process	.	.
GG1246|c0_g2	GG1246|c0_g2_i1	0.117	553.696	250.128	1006.87	2220.82	882.485	sp|P54118|G3P_NEUCR^sp|P54118|G3P_NEUCR^Q:61-1053,H:4-334^86.71%ID^E:0^.^.	UniRef90_L8G9T8^UniRef90_L8G9T8^Q:49-1065,H:1-339^100%ID^E:0^.^.	.	GG1246|c0_g2_i1|m.2395	1-1068[+]	sp|P54118|G3P_NEUCR^sp|P54118|G3P_NEUCR^Q:21-351,H:4-334^86.71%ID^E:0^.^.	UniRef90_L8G9T8^UniRef90_L8G9T8^Q:17-355,H:1-339^100%ID^E:0^.^.	PF00044.19^Gp_dh_N^Glyceraldehyde 3-phosphate dehydrogenase, NAD binding domain^21-168^E:7.8e-59`PF02800.15^Gp_dh_C^Glyceraldehyde 3-phosphate dehydrogenase, C-terminal domain^173-330^E:2.7e-73	.	.	.	.	GO:0016620^molecular_function^oxidoreductase activity, acting on the aldehyde or oxo group of donors, NAD or NADP as acceptor`GO:0055114^biological_process^oxidation-reduction process	.	.
GG1247|c0_g1	GG1247|c0_g1_i1	1155.53	1643.29	674.25	1008.1	1110.62	4478.58	sp|Q5R723|PPIE_PONAB^sp|Q5R723|PPIE_PONAB^Q:1-234,H:192-269^98.72%ID^E:1e-50^.^.	UniRef90_UPI0003505F87^UniRef90_UPI0003505F87^Q:1-234,H:192-269^96.15%ID^E:4e-50^.^.	.	.	.	.	.	.	.	.	.	.	.	.	.
GG1247|c1_g1	GG1247|c1_g1_i1	2073.85	3418.5	1896.28	2911.09	4631.94	3466.05	sp|P10255|CYPH_NEUCR^sp|P10255|CYPH_NEUCR^Q:125-709,H:30-223^73.85%ID^E:7e-91^.^.	UniRef90_L8FP10^UniRef90_L8FP10^Q:47-709,H:1-221^100%ID^E:8e-135^.^.	.	GG1247|c1_g1_i1|m.2398	2-712[+]	sp|P10255|CYPH_NEUCR^sp|P10255|CYPH_NEUCR^Q:42-236,H:30-223^73.85%ID^E:6e-103^.^.	UniRef90_L8FP10^UniRef90_L8FP10^Q:16-236,H:1-221^100%ID^E:5e-160^.^.	PF00160.16^Pro_isomerase^Cyclophilin type peptidyl-prolyl cis-trans isomerase/CLD^84-226^E:1.7e-38	.	.	.	.	GO:0003755^molecular_function^peptidyl-prolyl cis-trans isomerase activity`GO:0000413^biological_process^protein peptidyl-prolyl isomerization`GO:0006457^biological_process^protein folding	.	.
GG1248|c0_g1	GG1248|c0_g1_i1	0	46.08	56.878	46.848	181.174	177.927	sp|Q7SAK5|SYF1_NEUCR^sp|Q7SAK5|SYF1_NEUCR^Q:4-321,H:713-827^66.09%ID^E:6e-40^.^.	UniRef90_L8GAX6^UniRef90_L8GAX6^Q:1-324,H:715-822^100%ID^E:5e-68^.^.	.	GG1248|c0_g1_i1|m.2399	1-327[+]	sp|Q7SAK5|SYF1_NEUCR^sp|Q7SAK5|SYF1_NEUCR^Q:2-107,H:713-827^66.09%ID^E:6e-40^.^.	UniRef90_L8GAX6^UniRef90_L8GAX6^Q:1-108,H:715-822^100%ID^E:4e-68^.^.	.	.	.	.	.	.	.	.
GG1248|c1_g1	GG1248|c1_g1_i1	0	0	132.678	109.257	143.403	105.762	sp|Q7SAK5|SYF1_NEUCR^sp|Q7SAK5|SYF1_NEUCR^Q:2-439,H:559-704^94.52%ID^E:1e-92^.^.	UniRef90_L8GAX6^UniRef90_L8GAX6^Q:2-439,H:562-707^100%ID^E:2e-96^.^.	.	GG1248|c1_g1_i1|m.2401	2-439[+]	sp|Q7SAK5|SYF1_NEUCR^sp|Q7SAK5|SYF1_NEUCR^Q:1-146,H:559-704^94.52%ID^E:9e-93^.^.	UniRef90_L8GAX6^UniRef90_L8GAX6^Q:1-146,H:562-707^100%ID^E:2e-96^.^.	.	.	.	.	.	.	.	.
GG1249|c1_g1	GG1249|c1_g1_i1	0	0	50.096	247.529	0	0	sp|Q52DF3|SYF1_MAGO7^sp|Q52DF3|SYF1_MAGO7^Q:2-352,H:426-542^85.47%ID^E:2e-52^.^.	UniRef90_L8GAX6^UniRef90_L8GAX6^Q:2-352,H:426-542^100%ID^E:2e-58^.^.	.	GG1249|c1_g1_i1|m.2402	2-352[+]	sp|Q52DF3|SYF1_MAGO7^sp|Q52DF3|SYF1_MAGO7^Q:1-117,H:426-542^85.47%ID^E:4e-64^.^.	UniRef90_L8GAX6^UniRef90_L8GAX6^Q:1-117,H:426-542^100%ID^E:3e-71^.^.	.	.	.	.	.	.	.	.
GG125|c0_g1	GG125|c0_g1_i1	0	213.562	394.35	0	0	0	sp|P05205|HP1_DROME^sp|P05205|HP1_DROME^Q:177-37,H:24-72^44.9%ID^E:2e-08^.^.	UniRef90_L8FXW7^UniRef90_L8FXW7^Q:237-34,H:689-756^100%ID^E:3e-39^.^.	.	.	.	.	.	.	.	.	.	.	.	.	.
GG1250|c0_g1	GG1250|c0_g1_i1	144.9	141.672	68.99	133.05	76.748	97.124	sp|P28348|NIRA_EMENI^sp|P28348|NIRA_EMENI^Q:372-1271,H:207-523^24.39%ID^E:1e-11^.^.	UniRef90_L8FUC8^UniRef90_L8FUC8^Q:51-1865,H:82-686^100%ID^E:0^.^.	.	GG1250|c0_g1_i1|m.2403	147-1868[+]	sp|P28348|NIRA_EMENI^sp|P28348|NIRA_EMENI^Q:76-484,H:207-628^23.87%ID^E:8e-13^.^.	UniRef90_L8FUC8^UniRef90_L8FUC8^Q:1-573,H:114-686^100%ID^E:0^.^.	PF04082.13^Fungal_trans^Fungal specific transcription factor domain^100-197^E:6.5e-06	.	.	.	.	GO:0003677^molecular_function^DNA binding`GO:0008270^molecular_function^zinc ion binding`GO:0006351^biological_process^transcription, DNA-templated`GO:0005634^cellular_component^nucleus	.	.
GG1250|c0_g1	GG1250|c0_g1_i2	144.9	141.672	68.99	133.05	76.748	97.124	sp|P28349|NIT4_NEUCR^sp|P28349|NIT4_NEUCR^Q:57-1391,H:32-545^22.83%ID^E:7e-13^.^.	UniRef90_L8FUC8^UniRef90_L8FUC8^Q:3-1985,H:26-686^100%ID^E:0^.^.	.	GG1250|c0_g1_i2|m.2405	3-1988[+]	sp|P28348|NIRA_EMENI^sp|P28348|NIRA_EMENI^Q:33-572,H:33-628^23.88%ID^E:3e-21^.^.	UniRef90_L8FUC8^UniRef90_L8FUC8^Q:1-661,H:26-686^100%ID^E:0^.^.	PF00172.13^Zn_clus^Fungal Zn(2)-Cys(6) binuclear cluster domain^46-83^E:2.3e-06`PF04082.13^Fungal_trans^Fungal specific transcription factor domain^188-285^E:8.2e-06	.	.	.	.	GO:0000981^molecular_function^sequence-specific DNA binding RNA polymerase II transcription factor activity`GO:0008270^molecular_function^zinc ion binding`GO:0006355^biological_process^regulation of transcription, DNA-templated`GO:0005634^cellular_component^nucleus`GO:0003677^molecular_function^DNA binding`GO:0006351^biological_process^transcription, DNA-templated	.	.
GG1251|c0_g1	GG1251|c0_g1_i1	69.674	67.007	115.784	27.288	109.118	26.838	sp|Q9CA93|BAC2_ARATH^sp|Q9CA93|BAC2_ARATH^Q:61-633,H:110-283^37.44%ID^E:4e-30^.^.	UniRef90_L8G6D2^UniRef90_L8G6D2^Q:1-681,H:87-313^99.56%ID^E:2e-159^.^.	.	.	.	.	.	.	.	.	.	.	.	.	.
GG1251|c1_g1	GG1251|c1_g1_i1	0	56.872	0	115.751	0	0	sp|Q8CFJ7|S2545_MOUSE^sp|Q8CFJ7|S2545_MOUSE^Q:53-283,H:5-80^38.46%ID^E:6e-08^.^.	UniRef90_L8G6D2^UniRef90_L8G6D2^Q:44-301,H:1-86^100%ID^E:2e-51^.^.	.	.	.	.	.	.	.	.	.	.	.	.	.
GG1252|c0_g1	GG1252|c0_g1_i1	17.656	108.698	117.391	138.331	92.166	81.614	sp|Q10335|RPN7_SCHPO^sp|Q10335|RPN7_SCHPO^Q:2-685,H:235-406^41.67%ID^E:2e-48^.^.	UniRef90_L8FYG2^UniRef90_L8FYG2^Q:2-688,H:259-487^100%ID^E:1e-163^.^.	.	GG1252|c0_g1_i1|m.2408	2-688[+]	sp|Q10335|RPN7_SCHPO^sp|Q10335|RPN7_SCHPO^Q:1-228,H:235-406^41.67%ID^E:2e-48^.^.	UniRef90_L8FYG2^UniRef90_L8FYG2^Q:1-229,H:259-487^100%ID^E:9e-164^.^.	PF01399.22^PCI^PCI domain^89-187^E:8e-14	.	.	.	.	GO:0005515^molecular_function^protein binding	.	.
GG1252|c1_g1	GG1252|c1_g1_i1	0	53.347	118.498	206.467	247.026	64.349	sp|Q20585|PSMD6_CAEEL^sp|Q20585|PSMD6_CAEEL^Q:23-826,H:12-239^30.6%ID^E:3e-39^.^.	UniRef90_L8FYG2^UniRef90_L8FYG2^Q:47-826,H:1-260^100%ID^E:7e-149^.^.	.	GG1252|c1_g1_i1|m.2410	2-826[+]	sp|Q15008|PSMD6_HUMAN^sp|Q15008|PSMD6_HUMAN^Q:113-274,H:61-224^47.56%ID^E:2e-48^.^.	UniRef90_L8FYG2^UniRef90_L8FYG2^Q:16-275,H:1-260^100%ID^E:0^.^.	PF10602.4^RPN7^26S proteasome subunit RPN7^116-275^E:2.5e-53	.	.	.	.	.	.	.
GG1252|c1_g2	GG1252|c1_g2_i1	13.884	0	0	0	0	0	sp|Q99JI4|PSMD6_MOUSE^sp|Q99JI4|PSMD6_MOUSE^Q:520-822,H:124-224^50.5%ID^E:2e-29^.^.	UniRef90_L8FYG2^UniRef90_L8FYG2^Q:47-526,H:1-160^99.38%ID^E:3e-114^.^.`UniRef90_L8FYG2^UniRef90_L8FYG2^Q:523-825,H:160-260^99.01%ID^E:3e-114^.^.	.	GG1252|c1_g2_i1|m.2413	2-691[+]	sp|Q93Y35|PSMD6_ARATH^sp|Q93Y35|PSMD6_ARATH^Q:26-171,H:11-119^31.29%ID^E:4e-10^.^.	UniRef90_L8FYG2^UniRef90_L8FYG2^Q:16-175,H:1-160^99.38%ID^E:3e-107^.^.	PF10602.4^RPN7^26S proteasome subunit RPN7^116-177^E:7.6e-12	.	.	.	.	.	.	.
GG1253|c0_g1	GG1253|c0_g1_i1	122.258	69.084	116.225	70.408	77.439	12.705	sp|P36594|RPB1_SCHPO^sp|P36594|RPB1_SCHPO^Q:12-866,H:1306-1571^48.69%ID^E:3e-70^.^.	UniRef90_L8G0N1^UniRef90_L8G0N1^Q:3-1088,H:1319-1680^100%ID^E:9e-180^.^.	.	GG1253|c0_g1_i1|m.2415	3-1235[+]	sp|P14248|RPB1_PLAFD^sp|P14248|RPB1_PLAFD^Q:4-408,H:1910-2370^41.26%ID^E:4e-90^.^.`sp|P14248|RPB1_PLAFD^sp|P14248|RPB1_PLAFD^Q:200-375,H:2247-2406^41.44%ID^E:2e-27^.^.`sp|P14248|RPB1_PLAFD^sp|P14248|RPB1_PLAFD^Q:171-340,H:2253-2439^31.94%ID^E:2e-14^.^.	UniRef90_L8G0N1^UniRef90_L8G0N1^Q:1-410,H:1319-1728^100%ID^E:0^.^.	PF04998.12^RNA_pol_Rpb1_5^RNA polymerase Rpb1, domain 5^4-100^E:3.7e-26`PF05001.8^RNA_pol_Rpb1_R^RNA polymerase Rpb1 C-terminal repeat^255-264^E:0.98`PF05001.8^RNA_pol_Rpb1_R^RNA polymerase Rpb1 C-terminal repeat^268-281^E:0.042`PF05001.8^RNA_pol_Rpb1_R^RNA polymerase Rpb1 C-terminal repeat^283-295^E:2.2`PF05001.8^RNA_pol_Rpb1_R^RNA polymerase Rpb1 C-terminal repeat^297-308^E:0.22`PF05001.8^RNA_p…	.	.	.	.	GO:0003677^molecular_function^DNA binding`GO:0003899^molecular_function^DNA-directed RNA polymerase activity`GO:0006351^biological_process^transcription, DNA-templated`GO:0006366^biological_process^transcription from RNA polymerase II promoter`GO:0005665^cellular_component^DNA-directed RNA polymerase II, core complex	.	.
GG1253|c1_g1	GG1253|c1_g1_i1	122.876	0	115.989	47.77	0	0	sp|P36594|RPB1_SCHPO^sp|P36594|RPB1_SCHPO^Q:3-299,H:1205-1304^46%ID^E:1e-17^.^.	UniRef90_L8G0N1^UniRef90_L8G0N1^Q:3-323,H:1216-1322^100%ID^E:1e-62^.^.	.	GG1253|c1_g1_i1|m.2418	3-326[+]	sp|P36594|RPB1_SCHPO^sp|P36594|RPB1_SCHPO^Q:1-99,H:1205-1304^46%ID^E:1e-17^.^.	UniRef90_L8G0N1^UniRef90_L8G0N1^Q:1-107,H:1216-1322^100%ID^E:1e-62^.^.	PF04990.7^RNA_pol_Rpb1_7^RNA polymerase Rpb1, domain 7^1-75^E:3.8e-18	.	.	.	.	GO:0003677^molecular_function^DNA binding`GO:0003899^molecular_function^DNA-directed RNA polymerase activity`GO:0006351^biological_process^transcription, DNA-templated	.	.
GG1254|c0_g1	GG1254|c0_g1_i1	217.824	199.696	258.242	120.265	252.997	870.93	sp|P21976|NDUA8_NEUCR^sp|P21976|NDUA8_NEUCR^Q:45-503,H:1-153^68.63%ID^E:7e-68^.^.	UniRef90_L8FQ26^UniRef90_L8FQ26^Q:45-506,H:1-154^100%ID^E:7e-103^.^.	.	GG1254|c0_g1_i1|m.2420	3-509[+]	sp|P21976|NDUA8_NEUCR^sp|P21976|NDUA8_NEUCR^Q:15-167,H:1-153^68.63%ID^E:2e-75^.^.	UniRef90_L8FQ26^UniRef90_L8FQ26^Q:15-168,H:1-154^100%ID^E:3e-111^.^.	PF06747.8^CHCH^CHCH domain^105-138^E:1.6e-08	.	.	.	.	.	.	.
GG1254|c0_g2	GG1254|c0_g2_i1	0	190.537	0	131.778	0	0	sp|P21976|NDUA8_NEUCR^sp|P21976|NDUA8_NEUCR^Q:45-293,H:1-83^69.88%ID^E:9e-30^.^.	UniRef90_L8FQ26^UniRef90_L8FQ26^Q:45-293,H:1-83^100%ID^E:1e-44^.^.	.	.	.	.	.	.	.	.	.	.	.	.	.
GG1255|c0_g1	GG1255|c0_g1_i1	83.664	32.08	39.601	130.4	85.121	0	sp|Q869Q0|Y4527_DICDI^sp|Q869Q0|Y4527_DICDI^Q:63-398,H:169-278^39.29%ID^E:2e-17^.^.	UniRef90_L8G053^UniRef90_L8G053^Q:3-398,H:141-272^100%ID^E:9e-74^.^.	.	GG1255|c0_g1_i1|m.2422	3-398[+]	sp|Q869Q0|Y4527_DICDI^sp|Q869Q0|Y4527_DICDI^Q:16-132,H:164-278^38.46%ID^E:7e-18^.^.	UniRef90_L8G053^UniRef90_L8G053^Q:1-132,H:141-272^100%ID^E:3e-84^.^.	PF02492.14^cobW^CobW/HypB/UreG, nucleotide-binding domain^22-110^E:1.6e-10	.	.	.	.	.	.	.
GG1255|c1_g1	GG1255|c1_g1_i1	22.951	106.067	54.535	234.143	108.622	35.631	sp|Q869Q0|Y4527_DICDI^sp|Q869Q0|Y4527_DICDI^Q:388-672,H:313-403^38.54%ID^E:1e-07^.^.	UniRef90_L8G053^UniRef90_L8G053^Q:1-909,H:266-568^100%ID^E:0^.^.	.	GG1255|c1_g1_i1|m.2423	1-912[+]	sp|Q869Q0|Y4527_DICDI^sp|Q869Q0|Y4527_DICDI^Q:130-246,H:313-426^39.5%ID^E:3e-12^.^.	UniRef90_L8G053^UniRef90_L8G053^Q:1-303,H:266-568^100%ID^E:0^.^.	PF07683.9^CobW_C^Cobalamin synthesis protein cobW C-terminal domain^150-238^E:4e-13	.	.	.	.	.	.	.
GG1256|c0_g1	GG1256|c0_g1_i1	92.924	70.8	0	360.669	182.613	0	sp|Q869Q0|Y4527_DICDI^sp|Q869Q0|Y4527_DICDI^Q:82-267,H:40-100^58.06%ID^E:8e-15^.^.	UniRef90_L8G053^UniRef90_L8G053^Q:34-273,H:1-80^100%ID^E:9e-45^.^.	.	.	.	.	.	.	.	.	.	.	.	.	.
GG1257|c0_g1	GG1257|c0_g1_i1	113.051	0	26.802	132.477	58.292	0	sp|P17423|KHSE_YEAST^sp|P17423|KHSE_YEAST^Q:3-500,H:44-212^58.58%ID^E:6e-51^.^.	UniRef90_L8G3B0^UniRef90_L8G3B0^Q:3-500,H:42-207^99.4%ID^E:4e-101^.^.	.	GG1257|c0_g1_i1|m.2426	3-500[+]	sp|P17423|KHSE_YEAST^sp|P17423|KHSE_YEAST^Q:1-166,H:44-212^58.58%ID^E:1e-62^.^.	UniRef90_L8G3B0^UniRef90_L8G3B0^Q:1-166,H:42-207^99.4%ID^E:1e-114^.^.	PF00288.21^GHMP_kinases_N^GHMP kinases N terminal domain^51-112^E:1.5e-12	.	.	.	.	GO:0005524^molecular_function^ATP binding	.	.
GG1257|c1_g1	GG1257|c1_g1_i1	60.958	46.809	86.698	95.21	533.123	92.522	sp|P17423|KHSE_YEAST^sp|P17423|KHSE_YEAST^Q:4-447,H:207-354^59.46%ID^E:3e-61^.^.	UniRef90_L8G3B0^UniRef90_L8G3B0^Q:1-459,H:201-353^99.35%ID^E:2e-105^.^.	.	GG1257|c1_g1_i1|m.2427	1-462[+]	sp|P17423|KHSE_YEAST^sp|P17423|KHSE_YEAST^Q:2-149,H:207-354^59.46%ID^E:3e-61^.^.	UniRef90_L8G3B0^UniRef90_L8G3B0^Q:1-153,H:201-353^99.35%ID^E:2e-105^.^.	PF08544.8^GHMP_kinases_C^GHMP kinases C terminal^66-129^E:1.8e-05	.	.	.	.	.	.	.
GG1258|c0_g1	GG1258|c0_g1_i1	480.964	91.388	0	0	0	0	.	UniRef90_L8G931^UniRef90_L8G931^Q:1-243,H:101-181^100%ID^E:1e-42^.^.	.	.	.	.	.	.	.	.	.	.	.	.	.
GG1259|c0_g1	GG1259|c0_g1_i1	0	56.009	69.117	56.992	0	214.584	sp|C6Y4C1|PT117_SCHPO^sp|C6Y4C1|PT117_SCHPO^Q:29-226,H:1-66^45.45%ID^E:8e-11^.^.	UniRef90_L8G8K5^UniRef90_L8G8K5^Q:29-298,H:1-90^100%ID^E:1e-58^.^.	.	GG1259|c0_g1_i1|m.2428	2-301[+]	sp|C6Y4C1|PT117_SCHPO^sp|C6Y4C1|PT117_SCHPO^Q:10-75,H:1-66^45.45%ID^E:7e-11^.^.	UniRef90_L8G8K5^UniRef90_L8G8K5^Q:10-99,H:1-90^100%ID^E:9e-59^.^.	.	.	ExpAA=17.49^PredHel=1^Topology=o15-34i	.	.	.	.	.
GG126|c0_g1	GG126|c0_g1_i1	250.12	192.223	118.645	0	0	0	.	UniRef90_L8FY61^UniRef90_L8FY61^Q:540-118,H:1-141^100%ID^E:1e-78^.^.	.	GG126|c0_g1_i1|m.117	46-540[-]	.	UniRef90_L8FY61^UniRef90_L8FY61^Q:1-164,H:1-164^100%ID^E:2e-115^.^.	.	.	ExpAA=21.35^PredHel=1^Topology=i141-163o	.	.	.	.	.
GG1260|c0_g1	GG1260|c0_g1_i1	100.244	0	142.164	0	253.166	373.14	sp|Q9UT70|BET5_SCHPO^sp|Q9UT70|BET5_SCHPO^Q:49-360,H:1-79^32.69%ID^E:5e-13^.^.	UniRef90_L8GBD2^UniRef90_L8GBD2^Q:49-360,H:1-104^100%ID^E:2e-69^.^.	.	.	.	.	.	.	.	.	.	.	.	.	.
GG1261|c0_g1	GG1261|c0_g1_i1	80.212	102.716	76.085	62.69	55.236	40.746	.	UniRef90_L8G8S5^UniRef90_L8G8S5^Q:1-519,H:655-827^100%ID^E:2e-120^.^.	.	GG1261|c0_g1_i1|m.2430	1-519[+]	.	UniRef90_L8G8S5^UniRef90_L8G8S5^Q:1-173,H:655-827^100%ID^E:1e-120^.^.	.	.	.	.	.	.	.	.
GG1261|c1_g1	GG1261|c1_g1_i1	152.358	0	0	118.149	438.115	0	.	UniRef90_L8G8S5^UniRef90_L8G8S5^Q:3-230,H:422-497^98.68%ID^E:3e-39^.^.	.	.	.	.	.	.	.	.	.	.	.	.	.
GG1261|c2_g1	GG1261|c2_g1_i1	0	0	75.977	188.091	0	0	.	UniRef90_L8G8S5^UniRef90_L8G8S5^Q:101-289,H:369-431^98.41%ID^E:2e-17^.^.	.	.	.	.	.	.	.	.	.	.	.	.	.
GG1262|c0_g1	GG1262|c0_g1_i1	185.539	283.766	0	144.262	123.845	91.208	sp|P0AB70|PNTB_SHIFL^sp|P0AB70|PNTB_SHIFL^Q:1-270,H:372-462^65.93%ID^E:4e-33^.^.	UniRef90_L8FQU0^UniRef90_L8FQU0^Q:1-291,H:1002-1098^100%ID^E:3e-59^.^.	.	.	.	.	.	.	.	.	.	.	.	.	.
GG1263|c0_g1	GG1263|c0_g1_i1	0	93.968	115.989	95.54	246.129	0	sp|Q13423|NNTM_HUMAN^sp|Q13423|NNTM_HUMAN^Q:37-324,H:732-825^42.71%ID^E:2e-11^.^.	UniRef90_L8FQU0^UniRef90_L8FQU0^Q:1-324,H:732-839^100%ID^E:7e-61^.^.	.	GG1263|c0_g1_i1|m.2432	1-327[+]	sp|Q13423|NNTM_HUMAN^sp|Q13423|NNTM_HUMAN^Q:13-108,H:732-825^42.71%ID^E:1e-11^.^.	UniRef90_L8FQU0^UniRef90_L8FQU0^Q:1-108,H:732-839^100%ID^E:6e-61^.^.	PF02233.11^PNTB^NAD(P) transhydrogenase beta subunit^14-108^E:7.1e-18	.	ExpAA=58.17^PredHel=3^Topology=o20-42i55-77o81-100i	.	.	GO:0008750^molecular_function^NAD(P)+ transhydrogenase (AB-specific) activity`GO:0050661^molecular_function^NADP binding`GO:0055114^biological_process^oxidation-reduction process`GO:0016021^cellular_component^integral component of membrane	.	.
GG1263|c1_g1	GG1263|c1_g1_i1	0	0	81.289	0	170.447	0	.	UniRef90_L8FQU0^UniRef90_L8FQU0^Q:1-282,H:642-735^100%ID^E:1e-19^.^.	.	.	.	.	.	.	.	.	.	.	.	.	.
GG1264|c0_g1	GG1264|c0_g1_i1	161.192	297.005	244.464	25.162	33.108	97.678	sp|O94292|RM38_SCHPO^sp|O94292|RM38_SCHPO^Q:22-426,H:9-133^48.15%ID^E:1e-37^.^.	UniRef90_L8FYU2^UniRef90_L8FYU2^Q:28-435,H:1-136^100%ID^E:2e-79^.^.	.	GG1264|c0_g1_i1|m.2434	28-438[+]	sp|O94292|RM38_SCHPO^sp|O94292|RM38_SCHPO^Q:1-133,H:11-133^51.13%ID^E:3e-39^.^.	UniRef90_L8FYU2^UniRef90_L8FYU2^Q:1-136,H:1-136^100%ID^E:6e-93^.^.	PF00238.14^Ribosomal_L14^Ribosomal protein L14p/L23e^1-134^E:6.9e-45	.	.	.	.	GO:0003735^molecular_function^structural constituent of ribosome`GO:0006412^biological_process^translation`GO:0005840^cellular_component^ribosome	.	.
GG1265|c0_g1	GG1265|c0_g1_i1	282.938	249.137	184.44	545.964	563.287	403.183	sp|Q6MVH7|IPYR_NEUCR^sp|Q6MVH7|IPYR_NEUCR^Q:377-1243,H:1-289^88.58%ID^E:0^.^.	UniRef90_L8GCF0^UniRef90_L8GCF0^Q:38-1246,H:1-403^100%ID^E:0^.^.	.	GG1265|c0_g1_i1|m.2435	2-1249[+]	sp|Q6MVH7|IPYR_NEUCR^sp|Q6MVH7|IPYR_NEUCR^Q:126-414,H:1-289^88.58%ID^E:0^.^.	UniRef90_L8GCF0^UniRef90_L8GCF0^Q:13-415,H:1-403^100%ID^E:0^.^.	PF00719.14^Pyrophosphatase^Inorganic pyrophosphatase^172-356^E:6.7e-52	.	.	.	.	GO:0000287^molecular_function^magnesium ion binding`GO:0004427^molecular_function^inorganic diphosphatase activity`GO:0006796^biological_process^phosphate-containing compound metabolic process`GO:0005737^cellular_component^cytoplasm	.	.
GG1266|c0_g1	GG1266|c0_g1_i1	87.969	0	82.719	136.612	0	0	sp|Q86XP1|DGKH_HUMAN^sp|Q86XP1|DGKH_HUMAN^Q:2-184,H:1151-1211^40.98%ID^E:1e-06^.^.	UniRef90_L8GB26^UniRef90_L8GB26^Q:2-280,H:71-163^100%ID^E:7e-58^.^.	.	.	.	.	.	.	.	.	.	.	.	.	.
GG1266|c1_g1	GG1266|c1_g1_i1	35.993	55.228	0	28.074	0	0	.	UniRef90_L8GB26^UniRef90_L8GB26^Q:1-432,H:166-309^99.31%ID^E:2e-78^.^.	.	GG1266|c1_g1_i1|m.2439	1-432[+]	.	UniRef90_L8GB26^UniRef90_L8GB26^Q:1-144,H:166-309^99.31%ID^E:8e-95^.^.	.	.	.	.	.	.	.	.
GG1266|c2_g1	GG1266|c2_g1_i1	0	121.063	37.366	123.051	0	0	sp|P25344|STE50_YEAST^sp|P25344|STE50_YEAST^Q:155-373,H:251-324^45.95%ID^E:2e-15^.^.	UniRef90_L8GB26^UniRef90_L8GB26^Q:2-409,H:346-481^100%ID^E:1e-92^.^.	.	GG1266|c2_g1_i1|m.2440	2-409[+]	sp|P25344|STE50_YEAST^sp|P25344|STE50_YEAST^Q:52-124,H:251-324^45.95%ID^E:2e-15^.^.	UniRef90_L8GB26^UniRef90_L8GB26^Q:1-136,H:346-481^100%ID^E:1e-92^.^.	PF00788.18^RA^Ras association (RalGDS/AF-6) domain^53-125^E:8.2e-14	.	.	.	.	GO:0007165^biological_process^signal transduction	.	.
GG1267|c0_g1	GG1267|c0_g1_i1	21.3	98.275	161.734	100.006	22.138	130.669	sp|P47155|ILM1_YEAST^sp|P47155|ILM1_YEAST^Q:90-563,H:17-155^23.42%ID^E:5e-09^.^.	UniRef90_L8FNV0^UniRef90_L8FNV0^Q:45-569,H:1-175^100%ID^E:2e-124^.^.	.	GG1267|c0_g1_i1|m.2442	45-572[+]	sp|P47155|ILM1_YEAST^sp|P47155|ILM1_YEAST^Q:16-173,H:17-155^23.42%ID^E:4e-09^.^.	UniRef90_L8FNV0^UniRef90_L8FNV0^Q:1-175,H:1-175^100%ID^E:6e-125^.^.	PF10311.4^Ilm1^Increased loss of mitochondrial DNA protein 1^5-164^E:1.6e-60	.	ExpAA=80.56^PredHel=4^Topology=i13-32o57-79i92-111o134-153i	.	.	.	.	.
GG1268|c0_g1	GG1268|c0_g1_i1	187.158	0	0	0	142.188	0	sp|Q7Z9I0|YHA8_SCHPO^sp|Q7Z9I0|YHA8_SCHPO^Q:2-313,H:434-537^53.85%ID^E:4e-15^.^.	UniRef90_L8FYN1^UniRef90_L8FYN1^Q:2-358,H:442-560^100%ID^E:3e-56^.^.	.	GG1268|c0_g1_i1|m.2444	2-361[+]	sp|Q7Z9I0|YHA8_SCHPO^sp|Q7Z9I0|YHA8_SCHPO^Q:1-104,H:434-537^53.85%ID^E:2e-26^.^.	UniRef90_L8FYN1^UniRef90_L8FYN1^Q:1-119,H:442-560^100%ID^E:1e-77^.^.	.	.	ExpAA=62.20^PredHel=3^Topology=o5-27i48-65o75-94i	.	.	.	.	.
GG1269|c0_g1	GG1269|c0_g1_i1	341.584	304.971	107.552	664.278	915.291	589.994	.	UniRef90_L8FL90^UniRef90_L8FL90^Q:3-323,H:175-281^100%ID^E:6e-47^.^.	.	GG1269|c0_g1_i1|m.2447	3-326[+]	.	UniRef90_L8FL90^UniRef90_L8FL90^Q:1-107,H:175-281^100%ID^E:2e-69^.^.	PF09430.5^DUF2012^Protein of unknown function (DUF2012)^4-34^E:3e-07	.	ExpAA=23.11^PredHel=1^Topology=i21-43o	.	.	.	.	.
GG127|c0_g1	GG127|c0_g1_i1	124.484	0	0	96.55	0	0	.	UniRef90_L8FZG1^UniRef90_L8FZG1^Q:246-1,H:531-612^100%ID^E:2e-45^.^.	.	.	.	.	.	.	.	.	.	.	.	.	.
GG127|c1_g1	GG127|c1_g1_i1	113.712	0	0	0	331.894	0	.	UniRef90_L8FZG1^UniRef90_L8FZG1^Q:254-3,H:608-691^100%ID^E:1e-46^.^.	.	.	.	.	.	.	.	.	.	.	.	.	.
GG1270|c0_g1	GG1270|c0_g1_i1	189.097	543.325	312.973	110.441	191.472	352.824	.	UniRef90_L8FWZ8^UniRef90_L8FWZ8^Q:34-345,H:1-104^100%ID^E:5e-40^.^.	.	GG1270|c0_g1_i1|m.2448	34-348[+]	sp|P47131|YJ55_YEAST^sp|P47131|YJ55_YEAST^Q:4-96,H:2-94^41.94%ID^E:4e-15^.^.	UniRef90_L8FWZ8^UniRef90_L8FWZ8^Q:1-104,H:1-104^100%ID^E:2e-62^.^.	PF03647.8^Tmemb_14^Transmembrane proteins 14C^5-94^E:2.9e-23	.	ExpAA=69.30^PredHel=3^Topology=o20-42i54-71o81-100i	.	.	GO:0016020^cellular_component^membrane	.	.
GG1271|c0_g1	GG1271|c0_g1_i1	69.845	75.271	106.16	76.659	117.145	43.231	.	UniRef90_L8FVY0^UniRef90_L8FVY0^Q:2-817,H:52-323^100%ID^E:4e-106^.^.	.	GG1271|c0_g1_i1|m.2449	2-823[+]	.	UniRef90_L8FVY0^UniRef90_L8FVY0^Q:1-274,H:52-325^100%ID^E:0^.^.	.	.	.	.	.	.	.	.
GG1272|c0_g1	GG1272|c0_g1_i1	46.616	17.916	176.944	36.461	24.165	71.333	sp|P32899|IMP3_YEAST^sp|P32899|IMP3_YEAST^Q:41-568,H:1-176^63.64%ID^E:2e-81^.^.	UniRef90_L8G6J3^UniRef90_L8G6J3^Q:41-568,H:1-176^100%ID^E:4e-126^.^.	.	GG1272|c0_g1_i1|m.2451	41-568[+]	sp|P32899|IMP3_YEAST^sp|P32899|IMP3_YEAST^Q:1-176,H:1-176^63.64%ID^E:1e-81^.^.	UniRef90_L8G6J3^UniRef90_L8G6J3^Q:1-176,H:1-176^100%ID^E:2e-126^.^.	PF00163.14^Ribosomal_S4^Ribosomal protein S4/S9 N-terminal domain^4-106^E:8e-14`PF01479.20^S4^S4 domain^109-154^E:9.5e-12	.	.	.	.	GO:0019843^molecular_function^rRNA binding`GO:0005622^cellular_component^intracellular`GO:0003723^molecular_function^RNA binding	.	.
GG1273|c0_g1	GG1273|c0_g1_i1	171.09	169.014	287.524	122.323	76.58	96.898	sp|P20654|PP1_EMENI^sp|P20654|PP1_EMENI^Q:26-997,H:1-323^95.37%ID^E:0^.^.	UniRef90_P20654^UniRef90_P20654^Q:26-997,H:1-323^95.37%ID^E:0^.^.	.	GG1273|c0_g1_i1|m.2455	2-1000[+]	sp|P20654|PP1_EMENI^sp|P20654|PP1_EMENI^Q:9-332,H:1-323^95.37%ID^E:0^.^.	UniRef90_P20654^UniRef90_P20654^Q:9-332,H:1-323^95.37%ID^E:0^.^.	PF00149.23^Metallophos^Calcineurin-like phosphoesterase^66-258^E:3.9e-44	.	.	.	.	GO:0016787^molecular_function^hydrolase activity	.	.
GG1273|c0_g2	GG1273|c0_g2_i1	47.746	116.643	26.077	0	0	0	sp|P20654|PP1_EMENI^sp|P20654|PP1_EMENI^Q:38-427,H:194-323^92.31%ID^E:1e-83^.^.	UniRef90_UPI0001F2747F^UniRef90_UPI0001F2747F^Q:38-427,H:6-135^93.08%ID^E:6e-85^.^.	.	.	.	.	.	.	.	.	.	.	.	.	.
GG1274|c0_g1	GG1274|c0_g1_i1	81.501	288.494	185.763	153.261	119.285	427.556	sp|Q9UT87|IMG1_SCHPO^sp|Q9UT87|IMG1_SCHPO^Q:215-616,H:32-174^34.27%ID^E:1e-13^.^.	UniRef90_L8FPV9^UniRef90_L8FPV9^Q:20-643,H:1-208^100%ID^E:1e-127^.^.	.	GG1274|c0_g1_i1|m.2456	2-688[+]	sp|Q9UT87|IMG1_SCHPO^sp|Q9UT87|IMG1_SCHPO^Q:72-205,H:32-174^35.66%ID^E:2e-18^.^.	UniRef90_L8FPV9^UniRef90_L8FPV9^Q:7-228,H:1-222^100%ID^E:1e-159^.^.	PF01245.15^Ribosomal_L19^Ribosomal protein L19^113-191^E:1.3e-18	.	.	.	.	GO:0003735^molecular_function^structural constituent of ribosome`GO:0006412^biological_process^translation`GO:0005622^cellular_component^intracellular`GO:0005840^cellular_component^ribosome	.	.
GG1275|c0_g1	GG1275|c0_g1_i1	0	115.523	0	58.788	75.075	0	sp|Q4R5M3|ANM5_MACFA^sp|Q4R5M3|ANM5_MACFA^Q:27-299,H:386-456^52.75%ID^E:2e-19^.^.	UniRef90_L8FRY2^UniRef90_L8FRY2^Q:3-299,H:471-569^100%ID^E:8e-53^.^.	.	GG1275|c0_g1_i1|m.2457	3-299[+]	sp|Q5R698|ANM5_PONAB^sp|Q5R698|ANM5_PONAB^Q:9-99,H:386-456^52.75%ID^E:1e-19^.^.	UniRef90_L8FRY2^UniRef90_L8FRY2^Q:1-99,H:471-569^100%ID^E:2e-60^.^.	PF05185.11^PRMT5^PRMT5 arginine-N-methyltransferase^2-99^E:1.4e-33	.	.	.	.	GO:0008168^molecular_function^methyltransferase activity`GO:0006479^biological_process^protein methylation	.	.
GG1275|c1_g1	GG1275|c1_g1_i1	140.243	53.563	0	54.488	0	102.793	sp|P78963|SKB1_SCHPO^sp|P78963|SKB1_SCHPO^Q:2-232,H:440-512^45.45%ID^E:7e-13^.^.	UniRef90_L8FRY2^UniRef90_L8FRY2^Q:2-274,H:566-656^100%ID^E:2e-53^.^.	.	GG1275|c1_g1_i1|m.2458	2-307[+]	sp|P78963|SKB1_SCHPO^sp|P78963|SKB1_SCHPO^Q:1-77,H:440-512^45.45%ID^E:1e-13^.^.	UniRef90_L8FRY2^UniRef90_L8FRY2^Q:1-102,H:566-667^100%ID^E:1e-61^.^.	PF05185.11^PRMT5^PRMT5 arginine-N-methyltransferase^1-82^E:1e-15	.	.	.	.	GO:0008168^molecular_function^methyltransferase activity`GO:0006479^biological_process^protein methylation	.	.
GG1275|c2_g1	GG1275|c2_g1_i1	32.946	177.062	124.917	77.154	67.627	0	sp|P78963|SKB1_SCHPO^sp|P78963|SKB1_SCHPO^Q:39-440,H:522-644^36.03%ID^E:9e-26^.^.	UniRef90_L8FRY2^UniRef90_L8FRY2^Q:36-440,H:673-807^100%ID^E:3e-90^.^.	.	GG1275|c2_g1_i1|m.2460	3-443[+]	sp|P78963|SKB1_SCHPO^sp|P78963|SKB1_SCHPO^Q:13-136,H:522-632^37.1%ID^E:8e-26^.^.	UniRef90_L8FRY2^UniRef90_L8FRY2^Q:1-146,H:662-807^100%ID^E:8e-99^.^.	PF05185.11^PRMT5^PRMT5 arginine-N-methyltransferase^12-118^E:1.8e-37	.	.	.	.	GO:0008168^molecular_function^methyltransferase activity`GO:0006479^biological_process^protein methylation	.	.
GG1275|c3_g1	GG1275|c3_g1_i1	158.794	240.646	0	0	0	0	sp|A7YW45|ANM5_BOVIN^sp|A7YW45|ANM5_BOVIN^Q:1-114,H:310-347^71.05%ID^E:1e-09^.^.	UniRef90_L8FRY2^UniRef90_L8FRY2^Q:1-228,H:400-475^100%ID^E:1e-28^.^.	.	.	.	.	.	.	.	.	.	.	.	.	.
GG1276|c0_g1	GG1276|c0_g1_i1	0	230.984	142.125	118.149	0	0	.	UniRef90_L8FQ80^UniRef90_L8FQ80^Q:3-230,H:297-372^100%ID^E:6e-43^.^.	.	.	.	.	.	.	.	.	.	.	.	.	.
GG1277|c0_g1	GG1277|c0_g1_i1	0	72.815	89.883	0	0	70.912	sp|Q4IB89|ATM_GIBZE^sp|Q4IB89|ATM_GIBZE^Q:1-372,H:2653-2779^70.87%ID^E:2e-51^.^.	UniRef90_L8G1S3^UniRef90_L8G1S3^Q:1-372,H:2784-2907^99.19%ID^E:4e-65^.^.	.	.	.	.	.	.	.	.	.	.	.	.	.
GG1278|c0_g1	GG1278|c0_g1_i1	110.899	161.449	58.583	179.111	254.268	192.512	sp|P11593|VATB_NEUCR^sp|P11593|VATB_NEUCR^Q:40-1578,H:3-513^86.35%ID^E:0^.^.	UniRef90_K1WKJ3^UniRef90_K1WKJ3^Q:40-1578,H:3-517^89.51%ID^E:0^.^.	.	GG1278|c0_g1_i1|m.2463	1-1581[+]	sp|P11593|VATB_NEUCR^sp|P11593|VATB_NEUCR^Q:14-526,H:3-513^86.35%ID^E:0^.^.	UniRef90_K1WKJ3^UniRef90_K1WKJ3^Q:14-526,H:3-517^89.51%ID^E:0^.^.	PF02874.18^ATP-synt_ab_N^ATP synthase alpha/beta family, beta-barrel domain^34-98^E:2.2e-11`PF00006.20^ATP-synt_ab^ATP synthase alpha/beta family, nucleotide-binding domain^154-385^E:5.4e-61`PF00306.22^ATP-synt_ab_C^ATP synthase alpha/beta chain, C terminal domain^403-498^E:1.4e-14	.	.	.	.	GO:0015992^biological_process^proton transport`GO:0046034^biological_process^ATP metabolic process`GO:0005524^molecular_function^ATP binding`GO:0016820^molecular_function^hydrolase activity, acting on acid anhydrides, catalyzing transmembrane movement of substances`GO:0015991^biological_process^ATP hydrolysis coupled proton transport`GO:0033178^cellular_component^proton-transporting two-sector AT…	.	.
GG1279|c0_g1	GG1279|c0_g1_i1	0	15.439	0	0	17.362	0	sp|O13773|UCP7_SCHPO^sp|O13773|UCP7_SCHPO^Q:673-1686,H:349-681^32.94%ID^E:2e-41^.^.	UniRef90_L8G8B4^UniRef90_L8G8B4^Q:1-1686,H:350-927^97.23%ID^E:0^.^.	.	GG1279|c0_g1_i1|m.2467	1-1701[+]	sp|O13773|UCP7_SCHPO^sp|O13773|UCP7_SCHPO^Q:225-562,H:349-681^32.94%ID^E:2e-54^.^.	UniRef90_L8G8B4^UniRef90_L8G8B4^Q:1-562,H:350-927^97.23%ID^E:0^.^.	PF13414.1^TPR_11^TPR repeat^288-355^E:4e-10`PF07719.12^TPR_2^Tetratricopeptide repeat^291-319^E:0.036	.	.	.	.	.	.	.
GG1279|c0_g2	GG1279|c0_g2_i1	84.133	101.554	96.008	101.374	66.095	122.761	sp|O13773|UCP7_SCHPO^sp|O13773|UCP7_SCHPO^Q:673-1734,H:349-697^33.7%ID^E:2e-47^.^.	UniRef90_L8G8B4^UniRef90_L8G8B4^Q:1-1734,H:350-943^97.31%ID^E:0^.^.	.	GG1279|c0_g2_i1|m.2471	1-1737[+]	sp|O13773|UCP7_SCHPO^sp|O13773|UCP7_SCHPO^Q:225-578,H:349-697^33.7%ID^E:4e-61^.^.	UniRef90_L8G8B4^UniRef90_L8G8B4^Q:1-578,H:350-943^97.31%ID^E:0^.^.	PF13414.1^TPR_11^TPR repeat^288-355^E:4.1e-10`PF07719.12^TPR_2^Tetratricopeptide repeat^291-319^E:0.037	.	.	.	.	.	.	.
GG1279|c1_g1	GG1279|c1_g1_i1	0	68.272	84.199	0	176.334	0	.	UniRef90_L8G8B4^UniRef90_L8G8B4^Q:37-279,H:270-350^100%ID^E:7e-38^.^.	.	.	.	.	.	.	.	.	.	.	.	.	.
GG1279|c2_g1	GG1279|c2_g1_i1	79.264	60.799	75.056	30.899	0	0	.	UniRef90_L8G8B4^UniRef90_L8G8B4^Q:3-362,H:71-190^100%ID^E:3e-32^.^.	.	GG1279|c2_g1_i1|m.2475	3-410[+]	.	UniRef90_L8G8B4^UniRef90_L8G8B4^Q:1-136,H:71-206^100%ID^E:2e-84^.^.	.	.	.	.	.	.	.	.
GG128|c0_g1	GG128|c0_g1_i1	207.03	0	0	0	0	0	.	UniRef90_L8FQN7^UniRef90_L8FQN7^Q:236-27,H:225-294^84.29%ID^E:5e-18^.^.	.	.	.	.	.	.	.	.	.	.	.	.	.
GG128|c0_g2	GG128|c0_g2_i1	252.986	728.137	628.475	222.591	0	0	.	UniRef90_L8FQN7^UniRef90_L8FQN7^Q:236-27,H:225-294^84.29%ID^E:4e-18^.^.	.	.	.	.	.	.	.	.	.	.	.	.	.
GG1280|c0_g1	GG1280|c0_g1_i1	41.449	63.564	156.942	193.828	42.191	0	sp|P49756|RBM25_HUMAN^sp|P49756|RBM25_HUMAN^Q:3-392,H:710-841^32.33%ID^E:6e-07^.^.	UniRef90_L8FT38^UniRef90_L8FT38^Q:3-398,H:646-777^100%ID^E:9e-50^.^.	.	GG1280|c0_g1_i1|m.2476	3-398[+]	sp|B2RY56|RBM25_MOUSE^sp|B2RY56|RBM25_MOUSE^Q:1-130,H:705-836^32.33%ID^E:1e-18^.^.	UniRef90_L8FT38^UniRef90_L8FT38^Q:1-132,H:646-777^100%ID^E:6e-83^.^.	PF01480.12^PWI^PWI domain^58-127^E:3.8e-09	.	.	.	.	GO:0006397^biological_process^mRNA processing	.	.
GG1281|c0_g1	GG1281|c0_g1_i1	57.634	44.106	54.437	89.667	0	0	.	UniRef90_L8FT38^UniRef90_L8FT38^Q:2-337,H:532-643^99.11%ID^E:1e-28^.^.	.	.	.	.	.	.	.	.	.	.	.	.	.
GG1282|c0_g1	GG1282|c0_g1_i1	145.486	164.357	110.619	167.492	132.853	135.774	sp|O74970|PRP39_SCHPO^sp|O74970|PRP39_SCHPO^Q:2-1042,H:235-601^44.99%ID^E:4e-98^.^.	UniRef90_L8FW19^UniRef90_L8FW19^Q:2-1075,H:230-587^100%ID^E:0^.^.	.	GG1282|c0_g1_i1|m.2478	2-1078[+]	sp|O74970|PRP39_SCHPO^sp|O74970|PRP39_SCHPO^Q:1-347,H:235-601^44.99%ID^E:2e-98^.^.	UniRef90_L8FW19^UniRef90_L8FW19^Q:1-358,H:230-587^100%ID^E:0^.^.	.	.	.	.	.	.	.	.
GG1282|c1_g1	GG1282|c1_g1_i1	30.069	23.096	28.507	93.939	154.757	91.321	sp|O74970|PRP39_SCHPO^sp|O74970|PRP39_SCHPO^Q:1-480,H:73-239^55.69%ID^E:3e-62^.^.	UniRef90_L8FW19^UniRef90_L8FW19^Q:1-480,H:75-234^100%ID^E:2e-110^.^.	.	GG1282|c1_g1_i1|m.2480	1-480[+]	sp|O74970|PRP39_SCHPO^sp|O74970|PRP39_SCHPO^Q:1-160,H:73-239^55.69%ID^E:3e-62^.^.	UniRef90_L8FW19^UniRef90_L8FW19^Q:1-160,H:75-234^100%ID^E:2e-110^.^.	.	.	.	.	.	.	.	.
GG1282|c2_g1	GG1282|c2_g1_i1	129.013	195.944	241.308	100.054	0	0	sp|O74970|PRP39_SCHPO^sp|O74970|PRP39_SCHPO^Q:6-242,H:4-78^56.96%ID^E:1e-21^.^.	UniRef90_L8FW19^UniRef90_L8FW19^Q:3-242,H:1-80^100%ID^E:1e-47^.^.	.	.	.	.	.	.	.	.	.	.	.	.	.
GG1283|c0_g1	GG1283|c0_g1_i1	0	205.678	126.622	0	0	383.329	sp|Q12754|RRP12_YEAST^sp|Q12754|RRP12_YEAST^Q:2-157,H:653-704^51.92%ID^E:4e-08^.^.	UniRef90_L8FS97^UniRef90_L8FS97^Q:2-238,H:633-711^100%ID^E:7e-29^.^.	.	.	.	.	.	.	.	.	.	.	.	.	.
GG1283|c1_g1	GG1283|c1_g1_i1	0	128.433	79.221	0	0	0	sp|Q12754|RRP12_YEAST^sp|Q12754|RRP12_YEAST^Q:3-284,H:503-594^42.55%ID^E:4e-20^.^.	UniRef90_L8FS97^UniRef90_L8FS97^Q:3-284,H:481-574^100%ID^E:9e-58^.^.	.	.	.	.	.	.	.	.	.	.	.	.	.
GG1284|c0_g1	GG1284|c0_g1_i1	150.238	71.818	128.905	7.863	31.65	186.883	sp|Q12754|RRP12_YEAST^sp|Q12754|RRP12_YEAST^Q:10-939,H:876-1179^41.3%ID^E:1e-55^.^.	UniRef90_L8FS97^UniRef90_L8FS97^Q:1-1014,H:864-1201^100%ID^E:0^.^.	.	GG1284|c0_g1_i1|m.2483	1-1074[+]	sp|Q12754|RRP12_YEAST^sp|Q12754|RRP12_YEAST^Q:3-313,H:875-1179^41.8%ID^E:2e-65^.^.	UniRef90_L8FS97^UniRef90_L8FS97^Q:1-358,H:864-1221^100%ID^E:0^.^.	.	.	.	.	.	.	.	.
GG1284|c0_g2	GG1284|c0_g2_i1	0	145.475	30.134	0	0	0	sp|Q12754|RRP12_YEAST^sp|Q12754|RRP12_YEAST^Q:10-591,H:876-1066^45.88%ID^E:5e-52^.^.	UniRef90_L8FS97^UniRef90_L8FS97^Q:1-579,H:864-1056^100%ID^E:5e-116^.^.	.	GG1284|c0_g2_i1|m.2487	1-594[+]	sp|Q12754|RRP12_YEAST^sp|Q12754|RRP12_YEAST^Q:4-197,H:876-1066^46.39%ID^E:1e-53^.^.	UniRef90_L8FS97^UniRef90_L8FS97^Q:1-193,H:864-1056^100%ID^E:4e-129^.^.	.	.	.	.	.	.	.	.
GG1284|c1_g1	GG1284|c1_g1_i1	90.388	206.665	0	0	0	0	sp|Q12754|RRP12_YEAST^sp|Q12754|RRP12_YEAST^Q:9-278,H:757-846^37.78%ID^E:6e-11^.^.	UniRef90_L8FS97^UniRef90_L8FS97^Q:3-278,H:745-836^100%ID^E:2e-37^.^.	.	.	.	.	.	.	.	.	.	.	.	.	.
GG1285|c0_g1	GG1285|c0_g1_i1	28.087	21.575	79.907	21.939	86.905	0	sp|Q9USZ2|YNR7_SCHPO^sp|Q9USZ2|YNR7_SCHPO^Q:5-502,H:136-304^45.93%ID^E:1e-32^.^.	UniRef90_L8FUH0^UniRef90_L8FUH0^Q:2-502,H:144-310^98.8%ID^E:6e-96^.^.	.	GG1285|c0_g1_i1|m.2490	2-502[+]	sp|Q9USZ2|YNR7_SCHPO^sp|Q9USZ2|YNR7_SCHPO^Q:2-167,H:136-304^46.51%ID^E:3e-36^.^.	UniRef90_L8FUH0^UniRef90_L8FUH0^Q:1-167,H:144-310^98.8%ID^E:2e-104^.^.	PF08389.7^Xpo1^Exportin 1-like protein^2-104^E:1.3e-20	.	.	.	.	.	.	.
GG1285|c1_g1	GG1285|c1_g1_i1	234.925	0	221.836	0	176.801	0	sp|Q9USZ2|YNR7_SCHPO^sp|Q9USZ2|YNR7_SCHPO^Q:3-302,H:505-604^34%ID^E:3e-11^.^.	UniRef90_L8FUH0^UniRef90_L8FUH0^Q:3-335,H:509-619^100%ID^E:1e-69^.^.	.	GG1285|c1_g1_i1|m.2492	3-335[+]	sp|Q9USZ2|YNR7_SCHPO^sp|Q9USZ2|YNR7_SCHPO^Q:1-100,H:505-604^34%ID^E:2e-11^.^.	UniRef90_L8FUH0^UniRef90_L8FUH0^Q:1-111,H:509-619^100%ID^E:1e-69^.^.	.	.	.	.	.	.	.	.
GG1285|c2_g1	GG1285|c2_g1_i1	0	0	0	131.914	0	0	sp|Q9USZ2|YNR7_SCHPO^sp|Q9USZ2|YNR7_SCHPO^Q:1-285,H:301-401^39.6%ID^E:1e-13^.^.	UniRef90_L8FUH0^UniRef90_L8FUH0^Q:1-285,H:307-401^100%ID^E:3e-57^.^.	.	.	.	.	.	.	.	.	.	.	.	.	.
GG1285|c3_g1	GG1285|c3_g1_i1	0	0	90.638	74.912	0	139.153	sp|Q9USZ2|YNR7_SCHPO^sp|Q9USZ2|YNR7_SCHPO^Q:1-240,H:645-723^33.75%ID^E:3e-10^.^.	UniRef90_L8FUH0^UniRef90_L8FUH0^Q:1-270,H:648-737^100%ID^E:3e-55^.^.	.	.	.	.	.	.	.	.	.	.	.	.	.
GG1286|c0_g1	GG1286|c0_g1_i1	132.891	102.171	84.082	51.983	0	67.872	sp|Q9USZ2|YNR7_SCHPO^sp|Q9USZ2|YNR7_SCHPO^Q:6-536,H:773-951^32.6%ID^E:3e-16^.^.	UniRef90_L8FUH0^UniRef90_L8FUH0^Q:3-572,H:778-967^100%ID^E:3e-118^.^.	.	GG1286|c0_g1_i1|m.2493	3-575[+]	sp|Q9USZ2|YNR7_SCHPO^sp|Q9USZ2|YNR7_SCHPO^Q:2-178,H:773-951^30.94%ID^E:1e-20^.^.	UniRef90_L8FUH0^UniRef90_L8FUH0^Q:1-190,H:778-967^100%ID^E:1e-126^.^.	.	.	.	.	.	.	.	.
GG1287|c1_g1	GG1287|c1_g1_i1	124.484	94.575	0	0	0	0	.	UniRef90_L8G1U0^UniRef90_L8G1U0^Q:15-137,H:1-41^100%ID^E:4e-18^.^.	.	.	.	.	.	.	.	.	.	.	.	.	.
GG1288|c0_g1	GG1288|c0_g1_i1	87.713	67.233	41.502	102.5	178.156	65.674	.	UniRef90_L8GBP3^UniRef90_L8GBP3^Q:2-388,H:476-604^100%ID^E:2e-64^.^.	.	GG1288|c0_g1_i1|m.2494	2-388[+]	.	UniRef90_L8GBP3^UniRef90_L8GBP3^Q:1-129,H:476-604^100%ID^E:3e-84^.^.	.	.	.	.	.	.	.	.
GG1289|c0_g1	GG1289|c0_g1_i1	0	128.351	0	217.446	56.218	0	.	UniRef90_L8FX96^UniRef90_L8FX96^Q:2-343,H:311-424^99.12%ID^E:4e-62^.^.	.	GG1289|c0_g1_i1|m.2495	2-343[+]	.	UniRef90_L8FX96^UniRef90_L8FX96^Q:1-114,H:311-424^99.12%ID^E:2e-70^.^.	.	.	.	.	.	.	.	.
GG129|c1_g1	GG129|c1_g1_i1	70.122	53.563	0	0	0	0	.	UniRef90_L8GC03^UniRef90_L8GC03^Q:308-3,H:434-535^99.02%ID^E:5e-27^.^.	.	GG129|c1_g1_i1|m.118	3-308[-]	sp|Q7S747|EPL1_NEUCR^sp|Q7S747|EPL1_NEUCR^Q:17-90,H:449-524^63.16%ID^E:2e-23^.^.	UniRef90_L8GC03^UniRef90_L8GC03^Q:1-102,H:434-535^99.02%ID^E:4e-63^.^.	.	.	.	.	.	.	.	.
GG1290|c0_g1	GG1290|c0_g1_i1	110.739	119.686	147.75	225.328	183.978	237.54	sp|Q6C9W0|UBC12_YARLI^sp|Q6C9W0|UBC12_YARLI^Q:2-520,H:3-172^69.94%ID^E:6e-78^.^.	UniRef90_L8G2E5^UniRef90_L8G2E5^Q:2-514,H:3-173^100%ID^E:8e-110^.^.	.	GG1290|c0_g1_i1|m.2496	2-529[+]	sp|Q6C9W0|UBC12_YARLI^sp|Q6C9W0|UBC12_YARLI^Q:1-173,H:3-172^69.94%ID^E:3e-86^.^.	UniRef90_L8G2E5^UniRef90_L8G2E5^Q:1-171,H:3-173^100%ID^E:1e-123^.^.	PF00179.21^UQ_con^Ubiquitin-conjugating enzyme^29-162^E:1.7e-38	.	.	.	.	.	.	.
GG1290|c0_g1	GG1290|c0_g1_i2	110.739	119.686	147.75	225.328	183.978	237.54	sp|Q6C9W0|UBC12_YARLI^sp|Q6C9W0|UBC12_YARLI^Q:2-535,H:3-177^69.1%ID^E:6e-78^.^.	UniRef90_L8G2E5^UniRef90_L8G2E5^Q:2-538,H:3-181^100%ID^E:3e-115^.^.	.	GG1290|c0_g1_i2|m.2498	2-541[+]	sp|Q6C9W0|UBC12_YARLI^sp|Q6C9W0|UBC12_YARLI^Q:1-178,H:3-177^69.1%ID^E:2e-86^.^.	UniRef90_L8G2E5^UniRef90_L8G2E5^Q:1-179,H:3-181^100%ID^E:5e-129^.^.	PF00179.21^UQ_con^Ubiquitin-conjugating enzyme^29-162^E:1.9e-38	.	.	.	.	.	.	.
GG1291|c0_g1	GG1291|c0_g1_i1	0	0	0	0	0	207.528	sp|A6SDR8|GAR1_BOTFB^sp|A6SDR8|GAR1_BOTFB^Q:163-417,H:40-124^87.06%ID^E:2e-45^.^.	UniRef90_L8GB02^UniRef90_L8GB02^Q:163-417,H:41-125^100%ID^E:2e-54^.^.	.	GG1291|c0_g1_i1|m.2500	1-726[+]	sp|Q2HH48|GAR1_CHAGB^sp|Q2HH48|GAR1_CHAGB^Q:55-157,H:30-132^80.58%ID^E:2e-56^.^.	UniRef90_L8GB02^UniRef90_L8GB02^Q:15-167,H:1-153^100%ID^E:4e-102^.^.	PF04410.9^Gar1^Gar1/Naf1 RNA binding region^42-163^E:7.4e-40	.	.	.	.	GO:0001522^biological_process^pseudouridine synthesis`GO:0042254^biological_process^ribosome biogenesis	.	.
GG1291|c0_g2	GG1291|c0_g2_i1	344.823	353.805	436.646	180.121	223.132	451.488	sp|A6SDR8|GAR1_BOTFB^sp|A6SDR8|GAR1_BOTFB^Q:163-417,H:40-124^87.06%ID^E:3e-44^.^.	UniRef90_L8GB02^UniRef90_L8GB02^Q:163-417,H:41-125^100%ID^E:3e-53^.^.	.	GG1291|c0_g2_i1|m.2503	1-684[+]	sp|Q2HH48|GAR1_CHAGB^sp|Q2HH48|GAR1_CHAGB^Q:55-157,H:30-132^80.58%ID^E:2e-57^.^.	UniRef90_L8GB02^UniRef90_L8GB02^Q:15-227,H:1-213^100%ID^E:2e-136^.^.	PF04410.9^Gar1^Gar1/Naf1 RNA binding region^42-185^E:1e-41	.	.	.	.	GO:0001522^biological_process^pseudouridine synthesis`GO:0042254^biological_process^ribosome biogenesis	.	.
GG1292|c0_g1	GG1292|c0_g1_i1	71.166	0	0	55.303	0	208.504	.	UniRef90_L8FLC6^UniRef90_L8FLC6^Q:2-307,H:683-784^99.02%ID^E:1e-60^.^.	.	GG1292|c0_g1_i1|m.2506	2-307[+]	.	UniRef90_L8FLC6^UniRef90_L8FLC6^Q:1-102,H:683-784^99.02%ID^E:1e-60^.^.	.	.	.	.	.	.	.	.
GG1292|c1_g1	GG1292|c1_g1_i1	0	0	0	0	116.659	342.511	.	UniRef90_L8FLC6^UniRef90_L8FLC6^Q:2-250,H:586-668^98.8%ID^E:1e-47^.^.	.	.	.	.	.	.	.	.	.	.	.	.	.
GG1293|c0_g1	GG1293|c0_g1_i1	0	0	0	193.109	0	0	.	UniRef90_L8FLC6^UniRef90_L8FLC6^Q:2-247,H:286-367^100%ID^E:6e-45^.^.	.	.	.	.	.	.	.	.	.	.	.	.	.
GG1294|c0_g1	GG1294|c0_g1_i1	111.048	48.834	15.062	87.017	66.375	73.469	sp|Q9CWP8|DPOD4_MOUSE^sp|Q9CWP8|DPOD4_MOUSE^Q:368-502,H:44-88^55.56%ID^E:4e-10^.^.	UniRef90_L8FY60^UniRef90_L8FY60^Q:5-712,H:1-233^79.32%ID^E:2e-112^.^.`UniRef90_L8FY60^UniRef90_L8FY60^Q:570-716,H:189-237^100%ID^E:3e-24^.^.	.	GG1294|c0_g1_i1|m.2508	2-586[+]	sp|Q9CWP8|DPOD4_MOUSE^sp|Q9CWP8|DPOD4_MOUSE^Q:123-167,H:44-88^55.56%ID^E:2e-10^.^.	UniRef90_L8FY60^UniRef90_L8FY60^Q:2-194,H:1-193^91.71%ID^E:2e-121^.^.	PF04081.8^DNA_pol_delta_4^DNA polymerase delta, subunit 4^86-172^E:7.2e-24	.	.	.	.	GO:0006260^biological_process^DNA replication`GO:0005634^cellular_component^nucleus	.	.
GG1295|c0_g1	GG1295|c0_g1_i1	0	0	42.913	70.689	15.531	0	.	UniRef90_L8FZX7^UniRef90_L8FZX7^Q:8-481,H:1-158^99.37%ID^E:7e-103^.^.	.	GG1295|c0_g1_i1|m.2510	2-481[+]	.	UniRef90_L8FZX7^UniRef90_L8FZX7^Q:3-160,H:1-158^99.37%ID^E:7e-103^.^.	PF03169.10^OPT^OPT oligopeptide transporter protein^90-160^E:1.2e-13	.	ExpAA=38.59^PredHel=2^Topology=i89-111o116-138i	.	.	GO:0055085^biological_process^transmembrane transport	.	.
GG1295|c0_g2	GG1295|c0_g2_i1	60.34	23.168	42.913	0	15.531	0	.	UniRef90_L8FZX7^UniRef90_L8FZX7^Q:8-481,H:1-158^100%ID^E:4e-105^.^.	.	GG1295|c0_g2_i1|m.2511	2-481[+]	.	UniRef90_L8FZX7^UniRef90_L8FZX7^Q:3-160,H:1-158^100%ID^E:4e-105^.^.	PF03169.10^OPT^OPT oligopeptide transporter protein^90-160^E:1.2e-13	.	ExpAA=38.59^PredHel=2^Topology=i89-111o116-138i	.	.	GO:0055085^biological_process^transmembrane transport	.	.
GG1295|c1_g1	GG1295|c1_g1_i1	104.74	48.331	39.767	16.396	0	0	sp|P53134|YGL4_YEAST^sp|P53134|YGL4_YEAST^Q:80-424,H:478-589^31.3%ID^E:5e-08^.^.	UniRef90_L8FZX7^UniRef90_L8FZX7^Q:2-610,H:467-669^100%ID^E:2e-123^.^.	.	GG1295|c1_g1_i1|m.2512	2-610[+]	sp|P53134|YGL4_YEAST^sp|P53134|YGL4_YEAST^Q:27-201,H:478-644^29.05%ID^E:3e-11^.^.	UniRef90_L8FZX7^UniRef90_L8FZX7^Q:1-203,H:467-669^100%ID^E:4e-136^.^.	PF03169.10^OPT^OPT oligopeptide transporter protein^2-200^E:4.3e-30	.	ExpAA=80.60^PredHel=3^Topology=i23-45o116-138i176-198o	.	.	GO:0055085^biological_process^transmembrane transport	.	.
GG1295|c2_g1	GG1295|c2_g1_i1	0	203.17	0	0	0	0	.	UniRef90_L8FZX7^UniRef90_L8FZX7^Q:1-240,H:269-348^100%ID^E:4e-47^.^.	.	.	.	.	.	.	.	.	.	.	.	.	.
GG1295|c4_g1	GG1295|c4_g1_i1	61.033	0	0	47.46	0	0	.	UniRef90_L8FZX7^UniRef90_L8FZX7^Q:2-328,H:357-465^99.08%ID^E:2e-70^.^.	.	GG1295|c4_g1_i1|m.2514	2-328[+]	.	UniRef90_L8FZX7^UniRef90_L8FZX7^Q:1-109,H:357-465^99.08%ID^E:2e-70^.^.	.	.	ExpAA=21.80^PredHel=1^Topology=o29-48i	.	.	.	.	.
GG1296|c0_g1	GG1296|c0_g1_i1	0	99.766	61.591	0	65.207	0	.	UniRef90_L8FX48^UniRef90_L8FX48^Q:83-319,H:129-207^100%ID^E:1e-43^.^.`UniRef90_L8FX48^UniRef90_L8FX48^Q:95-319,H:272-346^92%ID^E:2e-36^.^.`UniRef90_L8FX48^UniRef90_L8FX48^Q:113-316,H:424-491^80.88%ID^E:1e-26^.^.`UniRef90_L8FX48^UniRef90_L8FX48^Q:125-319,H:21-85^81.54%ID^E:5e-26^.^.	.	GG1296|c0_g1_i1|m.2515	2-319[+]	.	UniRef90_L8FX48^UniRef90_L8FX48^Q:1-106,H:102-207^100%ID^E:6e-61^.^.`UniRef90_L8FX48^UniRef90_L8FX48^Q:40-106,H:280-346^97.01%ID^E:1e-34^.^.`UniRef90_L8FX48^UniRef90_L8FX48^Q:38-105,H:424-491^80.88%ID^E:3e-27^.^.`UniRef90_L8FX48^UniRef90_L8FX48^Q:42-106,H:21-85^81.54%ID^E:1e-26^.^.	PF05730.6^CFEM^CFEM domain^51-104^E:2.2e-10	.	.	.	.	.	.	.
GG1296|c1_g1	GG1296|c1_g1_i1	142.343	0	0	0	212.432	0	.	UniRef90_L8FX48^UniRef90_L8FX48^Q:8-256,H:1-83^100%ID^E:6e-40^.^.`UniRef90_L8FX48^UniRef90_L8FX48^Q:68-256,H:143-205^80.95%ID^E:4e-25^.^.`UniRef90_L8FX48^UniRef90_L8FX48^Q:68-256,H:282-344^79.37%ID^E:2e-24^.^.`UniRef90_L8FX48^UniRef90_L8FX48^Q:68-253,H:428-489^67.74%ID^E:4e-20^.^.	.	.	.	.	.	.	.	.	.	.	.	.	.
GG1297|c0_g1	GG1297|c0_g1_i1	121.213	66.617	0	189.906	235.056	160.117	.	UniRef90_L8FX48^UniRef90_L8FX48^Q:180-698,H:432-604^100%ID^E:2e-60^.^.`UniRef90_L8FX48^UniRef90_L8FX48^Q:180-425,H:286-367^76.83%ID^E:2e-29^.^.`UniRef90_L8FX48^UniRef90_L8FX48^Q:180-425,H:147-228^76.83%ID^E:5e-29^.^.`UniRef90_L8FX48^UniRef90_L8FX48^Q:180-422,H:25-105^66.67%ID^E:7e-19^.^.	.	GG1297|c0_g1_i1|m.2518	3-698[+]	.	UniRef90_L8FX48^UniRef90_L8FX48^Q:1-232,H:373-604^100%ID^E:8e-140^.^.`UniRef90_L8FX48^UniRef90_L8FX48^Q:32-137,H:111-224^69.3%ID^E:2e-36^.^.`UniRef90_L8FX48^UniRef90_L8FX48^Q:56-141,H:282-367^77.91%ID^E:1e-33^.^.`UniRef90_L8FX48^UniRef90_L8FX48^Q:56-140,H:21-105^68.24%ID^E:6e-21^.^.	PF05730.6^CFEM^CFEM domain^65-131^E:6e-11	.	.	.	.	.	.	.
GG1297|c1_g1	GG1297|c1_g1_i1	0	40.848	0	41.489	53.722	0	.	UniRef90_L8FX48^UniRef90_L8FX48^Q:99-350,H:286-369^100%ID^E:9e-47^.^.`UniRef90_L8FX48^UniRef90_L8FX48^Q:99-350,H:147-230^91.67%ID^E:1e-41^.^.`UniRef90_L8FX48^UniRef90_L8FX48^Q:99-344,H:432-513^76.83%ID^E:4e-31^.^.`UniRef90_L8FX48^UniRef90_L8FX48^Q:99-347,H:25-107^78.31%ID^E:5e-27^.^.	.	.	.	.	.	.	.	.	.	.	.	.	.
GG1298|c0_g1	GG1298|c0_g1_i1	0	0	0	79.766	0	0	.	UniRef90_L8G5Q0^UniRef90_L8G5Q0^Q:39-320,H:60-153^100%ID^E:4e-63^.^.	.	.	.	.	.	.	.	.	.	.	.	.	.
GG1298|c0_g2	GG1298|c0_g2_i1	103.643	39.686	195.916	0	0	0	.	UniRef90_L8G5Q0^UniRef90_L8G5Q0^Q:37-318,H:60-153^100%ID^E:4e-63^.^.	.	.	.	.	.	.	.	.	.	.	.	.	.
GG1298|c1_g1	GG1298|c1_g1_i1	91.219	0	85.728	0	269.136	0	.	UniRef90_L8G5Q0^UniRef90_L8G5Q0^Q:44-223,H:1-60^100%ID^E:2e-33^.^.	.	.	.	.	.	.	.	.	.	.	.	.	.
GG1299|c0_g1	GG1299|c0_g1_i1	160.542	68.621	152.444	97.802	37.229	137.356	sp|Q4I5V2|KAE1_GIBZE^sp|Q4I5V2|KAE1_GIBZE^Q:3-683,H:49-266^79.3%ID^E:1e-129^.^.	UniRef90_L8GBF3^UniRef90_L8GBF3^Q:3-683,H:44-270^100%ID^E:1e-163^.^.	.	GG1299|c0_g1_i1|m.2522	3-683[+]	sp|Q4I5V2|KAE1_GIBZE^sp|Q4I5V2|KAE1_GIBZE^Q:1-227,H:49-266^79.3%ID^E:9e-130^.^.	UniRef90_L8GBF3^UniRef90_L8GBF3^Q:1-227,H:44-270^100%ID^E:9e-164^.^.	PF00814.20^Peptidase_M22^Glycoprotease family^2-225^E:1.6e-65	.	.	.	.	.	.	.
GG13|c0_g1	GG13|c0_g1_i1	295.18	524.525	277.146	152.736	867.764	708.626	.	UniRef90_L8FSB4^UniRef90_L8FSB4^Q:227-3,H:225-299^100%ID^E:6e-47^.^.	.	.	.	.	.	.	.	.	.	.	.	.	.
GG13|c1_g1	GG13|c1_g1_i1	0	0	0	0	0	0	sp|Q06624|RHC31_YEAST^sp|Q06624|RHC31_YEAST^Q:256-59,H:280-345^42.42%ID^E:1e-13^.^.	UniRef90_L8FSB4^UniRef90_L8FSB4^Q:277-2,H:294-385^100%ID^E:1e-54^.^.	.	.	.	.	.	.	.	.	.	.	.	.	.
GG130|c0_g1	GG130|c0_g1_i1	0	401.417	123.574	0	0	0	.	UniRef90_L8G3Z1^UniRef90_L8G3Z1^Q:240-1,H:5-84^100%ID^E:5e-49^.^.	.	.	.	.	.	.	.	.	.	.	.	.	.
GG1300|c0_g1	GG1300|c0_g1_i1	37.016	85.417	17.571	159.415	19.297	28.482	sp|O74482|YQJ9_SCHPO^sp|O74482|YQJ9_SCHPO^Q:1-627,H:4-205^41.78%ID^E:2e-42^.^.	UniRef90_L8G5M3^UniRef90_L8G5M3^Q:1-666,H:8-229^100%ID^E:3e-138^.^.	.	GG1300|c0_g1_i1|m.2524	1-666[+]	sp|O74482|YQJ9_SCHPO^sp|O74482|YQJ9_SCHPO^Q:1-214,H:4-210^41.74%ID^E:5e-47^.^.	UniRef90_L8G5M3^UniRef90_L8G5M3^Q:1-222,H:8-229^100%ID^E:3e-162^.^.	PF13460.1^NAD_binding_10^NADH(P)-binding^1-203^E:7.7e-10`PF01370.16^Epimerase^NAD dependent epimerase/dehydratase family^1-80^E:8.9e-07`PF01073.14^3Beta_HSD^3-beta hydroxysteroid dehydrogenase/isomerase family^1-80^E:0.00014	.	.	.	.	GO:0003824^molecular_function^catalytic activity`GO:0050662^molecular_function^coenzyme binding`GO:0003854^molecular_function^3-beta-hydroxy-delta5-steroid dehydrogenase activity`GO:0016616^molecular_function^oxidoreductase activity, acting on the CH-OH group of donors, NAD or NADP as acceptor`GO:0006694^biological_process^steroid biosynthetic process`GO:0055114^biological_process^oxidation-reduc…	.	.
GG1300|c1_g1	GG1300|c1_g1_i1	132.188	0	0	307.54	255.25	187.243	sp|O74482|YQJ9_SCHPO^sp|O74482|YQJ9_SCHPO^Q:7-195,H:215-276^41.27%ID^E:1e-06^.^.	UniRef90_L8G5M3^UniRef90_L8G5M3^Q:1-198,H:224-289^100%ID^E:4e-35^.^.	.	.	.	.	.	.	.	.	.	.	.	.	.
GG1301|c0_g1	GG1301|c0_g1_i1	261.158	99.149	0	0	0	0	sp|Q8R5K2|UBP33_MOUSE^sp|Q8R5K2|UBP33_MOUSE^Q:7-183,H:619-679^55.74%ID^E:3e-14^.^.	UniRef90_L8G4Z6^UniRef90_L8G4Z6^Q:1-201,H:461-527^100%ID^E:3e-39^.^.	.	.	.	.	.	.	.	.	.	.	.	.	.
GG1302|c0_g1	GG1302|c0_g1_i1	0	146.863	277.175	97.618	0	129.139	sp|A7EYW0|DBP3_SCLS1^sp|A7EYW0|DBP3_SCLS1^Q:2-1207,H:192-596^86.42%ID^E:0^.^.	UniRef90_L8G3S0^UniRef90_L8G3S0^Q:2-1207,H:181-582^100%ID^E:0^.^.	.	GG1302|c0_g1_i1|m.2525	2-1210[+]	sp|A7EYW0|DBP3_SCLS1^sp|A7EYW0|DBP3_SCLS1^Q:1-402,H:192-596^86.42%ID^E:0^.^.	UniRef90_L8G3S0^UniRef90_L8G3S0^Q:1-402,H:181-582^100%ID^E:0^.^.	PF00270.24^DEAD^DEAD/DEAH box helicase^12-179^E:1.6e-49`PF04851.10^ResIII^Type III restriction enzyme, res subunit^31-175^E:6.8e-09`PF00176.18^SNF2_N^SNF2 family N-terminal domain^32-173^E:1.8e-09`PF00271.26^Helicase_C^Helicase conserved C-terminal domain^257-333^E:2e-28	.	.	.	.	GO:0003676^molecular_function^nucleic acid binding`GO:0005524^molecular_function^ATP binding`GO:0003677^molecular_function^DNA binding`GO:0016787^molecular_function^hydrolase activity	.	.
GG1302|c0_g2	GG1302|c0_g2_i1	0	0	61.601	0	0	0	sp|A7EYW0|DBP3_SCLS1^sp|A7EYW0|DBP3_SCLS1^Q:2-1207,H:192-596^86.17%ID^E:0^.^.	UniRef90_L8G3S0^UniRef90_L8G3S0^Q:2-1207,H:181-582^99.75%ID^E:0^.^.	.	GG1302|c0_g2_i1|m.2527	2-1210[+]	sp|A7EYW0|DBP3_SCLS1^sp|A7EYW0|DBP3_SCLS1^Q:1-402,H:192-596^86.17%ID^E:0^.^.	UniRef90_L8G3S0^UniRef90_L8G3S0^Q:1-402,H:181-582^99.75%ID^E:0^.^.	PF00270.24^DEAD^DEAD/DEAH box helicase^12-179^E:1.6e-49`PF04851.10^ResIII^Type III restriction enzyme, res subunit^31-175^E:6.8e-09`PF00176.18^SNF2_N^SNF2 family N-terminal domain^32-173^E:1.8e-09`PF00271.26^Helicase_C^Helicase conserved C-terminal domain^257-333^E:2e-28	.	.	.	.	GO:0003676^molecular_function^nucleic acid binding`GO:0005524^molecular_function^ATP binding`GO:0003677^molecular_function^DNA binding`GO:0016787^molecular_function^hydrolase activity	.	.
GG1302|c0_g3	GG1302|c0_g3_i1	132.337	0	0	0	74.449	0	sp|A7EYW0|DBP3_SCLS1^sp|A7EYW0|DBP3_SCLS1^Q:2-1192,H:192-591^86.5%ID^E:0^.^.	UniRef90_L8G3S0^UniRef90_L8G3S0^Q:2-1192,H:181-577^100%ID^E:0^.^.	.	GG1302|c0_g3_i1|m.2529	2-1192[+]	sp|A7EYW0|DBP3_SCLS1^sp|A7EYW0|DBP3_SCLS1^Q:1-397,H:192-591^86.5%ID^E:0^.^.	UniRef90_L8G3S0^UniRef90_L8G3S0^Q:1-397,H:181-577^100%ID^E:0^.^.	PF00270.24^DEAD^DEAD/DEAH box helicase^12-179^E:1.6e-49`PF04851.10^ResIII^Type III restriction enzyme, res subunit^31-175^E:6.6e-09`PF00176.18^SNF2_N^SNF2 family N-terminal domain^32-173^E:1.7e-09`PF00271.26^Helicase_C^Helicase conserved C-terminal domain^257-333^E:1.9e-28	.	.	.	.	GO:0003676^molecular_function^nucleic acid binding`GO:0005524^molecular_function^ATP binding`GO:0003677^molecular_function^DNA binding`GO:0016787^molecular_function^hydrolase activity	.	.
GG1302|c1_g1	GG1302|c1_g1_i1	139.125	17.823	242.043	54.41	0	0	sp|A7EYW0|DBP3_SCLS1^sp|A7EYW0|DBP3_SCLS1^Q:405-569,H:140-195^60.71%ID^E:3e-13^.^.	UniRef90_L8G3S0^UniRef90_L8G3S0^Q:18-569,H:1-184^100%ID^E:3e-61^.^.	.	GG1302|c1_g1_i1|m.2531	3-569[+]	sp|A7EYW0|DBP3_SCLS1^sp|A7EYW0|DBP3_SCLS1^Q:42-189,H:41-195^43.9%ID^E:4e-17^.^.	UniRef90_L8G3S0^UniRef90_L8G3S0^Q:6-189,H:1-184^100%ID^E:3e-118^.^.	.	.	.	.	.	.	.	.
GG1303|c0_g1	GG1303|c0_g1_i1	85.657	75.374	139.528	105.587	154.262	151.797	sp|P32331|YMC1_YEAST^sp|P32331|YMC1_YEAST^Q:2-889,H:16-306^44.3%ID^E:2e-76^.^.	UniRef90_L8GAM7^UniRef90_L8GAM7^Q:2-892,H:5-301^100%ID^E:0^.^.	.	GG1303|c0_g1_i1|m.2532	2-895[+]	sp|P32331|YMC1_YEAST^sp|P32331|YMC1_YEAST^Q:1-296,H:16-306^45.64%ID^E:2e-88^.^.	UniRef90_L8GAM7^UniRef90_L8GAM7^Q:1-297,H:5-301^100%ID^E:0^.^.	PF00153.22^Mito_carr^Mitochondrial carrier protein^8-95^E:7.2e-20`PF00153.22^Mito_carr^Mitochondrial carrier protein^107-193^E:8.4e-19`PF00153.22^Mito_carr^Mitochondrial carrier protein^206-296^E:9.6e-22	.	.	.	.	.	.	.
GG1304|c0_g1	GG1304|c0_g1_i1	0	0	0	68.311	0	0	.	UniRef90_L8FTN2^UniRef90_L8FTN2^Q:2-280,H:270-362^100%ID^E:1e-13^.^.	.	.	.	.	.	.	.	.	.	.	.	.	.
GG1305|c0_g1	GG1305|c0_g1_i1	0	0	226.079	62.186	0	0	sp|O74910|RAF1_SCHPO^sp|O74910|RAF1_SCHPO^Q:8-220,H:512-576^40.85%ID^E:6e-10^.^.	UniRef90_L8FPC0^UniRef90_L8FPC0^Q:2-292,H:1007-1103^100%ID^E:2e-58^.^.	.	.	.	.	.	.	.	.	.	.	.	.	.
GG1305|c1_g1	GG1305|c1_g1_i1	271.164	0	0	70.175	0	0	.	UniRef90_L8FPC0^UniRef90_L8FPC0^Q:3-278,H:1113-1204^100%ID^E:4e-56^.^.	.	.	.	.	.	.	.	.	.	.	.	.	.
GG1306|c0_g1	GG1306|c0_g1_i1	0	0	0	349.68	0	0	.	UniRef90_L8FPC0^UniRef90_L8FPC0^Q:1-231,H:638-714^100%ID^E:6e-44^.^.	.	.	.	.	.	.	.	.	.	.	.	.	.
GG1307|c0_g1	GG1307|c0_g1_i1	49.632	53.522	47.176	179.199	167.307	293.282	sp|P24917|NDUV1_NEUCR^sp|P24917|NDUV1_NEUCR^Q:3-1037,H:148-492^90.43%ID^E:0^.^.	UniRef90_L8G1I2^UniRef90_L8G1I2^Q:3-1040,H:168-513^100%ID^E:0^.^.	.	GG1307|c0_g1_i1|m.2534	3-1043[+]	sp|P24917|NDUV1_NEUCR^sp|P24917|NDUV1_NEUCR^Q:1-345,H:148-492^90.43%ID^E:0^.^.	UniRef90_L8G1I2^UniRef90_L8G1I2^Q:1-346,H:168-513^100%ID^E:0^.^.	PF01512.12^Complex1_51K^Respiratory-chain NADH dehydrogenase 51 Kd subunit^1-115^E:4.3e-21`PF10531.4^SLBB^SLBB domain^141-191^E:2e-09`PF10589.4^NADH_4Fe-4S^NADH-ubiquinone oxidoreductase-F iron-sulfur binding region^229-274^E:2e-18	.	.	.	.	GO:0051539^molecular_function^4 iron, 4 sulfur cluster binding	.	.
GG1307|c1_g1	GG1307|c1_g1_i1	0	0	0	166.055	173.325	63.897	sp|P24917|NDUV1_NEUCR^sp|P24917|NDUV1_NEUCR^Q:4-393,H:22-152^81.68%ID^E:1e-68^.^.	UniRef90_L8G1I2^UniRef90_L8G1I2^Q:1-393,H:42-172^100%ID^E:4e-89^.^.	.	GG1307|c1_g1_i1|m.2536	1-393[+]	sp|P24917|NDUV1_NEUCR^sp|P24917|NDUV1_NEUCR^Q:2-131,H:22-152^81.68%ID^E:1e-68^.^.	UniRef90_L8G1I2^UniRef90_L8G1I2^Q:1-131,H:42-172^100%ID^E:4e-89^.^.	PF01512.12^Complex1_51K^Respiratory-chain NADH dehydrogenase 51 Kd subunit^68-131^E:1.4e-19	.	.	.	.	.	.	.
GG1308|c0_g1	GG1308|c0_g1_i1	0	0	0	84.503	106.202	312.006	sp|P13100|TYSY_PNECA^sp|P13100|TYSY_PNECA^Q:23-256,H:49-126^74.36%ID^E:8e-39^.^.	UniRef90_L8FWN4^UniRef90_L8FWN4^Q:2-259,H:94-179^100%ID^E:3e-52^.^.	.	.	.	.	.	.	.	.	.	.	.	.	.
GG1309|c0_g1	GG1309|c0_g1_i1	0	39.686	0	120.993	156.822	77.044	sp|P06785|TYSY_YEAST^sp|P06785|TYSY_YEAST^Q:2-355,H:161-274^65.25%ID^E:3e-50^.^.	UniRef90_L8FWN4^UniRef90_L8FWN4^Q:2-355,H:209-326^100%ID^E:7e-82^.^.	.	GG1309|c0_g1_i1|m.2537	2-355[+]	sp|P06785|TYSY_YEAST^sp|P06785|TYSY_YEAST^Q:1-118,H:161-274^65.25%ID^E:3e-50^.^.	UniRef90_L8FWN4^UniRef90_L8FWN4^Q:1-118,H:209-326^100%ID^E:6e-82^.^.	PF00303.14^Thymidylat_synt^Thymidylate synthase^1-118^E:1.6e-51	.	.	.	.	GO:0004799^molecular_function^thymidylate synthase activity`GO:0006231^biological_process^dTMP biosynthetic process	.	.
GG131|c0_g1	GG131|c0_g1_i1	182.438	0	171.456	0	0	0	.	UniRef90_L8GAP7^UniRef90_L8GAP7^Q:276-10,H:183-271^100%ID^E:5e-55^.^.	.	.	.	.	.	.	.	.	.	.	.	.	.
GG1310|c0_g1	GG1310|c0_g1_i1	89.599	69.053	19.658	86.629	65.581	75.308	sp|Q03370|PEX29_YEAST^sp|Q03370|PEX29_YEAST^Q:228-1319,H:80-453^29.29%ID^E:2e-41^.^.	UniRef90_L8FUG4^UniRef90_L8FUG4^Q:3-1424,H:6-479^100%ID^E:0^.^.	.	GG1310|c0_g1_i1|m.2538	3-1475[+]	sp|Q03370|PEX29_YEAST^sp|Q03370|PEX29_YEAST^Q:76-439,H:80-453^30.08%ID^E:4e-46^.^.	UniRef90_L8FUG4^UniRef90_L8FUG4^Q:1-491,H:6-496^100%ID^E:0^.^.	PF06398.6^Pex24p^Integral peroxisomal membrane peroxin^110-481^E:7e-92	.	ExpAA=62.19^PredHel=3^Topology=i164-186o260-282i287-304o	.	.	.	.	.
GG1311|c0_g1	GG1311|c0_g1_i1	0	0	0	17.075	0	0	.	UniRef90_L8G1Q2^UniRef90_L8G1Q2^Q:2-1000,H:103-435^99.7%ID^E:2e-76^.^.	.	GG1311|c0_g1_i1|m.2542	2-1000[+]	.	UniRef90_L8G1Q2^UniRef90_L8G1Q2^Q:1-333,H:103-435^99.7%ID^E:0^.^.	.	.	.	.	.	.	.	.
GG1311|c0_g2	GG1311|c0_g2_i1	226.646	157.224	75.438	129.167	197.985	44.289	.	UniRef90_L8G1Q2^UniRef90_L8G1Q2^Q:2-1753,H:103-686^100%ID^E:0^.^.	.	GG1311|c0_g2_i1|m.2545	2-1753[+]	.	UniRef90_L8G1Q2^UniRef90_L8G1Q2^Q:1-584,H:103-686^100%ID^E:0^.^.	.	.	ExpAA=35.48^PredHel=2^Topology=i541-560o564-581i	.	.	.	.	.
GG1311|c1_g1	GG1311|c1_g1_i1	100.798	77.204	47.646	78.465	0	0	.	UniRef90_L8G1Q2^UniRef90_L8G1Q2^Q:38-361,H:1-109^99.08%ID^E:6e-37^.^.	.	GG1311|c1_g1_i1|m.2549	2-361[+]	.	UniRef90_L8G1Q2^UniRef90_L8G1Q2^Q:13-120,H:1-109^99.08%ID^E:9e-60^.^.	.	.	.	.	.	.	.	.
GG1312|c0_g1	GG1312|c0_g1_i1	949.675	1061.82	1213.15	953.733	1365.68	952.442	sp|Q0GYU4|GLD2_HYPJE^sp|Q0GYU4|GLD2_HYPJE^Q:54-1007,H:1-318^67.3%ID^E:5e-162^.^.	UniRef90_L8FYI9^UniRef90_L8FYI9^Q:48-1007,H:1-320^100%ID^E:0^.^.	.	GG1312|c0_g1_i1|m.2550	3-1010[+]	sp|Q0GYU4|GLD2_HYPJE^sp|Q0GYU4|GLD2_HYPJE^Q:18-335,H:1-318^67.3%ID^E:3e-162^.^.	UniRef90_L8FYI9^UniRef90_L8FYI9^Q:16-335,H:1-320^100%ID^E:0^.^.	PF00248.16^Aldo_ket_red^Aldo/keto reductase family^34-312^E:1.5e-56	.	.	.	.	.	.	.
GG1313|c0_g1	GG1313|c0_g1_i1	69.493	89.199	33.015	109.053	36.528	143.806	sp|Q01306|CCG8_NEUCR^sp|Q01306|CCG8_NEUCR^Q:87-830,H:400-640^31.25%ID^E:2e-18^.^.	UniRef90_L8FV72^UniRef90_L8FV72^Q:3-923,H:342-648^99.67%ID^E:0^.^.	.	GG1313|c0_g1_i1|m.2554	3-926[+]	sp|Q01306|CCG8_NEUCR^sp|Q01306|CCG8_NEUCR^Q:29-276,H:400-640^31.25%ID^E:2e-24^.^.	UniRef90_L8FV72^UniRef90_L8FV72^Q:1-307,H:342-648^99.67%ID^E:0^.^.	PF08618.5^Opi1^Transcription factor Opi1^28-212^E:5.1e-51`PF08618.5^Opi1^Transcription factor Opi1^221-261^E:4.2e-11	.	.	.	.	.	.	.
GG1314|c0_g1	GG1314|c0_g1_i1	155.353	44.877	27.684	167.676	286.461	105.721	sp|O23016|KCAB_ARATH^sp|O23016|KCAB_ARATH^Q:67-1059,H:1-321^51.51%ID^E:4e-115^.^.	UniRef90_L8G8J5^UniRef90_L8G8J5^Q:31-1080,H:1-350^100%ID^E:0^.^.	.	GG1314|c0_g1_i1|m.2557	1-1083[+]	sp|O23016|KCAB_ARATH^sp|O23016|KCAB_ARATH^Q:23-353,H:1-321^51.51%ID^E:5e-115^.^.	UniRef90_L8G8J5^UniRef90_L8G8J5^Q:11-360,H:1-350^100%ID^E:0^.^.	PF00248.16^Aldo_ket_red^Aldo/keto reductase family^38-348^E:1.1e-65	.	.	.	.	.	.	.
GG1315|c0_g1	GG1315|c0_g1_i1	3534.96	2558.43	1358.48	1671.61	1778.14	2378.56	.	UniRef90_L8GBE9^UniRef90_L8GBE9^Q:50-808,H:1-253^100%ID^E:8e-82^.^.	.	GG1315|c0_g1_i1|m.2559	2-811[+]	.	UniRef90_L8GBE9^UniRef90_L8GBE9^Q:17-269,H:1-253^100%ID^E:1e-172^.^.	PF10342.4^GPI-anchored^Ser-Thr-rich glycosyl-phosphatidyl-inositol-anchored membrane family^46-138^E:1.4e-17	.	.	.	.	.	.	.
GG1316|c0_g1	GG1316|c0_g1_i1	65.7	106.879	69.411	40.14	69.431	45.552	.	UniRef90_L8FN13^UniRef90_L8FN13^Q:3-1403,H:675-1141^100%ID^E:0^.^.	.	GG1316|c0_g1_i1|m.2563	3-1403[+]	.	UniRef90_L8FN13^UniRef90_L8FN13^Q:1-467,H:675-1141^100%ID^E:0^.^.	PF13181.1^TPR_8^Tetratricopeptide repeat^424-453^E:0.5	.	.	.	.	GO:0005515^molecular_function^protein binding	.	.
GG1317|c0_g1	GG1317|c0_g1_i1	0	0	0	204.923	86.672	0	.	.	.	.	.	.	.	.	.	.	.	.	.	.	.
GG1317|c1_g1	GG1317|c1_g1_i1	0	0	0	110.558	137.124	0	.	UniRef90_L8G5C2^UniRef90_L8G5C2^Q:2-235,H:99-176^100%ID^E:2e-39^.^.	.	.	.	.	.	.	.	.	.	.	.	.	.
GG1318|c0_g1	GG1318|c0_g1_i1	0	55.176	0	112.276	143.665	0	sp|A6SEV8|PRM1_BOTFB^sp|A6SEV8|PRM1_BOTFB^Q:2-304,H:234-334^56.44%ID^E:3e-33^.^.	UniRef90_L8G4N2^UniRef90_L8G4N2^Q:2-304,H:242-342^100%ID^E:4e-62^.^.	.	GG1318|c0_g1_i1|m.2568	2-304[+]	sp|A6SEV8|PRM1_BOTFB^sp|A6SEV8|PRM1_BOTFB^Q:1-101,H:234-334^56.44%ID^E:3e-33^.^.	UniRef90_L8G4N2^UniRef90_L8G4N2^Q:1-101,H:242-342^100%ID^E:4e-62^.^.	.	.	.	.	.	.	.	.
GG1318|c1_g1	GG1318|c1_g1_i1	0	0	0	48.721	0	92.368	sp|Q1E7G6|PRM1_COCIM^sp|Q1E7G6|PRM1_COCIM^Q:1-324,H:329-436^59.26%ID^E:2e-32^.^.	UniRef90_L8G4N2^UniRef90_L8G4N2^Q:1-324,H:348-455^100%ID^E:2e-57^.^.	.	GG1318|c1_g1_i1|m.2570	1-324[+]	sp|A1CI53|PRM1_ASPCL^sp|A1CI53|PRM1_ASPCL^Q:1-107,H:326-432^54.21%ID^E:4e-40^.^.	UniRef90_L8G4N2^UniRef90_L8G4N2^Q:1-108,H:348-455^100%ID^E:1e-67^.^.	.	.	ExpAA=23.89^PredHel=1^Topology=i71-93o	.	.	.	.	.
GG1318|c2_g1	GG1318|c2_g1_i1	0	0	220.67	60.681	232.178	113.907	sp|A6SEV8|PRM1_BOTFB^sp|A6SEV8|PRM1_BOTFB^Q:2-295,H:447-544^65.31%ID^E:2e-34^.^.	UniRef90_L8G4N2^UniRef90_L8G4N2^Q:2-295,H:454-551^100%ID^E:2e-57^.^.	.	.	.	.	.	.	.	.	.	.	.	.	.
GG1318|c3_g1	GG1318|c3_g1_i1	0	115.801	95.292	39.228	101.801	150.041	sp|A6SEV8|PRM1_BOTFB^sp|A6SEV8|PRM1_BOTFB^Q:2-289,H:573-666^43.75%ID^E:1e-17^.^.	UniRef90_L8G4N2^UniRef90_L8G4N2^Q:2-361,H:580-699^100%ID^E:1e-75^.^.	.	GG1318|c3_g1_i1|m.2572	2-361[+]	sp|A6SEV8|PRM1_BOTFB^sp|A6SEV8|PRM1_BOTFB^Q:1-96,H:573-666^43.75%ID^E:1e-17^.^.	UniRef90_L8G4N2^UniRef90_L8G4N2^Q:1-120,H:580-699^100%ID^E:1e-75^.^.	.	.	ExpAA=22.76^PredHel=1^Topology=o47-69i	.	.	.	.	.
GG1319|c0_g1	GG1319|c0_g1_i1	53.319	0	0	0	268.631	0	sp|Q2GMW8|PRM1_CHAGB^sp|Q2GMW8|PRM1_CHAGB^Q:78-350,H:6-97^54.26%ID^E:8e-16^.^.	UniRef90_L8G4N2^UniRef90_L8G4N2^Q:21-350,H:1-110^100%ID^E:5e-54^.^.	.	GG1319|c0_g1_i1|m.2573	3-350[+]	sp|Q7S130|PRM1_NEUCR^sp|Q7S130|PRM1_NEUCR^Q:31-116,H:12-103^50%ID^E:3e-18^.^.	UniRef90_L8G4N2^UniRef90_L8G4N2^Q:7-116,H:1-110^100%ID^E:3e-69^.^.	.	.	.	.	.	.	.	.
GG132|c0_g1	GG132|c0_g1_i1	39.563	91.296	37.562	123.896	20.596	0	sp|A6XIG6|SLMH_HYDIT^sp|A6XIG6|SLMH_HYDIT^Q:548-81,H:119-262^25.79%ID^E:3e-09^.^.	UniRef90_L8FS67^UniRef90_L8FS67^Q:635-3,H:117-327^100%ID^E:4e-152^.^.	.	GG132|c0_g1_i1|m.119	3-635[-]	sp|A6XIG6|SLMH_HYDIT^sp|A6XIG6|SLMH_HYDIT^Q:30-185,H:119-262^25.79%ID^E:3e-09^.^.	UniRef90_L8FS67^UniRef90_L8FS67^Q:1-211,H:117-327^100%ID^E:3e-152^.^.	PF04909.9^Amidohydro_2^Amidohydrolase^31-211^E:2.5e-12	.	.	.	.	GO:0003824^molecular_function^catalytic activity`GO:0008152^biological_process^metabolic process	.	.
GG132|c1_g1	GG132|c1_g1_i1	35.993	110.466	136.383	28.074	0	108.617	sp|A6XIG7|SLMH_RHIRD^sp|A6XIG7|SLMH_RHIRD^Q:236-30,H:26-95^44.29%ID^E:1e-10^.^.	UniRef90_L8FS67^UniRef90_L8FS67^Q:389-3,H:1-129^99.22%ID^E:3e-86^.^.	.	.	.	.	.	.	.	.	.	.	.	.	.
GG1320|c0_g1	GG1320|c0_g1_i1	97.442	0	0	75.63	191.061	0	sp|P24686|BIME_EMENI^sp|P24686|BIME_EMENI^Q:1-270,H:1748-1830^45.56%ID^E:7e-21^.^.	UniRef90_L8FTL0^UniRef90_L8FTL0^Q:1-270,H:1703-1792^100%ID^E:3e-54^.^.	.	.	.	.	.	.	.	.	.	.	.	.	.
GG1320|c1_g1	GG1320|c1_g1_i1	0	254.656	0	0	0	0	.	UniRef90_L8FTL0^UniRef90_L8FTL0^Q:2-223,H:1815-1888^100%ID^E:4e-41^.^.	.	.	.	.	.	.	.	.	.	.	.	.	.
GG1320|c2_g1	GG1320|c2_g1_i1	0	92.427	0	0	117.939	0	.	UniRef90_L8FTL0^UniRef90_L8FTL0^Q:2-211,H:1885-1954^100%ID^E:1e-38^.^.	.	.	.	.	.	.	.	.	.	.	.	.	.
GG1321|c0_g1	GG1321|c0_g1_i1	0	37.774	46.627	115.178	0	0	.	UniRef90_L8G169^UniRef90_L8G169^Q:3-365,H:91-211^100%ID^E:6e-67^.^.	.	GG1321|c0_g1_i1|m.2574	3-365[+]	.	UniRef90_L8G169^UniRef90_L8G169^Q:1-121,H:91-211^100%ID^E:5e-80^.^.	PF10232.4^Med8^Mediator of RNA polymerase II transcription complex subunit 8^2-116^E:2.1e-05	.	.	.	.	GO:0001104^molecular_function^RNA polymerase II transcription cofactor activity`GO:0006357^biological_process^regulation of transcription from RNA polymerase II promoter`GO:0016592^cellular_component^mediator complex	.	.
GG1322|c0_g1	GG1322|c0_g1_i1	0	42.883	105.876	152.639	86.382	56.573	.	UniRef90_L8G0D0^UniRef90_L8G0D0^Q:1-465,H:230-384^100%ID^E:1e-71^.^.	.	GG1322|c0_g1_i1|m.2576	1-468[+]	.	UniRef90_L8G0D0^UniRef90_L8G0D0^Q:1-155,H:230-384^100%ID^E:7e-107^.^.	.	.	.	.	.	.	.	.
GG1322|c0_g2	GG1322|c0_g2_i1	0	0	0	0	0	114.03	.	UniRef90_L8G0D0^UniRef90_L8G0D0^Q:1-312,H:230-333^100%ID^E:1e-52^.^.`UniRef90_L8G0D0^UniRef90_L8G0D0^Q:314-463,H:335-384^100%ID^E:1e-52^.^.	.	.	.	.	.	.	.	.	.	.	.	.	.
GG1322|c1_g1	GG1322|c1_g1_i1	0	416.506	256.4	0	0	0	.	UniRef90_L8G0D0^UniRef90_L8G0D0^Q:59-238,H:137-196^100%ID^E:3e-33^.^.	.	.	.	.	.	.	.	.	.	.	.	.	.
GG1322|c2_g1	GG1322|c2_g1_i1	0	0	132.208	0	279.265	102.793	sp|Q84MB6|DIOX2_ARATH^sp|Q84MB6|DIOX2_ARATH^Q:30-296,H:3-100^32.65%ID^E:2e-09^.^.	UniRef90_L8G0D0^UniRef90_L8G0D0^Q:27-308,H:1-94^100%ID^E:8e-56^.^.	.	GG1322|c2_g1_i1|m.2578	3-308[+]	sp|Q84MB6|DIOX2_ARATH^sp|Q84MB6|DIOX2_ARATH^Q:10-98,H:3-100^32.65%ID^E:2e-09^.^.	UniRef90_L8G0D0^UniRef90_L8G0D0^Q:9-102,H:1-94^100%ID^E:7e-56^.^.	PF14226.1^DIOX_N^non-haem dioxygenase in morphine synthesis N-terminal^15-99^E:6.3e-22	.	.	.	.	.	.	.
GG1323|c0_g1	GG1323|c0_g1_i1	0	0	206.872	23.249	30.651	0	.	UniRef90_L8G432^UniRef90_L8G432^Q:14-427,H:62-199^99.28%ID^E:2e-78^.^.	.	GG1323|c0_g1_i1|m.2579	2-442[+]	.	UniRef90_L8G432^UniRef90_L8G432^Q:6-146,H:63-203^100%ID^E:4e-97^.^.	PF02656.10^DUF202^Domain of unknown function (DUF202)^27-102^E:1.4e-16	.	ExpAA=58.16^PredHel=3^Topology=i37-59o79-98i118-140o	.	.	.	.	.
GG1323|c0_g2	GG1323|c0_g2_i1	110.803	71.037	64.374	0	0	0	.	UniRef90_L8G432^UniRef90_L8G432^Q:14-610,H:1-199^100%ID^E:5e-115^.^.	.	GG1323|c0_g2_i1|m.2580	2-625[+]	.	UniRef90_L8G432^UniRef90_L8G432^Q:5-207,H:1-203^100%ID^E:8e-146^.^.	PF02656.10^DUF202^Domain of unknown function (DUF202)^88-163^E:3.2e-16	.	ExpAA=54.92^PredHel=3^Topology=i98-120o140-159i179-201o	.	.	.	.	.
GG1324|c0_g1	GG1324|c0_g1_i1	123.185	378.361	291.963	48.09	95.026	186.893	sp|O59772|SWS2_SCHPO^sp|O59772|SWS2_SCHPO^Q:73-423,H:1-117^43.59%ID^E:1e-23^.^.	UniRef90_L8FU58^UniRef90_L8FU58^Q:73-429,H:1-119^100%ID^E:4e-80^.^.	.	GG1324|c0_g1_i1|m.2582	73-432[+]	sp|O59772|SWS2_SCHPO^sp|O59772|SWS2_SCHPO^Q:1-117,H:1-117^43.59%ID^E:3e-24^.^.	UniRef90_L8FU58^UniRef90_L8FU58^Q:1-119,H:1-119^100%ID^E:7e-81^.^.	PF00416.17^Ribosomal_S13^Ribosomal protein S13/S18^5-105^E:5.9e-23	.	.	.	.	GO:0003723^molecular_function^RNA binding`GO:0003735^molecular_function^structural constituent of ribosome`GO:0006412^biological_process^translation`GO:0005622^cellular_component^intracellular`GO:0005840^cellular_component^ribosome	.	.
GG1325|c0_g1	GG1325|c0_g1_i1	55.3	42.482	0	108.024	57.068	0	.	UniRef90_L8G946^UniRef90_L8G946^Q:1-501,H:1038-1204^99.4%ID^E:6e-99^.^.	.	GG1325|c0_g1_i1|m.2583	1-504[+]	.	UniRef90_L8G946^UniRef90_L8G946^Q:1-167,H:1038-1204^99.4%ID^E:6e-111^.^.	.	.	.	.	.	.	.	.
GG1326|c0_g1	GG1326|c0_g1_i1	178.517	54.796	33.829	139.262	36.538	0	.	UniRef90_L8FVR1^UniRef90_L8FVR1^Q:3-434,H:5-148^100%ID^E:2e-66^.^.	.	GG1326|c0_g1_i1|m.2584	3-434[+]	.	UniRef90_L8FVR1^UniRef90_L8FVR1^Q:1-144,H:5-148^100%ID^E:5e-95^.^.	.	.	.	.	.	.	.	.
GG1326|c1_g1	GG1326|c1_g1_i1	44.837	23.035	85.248	181.936	181.576	128.204	sp|P39959|YEW0_YEAST^sp|P39959|YEW0_YEAST^Q:931-1134,H:375-442^69.12%ID^E:1e-23^.^.	UniRef90_L8FVR1^UniRef90_L8FVR1^Q:1-1332,H:152-595^100%ID^E:0^.^.	.	GG1326|c1_g1_i1|m.2585	1-1335[+]	sp|P39959|YEW0_YEAST^sp|P39959|YEW0_YEAST^Q:311-378,H:375-442^69.12%ID^E:4e-24^.^.	UniRef90_L8FVR1^UniRef90_L8FVR1^Q:1-444,H:152-595^100%ID^E:0^.^.	PF13912.1^zf-C2H2_6^C2H2-type zinc finger^324-337^E:41`PF00096.21^zf-C2H2^Zinc finger, C2H2 type^325-348^E:4e-05`PF13894.1^zf-C2H2_4^C2H2-type zinc finger^325-348^E:8.6e-05`PF12874.2^zf-met^Zinc-finger of C2H2 type^325-346^E:3.2e-05`PF13465.1^zf-H2C2_2^Zinc-finger double domain^339-365^E:1.3e-05`PF13912.1^zf-C2H2_6^C2H2-type zinc finger^353-376^E:0.0052`PF00096.21^zf-C2H2^Zinc finger, C2H2 type^3…	.	.	.	.	GO:0046872^molecular_function^metal ion binding	.	.
GG1327|c0_g1	GG1327|c0_g1_i1	0	37.384	23.069	57.118	63.759	75.287	.	UniRef90_L8FU63^UniRef90_L8FU63^Q:1-903,H:734-1034^99.67%ID^E:3e-159^.^.	.	GG1327|c0_g1_i1|m.2587	1-906[+]	.	UniRef90_L8FU63^UniRef90_L8FU63^Q:1-301,H:734-1034^99.67%ID^E:0^.^.	.	.	.	.	.	.	.	.
GG1328|c0_g1	GG1328|c0_g1_i1	72.796	55.588	0	0	72.356	0	sp|O74918|RRP45_SCHPO^sp|O74918|RRP45_SCHPO^Q:3-302,H:73-172^48%ID^E:8e-31^.^.	UniRef90_L8G4L9^UniRef90_L8G4L9^Q:3-302,H:73-172^100%ID^E:1e-62^.^.	.	GG1328|c0_g1_i1|m.2590	3-302[+]	sp|O74918|RRP45_SCHPO^sp|O74918|RRP45_SCHPO^Q:1-100,H:73-172^48%ID^E:7e-31^.^.	UniRef90_L8G4L9^UniRef90_L8G4L9^Q:1-100,H:73-172^100%ID^E:1e-62^.^.	PF01138.16^RNase_PH^3' exoribonuclease family, domain 1^3-92^E:4.6e-14	.	.	.	.	.	.	.
GG1329|c0_g1	GG1329|c0_g1_i1	70.846	119.974	121.134	88.871	133.647	65.756	sp|P43557|FMP32_YEAST^sp|P43557|FMP32_YEAST^Q:227-805,H:8-206^43.72%ID^E:3e-38^.^.	UniRef90_L8G2N4^UniRef90_L8G2N4^Q:5-808,H:1-268^100%ID^E:0^.^.	.	GG1329|c0_g1_i1|m.2591	2-811[+]	sp|P43557|FMP32_YEAST^sp|P43557|FMP32_YEAST^Q:76-268,H:8-206^43.72%ID^E:6e-45^.^.	UniRef90_L8G2N4^UniRef90_L8G2N4^Q:2-269,H:1-268^100%ID^E:0^.^.	PF07798.6^DUF1640^Protein of unknown function (DUF1640)^93-269^E:9.3e-65	.	ExpAA=21.58^PredHel=1^Topology=o246-268i	.	.	.	.	.
GG133|c0_g1	GG133|c0_g1_i1	229.928	0	323.126	0	0	0	.	UniRef90_L8G0S1^UniRef90_L8G0S1^Q:253-2,H:17-100^100%ID^E:3e-46^.^.	.	.	.	.	.	.	.	.	.	.	.	.	.
GG1330|c0_g1	GG1330|c0_g1_i1	57.804	0	18.296	90.522	100.371	0	sp|O74421|COQ3_SCHPO^sp|O74421|COQ3_SCHPO^Q:84-647,H:13-191^42.55%ID^E:2e-40^.^.	UniRef90_L8G3T4^UniRef90_L8G3T4^Q:48-647,H:1-200^100%ID^E:4e-145^.^.	.	GG1330|c0_g1_i1|m.2593	3-647[+]	sp|O74421|COQ3_SCHPO^sp|O74421|COQ3_SCHPO^Q:28-215,H:13-191^42.55%ID^E:2e-40^.^.	UniRef90_L8G3T4^UniRef90_L8G3T4^Q:16-215,H:1-200^100%ID^E:3e-145^.^.	PF06325.8^PrmA^Ribosomal protein L11 methyltransferase (PrmA)^97-209^E:8.7e-07`PF13489.1^Methyltransf_23^Methyltransferase domain^101-211^E:2.2e-15`PF08003.6^Methyltransf_9^Protein of unknown function (DUF1698)^102-209^E:2e-07`PF12847.2^Methyltransf_18^Methyltransferase domain^103-208^E:2e-14`PF13847.1^Methyltransf_31^Methyltransferase domain^103-210^E:1.1e-13`PF13659.1^Methyltransf_26^Methyltran…	.	.	.	.	GO:0008276^molecular_function^protein methyltransferase activity`GO:0006479^biological_process^protein methylation`GO:0005737^cellular_component^cytoplasm`GO:0008168^molecular_function^methyltransferase activity`GO:0008152^biological_process^metabolic process	.	.
GG1330|c1_g1	GG1330|c1_g1_i1	106.658	243.483	0	165.521	0	0	.	UniRef90_L8G3T4^UniRef90_L8G3T4^Q:3-212,H:210-279^100%ID^E:7e-31^.^.	.	.	.	.	.	.	.	.	.	.	.	.	.
GG1331|c0_g1	GG1331|c0_g1_i1	0	0	0	0	338.912	0	sp|P11915|NLTP_RAT^sp|P11915|NLTP_RAT^Q:1-249,H:161-243^54.22%ID^E:1e-23^.^.	UniRef90_L8FSA2^UniRef90_L8FSA2^Q:1-252,H:152-235^98.81%ID^E:6e-52^.^.	.	.	.	.	.	.	.	.	.	.	.	.	.
GG1331|c1_g1	GG1331|c1_g1_i1	0	124.126	131.336	144.339	47.854	0	sp|O62742|NLTP_RABIT^sp|O62742|NLTP_RABIT^Q:7-348,H:291-404^67.54%ID^E:7e-45^.^.	UniRef90_L8FSA2^UniRef90_L8FSA2^Q:1-507,H:280-448^100%ID^E:4e-116^.^.	.	GG1331|c1_g1_i1|m.2596	1-525[+]	sp|O62742|NLTP_RABIT^sp|O62742|NLTP_RABIT^Q:3-116,H:291-404^67.54%ID^E:2e-45^.^.	UniRef90_L8FSA2^UniRef90_L8FSA2^Q:1-174,H:280-453^100%ID^E:2e-120^.^.	PF02803.13^Thiolase_C^Thiolase, C-terminal domain^2-84^E:2.7e-09	.	.	.	.	GO:0016747^molecular_function^transferase activity, transferring acyl groups other than amino-acyl groups`GO:0008152^biological_process^metabolic process	.	.
GG1332|c0_g1	GG1332|c0_g1_i1	879.937	600.465	525.127	1780.71	1104.09	937.682	.	UniRef90_L8G5C0^UniRef90_L8G5C0^Q:155-364,H:37-106^100%ID^E:6e-09^.^.	.	GG1332|c0_g1_i1|m.2598	2-412[+]	.	UniRef90_L8G5C0^UniRef90_L8G5C0^Q:16-136,H:1-121^100%ID^E:6e-71^.^.	.	sigP:1^33^0.793^YES	.	.	.	.	.	.
GG1333|c0_g1	GG1333|c0_g1_i1	23.804	164.697	112.951	74.475	24.67	72.812	sp|Q10498|F203A_SCHPO^sp|Q10498|F203A_SCHPO^Q:2-397,H:207-338^56.82%ID^E:4e-34^.^.	UniRef90_L8FT46^UniRef90_L8FT46^Q:2-511,H:207-376^100%ID^E:3e-96^.^.	.	GG1333|c0_g1_i1|m.2599	2-514[+]	sp|Q10498|F203A_SCHPO^sp|Q10498|F203A_SCHPO^Q:1-132,H:207-338^56.82%ID^E:1e-43^.^.	UniRef90_L8FT46^UniRef90_L8FT46^Q:1-170,H:207-376^100%ID^E:2e-116^.^.	PF04063.9^DUF383^Domain of unknown function (DUF383)^1-72^E:3.2e-30`PF04064.8^DUF384^Domain of unknown function (DUF384)^77-132^E:8.7e-22	.	.	.	.	.	.	.
GG1333|c1_g1	GG1333|c1_g1_i1	53.01	121.773	100.202	82.513	0	236.215	sp|Q10498|F203A_SCHPO^sp|Q10498|F203A_SCHPO^Q:37-351,H:2-108^38.89%ID^E:6e-12^.^.	UniRef90_L8FT46^UniRef90_L8FT46^Q:31-351,H:1-107^100%ID^E:4e-66^.^.	.	GG1333|c1_g1_i1|m.2600	31-351[+]	sp|Q10498|F203A_SCHPO^sp|Q10498|F203A_SCHPO^Q:3-107,H:2-108^38.89%ID^E:4e-12^.^.	UniRef90_L8FT46^UniRef90_L8FT46^Q:1-107,H:1-107^100%ID^E:2e-66^.^.	.	.	.	.	.	.	.	.
GG1334|c0_g1	GG1334|c0_g1_i1	206.753	199.285	232.194	164.851	158.644	117.122	sp|A4RM69|EIF3A_MAGO7^sp|A4RM69|EIF3A_MAGO7^Q:53-3232,H:6-1071^71.05%ID^E:0^.^.	UniRef90_L8FZP9^UniRef90_L8FZP9^Q:53-3232,H:6-1065^100%ID^E:0^.^.	.	GG1334|c0_g1_i1|m.2601	2-3235[+]	sp|Q2H6G4|EIF3A_CHAGB^sp|Q2H6G4|EIF3A_CHAGB^Q:13-1075,H:1-1060^70.36%ID^E:0^.^.	UniRef90_L8FZP9^UniRef90_L8FZP9^Q:13-1077,H:1-1065^100%ID^E:0^.^.	PF01399.22^PCI^PCI domain^413-532^E:2.8e-08	.	.	.	.	GO:0005515^molecular_function^protein binding	.	.
GG1335|c0_g1	GG1335|c0_g1_i1	44.72	102.829	126.936	104.51	0	0	sp|Q03149|WA_EMENI^sp|Q03149|WA_EMENI^Q:9-374,H:2009-2142^39.26%ID^E:5e-21^.^.	UniRef90_L8G0G7^UniRef90_L8G0G7^Q:3-383,H:2070-2196^100%ID^E:4e-82^.^.	.	GG1335|c0_g1_i1|m.2607	3-383[+]	sp|Q03149|WA_EMENI^sp|Q03149|WA_EMENI^Q:3-124,H:2009-2142^39.26%ID^E:5e-21^.^.	UniRef90_L8G0G7^UniRef90_L8G0G7^Q:1-127,H:2070-2196^100%ID^E:4e-82^.^.	.	.	.	.	.	.	.	.
GG1335|c1_g1	GG1335|c1_g1_i1	83.483	0	0	64.836	247.363	0	sp|Q03149|WA_EMENI^sp|Q03149|WA_EMENI^Q:22-285,H:1882-1969^59.09%ID^E:2e-29^.^.	UniRef90_L8G0G7^UniRef90_L8G0G7^Q:1-285,H:1939-2033^100%ID^E:4e-58^.^.	.	.	.	.	.	.	.	.	.	.	.	.	.
GG1336|c0_g1	GG1336|c0_g1_i1	49.046	150.296	0	114.557	0	438.587	.	UniRef90_L8FW37^UniRef90_L8FW37^Q:83-340,H:181-266^100%ID^E:5e-30^.^.	.	GG1336|c0_g1_i1|m.2609	2-364[+]	.	UniRef90_L8FW37^UniRef90_L8FW37^Q:1-120,H:154-273^99.17%ID^E:4e-72^.^.	.	.	ExpAA=24.47^PredHel=1^Topology=o20-42i	.	.	.	.	.
GG1336|c1_g1	GG1336|c1_g1_i1	88.768	202.985	0	344.593	0	257.138	.	UniRef90_L8FW37^UniRef90_L8FW37^Q:5-280,H:1-92^100%ID^E:7e-47^.^.	.	.	.	.	.	.	.	.	.	.	.	.	.
GG1337|c0_g1	GG1337|c0_g1_i1	0	48.423	0	0	75.047	0	sp|C8V213|MDJ1_EMENI^sp|C8V213|MDJ1_EMENI^Q:102-680,H:216-406^68.91%ID^E:7e-78^.^.	UniRef90_L8G894^UniRef90_L8G894^Q:99-680,H:219-412^99.48%ID^E:8e-115^.^.	.	GG1337|c0_g1_i1|m.2612	3-680[+]	sp|C8V213|MDJ1_EMENI^sp|C8V213|MDJ1_EMENI^Q:8-226,H:192-406^64.84%ID^E:8e-91^.^.	UniRef90_L8G894^UniRef90_L8G894^Q:1-226,H:187-412^99.56%ID^E:5e-157^.^.	PF00684.14^DnaJ_CXXCXGXG^DnaJ central domain^73-136^E:1.2e-11	.	.	.	.	GO:0031072^molecular_function^heat shock protein binding`GO:0051082^molecular_function^unfolded protein binding	.	.
GG1337|c0_g2	GG1337|c0_g2_i1	89.908	48.423	102.446	98.588	0	138.445	sp|C8V213|MDJ1_EMENI^sp|C8V213|MDJ1_EMENI^Q:102-680,H:216-406^69.43%ID^E:4e-79^.^.	UniRef90_L8G894^UniRef90_L8G894^Q:99-680,H:219-412^100%ID^E:4e-116^.^.	.	GG1337|c0_g2_i1|m.2614	3-680[+]	sp|C8V213|MDJ1_EMENI^sp|C8V213|MDJ1_EMENI^Q:8-226,H:192-406^65.3%ID^E:3e-92^.^.	UniRef90_L8G894^UniRef90_L8G894^Q:1-226,H:187-412^100%ID^E:3e-158^.^.	PF00684.14^DnaJ_CXXCXGXG^DnaJ central domain^73-136^E:2.3e-11	.	.	.	.	GO:0031072^molecular_function^heat shock protein binding`GO:0051082^molecular_function^unfolded protein binding	.	.
GG1337|c1_g1	GG1337|c1_g1_i1	0	72.691	149.573	49.275	0	47.843	sp|C8V213|MDJ1_EMENI^sp|C8V213|MDJ1_EMENI^Q:2-331,H:402-523^60.66%ID^E:4e-38^.^.	UniRef90_L8G894^UniRef90_L8G894^Q:2-409,H:408-543^100%ID^E:2e-74^.^.	.	GG1337|c1_g1_i1|m.2616	2-454[+]	sp|C8V213|MDJ1_EMENI^sp|C8V213|MDJ1_EMENI^Q:1-110,H:402-523^60.66%ID^E:3e-40^.^.	UniRef90_L8G894^UniRef90_L8G894^Q:1-150,H:408-557^100%ID^E:4e-97^.^.	PF01556.13^CTDII^DnaJ C terminal domain^1-60^E:3.8e-13	.	.	.	.	.	.	.
GG1338|c0_g1	GG1338|c0_g1_i1	0	13.722	135.501	1466.97	1507.76	11703	.	UniRef90_L8FSJ0^UniRef90_L8FSJ0^Q:48-635,H:1-196^100%ID^E:1e-128^.^.	.	GG1338|c0_g1_i1|m.2617	3-638[+]	.	UniRef90_L8FSJ0^UniRef90_L8FSJ0^Q:16-211,H:1-196^100%ID^E:3e-139^.^.	.	.	.	.	.	.	.	.
GG1339|c0_g1	GG1339|c0_g1_i1	904.145	601.688	646.536	613.362	2244.96	2790.57	sp|P18700|TBB_STRPU^sp|P18700|TBB_STRPU^Q:1-315,H:110-214^99.05%ID^E:4e-73^.^.	UniRef90_A0MZN8^UniRef90_A0MZN8^Q:1-315,H:57-161^98.1%ID^E:8e-72^.^.	.	GG1339|c0_g1_i1|m.2619	1-315[+]	sp|P18700|TBB_STRPU^sp|P18700|TBB_STRPU^Q:1-105,H:110-214^99.05%ID^E:3e-73^.^.	UniRef90_A0MZN8^UniRef90_A0MZN8^Q:1-105,H:57-161^98.1%ID^E:7e-72^.^.	PF03953.12^Tubulin_C^Tubulin C-terminal domain^1-104^E:4.5e-40	.	.	.	.	.	.	.
GG1339|c0_g2	GG1339|c0_g2_i1	0	0	0	0	27344.8	0	sp|P18700|TBB_STRPU^sp|P18700|TBB_STRPU^Q:1-315,H:110-214^99.05%ID^E:4e-73^.^.	UniRef90_A0MZN8^UniRef90_A0MZN8^Q:1-315,H:57-161^98.1%ID^E:8e-72^.^.	.	GG1339|c0_g2_i1|m.2622	1-315[+]	sp|P18700|TBB_STRPU^sp|P18700|TBB_STRPU^Q:1-105,H:110-214^99.05%ID^E:3e-73^.^.	UniRef90_A0MZN8^UniRef90_A0MZN8^Q:1-105,H:57-161^98.1%ID^E:7e-72^.^.	PF03953.12^Tubulin_C^Tubulin C-terminal domain^1-104^E:4.5e-40	.	.	.	.	.	.	.
GG1339|c0_g3	GG1339|c0_g3_i1	101086	52708.9	70211.6	79021.6	22789.3	100184	sp|P18700|TBB_STRPU^sp|P18700|TBB_STRPU^Q:1-315,H:110-214^99.05%ID^E:4e-73^.^.	UniRef90_A0MZN8^UniRef90_A0MZN8^Q:1-315,H:57-161^98.1%ID^E:8e-72^.^.	.	GG1339|c0_g3_i1|m.2625	1-315[+]	sp|P18700|TBB_STRPU^sp|P18700|TBB_STRPU^Q:1-105,H:110-214^99.05%ID^E:3e-73^.^.	UniRef90_A0MZN8^UniRef90_A0MZN8^Q:1-105,H:57-161^98.1%ID^E:7e-72^.^.	PF03953.12^Tubulin_C^Tubulin C-terminal domain^1-104^E:4.5e-40	.	.	.	.	.	.	.
GG1339|c1_g1	GG1339|c1_g1_i1	170.643	188.924	293.933	903.905	695.944	215.406	sp|P16040|TBB_BLUGH^sp|P16040|TBB_BLUGH^Q:49-1020,H:1-324^95.99%ID^E:0^.^.	UniRef90_D5GIK8^UniRef90_D5GIK8^Q:49-1020,H:1-324^93.21%ID^E:0^.^.	.	GG1339|c1_g1_i1|m.2628	1-1020[+]	sp|P53376|TBB_RHYSE^sp|P53376|TBB_RHYSE^Q:17-340,H:1-324^96.3%ID^E:0^.^.	UniRef90_D5GIK8^UniRef90_D5GIK8^Q:17-340,H:1-324^93.21%ID^E:0^.^.	PF10644.4^Misat_Tub_SegII^Misato Segment II tubulin-like domain^18-88^E:2.9e-05`PF00091.20^Tubulin^Tubulin/FtsZ family, GTPase domain^19-238^E:4.4e-70`PF03953.12^Tubulin_C^Tubulin C-terminal domain^277-340^E:3.6e-23	.	.	.	.	GO:0003924^molecular_function^GTPase activity	.	.
GG1339|c1_g1	GG1339|c1_g1_i1	170.643	188.924	293.933	903.905	695.944	215.406	sp|P16040|TBB_BLUGH^sp|P16040|TBB_BLUGH^Q:49-1020,H:1-324^95.99%ID^E:0^.^.	UniRef90_D5GIK8^UniRef90_D5GIK8^Q:49-1020,H:1-324^93.21%ID^E:0^.^.	.	GG1339|c1_g1_i1|m.2629	1-1020[-]	.	UniRef90_T1E9S0^UniRef90_T1E9S0^Q:1-271,H:223-493^48.34%ID^E:1e-74^.^.	.	.	.	.	.	.	.	.
GG1339|c2_g1	GG1339|c2_g1_i1	423.991	223.964	201.09	1263.36	1478.53	1292.69	sp|P53373|TBB_BOTFU^sp|P53373|TBB_BOTFU^Q:3-416,H:289-426^98.55%ID^E:6e-96^.^.	UniRef90_C1G6U5^UniRef90_C1G6U5^Q:3-416,H:172-309^97.1%ID^E:1e-95^.^.	.	GG1339|c2_g1_i1|m.2630	3-479[+]	sp|P53375|TBB_PENDI^sp|P53375|TBB_PENDI^Q:1-158,H:289-446^93.04%ID^E:2e-104^.^.	UniRef90_C4JTY1^UniRef90_C4JTY1^Q:1-148,H:206-353^95.27%ID^E:2e-101^.^.	PF03953.12^Tubulin_C^Tubulin C-terminal domain^1-94^E:1.3e-36	.	.	.	.	.	.	.
GG134|c0_g1	GG134|c0_g1_i1	0	212.4	0	0	0	0	.	UniRef90_L8GCX4^UniRef90_L8GCX4^Q:273-100,H:4-61^100%ID^E:1e-33^.^.	.	.	.	.	.	.	.	.	.	.	.	.	.
GG1340|c0_g1	GG1340|c0_g1_i1	130.856	95.531	78.584	37.869	29.127	118.252	sp|Q99144|PEX5_YARLI^sp|Q99144|PEX5_YARLI^Q:105-1457,H:185-598^50.11%ID^E:1e-124^.^.	UniRef90_L8GCQ8^UniRef90_L8GCQ8^Q:93-1457,H:197-651^100%ID^E:0^.^.	.	GG1340|c0_g1_i1|m.2632	3-1460[+]	sp|Q99144|PEX5_YARLI^sp|Q99144|PEX5_YARLI^Q:21-485,H:171-598^49.69%ID^E:4e-134^.^.	UniRef90_L8GCQ8^UniRef90_L8GCQ8^Q:1-485,H:167-651^100%ID^E:0^.^.	PF13181.1^TPR_8^Tetratricopeptide repeat^194-226^E:0.25`PF00515.23^TPR_1^Tetratricopeptide repeat^195-226^E:0.0014`PF07719.12^TPR_2^Tetratricopeptide repeat^195-226^E:0.019`PF07719.12^TPR_2^Tetratricopeptide repeat^307-332^E:0.047`PF00515.23^TPR_1^Tetratricopeptide repeat^308-331^E:0.0049`PF13424.1^TPR_12^Tetratricopeptide repeat^309-376^E:1.2e-08`PF13414.1^TPR_11^TPR repeat^348-408^E:1.3e-09`PF0…	.	.	.	.	GO:0005515^molecular_function^protein binding	.	.
GG1341|c0_g1	GG1341|c0_g1_i1	238.207	60.583	74.752	0	0	0	.	UniRef90_L8FP19^UniRef90_L8FP19^Q:182-250,H:127-149^86.96%ID^E:8e-06^.^.	.	.	.	.	.	.	.	.	.	.	.	.	.
GG1342|c0_g1	GG1342|c0_g1_i1	55.513	113.889	122.996	57.973	19.297	56.953	sp|A6SL49|DAPB_BOTFB^sp|A6SL49|DAPB_BOTFB^Q:3-602,H:720-919^84%ID^E:8e-114^.^.	UniRef90_L8G0Y6^UniRef90_L8G0Y6^Q:3-620,H:705-910^100%ID^E:8e-144^.^.	.	GG1342|c0_g1_i1|m.2635	3-623[+]	sp|A6SL49|DAPB_BOTFB^sp|A6SL49|DAPB_BOTFB^Q:1-200,H:720-919^84%ID^E:3e-114^.^.	UniRef90_L8G0Y6^UniRef90_L8G0Y6^Q:1-206,H:705-910^100%ID^E:4e-144^.^.	PF00326.16^Peptidase_S9^Prolyl oligopeptidase family^1-184^E:8.3e-48`PF12695.2^Abhydrolase_5^Alpha/beta hydrolase family^22-160^E:8.3e-08	.	.	.	.	GO:0008236^molecular_function^serine-type peptidase activity`GO:0006508^biological_process^proteolysis	.	.
GG1343|c0_g1	GG1343|c0_g1_i1	185.411	72.938	532.036	270.371	0	288.013	sp|Q5B187|TIM16_EMENI^sp|Q5B187|TIM16_EMENI^Q:45-449,H:1-130^65.93%ID^E:4e-36^.^.	UniRef90_L8G7P6^UniRef90_L8G7P6^Q:21-449,H:26-168^100%ID^E:3e-64^.^.	.	GG1343|c0_g1_i1|m.2636	3-455[+]	sp|Q7S6S4|TIM16_NEUCR^sp|Q7S6S4|TIM16_NEUCR^Q:15-149,H:1-136^64.71%ID^E:3e-57^.^.	UniRef90_L8G7P6^UniRef90_L8G7P6^Q:1-149,H:20-168^99.33%ID^E:3e-104^.^.	PF03656.8^Pam16^Pam16^15-140^E:2e-36	.	.	.	.	.	.	.
GG1343|c0_g1	GG1343|c0_g1_i2	185.411	72.938	532.036	270.371	0	288.013	sp|Q5B187|TIM16_EMENI^sp|Q5B187|TIM16_EMENI^Q:45-464,H:1-135^66.43%ID^E:2e-39^.^.	UniRef90_L8G7P6^UniRef90_L8G7P6^Q:21-464,H:26-173^100%ID^E:4e-68^.^.	.	GG1343|c0_g1_i2|m.2637	3-467[+]	sp|Q7S6S4|TIM16_NEUCR^sp|Q7S6S4|TIM16_NEUCR^Q:15-154,H:1-141^64.54%ID^E:1e-60^.^.	UniRef90_L8G7P6^UniRef90_L8G7P6^Q:1-154,H:20-173^99.35%ID^E:4e-108^.^.	PF03656.8^Pam16^Pam16^15-140^E:2.1e-36	.	.	.	.	.	.	.
GG1344|c0_g1	GG1344|c0_g1_i1	77.229	0	73.135	90.327	39.406	58.114	sp|O59745|YN29_SCHPO^sp|O59745|YN29_SCHPO^Q:39-416,H:30-145^29.69%ID^E:2e-06^.^.	UniRef90_L8GAH1^UniRef90_L8GAH1^Q:3-416,H:5-142^100%ID^E:8e-82^.^.	.	GG1344|c0_g1_i1|m.2638	3-416[+]	sp|O59745|YN29_SCHPO^sp|O59745|YN29_SCHPO^Q:13-138,H:30-145^30.47%ID^E:7e-09^.^.	UniRef90_L8GAH1^UniRef90_L8GAH1^Q:1-138,H:5-142^100%ID^E:1e-93^.^.	.	sigP:1^19^0.858^YES	.	.	.	.	.	.
GG1344|c1_g1	GG1344|c1_g1_i1	130.579	0	0	202.535	252.306	0	sp|O59745|YN29_SCHPO^sp|O59745|YN29_SCHPO^Q:55-243,H:150-210^39.68%ID^E:6e-08^.^.	UniRef90_L8GAH1^UniRef90_L8GAH1^Q:52-243,H:193-256^100%ID^E:6e-36^.^.	.	.	.	.	.	.	.	.	.	.	.	.	.
GG1345|c0_g1	GG1345|c0_g1_i1	0	0	0	180.344	93.867	276.766	sp|Q9CQ18|RNH2C_MOUSE^sp|Q9CQ18|RNH2C_MOUSE^Q:83-310,H:32-104^33.77%ID^E:8e-06^.^.	UniRef90_L8G7I3^UniRef90_L8G7I3^Q:29-376,H:1-116^100%ID^E:9e-70^.^.	.	GG1345|c0_g1_i1|m.2639	29-376[+]	sp|Q9CQ18|RNH2C_MOUSE^sp|Q9CQ18|RNH2C_MOUSE^Q:19-115,H:32-122^33.67%ID^E:4e-08^.^.	UniRef90_L8G7I3^UniRef90_L8G7I3^Q:1-116,H:1-116^100%ID^E:9e-82^.^.	PF08615.6^RNase_H2_suC^Ribonuclease H2 non-catalytic subunit (Ylr154p-like)^16-115^E:4.5e-19	.	.	.	.	.	.	.
GG1346|c0_g1	GG1346|c0_g1_i1	54.459	62.752	25.822	0	84.336	82.95	sp|Q5EAR5|TRPT1_DANRE^sp|Q5EAR5|TRPT1_DANRE^Q:5-499,H:41-188^36.36%ID^E:2e-25^.^.	UniRef90_L8G127^UniRef90_L8G127^Q:2-496,H:69-233^100%ID^E:2e-103^.^.	.	GG1346|c0_g1_i1|m.2641	2-511[+]	sp|Q5EAR5|TRPT1_DANRE^sp|Q5EAR5|TRPT1_DANRE^Q:2-166,H:41-188^36.97%ID^E:4e-26^.^.	UniRef90_L8G127^UniRef90_L8G127^Q:1-165,H:69-233^100%ID^E:7e-116^.^.	PF01885.11^PTS_2-RNA^RNA 2'-phosphotransferase, Tpt1 / KptA family^1-170^E:1.9e-50	.	.	.	.	GO:0016772^molecular_function^transferase activity, transferring phosphorus-containing groups`GO:0006388^biological_process^tRNA splicing, via endonucleolytic cleavage and ligation	.	.
GG1347|c0_g1	GG1347|c0_g1_i1	3412.8	4250.83	3008.05	9068.57	5964.59	4456.56	sp|Q7RZS0|RL10A_NEUCR^sp|Q7RZS0|RL10A_NEUCR^Q:56-262,H:2-70^86.96%ID^E:5e-37^.^.	UniRef90_L8G8Y1^UniRef90_L8G8Y1^Q:50-262,H:1-71^100%ID^E:1e-43^.^.	.	.	.	.	.	.	.	.	.	.	.	.	.
GG1347|c1_g1	GG1347|c1_g1_i1	2371.88	2024.09	1999.17	3362.17	2895.85	4272.06	sp|Q7RZS0|RL10A_NEUCR^sp|Q7RZS0|RL10A_NEUCR^Q:2-439,H:72-217^86.99%ID^E:1e-77^.^.	UniRef90_L8G8Y1^UniRef90_L8G8Y1^Q:2-439,H:73-218^100%ID^E:4e-87^.^.	.	GG1347|c1_g1_i1|m.2643	2-442[+]	sp|Q7RZS0|RL10A_NEUCR^sp|Q7RZS0|RL10A_NEUCR^Q:1-146,H:72-217^86.99%ID^E:2e-78^.^.	UniRef90_L8G8Y1^UniRef90_L8G8Y1^Q:1-146,H:73-218^100%ID^E:4e-99^.^.	PF00687.16^Ribosomal_L1^Ribosomal protein L1p/L10e family^6-142^E:5.8e-37	.	.	.	.	.	.	.
GG1348|c0_g1	GG1348|c0_g1_i1	85.678	130.653	0	133.059	0	497.318	.	UniRef90_L8G9P2^UniRef90_L8G9P2^Q:18-275,H:1-86^98.84%ID^E:1e-37^.^.	.	.	.	.	.	.	.	.	.	.	.	.	.
GG1349|c0_g1	GG1349|c0_g1_i1	0	0	0	0	84.719	0	sp|P78811|UGPA1_SCHPO^sp|P78811|UGPA1_SCHPO^Q:84-977,H:10-309^69.67%ID^E:1e-150^.^.	UniRef90_L8FVK5^UniRef90_L8FVK5^Q:3-977,H:4-328^100%ID^E:0^.^.	.	GG1349|c0_g1_i1|m.2645	3-977[+]	sp|P78811|UGPA1_SCHPO^sp|P78811|UGPA1_SCHPO^Q:20-325,H:2-309^68.51%ID^E:3e-151^.^.	UniRef90_L8FVK5^UniRef90_L8FVK5^Q:1-325,H:4-328^100%ID^E:0^.^.	PF01704.13^UDPGP^UTP--glucose-1-phosphate uridylyltransferase^74-325^E:1.8e-111	.	.	.	.	GO:0070569^molecular_function^uridylyltransferase activity`GO:0008152^biological_process^metabolic process	.	.
GG1349|c0_g2	GG1349|c0_g2_i1	50.058	178.409	83.288	275.283	223.879	263.886	sp|P78811|UGPA1_SCHPO^sp|P78811|UGPA1_SCHPO^Q:84-1574,H:10-506^71.2%ID^E:0^.^.	UniRef90_L8FVK5^UniRef90_L8FVK5^Q:3-1574,H:4-527^100%ID^E:0^.^.	.	GG1349|c0_g2_i1|m.2650	675-1574[-]	.	UniRef90_A5DLW4^UniRef90_A5DLW4^Q:172-254,H:92-174^31.33%ID^E:1e-08^.^.	.	.	.	.	.	.	.	.
GG1349|c0_g2	GG1349|c0_g2_i1	50.058	178.409	83.288	275.283	223.879	263.886	sp|P78811|UGPA1_SCHPO^sp|P78811|UGPA1_SCHPO^Q:84-1574,H:10-506^71.2%ID^E:0^.^.	UniRef90_L8FVK5^UniRef90_L8FVK5^Q:3-1574,H:4-527^100%ID^E:0^.^.	.	GG1349|c0_g2_i1|m.2649	3-1577[+]	sp|P78811|UGPA1_SCHPO^sp|P78811|UGPA1_SCHPO^Q:20-524,H:2-506^70.47%ID^E:0^.^.	UniRef90_L8FVK5^UniRef90_L8FVK5^Q:1-524,H:4-527^100%ID^E:0^.^.	PF01704.13^UDPGP^UTP--glucose-1-phosphate uridylyltransferase^74-489^E:2.8e-183	.	.	.	.	GO:0070569^molecular_function^uridylyltransferase activity`GO:0008152^biological_process^metabolic process	.	.
GG135|c0_g1	GG135|c0_g1_i1	198.676	0	0	412.526	246.643	0	.	UniRef90_L8GAS2^UniRef90_L8GAS2^Q:160-2,H:147-199^94.34%ID^E:1e-31^.^.`UniRef90_L8GAS2^UniRef90_L8GAS2^Q:276-202,H:124-148^92%ID^E:1e-31^.^.	.	.	.	.	.	.	.	.	.	.	.	.	.
GG1350|c0_g1	GG1350|c0_g1_i1	47.032	72.075	133.443	0	0	70.213	.	UniRef90_L8FRD3^UniRef90_L8FRD3^Q:2-373,H:849-972^100%ID^E:5e-43^.^.	.	GG1350|c0_g1_i1|m.2653	2-373[+]	.	UniRef90_L8FRD3^UniRef90_L8FRD3^Q:1-124,H:849-972^100%ID^E:4e-76^.^.	.	.	.	.	.	.	.	.
GG1351|c0_g1	GG1351|c0_g1_i1	0	0	56.878	46.848	60.395	0	sp|Q1DU03|SET2_COCIM^sp|Q1DU03|SET2_COCIM^Q:1-324,H:341-448^78.7%ID^E:5e-54^.^.	UniRef90_L8FRD3^UniRef90_L8FRD3^Q:1-330,H:339-448^100%ID^E:3e-69^.^.	.	GG1351|c0_g1_i1|m.2655	1-330[+]	sp|Q1DU03|SET2_COCIM^sp|Q1DU03|SET2_COCIM^Q:1-108,H:341-448^78.7%ID^E:4e-54^.^.	UniRef90_L8FRD3^UniRef90_L8FRD3^Q:1-110,H:339-448^100%ID^E:3e-69^.^.	.	.	.	.	.	.	.	.
GG1352|c0_g1	GG1352|c0_g1_i1	46.254	142.227	65.844	36.179	71.954	70.789	.	UniRef90_L8G2A0^UniRef90_L8G2A0^Q:2-571,H:233-422^100%ID^E:1e-109^.^.	.	GG1352|c0_g1_i1|m.2657	2-571[+]	.	UniRef90_L8G2A0^UniRef90_L8G2A0^Q:1-190,H:233-422^100%ID^E:1e-129^.^.	.	.	.	.	.	.	.	.
GG1352|c1_g1	GG1352|c1_g1_i1	0	92.375	57.025	70.456	185.707	136.976	.	UniRef90_L8G2A0^UniRef90_L8G2A0^Q:2-481,H:80-239^100%ID^E:2e-106^.^.	.	GG1352|c1_g1_i1|m.2658	2-481[+]	.	UniRef90_L8G2A0^UniRef90_L8G2A0^Q:1-160,H:80-239^100%ID^E:2e-106^.^.	PF10392.4^COG5^Golgi transport complex subunit 5^1-73^E:9.7e-16`PF07671.6^DUF1601^Protein of unknown function (DUF1601)^45-65^E:0.052	.	.	.	.	GO:0006891^biological_process^intra-Golgi vesicle-mediated transport`GO:0017119^cellular_component^Golgi transport complex	.	.
GG1353|c0_g1	GG1353|c0_g1_i1	62.674	0	177.443	97.453	62.712	0	.	UniRef90_L8G1V4^UniRef90_L8G1V4^Q:1-324,H:323-430^100%ID^E:2e-65^.^.	.	GG1353|c0_g1_i1|m.2659	1-324[+]	.	UniRef90_L8G1V4^UniRef90_L8G1V4^Q:1-108,H:323-430^100%ID^E:2e-65^.^.	.	.	.	.	.	.	.	.
GG1353|c1_g1	GG1353|c1_g1_i1	130.473	182.674	33.809	46.528	99.726	73.603	.	UniRef90_L8G1V4^UniRef90_L8G1V4^Q:2-934,H:428-738^100%ID^E:5e-156^.^.	.	GG1353|c1_g1_i1|m.2661	2-934[+]	.	UniRef90_L8G1V4^UniRef90_L8G1V4^Q:1-311,H:428-738^100%ID^E:0^.^.	.	.	.	.	.	.	.	.
GG1353|c2_g1	GG1353|c2_g1_i1	0	71.458	176.238	0	0	0	.	UniRef90_L8G1V4^UniRef90_L8G1V4^Q:1-273,H:194-284^100%ID^E:3e-53^.^.	.	.	.	.	.	.	.	.	.	.	.	.	.
GG1354|c0_g1	GG1354|c0_g1_i1	0	0	55.114	272.351	0	0	.	UniRef90_L8GA11^UniRef90_L8GA11^Q:3-335,H:103-213^100%ID^E:4e-48^.^.	.	GG1354|c0_g1_i1|m.2665	3-335[+]	.	UniRef90_L8GA11^UniRef90_L8GA11^Q:1-111,H:103-213^100%ID^E:1e-63^.^.	.	.	.	.	.	.	.	.
GG1354|c1_g1	GG1354|c1_g1_i1	0	0	143.723	236.676	0	0	.	UniRef90_L8GA11^UniRef90_L8GA11^Q:97-360,H:19-106^100%ID^E:1e-25^.^.	.	.	.	.	.	.	.	.	.	.	.	.	.
GG1355|c0_g1	GG1355|c0_g1_i1	30.175	0	0	313.394	248.419	0	.	UniRef90_L8GA11^UniRef90_L8GA11^Q:1-219,H:203-284^71.95%ID^E:3e-19^.^.`UniRef90_L8GA11^UniRef90_L8GA11^Q:28-225,H:193-241^65.15%ID^E:3e-12^.^.`UniRef90_L8GA11^UniRef90_L8GA11^Q:1-219,H:257-336^52.5%ID^E:7e-07^.^.	.	.	.	.	.	.	.	.	.	.	.	.	.
GG1355|c0_g1	GG1355|c0_g1_i2	30.175	0	0	313.394	248.419	0	.	UniRef90_L8GA11^UniRef90_L8GA11^Q:1-435,H:203-363^58.39%ID^E:2e-35^.^.`UniRef90_L8GA11^UniRef90_L8GA11^Q:28-435,H:193-318^57.34%ID^E:2e-31^.^.`UniRef90_L8GA11^UniRef90_L8GA11^Q:1-420,H:309-472^42.68%ID^E:5e-16^.^.`UniRef90_L8GA11^UniRef90_L8GA11^Q:1-414,H:418-553^39.6%ID^E:7e-12^.^.`UniRef90_L8GA11^UniRef90_L8GA11^Q:205-480,H:157-281^46.4%ID^E:2e-08^.^.	.	GG1355|c0_g1_i2|m.2668	1-480[+]	.	UniRef90_L8GA11^UniRef90_L8GA11^Q:1-160,H:203-378^57.95%ID^E:1e-45^.^.`UniRef90_L8GA11^UniRef90_L8GA11^Q:1-160,H:146-281^56.25%ID^E:3e-35^.^.`UniRef90_L8GA11^UniRef90_L8GA11^Q:1-160,H:309-480^41.9%ID^E:5e-22^.^.`UniRef90_L8GA11^UniRef90_L8GA11^Q:1-138,H:418-553^43.33%ID^E:3e-15^.^.	.	.	.	.	.	.	.	.
GG1355|c0_g2	GG1355|c0_g2_i1	35.823	27.588	11.348	206.079	276.06	55.567	.	UniRef90_L8GA11^UniRef90_L8GA11^Q:45-929,H:217-511^99.66%ID^E:0^.^.`UniRef90_L8GA11^UniRef90_L8GA11^Q:3-653,H:248-559^33.65%ID^E:1e-25^.^.	.	GG1355|c0_g2_i1|m.2667	3-929[+]	.	UniRef90_L8GA11^UniRef90_L8GA11^Q:15-309,H:217-511^99.66%ID^E:0^.^.`UniRef90_L8GA11^UniRef90_L8GA11^Q:1-217,H:248-559^33.65%ID^E:1e-25^.^.	.	.	.	.	.	.	.	.
GG1356|c0_g1	GG1356|c0_g1_i1	313.198	118.679	0	0	599.582	0	.	UniRef90_L8G4W2^UniRef90_L8G4W2^Q:2-229,H:1-76^100%ID^E:2e-46^.^.	.	.	.	.	.	.	.	.	.	.	.	.	.
GG1357|c0_g1	GG1357|c0_g1_i1	0	261.019	250.637	117.926	231.654	455.535	sp|O17606|YK4P_CAEEL^sp|O17606|YK4P_CAEEL^Q:37-420,H:170-297^43.08%ID^E:2e-30^.^.	UniRef90_L8G0I3^UniRef90_L8G0I3^Q:1-417,H:181-319^99.28%ID^E:5e-94^.^.	.	GG1357|c0_g1_i1|m.2670	1-420[+]	sp|O17606|YK4P_CAEEL^sp|O17606|YK4P_CAEEL^Q:13-140,H:170-297^43.08%ID^E:2e-30^.^.	UniRef90_L8G0I3^UniRef90_L8G0I3^Q:1-139,H:181-319^99.28%ID^E:4e-94^.^.	PF03690.8^UPF0160^Uncharacterised protein family (UPF0160)^9-140^E:1.4e-37	.	.	.	.	.	.	.
GG1357|c1_g1	GG1357|c1_g1_i1	0	46.337	57.211	70.689	0	0	sp|Q9HB07|MYG1_HUMAN^sp|Q9HB07|MYG1_HUMAN^Q:32-460,H:69-209^51.01%ID^E:1e-34^.^.	UniRef90_L8G0I3^UniRef90_L8G0I3^Q:2-481,H:28-187^100%ID^E:3e-102^.^.	.	GG1357|c1_g1_i1|m.2671	2-481[+]	sp|Q9HB07|MYG1_HUMAN^sp|Q9HB07|MYG1_HUMAN^Q:11-153,H:69-209^52.35%ID^E:2e-40^.^.	UniRef90_L8G0I3^UniRef90_L8G0I3^Q:1-160,H:28-187^100%ID^E:2e-114^.^.	PF03690.8^UPF0160^Uncharacterised protein family (UPF0160)^1-154^E:1e-55	.	.	.	.	.	.	.
GG1358|c0_g1	GG1358|c0_g1_i1	27.128	52.206	12.887	31.908	42.677	83.987	sp|Q7SEY2|CFT1_NEUCR^sp|Q7SEY2|CFT1_NEUCR^Q:3-839,H:1100-1373^61.65%ID^E:2e-101^.^.	UniRef90_L8G3Q2^UniRef90_L8G3Q2^Q:3-842,H:1154-1433^100%ID^E:2e-155^.^.	.	GG1358|c0_g1_i1|m.2672	3-842[+]	sp|Q7SEY2|CFT1_NEUCR^sp|Q7SEY2|CFT1_NEUCR^Q:1-279,H:1100-1373^61.65%ID^E:3e-111^.^.	UniRef90_L8G3Q2^UniRef90_L8G3Q2^Q:1-280,H:1154-1433^100%ID^E:0^.^.	PF03178.10^CPSF_A^CPSF A subunit region^4-280^E:5.7e-68	.	.	.	.	GO:0003676^molecular_function^nucleic acid binding`GO:0005634^cellular_component^nucleus	.	.
GG1359|c0_g1	GG1359|c0_g1_i1	100.628	55.392	109.345	112.926	75.972	44.864	sp|P07834|CDC4_YEAST^sp|P07834|CDC4_YEAST^Q:722-1279,H:536-743^39.71%ID^E:1e-76^.^.`sp|P07834|CDC4_YEAST^sp|P07834|CDC4_YEAST^Q:118-717,H:343-533^40.48%ID^E:1e-76^.^.`sp|P07834|CDC4_YEAST^sp|P07834|CDC4_YEAST^Q:683-1237,H:375-588^25.12%ID^E:5e-12^.^.	UniRef90_K1WPB9^UniRef90_K1WPB9^Q:719-1375,H:860-1078^79.45%ID^E:0^.^.`UniRef90_K1WPB9^UniRef90_K1WPB9^Q:7-717,H:621-858^73.22%ID^E:0^.^.`UniRef90_K1WPB9^UniRef90_K1WPB9^Q:698-1282,H:686-927^27.76%ID^E:1e-11^.^.`UniRef90_K1WPB9^UniRef90_K1WPB9^Q:719-1240,H:744-954^27.49%ID^E:1e-09^.^.`UniRef90_K1WPB9^UniRef90_K1WPB9^Q:271-501,H:908-984^35.06%ID^E:3e-06^.^.	.	GG1359|c0_g1_i1|m.2675	590-1384[+]	sp|O14170|POP2_SCHPO^sp|O14170|POP2_SCHPO^Q:29-234,H:500-702^46.12%ID^E:5e-61^.^.`sp|O14170|POP2_SCHPO^sp|O14170|POP2_SCHPO^Q:44-192,H:396-581^29.03%ID^E:4e-17^.^.`sp|O14170|POP2_SCHPO^sp|O14170|POP2_SCHPO^Q:18-214,H:341-561^24.79%ID^E:3e-14^.^.	UniRef90_L8FPX8^UniRef90_L8FPX8^Q:23-264,H:814-1049^93.03%ID^E:6e-154^.^.`UniRef90_L8FPX8^UniRef90_L8FPX8^Q:37-216,H:655-882^24.78%ID^E:5e-13^.^.`UniRef90_L8FPX8^UniRef90_L8FPX8^Q:44-217,H:713-924^30.52%ID^E:3e-12^.^.	PF00400.27^WD40^WD domain, G-beta repeat^43-65^E:0.0022`PF00400.27^WD40^WD domain, G-beta repeat^69-107^E:2e-08`PF00400.27^WD40^WD domain, G-beta repeat^112-147^E:0.00013`PF00400.27^WD40^WD domain, G-beta repeat^151-186^E:2.8e-06	.	.	.	.	GO:0005515^molecular_function^protein binding	.	.
GG136|c0_g1	GG136|c0_g1_i1	150.313	227.911	420.741	0	0	211.359	.	UniRef90_L8G414^UniRef90_L8G414^Q:183-103,H:19-45^100%ID^E:2e-10^.^.`UniRef90_L8G414^UniRef90_L8G414^Q:109-62,H:44-59^87.5%ID^E:2e-10^.^.	.	.	.	.	.	.	.	.	.	.	.	.	.
GG1360|c0_g1	GG1360|c0_g1_i1	0	114.629	0	116.654	149.029	0	.	UniRef90_L8FPX8^UniRef90_L8FPX8^Q:1-300,H:113-212^100%ID^E:5e-46^.^.	.	.	.	.	.	.	.	.	.	.	.	.	.
GG1360|c2_g1	GG1360|c2_g1_i1	0	22.058	54.467	44.868	88.802	0	sp|A1DHW6|SCONB_NEOFI^sp|A1DHW6|SCONB_NEOFI^Q:16-477,H:149-296^28.66%ID^E:5e-14^.^.	UniRef90_L8FPX8^UniRef90_L8FPX8^Q:1-495,H:408-572^100%ID^E:8e-113^.^.	.	GG1360|c2_g1_i1|m.2677	1-495[+]	sp|A1DHW6|SCONB_NEOFI^sp|A1DHW6|SCONB_NEOFI^Q:6-159,H:149-296^28.66%ID^E:5e-14^.^.	UniRef90_L8FPX8^UniRef90_L8FPX8^Q:1-165,H:408-572^100%ID^E:8e-113^.^.	PF00646.28^F-box^F-box domain^46-79^E:3.1e-09`PF12937.2^F-box-like^F-box-like^47-89^E:2.1e-11	.	.	.	.	GO:0005515^molecular_function^protein binding	.	.
GG1361|c0_g1	GG1361|c0_g1_i1	29.195	69.145	53.918	175.044	0	46.754	.	UniRef90_L8FY15^UniRef90_L8FY15^Q:367-660,H:149-246^91.84%ID^E:5e-100^.^.`UniRef90_L8FY15^UniRef90_L8FY15^Q:644-901,H:250-323^75.58%ID^E:5e-100^.^.`UniRef90_L8FY15^UniRef90_L8FY15^Q:23-307,H:44-128^69.47%ID^E:5e-100^.^.	.	.	.	.	.	.	.	.	.	.	.	.	.
GG1362|c0_g1	GG1362|c0_g1_i1	0	0	0	0	0	0	sp|Q7SFX7|IMDH_NEUCR^sp|Q7SFX7|IMDH_NEUCR^Q:35-343,H:1-102^68.93%ID^E:8e-41^.^.	UniRef90_L8G794^UniRef90_L8G794^Q:35-343,H:1-103^100%ID^E:6e-64^.^.	.	GG1362|c0_g1_i1|m.2679	2-343[+]	sp|Q7SFX7|IMDH_NEUCR^sp|Q7SFX7|IMDH_NEUCR^Q:12-114,H:1-102^68.93%ID^E:7e-41^.^.	UniRef90_L8G794^UniRef90_L8G794^Q:12-114,H:1-103^100%ID^E:5e-64^.^.	PF00478.20^IMPDH^IMP dehydrogenase / GMP reductase domain^53-114^E:1.1e-19	.	.	.	.	GO:0003824^molecular_function^catalytic activity`GO:0055114^biological_process^oxidation-reduction process	.	.
GG1362|c0_g2	GG1362|c0_g2_i1	728.431	427.967	550.734	384.704	505.574	233.257	sp|Q7SFX7|IMDH_NEUCR^sp|Q7SFX7|IMDH_NEUCR^Q:35-1645,H:1-536^80.07%ID^E:0^.^.	UniRef90_L8G794^UniRef90_L8G794^Q:35-1645,H:1-537^100%ID^E:0^.^.	.	GG1362|c0_g2_i1|m.2680	2-1648[+]	sp|Q7SFX7|IMDH_NEUCR^sp|Q7SFX7|IMDH_NEUCR^Q:12-548,H:1-536^80.07%ID^E:0^.^.	UniRef90_L8G794^UniRef90_L8G794^Q:12-548,H:1-537^100%ID^E:0^.^.	PF00478.20^IMPDH^IMP dehydrogenase / GMP reductase domain^53-535^E:1.6e-130`PF03060.10^NMO^Nitronate monooxygenase^77-150^E:0.00019`PF00571.23^CBS^CBS domain^141-187^E:0.00011`PF00571.23^CBS^CBS domain^197-251^E:1.9e-07`PF01070.13^FMN_dh^FMN-dependent dehydrogenase^277-409^E:4.1e-06	.	.	.	.	GO:0003824^molecular_function^catalytic activity`GO:0055114^biological_process^oxidation-reduction process`GO:0018580^molecular_function^nitronate monooxygenase activity`GO:0016491^molecular_function^oxidoreductase activity	.	.
GG1363|c0_g1	GG1363|c0_g1_i1	360.475	364.567	556.918	230.046	269.762	409.962	.	UniRef90_L8GD82^UniRef90_L8GD82^Q:34-1368,H:1-445^100%ID^E:0^.^.	.	GG1363|c0_g1_i1|m.2683	1-1368[+]	sp|Q8R1X6|SPG20_MOUSE^sp|Q8R1X6|SPG20_MOUSE^Q:236-449,H:395-622^22.65%ID^E:1e-05^.^.	UniRef90_L8GD82^UniRef90_L8GD82^Q:12-456,H:1-445^100%ID^E:0^.^.	PF06911.7^Senescence^Senescence-associated protein^265-443^E:8.4e-46	.	.	.	.	.	.	.
GG1363|c1_g1	GG1363|c1_g1_i1	2459.86	1273.85	1016.21	763.672	289.255	1417.25	.	UniRef90_L8GD82^UniRef90_L8GD82^Q:23-232,H:461-530^100%ID^E:7e-29^.^.	.	.	.	.	.	.	.	.	.	.	.	.	.
GG1364|c0_g1	GG1364|c0_g1_i1	0	58.671	144.791	0	0	0	sp|A4R8D7|MCES_MAGO7^sp|A4R8D7|MCES_MAGO7^Q:9-296,H:357-452^78.12%ID^E:9e-35^.^.	UniRef90_L8FX75^UniRef90_L8FX75^Q:3-296,H:426-523^100%ID^E:2e-48^.^.	.	.	.	.	.	.	.	.	.	.	.	.	.
GG1364|c1_g1	GG1364|c1_g1_i1	0	144.262	177.884	0	0	0	sp|A4R8D7|MCES_MAGO7^sp|A4R8D7|MCES_MAGO7^Q:1-165,H:277-331^74.55%ID^E:1e-20^.^.	UniRef90_L8FX75^UniRef90_L8FX75^Q:1-168,H:342-397^100%ID^E:4e-30^.^.	.	.	.	.	.	.	.	.	.	.	.	.	.
GG1365|c1_g1	GG1365|c1_g1_i1	107.777	0	101.064	83.629	0	154.457	.	UniRef90_L8G3J8^UniRef90_L8G3J8^Q:2-244,H:130-210^100%ID^E:8e-36^.^.	.	.	.	.	.	.	.	.	.	.	.	.	.
GG1366|c0_g1	GG1366|c0_g1_i1	150.153	57.314	70.725	0	0	0	.	UniRef90_L8FSV5^UniRef90_L8FSV5^Q:1-300,H:228-327^99%ID^E:2e-43^.^.	.	GG1366|c0_g1_i1|m.2685	1-300[+]	.	UniRef90_L8FSV5^UniRef90_L8FSV5^Q:1-100,H:228-327^99%ID^E:3e-56^.^.	.	.	.	.	.	.	.	.
GG1366|c1_g1	GG1366|c1_g1_i1	74.501	56.872	70.176	0	0	0	sp|Q06685|VIP1_YEAST^sp|Q06685|VIP1_YEAST^Q:1-267,H:217-305^69.66%ID^E:1e-40^.^.	UniRef90_L8FSV5^UniRef90_L8FSV5^Q:1-300,H:332-431^100%ID^E:2e-64^.^.	.	GG1366|c1_g1_i1|m.2687	1-300[+]	sp|Q06685|VIP1_YEAST^sp|Q06685|VIP1_YEAST^Q:1-89,H:217-305^69.66%ID^E:1e-40^.^.	UniRef90_L8FSV5^UniRef90_L8FSV5^Q:1-100,H:332-431^100%ID^E:2e-64^.^.	.	.	.	.	.	.	.	.
GG1367|c0_g1	GG1367|c0_g1_i1	205.155	61.847	110.227	6.999	9.41	124.989	sp|Q06685|VIP1_YEAST^sp|Q06685|VIP1_YEAST^Q:473-1180,H:924-1116^47.68%ID^E:5e-59^.^.`sp|Q06685|VIP1_YEAST^sp|Q06685|VIP1_YEAST^Q:23-214,H:785-848^71.88%ID^E:6e-24^.^.	UniRef90_L8FSV5^UniRef90_L8FSV5^Q:2-1177,H:1140-1531^100%ID^E:0^.^.	.	GG1367|c0_g1_i1|m.2688	2-1183[+]	sp|O74429|VIP1_SCHPO^sp|O74429|VIP1_SCHPO^Q:8-384,H:635-920^42.97%ID^E:1e-91^.^.	UniRef90_L8FSV5^UniRef90_L8FSV5^Q:1-394,H:1140-1533^100%ID^E:0^.^.	PF00328.17^His_Phos_2^Histidine phosphatase superfamily (branch 2)^10-267^E:5.2e-54	.	.	.	.	GO:0003993^molecular_function^acid phosphatase activity	.	.
GG1367|c1_g1	GG1367|c1_g1_i1	174.585	0	82.602	0	88.672	0	sp|Q06685|VIP1_YEAST^sp|Q06685|VIP1_YEAST^Q:2-292,H:686-782^59.79%ID^E:3e-26^.^.	UniRef90_L8FSV5^UniRef90_L8FSV5^Q:2-388,H:1016-1144^100%ID^E:2e-73^.^.	.	GG1367|c1_g1_i1|m.2691	2-388[+]	sp|O74429|VIP1_SCHPO^sp|O74429|VIP1_SCHPO^Q:1-95,H:534-628^57.89%ID^E:7e-31^.^.	UniRef90_L8FSV5^UniRef90_L8FSV5^Q:1-129,H:1016-1144^100%ID^E:1e-81^.^.	PF00328.17^His_Phos_2^Histidine phosphatase superfamily (branch 2)^1-107^E:2.7e-26	.	.	.	.	GO:0003993^molecular_function^acid phosphatase activity	.	.
GG1367|c2_g1	GG1367|c2_g1_i1	106.658	0	0	0	208.208	0	sp|O74429|VIP1_SCHPO^sp|O74429|VIP1_SCHPO^Q:4-261,H:394-478^53.49%ID^E:5e-20^.^.	UniRef90_L8FSV5^UniRef90_L8FSV5^Q:1-261,H:812-898^100%ID^E:1e-49^.^.	.	.	.	.	.	.	.	.	.	.	.	.	.
GG1368|c0_g1	GG1368|c0_g1_i1	74.362	57.047	105.651	0	0	0	sp|Q02908|ELP3_YEAST^sp|Q02908|ELP3_YEAST^Q:2-424,H:149-289^75.18%ID^E:1e-72^.^.	UniRef90_L8GA19^UniRef90_L8GA19^Q:2-424,H:161-301^100%ID^E:2e-95^.^.	.	GG1368|c0_g1_i1|m.2693	2-424[+]	sp|Q02908|ELP3_YEAST^sp|Q02908|ELP3_YEAST^Q:1-141,H:149-289^75.18%ID^E:9e-73^.^.	UniRef90_L8GA19^UniRef90_L8GA19^Q:1-141,H:161-301^100%ID^E:2e-95^.^.	PF04055.16^Radical_SAM^Radical SAM superfamily^13-141^E:1.6e-11	.	.	.	.	GO:0003824^molecular_function^catalytic activity`GO:0051536^molecular_function^iron-sulfur cluster binding	.	.
GG1368|c1_g1	GG1368|c1_g1_i1	0	50.243	62.013	153.299	0	96.672	sp|O14023|ELP3_SCHPO^sp|O14023|ELP3_SCHPO^Q:2-316,H:285-389^85.71%ID^E:2e-61^.^.	UniRef90_L8GA19^UniRef90_L8GA19^Q:2-316,H:309-413^100%ID^E:1e-66^.^.	.	.	.	.	.	.	.	.	.	.	.	.	.
GG1369|c0_g1	GG1369|c0_g1_i1	99.21	152.321	62.689	0	0	0	sp|Q02908|ELP3_YEAST^sp|Q02908|ELP3_YEAST^Q:1-372,H:434-557^79.03%ID^E:3e-63^.^.	UniRef90_L8GA19^UniRef90_L8GA19^Q:1-408,H:446-581^100%ID^E:2e-91^.^.	.	GG1369|c0_g1_i1|m.2695	1-411[+]	sp|Q02908|ELP3_YEAST^sp|Q02908|ELP3_YEAST^Q:1-124,H:434-557^79.03%ID^E:2e-63^.^.	UniRef90_L8GA19^UniRef90_L8GA19^Q:1-136,H:446-581^100%ID^E:1e-91^.^.	PF00583.19^Acetyltransf_1^Acetyltransferase (GNAT) family^18-114^E:2.9e-13	.	.	.	.	GO:0008080^molecular_function^N-acetyltransferase activity	.	.
GG137|c0_g1	GG137|c0_g1_i1	29.568	158.982	28.037	0	0	0	.	UniRef90_L8FXX9^UniRef90_L8FXX9^Q:442-2,H:315-461^100%ID^E:9e-98^.^.	.	GG137|c0_g1_i1|m.122	2-430[-]	.	UniRef90_L8FXX9^UniRef90_L8FXX9^Q:1-143,H:319-461^100%ID^E:8e-95^.^.	.	.	.	.	.	.	.	.
GG137|c2_g1	GG137|c2_g1_i1	49.056	94.267	23.274	0	0	0	.	UniRef90_L8FXX9^UniRef90_L8FXX9^Q:547-2,H:72-253^100%ID^E:5e-108^.^.	.	GG137|c2_g1_i1|m.124	2-547[-]	.	UniRef90_L8FXX9^UniRef90_L8FXX9^Q:1-182,H:72-253^100%ID^E:1e-129^.^.	.	.	ExpAA=20.36^PredHel=1^Topology=i62-79o	.	.	.	.	.
GG1370|c0_g1	GG1370|c0_g1_i1	856.389	704.589	1594.83	1241.93	755.142	1624.51	sp|Q0V3Y9|ATG8_PHANO^sp|Q0V3Y9|ATG8_PHANO^Q:70-417,H:1-116^96.55%ID^E:1e-64^.^.	UniRef90_D5G6R5^UniRef90_D5G6R5^Q:70-429,H:53-172^95.83%ID^E:6e-64^.^.	.	GG1370|c0_g1_i1|m.2696	1-435[+]	sp|Q0V3Y9|ATG8_PHANO^sp|Q0V3Y9|ATG8_PHANO^Q:24-139,H:1-116^96.55%ID^E:2e-75^.^.	UniRef90_D5G6R5^UniRef90_D5G6R5^Q:24-143,H:53-172^95.83%ID^E:4e-75^.^.	PF02991.11^Atg8^Autophagy protein Atg8 ubiquitin like^36-139^E:1.2e-50`PF04110.8^APG12^Ubiquitin-like autophagy protein Apg12^63-139^E:7.5e-06	.	.	.	.	GO:0000045^biological_process^autophagic vacuole assembly`GO:0005737^cellular_component^cytoplasm	.	.
GG1371|c0_g1	GG1371|c0_g1_i1	200.701	97.957	114.5	236.511	374.973	323.797	sp|O13755|OSM1_SCHPO^sp|O13755|OSM1_SCHPO^Q:5-1018,H:165-502^49.71%ID^E:3e-98^.^.	UniRef90_L8FXV6^UniRef90_L8FXV6^Q:2-1474,H:184-674^100%ID^E:0^.^.	.	GG1371|c0_g1_i1|m.2698	2-1477[+]	sp|O13755|OSM1_SCHPO^sp|O13755|OSM1_SCHPO^Q:2-339,H:165-502^49.71%ID^E:4e-111^.^.	UniRef90_L8FXV6^UniRef90_L8FXV6^Q:1-491,H:184-674^100%ID^E:0^.^.	PF00890.19^FAD_binding_2^FAD binding domain^10-318^E:3.3e-53`PF00173.23^Cyt-b5^Cytochrome b5-like Heme/Steroid binding domain^410-482^E:1.7e-19	.	.	.	.	GO:0020037^molecular_function^heme binding	.	.
GG1371|c1_g1	GG1371|c1_g1_i1	218.484	41.968	25.901	234.754	140.974	249.578	sp|O13755|OSM1_SCHPO^sp|O13755|OSM1_SCHPO^Q:123-503,H:40-166^58.27%ID^E:7e-43^.^.	UniRef90_L8FXV6^UniRef90_L8FXV6^Q:3-512,H:20-189^100%ID^E:1e-99^.^.	.	GG1371|c1_g1_i1|m.2704	3-512[+]	sp|O13755|OSM1_SCHPO^sp|O13755|OSM1_SCHPO^Q:41-167,H:40-166^58.27%ID^E:1e-42^.^.	UniRef90_L8FXV6^UniRef90_L8FXV6^Q:1-170,H:20-189^100%ID^E:6e-115^.^.	PF01946.12^Thi4^Thi4 family^36-81^E:0.00021`PF00890.19^FAD_binding_2^FAD binding domain^42-165^E:6.7e-24`PF01266.19^DAO^FAD dependent oxidoreductase^42-102^E:5.8e-08`PF12831.2^FAD_oxidored^FAD dependent oxidoreductase^42-111^E:1.2e-06`PF13450.1^NAD_binding_8^NAD(P)-binding Rossmann-like domain^44-83^E:2.9e-08	.	.	.	.	GO:0016491^molecular_function^oxidoreductase activity`GO:0055114^biological_process^oxidation-reduction process	.	.
GG1372|c0_g1	GG1372|c0_g1_i1	78.124	119.234	73.557	121.362	0	0	.	UniRef90_L8FM38^UniRef90_L8FM38^Q:1-294,H:1008-1105^100%ID^E:9e-42^.^.	.	.	.	.	.	.	.	.	.	.	.	.	.
GG1373|c0_g1	GG1373|c0_g1_i1	0	61.58	0	125.391	79.85	0	.	UniRef90_L8FM38^UniRef90_L8FM38^Q:2-289,H:882-977^100%ID^E:4e-43^.^.	.	.	.	.	.	.	.	.	.	.	.	.	.
GG1374|c0_g1	GG1374|c0_g1_i1	59.882	15.356	18.953	31.248	62.338	0	.	UniRef90_L8FRX1^UniRef90_L8FRX1^Q:1-630,H:1158-1367^100%ID^E:3e-135^.^.	.	.	.	.	.	.	.	.	.	.	.	.	.
GG1374|c1_g1	GG1374|c1_g1_i1	0	34.958	86.306	106.597	46.256	136.39	.	UniRef90_L8FRX1^UniRef90_L8FRX1^Q:3-365,H:1372-1492^100%ID^E:2e-37^.^.	.	GG1374|c1_g1_i1|m.2707	3-368[+]	.	UniRef90_L8FRX1^UniRef90_L8FRX1^Q:1-121,H:1372-1492^100%ID^E:1e-72^.^.	.	.	.	.	.	.	.	.
GG1375|c0_g1	GG1375|c0_g1_i1	0	0	300.224	0	0	451.149	sp|O88637|PCY2_RAT^sp|O88637|PCY2_RAT^Q:2-220,H:273-344^50.67%ID^E:3e-15^.^.	UniRef90_L8FZ17^UniRef90_L8FZ17^Q:2-226,H:307-381^98.67%ID^E:5e-46^.^.	.	.	.	.	.	.	.	.	.	.	.	.	.
GG1376|c0_g1	GG1376|c0_g1_i1	47.49	54.755	67.589	111.412	98.437	0	.	UniRef90_L8GAA7^UniRef90_L8GAA7^Q:1-549,H:265-447^100%ID^E:1e-100^.^.	.	GG1376|c0_g1_i1|m.2708	1-561[+]	.	UniRef90_L8GAA7^UniRef90_L8GAA7^Q:1-187,H:265-451^100%ID^E:8e-127^.^.	.	.	.	.	.	.	.	.
GG1376|c2_g1	GG1376|c2_g1_i1	220.168	83.741	0	170.812	0	0	sp|P87233|PHF1_SCHPO^sp|P87233|PHF1_SCHPO^Q:83-256,H:192-249^55.17%ID^E:1e-18^.^.	UniRef90_L8GAA7^UniRef90_L8GAA7^Q:71-256,H:209-270^100%ID^E:5e-42^.^.	.	.	.	.	.	.	.	.	.	.	.	.	.
GG1377|c0_g1	GG1377|c0_g1_i1	0	0	59.543	98.103	63.114	0	sp|Q1ZXF1|ECHM_DICDI^sp|Q1ZXF1|ECHM_DICDI^Q:36-239,H:20-89^41.43%ID^E:7e-08^.^.	UniRef90_L8G0T8^UniRef90_L8G0T8^Q:9-323,H:1-105^100%ID^E:3e-70^.^.	.	GG1377|c0_g1_i1|m.2710	3-323[+]	sp|Q1ZXF1|ECHM_DICDI^sp|Q1ZXF1|ECHM_DICDI^Q:12-79,H:20-89^41.43%ID^E:6e-08^.^.	UniRef90_L8G0T8^UniRef90_L8G0T8^Q:3-107,H:1-105^100%ID^E:2e-70^.^.	PF00378.15^ECH^Enoyl-CoA hydratase/isomerase family^22-83^E:2.8e-10	.	.	.	.	GO:0003824^molecular_function^catalytic activity`GO:0008152^biological_process^metabolic process	.	.
GG1377|c1_g1	GG1377|c1_g1_i1	98.933	57.027	0	38.674	153.636	226.694	sp|Q8ZRX5|CAID_SALTY^sp|Q8ZRX5|CAID_SALTY^Q:11-499,H:95-258^37.35%ID^E:4e-26^.^.	UniRef90_L8G0T8^UniRef90_L8G0T8^Q:2-514,H:102-272^100%ID^E:2e-118^.^.	.	GG1377|c1_g1_i1|m.2713	2-517[+]	sp|Q8ZRX5|CAID_SALTY^sp|Q8ZRX5|CAID_SALTY^Q:4-166,H:95-258^37.35%ID^E:2e-26^.^.	UniRef90_L8G0T8^UniRef90_L8G0T8^Q:1-171,H:102-272^100%ID^E:1e-118^.^.	PF00378.15^ECH^Enoyl-CoA hydratase/isomerase family^3-161^E:5.5e-35	.	.	.	.	GO:0003824^molecular_function^catalytic activity`GO:0008152^biological_process^metabolic process	.	.
GG1378|c0_g1	GG1378|c0_g1_i1	31.113	71.684	58.994	48.595	63.983	0	.	UniRef90_L8FUB6^UniRef90_L8FUB6^Q:29-472,H:1-148^99.32%ID^E:8e-100^.^.	.	GG1378|c0_g1_i1|m.2714	2-472[+]	.	UniRef90_L8FUB6^UniRef90_L8FUB6^Q:10-157,H:1-148^99.32%ID^E:7e-100^.^.	.	.	.	.	.	.	.	.
GG1378|c1_g1	GG1378|c1_g1_i1	315.02	60.1	444.887	0	311.981	229.57	.	UniRef90_L8FUB6^UniRef90_L8FUB6^Q:2-244,H:451-531^100%ID^E:3e-31^.^.	.	.	.	.	.	.	.	.	.	.	.	.	.
GG1378|c2_g1	GG1378|c2_g1_i1	62.674	48.115	59.406	48.935	161.055	95.028	sp|O14249|CLD1_SCHPO^sp|O14249|CLD1_SCHPO^Q:30-470,H:244-373^41.45%ID^E:4e-32^.^.	UniRef90_L8FUB6^UniRef90_L8FUB6^Q:3-467,H:300-454^100%ID^E:4e-99^.^.	.	GG1378|c2_g1_i1|m.2715	3-470[+]	sp|O14249|CLD1_SCHPO^sp|O14249|CLD1_SCHPO^Q:10-156,H:244-373^41.45%ID^E:2e-32^.^.	UniRef90_L8FUB6^UniRef90_L8FUB6^Q:1-155,H:300-454^100%ID^E:8e-106^.^.	.	.	.	.	.	.	.	.
GG1379|c0_g1	GG1379|c0_g1_i1	133.818	0	125.084	0	516.498	0	.	UniRef90_L8G5H2^UniRef90_L8G5H2^Q:1-210,H:291-360^100%ID^E:9e-41^.^.	.	.	.	.	.	.	.	.	.	.	.	.	.
GG1379|c1_g1	GG1379|c1_g1_i1	0	0	0	0	491.202	0	.	UniRef90_L8G5H2^UniRef90_L8G5H2^Q:1-267,H:70-158^100%ID^E:2e-52^.^.	.	.	.	.	.	.	.	.	.	.	.	.	.
GG138|c0_g1	GG138|c0_g1_i1	314.221	322.178	258.497	131.157	196.032	128.574	.	UniRef90_L8G1U6^UniRef90_L8G1U6^Q:583-2,H:1-194^100%ID^E:7e-100^.^.	.	GG138|c0_g1_i1|m.126	2-610[-]	.	UniRef90_L8G1U6^UniRef90_L8G1U6^Q:10-203,H:1-194^100%ID^E:1e-128^.^.	.	.	.	.	.	.	.	.
GG1380|c0_g1	GG1380|c0_g1_i1	0	31.258	0	169.181	0	112.366	sp|Q9P7N2|AP1S1_SCHPO^sp|Q9P7N2|AP1S1_SCHPO^Q:49-483,H:1-155^62.58%ID^E:9e-68^.^.	UniRef90_E5R1D3^UniRef90_E5R1D3^Q:49-492,H:1-148^93.24%ID^E:2e-97^.^.	.	GG1380|c0_g1_i1|m.2717	49-513[+]	sp|Q9P7N2|AP1S1_SCHPO^sp|Q9P7N2|AP1S1_SCHPO^Q:1-145,H:1-155^62.58%ID^E:4e-68^.^.	UniRef90_E5R1D3^UniRef90_E5R1D3^Q:1-148,H:1-148^93.24%ID^E:1e-97^.^.	PF01217.15^Clat_adaptor_s^Clathrin adaptor complex small chain^3-142^E:1.2e-52	.	.	.	.	.	.	.
GG1380|c0_g2	GG1380|c0_g2_i1	158.997	0	0	0	0	213.085	sp|Q9P7N2|AP1S1_SCHPO^sp|Q9P7N2|AP1S1_SCHPO^Q:49-495,H:1-149^63.76%ID^E:3e-68^.^.	UniRef90_W9C5E4^UniRef90_W9C5E4^Q:49-516,H:1-156^91.03%ID^E:9e-99^.^.	.	GG1380|c0_g2_i1|m.2718	49-522[+]	sp|Q9P7N2|AP1S1_SCHPO^sp|Q9P7N2|AP1S1_SCHPO^Q:1-149,H:1-149^63.76%ID^E:2e-68^.^.	UniRef90_W9C5E4^UniRef90_W9C5E4^Q:1-156,H:1-156^91.03%ID^E:4e-99^.^.	PF01217.15^Clat_adaptor_s^Clathrin adaptor complex small chain^3-142^E:1.3e-52	.	.	.	.	.	.	.
GG1380|c0_g3	GG1380|c0_g3_i1	0	198.432	303.379	0	382.029	0	sp|Q9P7N2|AP1S1_SCHPO^sp|Q9P7N2|AP1S1_SCHPO^Q:49-474,H:1-152^63.82%ID^E:5e-67^.^.	UniRef90_B2WIK6^UniRef90_B2WIK6^Q:49-513,H:1-156^89.74%ID^E:6e-94^.^.	.	GG1380|c0_g3_i1|m.2719	49-516[+]	sp|Q9P7N2|AP1S1_SCHPO^sp|Q9P7N2|AP1S1_SCHPO^Q:1-145,H:1-155^62.58%ID^E:3e-68^.^.	UniRef90_B2WIK6^UniRef90_B2WIK6^Q:1-155,H:1-156^91.67%ID^E:2e-99^.^.	PF01217.15^Clat_adaptor_s^Clathrin adaptor complex small chain^3-142^E:1.2e-52	.	.	.	.	.	.	.
GG1381|c0_g1	GG1381|c0_g1_i1	363.661	399.988	308.495	692.652	463.486	482.907	sp|Q99002|1433_TRIHA^sp|Q99002|1433_TRIHA^Q:44-742,H:1-233^92.27%ID^E:8e-157^.^.	UniRef90_S3DB05^UniRef90_S3DB05^Q:44-742,H:1-233^97.42%ID^E:1e-164^.^.	.	GG1381|c0_g1_i1|m.2720	2-835[+]	sp|Q99002|1433_TRIHA^sp|Q99002|1433_TRIHA^Q:15-253,H:1-239^91.63%ID^E:5e-160^.^.	UniRef90_S3DB05^UniRef90_S3DB05^Q:15-277,H:1-268^91.79%ID^E:5e-173^.^.	PF00244.15^14-3-3^14-3-3 protein^18-250^E:1.3e-116	.	.	.	.	.	.	.
GG1382|c0_g1	GG1382|c0_g1_i1	189.822	87.698	204.412	238.22	212.6	98.069	sp|Q9VCR7|CTNS_DROME^sp|Q9VCR7|CTNS_DROME^Q:20-823,H:119-372^39.41%ID^E:4e-46^.^.	UniRef90_L8FN35^UniRef90_L8FN35^Q:29-832,H:1-268^100%ID^E:6e-168^.^.	.	GG1382|c0_g1_i1|m.2721	2-865[+]	sp|Q9VCR7|CTNS_DROME^sp|Q9VCR7|CTNS_DROME^Q:7-283,H:119-381^39.07%ID^E:8e-54^.^.	UniRef90_L8FN35^UniRef90_L8FN35^Q:10-287,H:1-278^100%ID^E:0^.^.	PF04193.9^PQ-loop^PQ loop repeat^19-77^E:4.3e-13`PF04193.9^PQ-loop^PQ loop repeat^173-223^E:6.8e-15	.	ExpAA=99.45^PredHel=4^Topology=i13-35o55-77i136-158o163-185i	.	.	.	.	.
GG1383|c0_g1	GG1383|c0_g1_i1	46.02	17.69	0	89.988	143.188	140.858	.	UniRef90_L8G4C1^UniRef90_L8G4C1^Q:62-478,H:15-153^100%ID^E:2e-34^.^.	.	GG1383|c0_g1_i1|m.2722	2-571[+]	.	UniRef90_L8G4C1^UniRef90_L8G4C1^Q:7-190,H:1-184^100%ID^E:7e-119^.^.	PF05730.6^CFEM^CFEM domain^23-89^E:2.3e-08	sigP:1^23^0.702^YES	.	.	.	.	.	.
GG1384|c0_g1	GG1384|c0_g1_i1	0	0	222.649	92.22	0	0	.	UniRef90_L8FZB2^UniRef90_L8FZB2^Q:3-251,H:1274-1356^98.8%ID^E:4e-23^.^.	.	.	.	.	.	.	.	.	.	.	.	.	.
GG1385|c0_g1	GG1385|c0_g1_i1	103.057	78.92	0	40.101	51.994	76.633	sp|Q10407|MKH1_SCHPO^sp|Q10407|MKH1_SCHPO^Q:1-288,H:1014-1108^56.25%ID^E:4e-31^.^.	UniRef90_L8FZB2^UniRef90_L8FZB2^Q:1-312,H:1624-1727^100%ID^E:7e-66^.^.	.	GG1385|c0_g1_i1|m.2725	1-315[+]	sp|Q10407|MKH1_SCHPO^sp|Q10407|MKH1_SCHPO^Q:1-96,H:1014-1108^56.25%ID^E:7e-32^.^.	UniRef90_L8FZB2^UniRef90_L8FZB2^Q:1-104,H:1624-1727^100%ID^E:3e-66^.^.	PF00069.20^Pkinase^Protein kinase domain^1-78^E:2e-09`PF07714.12^Pkinase_Tyr^Protein tyrosine kinase^1-77^E:4.2e-05	.	.	.	.	GO:0004672^molecular_function^protein kinase activity`GO:0005524^molecular_function^ATP binding`GO:0006468^biological_process^protein phosphorylation	.	.
GG1386|c0_g1	GG1386|c0_g1_i1	94.682	360.661	177.884	73.495	185.912	136.668	.	UniRef90_L8G834^UniRef90_L8G834^Q:3-272,H:220-309^100%ID^E:4e-33^.^.	.	.	.	.	.	.	.	.	.	.	.	.	.
GG1386|c1_g1	GG1386|c1_g1_i1	91.219	0	0	0	0	131.922	.	UniRef90_L8G834^UniRef90_L8G834^Q:3-275,H:72-162^98.9%ID^E:2e-39^.^.	.	.	.	.	.	.	.	.	.	.	.	.	.
GG1387|c0_g1	GG1387|c0_g1_i1	30.687	83.114	0	23.841	0	186.277	sp|P38293|UMP1_YEAST^sp|P38293|UMP1_YEAST^Q:144-449,H:31-126^41.18%ID^E:1e-17^.^.	UniRef90_L8GCM0^UniRef90_L8GCM0^Q:48-476,H:1-143^99.3%ID^E:7e-76^.^.	.	GG1387|c0_g1_i1|m.2726	48-476[+]	sp|P38293|UMP1_YEAST^sp|P38293|UMP1_YEAST^Q:3-134,H:1-126^38.64%ID^E:2e-22^.^.	UniRef90_L8GCM0^UniRef90_L8GCM0^Q:1-143,H:1-143^99.3%ID^E:4e-97^.^.	PF05348.6^UMP1^Proteasome maturation factor UMP1^26-138^E:2.8e-18	.	.	.	.	.	.	.
GG1387|c0_g2	GG1387|c0_g2_i1	0	196.376	92.588	95.472	75.795	0	sp|P38293|UMP1_YEAST^sp|P38293|UMP1_YEAST^Q:144-497,H:31-142^36.44%ID^E:7e-18^.^.	UniRef90_L8GCM0^UniRef90_L8GCM0^Q:48-512,H:1-155^100%ID^E:1e-85^.^.	.	GG1387|c0_g2_i1|m.2730	48-515[+]	sp|P38293|UMP1_YEAST^sp|P38293|UMP1_YEAST^Q:3-150,H:1-142^35.14%ID^E:1e-22^.^.	UniRef90_L8GCM0^UniRef90_L8GCM0^Q:1-155,H:1-155^100%ID^E:4e-107^.^.	PF05348.6^UMP1^Proteasome maturation factor UMP1^26-149^E:8.3e-19	.	.	.	.	.	.	.
GG1388|c0_g1	GG1388|c0_g1_i1	99.157	37.98	46.882	115.79	150.318	0	sp|Q8X0J4|CYB5L_NEUCR^sp|Q8X0J4|CYB5L_NEUCR^Q:45-269,H:2-77^48.68%ID^E:3e-19^.^.	UniRef90_L8GA87^UniRef90_L8GA87^Q:39-362,H:1-108^100%ID^E:3e-71^.^.	.	GG1388|c0_g1_i1|m.2732	3-362[+]	sp|Q8X0J4|CYB5L_NEUCR^sp|Q8X0J4|CYB5L_NEUCR^Q:15-89,H:2-77^48.68%ID^E:2e-19^.^.	UniRef90_L8GA87^UniRef90_L8GA87^Q:13-120,H:1-108^100%ID^E:2e-71^.^.	PF00173.23^Cyt-b5^Cytochrome b5-like Heme/Steroid binding domain^19-89^E:3.9e-22	.	.	.	.	GO:0020037^molecular_function^heme binding	.	.
GG1388|c1_g1	GG1388|c1_g1_i1	138.56	106.755	123.976	134.418	86.046	177.834	sp|Q5RBD5|IVD_PONAB^sp|Q5RBD5|IVD_PONAB^Q:30-1175,H:43-409^28.17%ID^E:9e-34^.^.	UniRef90_L8GA87^UniRef90_L8GA87^Q:3-1229,H:104-512^100%ID^E:0^.^.	.	GG1388|c1_g1_i1|m.2733	3-1232[+]	sp|Q5RBD5|IVD_PONAB^sp|Q5RBD5|IVD_PONAB^Q:10-391,H:43-409^28.17%ID^E:9e-34^.^.	UniRef90_L8GA87^UniRef90_L8GA87^Q:1-409,H:104-512^100%ID^E:0^.^.	PF02771.11^Acyl-CoA_dh_N^Acyl-CoA dehydrogenase, N-terminal domain^11-136^E:2.1e-09`PF02770.14^Acyl-CoA_dh_M^Acyl-CoA dehydrogenase, middle domain^141-194^E:1.3e-15`PF00441.19^Acyl-CoA_dh_1^Acyl-CoA dehydrogenase, C-terminal domain^243-399^E:1.6e-29`PF08028.6^Acyl-CoA_dh_2^Acyl-CoA dehydrogenase, C-terminal domain^272-366^E:4.5e-06	.	.	.	.	GO:0016627^molecular_function^oxidoreductase activity, acting on the CH-CH group of donors`GO:0050660^molecular_function^flavin adenine dinucleotide binding`GO:0008152^biological_process^metabolic process`GO:0055114^biological_process^oxidation-reduction process`GO:0003995^molecular_function^acyl-CoA dehydrogenase activity	.	.
GG1389|c0_g1	GG1389|c0_g1_i1	80.564	108.431	248.56	204.962	188.659	30.937	sp|Q0USF2|YPI1_PHANO^sp|Q0USF2|YPI1_PHANO^Q:207-578,H:33-168^49.29%ID^E:7e-18^.^.	UniRef90_L8G6W4^UniRef90_L8G6W4^Q:48-590,H:1-181^100%ID^E:9e-79^.^.	.	GG1389|c0_g1_i1|m.2736	3-593[+]	sp|Q0USF2|YPI1_PHANO^sp|Q0USF2|YPI1_PHANO^Q:40-192,H:1-168^44.19%ID^E:3e-21^.^.	UniRef90_L8G6W4^UniRef90_L8G6W4^Q:16-196,H:1-181^100%ID^E:6e-125^.^.	PF07491.6^PPI_Ypi1^Protein phosphatase inhibitor^71-130^E:4.3e-23	.	.	.	.	.	.	.
GG139|c0_g1	GG139|c0_g1_i1	169.854	143.759	290.346	13.309	17.746	26.181	.	UniRef90_L8G1U6^UniRef90_L8G1U6^Q:708-55,H:379-596^100%ID^E:1e-139^.^.	.	GG139|c0_g1_i1|m.127	1-708[-]	.	UniRef90_L8G1U6^UniRef90_L8G1U6^Q:1-218,H:379-596^100%ID^E:1e-155^.^.	.	.	.	.	.	.	.	.
GG1390|c0_g1	GG1390|c0_g1_i1	146.892	45.124	83.572	68.835	0	0	sp|Q6FJ22|NNT1_CANGA^sp|Q6FJ22|NNT1_CANGA^Q:5-382,H:108-226^31.25%ID^E:7e-10^.^.	UniRef90_L8G225^UniRef90_L8G225^Q:2-487,H:93-254^100%ID^E:6e-113^.^.	.	GG1390|c0_g1_i1|m.2739	2-487[+]	sp|Q6FJ22|NNT1_CANGA^sp|Q6FJ22|NNT1_CANGA^Q:2-127,H:108-226^31.25%ID^E:6e-10^.^.	UniRef90_L8G225^UniRef90_L8G225^Q:1-162,H:93-254^100%ID^E:6e-113^.^.	PF10294.4^Methyltransf_16^Putative methyltransferase^1-89^E:5e-05	.	.	.	.	.	.	.
GG1391|c0_g1	GG1391|c0_g1_i1	23.377	45.011	55.535	45.858	24.576	0	sp|O13718|VTC2_SCHPO^sp|O13718|VTC2_SCHPO^Q:92-946,H:203-485^44.14%ID^E:2e-72^.^.	UniRef90_L8FMI4^UniRef90_L8FMI4^Q:2-946,H:2319-2633^100%ID^E:0^.^.	.	GG1391|c0_g1_i1|m.2740	2-946[+]	sp|O13718|VTC2_SCHPO^sp|O13718|VTC2_SCHPO^Q:31-315,H:203-485^44.14%ID^E:2e-72^.^.	UniRef90_L8FMI4^UniRef90_L8FMI4^Q:1-315,H:2319-2633^100%ID^E:0^.^.	PF09359.5^VTC^VTC domain^30-306^E:5.3e-98	.	.	.	.	.	.	.
GG1391|c1_g1	GG1391|c1_g1_i1	0	132.277	228.647	161.376	70.636	312.571	sp|O13718|VTC2_SCHPO^sp|O13718|VTC2_SCHPO^Q:1-246,H:615-695^48.78%ID^E:5e-13^.^.	UniRef90_L8FMI4^UniRef90_L8FMI4^Q:1-405,H:2785-2919^100%ID^E:2e-63^.^.	.	GG1391|c1_g1_i1|m.2742	1-408[+]	sp|O13718|VTC2_SCHPO^sp|O13718|VTC2_SCHPO^Q:1-105,H:615-718^45.71%ID^E:2e-25^.^.	UniRef90_L8FMI4^UniRef90_L8FMI4^Q:1-135,H:2785-2919^100%ID^E:4e-87^.^.	PF02656.10^DUF202^Domain of unknown function (DUF202)^3-66^E:3.1e-11	.	ExpAA=63.81^PredHel=3^Topology=o15-34i41-63o78-99i	.	.	.	.	.
GG1391|c2_g1	GG1391|c2_g1_i1	58.369	67.254	110.707	68.389	0	177.444	sp|P43585|VTC2_YEAST^sp|P43585|VTC2_YEAST^Q:7-489,H:540-690^31.98%ID^E:3e-06^.^.	UniRef90_L8FMI4^UniRef90_L8FMI4^Q:1-489,H:2629-2791^100%ID^E:1e-75^.^.	.	GG1391|c2_g1_i1|m.2743	1-489[+]	sp|Q02725|VTC3_YEAST^sp|Q02725|VTC3_YEAST^Q:1-163,H:544-702^31.89%ID^E:1e-09^.^.	UniRef90_L8FMI4^UniRef90_L8FMI4^Q:1-163,H:2629-2791^100%ID^E:3e-101^.^.	.	.	.	.	.	.	.	.
GG1392|c0_g1	GG1392|c0_g1_i1	0	0	0	59.701	0	0	sp|Q9C102|GLT1_SCHPO^sp|Q9C102|GLT1_SCHPO^Q:2-649,H:1874-2090^64.98%ID^E:3e-96^.^.	UniRef90_L8FMI4^UniRef90_L8FMI4^Q:2-652,H:1862-2078^99.54%ID^E:2e-145^.^.	.	GG1392|c0_g1_i1|m.2745	2-652[+]	sp|Q9C102|GLT1_SCHPO^sp|Q9C102|GLT1_SCHPO^Q:1-216,H:1874-2090^64.98%ID^E:3e-96^.^.	UniRef90_L8FMI4^UniRef90_L8FMI4^Q:1-217,H:1862-2078^99.54%ID^E:2e-145^.^.	.	.	.	.	.	.	.	.
GG1392|c0_g2	GG1392|c0_g2_i1	46.595	59.761	44.255	0	97.512	479.713	sp|Q9C102|GLT1_SCHPO^sp|Q9C102|GLT1_SCHPO^Q:2-709,H:1874-2110^62.87%ID^E:2e-101^.^.	UniRef90_L8FMI4^UniRef90_L8FMI4^Q:2-703,H:1862-2095^100%ID^E:5e-157^.^.	.	GG1392|c0_g2_i1|m.2747	2-715[+]	sp|Q9C102|GLT1_SCHPO^sp|Q9C102|GLT1_SCHPO^Q:1-236,H:1874-2110^62.87%ID^E:8e-102^.^.	UniRef90_L8FMI4^UniRef90_L8FMI4^Q:1-234,H:1862-2095^100%ID^E:1e-157^.^.	.	.	.	.	.	.	.	.
GG1392|c1_g1	GG1392|c1_g1_i1	0	361.453	0	0	0	0	sp|Q9C102|GLT1_SCHPO^sp|Q9C102|GLT1_SCHPO^Q:6-251,H:1627-1708^70.73%ID^E:7e-37^.^.	UniRef90_L8FMI4^UniRef90_L8FMI4^Q:3-251,H:1616-1698^100%ID^E:1e-53^.^.	.	.	.	.	.	.	.	.	.	.	.	.	.
GG1392|c2_g1	GG1392|c2_g1_i1	45.167	34.619	42.727	0	45.817	0	sp|Q9C102|GLT1_SCHPO^sp|Q9C102|GLT1_SCHPO^Q:2-379,H:1737-1864^64.84%ID^E:7e-47^.^.	UniRef90_L8FMI4^UniRef90_L8FMI4^Q:2-382,H:1727-1853^100%ID^E:1e-77^.^.	.	GG1392|c2_g1_i1|m.2749	2-382[+]	sp|Q9C102|GLT1_SCHPO^sp|Q9C102|GLT1_SCHPO^Q:1-126,H:1737-1864^64.84%ID^E:6e-47^.^.	UniRef90_L8FMI4^UniRef90_L8FMI4^Q:1-127,H:1727-1853^100%ID^E:1e-77^.^.	PF07992.9^Pyr_redox_2^Pyridine nucleotide-disulphide oxidoreductase^21-123^E:6.2e-08`PF00070.22^Pyr_redox^Pyridine nucleotide-disulphide oxidoreductase^21-94^E:1.5e-06`PF03486.9^HI0933_like^HI0933-like protein^21-55^E:1.2e-06`PF01266.19^DAO^FAD dependent oxidoreductase^21-56^E:8.4e-06`PF01946.12^Thi4^Thi4 family^21-81^E:8.4e-06`PF00890.19^FAD_binding_2^FAD binding domain^22-55^E:8.5e-05`PF13450.1…	.	.	.	.	GO:0016491^molecular_function^oxidoreductase activity`GO:0055114^biological_process^oxidation-reduction process`GO:0050660^molecular_function^flavin adenine dinucleotide binding	.	.
GG1393|c0_g1	GG1393|c0_g1_i1	75.673	0	213.82	58.788	0	110.507	.	UniRef90_L8G5S7^UniRef90_L8G5S7^Q:3-245,H:46-126^100%ID^E:2e-27^.^.	.	GG1393|c0_g1_i1|m.2750	3-299[+]	.	UniRef90_L8G5S7^UniRef90_L8G5S7^Q:1-99,H:46-144^100%ID^E:6e-59^.^.	.	.	.	.	.	.	.	.
GG1393|c1_g1	GG1393|c1_g1_i1	152.358	230.984	142.125	0	0	214.081	.	UniRef90_L8G5S7^UniRef90_L8G5S7^Q:70-153,H:163-190^100%ID^E:3e-09^.^.	.	.	.	.	.	.	.	.	.	.	.	.	.
GG1394|c1_g1	GG1394|c1_g1_i1	0	247.482	0	0	0	0	.	UniRef90_L8FW98^UniRef90_L8FW98^Q:1-225,H:466-545^85%ID^E:3e-36^.^.	.	.	.	.	.	.	.	.	.	.	.	.	.
GG1395|c0_g1	GG1395|c0_g1_i1	0	145.63	0	74.194	0	0	.	UniRef90_L8G885^UniRef90_L8G885^Q:46-270,H:1-75^100%ID^E:2e-43^.^.	.	.	.	.	.	.	.	.	.	.	.	.	.
GG1396|c0_g1	GG1396|c0_g1_i1	63.441	48.783	0	182.043	175.867	389.286	sp|P36149|BET3_YEAST^sp|P36149|BET3_YEAST^Q:7-573,H:4-189^55.03%ID^E:3e-73^.^.	UniRef90_S3E8T2^UniRef90_S3E8T2^Q:16-585,H:4-193^92.11%ID^E:3e-131^.^.	.	GG1396|c0_g1_i1|m.2751	1-588[+]	sp|P36149|BET3_YEAST^sp|P36149|BET3_YEAST^Q:3-191,H:4-189^55.03%ID^E:2e-73^.^.	UniRef90_S3E8T2^UniRef90_S3E8T2^Q:6-195,H:4-193^92.11%ID^E:2e-131^.^.	PF04051.11^TRAPP^Transport protein particle (TRAPP) component^29-180^E:2.4e-37	.	.	.	.	.	.	.
GG1397|c0_g1	GG1397|c0_g1_i1	156.248	171.902	63.639	155.173	117.397	138.629	sp|Q5A1E3|CBF1_CANAL^sp|Q5A1E3|CBF1_CANAL^Q:576-905,H:111-220^65.45%ID^E:3e-44^.^.	UniRef90_L8FR55^UniRef90_L8FR55^Q:45-956,H:1-304^100%ID^E:0^.^.	.	GG1397|c0_g1_i1|m.2753	45-959[+]	sp|Q5A1E3|CBF1_CANAL^sp|Q5A1E3|CBF1_CANAL^Q:178-287,H:111-220^65.45%ID^E:6e-45^.^.	UniRef90_L8FR55^UniRef90_L8FR55^Q:1-304,H:1-304^100%ID^E:0^.^.	PF00010.21^HLH^Helix-loop-helix DNA-binding domain^192-239^E:5.3e-12	.	.	.	.	GO:0046983^molecular_function^protein dimerization activity	.	.
GG1397|c0_g2	GG1397|c0_g2_i1	0	0	0	116.45	0	0	sp|Q5A1E3|CBF1_CANAL^sp|Q5A1E3|CBF1_CANAL^Q:575-904,H:111-220^65.45%ID^E:6e-44^.^.	UniRef90_L8FR55^UniRef90_L8FR55^Q:230-955,H:63-304^99.59%ID^E:6e-166^.^.`UniRef90_L8FR55^UniRef90_L8FR55^Q:45-236,H:1-64^98.44%ID^E:1e-32^.^.	.	GG1397|c0_g2_i1|m.2754	431-958[+]	sp|Q5A1E3|CBF1_CANAL^sp|Q5A1E3|CBF1_CANAL^Q:48-158,H:110-220^64.86%ID^E:3e-46^.^.	UniRef90_L8FR55^UniRef90_L8FR55^Q:1-175,H:130-304^100%ID^E:1e-125^.^.	PF00010.21^HLH^Helix-loop-helix DNA-binding domain^63-110^E:2.1e-12	.	.	.	.	GO:0046983^molecular_function^protein dimerization activity	.	.
GG1398|c0_g1	GG1398|c0_g1_i1	0	220.695	136.167	56.138	71.832	105.752	sp|P40516|SEE1_YEAST^sp|P40516|SEE1_YEAST^Q:16-285,H:23-111^45.56%ID^E:2e-16^.^.	UniRef90_L8G9E0^UniRef90_L8G9E0^Q:22-303,H:1-94^100%ID^E:3e-59^.^.	.	GG1398|c0_g1_i1|m.2755	1-303[+]	sp|P40516|SEE1_YEAST^sp|P40516|SEE1_YEAST^Q:6-95,H:23-111^45.56%ID^E:1e-16^.^.	UniRef90_L8G9E0^UniRef90_L8G9E0^Q:8-101,H:1-94^100%ID^E:3e-59^.^.	.	.	.	.	.	.	.	.
GG1399|c0_g1	GG1399|c0_g1_i1	97.42	199.429	123.114	50.692	133.358	196.713	.	UniRef90_L8G2M9^UniRef90_L8G2M9^Q:4-459,H:841-992^100%ID^E:2e-97^.^.	.	GG1399|c0_g1_i1|m.2756	1-459[+]	.	UniRef90_L8G2M9^UniRef90_L8G2M9^Q:2-153,H:841-992^100%ID^E:2e-97^.^.	.	.	.	.	.	.	.	.
GG1399|c1_g1	GG1399|c1_g1_i1	25.157	77.317	95.449	39.325	0	0	.	UniRef90_L8G2M9^UniRef90_L8G2M9^Q:1-540,H:578-757^100%ID^E:2e-68^.^.	.	GG1399|c1_g1_i1|m.2758	1-540[+]	.	UniRef90_L8G2M9^UniRef90_L8G2M9^Q:1-180,H:578-757^100%ID^E:3e-115^.^.	PF15612.1^WHIM1^WSTF, HB1, Itc1p, MBD9 motif 1^25-65^E:1.3e-05	.	.	.	.	.	.	.
GG14|c0_g1	GG14|c0_g1_i1	146.711	0	0	113.994	0	0	.	UniRef90_L8G3E2^UniRef90_L8G3E2^Q:303-172,H:25-68^100%ID^E:1e-37^.^.`UniRef90_L8G3E2^UniRef90_L8G3E2^Q:130-2,H:65-107^97.67%ID^E:1e-37^.^.	.	.	.	.	.	.	.	.	.	.	.	.	.
GG140|c0_g1	GG140|c0_g1_i1	463.138	425.88	481.901	108.208	93.867	207.569	.	UniRef90_L8G1U6^UniRef90_L8G1U6^Q:375-1,H:206-330^100%ID^E:2e-68^.^.	.	GG140|c0_g1_i1|m.128	1-375[-]	.	UniRef90_L8G1U6^UniRef90_L8G1U6^Q:1-125,H:206-330^100%ID^E:6e-79^.^.	.	.	.	.	.	.	.	.
GG1400|c0_g1	GG1400|c0_g1_i1	0	0	0	380.035	0	0	.	UniRef90_L8G1L9^UniRef90_L8G1L9^Q:69-191,H:195-235^100%ID^E:5e-18^.^.	.	.	.	.	.	.	.	.	.	.	.	.	.
GG1400|c1_g1	GG1400|c1_g1_i1	150.153	57.314	0	58.332	0	0	sp|Q9P371|SST2_SCHPO^sp|Q9P371|SST2_SCHPO^Q:1-300,H:300-398^64%ID^E:2e-41^.^.	UniRef90_L8G1L9^UniRef90_L8G1L9^Q:1-300,H:379-478^100%ID^E:2e-66^.^.	.	.	.	.	.	.	.	.	.	.	.	.	.
GG1401|c0_g1	GG1401|c0_g1_i1	0	87.411	0	0	111.79	0	sp|P93231|VPS41_SOLLC^sp|P93231|VPS41_SOLLC^Q:27-251,H:652-726^38.67%ID^E:4e-13^.^.	UniRef90_L8FS75^UniRef90_L8FS75^Q:3-254,H:955-1038^100%ID^E:2e-47^.^.	.	.	.	.	.	.	.	.	.	.	.	.	.
GG1401|c1_g1	GG1401|c1_g1_i1	88.299	67.932	33.544	82.998	55.302	108.823	sp|P49754|VPS41_HUMAN^sp|P49754|VPS41_HUMAN^Q:2-301,H:687-786^45%ID^E:6e-21^.^.	UniRef90_L8FS75^UniRef90_L8FS75^Q:2-685,H:1040-1267^100%ID^E:7e-144^.^.	.	GG1401|c1_g1_i1|m.2762	2-688[+]	sp|Q5KU39|VPS41_MOUSE^sp|Q5KU39|VPS41_MOUSE^Q:1-120,H:686-805^42.15%ID^E:3e-21^.^.	UniRef90_L8FS75^UniRef90_L8FS75^Q:1-228,H:1040-1267^100%ID^E:3e-156^.^.	.	.	.	.	.	.	.	.
GG1402|c0_g1	GG1402|c0_g1_i1	0	301.065	0	0	0	0	.	UniRef90_L8FS75^UniRef90_L8FS75^Q:2-202,H:329-395^100%ID^E:4e-36^.^.	.	.	.	.	.	.	.	.	.	.	.	.	.
GG1403|c0_g1	GG1403|c0_g1_i1	0	0	0	0	0	0	.	UniRef90_L8FS75^UniRef90_L8FS75^Q:36-230,H:759-823^100%ID^E:3e-35^.^.	.	.	.	.	.	.	.	.	.	.	.	.	.
GG1404|c0_g1	GG1404|c0_g1_i1	50.932	152.701	82.435	59.468	5.99	39.554	sp|Q06682|UBX5_YEAST^sp|Q06682|UBX5_YEAST^Q:722-1708,H:198-496^35.28%ID^E:5e-55^.^.	UniRef90_L8FSF3^UniRef90_L8FSF3^Q:47-1711,H:1-555^100%ID^E:0^.^.	.	GG1404|c0_g1_i1|m.2763	2-1714[+]	sp|Q06682|UBX5_YEAST^sp|Q06682|UBX5_YEAST^Q:243-569,H:200-496^38.6%ID^E:2e-57^.^.	UniRef90_L8FSF3^UniRef90_L8FSF3^Q:16-570,H:1-555^100%ID^E:0^.^.	PF14555.1^UBA_4^UBA-like domain^17-57^E:2.6e-11`PF13899.1^Thioredoxin_7^Thioredoxin-like^267-351^E:1.7e-14`PF00789.15^UBX^UBX domain^492-566^E:6.3e-06	.	.	.	.	GO:0005515^molecular_function^protein binding	.	.
GG1404|c0_g2	GG1404|c0_g2_i1	0	25.717	85.934	148.514	0	78.215	sp|Q06682|UBX5_YEAST^sp|Q06682|UBX5_YEAST^Q:140-400,H:409-496^44.94%ID^E:6e-12^.^.	UniRef90_L8FSF3^UniRef90_L8FSF3^Q:110-403,H:458-555^100%ID^E:2e-60^.^.	.	GG1404|c0_g2_i1|m.2765	2-406[+]	sp|Q06682|UBX5_YEAST^sp|Q06682|UBX5_YEAST^Q:47-133,H:409-496^44.94%ID^E:3e-12^.^.	UniRef90_L8FSF3^UniRef90_L8FSF3^Q:1-134,H:422-555^99.25%ID^E:2e-86^.^.	PF00789.15^UBX^UBX domain^56-130^E:3.7e-07	.	.	.	.	GO:0005515^molecular_function^protein binding	.	.
GG1405|c0_g1	GG1405|c0_g1_i1	156.599	237.347	0	0	149.898	0	.	UniRef90_L8FXA2^UniRef90_L8FXA2^Q:2-229,H:37-112^100%ID^E:1e-30^.^.	.	.	.	.	.	.	.	.	.	.	.	.	.
GG1406|c0_g1	GG1406|c0_g1_i1	158.805	0	149.495	0	393.018	347.031	sp|P48826|G6PD_ASPNG^sp|P48826|G6PD_ASPNG^Q:3-293,H:27-123^79.38%ID^E:3e-49^.^.	UniRef90_L8G0P4^UniRef90_L8G0P4^Q:3-293,H:27-123^98.97%ID^E:4e-59^.^.	.	.	.	.	.	.	.	.	.	.	.	.	.
GG1406|c1_g1	GG1406|c1_g1_i1	0	0	8.065	24.599	131.265	93.96	sp|P48826|G6PD_ASPNG^sp|P48826|G6PD_ASPNG^Q:23-472,H:357-506^94%ID^E:2e-99^.^.	UniRef90_H1V194^UniRef90_H1V194^Q:23-475,H:145-295^96.69%ID^E:6e-103^.^.	.	GG1406|c1_g1_i1|m.2766	95-490[+]	sp|P41764|G6PD_EMENI^sp|P41764|G6PD_EMENI^Q:1-131,H:381-511^91.6%ID^E:8e-84^.^.	UniRef90_L8G0P4^UniRef90_L8G0P4^Q:1-131,H:381-511^100%ID^E:4e-88^.^.	PF02781.11^G6PD_C^Glucose-6-phosphate dehydrogenase, C-terminal domain^2-115^E:7.8e-41	.	.	.	.	GO:0004345^molecular_function^glucose-6-phosphate dehydrogenase activity`GO:0050661^molecular_function^NADP binding`GO:0006006^biological_process^glucose metabolic process`GO:0055114^biological_process^oxidation-reduction process	.	.
GG1406|c1_g2	GG1406|c1_g2_i1	60.266	59.689	38.317	215.106	120.322	62.941	sp|P48826|G6PD_ASPNG^sp|P48826|G6PD_ASPNG^Q:3-1172,H:117-506^91.54%ID^E:0^.^.	UniRef90_L8G0P4^UniRef90_L8G0P4^Q:3-1175,H:117-507^100%ID^E:0^.^.	.	GG1406|c1_g2_i1|m.2767	3-1190[+]	sp|P48826|G6PD_ASPNG^sp|P48826|G6PD_ASPNG^Q:1-395,H:117-510^91.14%ID^E:0^.^.	UniRef90_L8G0P4^UniRef90_L8G0P4^Q:1-395,H:117-511^100%ID^E:0^.^.	PF00479.17^G6PD_N^Glucose-6-phosphate dehydrogenase, NAD binding domain^3-87^E:1.4e-32`PF02781.11^G6PD_C^Glucose-6-phosphate dehydrogenase, C-terminal domain^89-379^E:1.4e-134	.	.	.	.	GO:0004345^molecular_function^glucose-6-phosphate dehydrogenase activity`GO:0050661^molecular_function^NADP binding`GO:0006006^biological_process^glucose metabolic process`GO:0055114^biological_process^oxidation-reduction process	.	.
GG1407|c0_g1	GG1407|c0_g1_i1	164.164	0	154.483	0	0	0	sp|A7E8B6|SLA1_SCLS1^sp|A7E8B6|SLA1_SCLS1^Q:4-288,H:1-95^73.68%ID^E:2e-44^.^.	UniRef90_L8GD33^UniRef90_L8GD33^Q:4-288,H:1-95^98.95%ID^E:1e-56^.^.	.	.	.	.	.	.	.	.	.	.	.	.	.
GG1407|c1_g1	GG1407|c1_g1_i1	0	0	238.476	0	0	0	sp|A7E8B6|SLA1_SCLS1^sp|A7E8B6|SLA1_SCLS1^Q:3-119,H:97-142^60.87%ID^E:8e-11^.^.	UniRef90_L8GD33^UniRef90_L8GD33^Q:3-242,H:97-176^100%ID^E:3e-33^.^.	.	.	.	.	.	.	.	.	.	.	.	.	.
GG1408|c0_g1	GG1408|c0_g1_i1	92.956	51.116	25.234	72.893	41.799	20.563	sp|A7E8B6|SLA1_SCLS1^sp|A7E8B6|SLA1_SCLS1^Q:65-826,H:537-809^64.89%ID^E:1e-95^.^.	UniRef90_L8GD33^UniRef90_L8GD33^Q:65-811,H:513-761^100%ID^E:1e-147^.^.	.	GG1408|c0_g1_i1|m.2768	2-856[+]	sp|A7E8B6|SLA1_SCLS1^sp|A7E8B6|SLA1_SCLS1^Q:4-275,H:520-809^65.2%ID^E:1e-115^.^.	UniRef90_L8GD33^UniRef90_L8GD33^Q:1-279,H:492-770^100%ID^E:0^.^.	PF03983.7^SHD1^SLA1 homology domain 1, SHD1^22-88^E:6.6e-37	.	.	.	.	GO:0008092^molecular_function^cytoskeletal protein binding`GO:0030674^molecular_function^protein binding, bridging`GO:0042802^molecular_function^identical protein binding`GO:0043130^molecular_function^ubiquitin binding	.	.
GG1408|c1_g1	GG1408|c1_g1_i1	154.255	0	0	22.822	125.405	163.516	sp|A7E8B6|SLA1_SCLS1^sp|A7E8B6|SLA1_SCLS1^Q:207-479,H:1064-1150^53.26%ID^E:5e-09^.^.	UniRef90_L8GD33^UniRef90_L8GD33^Q:21-479,H:960-1112^100%ID^E:6e-61^.^.	.	GG1408|c1_g1_i1|m.2771	24-482[+]	sp|A7E8B6|SLA1_SCLS1^sp|A7E8B6|SLA1_SCLS1^Q:42-152,H:1047-1150^66.96%ID^E:6e-22^.^.	UniRef90_L8GD33^UniRef90_L8GD33^Q:1-152,H:961-1112^100%ID^E:6e-92^.^.	PF08226.6^DUF1720^Domain of unknown function (DUF1720)^68-136^E:6.9e-07	.	.	.	.	.	.	.
GG1408|c1_g2	GG1408|c1_g2_i1	62.61	192.439	123.476	101.297	47.219	77.855	sp|A7E8B6|SLA1_SCLS1^sp|A7E8B6|SLA1_SCLS1^Q:766-1038,H:1064-1150^53.26%ID^E:4e-08^.^.	UniRef90_L8GD33^UniRef90_L8GD33^Q:64-1038,H:788-1112^100%ID^E:6e-110^.^.	.	GG1408|c1_g2_i1|m.2772	1-1041[+]	sp|A7E8B6|SLA1_SCLS1^sp|A7E8B6|SLA1_SCLS1^Q:236-346,H:1047-1150^66.96%ID^E:7e-21^.^.	UniRef90_L8GD33^UniRef90_L8GD33^Q:1-346,H:767-1112^100%ID^E:0^.^.	PF08226.6^DUF1720^Domain of unknown function (DUF1720)^232-330^E:0.00011	.	.	.	.	.	.	.
GG1408|c2_g1	GG1408|c2_g1_i1	53.617	41.249	84.856	27.996	111.902	0	sp|A7E8B6|SLA1_SCLS1^sp|A7E8B6|SLA1_SCLS1^Q:2-679,H:302-523^67.7%ID^E:3e-97^.^.	UniRef90_L8GD33^UniRef90_L8GD33^Q:2-676,H:272-496^100%ID^E:2e-154^.^.	.	GG1408|c2_g1_i1|m.2774	2-682[+]	sp|A7E8B6|SLA1_SCLS1^sp|A7E8B6|SLA1_SCLS1^Q:1-226,H:302-523^67.7%ID^E:3e-97^.^.	UniRef90_L8GD33^UniRef90_L8GD33^Q:1-225,H:272-496^100%ID^E:2e-154^.^.	PF00018.23^SH3_1^SH3 domain^100-146^E:1.7e-14`PF14604.1^SH3_9^Variant SH3 domain^100-150^E:5.5e-11`PF07653.12^SH3_2^Variant SH3 domain^102-151^E:5.9e-07	.	.	.	.	GO:0005515^molecular_function^protein binding	.	.
GG1409|c0_g1	GG1409|c0_g1_i1	74.501	113.745	70.176	57.876	73.963	0	.	UniRef90_L8FY00^UniRef90_L8FY00^Q:2-301,H:60-159^100%ID^E:1e-47^.^.	.	GG1409|c0_g1_i1|m.2775	2-301[+]	.	UniRef90_L8FY00^UniRef90_L8FY00^Q:1-100,H:60-159^100%ID^E:5e-61^.^.	.	.	.	.	.	.	.	.
GG141|c0_g1	GG141|c0_g1_i1	175.949	0	248.158	0	0	0	.	UniRef90_L8G9R0^UniRef90_L8G9R0^Q:279-7,H:10-100^100%ID^E:2e-45^.^.	.	.	.	.	.	.	.	.	.	.	.	.	.
GG1410|c0_g1	GG1410|c0_g1_i1	63.793	48.978	90.696	74.698	0	0	sp|O74829|YN2F_SCHPO^sp|O74829|YN2F_SCHPO^Q:1-435,H:369-511^39.73%ID^E:4e-26^.^.	UniRef90_L8FY00^UniRef90_L8FY00^Q:1-453,H:460-610^100%ID^E:5e-100^.^.	.	GG1410|c0_g1_i1|m.2776	1-456[+]	sp|O74829|YN2F_SCHPO^sp|O74829|YN2F_SCHPO^Q:1-145,H:369-511^39.73%ID^E:3e-26^.^.	UniRef90_L8FY00^UniRef90_L8FY00^Q:1-151,H:460-610^100%ID^E:4e-100^.^.	.	.	ExpAA=81.30^PredHel=4^Topology=i20-42o52-74i95-114o118-140i	.	.	.	.	.
GG1411|c0_g1	GG1411|c0_g1_i1	136.855	34.958	302.086	35.529	138.768	0	sp|P28873|BMRP_CANAX^sp|P28873|BMRP_CANAX^Q:84-359,H:317-408^26.09%ID^E:5e-08^.^.	UniRef90_L8FY00^UniRef90_L8FY00^Q:3-380,H:330-455^100%ID^E:2e-82^.^.	.	GG1411|c0_g1_i1|m.2777	3-380[+]	sp|P28873|BMRP_CANAX^sp|P28873|BMRP_CANAX^Q:28-119,H:317-408^26.09%ID^E:5e-08^.^.	UniRef90_L8FY00^UniRef90_L8FY00^Q:1-126,H:330-455^100%ID^E:1e-82^.^.	.	.	ExpAA=43.98^PredHel=2^Topology=o66-88i101-120o	.	.	.	.	.
GG1412|c0_g1	GG1412|c0_g1_i1	427.72	0	133.129	110.558	411.371	603.265	sp|Q04372|TAP42_YEAST^sp|Q04372|TAP42_YEAST^Q:21-236,H:298-366^44.44%ID^E:5e-07^.^.	UniRef90_L8FN74^UniRef90_L8FN74^Q:3-236,H:280-357^100%ID^E:3e-28^.^.	.	.	.	.	.	.	.	.	.	.	.	.	.
GG1412|c1_g1	GG1412|c1_g1_i1	61.395	62.957	58.279	32.034	0	62.839	.	UniRef90_L8FN74^UniRef90_L8FN74^Q:2-619,H:75-280^100%ID^E:1e-125^.^.	.	GG1412|c1_g1_i1|m.2778	2-619[+]	sp|Q61249|IGBP1_MOUSE^sp|Q61249|IGBP1_MOUSE^Q:5-150,H:87-249^24.54%ID^E:4e-07^.^.	UniRef90_L8FN74^UniRef90_L8FN74^Q:1-206,H:75-280^100%ID^E:5e-145^.^.	PF04177.7^TAP42^TAP42-like family^1-205^E:1.2e-40	.	.	.	.	GO:0009966^biological_process^regulation of signal transduction	.	.
GG1412|c2_g1	GG1412|c2_g1_i1	0	0	122.095	0	0	0	.	UniRef90_L8FN74^UniRef90_L8FN74^Q:7-243,H:1-79^100%ID^E:6e-48^.^.	.	.	.	.	.	.	.	.	.	.	.	.	.
GG1413|c0_g1	GG1413|c0_g1_i1	801.621	1155.36	578.477	175.549	49.172	16.547	.	UniRef90_L8G0U9^UniRef90_L8G0U9^Q:4-969,H:1-322^100%ID^E:0^.^.	.	GG1413|c0_g1_i1|m.2779	1-972[+]	.	UniRef90_L8G0U9^UniRef90_L8G0U9^Q:2-323,H:1-322^100%ID^E:0^.^.	PF01636.18^APH^Phosphotransferase enzyme family^8-213^E:2e-09	.	.	.	.	.	.	.
GG1414|c0_g1	GG1414|c0_g1_i1	76.579	117.476	239.652	89.561	78.168	66.567	.	UniRef90_L8G544^UniRef90_L8G544^Q:3-362,H:858-977^100%ID^E:4e-51^.^.	.	GG1414|c0_g1_i1|m.2781	3-416[+]	.	UniRef90_L8G544^UniRef90_L8G544^Q:1-138,H:858-995^100%ID^E:2e-86^.^.	.	.	ExpAA=21.07^PredHel=1^Topology=i77-96o	.	.	.	.	.
GG1414|c0_g2	GG1414|c0_g2_i1	0	0	753.147	0	0	151.201	.	UniRef90_L8G544^UniRef90_L8G544^Q:3-239,H:858-936^98.73%ID^E:1e-35^.^.	.	.	.	.	.	.	.	.	.	.	.	.	.
GG1415|c0_g1	GG1415|c0_g1_i1	187.446	172.57	248.56	116.945	382.991	677.823	.	UniRef90_L8GCP6^UniRef90_L8GCP6^Q:49-381,H:1-111^100%ID^E:1e-58^.^.	.	GG1415|c0_g1_i1|m.2784	49-384[+]	.	UniRef90_L8GCP6^UniRef90_L8GCP6^Q:1-111,H:1-111^100%ID^E:2e-74^.^.	.	.	.	.	.	.	.	.
GG1416|c0_g1	GG1416|c0_g1_i1	47.767	36.603	45.177	37.199	96.699	213.814	.	UniRef90_L8FP01^UniRef90_L8FP01^Q:3-371,H:171-293^100%ID^E:5e-56^.^.	.	GG1416|c0_g1_i1|m.2785	3-371[+]	.	UniRef90_L8FP01^UniRef90_L8FP01^Q:1-123,H:171-293^100%ID^E:6e-82^.^.	.	.	.	.	.	.	.	.
GG1417|c0_g1	GG1417|c0_g1_i1	0	0	118.488	0	269.799	0	.	UniRef90_L8FLA0^UniRef90_L8FLA0^Q:100-294,H:18-82^98.46%ID^E:3e-13^.^.	.	.	.	.	.	.	.	.	.	.	.	.	.
GG1417|c0_g2	GG1417|c0_g2_i1	178.08	195.502	274.872	19.89	145.104	38.825	.	UniRef90_L8FLA0^UniRef90_L8FLA0^Q:100-534,H:18-162^96.55%ID^E:8e-57^.^.	.	GG1417|c0_g2_i1|m.2786	49-534[+]	.	UniRef90_L8FLA0^UniRef90_L8FLA0^Q:1-162,H:1-162^96.91%ID^E:5e-103^.^.	.	.	.	.	.	.	.	.
GG1417|c1_g1	GG1417|c1_g1_i1	341.392	319.392	664.548	204.263	197.369	468.713	.	UniRef90_L8FLA0^UniRef90_L8FLA0^Q:3-1238,H:155-566^99.76%ID^E:0^.^.	.	GG1417|c1_g1_i1|m.2788	3-1241[+]	.	UniRef90_L8FLA0^UniRef90_L8FLA0^Q:1-412,H:155-566^99.76%ID^E:0^.^.	PF00170.16^bZIP_1^bZIP transcription factor^129-185^E:5.5e-09`PF07716.10^bZIP_2^Basic region leucine zipper^129-179^E:4.6e-06	.	.	.	.	GO:0003700^molecular_function^sequence-specific DNA binding transcription factor activity`GO:0043565^molecular_function^sequence-specific DNA binding`GO:0006355^biological_process^regulation of transcription, DNA-templated	.	.
GG1418|c1_g1	GG1418|c1_g1_i1	0	0	122.095	0	0	0	.	UniRef90_L8FY70^UniRef90_L8FY70^Q:3-242,H:2-81^98.75%ID^E:4e-23^.^.	.	.	.	.	.	.	.	.	.	.	.	.	.
GG1419|c0_g1	GG1419|c0_g1_i1	78.688	121.269	97.252	426.427	340.716	147.216	sp|P41756|PGK_ASPOR^sp|P41756|PGK_ASPOR^Q:38-1270,H:1-411^78.83%ID^E:0^.^.	UniRef90_L8G700^UniRef90_L8G700^Q:38-1270,H:1-411^100%ID^E:0^.^.	.	GG1419|c0_g1_i1|m.2792	2-1291[+]	sp|P41756|PGK_ASPOR^sp|P41756|PGK_ASPOR^Q:13-429,H:1-417^78.9%ID^E:0^.^.	UniRef90_L8G700^UniRef90_L8G700^Q:13-429,H:1-417^100%ID^E:0^.^.	PF00162.14^PGK^Phosphoglycerate kinase^21-418^E:1.9e-150	.	.	.	.	GO:0004618^molecular_function^phosphoglycerate kinase activity`GO:0006096^biological_process^glycolytic process	.	.
GG1419|c0_g1	GG1419|c0_g1_i1	78.688	121.269	97.252	426.427	340.716	147.216	sp|P41756|PGK_ASPOR^sp|P41756|PGK_ASPOR^Q:38-1270,H:1-411^78.83%ID^E:0^.^.	UniRef90_L8G700^UniRef90_L8G700^Q:38-1270,H:1-411^100%ID^E:0^.^.	.	GG1419|c0_g1_i1|m.2793	56-1315[-]	.	UniRef90_R6GPN0^UniRef90_R6GPN0^Q:47-413,H:13-368^37.6%ID^E:2e-35^.^.	.	.	.	.	.	.	.	.
GG142|c0_g1	GG142|c0_g1_i1	1383.16	1222.97	1440.55	622.186	289.423	106.522	.	UniRef90_L8GBB5^UniRef90_L8GBB5^Q:235-65,H:18-74^98.25%ID^E:1e-30^.^.	.	.	.	.	.	.	.	.	.	.	.	.	.
GG1420|c0_g1	GG1420|c0_g1_i1	81.853	52.432	107.767	70.214	93.269	137.695	.	UniRef90_L8FY21^UniRef90_L8FY21^Q:1-1596,H:75-606^100%ID^E:0^.^.	.	GG1420|c0_g1_i1|m.2798	3-1181[-]	.	.	.	.	.	.	.	.	.	.
GG1420|c0_g1	GG1420|c0_g1_i1	81.853	52.432	107.767	70.214	93.269	137.695	.	UniRef90_L8FY21^UniRef90_L8FY21^Q:1-1596,H:75-606^100%ID^E:0^.^.	.	GG1420|c0_g1_i1|m.2797	1-1596[+]	.	UniRef90_L8FY21^UniRef90_L8FY21^Q:1-532,H:75-606^100%ID^E:0^.^.	.	.	.	.	.	.	.	.
GG1420|c0_g2	GG1420|c0_g2_i1	0	18.296	0	458.723	0	0	.	UniRef90_L8FY21^UniRef90_L8FY21^Q:1-246,H:525-606^100%ID^E:3e-31^.^.	.	.	.	.	.	.	.	.	.	.	.	.	.
GG1421|c0_g1	GG1421|c0_g1_i1	194.372	119.604	166.076	76.087	323.923	209.141	sp|Q7RVF7|PYRE_NEUCR^sp|Q7RVF7|PYRE_NEUCR^Q:93-626,H:1-172^57.3%ID^E:3e-63^.^.	UniRef90_L8G9B4^UniRef90_L8G9B4^Q:3-644,H:21-234^100%ID^E:3e-156^.^.	.	GG1421|c0_g1_i1|m.2799	3-644[+]	sp|Q7RVF7|PYRE_NEUCR^sp|Q7RVF7|PYRE_NEUCR^Q:31-208,H:1-172^57.3%ID^E:2e-63^.^.	UniRef90_L8G9B4^UniRef90_L8G9B4^Q:1-214,H:21-234^100%ID^E:3e-156^.^.	PF00156.22^Pribosyltran^Phosphoribosyl transferase domain^101-200^E:1.9e-13	.	.	.	.	GO:0009116^biological_process^nucleoside metabolic process	.	.
GG1422|c0_g1	GG1422|c0_g1_i1	131.314	0	62.228	76.873	0	149.106	sp|P33892|GCN1_YEAST^sp|P33892|GCN1_YEAST^Q:2-436,H:1957-2100^50%ID^E:5e-32^.^.	UniRef90_L8G197^UniRef90_L8G197^Q:2-457,H:1990-2141^100%ID^E:2e-84^.^.	.	GG1422|c0_g1_i1|m.2800	2-457[+]	sp|P33892|GCN1_YEAST^sp|P33892|GCN1_YEAST^Q:1-145,H:1957-2100^50%ID^E:9e-34^.^.	UniRef90_L8G197^UniRef90_L8G197^Q:1-152,H:1990-2141^100%ID^E:2e-91^.^.	.	.	.	.	.	.	.	.
GG1422|c1_g1	GG1422|c1_g1_i1	100.649	176.209	147.848	43.101	67.534	42.728	sp|P33892|GCN1_YEAST^sp|P33892|GCN1_YEAST^Q:4-1119,H:2266-2668^39.75%ID^E:9e-76^.^.	UniRef90_L8G197^UniRef90_L8G197^Q:1-1143,H:2298-2678^100%ID^E:0^.^.	.	GG1422|c1_g1_i1|m.2802	1-1146[+]	sp|P33892|GCN1_YEAST^sp|P33892|GCN1_YEAST^Q:2-373,H:2266-2668^39.75%ID^E:7e-76^.^.	UniRef90_L8G197^UniRef90_L8G197^Q:1-381,H:2298-2678^100%ID^E:0^.^.	PF13513.1^HEAT_EZ^HEAT-like repeat^5-58^E:0.00019	.	.	.	.	.	.	.
GG1423|c0_g1	GG1423|c0_g1_i1	77.495	0	0	60.196	0	0	sp|P33892|GCN1_YEAST^sp|P33892|GCN1_YEAST^Q:2-295,H:1689-1786^64.29%ID^E:5e-36^.^.	UniRef90_L8G197^UniRef90_L8G197^Q:2-295,H:1725-1822^100%ID^E:6e-56^.^.	.	.	.	.	.	.	.	.	.	.	.	.	.
GG1424|c0_g1	GG1424|c0_g1_i1	35.993	55.228	136.383	84.221	0	54.303	.	UniRef90_L8GD48^UniRef90_L8GD48^Q:1-432,H:76-219^100%ID^E:3e-80^.^.	.	GG1424|c0_g1_i1|m.2804	1-432[+]	.	UniRef90_L8GD48^UniRef90_L8GD48^Q:1-144,H:76-219^100%ID^E:2e-91^.^.	PF00612.22^IQ^IQ calmodulin-binding motif^32-47^E:0.019	.	.	.	.	GO:0005515^molecular_function^protein binding	.	.
GG1424|c1_g1	GG1424|c1_g1_i1	57.804	0	82.22	45.159	0	87.89	.	UniRef90_L8GD48^UniRef90_L8GD48^Q:1-492,H:269-432^100%ID^E:1e-106^.^.	.	GG1424|c1_g1_i1|m.2807	1-492[+]	.	UniRef90_L8GD48^UniRef90_L8GD48^Q:1-164,H:269-432^100%ID^E:2e-114^.^.	.	.	.	.	.	.	.	.
GG1425|c0_g1	GG1425|c0_g1_i1	144.719	117.702	191.085	94.705	59.423	100.256	sp|Q99078|FUZ7_USTMA^sp|Q99078|FUZ7_USTMA^Q:41-931,H:92-431^52.19%ID^E:2e-116^.^.	UniRef90_L8G207^UniRef90_L8G207^Q:29-1282,H:44-461^100%ID^E:0^.^.	.	GG1425|c0_g1_i1|m.2808	2-1291[+]	sp|Q99078|FUZ7_USTMA^sp|Q99078|FUZ7_USTMA^Q:12-310,H:90-431^51.88%ID^E:5e-117^.^.	UniRef90_L8G207^UniRef90_L8G207^Q:1-427,H:35-461^100%ID^E:0^.^.	PF07714.12^Pkinase_Tyr^Protein tyrosine kinase^31-291^E:1.3e-40`PF00069.20^Pkinase^Protein kinase domain^32-292^E:7.7e-60	.	.	.	.	GO:0004672^molecular_function^protein kinase activity`GO:0006468^biological_process^protein phosphorylation`GO:0005524^molecular_function^ATP binding	.	.
GG1426|c0_g1	GG1426|c0_g1_i1	39.115	150.019	37.043	60.992	159.598	294.206	.	UniRef90_L8FY44^UniRef90_L8FY44^Q:2-394,H:648-778^100%ID^E:5e-85^.^.	.	GG1426|c0_g1_i1|m.2810	2-397[+]	.	UniRef90_L8FY44^UniRef90_L8FY44^Q:1-131,H:648-778^100%ID^E:3e-85^.^.	PF08030.7^NAD_binding_6^Ferric reductase NAD binding domain^1-110^E:2.8e-06	.	.	.	.	GO:0016491^molecular_function^oxidoreductase activity`GO:0055114^biological_process^oxidation-reduction process	.	.
GG1427|c0_g1	GG1427|c0_g1_i1	0	112.254	34.652	28.53	0	0	sp|O13713|NAB2_SCHPO^sp|O13713|NAB2_SCHPO^Q:58-300,H:14-86^38.27%ID^E:8e-10^.^.	UniRef90_L8FUK1^UniRef90_L8FUK1^Q:19-429,H:1-137^100%ID^E:2e-89^.^.	.	GG1427|c0_g1_i1|m.2811	1-429[+]	sp|O13713|NAB2_SCHPO^sp|O13713|NAB2_SCHPO^Q:20-100,H:14-86^38.27%ID^E:7e-10^.^.	UniRef90_L8FUK1^UniRef90_L8FUK1^Q:7-143,H:1-137^100%ID^E:2e-89^.^.	.	.	.	.	.	.	.	.
GG1427|c1_g1	GG1427|c1_g1_i1	105.934	93.187	115	83.037	47.527	116.927	sp|P32505|NAB2_YEAST^sp|P32505|NAB2_YEAST^Q:267-752,H:324-498^30%ID^E:5e-11^.^.	UniRef90_L8FUK1^UniRef90_L8FUK1^Q:3-773,H:219-475^100%ID^E:3e-157^.^.	.	GG1427|c1_g1_i1|m.2813	3-773[+]	sp|P32505|NAB2_YEAST^sp|P32505|NAB2_YEAST^Q:103-250,H:338-498^31.93%ID^E:2e-11^.^.`sp|P32505|NAB2_YEAST^sp|P32505|NAB2_YEAST^Q:93-203,H:357-473^34.13%ID^E:2e-06^.^.	UniRef90_L8FUK1^UniRef90_L8FUK1^Q:1-257,H:219-475^100%ID^E:0^.^.	PF14608.1^zf-CCCH_2^Zinc finger C-x8-C-x5-C-x3-H type^105-120^E:0.62`PF14608.1^zf-CCCH_2^Zinc finger C-x8-C-x5-C-x3-H type^137-153^E:0.5`PF14608.1^zf-CCCH_2^Zinc finger C-x8-C-x5-C-x3-H type^166-183^E:1.3e-08`PF14608.1^zf-CCCH_2^Zinc finger C-x8-C-x5-C-x3-H type^188-203^E:0.88	.	.	.	.	.	.	.
GG1428|c0_g1	GG1428|c0_g1_i1	0	62.978	0	0	0	0	.	UniRef90_L8FMR8^UniRef90_L8FMR8^Q:1-402,H:62-195^100%ID^E:2e-78^.^.	.	GG1428|c0_g1_i1|m.2816	1-468[+]	.	UniRef90_L8FMR8^UniRef90_L8FMR8^Q:1-151,H:62-212^99.34%ID^E:2e-101^.^.	PF08657.5^DASH_Spc34^DASH complex subunit Spc34^12-128^E:4.7e-21	.	.	.	.	GO:0008608^biological_process^attachment of spindle microtubules to kinetochore`GO:0005876^cellular_component^spindle microtubule`GO:0042729^cellular_component^DASH complex	.	.
GG1428|c0_g2	GG1428|c0_g2_i1	91.794	219.441	326.654	107.704	0	245.891	.	UniRef90_L8FMR8^UniRef90_L8FMR8^Q:1-567,H:62-250^100%ID^E:2e-84^.^.	.	GG1428|c0_g2_i1|m.2817	1-570[+]	.	UniRef90_L8FMR8^UniRef90_L8FMR8^Q:1-189,H:62-250^100%ID^E:2e-129^.^.	PF08657.5^DASH_Spc34^DASH complex subunit Spc34^12-174^E:8.3e-29	.	.	.	.	GO:0008608^biological_process^attachment of spindle microtubules to kinetochore`GO:0005876^cellular_component^spindle microtubule`GO:0042729^cellular_component^DASH complex	.	.
GG1428|c1_g1	GG1428|c1_g1_i1	285.143	0	0	0	0	0	.	UniRef90_L8FMR8^UniRef90_L8FMR8^Q:35-235,H:1-67^100%ID^E:4e-39^.^.	.	.	.	.	.	.	.	.	.	.	.	.	.
GG1429|c0_g1	GG1429|c0_g1_i1	100.617	131.743	200.816	31.588	74.178	15.643	sp|Q6YRM6|Y8219_ORYSJ^sp|Q6YRM6|Y8219_ORYSJ^Q:347-1069,H:313-546^25%ID^E:6e-08^.^.	UniRef90_L8G460^UniRef90_L8G460^Q:62-1069,H:24-359^100%ID^E:0^.^.	.	GG1429|c0_g1_i1|m.2818	2-1069[+]	sp|Q6YRM6|Y8219_ORYSJ^sp|Q6YRM6|Y8219_ORYSJ^Q:96-356,H:291-546^24.46%ID^E:2e-08^.^.	UniRef90_L8G460^UniRef90_L8G460^Q:1-356,H:4-359^100%ID^E:0^.^.	PF13704.1^Glyco_tranf_2_4^Glycosyl transferase family 2^131-225^E:5.9e-08`PF01697.22^Glyco_transf_92^Glycosyltransferase family 92^131-300^E:1.5e-07	.	.	.	.	.	.	.
GG143|c0_g1	GG143|c0_g1_i1	54.256	41.536	153.806	168.88	109.267	0	sp|Q9Y803|YN98_SCHPO^sp|Q9Y803|YN98_SCHPO^Q:330-61,H:10-100^39.56%ID^E:2e-18^.^.	UniRef90_L8G8Q4^UniRef90_L8G8Q4^Q:348-61,H:9-104^100%ID^E:2e-62^.^.	.	.	.	.	.	.	.	.	.	.	.	.	.
GG1430|c0_g1	GG1430|c0_g1_i1	0	0	0	38.49	41.425	0	sp|P04046|PUR1_YEAST^sp|P04046|PUR1_YEAST^Q:5-655,H:148-362^55.91%ID^E:6e-74^.^.	UniRef90_L8G485^UniRef90_L8G485^Q:2-655,H:152-369^100%ID^E:2e-143^.^.	.	GG1430|c0_g1_i1|m.2820	2-655[+]	sp|P41390|PUR1_SCHPO^sp|P41390|PUR1_SCHPO^Q:2-214,H:148-368^54.02%ID^E:4e-77^.^.	UniRef90_L8G485^UniRef90_L8G485^Q:1-218,H:152-369^100%ID^E:2e-153^.^.	.	.	ExpAA=20.10^PredHel=1^Topology=i21-39o	.	.	.	.	.
GG1430|c0_g2	GG1430|c0_g2_i1	184.473	170.576	217.485	83.493	92.793	115.109	sp|P04046|PUR1_YEAST^sp|P04046|PUR1_YEAST^Q:5-1042,H:148-486^55.01%ID^E:6e-121^.^.	UniRef90_L8G485^UniRef90_L8G485^Q:2-1339,H:152-597^100%ID^E:0^.^.	.	GG1430|c0_g2_i1|m.2822	2-1342[+]	sp|P41390|PUR1_SCHPO^sp|P41390|PUR1_SCHPO^Q:2-361,H:148-510^52.02%ID^E:4e-125^.^.	UniRef90_L8G485^UniRef90_L8G485^Q:1-446,H:152-597^100%ID^E:0^.^.	PF00156.22^Pribosyltran^Phosphoribosyl transferase domain^153-256^E:2.4e-12	.	ExpAA=19.80^PredHel=1^Topology=i21-39o	.	.	GO:0009116^biological_process^nucleoside metabolic process	.	.
GG1431|c1_g1	GG1431|c1_g1_i1	97.25	69.587	85.855	125.507	183.595	130.104	sp|P33297|PRS6A_YEAST^sp|P33297|PRS6A_YEAST^Q:211-1425,H:25-434^76.59%ID^E:0^.^.	UniRef90_L8FZL2^UniRef90_L8FZL2^Q:40-1425,H:1-462^100%ID^E:0^.^.	.	GG1431|c1_g1_i1|m.2826	40-1428[+]	sp|P33297|PRS6A_YEAST^sp|P33297|PRS6A_YEAST^Q:48-462,H:15-434^75.48%ID^E:0^.^.	UniRef90_L8FZL2^UniRef90_L8FZL2^Q:1-462,H:1-462^100%ID^E:0^.^.	PF00004.24^AAA^ATPase family associated with various cellular activities (AAA)^247-379^E:7.2e-40	.	.	.	.	GO:0005524^molecular_function^ATP binding	.	.
GG1431|c1_g1	GG1431|c1_g1_i1	97.25	69.587	85.855	125.507	183.595	130.104	sp|P33297|PRS6A_YEAST^sp|P33297|PRS6A_YEAST^Q:211-1425,H:25-434^76.59%ID^E:0^.^.	UniRef90_L8FZL2^UniRef90_L8FZL2^Q:40-1425,H:1-462^100%ID^E:0^.^.	.	GG1431|c1_g1_i1|m.2827	30-1211[-]	.	UniRef90_S3C6Y6^UniRef90_S3C6Y6^Q:12-154,H:85-227^55.94%ID^E:1e-32^.^.	.	.	.	.	.	.	.	.
GG1432|c0_g1	GG1432|c0_g1_i1	0	0	0	75.533	0	0	sp|Q7RVA8|KPYK_NEUCR^sp|Q7RVA8|KPYK_NEUCR^Q:44-253,H:3-72^77.14%ID^E:3e-31^.^.`sp|Q7RVA8|KPYK_NEUCR^sp|Q7RVA8|KPYK_NEUCR^Q:256-306,H:74-90^88.24%ID^E:3e-31^.^.	UniRef90_L8GB78^UniRef90_L8GB78^Q:41-253,H:1-71^100%ID^E:2e-41^.^.	.	GG1432|c0_g1_i1|m.2829	2-304[+]	sp|Q7RVA8|KPYK_NEUCR^sp|Q7RVA8|KPYK_NEUCR^Q:15-84,H:3-72^77.14%ID^E:8e-31^.^.	UniRef90_L8GB78^UniRef90_L8GB78^Q:14-84,H:1-71^100%ID^E:5e-41^.^.	PF00224.16^PK^Pyruvate kinase, barrel domain^44-85^E:3.6e-18	.	.	.	.	GO:0000287^molecular_function^magnesium ion binding`GO:0004743^molecular_function^pyruvate kinase activity`GO:0030955^molecular_function^potassium ion binding`GO:0006096^biological_process^glycolytic process	.	.
GG1432|c0_g2	GG1432|c0_g2_i1	0	0	0	0	0	0	sp|Q7RVA8|KPYK_NEUCR^sp|Q7RVA8|KPYK_NEUCR^Q:44-1576,H:3-513^82.19%ID^E:0^.^.	UniRef90_L8GB78^UniRef90_L8GB78^Q:41-1579,H:1-513^100%ID^E:0^.^.	.	GG1432|c0_g2_i1|m.2830	2-1579[+]	sp|Q7RVA8|KPYK_NEUCR^sp|Q7RVA8|KPYK_NEUCR^Q:15-525,H:3-513^82.19%ID^E:0^.^.	UniRef90_L8GB78^UniRef90_L8GB78^Q:14-526,H:1-513^100%ID^E:0^.^.	PF00224.16^PK^Pyruvate kinase, barrel domain^44-389^E:6.9e-168`PF02887.11^PK_C^Pyruvate kinase, alpha/beta domain^405-525^E:1.8e-28	.	.	.	.	GO:0000287^molecular_function^magnesium ion binding`GO:0004743^molecular_function^pyruvate kinase activity`GO:0030955^molecular_function^potassium ion binding`GO:0006096^biological_process^glycolytic process	.	.
GG1433|c0_g1	GG1433|c0_g1_i1	331.483	112.285	251.951	187.168	194.771	123.212	.	UniRef90_L8G0D7^UniRef90_L8G0D7^Q:13-816,H:1-264^93.66%ID^E:3e-89^.^.	.	GG1433|c0_g1_i1|m.2834	1-819[+]	.	UniRef90_L8G0D7^UniRef90_L8G0D7^Q:5-272,H:1-264^94.4%ID^E:9e-144^.^.	.	.	.	.	.	.	.	.
GG1434|c0_g1	GG1434|c0_g1_i1	0	0	0	0	0	0	sp|Q4X0I7|SPC24_ASPFU^sp|Q4X0I7|SPC24_ASPFU^Q:15-284,H:1-90^64.44%ID^E:2e-41^.^.`sp|Q4X0I7|SPC24_ASPFU^sp|Q4X0I7|SPC24_ASPFU^Q:283-480,H:90-156^49.25%ID^E:2e-41^.^.	UniRef90_L8FT17^UniRef90_L8FT17^Q:15-284,H:1-90^98.89%ID^E:1e-81^.^.`UniRef90_L8FT17^UniRef90_L8FT17^Q:283-504,H:90-163^98.65%ID^E:1e-81^.^.	.	GG1434|c0_g1_i1|m.2835	3-431[+]	sp|Q4X0I7|SPC24_ASPFU^sp|Q4X0I7|SPC24_ASPFU^Q:5-94,H:1-90^64.44%ID^E:5e-35^.^.	UniRef90_L8FT17^UniRef90_L8FT17^Q:5-94,H:1-90^98.89%ID^E:4e-54^.^.	.	.	.	.	.	.	.	.
GG1434|c0_g2	GG1434|c0_g2_i1	84.25	86.301	239.711	153.591	28.968	170.953	sp|Q4X0I7|SPC24_ASPFU^sp|Q4X0I7|SPC24_ASPFU^Q:15-479,H:1-156^58.33%ID^E:8e-58^.^.	UniRef90_L8FT17^UniRef90_L8FT17^Q:15-503,H:1-163^99.39%ID^E:4e-111^.^.	.	GG1434|c0_g2_i1|m.2837	3-503[+]	sp|Q4X0I7|SPC24_ASPFU^sp|Q4X0I7|SPC24_ASPFU^Q:5-159,H:1-156^58.33%ID^E:7e-58^.^.	UniRef90_L8FT17^UniRef90_L8FT17^Q:5-167,H:1-163^99.39%ID^E:4e-111^.^.	PF08286.6^Spc24^Spc24 subunit of Ndc80^86-161^E:8.7e-18	.	.	.	.	.	.	.
GG1435|c0_g1	GG1435|c0_g1_i1	131.272	321.047	198.131	0	105.688	0	sp|Q9LIQ6|ING1_ARATH^sp|Q9LIQ6|ING1_ARATH^Q:117-290,H:176-232^63.79%ID^E:3e-18^.^.	UniRef90_L8G9F7^UniRef90_L8G9F7^Q:51-302,H:608-691^100%ID^E:5e-44^.^.	.	GG1435|c0_g1_i1|m.2839	3-305[+]	sp|Q9LIQ6|ING1_ARATH^sp|Q9LIQ6|ING1_ARATH^Q:31-96,H:168-232^60.61%ID^E:5e-21^.^.	UniRef90_L8G9F7^UniRef90_L8G9F7^Q:1-100,H:592-691^100%ID^E:9e-66^.^.	PF00628.24^PHD^PHD-finger^43-90^E:1.1e-09	.	.	.	.	GO:0005515^molecular_function^protein binding	.	.
GG1435|c0_g2	GG1435|c0_g2_i1	128.576	0	0	120.314	0	76.633	sp|Q9LIQ6|ING1_ARATH^sp|Q9LIQ6|ING1_ARATH^Q:117-293,H:176-232^62.71%ID^E:4e-18^.^.	UniRef90_L8G9F7^UniRef90_L8G9F7^Q:51-305,H:608-691^98.82%ID^E:4e-42^.^.	.	GG1435|c0_g2_i1|m.2840	3-308[+]	sp|Q9LIQ6|ING1_ARATH^sp|Q9LIQ6|ING1_ARATH^Q:31-97,H:168-232^59.7%ID^E:6e-21^.^.	UniRef90_L8G9F7^UniRef90_L8G9F7^Q:1-101,H:592-691^99.01%ID^E:3e-64^.^.	PF00628.24^PHD^PHD-finger^43-91^E:3.3e-10	.	.	.	.	GO:0005515^molecular_function^protein binding	.	.
GG1436|c1_g1	GG1436|c1_g1_i1	81.395	62.094	76.604	0	0	118.436	.	UniRef90_L8G9F7^UniRef90_L8G9F7^Q:2-289,H:484-579^100%ID^E:9e-43^.^.	.	.	.	.	.	.	.	.	.	.	.	.	.
GG1437|c0_g1	GG1437|c0_g1_i1	129.94	165.92	359.179	271.351	301.552	139.924	sp|Q9UT19|METE_SCHPO^sp|Q9UT19|METE_SCHPO^Q:28-2322,H:1-764^61.01%ID^E:0^.^.	UniRef90_L8GAK3^UniRef90_L8GAK3^Q:28-2331,H:1-768^100%ID^E:0^.^.	.	GG1437|c0_g1_i1|m.2841	1-2334[+]	sp|Q9UT19|METE_SCHPO^sp|Q9UT19|METE_SCHPO^Q:10-774,H:1-764^61.01%ID^E:0^.^.	UniRef90_L8GAK3^UniRef90_L8GAK3^Q:10-777,H:1-768^100%ID^E:0^.^.	PF08267.7^Meth_synt_1^Cobalamin-independent synthase, N-terminal domain^13-327^E:1.3e-110`PF01717.13^Meth_synt_2^Cobalamin-independent synthase, Catalytic domain^444-767^E:7.4e-140`PF08267.7^Meth_synt_1^Cobalamin-independent synthase, N-terminal domain^554-626^E:1.6e-05	.	.	.	.	GO:0003871^molecular_function^5-methyltetrahydropteroyltriglutamate-homocysteine S-methyltransferase activity`GO:0008270^molecular_function^zinc ion binding`GO:0008652^biological_process^cellular amino acid biosynthetic process`GO:0009086^biological_process^methionine biosynthetic process	.	.
GG1438|c0_g1	GG1438|c0_g1_i1	114.149	105.306	108.326	89.298	47.377	139.811	.	UniRef90_L8FPU3^UniRef90_L8FPU3^Q:2-565,H:263-450^100%ID^E:6e-75^.^.	.	GG1438|c0_g1_i1|m.2847	2-568[+]	.	UniRef90_L8FPU3^UniRef90_L8FPU3^Q:1-188,H:263-450^100%ID^E:8e-132^.^.	.	.	ExpAA=44.64^PredHel=2^Topology=i50-72o87-109i	.	.	.	.	.
GG1438|c1_g1	GG1438|c1_g1_i1	49.579	0	93.754	38.597	150.318	0	.	UniRef90_L8FPU3^UniRef90_L8FPU3^Q:2-364,H:22-142^99.17%ID^E:5e-77^.^.	.	.	.	.	.	.	.	.	.	.	.	.	.
GG1438|c2_g1	GG1438|c2_g1_i1	0	78.715	0	80.251	0	594.205	.	UniRef90_L8FPU3^UniRef90_L8FPU3^Q:2-262,H:137-223^100%ID^E:2e-50^.^.	.	.	.	.	.	.	.	.	.	.	.	.	.
GG1439|c0_g1	GG1439|c0_g1_i1	53.628	0	0	0	54.022	0	.	UniRef90_L8GBM4^UniRef90_L8GBM4^Q:3-350,H:501-616^100%ID^E:2e-56^.^.	.	GG1439|c0_g1_i1|m.2851	3-350[+]	.	UniRef90_L8GBM4^UniRef90_L8GBM4^Q:1-116,H:501-616^100%ID^E:1e-69^.^.	.	.	.	.	.	.	.	.
GG1439|c0_g2	GG1439|c0_g2_i1	0	41.536	102.544	0	109.267	0	.	UniRef90_L8GBM4^UniRef90_L8GBM4^Q:3-290,H:501-596^100%ID^E:5e-43^.^.`UniRef90_L8GBM4^UniRef90_L8GBM4^Q:283-348,H:595-616^86.36%ID^E:5e-43^.^.	.	GG1439|c0_g2_i1|m.2854	3-305[+]	.	UniRef90_L8GBM4^UniRef90_L8GBM4^Q:1-98,H:501-598^98.98%ID^E:2e-56^.^.	.	.	.	.	.	.	.	.
GG1439|c1_g1	GG1439|c1_g1_i1	34.874	53.522	132.169	108.83	71.431	105.361	.	UniRef90_L8GBM4^UniRef90_L8GBM4^Q:2-439,H:611-756^100%ID^E:4e-39^.^.	.	GG1439|c1_g1_i1|m.2855	2-439[+]	.	UniRef90_L8GBM4^UniRef90_L8GBM4^Q:1-146,H:611-756^100%ID^E:8e-89^.^.	.	.	.	.	.	.	.	.
GG144|c0_g1	GG144|c0_g1_i1	55.13	42.349	78.427	64.612	113.79	125.914	sp|F4P804|SIR4_BATDJ^sp|F4P804|SIR4_BATDJ^Q:491-150,H:189-284^41.23%ID^E:3e-19^.^.	UniRef90_L8G0D1^UniRef90_L8G0D1^Q:497-3,H:1-165^100%ID^E:2e-102^.^.	.	GG144|c0_g1_i1|m.129	3-497[-]	sp|F4P804|SIR4_BATDJ^sp|F4P804|SIR4_BATDJ^Q:3-116,H:189-284^41.23%ID^E:4e-19^.^.	UniRef90_L8G0D1^UniRef90_L8G0D1^Q:1-165,H:1-165^100%ID^E:3e-114^.^.	PF02146.12^SIR2^Sir2 family^40-87^E:3.7e-06	.	.	.	.	GO:0070403^molecular_function^NAD+ binding	.	.
GG1440|c0_g1	GG1440|c0_g1_i1	66.669	64.129	63.316	91.405	69.664	51.407	sp|O14059|HIS9_SCHPO^sp|O14059|HIS9_SCHPO^Q:46-708,H:1-219^43.69%ID^E:2e-52^.^.	UniRef90_L8G1J6^UniRef90_L8G1J6^Q:46-720,H:1-225^100%ID^E:4e-165^.^.	.	GG1440|c0_g1_i1|m.2856	46-720[+]	sp|O14059|HIS9_SCHPO^sp|O14059|HIS9_SCHPO^Q:1-221,H:1-219^43.69%ID^E:8e-53^.^.	UniRef90_L8G1J6^UniRef90_L8G1J6^Q:1-225,H:1-225^100%ID^E:2e-165^.^.	PF02811.14^PHP^PHP domain^5-220^E:9.9e-10	.	.	.	.	GO:0003824^molecular_function^catalytic activity	.	.
GG1440|c1_g1	GG1440|c1_g1_i1	63.952	97.782	181.03	49.721	255.754	94.166	sp|P38635|HIS9_YEAST^sp|P38635|HIS9_YEAST^Q:1-174,H:248-307^50%ID^E:1e-09^.^.	UniRef90_L8G1J6^UniRef90_L8G1J6^Q:1-288,H:220-315^100%ID^E:1e-60^.^.	.	.	.	.	.	.	.	.	.	.	.	.	.
GG1441|c0_g1	GG1441|c0_g1_i1	84.389	48.67	100.124	49.527	43.864	226.561	sp|Q9CQI7|RU2B_MOUSE^sp|Q9CQI7|RU2B_MOUSE^Q:91-375,H:5-98^55.79%ID^E:7e-30^.^.	UniRef90_L8FS55^UniRef90_L8FS55^Q:31-576,H:1-182^100%ID^E:7e-99^.^.	.	GG1441|c0_g1_i1|m.2857	1-606[+]	sp|Q9CQI7|RU2B_MOUSE^sp|Q9CQI7|RU2B_MOUSE^Q:31-175,H:5-144^43.45%ID^E:2e-30^.^.	UniRef90_L8FS55^UniRef90_L8FS55^Q:11-202,H:1-192^100%ID^E:4e-136^.^.	PF14259.1^RRM_6^RNA recognition motif (a.k.a. RRM, RBD, or RNP domain)^35-106^E:1.2e-06`PF00076.17^RRM_1^RNA recognition motif. (a.k.a. RRM, RBD, or RNP domain)^36-106^E:3.2e-08`PF13893.1^RRM_5^RNA recognition motif. (a.k.a. RRM, RBD, or RNP domain)^54-111^E:7.4e-10	.	.	.	.	GO:0003676^molecular_function^nucleic acid binding	.	.
GG1442|c0_g1	GG1442|c0_g1_i1	233.945	179.262	0	0	94.792	0	.	UniRef90_L8FQH8^UniRef90_L8FQH8^Q:39-374,H:752-863^100%ID^E:3e-66^.^.	.	GG1442|c0_g1_i1|m.2861	3-374[+]	.	UniRef90_L8FQH8^UniRef90_L8FQH8^Q:1-124,H:740-863^100%ID^E:1e-75^.^.	.	.	.	.	.	.	.	.
GG1443|c0_g1	GG1443|c0_g1_i1	288.883	0	0	0	0	0	.	UniRef90_L8FQH8^UniRef90_L8FQH8^Q:152-235,H:180-207^100%ID^E:6e-09^.^.	.	.	.	.	.	.	.	.	.	.	.	.	.
GG1444|c0_g1	GG1444|c0_g1_i1	269.15	176.969	36.416	419.729	235.458	289.379	sp|P53305|RT27_YEAST^sp|P53305|RT27_YEAST^Q:47-283,H:1-80^38.75%ID^E:4e-14^.^.	UniRef90_L8G6C4^UniRef90_L8G6C4^Q:47-385,H:1-113^100%ID^E:4e-54^.^.	.	GG1444|c0_g1_i1|m.2862	2-388[+]	sp|P53305|RT27_YEAST^sp|P53305|RT27_YEAST^Q:16-107,H:1-93^41.94%ID^E:2e-19^.^.	UniRef90_L8G6C4^UniRef90_L8G6C4^Q:16-128,H:1-113^100%ID^E:2e-74^.^.	PF08293.6^MRP-S33^Mitochondrial ribosomal subunit S27^22-107^E:8.3e-33	.	.	.	.	.	.	.
GG1445|c0_g1	GG1445|c0_g1_i1	102.375	389.668	384.286	0	400.503	441.412	sp|Q6CHT7|COA3_YARLI^sp|Q6CHT7|COA3_YARLI^Q:52-228,H:27-86^45%ID^E:4e-11^.^.	UniRef90_L8FQD8^UniRef90_L8FQD8^Q:37-255,H:1-73^100%ID^E:5e-45^.^.	.	.	.	.	.	.	.	.	.	.	.	.	.
GG1446|c0_g1	GG1446|c0_g1_i1	0.064	57.89	0.118	94.453	150.879	82.066	sp|P49374|HGT1_KLULA^sp|P49374|HGT1_KLULA^Q:2-1144,H:136-540^31.39%ID^E:6e-56^.^.	UniRef90_L8FMA5^UniRef90_L8FMA5^Q:2-1348,H:279-727^100%ID^E:0^.^.	.	GG1446|c0_g1_i1|m.2863	2-1351[+]	sp|P49374|HGT1_KLULA^sp|P49374|HGT1_KLULA^Q:1-369,H:136-534^31.33%ID^E:3e-56^.^.	UniRef90_L8FMA5^UniRef90_L8FMA5^Q:1-449,H:279-727^100%ID^E:0^.^.	PF00083.19^Sugar_tr^Sugar (and other) transporter^1-336^E:1.4e-77`PF07690.11^MFS_1^Major Facilitator Superfamily^2-256^E:2.8e-11	.	ExpAA=146.64^PredHel=7^Topology=o54-76i151-173o178-200i207-229o239-261i273-295o300-322i	.	.	GO:0022857^molecular_function^transmembrane transporter activity`GO:0055085^biological_process^transmembrane transport`GO:0016021^cellular_component^integral component of membrane	.	.
GG1446|c0_g2	GG1446|c0_g2_i1	30.026	29.007	28.498	0	0	0	sp|P39932|STL1_YEAST^sp|P39932|STL1_YEAST^Q:2-664,H:149-372^33.33%ID^E:8e-44^.^.`sp|P39932|STL1_YEAST^sp|P39932|STL1_YEAST^Q:694-1041,H:383-498^36.97%ID^E:8e-44^.^.	UniRef90_K1X6M6^UniRef90_K1X6M6^Q:2-715,H:308-545^83.61%ID^E:0^.^.`UniRef90_K1X6M6^UniRef90_K1X6M6^Q:715-1347,H:546-748^70.62%ID^E:0^.^.	.	GG1446|c0_g2_i1|m.2866	2-730[+]	sp|P49374|HGT1_KLULA^sp|P49374|HGT1_KLULA^Q:1-224,H:136-360^35.11%ID^E:2e-39^.^.	UniRef90_L8FMA5^UniRef90_L8FMA5^Q:1-238,H:279-516^100%ID^E:2e-167^.^.	PF00083.19^Sugar_tr^Sugar (and other) transporter^1-224^E:5.6e-45`PF07690.11^MFS_1^Major Facilitator Superfamily^2-231^E:4.2e-10	.	ExpAA=88.59^PredHel=4^Topology=o54-76i151-173o178-200i207-229o	.	.	GO:0022857^molecular_function^transmembrane transporter activity`GO:0055085^biological_process^transmembrane transport`GO:0016021^cellular_component^integral component of membrane	.	.
GG1446|c0_g2	GG1446|c0_g2_i1	30.026	29.007	28.498	0	0	0	sp|P39932|STL1_YEAST^sp|P39932|STL1_YEAST^Q:2-664,H:149-372^33.33%ID^E:8e-44^.^.`sp|P39932|STL1_YEAST^sp|P39932|STL1_YEAST^Q:694-1041,H:383-498^36.97%ID^E:8e-44^.^.	UniRef90_K1X6M6^UniRef90_K1X6M6^Q:2-715,H:308-545^83.61%ID^E:0^.^.`UniRef90_K1X6M6^UniRef90_K1X6M6^Q:715-1347,H:546-748^70.62%ID^E:0^.^.	.	GG1446|c0_g2_i1|m.2865	589-1350[+]	sp|O04249|STP7_ARATH^sp|O04249|STP7_ARATH^Q:36-140,H:383-487^39.05%ID^E:6e-17^.^.	UniRef90_L8FMA5^UniRef90_L8FMA5^Q:30-253,H:504-727^95.54%ID^E:8e-133^.^.	PF00083.19^Sugar_tr^Sugar (and other) transporter^24-140^E:1.4e-28	.	ExpAA=51.60^PredHel=2^Topology=i41-63o107-126i	.	.	GO:0022857^molecular_function^transmembrane transporter activity`GO:0055085^biological_process^transmembrane transport`GO:0016021^cellular_component^integral component of membrane	.	.
GG1446|c1_g1	GG1446|c1_g1_i1	104.208	53.316	0	81.309	35.584	104.971	.	UniRef90_L8FMA5^UniRef90_L8FMA5^Q:1-441,H:50-196^100%ID^E:3e-96^.^.	.	GG1446|c1_g1_i1|m.2870	2-307[+]	.	.	.	.	.	.	.	.	.	.
GG1446|c1_g1	GG1446|c1_g1_i1	104.208	53.316	0	81.309	35.584	104.971	.	UniRef90_L8FMA5^UniRef90_L8FMA5^Q:1-441,H:50-196^100%ID^E:3e-96^.^.	.	GG1446|c1_g1_i1|m.2869	1-441[+]	.	UniRef90_L8FMA5^UniRef90_L8FMA5^Q:1-147,H:50-196^100%ID^E:2e-96^.^.	.	.	ExpAA=19.44^PredHel=1^Topology=o121-138i	.	.	.	.	.
GG1446|c2_g1	GG1446|c2_g1_i1	0	253.896	0	0	325.12	0	sp|P49374|HGT1_KLULA^sp|P49374|HGT1_KLULA^Q:4-255,H:49-132^27.38%ID^E:2e-06^.^.	UniRef90_L8FMA5^UniRef90_L8FMA5^Q:1-255,H:191-275^98.82%ID^E:3e-46^.^.	.	.	.	.	.	.	.	.	.	.	.	.	.
GG1447|c0_g1	GG1447|c0_g1_i1	309.096	345.613	388.549	242.617	451.628	186.051	.	UniRef90_L8FMZ1^UniRef90_L8FMZ1^Q:44-967,H:1-308^100%ID^E:0^.^.	.	GG1447|c0_g1_i1|m.2871	2-1060[+]	.	UniRef90_L8FMZ1^UniRef90_L8FMZ1^Q:15-352,H:1-338^100%ID^E:0^.^.	PF08213.6^DUF1713^Mitochondrial domain of unknown function (DUF1713)^319-351^E:6.5e-14	.	.	.	.	.	.	.
GG1448|c0_g1	GG1448|c0_g1_i1	0	77.163	95.126	0	0	0	.	UniRef90_L8FXM9^UniRef90_L8FXM9^Q:2-265,H:29-116^100%ID^E:9e-57^.^.	.	.	.	.	.	.	.	.	.	.	.	.	.
GG1449|c0_g1	GG1449|c0_g1_i1	0	0	0	81.911	0	0	.	UniRef90_L8FW64^UniRef90_L8FW64^Q:2-262,H:32-118^100%ID^E:9e-27^.^.	.	.	.	.	.	.	.	.	.	.	.	.	.
GG145|c0_g1	GG145|c0_g1_i1	0	221.97	0	0	140.572	0	.	UniRef90_L8G7W9^UniRef90_L8G7W9^Q:225-1,H:171-245^100%ID^E:3e-32^.^.	.	.	.	.	.	.	.	.	.	.	.	.	.
GG1450|c0_g1	GG1450|c0_g1_i1	0	0	0	124.886	461.804	0	sp|C8V8H5|IES1_EMENI^sp|C8V8H5|IES1_EMENI^Q:3-227,H:174-248^76%ID^E:3e-30^.^.	UniRef90_L8FW64^UniRef90_L8FW64^Q:3-227,H:234-308^100%ID^E:2e-43^.^.	.	.	.	.	.	.	.	.	.	.	.	.	.
GG1450|c2_g1	GG1450|c2_g1_i1	54.959	84.44	26.067	21.473	28.361	41.845	.	UniRef90_L8FW64^UniRef90_L8FW64^Q:2-508,H:391-559^100%ID^E:8e-113^.^.	.	GG1450|c2_g1_i1|m.2875	2-508[+]	.	UniRef90_L8FW64^UniRef90_L8FW64^Q:1-169,H:391-559^100%ID^E:7e-113^.^.	.	.	.	.	.	.	.	.
GG1451|c0_g1	GG1451|c0_g1_i1	29.089	44.692	82.759	136.341	0	88.445	sp|P87159|NIF1_SCHPO^sp|P87159|NIF1_SCHPO^Q:130-363,H:554-632^44.3%ID^E:8e-14^.^.	UniRef90_L8G4F1^UniRef90_L8G4F1^Q:1-456,H:355-506^100%ID^E:3e-101^.^.	.	GG1451|c0_g1_i1|m.2877	1-351[-]	.	.	.	.	.	.	.	.	.	.
GG1451|c0_g1	GG1451|c0_g1_i1	29.089	44.692	82.759	136.341	0	88.445	sp|P87159|NIF1_SCHPO^sp|P87159|NIF1_SCHPO^Q:130-363,H:554-632^44.3%ID^E:8e-14^.^.	UniRef90_L8G4F1^UniRef90_L8G4F1^Q:1-456,H:355-506^100%ID^E:3e-101^.^.	.	GG1451|c0_g1_i1|m.2876	1-459[+]	sp|P87159|NIF1_SCHPO^sp|P87159|NIF1_SCHPO^Q:44-121,H:554-632^44.3%ID^E:9e-14^.^.	UniRef90_L8G4F1^UniRef90_L8G4F1^Q:1-152,H:355-506^100%ID^E:2e-101^.^.	PF08238.7^Sel1^Sel1 repeat^38-71^E:0.0004`PF08238.7^Sel1^Sel1 repeat^73-107^E:0.0015	.	.	.	.	.	.	.
GG1451|c1_g1	GG1451|c1_g1_i1	33.947	26.057	64.345	52.983	34.8	0	.	UniRef90_L8G4F1^UniRef90_L8G4F1^Q:2-448,H:210-358^100%ID^E:2e-102^.^.	.	.	.	.	.	.	.	.	.	.	.	.	.
GG1452|c0_g1	GG1452|c0_g1_i1	298.196	191.339	153.473	126.701	65.244	173.356	sp|Q02981|YP109_YEAST^sp|Q02981|YP109_YEAST^Q:48-869,H:389-656^46.26%ID^E:1e-79^.^.	UniRef90_L8FUM3^UniRef90_L8FUM3^Q:3-872,H:392-681^100%ID^E:0^.^.	.	GG1452|c0_g1_i1|m.2879	3-875[+]	sp|Q02981|YP109_YEAST^sp|Q02981|YP109_YEAST^Q:16-289,H:389-656^46.26%ID^E:8e-80^.^.	UniRef90_L8FUM3^UniRef90_L8FUM3^Q:1-290,H:392-681^100%ID^E:0^.^.	.	.	.	.	.	.	.	.
GG1452|c1_g1	GG1452|c1_g1_i1	0	285.842	264.357	72.806	92.12	0	sp|Q9P7M0|YOS3_SCHPO^sp|Q9P7M0|YOS3_SCHPO^Q:2-274,H:329-419^45.05%ID^E:9e-21^.^.	UniRef90_L8FUM3^UniRef90_L8FUM3^Q:2-274,H:304-394^100%ID^E:2e-54^.^.	.	.	.	.	.	.	.	.	.	.	.	.	.
GG1452|c2_g1	GG1452|c2_g1_i1	113.755	122.636	108.101	142.796	59.806	123.603	sp|Q02981|YP109_YEAST^sp|Q02981|YP109_YEAST^Q:255-968,H:60-287^34.54%ID^E:2e-30^.^.	UniRef90_L8FUM3^UniRef90_L8FUM3^Q:42-968,H:1-309^100%ID^E:0^.^.	.	GG1452|c2_g1_i1|m.2881	3-968[+]	sp|Q02981|YP109_YEAST^sp|Q02981|YP109_YEAST^Q:85-322,H:60-287^34.54%ID^E:5e-36^.^.	UniRef90_L8FUM3^UniRef90_L8FUM3^Q:14-322,H:1-309^100%ID^E:0^.^.	PF03109.11^ABC1^ABC1 family^238-268^E:3.7e-07	.	ExpAA=30.67^PredHel=1^Topology=o137-159i	.	.	.	.	.
GG1453|c0_g1	GG1453|c0_g1_i1	374.625	219.894	162.038	110.441	54.18	60.004	sp|Q6ISB3|GRHL2_HUMAN^sp|Q6ISB3|GRHL2_HUMAN^Q:626-1306,H:248-453^29.26%ID^E:1e-15^.^.	UniRef90_L8FVI2^UniRef90_L8FVI2^Q:56-2263,H:53-788^100%ID^E:0^.^.	.	GG1453|c0_g1_i1|m.2883	2-2266[+]	sp|Q6ISB3|GRHL2_HUMAN^sp|Q6ISB3|GRHL2_HUMAN^Q:202-435,H:223-453^28.74%ID^E:5e-16^.^.	UniRef90_L8FVI2^UniRef90_L8FVI2^Q:19-754,H:53-788^100%ID^E:0^.^.	PF04516.10^CP2^CP2 transcription factor^179-420^E:2e-84	.	.	.	.	.	.	.
GG1453|c0_g1	GG1453|c0_g1_i2	374.625	219.894	162.038	110.441	54.18	60.004	sp|Q6ISB3|GRHL2_HUMAN^sp|Q6ISB3|GRHL2_HUMAN^Q:756-1436,H:248-453^29.26%ID^E:1e-15^.^.	UniRef90_L8FVI2^UniRef90_L8FVI2^Q:30-2393,H:1-788^100%ID^E:0^.^.	.	GG1453|c0_g1_i2|m.2885	3-2396[+]	sp|Q6ISB3|GRHL2_HUMAN^sp|Q6ISB3|GRHL2_HUMAN^Q:245-478,H:223-453^28.74%ID^E:4e-16^.^.	UniRef90_L8FVI2^UniRef90_L8FVI2^Q:10-797,H:1-788^100%ID^E:0^.^.	PF04516.10^CP2^CP2 transcription factor^222-463^E:2.2e-84	.	.	.	.	.	.	.
GG1454|c0_g1	GG1454|c0_g1_i1	1038.15	1030.04	889.04	603.956	552.606	1147.57	sp|A6RUD7|CBPYA_BOTFB^sp|A6RUD7|CBPYA_BOTFB^Q:43-1665,H:1-541^80.18%ID^E:0^.^.	UniRef90_L8FS02^UniRef90_L8FS02^Q:43-1686,H:1-548^100%ID^E:0^.^.	.	GG1454|c0_g1_i1|m.2887	1-1689[+]	sp|A6RUD7|CBPYA_BOTFB^sp|A6RUD7|CBPYA_BOTFB^Q:15-555,H:1-541^80.18%ID^E:0^.^.	UniRef90_L8FS02^UniRef90_L8FS02^Q:15-562,H:1-548^100%ID^E:0^.^.	PF05388.6^Carbpep_Y_N^Carboxypeptidase Y pro-peptide^18-120^E:3.4e-09`PF00450.17^Peptidase_S10^Serine carboxypeptidase^158-556^E:8.7e-130	.	.	.	.	GO:0004185^molecular_function^serine-type carboxypeptidase activity`GO:0005773^cellular_component^vacuole`GO:0006508^biological_process^proteolysis	.	.
GG1455|c0_g1	GG1455|c0_g1_i1	180.424	300.212	370.645	234.842	433.321	1004.51	sp|Q54MV7|NDUAC_DICDI^sp|Q54MV7|NDUAC_DICDI^Q:38-406,H:1-119^36.8%ID^E:7e-20^.^.	UniRef90_L8FNU9^UniRef90_L8FNU9^Q:38-445,H:1-136^100%ID^E:9e-97^.^.	.	GG1455|c0_g1_i1|m.2890	2-448[+]	sp|Q54MV7|NDUAC_DICDI^sp|Q54MV7|NDUAC_DICDI^Q:13-135,H:1-119^36.8%ID^E:4e-20^.^.	UniRef90_L8FNU9^UniRef90_L8FNU9^Q:13-148,H:1-136^100%ID^E:5e-97^.^.	PF05071.11^NDUFA12^NADH ubiquinone oxidoreductase subunit NDUFA12^44-137^E:5.4e-26	.	.	.	.	.	.	.
GG1456|c0_g1	GG1456|c0_g1_i1	0	125.514	0	0	0	0	.	UniRef90_L8FTC4^UniRef90_L8FTC4^Q:2-172,H:2-58^100%ID^E:2e-30^.^.	.	.	.	.	.	.	.	.	.	.	.	.	.
GG1456|c0_g2	GG1456|c0_g2_i1	0	0	0	0	0	0	.	UniRef90_L8FTC4^UniRef90_L8FTC4^Q:2-223,H:2-75^100%ID^E:5e-43^.^.	.	.	.	.	.	.	.	.	.	.	.	.	.
GG1456|c1_g1	GG1456|c1_g1_i1	0	0	241.308	400.217	0	0	.	UniRef90_L8FTC4^UniRef90_L8FTC4^Q:3-239,H:122-200^100%ID^E:1e-47^.^.	.	.	.	.	.	.	.	.	.	.	.	.	.
GG1457|c0_g1	GG1457|c0_g1_i1	137.207	0	0	212.806	0	0	.	UniRef90_L8G082^UniRef90_L8G082^Q:1-237,H:270-348^100%ID^E:5e-48^.^.	.	.	.	.	.	.	.	.	.	.	.	.	.
GG1458|c0_g1	GG1458|c0_g1_i1	59.871	0	0	0	39.472	0	sp|Q9P6J0|YHDC_SCHPO^sp|Q9P6J0|YHDC_SCHPO^Q:6-893,H:205-482^31.46%ID^E:5e-38^.^.	UniRef90_L8FRP1^UniRef90_L8FRP1^Q:3-893,H:211-507^100%ID^E:0^.^.	.	GG1458|c0_g1_i1|m.2892	3-896[+]	sp|Q9P6J0|YHDC_SCHPO^sp|Q9P6J0|YHDC_SCHPO^Q:2-297,H:205-482^31.46%ID^E:4e-38^.^.	UniRef90_L8FRP1^UniRef90_L8FRP1^Q:1-297,H:211-507^100%ID^E:0^.^.	.	.	ExpAA=150.04^PredHel=7^Topology=o4-23i79-101o111-133i146-168o173-195i208-227o237-259i	.	.	.	.	.
GG1458|c0_g2	GG1458|c0_g2_i1	27.373	49.975	18.502	56.041	0	0	sp|Q9US44|YIZG_SCHPO^sp|Q9US44|YIZG_SCHPO^Q:148-1554,H:47-499^35.32%ID^E:8e-79^.^.	UniRef90_L8FRP1^UniRef90_L8FRP1^Q:34-1554,H:1-507^100%ID^E:0^.^.	.	GG1458|c0_g2_i1|m.2893	1-1557[+]	sp|Q9US44|YIZG_SCHPO^sp|Q9US44|YIZG_SCHPO^Q:50-518,H:47-499^35.32%ID^E:2e-87^.^.	UniRef90_L8FRP1^UniRef90_L8FRP1^Q:12-518,H:1-507^100%ID^E:0^.^.	PF07690.11^MFS_1^Major Facilitator Superfamily^67-445^E:9.3e-33	.	ExpAA=254.21^PredHel=11^Topology=o99-121i128-150o154-176i189-211o221-243i300-322o332-354i367-389o394-416i429-448o458-480i	.	.	GO:0055085^biological_process^transmembrane transport`GO:0016021^cellular_component^integral component of membrane	.	.
GG1459|c0_g1	GG1459|c0_g1_i1	34.299	0	32.574	282.126	143.282	26.438	.	UniRef90_L8FP47^UniRef90_L8FP47^Q:2-667,H:97-318^100%ID^E:3e-130^.^.	.	GG1459|c0_g1_i1|m.2895	334-705[-]	.	.	.	.	.	.	.	.	.	.
GG1459|c0_g1	GG1459|c0_g1_i1	34.299	0	32.574	282.126	143.282	26.438	.	UniRef90_L8FP47^UniRef90_L8FP47^Q:2-667,H:97-318^100%ID^E:3e-130^.^.	.	GG1459|c0_g1_i1|m.2894	2-670[+]	.	UniRef90_L8FP47^UniRef90_L8FP47^Q:1-222,H:97-318^100%ID^E:2e-161^.^.	PF10021.4^DUF2263^Uncharacterized protein conserved in bacteria (DUF2263)^2-53^E:3.1e-10	.	.	.	.	.	.	.
GG1459|c1_g1	GG1459|c1_g1_i1	0	0	0	177.141	0	0	.	UniRef90_L8FP47^UniRef90_L8FP47^Q:31-339,H:1-103^100%ID^E:4e-66^.^.	.	GG1459|c1_g1_i1|m.2896	1-339[+]	.	UniRef90_L8FP47^UniRef90_L8FP47^Q:11-113,H:1-103^100%ID^E:3e-66^.^.	PF10021.4^DUF2263^Uncharacterized protein conserved in bacteria (DUF2263)^44-113^E:7.6e-09	.	.	.	.	.	.	.
GG146|c0_g1	GG146|c0_g1_i1	229.342	353.189	80.289	255.654	139.507	0	.	UniRef90_L8G6P6^UniRef90_L8G6P6^Q:880-11,H:1-290^100%ID^E:0^.^.	.	GG146|c0_g1_i1|m.131	2-922[-]	.	UniRef90_L8G6P6^UniRef90_L8G6P6^Q:15-304,H:1-290^100%ID^E:0^.^.	.	.	.	.	.	.	.	.
GG146|c1_g1	GG146|c1_g1_i1	138.944	53.316	131.659	162.618	142.338	0	.	UniRef90_L8G6P6^UniRef90_L8G6P6^Q:394-2,H:290-420^100%ID^E:1e-85^.^.	.	GG146|c1_g1_i1|m.134	2-385[-]	.	UniRef90_L8G6P6^UniRef90_L8G6P6^Q:1-128,H:293-420^100%ID^E:7e-84^.^.	.	.	.	.	.	.	.	.
GG1460|c0_g1	GG1460|c0_g1_i1	103.739	57.099	84.542	81.484	46.976	161.822	.	UniRef90_L8FPT7^UniRef90_L8FPT7^Q:3-725,H:486-726^99.59%ID^E:2e-139^.^.`UniRef90_L8FPT7^UniRef90_L8FPT7^Q:661-1146,H:704-867^87.2%ID^E:1e-81^.^.	.	GG1460|c0_g1_i1|m.2898	3-779[+]	.	UniRef90_L8FPT7^UniRef90_L8FPT7^Q:1-240,H:486-725^100%ID^E:8e-164^.^.	PF00400.27^WD40^WD domain, G-beta repeat^177-210^E:0.0041	.	ExpAA=42.65^PredHel=2^Topology=i7-24o131-153i	.	.	GO:0005515^molecular_function^protein binding	.	.
GG1460|c0_g1	GG1460|c0_g1_i1	103.739	57.099	84.542	81.484	46.976	161.822	.	UniRef90_L8FPT7^UniRef90_L8FPT7^Q:3-725,H:486-726^99.59%ID^E:2e-139^.^.`UniRef90_L8FPT7^UniRef90_L8FPT7^Q:661-1146,H:704-867^87.2%ID^E:1e-81^.^.	.	GG1460|c0_g1_i1|m.2897	547-1386[+]	.	UniRef90_L8FPT7^UniRef90_L8FPT7^Q:39-200,H:704-867^87.2%ID^E:1e-84^.^.	.	.	ExpAA=26.36^PredHel=1^Topology=i13-35o	.	.	.	.	.
GG1460|c1_g1	GG1460|c1_g1_i1	103.419	0	0	0	0	0	.	UniRef90_L8FPT7^UniRef90_L8FPT7^Q:1-210,H:359-428^100%ID^E:5e-36^.^.	.	.	.	.	.	.	.	.	.	.	.	.	.
GG1461|c0_g1	GG1461|c0_g1_i1	38.742	79.537	61.346	50.634	40.659	40.016	.	UniRef90_L8FPT7^UniRef90_L8FPT7^Q:38-874,H:1-279^100%ID^E:0^.^.	.	GG1461|c0_g1_i1|m.2900	2-874[+]	.	UniRef90_L8FPT7^UniRef90_L8FPT7^Q:13-291,H:1-279^100%ID^E:0^.^.	.	.	ExpAA=22.33^PredHel=1^Topology=i52-74o	.	.	.	.	.
GG1462|c0_g1	GG1462|c0_g1_i1	328.542	288.936	268.453	90.929	63.777	137.623	sp|P27574|PYP1_SCHPO^sp|P27574|PYP1_SCHPO^Q:178-1935,H:36-536^24.58%ID^E:3e-39^.^.	UniRef90_L8FMK1^UniRef90_L8FMK1^Q:1-2055,H:209-893^100%ID^E:0^.^.	.	GG1462|c0_g1_i1|m.2903	1-2073[+]	sp|P27574|PYP1_SCHPO^sp|P27574|PYP1_SCHPO^Q:60-645,H:36-536^24.58%ID^E:2e-39^.^.	UniRef90_L8FMK1^UniRef90_L8FMK1^Q:1-690,H:209-898^100%ID^E:0^.^.	PF00581.15^Rhodanese^Rhodanese-like domain^74-182^E:2.4e-10`PF00102.22^Y_phosphatase^Protein-tyrosine phosphatase^326-647^E:5.7e-58	.	.	.	.	GO:0004725^molecular_function^protein tyrosine phosphatase activity`GO:0006470^biological_process^protein dephosphorylation	.	.
GG1462|c1_g1	GG1462|c1_g1_i1	81.182	145.537	77.006	84.59	27.941	41.228	.	UniRef90_L8FMK1^UniRef90_L8FMK1^Q:3-515,H:44-214^100%ID^E:5e-113^.^.	.	.	.	.	.	.	.	.	.	.	.	.	.
GG1463|c0_g1	GG1463|c0_g1_i1	102.311	210.201	218.837	401.692	287.9	318.754	sp|P25284|NDUA9_NEUCR^sp|P25284|NDUA9_NEUCR^Q:69-1178,H:5-375^73.73%ID^E:0^.^.	UniRef90_L8G6N8^UniRef90_L8G6N8^Q:45-1187,H:1-381^100%ID^E:0^.^.	.	GG1463|c0_g1_i1|m.2905	3-1190[+]	sp|P25284|NDUA9_NEUCR^sp|P25284|NDUA9_NEUCR^Q:23-392,H:5-375^73.73%ID^E:0^.^.	UniRef90_L8G6N8^UniRef90_L8G6N8^Q:15-395,H:1-381^100%ID^E:0^.^.	PF05368.8^NmrA^NmrA-like family^72-297^E:4.3e-17`PF01370.16^Epimerase^NAD dependent epimerase/dehydratase family^72-186^E:3.6e-15`PF04321.12^RmlD_sub_bind^RmlD substrate binding domain^72-301^E:4.2e-08`PF13460.1^NAD_binding_10^NADH(P)-binding^73-264^E:7.3e-19`PF01073.14^3Beta_HSD^3-beta hydroxysteroid dehydrogenase/isomerase family^73-189^E:4.3e-11`PF07993.7^NAD_binding_4^Male sterility protein^7…	.	.	.	.	GO:0003824^molecular_function^catalytic activity`GO:0050662^molecular_function^coenzyme binding`GO:0003854^molecular_function^3-beta-hydroxy-delta5-steroid dehydrogenase activity`GO:0016616^molecular_function^oxidoreductase activity, acting on the CH-OH group of donors, NAD or NADP as acceptor`GO:0006694^biological_process^steroid biosynthetic process`GO:0055114^biological_process^oxidation-reduc…	.	.
GG1464|c0_g1	GG1464|c0_g1_i1	0	34.958	86.306	142.126	46.256	0	.	UniRef90_L8FZF2^UniRef90_L8FZF2^Q:1-378,H:86-211^100%ID^E:6e-51^.^.	.	GG1464|c0_g1_i1|m.2906	1-378[+]	.	UniRef90_L8FZF2^UniRef90_L8FZF2^Q:1-126,H:86-211^100%ID^E:3e-80^.^.	.	.	.	.	.	.	.	.
GG1464|c2_g1	GG1464|c2_g1_i1	0	0	0	62.186	0	0	sp|O13493|MYB1_NEUCR^sp|O13493|MYB1_NEUCR^Q:34-291,H:3-88^54.65%ID^E:2e-25^.^.	UniRef90_L8FZF2^UniRef90_L8FZF2^Q:37-291,H:1-85^100%ID^E:2e-53^.^.	.	.	.	.	.	.	.	.	.	.	.	.	.
GG1465|c0_g1	GG1465|c0_g1_i1	0	148.713	137.666	37.781	49.088	0	sp|Q04832|HEXP_LEIMA^sp|Q04832|HEXP_LEIMA^Q:74-283,H:41-116^50%ID^E:2e-14^.^.`sp|Q04832|HEXP_LEIMA^sp|Q04832|HEXP_LEIMA^Q:83-283,H:71-159^41.57%ID^E:2e-13^.^.`sp|Q04832|HEXP_LEIMA^sp|Q04832|HEXP_LEIMA^Q:83-298,H:141-220^42.5%ID^E:1e-12^.^.`sp|Q04832|HEXP_LEIMA^sp|Q04832|HEXP_LEIMA^Q:86-283,H:99-187^39.33%ID^E:4e-12^.^.`sp|Q04832|HEXP_LEIMA^sp|Q04832|HEXP_LEIMA^Q:80-286,H:16-90^45.45%ID^E:6e-12^.^…	UniRef90_L8FUD5^UniRef90_L8FUD5^Q:71-316,H:133-214^100%ID^E:3e-51^.^.	.	GG1465|c0_g1_i1|m.2908	2-349[+]	sp|Q04832|HEXP_LEIMA^sp|Q04832|HEXP_LEIMA^Q:25-94,H:41-116^50%ID^E:2e-14^.^.`sp|Q04832|HEXP_LEIMA^sp|Q04832|HEXP_LEIMA^Q:5-93,H:114-214^39.81%ID^E:7e-14^.^.`sp|Q04832|HEXP_LEIMA^sp|Q04832|HEXP_LEIMA^Q:28-94,H:71-159^41.57%ID^E:2e-13^.^.`sp|Q04832|HEXP_LEIMA^sp|Q04832|HEXP_LEIMA^Q:19-93,H:188-271^45.24%ID^E:2e-12^.^.`sp|Q04832|HEXP_LEIMA^sp|Q04832|HEXP_LEIMA^Q:27-95,H:16-90^45.45%ID^E:2e-12^.^.`sp…	UniRef90_L8FUD5^UniRef90_L8FUD5^Q:1-115,H:110-224^100%ID^E:2e-75^.^.	PF14392.1^zf-CCHC_4^Zinc knuckle^26-43^E:22`PF00098.18^zf-CCHC^Zinc knuckle^28-43^E:8.1e-06`PF00098.18^zf-CCHC^Zinc knuckle^48-63^E:1.9e-07`PF14392.1^zf-CCHC_4^Zinc knuckle^49-62^E:0.24`PF13917.1^zf-CCHC_3^Zinc knuckle^72-93^E:0.17`PF00098.18^zf-CCHC^Zinc knuckle^75-92^E:7.6e-08`PF14392.1^zf-CCHC_4^Zinc knuckle^75-91^E:0.23`PF13696.1^zf-CCHC_2^Zinc knuckle^77-93^E:0.041	.	.	.	.	GO:0003676^molecular_function^nucleic acid binding`GO:0008270^molecular_function^zinc ion binding	.	.
GG1465|c1_g1	GG1465|c1_g1_i1	0	248.376	76.604	126.439	0	0	sp|P53849|GIS2_YEAST^sp|P53849|GIS2_YEAST^Q:1-270,H:2-83^50%ID^E:2e-23^.^.`sp|P53849|GIS2_YEAST^sp|P53849|GIS2_YEAST^Q:7-261,H:47-150^33.04%ID^E:7e-10^.^.`sp|P53849|GIS2_YEAST^sp|P53849|GIS2_YEAST^Q:1-189,H:90-151^38.81%ID^E:4e-06^.^.	UniRef90_L8FUD5^UniRef90_L8FUD5^Q:1-288,H:5-100^100%ID^E:2e-60^.^.	.	.	.	.	.	.	.	.	.	.	.	.	.
GG1466|c0_g1	GG1466|c0_g1_i1	0	81.233	66.863	82.581	72.244	53.276	sp|Q66WM4|MPI_ASPFU^sp|Q66WM4|MPI_ASPFU^Q:3-437,H:155-303^52%ID^E:2e-41^.^.	UniRef90_L8FVI5^UniRef90_L8FVI5^Q:3-437,H:184-328^100%ID^E:3e-84^.^.	.	GG1466|c0_g1_i1|m.2909	3-437[+]	sp|Q870Y1|MPI_NEUCR^sp|Q870Y1|MPI_NEUCR^Q:1-145,H:156-300^52.41%ID^E:3e-44^.^.	UniRef90_L8FVI5^UniRef90_L8FVI5^Q:1-145,H:184-328^100%ID^E:1e-95^.^.	PF01238.16^PMI_typeI^Phosphomannose isomerase type I^1-145^E:2.8e-35	.	.	.	.	GO:0004476^molecular_function^mannose-6-phosphate isomerase activity`GO:0008270^molecular_function^zinc ion binding`GO:0005975^biological_process^carbohydrate metabolic process	.	.
GG1466|c1_g1	GG1466|c1_g1_i1	115.992	22.274	0	22.647	89.643	176.324	sp|Q66WM4|MPI_ASPFU^sp|Q66WM4|MPI_ASPFU^Q:1-441,H:301-447^71.43%ID^E:2e-71^.^.	UniRef90_L8FVI5^UniRef90_L8FVI5^Q:1-486,H:326-487^100%ID^E:3e-111^.^.	.	GG1466|c1_g1_i1|m.2911	1-489[+]	sp|Q66WM4|MPI_ASPFU^sp|Q66WM4|MPI_ASPFU^Q:1-147,H:301-447^71.43%ID^E:4e-72^.^.	UniRef90_L8FVI5^UniRef90_L8FVI5^Q:1-162,H:326-487^100%ID^E:3e-111^.^.	PF01238.16^PMI_typeI^Phosphomannose isomerase type I^1-108^E:4.8e-30	.	.	.	.	GO:0004476^molecular_function^mannose-6-phosphate isomerase activity`GO:0008270^molecular_function^zinc ion binding`GO:0005975^biological_process^carbohydrate metabolic process	.	.
GG1467|c0_g1	GG1467|c0_g1_i1	50.399	480.861	333.514	353.078	559.895	375.102	sp|Q07842|NDUA2_NEUCR^sp|Q07842|NDUA2_NEUCR^Q:28-309,H:1-94^67.02%ID^E:2e-41^.^.	UniRef90_L8GEJ8^UniRef90_L8GEJ8^Q:28-309,H:1-94^100%ID^E:1e-61^.^.	.	GG1467|c0_g1_i1|m.2913	1-312[+]	sp|Q07842|NDUA2_NEUCR^sp|Q07842|NDUA2_NEUCR^Q:10-103,H:1-94^67.02%ID^E:9e-42^.^.	UniRef90_L8GEJ8^UniRef90_L8GEJ8^Q:10-103,H:1-94^100%ID^E:7e-62^.^.	PF05047.11^L51_S25_CI-B8^Mitochondrial ribosomal protein L51 / S25 / CI-B8 domain^37-87^E:2.6e-13	.	.	.	.	.	.	.
GG1467|c0_g2	GG1467|c0_g2_i1	0	135.998	0	0	0	0	sp|Q07842|NDUA2_NEUCR^sp|Q07842|NDUA2_NEUCR^Q:53-310,H:9-94^61.63%ID^E:6e-32^.^.	UniRef90_L8GEJ8^UniRef90_L8GEJ8^Q:53-310,H:9-94^93.02%ID^E:5e-50^.^.	.	.	.	.	.	.	.	.	.	.	.	.	.
GG1468|c0_g1	GG1468|c0_g1_i1	0	55.176	136.167	224.552	143.665	317.255	sp|Q8LCV1|PLP3B_ARATH^sp|Q8LCV1|PLP3B_ARATH^Q:3-272,H:135-230^39.18%ID^E:9e-15^.^.	UniRef90_L8G9Q5^UniRef90_L8G9Q5^Q:3-281,H:114-206^100%ID^E:3e-60^.^.	.	.	.	.	.	.	.	.	.	.	.	.	.
GG1469|c0_g1	GG1469|c0_g1_i1	51.891	79.455	45.431	60.283	51.751	70.357	sp|Q12581|CP52X_CANMA^sp|Q12581|CP52X_CANMA^Q:3-353,H:274-393^36.89%ID^E:8e-16^.^.	UniRef90_L8G7E3^UniRef90_L8G7E3^Q:391-774,H:97-224^98.44%ID^E:2e-124^.^.`UniRef90_L8G7E3^UniRef90_L8G7E3^Q:39-326,H:1-96^100%ID^E:2e-124^.^.	.	GG1469|c0_g1_i1|m.2915	358-792[+]	.	UniRef90_L8G7E3^UniRef90_L8G7E3^Q:12-139,H:97-224^98.44%ID^E:5e-84^.^.	.	.	.	.	.	.	.	.
GG1469|c0_g1	GG1469|c0_g1_i1	51.891	79.455	45.431	60.283	51.751	70.357	sp|Q12581|CP52X_CANMA^sp|Q12581|CP52X_CANMA^Q:3-353,H:274-393^36.89%ID^E:8e-16^.^.	UniRef90_L8G7E3^UniRef90_L8G7E3^Q:391-774,H:97-224^98.44%ID^E:2e-124^.^.`UniRef90_L8G7E3^UniRef90_L8G7E3^Q:39-326,H:1-96^100%ID^E:2e-124^.^.	.	GG1469|c0_g1_i1|m.2916	3-356[+]	sp|Q12581|CP52X_CANMA^sp|Q12581|CP52X_CANMA^Q:1-117,H:274-393^36.89%ID^E:4e-17^.^.	UniRef90_L8G7E3^UniRef90_L8G7E3^Q:13-109,H:1-97^98.97%ID^E:2e-59^.^.	PF00067.17^p450^Cytochrome P450^44-108^E:2.4e-14	.	.	.	.	GO:0005506^molecular_function^iron ion binding`GO:0016705^molecular_function^oxidoreductase activity, acting on paired donors, with incorporation or reduction of molecular oxygen`GO:0020037^molecular_function^heme binding`GO:0055114^biological_process^oxidation-reduction process	.	.
GG1469|c0_g2	GG1469|c0_g2_i1	81.842	45.247	67.304	103.131	218.375	41.66	sp|P10615|CP52A_CANTR^sp|P10615|CP52A_CANTR^Q:3-329,H:288-399^38.6%ID^E:2e-14^.^.	UniRef90_L8G7E3^UniRef90_L8G7E3^Q:39-710,H:1-224^99.55%ID^E:8e-160^.^.	.	GG1469|c0_g2_i1|m.2917	3-728[+]	sp|P10615|CP52A_CANTR^sp|P10615|CP52A_CANTR^Q:1-109,H:288-399^38.6%ID^E:1e-14^.^.	UniRef90_L8G7E3^UniRef90_L8G7E3^Q:13-236,H:1-224^99.55%ID^E:8e-160^.^.	PF00067.17^p450^Cytochrome P450^44-109^E:7.9e-14	.	.	.	.	GO:0005506^molecular_function^iron ion binding`GO:0016705^molecular_function^oxidoreductase activity, acting on paired donors, with incorporation or reduction of molecular oxygen`GO:0020037^molecular_function^heme binding`GO:0055114^biological_process^oxidation-reduction process	.	.
GG147|c0_g1	GG147|c0_g1_i1	53.947	289.08	152.915	251.849	54.33	80.053	.	UniRef90_L8G251^UniRef90_L8G251^Q:290-33,H:273-358^100%ID^E:6e-54^.^.	.	.	.	.	.	.	.	.	.	.	.	.	.
GG1470|c0_g1	GG1470|c0_g1_i1	60.553	0	86.11	23.638	0	0	sp|Q5SNQ7|SRAC1_DANRE^sp|Q5SNQ7|SRAC1_DANRE^Q:75-449,H:414-547^26.12%ID^E:2e-07^.^.	UniRef90_L8G7E3^UniRef90_L8G7E3^Q:30-356,H:252-360^95.41%ID^E:4e-66^.^.`UniRef90_L8G7E3^UniRef90_L8G7E3^Q:368-445,H:361-386^84.62%ID^E:8e-06^.^.	.	.	.	.	.	.	.	.	.	.	.	.	.
GG1471|c0_g1	GG1471|c0_g1_i1	0	88.377	217.779	0	225.945	165.879	sp|P15274|AMPD_YEAST^sp|P15274|AMPD_YEAST^Q:2-220,H:730-802^50.68%ID^E:2e-21^.^.	UniRef90_L8GD36^UniRef90_L8GD36^Q:2-253,H:845-928^100%ID^E:1e-50^.^.	.	.	.	.	.	.	.	.	.	.	.	.	.
GG1472|c0_g1	GG1472|c0_g1_i1	0	106.776	262.907	0	0	397.318	.	UniRef90_L8G204^UniRef90_L8G204^Q:2-235,H:509-586^100%ID^E:2e-16^.^.	.	.	.	.	.	.	.	.	.	.	.	.	.
GG1473|c0_g1	GG1473|c0_g1_i1	100.35	0	0	77.883	294.721	144.381	.	UniRef90_L8G303^UniRef90_L8G303^Q:1-267,H:427-515^98.88%ID^E:2e-30^.^.	.	.	.	.	.	.	.	.	.	.	.	.	.
GG1474|c0_g1	GG1474|c0_g1_i1	24.528	94.267	46.549	191.799	0	0	sp|P25865|UBC1_ARATH^sp|P25865|UBC1_ARATH^Q:224-541,H:30-136^29.73%ID^E:3e-09^.^.	UniRef90_L8FYT7^UniRef90_L8FYT7^Q:2-547,H:240-421^100%ID^E:4e-129^.^.	.	GG1474|c0_g1_i1|m.2920	2-547[+]	sp|P25865|UBC1_ARATH^sp|P25865|UBC1_ARATH^Q:75-180,H:30-136^29.73%ID^E:2e-09^.^.	UniRef90_L8FYT7^UniRef90_L8FYT7^Q:1-182,H:240-421^100%ID^E:4e-129^.^.	PF00179.21^UQ_con^Ubiquitin-conjugating enzyme^51-174^E:2.5e-10	.	.	.	.	.	.	.
GG1474|c1_g1	GG1474|c1_g1_i1	0	0	70.176	173.636	0	0	.	UniRef90_L8FYT7^UniRef90_L8FYT7^Q:7-300,H:148-245^100%ID^E:6e-46^.^.	.	GG1474|c1_g1_i1|m.2921	1-300[+]	.	UniRef90_L8FYT7^UniRef90_L8FYT7^Q:3-100,H:148-245^100%ID^E:7e-62^.^.	.	.	.	.	.	.	.	.
GG1474|c2_g1	GG1474|c2_g1_i1	0	0	0	0	154.785	0	sp|Q9NR09|BIRC6_HUMAN^sp|Q9NR09|BIRC6_HUMAN^Q:140-265,H:4609-4650^50%ID^E:6e-07^.^.`sp|Q9NR09|BIRC6_HUMAN^sp|Q9NR09|BIRC6_HUMAN^Q:4-129,H:4609-4650^50%ID^E:8e-07^.^.	UniRef90_L8FYT7^UniRef90_L8FYT7^Q:137-277,H:35-81^97.87%ID^E:9e-22^.^.`UniRef90_L8FYT7^UniRef90_L8FYT7^Q:1-132,H:35-78^100%ID^E:1e-21^.^.	.	.	.	.	.	.	.	.	.	.	.	.	.
GG1474|c3_g1	GG1474|c3_g1_i1	0	89.364	110.1	182.373	0	0	sp|Q5UQ88|UBC3_MIMIV^sp|Q5UQ88|UBC3_MIMIV^Q:3-206,H:1286-1355^54.29%ID^E:2e-15^.^.	UniRef90_W9C205^UniRef90_W9C205^Q:3-251,H:73-155^89.16%ID^E:4e-34^.^.	.	.	.	.	.	.	.	.	.	.	.	.	.
GG1475|c0_g1	GG1475|c0_g1_i1	22.312	98.101	295.912	0	69.496	136.74	.	UniRef90_L8FQZ4^UniRef90_L8FQZ4^Q:41-583,H:1-181^100%ID^E:5e-78^.^.	.	GG1475|c0_g1_i1|m.2923	2-583[+]	.	UniRef90_L8FQZ4^UniRef90_L8FQZ4^Q:14-194,H:1-181^100%ID^E:4e-121^.^.	.	.	.	.	.	.	.	.
GG1475|c0_g2	GG1475|c0_g2_i1	0	0	75.948	0	0	0	.	UniRef90_L8FQZ4^UniRef90_L8FQZ4^Q:25-291,H:112-197^85.39%ID^E:7e-32^.^.`UniRef90_L8FQZ4^UniRef90_L8FQZ4^Q:256-465,H:112-181^100%ID^E:3e-29^.^.	.	GG1475|c0_g2_i1|m.2924	1-465[+]	.	UniRef90_L8FQZ4^UniRef90_L8FQZ4^Q:9-97,H:112-197^85.39%ID^E:4e-41^.^.`UniRef90_L8FQZ4^UniRef90_L8FQZ4^Q:86-155,H:112-181^100%ID^E:3e-38^.^.	.	.	.	.	.	.	.	.
GG1475|c0_g3	GG1475|c0_g3_i1	55.3	165.293	144.516	65.117	126.312	172.124	sp|O60071|YBB9_SCHPO^sp|O60071|YBB9_SCHPO^Q:25-1014,H:127-427^48.22%ID^E:1e-96^.^.	UniRef90_L8FQZ4^UniRef90_L8FQZ4^Q:25-1077,H:112-462^100%ID^E:0^.^.	.	GG1475|c0_g3_i1|m.2925	1-1113[+]	sp|O60071|YBB9_SCHPO^sp|O60071|YBB9_SCHPO^Q:9-354,H:127-443^49.57%ID^E:1e-105^.^.	UniRef90_L8FQZ4^UniRef90_L8FQZ4^Q:1-370,H:104-473^100%ID^E:0^.^.	PF05291.6^Bystin^Bystin^42-355^E:9.3e-124	.	.	.	.	.	.	.
GG1476|c0_g1	GG1476|c0_g1_i1	9606.7	7124.11	6478.03	3541.92	2583.16	9045.69	.	UniRef90_L8FR07^UniRef90_L8FR07^Q:48-263,H:1-72^100%ID^E:5e-31^.^.	.	.	.	.	.	.	.	.	.	.	.	.	.
GG1477|c0_g1	GG1477|c0_g1_i1	0	0	0	72.806	368.498	0	.	UniRef90_L8FN94^UniRef90_L8FN94^Q:2-259,H:41-126^100%ID^E:1e-55^.^.	.	.	.	.	.	.	.	.	.	.	.	.	.
GG1478|c0_g1	GG1478|c0_g1_i1	1047.26	773.189	530.939	116.489	202.546	326.191	.	UniRef90_L8FQN1^UniRef90_L8FQN1^Q:82-1113,H:13-356^100%ID^E:0^.^.	.	GG1478|c0_g1_i1|m.2927	1-1188[+]	.	UniRef90_L8FQN1^UniRef90_L8FQN1^Q:16-395,H:1-380^100%ID^E:0^.^.	.	.	.	.	.	.	.	.
GG1479|c0_g1	GG1479|c0_g1_i1	61.257	94.225	310.131	127.856	127.461	94.053	sp|Q10063|EHS1_SCHPO^sp|Q10063|EHS1_SCHPO^Q:622-107,H:317-460^37.93%ID^E:3e-30^.^.	UniRef90_L8GCH3^UniRef90_L8GCH3^Q:2-568,H:2-190^100%ID^E:6e-87^.^.	.	GG1479|c0_g1_i1|m.2932	26-622[-]	sp|Q10063|EHS1_SCHPO^sp|Q10063|EHS1_SCHPO^Q:1-197,H:317-485^34.83%ID^E:5e-34^.^.	UniRef90_R8BU64^UniRef90_R8BU64^Q:1-198,H:258-457^49.5%ID^E:2e-61^.^.	PF12929.2^Mid1^Stretch-activated Ca2+-permeable channel component^2-171^E:7.2e-62	.	ExpAA=20.00^PredHel=1^Topology=i175-197o	.	.	.	.	.
GG148|c0_g1	GG148|c0_g1_i1	93.68	95.901	29.605	0	0	0	sp|P41891|GAR2_SCHPO^sp|P41891|GAR2_SCHPO^Q:464-54,H:265-400^54.74%ID^E:4e-38^.^.`sp|P41891|GAR2_SCHPO^sp|P41891|GAR2_SCHPO^Q:464-231,H:368-444^44.87%ID^E:2e-08^.^.	UniRef90_L8GBL6^UniRef90_L8GBL6^Q:470-51,H:192-331^100%ID^E:4e-80^.^.`UniRef90_L8GBL6^UniRef90_L8GBL6^Q:464-231,H:298-375^38.46%ID^E:1e-05^.^.	.	GG148|c0_g1_i1|m.135	48-470[-]	sp|P41891|GAR2_SCHPO^sp|P41891|GAR2_SCHPO^Q:2-139,H:264-400^54.35%ID^E:3e-39^.^.`sp|P41891|GAR2_SCHPO^sp|P41891|GAR2_SCHPO^Q:2-80,H:367-444^44.3%ID^E:1e-11^.^.	UniRef90_L8GBL6^UniRef90_L8GBL6^Q:1-140,H:192-331^100%ID^E:1e-95^.^.`UniRef90_L8GBL6^UniRef90_L8GBL6^Q:3-80,H:298-375^38.46%ID^E:2e-09^.^.	PF00076.17^RRM_1^RNA recognition motif. (a.k.a. RRM, RBD, or RNP domain)^3-71^E:3.9e-22`PF14259.1^RRM_6^RNA recognition motif (a.k.a. RRM, RBD, or RNP domain)^3-70^E:1.1e-14`PF13893.1^RRM_5^RNA recognition motif. (a.k.a. RRM, RBD, or RNP domain)^17-77^E:5.5e-09`PF00076.17^RRM_1^RNA recognition motif. (a.k.a. RRM, RBD, or RNP domain)^107-139^E:1.8e-05`PF14259.1^RRM_6^RNA recognition motif (a.k.a. …	.	.	.	.	GO:0003676^molecular_function^nucleic acid binding	.	.
GG1480|c0_g1	GG1480|c0_g1_i1	57.559	93.403	136.647	204.331	180.922	179.18	sp|Q7S5N8|GLYM_NEUCR^sp|Q7S5N8|GLYM_NEUCR^Q:20-847,H:271-546^71.12%ID^E:1e-140^.^.	UniRef90_L8FYV0^UniRef90_L8FYV0^Q:20-847,H:264-539^99.64%ID^E:0^.^.	.	GG1480|c0_g1_i1|m.2934	2-850[+]	sp|Q7S5N8|GLYM_NEUCR^sp|Q7S5N8|GLYM_NEUCR^Q:7-282,H:271-546^71.12%ID^E:9e-141^.^.	UniRef90_L8FYV0^UniRef90_L8FYV0^Q:7-282,H:264-539^99.64%ID^E:0^.^.	PF00464.14^SHMT^Serine hydroxymethyltransferase^6-214^E:2e-96	.	.	.	.	GO:0004372^molecular_function^glycine hydroxymethyltransferase activity`GO:0006544^biological_process^glycine metabolic process`GO:0006563^biological_process^L-serine metabolic process	.	.
GG1480|c0_g1	GG1480|c0_g1_i2	57.559	93.403	136.647	204.331	180.922	179.18	sp|Q7S5N8|GLYM_NEUCR^sp|Q7S5N8|GLYM_NEUCR^Q:141-1589,H:64-546^74.59%ID^E:0^.^.	UniRef90_L8FYV0^UniRef90_L8FYV0^Q:30-1589,H:1-539^96.29%ID^E:0^.^.	.	GG1480|c0_g1_i2|m.2936	3-1592[+]	sp|Q7S5N8|GLYM_NEUCR^sp|Q7S5N8|GLYM_NEUCR^Q:35-529,H:52-546^73.39%ID^E:0^.^.	UniRef90_L8FYV0^UniRef90_L8FYV0^Q:10-529,H:1-539^96.47%ID^E:0^.^.	PF00464.14^SHMT^Serine hydroxymethyltransferase^57-461^E:1.3e-200	.	.	.	.	GO:0004372^molecular_function^glycine hydroxymethyltransferase activity`GO:0006544^biological_process^glycine metabolic process`GO:0006563^biological_process^L-serine metabolic process	.	.
GG1480|c0_g2	GG1480|c0_g2_i1	184.516	211.465	0	0	13.802	0	sp|Q7S5N8|GLYM_NEUCR^sp|Q7S5N8|GLYM_NEUCR^Q:2-364,H:425-546^65.57%ID^E:4e-48^.^.	UniRef90_L8FYV0^UniRef90_L8FYV0^Q:2-364,H:419-539^99.17%ID^E:1e-76^.^.	.	GG1480|c0_g2_i1|m.2938	2-367[+]	sp|Q7S5N8|GLYM_NEUCR^sp|Q7S5N8|GLYM_NEUCR^Q:1-121,H:425-546^65.57%ID^E:2e-48^.^.	UniRef90_L8FYV0^UniRef90_L8FYV0^Q:1-121,H:419-539^99.17%ID^E:6e-77^.^.	PF00464.14^SHMT^Serine hydroxymethyltransferase^1-53^E:3.2e-17	.	.	.	.	GO:0004372^molecular_function^glycine hydroxymethyltransferase activity`GO:0006544^biological_process^glycine metabolic process`GO:0006563^biological_process^L-serine metabolic process	.	.
GG1481|c0_g1	GG1481|c0_g1_i1	31.443	144.869	298.088	147.3	226.244	190.704	sp|P36531|RM36_YEAST^sp|P36531|RM36_YEAST^Q:133-354,H:38-111^33.78%ID^E:3e-06^.^.	UniRef90_L8FY73^UniRef90_L8FY73^Q:34-468,H:1-145^100%ID^E:1e-91^.^.	.	GG1481|c0_g1_i1|m.2939	1-468[+]	sp|P36531|RM36_YEAST^sp|P36531|RM36_YEAST^Q:45-119,H:38-112^33.33%ID^E:1e-06^.^.	UniRef90_L8FY73^UniRef90_L8FY73^Q:12-156,H:1-145^100%ID^E:1e-103^.^.	.	.	.	.	.	.	.	.
GG1482|c0_g1	GG1482|c0_g1_i1	83.814	96.857	159.353	46.071	0	0	sp|Q9SH26|PP102_ARATH^sp|Q9SH26|PP102_ARATH^Q:219-779,H:282-454^26.2%ID^E:6e-09^.^.	UniRef90_L8GA97^UniRef90_L8GA97^Q:3-1247,H:180-594^100%ID^E:0^.^.	.	GG1482|c0_g1_i1|m.2942	3-1247[+]	sp|Q9FMD3|PP389_ARATH^sp|Q9FMD3|PP389_ARATH^Q:53-346,H:153-416^23.57%ID^E:3e-10^.^.	UniRef90_L8GA97^UniRef90_L8GA97^Q:1-415,H:180-594^100%ID^E:0^.^.	PF13812.1^PPR_3^Pentatricopeptide repeat domain^206-237^E:0.52`PF01535.15^PPR^PPR repeat^245-265^E:0.76	.	.	.	.	.	.	.
GG1482|c1_g1	GG1482|c1_g1_i1	194.148	106.529	105.219	0	85.859	0	.	UniRef90_L8GA97^UniRef90_L8GA97^Q:3-506,H:18-185^100%ID^E:7e-104^.^.	.	GG1482|c1_g1_i1|m.2944	3-506[+]	.	UniRef90_L8GA97^UniRef90_L8GA97^Q:1-168,H:18-185^100%ID^E:2e-116^.^.	.	.	.	.	.	.	.	.
GG1482|c2_g1	GG1482|c2_g1_i1	25.295	38.874	215.986	118.654	78.514	115.848	.	UniRef90_L8GA97^UniRef90_L8GA97^Q:1-477,H:593-751^100%ID^E:2e-106^.^.	.	GG1482|c2_g1_i1|m.2946	1-537[+]	.	UniRef90_L8GA97^UniRef90_L8GA97^Q:1-159,H:593-751^100%ID^E:2e-106^.^.	.	.	.	.	.	.	.	.
GG1483|c0_g1	GG1483|c0_g1_i1	48.79	56.245	0	57.225	101.063	74.558	.	UniRef90_L8FX05^UniRef90_L8FX05^Q:3-551,H:6-188^100%ID^E:4e-131^.^.	.	GG1483|c0_g1_i1|m.2947	3-551[+]	.	UniRef90_L8FX05^UniRef90_L8FX05^Q:1-183,H:6-188^100%ID^E:4e-131^.^.	.	.	.	.	.	.	.	.
GG1484|c0_g1	GG1484|c0_g1_i1	0	122.009	0	124.886	153.935	0	sp|Q8J0F0|CEFD2_ACRCH^sp|Q8J0F0|CEFD2_ACRCH^Q:2-226,H:49-124^52.63%ID^E:2e-20^.^.	UniRef90_L8G6X6^UniRef90_L8G6X6^Q:2-226,H:57-131^100%ID^E:5e-42^.^.	.	.	.	.	.	.	.	.	.	.	.	.	.
GG1485|c0_g1	GG1485|c0_g1_i1	99.626	102.212	78.848	117.091	104.118	76.828	sp|Q9Y7L0|SEC22_SCHPO^sp|Q9Y7L0|SEC22_SCHPO^Q:36-680,H:1-214^58.6%ID^E:5e-88^.^.	UniRef90_L8G7Z0^UniRef90_L8G7Z0^Q:36-680,H:1-215^100%ID^E:2e-156^.^.	.	GG1485|c0_g1_i1|m.2949	3-683[+]	sp|Q9Y7L0|SEC22_SCHPO^sp|Q9Y7L0|SEC22_SCHPO^Q:12-226,H:1-214^58.6%ID^E:3e-88^.^.	UniRef90_L8G7Z0^UniRef90_L8G7Z0^Q:12-226,H:1-215^100%ID^E:1e-156^.^.	PF13774.1^Longin^Regulated-SNARE-like domain^46-129^E:5.4e-25`PF00957.16^Synaptobrevin^Synaptobrevin^143-222^E:1.2e-15	.	ExpAA=24.53^PredHel=1^Topology=i202-224o	.	.	GO:0016192^biological_process^vesicle-mediated transport`GO:0016021^cellular_component^integral component of membrane	.	.
GG1486|c0_g1	GG1486|c0_g1_i1	337.322	922.622	533.79	366.872	293.03	951.404	sp|P0CT17|SAR1_MAGOY^sp|P0CT17|SAR1_MAGOY^Q:46-612,H:1-189^92.06%ID^E:7e-128^.^.	UniRef90_Q2HA55^UniRef90_Q2HA55^Q:46-609,H:1-188^91.49%ID^E:1e-125^.^.	.	GG1486|c0_g1_i1|m.2952	1-615[+]	sp|P0CT17|SAR1_MAGOY^sp|P0CT17|SAR1_MAGOY^Q:16-204,H:1-189^92.06%ID^E:4e-128^.^.	UniRef90_Q2HA55^UniRef90_Q2HA55^Q:16-203,H:1-188^91.49%ID^E:5e-126^.^.	PF00025.16^Arf^ADP-ribosylation factor family^24-204^E:4e-66`PF09439.5^SRPRB^Signal recognition particle receptor beta subunit^35-161^E:6.9e-09`PF00071.17^Ras^Ras family^37-154^E:4.6e-07`PF04670.7^Gtr1_RagA^Gtr1/RagA G protein conserved region^37-148^E:4.5e-06`PF08477.8^Miro^Miro-like protein^38-147^E:7.6e-08`PF01926.18^MMR_HSR1^50S ribosome-binding GTPase^38-145^E:4e-07	.	.	.	.	GO:0005525^molecular_function^GTP binding`GO:0007264^biological_process^small GTPase mediated signal transduction`GO:0005634^cellular_component^nucleus`GO:0005737^cellular_component^cytoplasm`GO:0005622^cellular_component^intracellular	.	.
GG1487|c0_g1	GG1487|c0_g1_i1	172.859	243.411	300.518	202.545	207.853	438.053	sp|Q8P778|SSB_XANCP^sp|Q8P778|SSB_XANCP^Q:111-422,H:2-108^35.78%ID^E:5e-10^.^.	UniRef90_L8GA42^UniRef90_L8GA42^Q:36-446,H:1-137^100%ID^E:1e-93^.^.	.	GG1487|c0_g1_i1|m.2954	3-449[+]	sp|Q8P778|SSB_XANCP^sp|Q8P778|SSB_XANCP^Q:37-140,H:2-108^35.78%ID^E:3e-10^.^.	UniRef90_L8GA42^UniRef90_L8GA42^Q:12-148,H:1-137^100%ID^E:3e-94^.^.	PF00436.20^SSB^Single-strand binding protein family^41-140^E:1.7e-17	.	.	.	.	GO:0003697^molecular_function^single-stranded DNA binding	.	.
GG1488|c0_g1	GG1488|c0_g1_i1	0	251.028	0	0	158.168	0	sp|Q10242|GNTK_SCHPO^sp|Q10242|GNTK_SCHPO^Q:45-224,H:13-72^46.67%ID^E:3e-15^.^.	UniRef90_L8G7Z4^UniRef90_L8G7Z4^Q:3-224,H:7-80^100%ID^E:7e-47^.^.	.	.	.	.	.	.	.	.	.	.	.	.	.
GG1489|c0_g1	GG1489|c0_g1_i1	1051.64	1347.36	1108.82	1955.8	1405.42	1215.68	sp|O14069|RL28E_SCHPO^sp|O14069|RL28E_SCHPO^Q:77-397,H:3-112^42.86%ID^E:9e-19^.^.	UniRef90_L8FPR7^UniRef90_L8FPR7^Q:50-520,H:1-157^100%ID^E:2e-87^.^.	.	GG1489|c0_g1_i1|m.2955	50-523[+]	sp|O14069|RL28E_SCHPO^sp|O14069|RL28E_SCHPO^Q:10-132,H:3-128^44.53%ID^E:3e-24^.^.	UniRef90_L8FPR7^UniRef90_L8FPR7^Q:1-157,H:1-157^100%ID^E:3e-107^.^.	PF01778.12^Ribosomal_L28e^Ribosomal L28e protein family^14-131^E:1.7e-38	.	.	.	.	.	.	.
GG149|c0_g1	GG149|c0_g1_i1	104.826	131.147	49.792	61.652	55.003	81.183	.	UniRef90_L8G0W9^UniRef90_L8G0W9^Q:844-47,H:1-266^100%ID^E:2e-176^.^.	.	GG149|c0_g1_i1|m.136	44-865[-]	.	UniRef90_L8G0W9^UniRef90_L8G0W9^Q:8-273,H:1-266^100%ID^E:0^.^.	.	.	.	.	.	.	.	.
GG1490|c0_g1	GG1490|c0_g1_i1	544.639	923.197	461.429	95.861	208.807	93.139	sp|Q6CU52|AIM9_KLULA^sp|Q6CU52|AIM9_KLULA^Q:90-449,H:124-246^25.81%ID^E:2e-06^.^.	UniRef90_L8FV10^UniRef90_L8FV10^Q:57-476,H:24-142^70%ID^E:2e-58^.^.	.	.	.	.	.	.	.	.	.	.	.	.	.
GG1491|c0_g1	GG1491|c0_g1_i1	53.947	0	152.915	0	0	80.053	.	UniRef90_L8GC72^UniRef90_L8GC72^Q:1-348,H:233-348^100%ID^E:4e-74^.^.	.	GG1491|c0_g1_i1|m.2956	1-348[+]	.	UniRef90_L8GC72^UniRef90_L8GC72^Q:1-116,H:233-348^100%ID^E:4e-74^.^.	PF00415.13^RCC1^Regulator of chromosome condensation (RCC1) repeat^65-112^E:0.00018	.	.	.	.	.	.	.
GG1491|c1_g1	GG1491|c1_g1_i1	89.365	55.002	50.919	167.987	74.608	55.053	sp|Q99LJ7|RCBT2_MOUSE^sp|Q99LJ7|RCBT2_MOUSE^Q:1-606,H:171-311^26.73%ID^E:8e-06^.^.	UniRef90_L8GC72^UniRef90_L8GC72^Q:1-684,H:348-575^100%ID^E:2e-160^.^.	.	GG1491|c1_g1_i1|m.2957	1-684[+]	sp|Q99LJ7|RCBT2_MOUSE^sp|Q99LJ7|RCBT2_MOUSE^Q:1-202,H:171-311^26.73%ID^E:8e-06^.^.	UniRef90_L8GC72^UniRef90_L8GC72^Q:1-228,H:348-575^100%ID^E:2e-160^.^.	PF00415.13^RCC1^Regulator of chromosome condensation (RCC1) repeat^1-55^E:5.2e-05`PF00415.13^RCC1^Regulator of chromosome condensation (RCC1) repeat^166-195^E:8.6e-05	.	.	.	.	.	.	.
GG1491|c2_g1	GG1491|c2_g1_i1	146.349	0	0	113.489	0	0	.	UniRef90_L8GC72^UniRef90_L8GC72^Q:3-233,H:7-83^100%ID^E:4e-43^.^.	.	.	.	.	.	.	.	.	.	.	.	.	.
GG1491|c3_g1	GG1491|c3_g1_i1	0	0	0	249.956	0	0	.	UniRef90_L8GC72^UniRef90_L8GC72^Q:1-378,H:83-208^100%ID^E:9e-82^.^.	.	GG1491|c3_g1_i1|m.2960	1-378[+]	.	UniRef90_L8GC72^UniRef90_L8GC72^Q:1-126,H:83-208^100%ID^E:8e-82^.^.	.	.	.	.	.	.	.	.
GG1492|c0_g1	GG1492|c0_g1_i1	20.096	0	0	204.506	230.075	0	.	UniRef90_L8FUT3^UniRef90_L8FUT3^Q:2-628,H:32-240^100%ID^E:1e-126^.^.	.	GG1492|c0_g1_i1|m.2961	2-628[+]	.	UniRef90_L8FUT3^UniRef90_L8FUT3^Q:1-209,H:32-240^100%ID^E:3e-138^.^.	.	.	.	.	.	.	.	.
GG1492|c1_g1	GG1492|c1_g1_i1	104.421	60.336	16.542	163.977	201.957	27.106	.	UniRef90_L8FUT3^UniRef90_L8FUT3^Q:3-1160,H:235-620^100%ID^E:0^.^.	.	GG1492|c1_g1_i1|m.2963	3-1163[+]	.	UniRef90_L8FUT3^UniRef90_L8FUT3^Q:1-386,H:235-620^100%ID^E:0^.^.	.	.	.	.	.	.	.	.
GG1493|c0_g1	GG1493|c0_g1_i1	54.459	31.474	71.205	69.524	57.591	85.024	sp|O13900|SA114_SCHPO^sp|O13900|SA114_SCHPO^Q:8-838,H:41-316^41.05%ID^E:1e-44^.^.`sp|O13900|SA114_SCHPO^sp|O13900|SA114_SCHPO^Q:1133-1348,H:385-456^47.22%ID^E:3e-13^.^.	UniRef90_L8FRZ0^UniRef90_L8FRZ0^Q:2-1492,H:60-556^100%ID^E:0^.^.	.	GG1493|c0_g1_i1|m.2965	2-1492[+]	sp|O13900|SA114_SCHPO^sp|O13900|SA114_SCHPO^Q:3-470,H:41-479^38.28%ID^E:2e-86^.^.	UniRef90_L8FRZ0^UniRef90_L8FRZ0^Q:1-497,H:60-556^100%ID^E:0^.^.	PF01805.15^Surp^Surp module^4-56^E:4.1e-17`PF01805.15^Surp^Surp module^100-152^E:1.3e-17`PF12230.3^PRP21_like_P^Pre-mRNA splicing factor PRP21 like protein^171-435^E:6e-55	.	.	.	.	GO:0003723^molecular_function^RNA binding`GO:0006396^biological_process^RNA processing	.	.
GG1494|c0_g1	GG1494|c0_g1_i1	0	187.834	77.241	191.246	81.13	0	.	UniRef90_L8G3Q0^UniRef90_L8G3Q0^Q:2-283,H:330-423^98.94%ID^E:2e-32^.^.	.	.	.	.	.	.	.	.	.	.	.	.	.
GG1495|c0_g1	GG1495|c0_g1_i1	117.463	44.928	110.923	45.673	58.937	0	.	UniRef90_L8G3Q0^UniRef90_L8G3Q0^Q:140-334,H:54-118^100%ID^E:4e-17^.^.	.	GG1495|c0_g1_i1|m.2967	2-334[+]	.	UniRef90_L8G3Q0^UniRef90_L8G3Q0^Q:1-111,H:8-118^100%ID^E:2e-64^.^.	.	.	.	.	.	.	.	.
GG1496|c0_g1	GG1496|c0_g1_i1	18.902	0	0	61.419	0	0	sp|P38795|NADE_YEAST^sp|P38795|NADE_YEAST^Q:11-529,H:388-550^63.01%ID^E:4e-64^.^.	UniRef90_L8G402^UniRef90_L8G402^Q:2-541,H:384-563^97.78%ID^E:7e-119^.^.	.	GG1496|c0_g1_i1|m.2969	2-541[+]	sp|P38795|NADE_YEAST^sp|P38795|NADE_YEAST^Q:4-176,H:388-550^63.01%ID^E:4e-64^.^.	UniRef90_L8G402^UniRef90_L8G402^Q:1-180,H:384-563^97.78%ID^E:6e-119^.^.	PF02540.12^NAD_synthase^NAD synthase^43-176^E:2e-09	.	.	.	.	.	.	.
GG1496|c0_g2	GG1496|c0_g2_i1	53.841	102.839	117.136	47.159	54.078	143.683	sp|P38795|NADE_YEAST^sp|P38795|NADE_YEAST^Q:11-922,H:388-681^65.46%ID^E:3e-135^.^.	UniRef90_L8G402^UniRef90_L8G402^Q:2-1021,H:384-723^100%ID^E:0^.^.	.	GG1496|c0_g2_i1|m.2970	2-1024[+]	sp|P38795|NADE_YEAST^sp|P38795|NADE_YEAST^Q:4-307,H:388-681^65.46%ID^E:9e-136^.^.	UniRef90_L8G402^UniRef90_L8G402^Q:1-340,H:384-723^100%ID^E:0^.^.	PF02540.12^NAD_synthase^NAD synthase^43-231^E:3.4e-17	.	.	.	.	.	.	.
GG1496|c1_g1	GG1496|c1_g1_i1	101.917	0	48.175	39.664	0	0	sp|P38795|NADE_YEAST^sp|P38795|NADE_YEAST^Q:4-342,H:186-283^62.83%ID^E:1e-39^.^.	UniRef90_L8G402^UniRef90_L8G402^Q:1-357,H:185-288^87.39%ID^E:1e-59^.^.	.	.	.	.	.	.	.	.	.	.	.	.	.
GG1497|c0_g1	GG1497|c0_g1_i1	126.189	385.937	119.086	0	378.693	557.784	sp|Q10316|ARPC5_SCHPO^sp|Q10316|ARPC5_SCHPO^Q:26-280,H:77-149^37.65%ID^E:2e-13^.^.	UniRef90_L8G3Y0^UniRef90_L8G3Y0^Q:17-289,H:76-166^100%ID^E:8e-57^.^.	.	.	.	.	.	.	.	.	.	.	.	.	.
GG1498|c0_g1	GG1498|c0_g1_i1	127.82	196.838	109.306	80.203	93.933	237.694	sp|O13844|YFG5_SCHPO^sp|O13844|YFG5_SCHPO^Q:1-816,H:18-288^58.09%ID^E:2e-112^.^.	UniRef90_L8G5Z0^UniRef90_L8G5Z0^Q:1-846,H:18-299^99.65%ID^E:0^.^.	.	GG1498|c0_g1_i1|m.2971	1-849[+]	sp|O13844|YFG5_SCHPO^sp|O13844|YFG5_SCHPO^Q:1-272,H:18-288^58.09%ID^E:2e-112^.^.	UniRef90_L8G5Z0^UniRef90_L8G5Z0^Q:1-282,H:18-299^99.65%ID^E:0^.^.	PF00153.22^Mito_carr^Mitochondrial carrier protein^2-81^E:1.1e-10`PF00153.22^Mito_carr^Mitochondrial carrier protein^89-176^E:7.7e-16`PF00153.22^Mito_carr^Mitochondrial carrier protein^185-272^E:1e-22	.	.	.	.	.	.	.
GG1499|c0_g1	GG1499|c0_g1_i1	0	0	50.39	82.979	53.722	0	.	UniRef90_L8G314^UniRef90_L8G314^Q:2-349,H:173-288^99.14%ID^E:4e-57^.^.	.	GG1499|c0_g1_i1|m.2973	2-349[+]	.	UniRef90_L8G314^UniRef90_L8G314^Q:1-116,H:173-288^99.14%ID^E:1e-68^.^.	.	.	.	.	.	.	.	.
GG15|c0_g1	GG15|c0_g1_i1	270.684	122.718	171.103	62.535	54.171	99.784	sp|Q9NRZ9|HELLS_HUMAN^sp|Q9NRZ9|HELLS_HUMAN^Q:1792-665,H:368-735^36.8%ID^E:1e-60^.^.	UniRef90_L8FT82^UniRef90_L8FT82^Q:1816-2,H:394-998^99.83%ID^E:0^.^.	.	GG15|c0_g1_i1|m.12	2-1576[-]	sp|Q08773|ISW2_YEAST^sp|Q08773|ISW2_YEAST^Q:124-317,H:452-640^48.47%ID^E:6e-48^.^.	UniRef90_L8FT82^UniRef90_L8FT82^Q:1-525,H:474-998^100%ID^E:0^.^.	PF00176.18^SNF2_N^SNF2 family N-terminal domain^1-141^E:7.2e-06`PF11496.3^HDA2-3^Class II histone deacetylase complex subunits 2 and 3^25-324^E:2.2e-09`PF00271.26^Helicase_C^Helicase conserved C-terminal domain^207-281^E:3.4e-11	.	.	.	.	GO:0003677^molecular_function^DNA binding`GO:0005524^molecular_function^ATP binding	.	.
GG15|c0_g1	GG15|c0_g1_i2	270.684	122.718	171.103	62.535	54.171	99.784	sp|Q9NRZ9|HELLS_HUMAN^sp|Q9NRZ9|HELLS_HUMAN^Q:1684-605,H:368-719^36.73%ID^E:5e-56^.^.	UniRef90_L8FT82^UniRef90_L8FT82^Q:1708-2,H:394-998^93.88%ID^E:0^.^.	.	GG15|c0_g1_i2|m.15	2-1468[-]	sp|Q9NRZ9|HELLS_HUMAN^sp|Q9NRZ9|HELLS_HUMAN^Q:1-288,H:448-719^37.58%ID^E:9e-43^.^.	UniRef90_L8FT82^UniRef90_L8FT82^Q:1-489,H:474-998^93.14%ID^E:0^.^.	PF00176.18^SNF2_N^SNF2 family N-terminal domain^1-141^E:6.4e-06`PF11496.3^HDA2-3^Class II histone deacetylase complex subunits 2 and 3^25-216^E:5.3e-08`PF00271.26^Helicase_C^Helicase conserved C-terminal domain^207-281^E:3.1e-11	.	.	.	.	GO:0003677^molecular_function^DNA binding`GO:0005524^molecular_function^ATP binding	.	.
GG15|c1_g1	GG15|c1_g1_i1	73.18	37.497	69.441	38.15	25.268	0	.	UniRef90_L8FT82^UniRef90_L8FT82^Q:550-17,H:1037-1214^100%ID^E:9e-104^.^.	.	GG15|c1_g1_i1|m.18	14-550[-]	.	UniRef90_L8FT82^UniRef90_L8FT82^Q:1-178,H:1037-1214^100%ID^E:1e-117^.^.	.	.	.	.	.	.	.	.
GG150|c0_g1	GG150|c0_g1_i1	165.049	189.838	156.237	32.161	0	123.87	.	UniRef90_L8FWF5^UniRef90_L8FWF5^Q:399-166,H:3-80^100%ID^E:4e-17^.^.`UniRef90_L8FWF5^UniRef90_L8FWF5^Q:50-3,H:103-118^100%ID^E:4e-17^.^.	.	GG150|c0_g1_i1|m.137	1-399[-]	.	UniRef90_L8FWF5^UniRef90_L8FWF5^Q:1-95,H:3-97^100%ID^E:2e-61^.^.	.	sigP:1^19^0.849^YES	ExpAA=24.64^PredHel=1^Topology=o76-98i	.	.	.	.	.
GG150|c1_g1	GG150|c1_g1_i1	133.818	101.585	125.084	0	0	0	.	UniRef90_L8FWF5^UniRef90_L8FWF5^Q:241-2,H:113-192^100%ID^E:2e-47^.^.	.	.	.	.	.	.	.	.	.	.	.	.	.
GG1500|c0_g1	GG1500|c0_g1_i1	13.756	84.697	39.189	32.345	0	63.856	sp|O13824|NMD2_SCHPO^sp|O13824|NMD2_SCHPO^Q:1-693,H:837-1049^27.71%ID^E:2e-08^.^.	UniRef90_L8G314^UniRef90_L8G314^Q:1-825,H:875-1149^100%ID^E:2e-149^.^.	.	GG1500|c0_g1_i1|m.2974	1-828[+]	sp|O13824|NMD2_SCHPO^sp|O13824|NMD2_SCHPO^Q:1-231,H:837-1049^29.54%ID^E:4e-15^.^.	UniRef90_L8G314^UniRef90_L8G314^Q:1-275,H:875-1149^100%ID^E:0^.^.	PF04050.9^Upf2^Up-frameshift suppressor 2^59-229^E:4.1e-56	.	.	.	.	.	.	.
GG1500|c1_g1	GG1500|c1_g1_i1	113.712	86.465	0	0	0	162.469	sp|Q9HAU5|RENT2_HUMAN^sp|Q9HAU5|RENT2_HUMAN^Q:9-251,H:873-950^49.38%ID^E:2e-20^.^.	UniRef90_L8G314^UniRef90_L8G314^Q:3-254,H:784-867^100%ID^E:1e-54^.^.	.	.	.	.	.	.	.	.	.	.	.	.	.
GG1501|c0_g1	GG1501|c0_g1_i1	45.316	17.423	86.002	35.442	70.534	0	sp|F4IUX6|RENT2_ARATH^sp|F4IUX6|RENT2_ARATH^Q:20-577,H:559-742^44.62%ID^E:2e-49^.^.	UniRef90_L8G314^UniRef90_L8G314^Q:2-577,H:568-759^100%ID^E:3e-131^.^.	.	GG1501|c0_g1_i1|m.2976	2-577[+]	sp|F4IUX6|RENT2_ARATH^sp|F4IUX6|RENT2_ARATH^Q:7-192,H:559-742^44.62%ID^E:1e-49^.^.	UniRef90_L8G314^UniRef90_L8G314^Q:1-192,H:568-759^100%ID^E:3e-131^.^.	PF02854.14^MIF4G^MIF4G domain^7-100^E:3.6e-19`PF02854.14^MIF4G^MIF4G domain^124-192^E:8.9e-05	.	.	.	.	GO:0003723^molecular_function^RNA binding`GO:0005515^molecular_function^protein binding	.	.
GG1501|c1_g1	GG1501|c1_g1_i1	0	0	0	258.974	0	0	sp|Q9HAU5|RENT2_HUMAN^sp|Q9HAU5|RENT2_HUMAN^Q:40-255,H:568-640^45.21%ID^E:5e-15^.^.	UniRef90_L8G314^UniRef90_L8G314^Q:1-255,H:468-552^100%ID^E:7e-48^.^.	.	.	.	.	.	.	.	.	.	.	.	.	.
GG1502|c0_g1	GG1502|c0_g1_i1	0	0	117.312	0	18.344	0	sp|O14306|YE8A_SCHPO^sp|O14306|YE8A_SCHPO^Q:168-2264,H:438-1138^42.92%ID^E:0^.^.	UniRef90_L8GA07^UniRef90_L8GA07^Q:3-2312,H:385-1154^100%ID^E:0^.^.	.	GG1502|c0_g1_i1|m.2977	3-2315[+]	sp|O14306|YE8A_SCHPO^sp|O14306|YE8A_SCHPO^Q:56-754,H:438-1138^42.92%ID^E:0^.^.	UniRef90_L8GA07^UniRef90_L8GA07^Q:1-770,H:385-1154^100%ID^E:0^.^.	PF03372.18^Exo_endo_phos^Endonuclease/Exonuclease/phosphatase family^407-730^E:5.7e-25	.	.	.	.	.	.	.
GG1502|c0_g2	GG1502|c0_g2_i1	183.28	128.443	0	49.119	38.855	78.287	sp|O14306|YE8A_SCHPO^sp|O14306|YE8A_SCHPO^Q:140-2236,H:438-1138^42.92%ID^E:0^.^.	UniRef90_L8GA07^UniRef90_L8GA07^Q:14-2284,H:398-1154^99.87%ID^E:0^.^.	.	GG1502|c0_g2_i1|m.2980	2-2287[+]	sp|O14306|YE8A_SCHPO^sp|O14306|YE8A_SCHPO^Q:47-745,H:438-1138^42.92%ID^E:0^.^.	UniRef90_L8GA07^UniRef90_L8GA07^Q:5-761,H:398-1154^99.87%ID^E:0^.^.	PF03372.18^Exo_endo_phos^Endonuclease/Exonuclease/phosphatase family^398-721^E:5.6e-25	.	.	.	.	.	.	.
GG1502|c1_g1	GG1502|c1_g1_i1	0	0	190.252	78.659	0	0	.	UniRef90_L8GA07^UniRef90_L8GA07^Q:3-266,H:255-342^100%ID^E:1e-35^.^.	.	.	.	.	.	.	.	.	.	.	.	.	.
GG1503|c0_g1	GG1503|c0_g1_i1	778.339	595.881	664.42	391.092	115.537	840.271	sp|Q2UF96|FIS1_ASPOR^sp|Q2UF96|FIS1_ASPOR^Q:39-491,H:3-153^75.5%ID^E:3e-71^.^.	UniRef90_L8FWJ9^UniRef90_L8FWJ9^Q:36-494,H:1-153^100%ID^E:4e-92^.^.	.	GG1503|c0_g1_i1|m.2983	3-497[+]	sp|Q7S8M1|FIS1_NEUCR^sp|Q7S8M1|FIS1_NEUCR^Q:12-164,H:1-153^75.16%ID^E:7e-83^.^.	UniRef90_L8FWJ9^UniRef90_L8FWJ9^Q:12-164,H:1-153^100%ID^E:4e-107^.^.	PF14852.1^Fis1_TPR_N^Fis1 N-terminal tetratricopeptide repeat^47-80^E:9.4e-16`PF14853.1^Fis1_TPR_C^Fis1 C-terminal tetratricopeptide repeat^84-136^E:1.3e-23`PF07719.12^TPR_2^Tetratricopeptide repeat^85-106^E:0.0042	.	ExpAA=22.77^PredHel=1^Topology=o135-157i	.	.	.	.	.
GG1503|c0_g2	GG1503|c0_g2_i1	489.797	0	0	0	52.704	0	sp|Q7S8M1|FIS1_NEUCR^sp|Q7S8M1|FIS1_NEUCR^Q:67-219,H:103-153^72.55%ID^E:4e-06^.^.	UniRef90_L8FWJ9^UniRef90_L8FWJ9^Q:67-219,H:103-153^100%ID^E:4e-11^.^.	.	.	.	.	.	.	.	.	.	.	.	.	.
GG1504|c0_g1	GG1504|c0_g1_i1	157.782	96.918	59.827	24.637	64.861	191.351	.	UniRef90_L8FMG5^UniRef90_L8FMG5^Q:136-468,H:19-129^99.1%ID^E:5e-74^.^.	.	.	.	.	.	.	.	.	.	.	.	.	.
GG1505|c0_g1	GG1505|c0_g1_i1	736.965	845.881	598.312	630.447	688.777	497.955	.	UniRef90_L8G438^UniRef90_L8G438^Q:28-807,H:1-260^100%ID^E:0^.^.	.	GG1505|c0_g1_i1|m.2984	1-810[+]	.	UniRef90_L8G438^UniRef90_L8G438^Q:10-269,H:1-260^100%ID^E:0^.^.	.	.	ExpAA=90.14^PredHel=4^Topology=i21-43o83-105i110-132o180-202i	.	.	.	.	.
GG1506|c0_g1	GG1506|c0_g1_i1	68.662	35.194	347.537	53.711	94.979	35.035	.	UniRef90_L8FWF1^UniRef90_L8FWF1^Q:2-574,H:475-665^100%ID^E:8e-85^.^.	.	GG1506|c0_g1_i1|m.2986	2-574[+]	.	UniRef90_L8FWF1^UniRef90_L8FWF1^Q:1-191,H:475-665^100%ID^E:1e-126^.^.	.	.	.	.	.	.	.	.
GG1507|c0_g1	GG1507|c0_g1_i1	0	585.314	288.111	0	147.945	0	.	UniRef90_L8FWF1^UniRef90_L8FWF1^Q:3-230,H:388-463^100%ID^E:5e-38^.^.	.	.	.	.	.	.	.	.	.	.	.	.	.
GG1508|c0_g1	GG1508|c0_g1_i1	75.929	116.5	35.955	29.608	38.762	0	sp|P53968|CRZ1_YEAST^sp|P53968|CRZ1_YEAST^Q:249-419,H:571-627^50.88%ID^E:7e-14^.^.	UniRef90_L8FWF1^UniRef90_L8FWF1^Q:3-419,H:192-330^100%ID^E:2e-95^.^.	.	GG1508|c0_g1_i1|m.2987	3-419[+]	sp|P53968|CRZ1_YEAST^sp|P53968|CRZ1_YEAST^Q:83-139,H:571-627^50.88%ID^E:6e-14^.^.	UniRef90_L8FWF1^UniRef90_L8FWF1^Q:1-139,H:192-330^100%ID^E:2e-95^.^.	PF12756.2^zf-C2H2_2^C2H2 type zinc-finger (2 copies)^78-103^E:0.25`PF00096.21^zf-C2H2^Zinc finger, C2H2 type^81-103^E:0.00015`PF13894.1^zf-C2H2_4^C2H2-type zinc finger^81-103^E:0.00097`PF13912.1^zf-C2H2_6^C2H2-type zinc finger^81-99^E:19`PF13465.1^zf-H2C2_2^Zinc-finger double domain^95-119^E:4e-05`PF00096.21^zf-C2H2^Zinc finger, C2H2 type^109-131^E:0.00058`PF13894.1^zf-C2H2_4^C2H2-type zinc finge…	.	.	.	.	GO:0046872^molecular_function^metal ion binding	.	.
GG1509|c0_g1	GG1509|c0_g1_i1	227.616	390.387	342.059	132.642	162.934	332.179	sp|Q9Y7I8|ZUO1_SCHPO^sp|Q9Y7I8|ZUO1_SCHPO^Q:75-920,H:17-294^60.28%ID^E:1e-107^.^.	UniRef90_L8FLK7^UniRef90_L8FLK7^Q:24-1352,H:1-443^100%ID^E:0^.^.	.	GG1509|c0_g1_i1|m.2988	3-1355[+]	sp|Q9Y7I8|ZUO1_SCHPO^sp|Q9Y7I8|ZUO1_SCHPO^Q:25-450,H:17-441^51.28%ID^E:1e-126^.^.	UniRef90_L8FLK7^UniRef90_L8FLK7^Q:8-450,H:1-443^100%ID^E:0^.^.	PF00226.26^DnaJ^DnaJ domain^107-174^E:2e-19	.	.	.	.	.	.	.
GG151|c0_g1	GG151|c0_g1_i1	336.288	0	0	0	0	0	.	UniRef90_L8FLP1^UniRef90_L8FLP1^Q:223-2,H:101-174^100%ID^E:3e-35^.^.	.	.	.	.	.	.	.	.	.	.	.	.	.
GG1510|c0_g1	GG1510|c0_g1_i1	247.573	411.315	312.474	225.105	462.019	309.685	.	UniRef90_L8FS05^UniRef90_L8FS05^Q:2-376,H:6-130^97.6%ID^E:1e-58^.^.	.	.	.	.	.	.	.	.	.	.	.	.	.
GG1511|c0_g1	GG1511|c0_g1_i1	149.492	79.249	0	122.012	315.728	104.735	sp|Q99385|VCX1_YEAST^sp|Q99385|VCX1_YEAST^Q:1-345,H:287-401^60.87%ID^E:2e-37^.^.	UniRef90_L8G2U2^UniRef90_L8G2U2^Q:1-390,H:339-468^100%ID^E:1e-66^.^.	.	GG1511|c0_g1_i1|m.2992	1-393[+]	sp|Q99385|VCX1_YEAST^sp|Q99385|VCX1_YEAST^Q:1-115,H:287-401^60.87%ID^E:4e-45^.^.	UniRef90_L8G2U2^UniRef90_L8G2U2^Q:1-130,H:339-468^100%ID^E:2e-83^.^.	PF01699.19^Na_Ca_ex^Sodium/calcium exchanger protein^1-108^E:4.4e-18	.	ExpAA=81.40^PredHel=4^Topology=i3-25o35-57i64-86o96-113i	.	.	GO:0055085^biological_process^transmembrane transport`GO:0016021^cellular_component^integral component of membrane	.	.
GG1511|c0_g2	GG1511|c0_g2_i1	211.388	306.883	315.09	342.254	452.357	430.586	sp|O59768|VCX1_SCHPO^sp|O59768|VCX1_SCHPO^Q:39-1364,H:5-412^45.84%ID^E:2e-101^.^.	UniRef90_L8G2U2^UniRef90_L8G2U2^Q:9-1412,H:1-468^99.57%ID^E:0^.^.	.	GG1511|c0_g2_i1|m.2993	3-1415[+]	sp|O59768|VCX1_SCHPO^sp|O59768|VCX1_SCHPO^Q:13-454,H:5-412^46.29%ID^E:4e-120^.^.	UniRef90_L8G2U2^UniRef90_L8G2U2^Q:3-470,H:1-468^99.57%ID^E:0^.^.	PF01699.19^Na_Ca_ex^Sodium/calcium exchanger protein^118-271^E:7.7e-21`PF01699.19^Na_Ca_ex^Sodium/calcium exchanger protein^316-448^E:1.6e-23	.	ExpAA=235.33^PredHel=11^Topology=o81-103i108-130o140-162i175-197o217-239i251-273o305-322i343-365o375-397i404-426o436-453i	.	.	GO:0055085^biological_process^transmembrane transport`GO:0016021^cellular_component^integral component of membrane	.	.
GG1511|c0_g2	GG1511|c0_g2_i2	211.388	306.883	315.09	342.254	452.357	430.586	sp|O59768|VCX1_SCHPO^sp|O59768|VCX1_SCHPO^Q:63-1388,H:5-412^45.84%ID^E:2e-101^.^.	UniRef90_L8G2U2^UniRef90_L8G2U2^Q:33-1436,H:1-468^100%ID^E:0^.^.	.	GG1511|c0_g2_i2|m.2996	3-1439[+]	sp|O59768|VCX1_SCHPO^sp|O59768|VCX1_SCHPO^Q:21-462,H:5-412^46.29%ID^E:7e-120^.^.	UniRef90_L8G2U2^UniRef90_L8G2U2^Q:11-478,H:1-468^100%ID^E:0^.^.	PF01699.19^Na_Ca_ex^Sodium/calcium exchanger protein^126-279^E:8e-21`PF01699.19^Na_Ca_ex^Sodium/calcium exchanger protein^324-456^E:1.7e-23	.	ExpAA=235.14^PredHel=11^Topology=i91-113o117-136i149-171o181-203i227-249o259-281i312-334o349-371i384-406o416-434i443-460o	.	.	GO:0055085^biological_process^transmembrane transport`GO:0016021^cellular_component^integral component of membrane	.	.
GG1512|c0_g1	GG1512|c0_g1_i1	0	0	50.39	165.968	107.454	79.17	sp|O74737|RID1_SCHPO^sp|O74737|RID1_SCHPO^Q:34-243,H:109-177^40%ID^E:6e-09^.^.	UniRef90_L8G2P9^UniRef90_L8G2P9^Q:1-351,H:458-574^100%ID^E:1e-52^.^.	.	GG1512|c0_g1_i1|m.2999	1-351[+]	sp|O74737|RID1_SCHPO^sp|O74737|RID1_SCHPO^Q:12-100,H:109-196^41.57%ID^E:6e-15^.^.	UniRef90_L8G2P9^UniRef90_L8G2P9^Q:1-117,H:458-574^100%ID^E:1e-73^.^.	PF06371.8^Drf_GBD^Diaphanous GTPase-binding Domain^15-98^E:1.3e-10	.	ExpAA=19.94^PredHel=1^Topology=i93-115o	.	.	GO:0003779^molecular_function^actin binding`GO:0017048^molecular_function^Rho GTPase binding`GO:0030036^biological_process^actin cytoskeleton organization	.	.
GG1513|c0_g1	GG1513|c0_g1_i1	222.533	84.635	0	0	0	318.354	sp|P37402|PANE_SALTY^sp|P37402|PANE_SALTY^Q:16-189,H:233-290^39.66%ID^E:2e-06^.^.	UniRef90_L8FQG0^UniRef90_L8FQG0^Q:1-243,H:337-417^100%ID^E:6e-50^.^.	.	.	.	.	.	.	.	.	.	.	.	.	.
GG1514|c0_g1	GG1514|c0_g1_i1	0	0	0	0	147.945	0	.	UniRef90_L8FQG0^UniRef90_L8FQG0^Q:2-229,H:150-225^100%ID^E:2e-45^.^.	.	.	.	.	.	.	.	.	.	.	.	.	.
GG1515|c0_g1	GG1515|c0_g1_i1	0	113.93	0	38.597	0	73.86	.	UniRef90_L8G792^UniRef90_L8G792^Q:2-280,H:639-731^100%ID^E:4e-56^.^.	.	GG1515|c0_g1_i1|m.3000	2-364[+]	.	UniRef90_L8G792^UniRef90_L8G792^Q:1-121,H:639-759^100%ID^E:8e-76^.^.	PF04678.8^DUF607^Protein of unknown function, DUF607^1-57^E:2.3e-15	.	ExpAA=16.14^PredHel=1^Topology=o4-21i	.	.	.	.	.
GG1515|c1_g1	GG1515|c1_g1_i1	106.658	81.161	100.035	82.756	104.1	0	.	UniRef90_L8G792^UniRef90_L8G792^Q:3-260,H:558-643^100%ID^E:1e-45^.^.	.	.	.	.	.	.	.	.	.	.	.	.	.
GG1516|c0_g1	GG1516|c0_g1_i1	80.724	0	227.931	313.481	0	0	sp|Q2HAN0|LSM6_CHAGB^sp|Q2HAN0|LSM6_CHAGB^Q:1-249,H:1-82^81.93%ID^E:6e-41^.^.	UniRef90_L8FV21^UniRef90_L8FV21^Q:1-249,H:1-83^100%ID^E:4e-53^.^.	.	.	.	.	.	.	.	.	.	.	.	.	.
GG1516|c0_g2	GG1516|c0_g2_i1	0	0	0	0	0	0	sp|Q2HAN0|LSM6_CHAGB^sp|Q2HAN0|LSM6_CHAGB^Q:1-249,H:1-82^80.72%ID^E:3e-40^.^.	UniRef90_L8FV21^UniRef90_L8FV21^Q:1-249,H:1-83^98.8%ID^E:2e-52^.^.	.	.	.	.	.	.	.	.	.	.	.	.	.
GG1517|c0_g1	GG1517|c0_g1_i1	71.518	79.599	30.222	74.893	50.349	49.548	sp|O59668|YB83_SCHPO^sp|O59668|YB83_SCHPO^Q:56-1279,H:5-398^34.49%ID^E:7e-71^.^.	UniRef90_L8G3H8^UniRef90_L8G3H8^Q:38-1279,H:1-414^100%ID^E:0^.^.	.	GG1517|c0_g1_i1|m.3002	38-1282[+]	sp|O59668|YB83_SCHPO^sp|O59668|YB83_SCHPO^Q:7-414,H:5-398^34.49%ID^E:5e-71^.^.	UniRef90_L8G3H8^UniRef90_L8G3H8^Q:1-414,H:1-414^100%ID^E:0^.^.	PF10607.4^CLTH^CTLH/CRA C-terminal to LisH motif domain^168-321^E:3.8e-31`PF13445.1^zf-RING_UBOX^RING-type zinc-finger^359-398^E:1.7e-18	.	.	.	.	.	.	.
GG1518|c0_g1	GG1518|c0_g1_i1	0	101.585	0	103.782	0	189.43	sp|O42953|YGM4_SCHPO^sp|O42953|YGM4_SCHPO^Q:16-234,H:228-298^46.58%ID^E:8e-16^.^.	UniRef90_C7ZLR5^UniRef90_C7ZLR5^Q:1-240,H:533-610^73.75%ID^E:2e-34^.^.	.	.	.	.	.	.	.	.	.	.	.	.	.
GG1519|c0_g1	GG1519|c0_g1_i1	26.734	61.631	101.447	104.481	165.718	81.501	sp|Q7T3C6|CPSF5_DANRE^sp|Q7T3C6|CPSF5_DANRE^Q:90-518,H:37-173^55.94%ID^E:8e-50^.^.	UniRef90_L8G0N8^UniRef90_L8G0N8^Q:9-518,H:1-170^100%ID^E:6e-124^.^.	.	GG1519|c0_g1_i1|m.3003	3-518[+]	sp|Q7T3C6|CPSF5_DANRE^sp|Q7T3C6|CPSF5_DANRE^Q:30-172,H:37-173^55.94%ID^E:7e-50^.^.	UniRef90_L8G0N8^UniRef90_L8G0N8^Q:3-172,H:1-170^100%ID^E:5e-124^.^.	PF13869.1^NUDIX_2^Nucleotide hydrolase^30-172^E:1.9e-56	.	.	.	.	GO:0003729^molecular_function^mRNA binding`GO:0006378^biological_process^mRNA polyadenylation`GO:0005849^cellular_component^mRNA cleavage factor complex	.	.
GG1519|c1_g1	GG1519|c1_g1_i1	159.039	0	150.298	206.273	106.856	157.477	sp|Q7T3C6|CPSF5_DANRE^sp|Q7T3C6|CPSF5_DANRE^Q:1-174,H:168-225^58.62%ID^E:3e-16^.^.	UniRef90_L8G0N8^UniRef90_L8G0N8^Q:1-315,H:165-269^100%ID^E:2e-68^.^.	.	GG1519|c1_g1_i1|m.3004	1-318[+]	sp|Q7T3C6|CPSF5_DANRE^sp|Q7T3C6|CPSF5_DANRE^Q:1-58,H:168-225^58.62%ID^E:2e-16^.^.	UniRef90_L8G0N8^UniRef90_L8G0N8^Q:1-105,H:165-269^100%ID^E:1e-68^.^.	PF13869.1^NUDIX_2^Nucleotide hydrolase^1-56^E:3.3e-23	.	.	.	.	GO:0003729^molecular_function^mRNA binding`GO:0006378^biological_process^mRNA polyadenylation`GO:0005849^cellular_component^mRNA cleavage factor complex	.	.
GG152|c0_g1	GG152|c0_g1_i1	90.825	162.744	373.144	94.57	0	137.88	.	UniRef90_L8G149^UniRef90_L8G149^Q:419-120,H:159-258^99%ID^E:3e-61^.^.	.	.	.	.	.	.	.	.	.	.	.	.	.
GG1520|c0_g1	GG1520|c0_g1_i1	14.278	76.957	54.271	67.185	89.802	0	sp|P25375|PRTD_YEAST^sp|P25375|PRTD_YEAST^Q:20-805,H:234-484^45.63%ID^E:3e-73^.^.	UniRef90_L8G812^UniRef90_L8G812^Q:2-808,H:198-466^100%ID^E:0^.^.	.	GG1520|c0_g1_i1|m.3005	2-808[+]	sp|P25375|PRTD_YEAST^sp|P25375|PRTD_YEAST^Q:7-268,H:234-484^45.63%ID^E:3e-73^.^.	UniRef90_L8G812^UniRef90_L8G812^Q:1-269,H:198-466^100%ID^E:0^.^.	PF01432.15^Peptidase_M3^Peptidase family M3^29-268^E:1.5e-64	.	.	.	.	GO:0004222^molecular_function^metalloendopeptidase activity`GO:0006508^biological_process^proteolysis	.	.
GG1520|c1_g1	GG1520|c1_g1_i1	153.957	225.136	175.483	96.53	64.45	190.252	sp|P25375|PRTD_YEAST^sp|P25375|PRTD_YEAST^Q:2-709,H:482-710^53.78%ID^E:7e-76^.^.	UniRef90_L8G812^UniRef90_L8G812^Q:2-718,H:463-701^100%ID^E:2e-172^.^.	.	GG1520|c1_g1_i1|m.3006	2-721[+]	sp|P25375|PRTD_YEAST^sp|P25375|PRTD_YEAST^Q:1-236,H:482-710^53.78%ID^E:4e-76^.^.	UniRef90_L8G812^UniRef90_L8G812^Q:1-239,H:463-701^100%ID^E:8e-173^.^.	PF01432.15^Peptidase_M3^Peptidase family M3^1-235^E:7e-83	.	.	.	.	GO:0004222^molecular_function^metalloendopeptidase activity`GO:0006508^biological_process^proteolysis	.	.
GG1521|c0_g1	GG1521|c0_g1_i1	146.903	56.358	173.945	57.283	0	0	sp|P24155|THOP1_RAT^sp|P24155|THOP1_RAT^Q:1-426,H:58-200^42.36%ID^E:3e-22^.^.	UniRef90_L8G812^UniRef90_L8G812^Q:1-426,H:49-190^100%ID^E:1e-90^.^.	.	GG1521|c0_g1_i1|m.3007	1-426[+]	sp|P24155|THOP1_RAT^sp|P24155|THOP1_RAT^Q:1-142,H:58-200^42.36%ID^E:3e-22^.^.	UniRef90_L8G812^UniRef90_L8G812^Q:1-142,H:49-190^100%ID^E:1e-90^.^.	.	.	.	.	.	.	.	.
GG1522|c0_g1	GG1522|c0_g1_i1	127.798	131.023	101.084	66.67	88.55	32.672	.	UniRef90_L8G4E4^UniRef90_L8G4E4^Q:32-604,H:1-191^100%ID^E:3e-92^.^.	.	GG1522|c0_g1_i1|m.3009	2-604[+]	.	UniRef90_L8G4E4^UniRef90_L8G4E4^Q:11-201,H:1-191^100%ID^E:1e-133^.^.	PF02686.10^Glu-tRNAGln^Glu-tRNAGln amidotransferase C subunit^100-133^E:0.00012	.	.	.	.	GO:0006450^biological_process^regulation of translational fidelity	.	.
GG1523|c0_g1	GG1523|c0_g1_i1	0	0	0	369.435	0	0	.	UniRef90_L8FU82^UniRef90_L8FU82^Q:3-227,H:551-625^100%ID^E:4e-41^.^.	.	.	.	.	.	.	.	.	.	.	.	.	.
GG1523|c1_g1	GG1523|c1_g1_i1	0	0	0	46.256	0	0	sp|P39904|VPS52_YEAST^sp|P39904|VPS52_YEAST^Q:7-333,H:226-356^30.53%ID^E:2e-10^.^.	UniRef90_L8FU82^UniRef90_L8FU82^Q:1-333,H:312-422^100%ID^E:7e-73^.^.	.	GG1523|c1_g1_i1|m.3010	1-333[+]	sp|P39904|VPS52_YEAST^sp|P39904|VPS52_YEAST^Q:3-111,H:226-356^30.53%ID^E:2e-10^.^.	UniRef90_L8FU82^UniRef90_L8FU82^Q:1-111,H:312-422^100%ID^E:6e-73^.^.	PF04129.7^Vps52^Vps52 / Sac2 family^3-109^E:9e-20	.	.	.	.	.	.	.
GG1523|c2_g1	GG1523|c2_g1_i1	0	107.557	44.255	0	94.792	69.874	sp|Q9FVV6|VP52B_ARATH^sp|Q9FVV6|VP52B_ARATH^Q:61-366,H:45-151^29.91%ID^E:2e-08^.^.	UniRef90_L8FU82^UniRef90_L8FU82^Q:1-375,H:96-220^100%ID^E:1e-78^.^.	.	GG1523|c2_g1_i1|m.3011	1-375[+]	sp|Q9FVV6|VP52B_ARATH^sp|Q9FVV6|VP52B_ARATH^Q:21-122,H:45-151^29.91%ID^E:2e-08^.^.	UniRef90_L8FU82^UniRef90_L8FU82^Q:1-125,H:96-220^100%ID^E:1e-78^.^.	PF04129.7^Vps52^Vps52 / Sac2 family^64-122^E:2.3e-12	.	.	.	.	.	.	.
GG1523|c3_g1	GG1523|c3_g1_i1	75.673	0	213.82	352.709	0	0	sp|Q94KD3|VP52A_ARATH^sp|Q94KD3|VP52A_ARATH^Q:1-294,H:151-247^31.31%ID^E:4e-08^.^.	UniRef90_L8FU82^UniRef90_L8FU82^Q:1-297,H:211-309^98.99%ID^E:1e-56^.^.	.	GG1523|c3_g1_i1|m.3012	1-297[+]	sp|Q94KD3|VP52A_ARATH^sp|Q94KD3|VP52A_ARATH^Q:1-98,H:151-247^31.31%ID^E:4e-08^.^.	UniRef90_L8FU82^UniRef90_L8FU82^Q:1-99,H:211-309^98.99%ID^E:1e-56^.^.	PF04129.7^Vps52^Vps52 / Sac2 family^1-98^E:1.9e-16	.	.	.	.	.	.	.
GG1524|c0_g1	GG1524|c0_g1_i1	161.884	35.554	65.844	93.861	119.929	106.183	sp|P53918|ESBP6_YEAST^sp|P53918|ESBP6_YEAST^Q:59-571,H:150-338^38.62%ID^E:5e-32^.^.	UniRef90_L8G5A3^UniRef90_L8G5A3^Q:47-529,H:11-171^100%ID^E:6e-111^.^.	.	GG1524|c0_g1_i1|m.3013	2-571[+]	sp|P53918|ESBP6_YEAST^sp|P53918|ESBP6_YEAST^Q:20-190,H:150-338^38.62%ID^E:3e-32^.^.	UniRef90_L8G5A3^UniRef90_L8G5A3^Q:6-176,H:1-171^100%ID^E:8e-118^.^.	.	.	ExpAA=84.86^PredHel=4^Topology=i62-81o106-128i135-157o161-183i	.	.	.	.	.
GG1524|c0_g2	GG1524|c0_g2_i1	0	0	0	79.882	0	0	sp|P53918|ESBP6_YEAST^sp|P53918|ESBP6_YEAST^Q:59-421,H:150-288^40.29%ID^E:4e-21^.^.	UniRef90_L8G5A3^UniRef90_L8G5A3^Q:47-430,H:11-138^100%ID^E:2e-86^.^.	.	GG1524|c0_g2_i1|m.3014	2-430[+]	sp|P53918|ESBP6_YEAST^sp|P53918|ESBP6_YEAST^Q:20-140,H:150-288^40.29%ID^E:3e-21^.^.	UniRef90_L8G5A3^UniRef90_L8G5A3^Q:6-143,H:1-138^100%ID^E:1e-93^.^.	.	.	.	.	.	.	.	.
GG1525|c0_g1	GG1525|c0_g1_i1	179.103	58.99	24.274	40.004	0	117.142	.	UniRef90_L8FUZ3^UniRef90_L8FUZ3^Q:2-502,H:475-641^100%ID^E:5e-116^.^.	.	.	.	.	.	.	.	.	.	.	.	.	.
GG1526|c0_g1	GG1526|c0_g1_i1	0	0	253.254	0	130.657	0	.	UniRef90_L8GAE0^UniRef90_L8GAE0^Q:2-88,H:243-271^100%ID^E:1e-10^.^.`UniRef90_L8GAE0^UniRef90_L8GAE0^Q:195-239,H:307-321^100%ID^E:1e-10^.^.	.	.	.	.	.	.	.	.	.	.	.	.	.
GG1526|c1_g1	GG1526|c1_g1_i1	0	0	41.698	0	44.752	65.971	sp|Q4IPB3|CWC27_GIBZE^sp|Q4IPB3|CWC27_GIBZE^Q:7-360,H:335-454^56.2%ID^E:8e-23^.^.	UniRef90_L8GAE0^UniRef90_L8GAE0^Q:1-387,H:328-456^99.22%ID^E:5e-60^.^.	.	GG1526|c1_g1_i1|m.3017	1-369[+]	sp|Q7SBX8|CWC27_NEUCR^sp|Q7SBX8|CWC27_NEUCR^Q:1-120,H:341-462^55.28%ID^E:2e-34^.^.	UniRef90_L8GAE0^UniRef90_L8GAE0^Q:1-122,H:328-449^100%ID^E:6e-76^.^.	.	.	.	.	.	.	.	.
GG1527|c0_g1	GG1527|c0_g1_i1	0	0	0	117.032	61.703	136.534	sp|Q9C701|BUB32_ARATH^sp|Q9C701|BUB32_ARATH^Q:5-481,H:92-238^46.11%ID^E:4e-34^.^.	UniRef90_L8G8R0^UniRef90_L8G8R0^Q:2-481,H:95-254^99.38%ID^E:5e-109^.^.	.	GG1527|c0_g1_i1|m.3018	2-481[+]	sp|Q9C701|BUB32_ARATH^sp|Q9C701|BUB32_ARATH^Q:2-160,H:92-238^46.11%ID^E:4e-34^.^.	UniRef90_L8G8R0^UniRef90_L8G8R0^Q:1-160,H:95-254^99.38%ID^E:4e-109^.^.	PF00400.27^WD40^WD domain, G-beta repeat^1-33^E:0.0049	.	.	.	.	GO:0005515^molecular_function^protein binding	.	.
GG1527|c1_g1	GG1527|c1_g1_i1	66.669	101.904	0	0	0	391.895	sp|Q9C701|BUB32_ARATH^sp|Q9C701|BUB32_ARATH^Q:3-293,H:236-330^56.12%ID^E:7e-27^.^.	UniRef90_L8G8R0^UniRef90_L8G8R0^Q:3-302,H:252-351^100%ID^E:1e-63^.^.	.	GG1527|c1_g1_i1|m.3019	3-305[+]	sp|Q9C701|BUB32_ARATH^sp|Q9C701|BUB32_ARATH^Q:1-97,H:236-330^56.12%ID^E:5e-27^.^.	UniRef90_L8G8R0^UniRef90_L8G8R0^Q:1-100,H:252-351^100%ID^E:1e-63^.^.	PF00400.27^WD40^WD domain, G-beta repeat^7-33^E:0.00042	.	ExpAA=16.23^PredHel=1^Topology=o10-32i	.	.	GO:0005515^molecular_function^protein binding	.	.
GG1528|c0_g1	GG1528|c0_g1_i1	1467.07	992.733	920.428	760.4	298.992	476.252	sp|Q6CG37|CS111_YARLI^sp|Q6CG37|CS111_YARLI^Q:815-1273,H:403-555^29.22%ID^E:4e-17^.^.`sp|Q6CG37|CS111_YARLI^sp|Q6CG37|CS111_YARLI^Q:434-748,H:195-313^36.13%ID^E:4e-12^.^.	UniRef90_L8FNC7^UniRef90_L8FNC7^Q:35-1333,H:2-434^99.77%ID^E:0^.^.	.	GG1528|c0_g1_i1|m.3020	2-1336[+]	sp|Q6CG37|CS111_YARLI^sp|Q6CG37|CS111_YARLI^Q:272-424,H:403-555^29.22%ID^E:4e-17^.^.`sp|Q6CG37|CS111_YARLI^sp|Q6CG37|CS111_YARLI^Q:127-249,H:178-313^35.77%ID^E:4e-13^.^.	UniRef90_L8FNC7^UniRef90_L8FNC7^Q:12-444,H:2-434^99.77%ID^E:0^.^.	.	.	.	.	.	.	.	.
GG1529|c0_g1	GG1529|c0_g1_i1	0	82.004	101.064	167.249	0	0	sp|G4MTF8|XYN2_MAGO7^sp|G4MTF8|XYN2_MAGO7^Q:5-130,H:170-211^73.81%ID^E:9e-14^.^.`sp|G4MTF8|XYN2_MAGO7^sp|G4MTF8|XYN2_MAGO7^Q:34-189,H:180-231^46.15%ID^E:1e-07^.^.	UniRef90_L8G611^UniRef90_L8G611^Q:2-259,H:177-262^100%ID^E:2e-51^.^.	.	.	.	.	.	.	.	.	.	.	.	.	.
GG153|c0_g1	GG153|c0_g1_i1	75.289	69.536	42.903	59.011	15.764	0	.	UniRef90_L8FZB7^UniRef90_L8FZB7^Q:777-1,H:306-548^93.82%ID^E:4e-95^.^.	.	GG153|c0_g1_i1|m.139	1-582[-]	.	UniRef90_L8FZB7^UniRef90_L8FZB7^Q:1-194,H:355-548^100%ID^E:4e-123^.^.	.	.	.	.	.	.	.	.
GG1530|c0_g1	GG1530|c0_g1_i1	0	0	0	182.053	0	0	sp|Q9P8J1|XYNA_PENPU^sp|Q9P8J1|XYNA_PENPU^Q:138-293,H:30-83^64.81%ID^E:8e-14^.^.	UniRef90_L8G611^UniRef90_L8G611^Q:27-293,H:6-94^100%ID^E:1e-44^.^.	.	.	.	.	.	.	.	.	.	.	.	.	.
GG1531|c0_g1	GG1531|c0_g1_i1	98.912	91.296	75.125	15.483	20.596	182.374	.	UniRef90_L8G805^UniRef90_L8G805^Q:27-626,H:1-200^100%ID^E:7e-119^.^.	.	.	.	.	.	.	.	.	.	.	.	.	.
GG1532|c0_g1	GG1532|c0_g1_i1	131.25	370.046	207.626	17.114	22.717	201.17	.	UniRef90_L8G9R8^UniRef90_L8G9R8^Q:34-576,H:1-181^100%ID^E:7e-90^.^.	.	GG1532|c0_g1_i1|m.3026	1-591[+]	sp|P53234|YG21_YEAST^sp|P53234|YG21_YEAST^Q:98-191,H:43-142^23.3%ID^E:5e-06^.^.	UniRef90_L8G9R8^UniRef90_L8G9R8^Q:12-197,H:1-186^100%ID^E:1e-127^.^.	.	.	.	.	.	.	.	.
GG1533|c0_g1	GG1533|c0_g1_i1	23.122	71.119	21.951	36.179	23.988	0	sp|P49365|DHYS_NEUCR^sp|P49365|DHYS_NEUCR^Q:3-569,H:120-308^86.24%ID^E:8e-123^.^.	UniRef90_L8GBZ6^UniRef90_L8GBZ6^Q:3-569,H:123-311^100%ID^E:4e-138^.^.	.	GG1533|c0_g1_i1|m.3028	3-569[+]	sp|P49365|DHYS_NEUCR^sp|P49365|DHYS_NEUCR^Q:1-189,H:120-308^86.24%ID^E:7e-123^.^.	UniRef90_L8GBZ6^UniRef90_L8GBZ6^Q:1-189,H:123-311^100%ID^E:4e-138^.^.	PF01916.12^DS^Deoxyhypusine synthase^1-189^E:6.6e-88	.	.	.	.	GO:0008612^biological_process^peptidyl-lysine modification to peptidyl-hypusine	.	.
GG1534|c0_g1	GG1534|c0_g1_i1	40.01	0	94.959	109.626	20.82	92.194	.	UniRef90_L8GAT5^UniRef90_L8GAT5^Q:1-630,H:14-223^100%ID^E:1e-147^.^.	.	.	.	.	.	.	.	.	.	.	.	.	.
GG1534|c1_g1	GG1534|c1_g1_i1	0	0	0	0	0	0	.	UniRef90_L8GAT5^UniRef90_L8GAT5^Q:1-291,H:222-318^100%ID^E:3e-60^.^.	.	.	.	.	.	.	.	.	.	.	.	.	.
GG1534|c1_g2	GG1534|c1_g2_i1	600.835	265.418	121.85	213.903	135.339	49.949	.	UniRef90_L8GAT5^UniRef90_L8GAT5^Q:1-1248,H:222-637^100%ID^E:0^.^.	.	GG1534|c1_g2_i1|m.3031	1-1251[+]	.	UniRef90_L8GAT5^UniRef90_L8GAT5^Q:1-416,H:222-637^100%ID^E:0^.^.	.	.	.	.	.	.	.	.
GG1535|c0_g1	GG1535|c0_g1_i1	91.698	175.674	303.595	71.417	185.921	137.048	sp|P0CT19|COX19_MAGOY^sp|P0CT19|COX19_MAGOY^Q:36-278,H:1-81^72.84%ID^E:1e-39^.^.	UniRef90_L8FPI1^UniRef90_L8FPI1^Q:36-344,H:1-103^100%ID^E:1e-52^.^.	.	GG1535|c0_g1_i1|m.3032	3-347[+]	sp|P0CT19|COX19_MAGOY^sp|P0CT19|COX19_MAGOY^Q:12-114,H:1-101^64.08%ID^E:7e-42^.^.	UniRef90_L8FPI1^UniRef90_L8FPI1^Q:12-114,H:1-103^100%ID^E:8e-69^.^.	.	.	.	.	.	.	.	.
GG1536|c0_g1	GG1536|c0_g1_i1	6.18	28.544	41.09	72.689	64.889	38.311	sp|P46331|YXBG_BACSU^sp|P46331|YXBG_BACSU^Q:20-805,H:1-259^38.29%ID^E:2e-44^.^.	UniRef90_L8FQX6^UniRef90_L8FQX6^Q:2-892,H:13-309^100%ID^E:0^.^.	.	GG1536|c0_g1_i1|m.3033	2-895[+]	sp|P46331|YXBG_BACSU^sp|P46331|YXBG_BACSU^Q:7-268,H:1-259^38.29%ID^E:2e-44^.^.	UniRef90_L8FQX6^UniRef90_L8FQX6^Q:1-297,H:13-309^100%ID^E:0^.^.	PF00106.20^adh_short^short chain dehydrogenase^14-183^E:5e-27`PF08659.5^KR^KR domain^16-173^E:6.2e-10`PF02737.13^3HCDH_N^3-hydroxyacyl-CoA dehydrogenase, NAD binding domain^17-81^E:0.00017`PF13561.1^adh_short_C2^Enoyl-(Acyl carrier protein) reductase^20-262^E:2.3e-18	.	.	.	.	GO:0016491^molecular_function^oxidoreductase activity`GO:0008152^biological_process^metabolic process`GO:0003857^molecular_function^3-hydroxyacyl-CoA dehydrogenase activity`GO:0006631^biological_process^fatty acid metabolic process`GO:0055114^biological_process^oxidation-reduction process	.	.
GG1537|c0_g1	GG1537|c0_g1_i1	26.659	20.486	101.143	104.17	55.077	243.785	sp|Q12284|ERV2_YEAST^sp|Q12284|ERV2_YEAST^Q:82-390,H:68-170^50.49%ID^E:5e-37^.^.	UniRef90_L8G1N8^UniRef90_L8G1N8^Q:1-519,H:23-195^100%ID^E:7e-111^.^.	.	GG1537|c0_g1_i1|m.3036	1-519[+]	sp|Q12284|ERV2_YEAST^sp|Q12284|ERV2_YEAST^Q:28-151,H:68-190^50%ID^E:2e-42^.^.	UniRef90_L8G1N8^UniRef90_L8G1N8^Q:1-173,H:23-195^100%ID^E:4e-125^.^.	PF04777.8^Evr1_Alr^Erv1 / Alr family^44-129^E:7.8e-29	.	.	.	.	GO:0016972^molecular_function^thiol oxidase activity`GO:0055114^biological_process^oxidation-reduction process	.	.
GG1538|c0_g1	GG1538|c0_g1_i1	129.013	97.967	120.654	0	0	0	.	UniRef90_L8FVT4^UniRef90_L8FVT4^Q:3-242,H:37-116^100%ID^E:6e-47^.^.	.	.	.	.	.	.	.	.	.	.	.	.	.
GG1538|c1_g1	GG1538|c1_g1_i1	132.369	101.893	55.888	46.12	30.809	45.481	sp|O94392|YLV1_SCHPO^sp|O94392|YLV1_SCHPO^Q:3-170,H:1-55^46.43%ID^E:6e-07^.^.	UniRef90_L8FVT4^UniRef90_L8FVT4^Q:3-755,H:111-361^100%ID^E:9e-133^.^.	.	.	.	.	.	.	.	.	.	.	.	.	.
GG1539|c1_g1	GG1539|c1_g1_i1	233.444	0	110.227	0	0	86.308	sp|Q9JLV5|CUL3_MOUSE^sp|Q9JLV5|CUL3_MOUSE^Q:6-332,H:407-514^53.21%ID^E:1e-32^.^.	UniRef90_L8G847^UniRef90_L8G847^Q:3-335,H:471-581^100%ID^E:4e-70^.^.	.	GG1539|c1_g1_i1|m.3038	3-335[+]	sp|Q9JLV5|CUL3_MOUSE^sp|Q9JLV5|CUL3_MOUSE^Q:2-110,H:407-514^53.21%ID^E:1e-32^.^.	UniRef90_L8G847^UniRef90_L8G847^Q:1-111,H:471-581^100%ID^E:4e-70^.^.	PF00888.17^Cullin^Cullin family^2-110^E:1.5e-32	.	.	.	.	GO:0031625^molecular_function^ubiquitin protein ligase binding`GO:0006511^biological_process^ubiquitin-dependent protein catabolic process`GO:0031461^cellular_component^cullin-RING ubiquitin ligase complex	.	.
GG1539|c2_g1	GG1539|c2_g1_i1	0	0	190.252	0	99.175	0	sp|Q9C9L0|CUL3B_ARATH^sp|Q9C9L0|CUL3B_ARATH^Q:2-265,H:497-562^34.09%ID^E:3e-08^.^.	UniRef90_L8G847^UniRef90_L8G847^Q:2-265,H:575-662^100%ID^E:1e-56^.^.	.	.	.	.	.	.	.	.	.	.	.	.	.
GG1539|c3_g1	GG1539|c3_g1_i1	0	0	39.777	0	128.256	63.044	sp|Q09760|CUL3_SCHPO^sp|Q09760|CUL3_SCHPO^Q:66-395,H:643-750^44.55%ID^E:6e-17^.^.	UniRef90_L8G847^UniRef90_L8G847^Q:3-395,H:672-802^100%ID^E:4e-68^.^.	.	GG1539|c3_g1_i1|m.3039	3-395[+]	sp|Q09760|CUL3_SCHPO^sp|Q09760|CUL3_SCHPO^Q:2-131,H:623-750^46.15%ID^E:3e-24^.^.	UniRef90_L8G847^UniRef90_L8G847^Q:1-131,H:672-802^100%ID^E:9e-81^.^.	PF10557.4^Cullin_Nedd8^Cullin protein neddylation domain^95-131^E:7.2e-13	.	.	.	.	GO:0031625^molecular_function^ubiquitin protein ligase binding`GO:0006511^biological_process^ubiquitin-dependent protein catabolic process`GO:0031461^cellular_component^cullin-RING ubiquitin ligase complex	.	.
GG154|c0_g1	GG154|c0_g1_i1	0	0	225.158	0	0	0	.	UniRef90_L8FXZ1^UniRef90_L8FXZ1^Q:249-1,H:195-277^100%ID^E:1e-52^.^.	.	.	.	.	.	.	.	.	.	.	.	.	.
GG1540|c0_g1	GG1540|c0_g1_i1	0	0	0	0	0	439.389	sp|P40202|CCS1_YEAST^sp|P40202|CCS1_YEAST^Q:4-138,H:105-150^52.17%ID^E:1e-07^.^.	UniRef90_L8G083^UniRef90_L8G083^Q:1-228,H:99-174^100%ID^E:2e-45^.^.	.	.	.	.	.	.	.	.	.	.	.	.	.
GG1541|c0_g1	GG1541|c0_g1_i1	66.201	101.194	0	154.367	132.171	97.319	sp|Q03880|PKR1_YEAST^sp|Q03880|PKR1_YEAST^Q:32-229,H:1-67^44.78%ID^E:2e-07^.^.	UniRef90_L8GBT1^UniRef90_L8GBT1^Q:32-229,H:1-66^100%ID^E:4e-39^.^.	.	GG1541|c0_g1_i1|m.3041	2-316[+]	sp|Q03880|PKR1_YEAST^sp|Q03880|PKR1_YEAST^Q:11-103,H:1-99^37.37%ID^E:8e-12^.^.	UniRef90_L8GBT1^UniRef90_L8GBT1^Q:11-105,H:1-95^100%ID^E:6e-61^.^.	PF08636.5^Pkr1^ER protein Pkr1^11-83^E:1.6e-30	.	ExpAA=45.41^PredHel=2^Topology=i13-35o50-72i	.	.	.	.	.
GG1542|c0_g1	GG1542|c0_g1_i1	352.953	558.024	707.382	629.399	775.944	934.169	sp|D3ZY60|PKHA8_RAT^sp|D3ZY60|PKHA8_RAT^Q:37-597,H:309-505^34.5%ID^E:1e-29^.^.	UniRef90_L8FU86^UniRef90_L8FU86^Q:37-630,H:1-198^100%ID^E:5e-143^.^.	.	GG1542|c0_g1_i1|m.3043	1-633[+]	sp|D3ZY60|PKHA8_RAT^sp|D3ZY60|PKHA8_RAT^Q:13-199,H:309-505^34.5%ID^E:2e-29^.^.	UniRef90_L8FU86^UniRef90_L8FU86^Q:13-210,H:1-198^100%ID^E:4e-143^.^.	PF08718.6^GLTP^Glycolipid transfer protein (GLTP)^35-177^E:8.3e-46	.	.	.	.	GO:0017089^molecular_function^glycolipid transporter activity`GO:0051861^molecular_function^glycolipid binding`GO:0046836^biological_process^glycolipid transport`GO:0005737^cellular_component^cytoplasm	.	.
GG1543|c0_g1	GG1543|c0_g1_i1	101.15	123.386	112.177	238.278	177.904	196.98	sp|Q93XX5|Y5713_ARATH^sp|Q93XX5|Y5713_ARATH^Q:468-1205,H:112-346^24.22%ID^E:1e-09^.^.	UniRef90_L8G839^UniRef90_L8G839^Q:27-1241,H:1-405^100%ID^E:0^.^.	.	GG1543|c0_g1_i1|m.3045	3-1241[+]	sp|Q93XX5|Y5713_ARATH^sp|Q93XX5|Y5713_ARATH^Q:156-401,H:112-346^24.22%ID^E:8e-10^.^.	UniRef90_L8G839^UniRef90_L8G839^Q:9-413,H:1-405^100%ID^E:0^.^.	.	.	.	.	.	.	.	.
GG1544|c0_g1	GG1544|c0_g1_i1	0	131.794	81.289	67.117	255.67	0	.	UniRef90_L8FXB6^UniRef90_L8FXB6^Q:1-282,H:104-197^100%ID^E:1e-36^.^.	.	.	.	.	.	.	.	.	.	.	.	.	.
GG1544|c1_g1	GG1544|c1_g1_i1	58.635	56.42	167.105	45.965	107.492	0	sp|A1C4A5|MYO1_ASPCL^sp|A1C4A5|MYO1_ASPCL^Q:5-445,H:241-411^30.11%ID^E:1e-08^.^.	UniRef90_L8FXB6^UniRef90_L8FXB6^Q:2-793,H:199-462^100%ID^E:3e-160^.^.	.	GG1544|c1_g1_i1|m.3048	2-793[+]	sp|A1C4A5|MYO1_ASPCL^sp|A1C4A5|MYO1_ASPCL^Q:6-148,H:244-411^29.65%ID^E:2e-08^.^.	UniRef90_L8FXB6^UniRef90_L8FXB6^Q:1-264,H:199-462^100%ID^E:3e-171^.^.	PF00063.16^Myosin_head^Myosin head (motor domain)^1-201^E:5.2e-31	.	.	.	.	GO:0003774^molecular_function^motor activity`GO:0005524^molecular_function^ATP binding`GO:0016459^cellular_component^myosin complex	.	.
GG1544|c2_g1	GG1544|c2_g1_i1	457.065	0	142.125	0	0	428.152	.	UniRef90_L8FXB6^UniRef90_L8FXB6^Q:1-231,H:25-101^100%ID^E:1e-29^.^.	.	.	.	.	.	.	.	.	.	.	.	.	.
GG1545|c0_g1	GG1545|c0_g1_i1	128.107	131.342	81.063	0	0	0	sp|O13395|CHS6_USTMA^sp|O13395|CHS6_USTMA^Q:36-602,H:283-467^49.74%ID^E:2e-57^.^.	UniRef90_L8FXB6^UniRef90_L8FXB6^Q:3-602,H:946-1145^100%ID^E:2e-133^.^.	.	GG1545|c0_g1_i1|m.3050	3-602[+]	sp|O13395|CHS6_USTMA^sp|O13395|CHS6_USTMA^Q:12-200,H:283-467^49.74%ID^E:2e-57^.^.	UniRef90_L8FXB6^UniRef90_L8FXB6^Q:1-200,H:946-1145^100%ID^E:1e-133^.^.	PF00173.23^Cyt-b5^Cytochrome b5-like Heme/Steroid binding domain^7-91^E:0.00015`PF03142.10^Chitin_synth_2^Chitin synthase^119-200^E:1.3e-27	.	ExpAA=31.01^PredHel=1^Topology=i105-127o	.	.	GO:0020037^molecular_function^heme binding	.	.
GG1545|c1_g1	GG1545|c1_g1_i1	97.314	32.111	132.071	65.399	29.155	150.595	sp|O13395|CHS6_USTMA^sp|O13395|CHS6_USTMA^Q:172-816,H:60-276^43.58%ID^E:4e-51^.^.	UniRef90_L8FXB6^UniRef90_L8FXB6^Q:1-825,H:676-950^99.64%ID^E:0^.^.	.	GG1545|c1_g1_i1|m.3051	1-825[+]	sp|O13395|CHS6_USTMA^sp|O13395|CHS6_USTMA^Q:58-272,H:60-276^43.58%ID^E:4e-51^.^.	UniRef90_L8FXB6^UniRef90_L8FXB6^Q:1-275,H:676-950^99.64%ID^E:0^.^.	PF00173.23^Cyt-b5^Cytochrome b5-like Heme/Steroid binding domain^137-264^E:3.5e-13	.	ExpAA=41.43^PredHel=2^Topology=o70-87i107-126o	.	.	GO:0020037^molecular_function^heme binding	.	.
GG1545|c2_g1	GG1545|c2_g1_i1	127.212	57.16	120.909	33.277	78.112	98.829	sp|O13395|CHS6_USTMA^sp|O13395|CHS6_USTMA^Q:1-441,H:743-890^65.54%ID^E:3e-61^.^.	UniRef90_L8FXB6^UniRef90_L8FXB6^Q:1-1023,H:1423-1763^100%ID^E:0^.^.	.	GG1545|c2_g1_i1|m.3053	1-1023[+]	sp|O13395|CHS6_USTMA^sp|O13395|CHS6_USTMA^Q:1-147,H:743-890^65.54%ID^E:2e-61^.^.	UniRef90_L8FXB6^UniRef90_L8FXB6^Q:1-341,H:1423-1763^100%ID^E:0^.^.	PF03142.10^Chitin_synth_2^Chitin synthase^1-148^E:3.8e-56`PF08766.6^DEK_C^DEK C terminal domain^311-341^E:6.4e-08	.	ExpAA=68.03^PredHel=3^Topology=i20-42o52-74i81-103o	.	.	.	.	.
GG1545|c3_g1	GG1545|c3_g1_i1	71.123	109.16	67.383	55.488	0	0	.	UniRef90_L8FXB6^UniRef90_L8FXB6^Q:2-436,H:532-676^100%ID^E:3e-93^.^.	.	GG1545|c3_g1_i1|m.3057	2-436[+]	.	UniRef90_L8FXB6^UniRef90_L8FXB6^Q:1-145,H:532-676^100%ID^E:3e-93^.^.	PF00063.16^Myosin_head^Myosin head (motor domain)^8-89^E:6.1e-05	.	.	.	.	GO:0003774^molecular_function^motor activity`GO:0005524^molecular_function^ATP binding`GO:0016459^cellular_component^myosin complex	.	.
GG1545|c4_g1	GG1545|c4_g1_i1	79.552	30.62	50.39	83.183	111.295	0	sp|O13395|CHS6_USTMA^sp|O13395|CHS6_USTMA^Q:2-856,H:461-743^69.82%ID^E:9e-134^.^.	UniRef90_L8FXB6^UniRef90_L8FXB6^Q:2-856,H:1139-1423^100%ID^E:0^.^.	.	GG1545|c4_g1_i1|m.3059	2-856[+]	sp|O13395|CHS6_USTMA^sp|O13395|CHS6_USTMA^Q:1-285,H:461-743^69.82%ID^E:8e-134^.^.	UniRef90_L8FXB6^UniRef90_L8FXB6^Q:1-285,H:1139-1423^100%ID^E:0^.^.	PF03142.10^Chitin_synth_2^Chitin synthase^1-285^E:4.9e-134`PF13641.1^Glyco_tranf_2_3^Glycosyltransferase like family 2^99-279^E:1.6e-11`PF13506.1^Glyco_transf_21^Glycosyl transferase family 21^102-201^E:1.3e-06`PF13632.1^Glyco_trans_2_3^Glycosyl transferase family group 2^116-280^E:1.1e-15	.	.	.	.	GO:0016757^molecular_function^transferase activity, transferring glycosyl groups	.	.
GG1546|c0_g1	GG1546|c0_g1_i1	34.203	0	32.417	26.695	0	258.565	sp|A6RRF7|TVP18_BOTFB^sp|A6RRF7|TVP18_BOTFB^Q:3-419,H:10-147^76.26%ID^E:2e-61^.^.	UniRef90_L8FMG0^UniRef90_L8FMG0^Q:3-419,H:10-148^100%ID^E:1e-77^.^.	.	GG1546|c0_g1_i1|m.3062	3-422[+]	sp|A6RRF7|TVP18_BOTFB^sp|A6RRF7|TVP18_BOTFB^Q:1-139,H:10-147^76.26%ID^E:5e-72^.^.	UniRef90_L8FMG0^UniRef90_L8FMG0^Q:1-139,H:10-148^100%ID^E:6e-93^.^.	PF10233.4^Cg6151-P^Uncharacterized conserved protein CG6151-P^10-121^E:1.2e-39	.	ExpAA=83.56^PredHel=4^Topology=i5-27o32-54i75-92o96-118i	.	.	GO:0016021^cellular_component^integral component of membrane	.	.
GG1547|c0_g1	GG1547|c0_g1_i1	0	97.967	0	200.108	0	0	sp|P78617|TREA_EMENI^sp|P78617|TREA_EMENI^Q:1-243,H:309-389^33.33%ID^E:7e-11^.^.	UniRef90_L8FRR3^UniRef90_L8FRR3^Q:1-243,H:53-133^100%ID^E:8e-46^.^.	.	.	.	.	.	.	.	.	.	.	.	.	.
GG1548|c0_g1	GG1548|c0_g1_i1	77.538	127.96	73.684	121.692	93.222	481.644	sp|P78617|TREA_EMENI^sp|P78617|TREA_EMENI^Q:3-974,H:706-1038^37.72%ID^E:8e-60^.^.	UniRef90_L8FRR3^UniRef90_L8FRR3^Q:3-974,H:440-763^100%ID^E:0^.^.	.	GG1548|c0_g1_i1|m.3063	3-989[+]	sp|P78617|TREA_EMENI^sp|P78617|TREA_EMENI^Q:1-324,H:706-1038^37.72%ID^E:5e-60^.^.	UniRef90_L8FRR3^UniRef90_L8FRR3^Q:1-324,H:440-763^100%ID^E:0^.^.	.	.	.	.	.	.	.	.
GG1548|c2_g1	GG1548|c2_g1_i1	73.446	112.707	0	0	75.094	55.372	sp|P78617|TREA_EMENI^sp|P78617|TREA_EMENI^Q:5-427,H:572-710^53.52%ID^E:3e-40^.^.	UniRef90_L8FRR3^UniRef90_L8FRR3^Q:2-427,H:303-444^99.3%ID^E:2e-91^.^.	.	GG1548|c2_g1_i1|m.3065	2-427[+]	sp|P78617|TREA_EMENI^sp|P78617|TREA_EMENI^Q:2-142,H:572-710^53.52%ID^E:3e-40^.^.	UniRef90_L8FRR3^UniRef90_L8FRR3^Q:1-142,H:303-444^99.3%ID^E:2e-91^.^.	PF03632.10^Glyco_hydro_65m^Glycosyl hydrolase family 65 central catalytic domain^2-141^E:4e-25	.	.	.	.	GO:0003824^molecular_function^catalytic activity`GO:0005975^biological_process^carbohydrate metabolic process	.	.
GG1549|c0_g1	GG1549|c0_g1_i1	71.209	136.965	33.809	41.829	37.154	27.414	.	UniRef90_L8FNT4^UniRef90_L8FNT4^Q:2-655,H:253-470^100%ID^E:2e-151^.^.	.	GG1549|c0_g1_i1|m.3066	2-658[+]	.	UniRef90_L8FNT4^UniRef90_L8FNT4^Q:1-218,H:253-470^100%ID^E:1e-151^.^.	.	.	.	.	.	.	.	.
GG1549|c1_g1	GG1549|c1_g1_i1	0	86.465	106.552	176.422	221.263	162.469	.	UniRef90_L8FNT4^UniRef90_L8FNT4^Q:2-253,H:7-90^100%ID^E:1e-37^.^.	.	.	.	.	.	.	.	.	.	.	.	.	.
GG1549|c2_g1	GG1549|c2_g1_i1	0	48.454	59.827	49.275	194.584	0	.	UniRef90_L8FNT4^UniRef90_L8FNT4^Q:3-467,H:86-240^100%ID^E:8e-109^.^.	.	GG1549|c2_g1_i1|m.3067	3-467[+]	.	UniRef90_L8FNT4^UniRef90_L8FNT4^Q:1-155,H:86-240^100%ID^E:7e-109^.^.	.	.	.	.	.	.	.	.
GG155|c0_g1	GG155|c0_g1_i1	331.44	502.046	463.183	0	0	0	.	UniRef90_L8FVW4^UniRef90_L8FVW4^Q:170-39,H:179-222^84.09%ID^E:7e-18^.^.	.	.	.	.	.	.	.	.	.	.	.	.	.
GG1550|c0_g1	GG1550|c0_g1_i1	0	0	389.421	0	133.816	196.281	.	UniRef90_L8G5Q4^UniRef90_L8G5Q4^Q:1-207,H:432-500^100%ID^E:4e-40^.^.	.	.	.	.	.	.	.	.	.	.	.	.	.
GG1550|c1_g1	GG1550|c1_g1_i1	50.165	77.101	95.185	19.609	0	0	sp|Q7S7G7|CSN3_NEUCR^sp|Q7S7G7|CSN3_NEUCR^Q:4-483,H:247-407^43.48%ID^E:2e-30^.^.	UniRef90_L8G5Q4^UniRef90_L8G5Q4^Q:1-540,H:257-436^100%ID^E:1e-122^.^.	.	GG1550|c1_g1_i1|m.3068	1-540[+]	sp|Q7S7G7|CSN3_NEUCR^sp|Q7S7G7|CSN3_NEUCR^Q:2-161,H:247-407^43.48%ID^E:2e-30^.^.	UniRef90_L8G5Q4^UniRef90_L8G5Q4^Q:1-180,H:257-436^100%ID^E:1e-122^.^.	.	.	.	.	.	.	.	.
GG1551|c0_g1	GG1551|c0_g1_i1	117.548	89.364	110.1	0	0	0	.	UniRef90_L8FTM5^UniRef90_L8FTM5^Q:3-251,H:139-221^100%ID^E:3e-39^.^.	.	.	.	.	.	.	.	.	.	.	.	.	.
GG1551|c1_g1	GG1551|c1_g1_i1	112.476	0	53.124	87.503	0	166.618	.	UniRef90_L8FTM5^UniRef90_L8FTM5^Q:18-341,H:1-108^100%ID^E:2e-60^.^.	.	GG1551|c1_g1_i1|m.3069	3-341[+]	.	UniRef90_L8FTM5^UniRef90_L8FTM5^Q:6-113,H:1-108^100%ID^E:2e-73^.^.	.	.	ExpAA=22.43^PredHel=1^Topology=i86-108o	.	.	.	.	.
GG1552|c0_g1	GG1552|c0_g1_i1	64.72	99.622	61.474	152.154	33.837	24.969	sp|Q9Y7B6|PANB_EMENI^sp|Q9Y7B6|PANB_EMENI^Q:3-659,H:124-342^68.95%ID^E:4e-108^.^.	UniRef90_L8G2F7^UniRef90_L8G2F7^Q:3-710,H:117-352^99.58%ID^E:9e-158^.^.	.	GG1552|c0_g1_i1|m.3070	3-713[+]	sp|Q9Y7B6|PANB_EMENI^sp|Q9Y7B6|PANB_EMENI^Q:1-219,H:124-342^68.95%ID^E:2e-116^.^.	UniRef90_L8G2F7^UniRef90_L8G2F7^Q:1-236,H:117-352^99.58%ID^E:3e-170^.^.	PF02548.10^Pantoate_transf^Ketopantoate hydroxymethyltransferase^1-202^E:1.7e-78	.	.	.	.	GO:0003864^molecular_function^3-methyl-2-oxobutanoate hydroxymethyltransferase activity`GO:0015940^biological_process^pantothenate biosynthetic process	.	.
[truncated: 11,109 more rows]
