# Supplementary material for: The White-Nose Syndrome Transcriptome: Activation of Anti-fungal Host Responses in Wing Tissue of Hibernating Little Brown Myotis
Source: PLoS Pathog. 2015 Oct 1;11(10):e1005168. doi: 10.1371/journal.ppat.1005168 (PMC4591128; doi:10.1371/journal.ppat.1005168)
Supplement: S9 Table — (XLSX) [file ppat.1005168.s011.xlsx]

## Sheet: mgrast.bhc.byspecies.bacteria.1
metagenome	source	domain	phylum	class	order	family	genus	species	abundance	avg eValue	avg % ident	avg align len	# hits
4.6036e+06	M5NR	Bacteria	Acidobacteria	Acidobacteriia	Acidobacteriales	Acidobacteriaceae	Acidobacterium	Acidobacterium capsulatum	7	-6.04	77.23	27.59	5
4.6036e+06	M5NR	Bacteria	Acidobacteria	Acidobacteriia	Acidobacteriales	Acidobacteriaceae	Acidobacterium	Acidobacterium capsulatum	4	-6.57	82.07	32.19	3
4.6036e+06	M5NR	Bacteria	Acidobacteria	Acidobacteriia	Acidobacteriales	Acidobacteriaceae	Acidobacterium	Acidobacterium capsulatum	4	-5.76	74.06	30.1	2
4.6036e+06	M5NR	Bacteria	Acidobacteria	Acidobacteriia	Acidobacteriales	Acidobacteriaceae	Acidobacterium	Acidobacterium capsulatum	17	-9.4	78.64	37.1	7
4.6036e+06	M5NR	Bacteria	Acidobacteria	Acidobacteriia	Acidobacteriales	Acidobacteriaceae	Acidobacterium	Acidobacterium capsulatum	5	-5.08	75.52	26.33	2
4.6036e+06	M5NR	Bacteria	Acidobacteria	Acidobacteriia	Acidobacteriales	Acidobacteriaceae	Acidobacterium	Acidobacterium capsulatum	1	-5	76.67	30	1
4.60361e+06	M5NR	Bacteria	Acidobacteria	Acidobacteriia	Acidobacteriales	Acidobacteriaceae	Acidobacterium	Acidobacterium capsulatum	13	-7.77	73.77	36.15	2
4.60361e+06	M5NR	Bacteria	Acidobacteria	Acidobacteriia	Acidobacteriales	Acidobacteriaceae	Acidobacterium	Acidobacterium capsulatum	11	-7.36	76.12	34.55	1
4.6036e+06	M5NR	Bacteria	Acidobacteria	Acidobacteriia	Acidobacteriales	Acidobacteriaceae	Acidobacterium	Acidobacterium capsulatum	13	-5.96	93.15	25.22	5
4.60361e+06	M5NR	Bacteria	Acidobacteria	Acidobacteriia	Acidobacteriales	Acidobacteriaceae	Acidobacterium	Acidobacterium capsulatum	8	-6.38	84.93	29.71	5
4.6036e+06	M5NR	Bacteria	Acidobacteria	Acidobacteriia	Acidobacteriales	Acidobacteriaceae	Acidobacterium	Acidobacterium capsulatum	8	-7.13	77.17	32.69	5
4.6036e+06	M5NR	Bacteria	Acidobacteria	Acidobacteriia	Acidobacteriales	Acidobacteriaceae	Acidobacterium	Acidobacterium sp. MP5ACTX9	2	-10	72.65	41	2
4.6036e+06	M5NR	Bacteria	Acidobacteria	Acidobacteriia	Acidobacteriales	Acidobacteriaceae	Acidobacterium	Acidobacterium sp. MP5ACTX9	5	-5.5	83.03	28	4
4.6036e+06	M5NR	Bacteria	Acidobacteria	Acidobacteriia	Acidobacteriales	Acidobacteriaceae	Acidobacterium	Acidobacterium sp. MP5ACTX9	3	-6.33	82.04	30	3
4.60361e+06	M5NR	Bacteria	Acidobacteria	Acidobacteriia	Acidobacteriales	Acidobacteriaceae	Acidobacterium	Acidobacterium sp. MP5ACTX9	6	-6.67	74.61	32.33	6
4.6036e+06	M5NR	Bacteria	Acidobacteria	Acidobacteriia	Acidobacteriales	Acidobacteriaceae	Acidobacterium	Acidobacterium sp. MP5ACTX9	4	-7.5	73.13	36.5	4
4.6036e+06	M5NR	Bacteria	Acidobacteria	Acidobacteriia	Acidobacteriales	Acidobacteriaceae	Acidobacterium	Acidobacterium sp. MP5ACTX9	4	-5.5	77.24	31.25	3
4.6036e+06	M5NR	Bacteria	Acidobacteria	Acidobacteriia	Acidobacteriales	Acidobacteriaceae	Acidobacterium	Acidobacterium sp. MP5ACTX9	12	-6.54	76.96	31.57	10
4.60361e+06	M5NR	Bacteria	Acidobacteria	Acidobacteriia	Acidobacteriales	Acidobacteriaceae	Acidobacterium	Acidobacterium sp. MP5ACTX9	12	-9.15	83.4	34.15	7
4.60361e+06	M5NR	Bacteria	Acidobacteria	Acidobacteriia	Acidobacteriales	Acidobacteriaceae	Acidobacterium	Acidobacterium sp. MP5ACTX9	7	-7.57	81.96	31.71	6
4.6036e+06	M5NR	Bacteria	Acidobacteria	Acidobacteriia	Acidobacteriales	Acidobacteriaceae	Acidobacterium	Acidobacterium sp. MP5ACTX9	4	-6.75	77.79	32.75	4
4.6036e+06	M5NR	Bacteria	Acidobacteria	Acidobacteriia	Acidobacteriales	Acidobacteriaceae	Granulicella	Granulicella mallensis	7	-7.43	87.77	29.71	4
4.6036e+06	M5NR	Bacteria	Acidobacteria	Acidobacteriia	Acidobacteriales	Acidobacteriaceae	Granulicella	Granulicella mallensis	12	-7.53	80.22	31.88	10
4.6036e+06	M5NR	Bacteria	Acidobacteria	Acidobacteriia	Acidobacteriales	Acidobacteriaceae	Granulicella	Granulicella mallensis	4	-10.5	78.22	38	3
4.60361e+06	M5NR	Bacteria	Acidobacteria	Acidobacteriia	Acidobacteriales	Acidobacteriaceae	Granulicella	Granulicella mallensis	12	-7.73	82.06	31.1	7
4.6036e+06	M5NR	Bacteria	Acidobacteria	Acidobacteriia	Acidobacteriales	Acidobacteriaceae	Granulicella	Granulicella mallensis	8	-9.05	89.25	30.68	6
4.6036e+06	M5NR	Bacteria	Acidobacteria	Acidobacteriia	Acidobacteriales	Acidobacteriaceae	Granulicella	Granulicella mallensis	5	-8.6	81.85	34.2	5
4.6036e+06	M5NR	Bacteria	Acidobacteria	Acidobacteriia	Acidobacteriales	Acidobacteriaceae	Granulicella	Granulicella mallensis	27	-8.03	82.19	32.67	16
4.6036e+06	M5NR	Bacteria	Acidobacteria	Acidobacteriia	Acidobacteriales	Acidobacteriaceae	Granulicella	Granulicella mallensis	1	-5	77.78	27	1
4.60361e+06	M5NR	Bacteria	Acidobacteria	Acidobacteriia	Acidobacteriales	Acidobacteriaceae	Granulicella	Granulicella mallensis	20	-9.7	79.49	36.6	14
4.60361e+06	M5NR	Bacteria	Acidobacteria	Acidobacteriia	Acidobacteriales	Acidobacteriaceae	Granulicella	Granulicella mallensis	13	-11.15	81.98	38.15	8
4.6036e+06	M5NR	Bacteria	Acidobacteria	Acidobacteriia	Acidobacteriales	Acidobacteriaceae	Granulicella	Granulicella mallensis	1	-16	82	50	1
4.6036e+06	M5NR	Bacteria	Acidobacteria	Acidobacteriia	Acidobacteriales	Acidobacteriaceae	Terriglobus	Terriglobus saanensis	14	-6.91	84.22	30.96	9
4.6036e+06	M5NR	Bacteria	Acidobacteria	Acidobacteriia	Acidobacteriales	Acidobacteriaceae	Terriglobus	Terriglobus saanensis	25	-6.44	84.47	29.75	13
4.6036e+06	M5NR	Bacteria	Acidobacteria	Acidobacteriia	Acidobacteriales	Acidobacteriaceae	Terriglobus	Terriglobus saanensis	7	-6.68	84.86	29.53	5
4.6036e+06	M5NR	Bacteria	Acidobacteria	Acidobacteriia	Acidobacteriales	Acidobacteriaceae	Terriglobus	Terriglobus saanensis	11	-7.25	85.66	30.59	8
4.6036e+06	M5NR	Bacteria	Acidobacteria	Acidobacteriia	Acidobacteriales	Acidobacteriaceae	Terriglobus	Terriglobus saanensis	47	-8.3	81.95	33.43	17
4.6036e+06	M5NR	Bacteria	Acidobacteria	Acidobacteriia	Acidobacteriales	Acidobacteriaceae	Terriglobus	Terriglobus saanensis	8	-5.5	78.67	29.25	5
4.60361e+06	M5NR	Bacteria	Acidobacteria	Acidobacteriia	Acidobacteriales	Acidobacteriaceae	Terriglobus	Terriglobus saanensis	21	-8.88	81.45	35.96	9
4.6036e+06	M5NR	Bacteria	Acidobacteria	Acidobacteriia	Acidobacteriales	Acidobacteriaceae	Terriglobus	Terriglobus saanensis	16	-8.93	82.49	34.75	8
4.60361e+06	M5NR	Bacteria	Acidobacteria	Acidobacteriia	Acidobacteriales	Acidobacteriaceae	Terriglobus	Terriglobus saanensis	27	-10.69	85.52	37.58	14
4.60361e+06	M5NR	Bacteria	Acidobacteria	Acidobacteriia	Acidobacteriales	Acidobacteriaceae	Terriglobus	Terriglobus saanensis	19	-6.74	80.78	31.35	11
4.6036e+06	M5NR	Bacteria	Acidobacteria	Acidobacteriia	Acidobacteriales	Acidobacteriaceae	Terriglobus	Terriglobus saanensis	14	-8.68	83.67	35.08	12
4.6036e+06	M5NR	Bacteria	Acidobacteria	Acidobacteriia	Acidobacteriales	unclassified (derived from Acidobacteriales)	unclassified (derived from Acidobacteriales)	uncultured Acidobacteriales bacterium HF0200_23L05	4	-5.5	70.5	32.5	1
4.60361e+06	M5NR	Bacteria	Acidobacteria	Acidobacteriia	Acidobacteriales	unclassified (derived from Acidobacteriales)	unclassified (derived from Acidobacteriales)	uncultured Acidobacteriales bacterium HF0200_23L05	1	-5	66.67	36	1
4.6036e+06	M5NR	Bacteria	Acidobacteria	Acidobacteriia	Acidobacteriales	unclassified (derived from Acidobacteriales)	unclassified (derived from Acidobacteriales)	uncultured Acidobacteriales bacterium HF0200_23L05	1	-5	85.19	27	1
4.6036e+06	M5NR	Bacteria	Acidobacteria	Acidobacteriia	Acidobacteriales	unclassified (derived from Acidobacteriales)	unclassified (derived from Acidobacteriales)	uncultured Acidobacteriales bacterium HF0200_23L05	1	-6	86.21	29	1
4.6036e+06	M5NR	Bacteria	Acidobacteria	Solibacteres	Solibacterales	Solibacteraceae	Candidatus Solibacter	Candidatus Solibacter usitatus	12	-5.12	86.95	27.02	12
4.60361e+06	M5NR	Bacteria	Acidobacteria	Solibacteres	Solibacterales	Solibacteraceae	Candidatus Solibacter	Candidatus Solibacter usitatus	46	-7.61	83.47	32.32	33
4.60361e+06	M5NR	Bacteria	Acidobacteria	Solibacteres	Solibacterales	Solibacteraceae	Candidatus Solibacter	Candidatus Solibacter usitatus	86	-8.7	82.85	34.98	53
4.6036e+06	M5NR	Bacteria	Acidobacteria	Solibacteres	Solibacterales	Solibacteraceae	Candidatus Solibacter	Candidatus Solibacter usitatus	11	-7.29	79.86	33.38	11
4.6036e+06	M5NR	Bacteria	Acidobacteria	Solibacteres	Solibacterales	Solibacteraceae	Candidatus Solibacter	Candidatus Solibacter usitatus	19	-7.34	71.91	35.86	15
4.6036e+06	M5NR	Bacteria	Acidobacteria	Solibacteres	Solibacterales	Solibacteraceae	Candidatus Solibacter	Candidatus Solibacter usitatus	60	-6.95	81.83	32.08	40
4.6036e+06	M5NR	Bacteria	Acidobacteria	Solibacteres	Solibacterales	Solibacteraceae	Candidatus Solibacter	Candidatus Solibacter usitatus	37	-6.31	82	30.47	27
4.6036e+06	M5NR	Bacteria	Acidobacteria	Solibacteres	Solibacterales	Solibacteraceae	Candidatus Solibacter	Candidatus Solibacter usitatus	24	-6.56	80.87	31.07	21
4.6036e+06	M5NR	Bacteria	Acidobacteria	Solibacteres	Solibacterales	Solibacteraceae	Candidatus Solibacter	Candidatus Solibacter usitatus	119	-7.42	78.27	33.52	73
4.6036e+06	M5NR	Bacteria	Acidobacteria	Solibacteres	Solibacterales	Solibacteraceae	Candidatus Solibacter	Candidatus Solibacter usitatus	8	-7.21	85.44	29.13	8
4.60361e+06	M5NR	Bacteria	Acidobacteria	Solibacteres	Solibacterales	Solibacteraceae	Candidatus Solibacter	Candidatus Solibacter usitatus	40	-7.9	80.96	33.56	30
4.6036e+06	M5NR	Bacteria	Acidobacteria	unclassified (derived from Acidobacteria)	unclassified (derived from Acidobacteria)	unclassified (derived from Acidobacteria)	Candidatus Koribacter	Candidatus Koribacter versatilis	15	-9.07	93.69	32.05	8
4.6036e+06	M5NR	Bacteria	Acidobacteria	unclassified (derived from Acidobacteria)	unclassified (derived from Acidobacteria)	unclassified (derived from Acidobacteria)	Candidatus Koribacter	Candidatus Koribacter versatilis	30	-7.23	84.94	31.59	17
4.6036e+06	M5NR	Bacteria	Acidobacteria	unclassified (derived from Acidobacteria)	unclassified (derived from Acidobacteria)	unclassified (derived from Acidobacteria)	Candidatus Koribacter	Candidatus Koribacter versatilis	61	-7.22	77.44	34.5	38
4.6036e+06	M5NR	Bacteria	Acidobacteria	unclassified (derived from Acidobacteria)	unclassified (derived from Acidobacteria)	unclassified (derived from Acidobacteria)	Candidatus Koribacter	Candidatus Koribacter versatilis	15	-6.69	77.49	30.85	13
4.6036e+06	M5NR	Bacteria	Acidobacteria	unclassified (derived from Acidobacteria)	unclassified (derived from Acidobacteria)	unclassified (derived from Acidobacteria)	Candidatus Koribacter	Candidatus Koribacter versatilis	9	-7.03	79.9	31.36	7
4.6036e+06	M5NR	Bacteria	Acidobacteria	unclassified (derived from Acidobacteria)	unclassified (derived from Acidobacteria)	unclassified (derived from Acidobacteria)	Candidatus Koribacter	Candidatus Koribacter versatilis	16	-7.78	86.22	30.59	12
4.60361e+06	M5NR	Bacteria	Acidobacteria	unclassified (derived from Acidobacteria)	unclassified (derived from Acidobacteria)	unclassified (derived from Acidobacteria)	Candidatus Koribacter	Candidatus Koribacter versatilis	52	-7.56	78.85	33.59	20
4.60361e+06	M5NR	Bacteria	Acidobacteria	unclassified (derived from Acidobacteria)	unclassified (derived from Acidobacteria)	unclassified (derived from Acidobacteria)	Candidatus Koribacter	Candidatus Koribacter versatilis	34	-7.72	74.72	36.16	26
4.60361e+06	M5NR	Bacteria	Acidobacteria	unclassified (derived from Acidobacteria)	unclassified (derived from Acidobacteria)	unclassified (derived from Acidobacteria)	Candidatus Koribacter	Candidatus Koribacter versatilis	31	-8.44	76.36	36.96	18
4.6036e+06	M5NR	Bacteria	Acidobacteria	unclassified (derived from Acidobacteria)	unclassified (derived from Acidobacteria)	unclassified (derived from Acidobacteria)	Candidatus Koribacter	Candidatus Koribacter versatilis	11	-6.2	78.21	31.63	9
4.6036e+06	M5NR	Bacteria	Acidobacteria	unclassified (derived from Acidobacteria)	unclassified (derived from Acidobacteria)	unclassified (derived from Acidobacteria)	Candidatus Koribacter	Candidatus Koribacter versatilis	6	-8.58	85.64	34.98	5
4.6036e+06	M5NR	Bacteria	Acidobacteria	unclassified (derived from Acidobacteria)	unclassified (derived from Acidobacteria)	unclassified (derived from Acidobacteria)	unclassified (derived from Acidobacteria)	uncultured Acidobacteria bacterium HF4000_26D02	2	-5.5	82.02	30	2
4.60361e+06	M5NR	Bacteria	Acidobacteria	unclassified (derived from Acidobacteria)	unclassified (derived from Acidobacteria)	unclassified (derived from Acidobacteria)	unclassified (derived from Acidobacteria)	uncultured Acidobacteria bacterium HF4000_26D02	2	-5.5	83.67	27.5	1
4.6036e+06	M5NR	Bacteria	Acidobacteria	unclassified (derived from Acidobacteria)	unclassified (derived from Acidobacteria)	unclassified (derived from Acidobacteria)	unclassified (derived from Acidobacteria)	uncultured Acidobacteria bacterium HF4000_26D02	2	-5	68.82	33.5	1
4.6036e+06	M5NR	Bacteria	Acidobacteria	unclassified (derived from Acidobacteria)	unclassified (derived from Acidobacteria)	unclassified (derived from Acidobacteria)	unclassified (derived from Acidobacteria)	uncultured Acidobacteria bacterium HF4000_26D02	3	-5.67	84.04	31	2
4.6036e+06	M5NR	Bacteria	Acidobacteria	unclassified (derived from Acidobacteria)	unclassified (derived from Acidobacteria)	unclassified (derived from Acidobacteria)	unclassified (derived from Acidobacteria)	uncultured Acidobacteria bacterium HF4000_26D02	1	-5	84.62	26	1
4.6036e+06	M5NR	Bacteria	Acidobacteria	unclassified (derived from Acidobacteria)	unclassified (derived from Acidobacteria)	unclassified (derived from Acidobacteria)	unclassified (derived from Acidobacteria)	uncultured Acidobacteria bacterium HF4000_26D02	11	-7	83.87	31	1
4.60361e+06	M5NR	Bacteria	Acidobacteria	unclassified (derived from Acidobacteria)	unclassified (derived from Acidobacteria)	unclassified (derived from Acidobacteria)	unclassified (derived from Acidobacteria)	uncultured Acidobacteria bacterium HF4000_26D02	1	-5	75.76	33	1
4.6036e+06	M5NR	Bacteria	Acidobacteria	unclassified (derived from Acidobacteria)	unclassified (derived from Acidobacteria)	unclassified (derived from Acidobacteria)	unclassified (derived from Acidobacteria)	uncultured Acidobacteria bacterium HF4000_26D02	1	-5	75	32	1
4.6036e+06	M5NR	Bacteria	Acidobacteria	unclassified (derived from Acidobacteria)	unclassified (derived from Acidobacteria)	unclassified (derived from Acidobacteria)	unclassified (derived from Acidobacteria)	uncultured Acidobacteria bacterium cosmid p2H8	1	-10	68.75	48	1
4.6036e+06	M5NR	Bacteria	Actinobacteria	Actinobacteria (class)	Acidimicrobiales	Acidimicrobiaceae	Acidimicrobium	Acidimicrobium ferrooxidans	3	-7	83.03	32.47	3
4.60361e+06	M5NR	Bacteria	Actinobacteria	Actinobacteria (class)	Acidimicrobiales	Acidimicrobiaceae	Acidimicrobium	Acidimicrobium ferrooxidans	1	-5	100	24	1
4.6036e+06	M5NR	Bacteria	Actinobacteria	Actinobacteria (class)	Acidimicrobiales	Acidimicrobiaceae	Acidimicrobium	Acidimicrobium ferrooxidans	1	-16	84.78	46	1
4.60361e+06	M5NR	Bacteria	Actinobacteria	Actinobacteria (class)	Acidimicrobiales	Acidimicrobiaceae	Acidimicrobium	Acidimicrobium ferrooxidans	2	-6	77.82	29.5	2
4.6036e+06	M5NR	Bacteria	Actinobacteria	Actinobacteria (class)	Acidimicrobiales	Acidimicrobiaceae	Acidimicrobium	Acidimicrobium ferrooxidans	2	-5.27	72.57	28.47	2
4.6036e+06	M5NR	Bacteria	Actinobacteria	Actinobacteria (class)	Acidimicrobiales	Acidimicrobiaceae	Acidimicrobium	Acidimicrobium ferrooxidans	2	-6.22	77.32	32.56	2
4.6036e+06	M5NR	Bacteria	Actinobacteria	Actinobacteria (class)	Actinomycetales	Acidothermaceae	Acidothermus	Acidothermus cellulolyticus	1	-6	88.89	27	1
4.6036e+06	M5NR	Bacteria	Actinobacteria	Actinobacteria (class)	Actinomycetales	Acidothermaceae	Acidothermus	Acidothermus cellulolyticus	8	-10.89	75.03	43.47	8
4.6036e+06	M5NR	Bacteria	Actinobacteria	Actinobacteria (class)	Actinomycetales	Acidothermaceae	Acidothermus	Acidothermus cellulolyticus	16	-8.82	82.57	34.39	16
4.60361e+06	M5NR	Bacteria	Actinobacteria	Actinobacteria (class)	Actinomycetales	Acidothermaceae	Acidothermus	Acidothermus cellulolyticus	24	-8.92	85.48	33.45	23
4.6036e+06	M5NR	Bacteria	Actinobacteria	Actinobacteria (class)	Actinomycetales	Acidothermaceae	Acidothermus	Acidothermus cellulolyticus	3	-5.8	76.07	31.8	3
4.6036e+06	M5NR	Bacteria	Actinobacteria	Actinobacteria (class)	Actinomycetales	Acidothermaceae	Acidothermus	Acidothermus cellulolyticus	6	-7.91	77.83	35.82	6
4.6036e+06	M5NR	Bacteria	Actinobacteria	Actinobacteria (class)	Actinomycetales	Acidothermaceae	Acidothermus	Acidothermus cellulolyticus	4	-7.33	85.21	29	4
4.60361e+06	M5NR	Bacteria	Actinobacteria	Actinobacteria (class)	Actinomycetales	Acidothermaceae	Acidothermus	Acidothermus cellulolyticus	11	-10.58	86.42	37.2	11
4.6036e+06	M5NR	Bacteria	Actinobacteria	Actinobacteria (class)	Actinomycetales	Acidothermaceae	Acidothermus	Acidothermus cellulolyticus	6	-7.63	78.09	36.4	6
4.6036e+06	M5NR	Bacteria	Actinobacteria	Actinobacteria (class)	Actinomycetales	Acidothermaceae	Acidothermus	Acidothermus cellulolyticus	3	-5.14	85.4	27.1	3
4.60361e+06	M5NR	Bacteria	Actinobacteria	Actinobacteria (class)	Actinomycetales	Acidothermaceae	Acidothermus	Acidothermus cellulolyticus	17	-10.99	86.25	38.42	17
4.6036e+06	M5NR	Bacteria	Actinobacteria	Actinobacteria (class)	Actinomycetales	Actinomycetaceae	Actinomyces	Actinomyces coleocanis	57	-7.57	79.64	32.36	8
4.6036e+06	M5NR	Bacteria	Actinobacteria	Actinobacteria (class)	Actinomycetales	Actinomycetaceae	Actinomyces	Actinomyces coleocanis	112	-8.18	78.51	35.84	4
4.6036e+06	M5NR	Bacteria	Actinobacteria	Actinobacteria (class)	Actinomycetales	Actinomycetaceae	Actinomyces	Actinomyces coleocanis	64	-7.85	89.85	31.79	5
4.60361e+06	M5NR	Bacteria	Actinobacteria	Actinobacteria (class)	Actinomycetales	Actinomycetaceae	Actinomyces	Actinomyces coleocanis	160	-6.04	81.37	30.08	20
4.60361e+06	M5NR	Bacteria	Actinobacteria	Actinobacteria (class)	Actinomycetales	Actinomycetaceae	Actinomyces	Actinomyces coleocanis	87	-7.02	77.79	34.1	8
4.6036e+06	M5NR	Bacteria	Actinobacteria	Actinobacteria (class)	Actinomycetales	Actinomycetaceae	Actinomyces	Actinomyces coleocanis	12	-6.79	78.65	31.88	4
4.6036e+06	M5NR	Bacteria	Actinobacteria	Actinobacteria (class)	Actinomycetales	Actinomycetaceae	Actinomyces	Actinomyces coleocanis	41	-5.7	73.94	32.92	2
4.60361e+06	M5NR	Bacteria	Actinobacteria	Actinobacteria (class)	Actinomycetales	Actinomycetaceae	Actinomyces	Actinomyces coleocanis	214	-6.91	79.55	32.02	9
4.6036e+06	M5NR	Bacteria	Actinobacteria	Actinobacteria (class)	Actinomycetales	Actinomycetaceae	Actinomyces	Actinomyces coleocanis	12	-5.62	83.84	30.54	3
4.6036e+06	M5NR	Bacteria	Actinobacteria	Actinobacteria (class)	Actinomycetales	Actinomycetaceae	Actinomyces	Actinomyces coleocanis	193	-7.04	79.62	31.66	13
4.6036e+06	M5NR	Bacteria	Actinobacteria	Actinobacteria (class)	Actinomycetales	Actinomycetaceae	Actinomyces	Actinomyces coleocanis	14	-5.71	83.82	29.46	2
4.60361e+06	M5NR	Bacteria	Actinobacteria	Actinobacteria (class)	Actinomycetales	Actinomycetaceae	Actinomyces	Actinomyces johnsonii	1	-14	97.62	42	1
4.60361e+06	M5NR	Bacteria	Actinobacteria	Actinobacteria (class)	Actinomycetales	Actinomycetaceae	Actinomyces	Actinomyces naeslundii	1	-11	100	33	1
4.6036e+06	M5NR	Bacteria	Actinobacteria	Actinobacteria (class)	Actinomycetales	Actinomycetaceae	Actinomyces	Actinomyces odontolyticus	31	-8.4	92.53	31.69	8
4.6036e+06	M5NR	Bacteria	Actinobacteria	Actinobacteria (class)	Actinomycetales	Actinomycetaceae	Actinomyces	Actinomyces odontolyticus	91	-10.36	84.72	36.99	22
4.6036e+06	M5NR	Bacteria	Actinobacteria	Actinobacteria (class)	Actinomycetales	Actinomycetaceae	Actinomyces	Actinomyces odontolyticus	181	-9.89	88.49	34.89	18
4.60361e+06	M5NR	Bacteria	Actinobacteria	Actinobacteria (class)	Actinomycetales	Actinomycetaceae	Actinomyces	Actinomyces odontolyticus	215	-10.03	92.16	34.39	33
4.60361e+06	M5NR	Bacteria	Actinobacteria	Actinobacteria (class)	Actinomycetales	Actinomycetaceae	Actinomyces	Actinomyces odontolyticus	102	-11.26	87.25	37.38	23
4.6036e+06	M5NR	Bacteria	Actinobacteria	Actinobacteria (class)	Actinomycetales	Actinomycetaceae	Actinomyces	Actinomyces odontolyticus	70	-13.1	94.83	38.7	11
4.6036e+06	M5NR	Bacteria	Actinobacteria	Actinobacteria (class)	Actinomycetales	Actinomycetaceae	Actinomyces	Actinomyces odontolyticus	68	-8.68	94.22	32.8	6
4.6036e+06	M5NR	Bacteria	Actinobacteria	Actinobacteria (class)	Actinomycetales	Actinomycetaceae	Actinomyces	Actinomyces odontolyticus	39	-8.02	82.58	34.52	5
4.60361e+06	M5NR	Bacteria	Actinobacteria	Actinobacteria (class)	Actinomycetales	Actinomycetaceae	Actinomyces	Actinomyces odontolyticus	107	-10.05	88.5	34.93	23
4.6036e+06	M5NR	Bacteria	Actinobacteria	Actinobacteria (class)	Actinomycetales	Actinomycetaceae	Actinomyces	Actinomyces odontolyticus	229	-9.73	91.35	34.23	41
4.6036e+06	M5NR	Bacteria	Actinobacteria	Actinobacteria (class)	Actinomycetales	Actinomycetaceae	Actinomyces	Actinomyces odontolyticus	69	-14.45	91.74	41.59	6
4.6036e+06	M5NR	Bacteria	Actinobacteria	Actinobacteria (class)	Actinomycetales	Actinomycetaceae	Actinomyces	Actinomyces sp.	2	-6	83.36	29.5	2
4.6036e+06	M5NR	Bacteria	Actinobacteria	Actinobacteria (class)	Actinomycetales	Actinomycetaceae	Actinomyces	Actinomyces sp.	6	-8.83	81.24	34.83	5
4.60361e+06	M5NR	Bacteria	Actinobacteria	Actinobacteria (class)	Actinomycetales	Actinomycetaceae	Actinomyces	Actinomyces sp.	4	-6.75	81.3	30	4
4.6036e+06	M5NR	Bacteria	Actinobacteria	Actinobacteria (class)	Actinomycetales	Actinomycetaceae	Actinomyces	Actinomyces sp.	5	-11.4	89.3	35.8	5
4.6036e+06	M5NR	Bacteria	Actinobacteria	Actinobacteria (class)	Actinomycetales	Actinomycetaceae	Actinomyces	Actinomyces sp.	2	-5.5	84.44	28.5	1
4.6036e+06	M5NR	Bacteria	Actinobacteria	Actinobacteria (class)	Actinomycetales	Actinomycetaceae	Actinomyces	Actinomyces sp.	15	-9.2	84.89	35.27	15
4.60361e+06	M5NR	Bacteria	Actinobacteria	Actinobacteria (class)	Actinomycetales	Actinomycetaceae	Actinomyces	Actinomyces sp.	14	-9.43	79.25	37.36	13
4.60361e+06	M5NR	Bacteria	Actinobacteria	Actinobacteria (class)	Actinomycetales	Actinomycetaceae	Actinomyces	Actinomyces sp.	12	-9.08	81.42	35.5	12
4.6036e+06	M5NR	Bacteria	Actinobacteria	Actinobacteria (class)	Actinomycetales	Actinomycetaceae	Actinomyces	Actinomyces sp.	2	-6	88.89	27	2
4.6036e+06	M5NR	Bacteria	Actinobacteria	Actinobacteria (class)	Actinomycetales	Actinomycetaceae	Actinomyces	Actinomyces sp. oral taxon 171	9	-10	90.74	35	8
4.6036e+06	M5NR	Bacteria	Actinobacteria	Actinobacteria (class)	Actinomycetales	Actinomycetaceae	Actinomyces	Actinomyces sp. oral taxon 171	27	-10	92.55	34.15	23
4.6036e+06	M5NR	Bacteria	Actinobacteria	Actinobacteria (class)	Actinomycetales	Actinomycetaceae	Actinomyces	Actinomyces sp. oral taxon 171	1	-8	93.1	29	1
4.60361e+06	M5NR	Bacteria	Actinobacteria	Actinobacteria (class)	Actinomycetales	Actinomycetaceae	Actinomyces	Actinomyces sp. oral taxon 171	19	-12.63	91.89	38.16	16
4.6036e+06	M5NR	Bacteria	Actinobacteria	Actinobacteria (class)	Actinomycetales	Actinomycetaceae	Actinomyces	Actinomyces sp. oral taxon 171	14	-11.27	93.79	35.53	13
4.6036e+06	M5NR	Bacteria	Actinobacteria	Actinobacteria (class)	Actinomycetales	Actinomycetaceae	Actinomyces	Actinomyces sp. oral taxon 171	10	-13.2	90.97	39.8	10
4.6036e+06	M5NR	Bacteria	Actinobacteria	Actinobacteria (class)	Actinomycetales	Actinomycetaceae	Actinomyces	Actinomyces sp. oral taxon 171	48	-9.48	90.61	33.02	39
4.6036e+06	M5NR	Bacteria	Actinobacteria	Actinobacteria (class)	Actinomycetales	Actinomycetaceae	Actinomyces	Actinomyces sp. oral taxon 171	4	-9.17	93.04	32	4
4.60361e+06	M5NR	Bacteria	Actinobacteria	Actinobacteria (class)	Actinomycetales	Actinomycetaceae	Actinomyces	Actinomyces sp. oral taxon 171	50	-9.94	91.85	33.92	38
4.60361e+06	M5NR	Bacteria	Actinobacteria	Actinobacteria (class)	Actinomycetales	Actinomycetaceae	Actinomyces	Actinomyces sp. oral taxon 171	37	-10.78	90.49	36.22	33
4.6036e+06	M5NR	Bacteria	Actinobacteria	Actinobacteria (class)	Actinomycetales	Actinomycetaceae	Actinomyces	Actinomyces sp. oral taxon 171	7	-10.71	86.95	37.14	6
4.6036e+06	M5NR	Bacteria	Actinobacteria	Actinobacteria (class)	Actinomycetales	Actinomycetaceae	Actinomyces	Actinomyces sp. oral taxon 178	1	-9	70	40	1
4.6036e+06	M5NR	Bacteria	Actinobacteria	Actinobacteria (class)	Actinomycetales	Actinomycetaceae	Actinomyces	Actinomyces sp. oral taxon 178	2	-12	97.08	36	2
4.6036e+06	M5NR	Bacteria	Actinobacteria	Actinobacteria (class)	Actinomycetales	Actinomycetaceae	Actinomyces	Actinomyces sp. oral taxon 178	2	-5.5	90	27.5	1
4.60361e+06	M5NR	Bacteria	Actinobacteria	Actinobacteria (class)	Actinomycetales	Actinomycetaceae	Actinomyces	Actinomyces sp. oral taxon 178	3	-6.33	73.62	33	3
4.6036e+06	M5NR	Bacteria	Actinobacteria	Actinobacteria (class)	Actinomycetales	Actinomycetaceae	Actinomyces	Actinomyces sp. oral taxon 178	2	-10	69.13	43	2
4.6036e+06	M5NR	Bacteria	Actinobacteria	Actinobacteria (class)	Actinomycetales	Actinomycetaceae	Actinomyces	Actinomyces sp. oral taxon 178	4	-10.25	79.78	40.75	4
4.6036e+06	M5NR	Bacteria	Actinobacteria	Actinobacteria (class)	Actinomycetales	Actinomycetaceae	Actinomyces	Actinomyces sp. oral taxon 178	10	-10.8	96.65	33.3	8
4.6036e+06	M5NR	Bacteria	Actinobacteria	Actinobacteria (class)	Actinomycetales	Actinomycetaceae	Actinomyces	Actinomyces sp. oral taxon 178	1	-8	100	25	1
4.60361e+06	M5NR	Bacteria	Actinobacteria	Actinobacteria (class)	Actinomycetales	Actinomycetaceae	Actinomyces	Actinomyces sp. oral taxon 178	8	-10.5	87.86	36.38	7
4.60361e+06	M5NR	Bacteria	Actinobacteria	Actinobacteria (class)	Actinomycetales	Actinomycetaceae	Actinomyces	Actinomyces sp. oral taxon 178	5	-10.6	80.28	36.6	5
4.6036e+06	M5NR	Bacteria	Actinobacteria	Actinobacteria (class)	Actinomycetales	Actinomycetaceae	Actinomyces	Actinomyces sp. oral taxon 178	3	-6	97.52	26	2
4.6036e+06	M5NR	Bacteria	Actinobacteria	Actinobacteria (class)	Actinomycetales	Actinomycetaceae	Actinomyces	Actinomyces sp. oral taxon 180	8	-9.2	75.34	38.8	8
4.60361e+06	M5NR	Bacteria	Actinobacteria	Actinobacteria (class)	Actinomycetales	Actinomycetaceae	Actinomyces	Actinomyces sp. oral taxon 180	3	-10	92.86	30	2
4.6036e+06	M5NR	Bacteria	Actinobacteria	Actinobacteria (class)	Actinomycetales	Actinomycetaceae	Actinomyces	Actinomyces sp. oral taxon 180	3	-9.2	89.37	33.4	3
4.6036e+06	M5NR	Bacteria	Actinobacteria	Actinobacteria (class)	Actinomycetales	Actinomycetaceae	Actinomyces	Actinomyces sp. oral taxon 180	4	-8.43	97.24	30.71	4
4.60361e+06	M5NR	Bacteria	Actinobacteria	Actinobacteria (class)	Actinomycetales	Actinomycetaceae	Actinomyces	Actinomyces sp. oral taxon 180	5	-8.6	90.74	31.8	4
4.60361e+06	M5NR	Bacteria	Actinobacteria	Actinobacteria (class)	Actinomycetales	Actinomycetaceae	Actinomyces	Actinomyces sp. oral taxon 180	5	-7.88	85.43	30.5	5
4.6036e+06	M5NR	Bacteria	Actinobacteria	Actinobacteria (class)	Actinomycetales	Actinomycetaceae	Actinomyces	Actinomyces sp. oral taxon 848	2	-5.5	79.13	28.5	2
4.6036e+06	M5NR	Bacteria	Actinobacteria	Actinobacteria (class)	Actinomycetales	Actinomycetaceae	Actinomyces	Actinomyces sp. oral taxon 848	6	-8.46	80.56	34.38	6
4.60361e+06	M5NR	Bacteria	Actinobacteria	Actinobacteria (class)	Actinomycetales	Actinomycetaceae	Actinomyces	Actinomyces sp. oral taxon 848	3	-7.67	82.48	31	3
4.6036e+06	M5NR	Bacteria	Actinobacteria	Actinobacteria (class)	Actinomycetales	Actinomycetaceae	Actinomyces	Actinomyces sp. oral taxon 848	5	-11.4	89.3	35.8	5
4.6036e+06	M5NR	Bacteria	Actinobacteria	Actinobacteria (class)	Actinomycetales	Actinomycetaceae	Actinomyces	Actinomyces sp. oral taxon 848	2	-5.5	84.45	28.5	1
4.6036e+06	M5NR	Bacteria	Actinobacteria	Actinobacteria (class)	Actinomycetales	Actinomycetaceae	Actinomyces	Actinomyces sp. oral taxon 848	17	-9.2	85.24	34.97	17
4.60361e+06	M5NR	Bacteria	Actinobacteria	Actinobacteria (class)	Actinomycetales	Actinomycetaceae	Actinomyces	Actinomyces sp. oral taxon 848	15	-9.14	77.69	37.77	14
4.60361e+06	M5NR	Bacteria	Actinobacteria	Actinobacteria (class)	Actinomycetales	Actinomycetaceae	Actinomyces	Actinomyces sp. oral taxon 848	15	-9.06	80.83	36.37	15
4.6036e+06	M5NR	Bacteria	Actinobacteria	Actinobacteria (class)	Actinomycetales	Actinomycetaceae	Actinomyces	Actinomyces sp. oral taxon 848	2	-6	86.67	27	2
4.6036e+06	M5NR	Bacteria	Actinobacteria	Actinobacteria (class)	Actinomycetales	Actinomycetaceae	Actinomyces	Actinomyces urogenitalis	5	-13.53	81.4	40.73	5
4.6036e+06	M5NR	Bacteria	Actinobacteria	Actinobacteria (class)	Actinomycetales	Actinomycetaceae	Actinomyces	Actinomyces urogenitalis	9	-8.75	81.79	36.38	8
4.60361e+06	M5NR	Bacteria	Actinobacteria	Actinobacteria (class)	Actinomycetales	Actinomycetaceae	Actinomyces	Actinomyces urogenitalis	37	-8.06	86.87	31.68	34
4.60361e+06	M5NR	Bacteria	Actinobacteria	Actinobacteria (class)	Actinomycetales	Actinomycetaceae	Actinomyces	Actinomyces urogenitalis	24	-10.43	83.9	37.45	24
4.6036e+06	M5NR	Bacteria	Actinobacteria	Actinobacteria (class)	Actinomycetales	Actinomycetaceae	Actinomyces	Actinomyces urogenitalis	3	-12.67	87.92	40.67	3
4.6036e+06	M5NR	Bacteria	Actinobacteria	Actinobacteria (class)	Actinomycetales	Actinomycetaceae	Actinomyces	Actinomyces urogenitalis	20	-8.75	85.89	33.57	19
4.60361e+06	M5NR	Bacteria	Actinobacteria	Actinobacteria (class)	Actinomycetales	Actinomycetaceae	Actinomyces	Actinomyces urogenitalis	8	-7.44	83.99	31.92	8
4.6036e+06	M5NR	Bacteria	Actinobacteria	Actinobacteria (class)	Actinomycetales	Actinomycetaceae	Actinomyces	Actinomyces urogenitalis	9	-9.68	84.09	34.7	9
4.6036e+06	M5NR	Bacteria	Actinobacteria	Actinobacteria (class)	Actinomycetales	Actinomycetaceae	Actinomyces	Actinomyces urogenitalis	30	-9.89	87.05	35.75	23
4.6036e+06	M5NR	Bacteria	Actinobacteria	Actinobacteria (class)	Actinomycetales	Actinomycetaceae	Actinomyces	Actinomyces urogenitalis	1	-5	79.31	29	1
4.6036e+06	M5NR	Bacteria	Actinobacteria	Actinobacteria (class)	Actinomycetales	Actinomycetaceae	Actinomyces	Actinomyces viscosus	15	-11.24	96.52	35.3	12
4.6036e+06	M5NR	Bacteria	Actinobacteria	Actinobacteria (class)	Actinomycetales	Actinomycetaceae	Actinomyces	Actinomyces viscosus	40	-10.61	94.39	34.8	33
4.6036e+06	M5NR	Bacteria	Actinobacteria	Actinobacteria (class)	Actinomycetales	Actinomycetaceae	Actinomyces	Actinomyces viscosus	16	-12.5	95.95	36.86	16
4.6036e+06	M5NR	Bacteria	Actinobacteria	Actinobacteria (class)	Actinomycetales	Actinomycetaceae	Actinomyces	Actinomyces viscosus	22	-12.8	93.79	38.29	19
4.6036e+06	M5NR	Bacteria	Actinobacteria	Actinobacteria (class)	Actinomycetales	Actinomycetaceae	Actinomyces	Actinomyces viscosus	56	-9.9	92.52	33.05	45
4.60361e+06	M5NR	Bacteria	Actinobacteria	Actinobacteria (class)	Actinomycetales	Actinomycetaceae	Actinomyces	Actinomyces viscosus	64	-9.76	94.01	33.34	52
4.6036e+06	M5NR	Bacteria	Actinobacteria	Actinobacteria (class)	Actinomycetales	Actinomycetaceae	Actinomyces	Actinomyces viscosus	2	-7.5	94.89	29.5	2
4.60361e+06	M5NR	Bacteria	Actinobacteria	Actinobacteria (class)	Actinomycetales	Actinomycetaceae	Actinomyces	Actinomyces viscosus	19	-14.47	96.71	40.2	16
4.6036e+06	M5NR	Bacteria	Actinobacteria	Actinobacteria (class)	Actinomycetales	Actinomycetaceae	Actinomyces	Actinomyces viscosus	10	-8.23	94.73	29.42	7
4.60361e+06	M5NR	Bacteria	Actinobacteria	Actinobacteria (class)	Actinomycetales	Actinomycetaceae	Actinomyces	Actinomyces viscosus	39	-11.14	92.36	36.22	36
4.6036e+06	M5NR	Bacteria	Actinobacteria	Actinobacteria (class)	Actinomycetales	Actinomycetaceae	Actinomyces	Actinomyces viscosus	12	-9.78	89.84	34.33	11
4.6036e+06	M5NR	Bacteria	Actinobacteria	Actinobacteria (class)	Actinomycetales	Actinomycetaceae	Arcanobacterium	Arcanobacterium haemolyticum	4	-6.94	94.77	27.72	4
4.6036e+06	M5NR	Bacteria	Actinobacteria	Actinobacteria (class)	Actinomycetales	Actinomycetaceae	Arcanobacterium	Arcanobacterium haemolyticum	13	-7.66	87.33	31.65	13
4.6036e+06	M5NR	Bacteria	Actinobacteria	Actinobacteria (class)	Actinomycetales	Actinomycetaceae	Arcanobacterium	Arcanobacterium haemolyticum	10	-11.13	90.36	36.14	10
4.6036e+06	M5NR	Bacteria	Actinobacteria	Actinobacteria (class)	Actinomycetales	Actinomycetaceae	Arcanobacterium	Arcanobacterium haemolyticum	4	-8.83	75.71	38.37	4
4.60361e+06	M5NR	Bacteria	Actinobacteria	Actinobacteria (class)	Actinomycetales	Actinomycetaceae	Arcanobacterium	Arcanobacterium haemolyticum	16	-8.6	87.73	33.45	15
4.6036e+06	M5NR	Bacteria	Actinobacteria	Actinobacteria (class)	Actinomycetales	Actinomycetaceae	Arcanobacterium	Arcanobacterium haemolyticum	3	-7.88	89.83	30.18	3
4.60361e+06	M5NR	Bacteria	Actinobacteria	Actinobacteria (class)	Actinomycetales	Actinomycetaceae	Arcanobacterium	Arcanobacterium haemolyticum	14	-10.31	76	40.7	14
4.6036e+06	M5NR	Bacteria	Actinobacteria	Actinobacteria (class)	Actinomycetales	Actinomycetaceae	Arcanobacterium	Arcanobacterium haemolyticum	21	-9.93	86.28	35.78	21
4.6036e+06	M5NR	Bacteria	Actinobacteria	Actinobacteria (class)	Actinomycetales	Actinomycetaceae	Arcanobacterium	Arcanobacterium haemolyticum	2	-5.67	81.48	29	2
4.60361e+06	M5NR	Bacteria	Actinobacteria	Actinobacteria (class)	Actinomycetales	Actinomycetaceae	Arcanobacterium	Arcanobacterium haemolyticum	24	-7.7	80.44	34.1	23
4.6036e+06	M5NR	Bacteria	Actinobacteria	Actinobacteria (class)	Actinomycetales	Actinomycetaceae	Mobiluncus	Mobiluncus curtisii	18	-11.48	91.19	38.37	17
4.60361e+06	M5NR	Bacteria	Actinobacteria	Actinobacteria (class)	Actinomycetales	Actinomycetaceae	Mobiluncus	Mobiluncus curtisii	27	-10.67	89.32	36.57	24
4.6036e+06	M5NR	Bacteria	Actinobacteria	Actinobacteria (class)	Actinomycetales	Actinomycetaceae	Mobiluncus	Mobiluncus curtisii	18	-11.9	89.96	39.37	18
4.6036e+06	M5NR	Bacteria	Actinobacteria	Actinobacteria (class)	Actinomycetales	Actinomycetaceae	Mobiluncus	Mobiluncus curtisii	4	-16.07	77.48	52.49	4
4.6036e+06	M5NR	Bacteria	Actinobacteria	Actinobacteria (class)	Actinomycetales	Actinomycetaceae	Mobiluncus	Mobiluncus curtisii	14	-10.29	90.6	35.51	14
4.6036e+06	M5NR	Bacteria	Actinobacteria	Actinobacteria (class)	Actinomycetales	Actinomycetaceae	Mobiluncus	Mobiluncus curtisii	10	-7.42	78.78	33.16	7
4.60361e+06	M5NR	Bacteria	Actinobacteria	Actinobacteria (class)	Actinomycetales	Actinomycetaceae	Mobiluncus	Mobiluncus curtisii	47	-10.95	92.56	35.67	45
4.6036e+06	M5NR	Bacteria	Actinobacteria	Actinobacteria (class)	Actinomycetales	Actinomycetaceae	Mobiluncus	Mobiluncus curtisii	38	-8.96	93.26	32.06	35
4.60361e+06	M5NR	Bacteria	Actinobacteria	Actinobacteria (class)	Actinomycetales	Actinomycetaceae	Mobiluncus	Mobiluncus curtisii	28	-9.77	94.14	32.24	23
4.6036e+06	M5NR	Bacteria	Actinobacteria	Actinobacteria (class)	Actinomycetales	Actinomycetaceae	Mobiluncus	Mobiluncus curtisii	5	-9.28	99.79	31.62	5
4.6036e+06	M5NR	Bacteria	Actinobacteria	Actinobacteria (class)	Actinomycetales	Actinomycetaceae	Mobiluncus	Mobiluncus mulieris	8	-8.9	95.02	31.32	8
4.6036e+06	M5NR	Bacteria	Actinobacteria	Actinobacteria (class)	Actinomycetales	Actinomycetaceae	Mobiluncus	Mobiluncus mulieris	3	-9.29	72.06	40.71	3
4.60361e+06	M5NR	Bacteria	Actinobacteria	Actinobacteria (class)	Actinomycetales	Actinomycetaceae	Mobiluncus	Mobiluncus mulieris	15	-7.13	83.31	31.36	15
4.60361e+06	M5NR	Bacteria	Actinobacteria	Actinobacteria (class)	Actinomycetales	Actinomycetaceae	Mobiluncus	Mobiluncus mulieris	12	-12.14	82.94	41.98	10
4.60361e+06	M5NR	Bacteria	Actinobacteria	Actinobacteria (class)	Actinomycetales	Actinomycetaceae	Mobiluncus	Mobiluncus mulieris	6	-9.3	80.21	34.61	5
4.6036e+06	M5NR	Bacteria	Actinobacteria	Actinobacteria (class)	Actinomycetales	Actinomycetaceae	Mobiluncus	Mobiluncus mulieris	2	-8.9	100	29.8	2
4.6036e+06	M5NR	Bacteria	Actinobacteria	Actinobacteria (class)	Actinomycetales	Actinomycetaceae	Mobiluncus	Mobiluncus mulieris	1	-23	98.28	58	1
4.6036e+06	M5NR	Bacteria	Actinobacteria	Actinobacteria (class)	Actinomycetales	Actinomycetaceae	Mobiluncus	Mobiluncus mulieris	4	-7	90.27	29	2
4.6036e+06	M5NR	Bacteria	Actinobacteria	Actinobacteria (class)	Actinomycetales	Actinomycetaceae	Mobiluncus	Mobiluncus mulieris	11	-8.57	87.7	33.43	10
4.6036e+06	M5NR	Bacteria	Actinobacteria	Actinobacteria (class)	Actinomycetales	Actinomycetaceae	Mobiluncus	Mobiluncus mulieris	4	-11.06	86.98	38.19	4
4.6036e+06	M5NR	Bacteria	Actinobacteria	Actinobacteria (class)	Actinomycetales	Actinomycetaceae	Trueperella	Trueperella pyogenes	2	-8	100	28	1
4.6036e+06	M5NR	Bacteria	Actinobacteria	Actinobacteria (class)	Actinomycetales	Actinomycetaceae	Trueperella	Trueperella pyogenes	1	-9	100	26	1
4.60361e+06	M5NR	Bacteria	Actinobacteria	Actinobacteria (class)	Actinomycetales	Actinomycetaceae	Trueperella	Trueperella pyogenes	2	-5	100	24	1
4.6036e+06	M5NR	Bacteria	Actinobacteria	Actinobacteria (class)	Actinomycetales	Actinomycetaceae	Trueperella	Trueperella pyogenes	1	-17	100	37	1
4.60361e+06	M5NR	Bacteria	Actinobacteria	Actinobacteria (class)	Actinomycetales	Actinomycetaceae	Trueperella	Trueperella pyogenes	2	-20	98.89	47	1
4.60361e+06	M5NR	Bacteria	Actinobacteria	Actinobacteria (class)	Actinomycetales	Actinomycetaceae	Trueperella	Trueperella pyogenes	2	-13	98.39	37	1
4.60361e+06	M5NR	Bacteria	Actinobacteria	Actinobacteria (class)	Actinomycetales	Beutenbergiaceae	Beutenbergia	Beutenbergia cavernae	19	-6.17	77.1	32.11	15
4.60361e+06	M5NR	Bacteria	Actinobacteria	Actinobacteria (class)	Actinomycetales	Beutenbergiaceae	Beutenbergia	Beutenbergia cavernae	22	-9.44	79.37	37.88	22
4.6036e+06	M5NR	Bacteria	Actinobacteria	Actinobacteria (class)	Actinomycetales	Beutenbergiaceae	Beutenbergia	Beutenbergia cavernae	15	-8.93	80.94	36.66	15
4.6036e+06	M5NR	Bacteria	Actinobacteria	Actinobacteria (class)	Actinomycetales	Beutenbergiaceae	Beutenbergia	Beutenbergia cavernae	13	-9.08	73.87	42.25	6
4.6036e+06	M5NR	Bacteria	Actinobacteria	Actinobacteria (class)	Actinomycetales	Beutenbergiaceae	Beutenbergia	Beutenbergia cavernae	7	-7.38	75.5	34.11	7
4.6036e+06	M5NR	Bacteria	Actinobacteria	Actinobacteria (class)	Actinomycetales	Beutenbergiaceae	Beutenbergia	Beutenbergia cavernae	9	-6.89	80.37	31.26	9
4.6036e+06	M5NR	Bacteria	Actinobacteria	Actinobacteria (class)	Actinomycetales	Beutenbergiaceae	Beutenbergia	Beutenbergia cavernae	23	-6.94	77.68	32.46	19
4.60361e+06	M5NR	Bacteria	Actinobacteria	Actinobacteria (class)	Actinomycetales	Beutenbergiaceae	Beutenbergia	Beutenbergia cavernae	33	-7.51	76.16	36.01	18
4.6036e+06	M5NR	Bacteria	Actinobacteria	Actinobacteria (class)	Actinomycetales	Beutenbergiaceae	Beutenbergia	Beutenbergia cavernae	2	-6.25	90.37	26.62	2
4.6036e+06	M5NR	Bacteria	Actinobacteria	Actinobacteria (class)	Actinomycetales	Beutenbergiaceae	Beutenbergia	Beutenbergia cavernae	41	-10.88	85.99	37.9	6
4.60361e+06	M5NR	Bacteria	Actinobacteria	Actinobacteria (class)	Actinomycetales	Brevibacteriaceae	Brevibacterium	Brevibacterium helvolum	1	-19	76.36	55	1
4.6036e+06	M5NR	Bacteria	Actinobacteria	Actinobacteria (class)	Actinomycetales	Brevibacteriaceae	Brevibacterium	Brevibacterium linens	33	-11.35	80.6	41.27	28
4.6036e+06	M5NR	Bacteria	Actinobacteria	Actinobacteria (class)	Actinomycetales	Brevibacteriaceae	Brevibacterium	Brevibacterium linens	4	-10.75	83.09	39.06	4
4.60361e+06	M5NR	Bacteria	Actinobacteria	Actinobacteria (class)	Actinomycetales	Brevibacteriaceae	Brevibacterium	Brevibacterium linens	23	-8.38	86.65	32.49	23
4.6036e+06	M5NR	Bacteria	Actinobacteria	Actinobacteria (class)	Actinomycetales	Brevibacteriaceae	Brevibacterium	Brevibacterium linens	10	-12.96	86.31	41.79	10
4.60361e+06	M5NR	Bacteria	Actinobacteria	Actinobacteria (class)	Actinomycetales	Brevibacteriaceae	Brevibacterium	Brevibacterium linens	41	-9.66	82.61	35.96	37
4.6036e+06	M5NR	Bacteria	Actinobacteria	Actinobacteria (class)	Actinomycetales	Brevibacteriaceae	Brevibacterium	Brevibacterium linens	14	-9.85	81.41	37.19	14
4.6036e+06	M5NR	Bacteria	Actinobacteria	Actinobacteria (class)	Actinomycetales	Brevibacteriaceae	Brevibacterium	Brevibacterium linens	14	-13.4	87.04	41.48	14
4.6036e+06	M5NR	Bacteria	Actinobacteria	Actinobacteria (class)	Actinomycetales	Brevibacteriaceae	Brevibacterium	Brevibacterium linens	15	-8.08	78.45	36.19	15
4.6036e+06	M5NR	Bacteria	Actinobacteria	Actinobacteria (class)	Actinomycetales	Brevibacteriaceae	Brevibacterium	Brevibacterium linens	60	-10.03	84.26	36.78	53
4.6036e+06	M5NR	Bacteria	Actinobacteria	Actinobacteria (class)	Actinomycetales	Brevibacteriaceae	Brevibacterium	Brevibacterium linens	5	-9.43	78.6	38.28	5
4.60361e+06	M5NR	Bacteria	Actinobacteria	Actinobacteria (class)	Actinomycetales	Brevibacteriaceae	Brevibacterium	Brevibacterium linens	30	-10.62	93.45	34.93	25
4.6036e+06	M5NR	Bacteria	Actinobacteria	Actinobacteria (class)	Actinomycetales	Brevibacteriaceae	Brevibacterium	Brevibacterium mcbrellneri	2	-10	85.91	37	2
4.6036e+06	M5NR	Bacteria	Actinobacteria	Actinobacteria (class)	Actinomycetales	Brevibacteriaceae	Brevibacterium	Brevibacterium mcbrellneri	7	-9.45	82.19	36.05	7
4.6036e+06	M5NR	Bacteria	Actinobacteria	Actinobacteria (class)	Actinomycetales	Brevibacteriaceae	Brevibacterium	Brevibacterium mcbrellneri	10	-7.47	86.61	30.21	10
4.60361e+06	M5NR	Bacteria	Actinobacteria	Actinobacteria (class)	Actinomycetales	Brevibacteriaceae	Brevibacterium	Brevibacterium mcbrellneri	26	-8.83	86.34	33.62	24
4.60361e+06	M5NR	Bacteria	Actinobacteria	Actinobacteria (class)	Actinomycetales	Brevibacteriaceae	Brevibacterium	Brevibacterium mcbrellneri	23	-10.91	89.81	35.91	17
4.6036e+06	M5NR	Bacteria	Actinobacteria	Actinobacteria (class)	Actinomycetales	Brevibacteriaceae	Brevibacterium	Brevibacterium mcbrellneri	6	-10.95	89.06	37.68	6
4.6036e+06	M5NR	Bacteria	Actinobacteria	Actinobacteria (class)	Actinomycetales	Brevibacteriaceae	Brevibacterium	Brevibacterium mcbrellneri	10	-8.47	83.17	34.29	10
4.60361e+06	M5NR	Bacteria	Actinobacteria	Actinobacteria (class)	Actinomycetales	Brevibacteriaceae	Brevibacterium	Brevibacterium mcbrellneri	16	-8.46	91.1	31.47	12
4.6036e+06	M5NR	Bacteria	Actinobacteria	Actinobacteria (class)	Actinomycetales	Brevibacteriaceae	Brevibacterium	Brevibacterium mcbrellneri	21	-9.37	91.23	33.2	19
4.6036e+06	M5NR	Bacteria	Actinobacteria	Actinobacteria (class)	Actinomycetales	Brevibacteriaceae	Brevibacterium	Brevibacterium mcbrellneri	4	-10.25	70.83	50.25	2
4.6036e+06	M5NR	Bacteria	Actinobacteria	Actinobacteria (class)	Actinomycetales	Brevibacteriaceae	Brevibacterium	Brevibacterium mcbrellneri	5	-7.5	83.79	31	5
4.6036e+06	M5NR	Bacteria	Actinobacteria	Actinobacteria (class)	Actinomycetales	Catenulisporaceae	Catenulispora	Catenulispora acidiphila	14	-8.5	84.72	33	14
4.60361e+06	M5NR	Bacteria	Actinobacteria	Actinobacteria (class)	Actinomycetales	Catenulisporaceae	Catenulispora	Catenulispora acidiphila	33	-7.88	76.79	34.98	25
4.6036e+06	M5NR	Bacteria	Actinobacteria	Actinobacteria (class)	Actinomycetales	Catenulisporaceae	Catenulispora	Catenulispora acidiphila	9	-6.64	75.23	32.19	9
4.6036e+06	M5NR	Bacteria	Actinobacteria	Actinobacteria (class)	Actinomycetales	Catenulisporaceae	Catenulispora	Catenulispora acidiphila	6	-6.97	76.32	32.46	5
4.6036e+06	M5NR	Bacteria	Actinobacteria	Actinobacteria (class)	Actinomycetales	Catenulisporaceae	Catenulispora	Catenulispora acidiphila	21	-8.12	74.84	38.06	20
4.6036e+06	M5NR	Bacteria	Actinobacteria	Actinobacteria (class)	Actinomycetales	Catenulisporaceae	Catenulispora	Catenulispora acidiphila	6	-10.71	76.32	41.43	6
4.60361e+06	M5NR	Bacteria	Actinobacteria	Actinobacteria (class)	Actinomycetales	Catenulisporaceae	Catenulispora	Catenulispora acidiphila	18	-8.16	81.71	34.65	16
4.6036e+06	M5NR	Bacteria	Actinobacteria	Actinobacteria (class)	Actinomycetales	Catenulisporaceae	Catenulispora	Catenulispora acidiphila	4	-9.15	80.42	35.44	4
4.60361e+06	M5NR	Bacteria	Actinobacteria	Actinobacteria (class)	Actinomycetales	Catenulisporaceae	Catenulispora	Catenulispora acidiphila	26	-6.28	80	29.12	23
4.6036e+06	M5NR	Bacteria	Actinobacteria	Actinobacteria (class)	Actinomycetales	Catenulisporaceae	Catenulispora	Catenulispora acidiphila	14	-10.02	83.88	37.05	10
4.6036e+06	M5NR	Bacteria	Actinobacteria	Actinobacteria (class)	Actinomycetales	Catenulisporaceae	Catenulispora	Catenulispora acidiphila	40	-7.69	77.59	34.36	35
4.6036e+06	M5NR	Bacteria	Actinobacteria	Actinobacteria (class)	Actinomycetales	Cellulomonadaceae	Cellulomonas	Cellulomonas flavigena	9	-7.93	72.48	37.48	9
4.6036e+06	M5NR	Bacteria	Actinobacteria	Actinobacteria (class)	Actinomycetales	Cellulomonadaceae	Cellulomonas	Cellulomonas flavigena	9	-7.61	81.95	35.11	9
4.6036e+06	M5NR	Bacteria	Actinobacteria	Actinobacteria (class)	Actinomycetales	Cellulomonadaceae	Cellulomonas	Cellulomonas flavigena	2	-5.76	67.76	35.19	2
4.60361e+06	M5NR	Bacteria	Actinobacteria	Actinobacteria (class)	Actinomycetales	Cellulomonadaceae	Cellulomonas	Cellulomonas flavigena	10	-6.83	65.55	40.14	10
4.6036e+06	M5NR	Bacteria	Actinobacteria	Actinobacteria (class)	Actinomycetales	Cellulomonadaceae	Cellulomonas	Cellulomonas flavigena	11	-6.97	75.86	35.51	11
4.60361e+06	M5NR	Bacteria	Actinobacteria	Actinobacteria (class)	Actinomycetales	Cellulomonadaceae	Cellulomonas	Cellulomonas flavigena	22	-8.88	82.44	35.8	22
4.6036e+06	M5NR	Bacteria	Actinobacteria	Actinobacteria (class)	Actinomycetales	Cellulomonadaceae	Cellulomonas	Cellulomonas flavigena	10	-8.49	77.03	35.6	10
4.6036e+06	M5NR	Bacteria	Actinobacteria	Actinobacteria (class)	Actinomycetales	Cellulomonadaceae	Cellulomonas	Cellulomonas flavigena	29	-8.51	79.71	36	28
4.60361e+06	M5NR	Bacteria	Actinobacteria	Actinobacteria (class)	Actinomycetales	Cellulomonadaceae	Cellulomonas	Cellulomonas flavigena	28	-9.53	77.96	38.16	28
4.6036e+06	M5NR	Bacteria	Actinobacteria	Actinobacteria (class)	Actinomycetales	Cellulomonadaceae	Cellulomonas	Cellulomonas flavigena	14	-6.79	73.9	34.71	13
4.6036e+06	M5NR	Bacteria	Actinobacteria	Actinobacteria (class)	Actinomycetales	Corynebacteriaceae	Corynebacterium	Corynebacterium accolens	14	-14.39	93.76	40.52	11
4.6036e+06	M5NR	Bacteria	Actinobacteria	Actinobacteria (class)	Actinomycetales	Corynebacteriaceae	Corynebacterium	Corynebacterium accolens	36	-10.83	97.24	34.49	28
4.60361e+06	M5NR	Bacteria	Actinobacteria	Actinobacteria (class)	Actinomycetales	Corynebacteriaceae	Corynebacterium	Corynebacterium accolens	119	-10.87	94.54	34.67	110
4.60361e+06	M5NR	Bacteria	Actinobacteria	Actinobacteria (class)	Actinomycetales	Corynebacteriaceae	Corynebacterium	Corynebacterium accolens	142	-10.71	94.9	34.17	113
4.6036e+06	M5NR	Bacteria	Actinobacteria	Actinobacteria (class)	Actinomycetales	Corynebacteriaceae	Corynebacterium	Corynebacterium accolens	132	-10.76	94.09	34.73	100
4.60361e+06	M5NR	Bacteria	Actinobacteria	Actinobacteria (class)	Actinomycetales	Corynebacteriaceae	Corynebacterium	Corynebacterium accolens	102	-10.33	93.13	34.21	82
4.6036e+06	M5NR	Bacteria	Actinobacteria	Actinobacteria (class)	Actinomycetales	Corynebacteriaceae	Corynebacterium	Corynebacterium accolens	46	-11.06	95.74	34.08	34
4.6036e+06	M5NR	Bacteria	Actinobacteria	Actinobacteria (class)	Actinomycetales	Corynebacteriaceae	Corynebacterium	Corynebacterium accolens	24	-11.68	97.31	35.12	15
4.6036e+06	M5NR	Bacteria	Actinobacteria	Actinobacteria (class)	Actinomycetales	Corynebacteriaceae	Corynebacterium	Corynebacterium accolens	35	-9.74	93.54	32.42	32
4.6036e+06	M5NR	Bacteria	Actinobacteria	Actinobacteria (class)	Actinomycetales	Corynebacteriaceae	Corynebacterium	Corynebacterium accolens	66	-10.76	95.77	34.26	53
4.6036e+06	M5NR	Bacteria	Actinobacteria	Actinobacteria (class)	Actinomycetales	Corynebacteriaceae	Corynebacterium	Corynebacterium accolens	209	-9.91	95.55	33.08	159
4.6036e+06	M5NR	Bacteria	Actinobacteria	Actinobacteria (class)	Actinomycetales	Corynebacteriaceae	Corynebacterium	Corynebacterium afermentans	1	-8	96.67	30	1
4.60361e+06	M5NR	Bacteria	Actinobacteria	Actinobacteria (class)	Actinomycetales	Corynebacteriaceae	Corynebacterium	Corynebacterium afermentans	2	-7.5	100	27	1
4.60361e+06	M5NR	Bacteria	Actinobacteria	Actinobacteria (class)	Actinomycetales	Corynebacteriaceae	Corynebacterium	Corynebacterium ammoniagenes	41	-10.02	87.02	36.2	37
4.60361e+06	M5NR	Bacteria	Actinobacteria	Actinobacteria (class)	Actinomycetales	Corynebacteriaceae	Corynebacterium	Corynebacterium ammoniagenes	21	-9.58	85.7	35.23	20
4.6036e+06	M5NR	Bacteria	Actinobacteria	Actinobacteria (class)	Actinomycetales	Corynebacteriaceae	Corynebacterium	Corynebacterium ammoniagenes	13	-6.52	79.13	32.29	13
4.60361e+06	M5NR	Bacteria	Actinobacteria	Actinobacteria (class)	Actinomycetales	Corynebacteriaceae	Corynebacterium	Corynebacterium ammoniagenes	19	-11.03	86.63	36.69	19
4.6036e+06	M5NR	Bacteria	Actinobacteria	Actinobacteria (class)	Actinomycetales	Corynebacteriaceae	Corynebacterium	Corynebacterium ammoniagenes	6	-7.75	85.04	32.25	6
4.6036e+06	M5NR	Bacteria	Actinobacteria	Actinobacteria (class)	Actinomycetales	Corynebacteriaceae	Corynebacterium	Corynebacterium ammoniagenes	20	-10.16	85.3	36.91	18
4.6036e+06	M5NR	Bacteria	Actinobacteria	Actinobacteria (class)	Actinomycetales	Corynebacteriaceae	Corynebacterium	Corynebacterium ammoniagenes	2	-5	86.34	25.5	1
4.6036e+06	M5NR	Bacteria	Actinobacteria	Actinobacteria (class)	Actinomycetales	Corynebacteriaceae	Corynebacterium	Corynebacterium ammoniagenes	17	-9.14	84.24	34.94	17
4.6036e+06	M5NR	Bacteria	Actinobacteria	Actinobacteria (class)	Actinomycetales	Corynebacteriaceae	Corynebacterium	Corynebacterium ammoniagenes	34	-10.46	88.54	36.07	32
4.6036e+06	M5NR	Bacteria	Actinobacteria	Actinobacteria (class)	Actinomycetales	Corynebacteriaceae	Corynebacterium	Corynebacterium ammoniagenes	4	-9.5	81.24	37.75	4
4.6036e+06	M5NR	Bacteria	Actinobacteria	Actinobacteria (class)	Actinomycetales	Corynebacteriaceae	Corynebacterium	Corynebacterium ammoniagenes	5	-11.37	93.5	36.08	5
4.6036e+06	M5NR	Bacteria	Actinobacteria	Actinobacteria (class)	Actinomycetales	Corynebacteriaceae	Corynebacterium	Corynebacterium amycolatum	3	-8.5	88.44	31	3
4.6036e+06	M5NR	Bacteria	Actinobacteria	Actinobacteria (class)	Actinomycetales	Corynebacteriaceae	Corynebacterium	Corynebacterium amycolatum	12	-9.97	88.92	34.29	10
4.60361e+06	M5NR	Bacteria	Actinobacteria	Actinobacteria (class)	Actinomycetales	Corynebacteriaceae	Corynebacterium	Corynebacterium amycolatum	14	-9.09	87.9	33.19	12
4.6036e+06	M5NR	Bacteria	Actinobacteria	Actinobacteria (class)	Actinomycetales	Corynebacteriaceae	Corynebacterium	Corynebacterium amycolatum	40	-10.27	88.83	35.34	38
4.6036e+06	M5NR	Bacteria	Actinobacteria	Actinobacteria (class)	Actinomycetales	Corynebacteriaceae	Corynebacterium	Corynebacterium amycolatum	2	-12.5	78.73	43.75	2
4.6036e+06	M5NR	Bacteria	Actinobacteria	Actinobacteria (class)	Actinomycetales	Corynebacteriaceae	Corynebacterium	Corynebacterium amycolatum	7	-7.46	88.83	32.3	6
4.6036e+06	M5NR	Bacteria	Actinobacteria	Actinobacteria (class)	Actinomycetales	Corynebacteriaceae	Corynebacterium	Corynebacterium amycolatum	13	-11.47	87.31	38.43	13
4.60361e+06	M5NR	Bacteria	Actinobacteria	Actinobacteria (class)	Actinomycetales	Corynebacteriaceae	Corynebacterium	Corynebacterium amycolatum	21	-10.42	85.08	35.82	19
4.60361e+06	M5NR	Bacteria	Actinobacteria	Actinobacteria (class)	Actinomycetales	Corynebacteriaceae	Corynebacterium	Corynebacterium amycolatum	17	-11.24	91.4	36.2	17
4.6036e+06	M5NR	Bacteria	Actinobacteria	Actinobacteria (class)	Actinomycetales	Corynebacteriaceae	Corynebacterium	Corynebacterium amycolatum	3	-7.48	83.16	33.33	3
4.6036e+06	M5NR	Bacteria	Actinobacteria	Actinobacteria (class)	Actinomycetales	Corynebacteriaceae	Corynebacterium	Corynebacterium aurimucosum	142	-8.17	81.79	34.1	125
4.6036e+06	M5NR	Bacteria	Actinobacteria	Actinobacteria (class)	Actinomycetales	Corynebacteriaceae	Corynebacterium	Corynebacterium aurimucosum	495	-9.33	92.24	32.61	381
4.60361e+06	M5NR	Bacteria	Actinobacteria	Actinobacteria (class)	Actinomycetales	Corynebacteriaceae	Corynebacterium	Corynebacterium aurimucosum	395	-15.77	94.88	41.98	332
4.6036e+06	M5NR	Bacteria	Actinobacteria	Actinobacteria (class)	Actinomycetales	Corynebacteriaceae	Corynebacterium	Corynebacterium aurimucosum	144	-10.41	91.69	34.94	121
4.6036e+06	M5NR	Bacteria	Actinobacteria	Actinobacteria (class)	Actinomycetales	Corynebacteriaceae	Corynebacterium	Corynebacterium aurimucosum	78	-10.07	89.05	35.09	74
4.6036e+06	M5NR	Bacteria	Actinobacteria	Actinobacteria (class)	Actinomycetales	Corynebacteriaceae	Corynebacterium	Corynebacterium aurimucosum	113	-10.45	92	34.93	95
4.6036e+06	M5NR	Bacteria	Actinobacteria	Actinobacteria (class)	Actinomycetales	Corynebacteriaceae	Corynebacterium	Corynebacterium aurimucosum	416	-10.88	84.37	38.48	326
4.60361e+06	M5NR	Bacteria	Actinobacteria	Actinobacteria (class)	Actinomycetales	Corynebacteriaceae	Corynebacterium	Corynebacterium aurimucosum	259	-11.26	91.81	36.13	217
4.6036e+06	M5NR	Bacteria	Actinobacteria	Actinobacteria (class)	Actinomycetales	Corynebacteriaceae	Corynebacterium	Corynebacterium aurimucosum	27	-8.67	91.13	31.98	23
4.60361e+06	M5NR	Bacteria	Actinobacteria	Actinobacteria (class)	Actinomycetales	Corynebacteriaceae	Corynebacterium	Corynebacterium aurimucosum	340	-9.03	90.36	32.42	269
4.6036e+06	M5NR	Bacteria	Actinobacteria	Actinobacteria (class)	Actinomycetales	Corynebacteriaceae	Corynebacterium	Corynebacterium aurimucosum	52	-9.65	87.89	34.03	45
4.6036e+06	M5NR	Bacteria	Actinobacteria	Actinobacteria (class)	Actinomycetales	Corynebacteriaceae	Corynebacterium	Corynebacterium auris	1	-11	100	31	1
4.6036e+06	M5NR	Bacteria	Actinobacteria	Actinobacteria (class)	Actinomycetales	Corynebacteriaceae	Corynebacterium	Corynebacterium crenatum	1	-6	93.1	29	1
4.60361e+06	M5NR	Bacteria	Actinobacteria	Actinobacteria (class)	Actinomycetales	Corynebacteriaceae	Corynebacterium	Corynebacterium cystitidis	1	-6	96.43	28	1
4.60361e+06	M5NR	Bacteria	Actinobacteria	Actinobacteria (class)	Actinomycetales	Corynebacteriaceae	Corynebacterium	Corynebacterium diphtheriae	124	-8.84	88.79	32.38	105
4.6036e+06	M5NR	Bacteria	Actinobacteria	Actinobacteria (class)	Actinomycetales	Corynebacteriaceae	Corynebacterium	Corynebacterium diphtheriae	140	-7.47	88.56	30.35	128
4.6036e+06	M5NR	Bacteria	Actinobacteria	Actinobacteria (class)	Actinomycetales	Corynebacteriaceae	Corynebacterium	Corynebacterium diphtheriae	13	-7.32	89.18	30.45	12
4.6036e+06	M5NR	Bacteria	Actinobacteria	Actinobacteria (class)	Actinomycetales	Corynebacteriaceae	Corynebacterium	Corynebacterium diphtheriae	35	-6.86	84.62	30.97	30
4.6036e+06	M5NR	Bacteria	Actinobacteria	Actinobacteria (class)	Actinomycetales	Corynebacteriaceae	Corynebacterium	Corynebacterium diphtheriae	121	-9.1	90.42	31.64	104
4.6036e+06	M5NR	Bacteria	Actinobacteria	Actinobacteria (class)	Actinomycetales	Corynebacteriaceae	Corynebacterium	Corynebacterium diphtheriae	51	-8.4	83.15	33.84	47
4.6036e+06	M5NR	Bacteria	Actinobacteria	Actinobacteria (class)	Actinomycetales	Corynebacteriaceae	Corynebacterium	Corynebacterium diphtheriae	36	-12.23	92.53	36.37	32
4.6036e+06	M5NR	Bacteria	Actinobacteria	Actinobacteria (class)	Actinomycetales	Corynebacteriaceae	Corynebacterium	Corynebacterium diphtheriae	19	-8.03	84.26	32.41	18
4.6036e+06	M5NR	Bacteria	Actinobacteria	Actinobacteria (class)	Actinomycetales	Corynebacteriaceae	Corynebacterium	Corynebacterium diphtheriae	48	-7.95	83.25	32.52	46
4.60361e+06	M5NR	Bacteria	Actinobacteria	Actinobacteria (class)	Actinomycetales	Corynebacteriaceae	Corynebacterium	Corynebacterium diphtheriae	153	-10.4	89.19	35.33	136
4.60361e+06	M5NR	Bacteria	Actinobacteria	Actinobacteria (class)	Actinomycetales	Corynebacteriaceae	Corynebacterium	Corynebacterium diphtheriae	116	-12.11	92.22	36.65	100
4.6036e+06	M5NR	Bacteria	Actinobacteria	Actinobacteria (class)	Actinomycetales	Corynebacteriaceae	Corynebacterium	Corynebacterium efficiens	72	-8.65	83.24	34.42	48
4.6036e+06	M5NR	Bacteria	Actinobacteria	Actinobacteria (class)	Actinomycetales	Corynebacteriaceae	Corynebacterium	Corynebacterium efficiens	349	-9.37	86.1	35.15	198
4.6036e+06	M5NR	Bacteria	Actinobacteria	Actinobacteria (class)	Actinomycetales	Corynebacteriaceae	Corynebacterium	Corynebacterium efficiens	82	-10.03	87.83	35.08	22
4.6036e+06	M5NR	Bacteria	Actinobacteria	Actinobacteria (class)	Actinomycetales	Corynebacteriaceae	Corynebacterium	Corynebacterium efficiens	191	-9.76	84.96	35.43	134
4.6036e+06	M5NR	Bacteria	Actinobacteria	Actinobacteria (class)	Actinomycetales	Corynebacteriaceae	Corynebacterium	Corynebacterium efficiens	187	-8.99	88.02	32.91	52
4.60361e+06	M5NR	Bacteria	Actinobacteria	Actinobacteria (class)	Actinomycetales	Corynebacteriaceae	Corynebacterium	Corynebacterium efficiens	347	-8.2	86.98	31.74	167
4.60361e+06	M5NR	Bacteria	Actinobacteria	Actinobacteria (class)	Actinomycetales	Corynebacteriaceae	Corynebacterium	Corynebacterium efficiens	256	-8.77	85.34	33.8	111
4.6036e+06	M5NR	Bacteria	Actinobacteria	Actinobacteria (class)	Actinomycetales	Corynebacteriaceae	Corynebacterium	Corynebacterium efficiens	67	-9.39	86.61	34.76	26
4.60361e+06	M5NR	Bacteria	Actinobacteria	Actinobacteria (class)	Actinomycetales	Corynebacteriaceae	Corynebacterium	Corynebacterium efficiens	235	-9.77	90.51	33.72	91
4.6036e+06	M5NR	Bacteria	Actinobacteria	Actinobacteria (class)	Actinomycetales	Corynebacteriaceae	Corynebacterium	Corynebacterium efficiens	137	-8.3	88.55	32.15	69
4.6036e+06	M5NR	Bacteria	Actinobacteria	Actinobacteria (class)	Actinomycetales	Corynebacteriaceae	Corynebacterium	Corynebacterium efficiens	85	-8.57	86.59	32.84	37
4.6036e+06	M5NR	Bacteria	Actinobacteria	Actinobacteria (class)	Actinomycetales	Corynebacteriaceae	Corynebacterium	Corynebacterium flavescens	1	-17	79.25	53	1
4.6036e+06	M5NR	Bacteria	Actinobacteria	Actinobacteria (class)	Actinomycetales	Corynebacteriaceae	Corynebacterium	Corynebacterium genitalium	32	-9.6	85.04	35.52	31
4.6036e+06	M5NR	Bacteria	Actinobacteria	Actinobacteria (class)	Actinomycetales	Corynebacteriaceae	Corynebacterium	Corynebacterium genitalium	155	-9.28	85.8	34.68	142
4.60361e+06	M5NR	Bacteria	Actinobacteria	Actinobacteria (class)	Actinomycetales	Corynebacteriaceae	Corynebacterium	Corynebacterium genitalium	103	-8.89	85.12	34.21	91
4.6036e+06	M5NR	Bacteria	Actinobacteria	Actinobacteria (class)	Actinomycetales	Corynebacteriaceae	Corynebacterium	Corynebacterium genitalium	72	-9.92	87.04	35.35	65
4.6036e+06	M5NR	Bacteria	Actinobacteria	Actinobacteria (class)	Actinomycetales	Corynebacteriaceae	Corynebacterium	Corynebacterium genitalium	17	-9.04	87.12	33.26	16
4.60361e+06	M5NR	Bacteria	Actinobacteria	Actinobacteria (class)	Actinomycetales	Corynebacteriaceae	Corynebacterium	Corynebacterium genitalium	87	-9.53	85.76	34.79	78
4.6036e+06	M5NR	Bacteria	Actinobacteria	Actinobacteria (class)	Actinomycetales	Corynebacteriaceae	Corynebacterium	Corynebacterium genitalium	46	-8.79	85.45	33.56	42
4.6036e+06	M5NR	Bacteria	Actinobacteria	Actinobacteria (class)	Actinomycetales	Corynebacteriaceae	Corynebacterium	Corynebacterium genitalium	53	-8.88	85.19	34.29	48
4.6036e+06	M5NR	Bacteria	Actinobacteria	Actinobacteria (class)	Actinomycetales	Corynebacteriaceae	Corynebacterium	Corynebacterium genitalium	10	-10.25	82.65	37.14	10
4.60361e+06	M5NR	Bacteria	Actinobacteria	Actinobacteria (class)	Actinomycetales	Corynebacteriaceae	Corynebacterium	Corynebacterium genitalium	106	-9.75	85.24	35.65	91
4.6036e+06	M5NR	Bacteria	Actinobacteria	Actinobacteria (class)	Actinomycetales	Corynebacteriaceae	Corynebacterium	Corynebacterium genitalium	37	-10.32	88.13	35.42	33
4.6036e+06	M5NR	Bacteria	Actinobacteria	Actinobacteria (class)	Actinomycetales	Corynebacteriaceae	Corynebacterium	Corynebacterium glucuronolyticum	8	-11.19	86.99	38.41	8
4.6036e+06	M5NR	Bacteria	Actinobacteria	Actinobacteria (class)	Actinomycetales	Corynebacteriaceae	Corynebacterium	Corynebacterium glucuronolyticum	50	-9.55	87.45	35.03	49
4.6036e+06	M5NR	Bacteria	Actinobacteria	Actinobacteria (class)	Actinomycetales	Corynebacteriaceae	Corynebacterium	Corynebacterium glucuronolyticum	1	-23	100	55	1
4.60361e+06	M5NR	Bacteria	Actinobacteria	Actinobacteria (class)	Actinomycetales	Corynebacteriaceae	Corynebacterium	Corynebacterium glucuronolyticum	58	-8.01	89.32	31.08	50
4.6036e+06	M5NR	Bacteria	Actinobacteria	Actinobacteria (class)	Actinomycetales	Corynebacteriaceae	Corynebacterium	Corynebacterium glucuronolyticum	29	-9.25	87.35	35.32	29
4.60361e+06	M5NR	Bacteria	Actinobacteria	Actinobacteria (class)	Actinomycetales	Corynebacteriaceae	Corynebacterium	Corynebacterium glucuronolyticum	27	-10.58	88.08	36.1	24
4.6036e+06	M5NR	Bacteria	Actinobacteria	Actinobacteria (class)	Actinomycetales	Corynebacteriaceae	Corynebacterium	Corynebacterium glucuronolyticum	16	-8.06	93.62	30.16	13
4.6036e+06	M5NR	Bacteria	Actinobacteria	Actinobacteria (class)	Actinomycetales	Corynebacteriaceae	Corynebacterium	Corynebacterium glucuronolyticum	10	-7.01	86.19	29.81	9
4.6036e+06	M5NR	Bacteria	Actinobacteria	Actinobacteria (class)	Actinomycetales	Corynebacteriaceae	Corynebacterium	Corynebacterium glucuronolyticum	8	-11.25	86.23	38.18	7
4.6036e+06	M5NR	Bacteria	Actinobacteria	Actinobacteria (class)	Actinomycetales	Corynebacteriaceae	Corynebacterium	Corynebacterium glucuronolyticum	8	-11.39	88.06	38.74	8
4.60361e+06	M5NR	Bacteria	Actinobacteria	Actinobacteria (class)	Actinomycetales	Corynebacteriaceae	Corynebacterium	Corynebacterium glucuronolyticum	30	-9.22	86.56	34.25	29
4.6036e+06	M5NR	Bacteria	Actinobacteria	Actinobacteria (class)	Actinomycetales	Corynebacteriaceae	Corynebacterium	Corynebacterium glutamicum	44	-8.09	78.51	35.59	43
4.6036e+06	M5NR	Bacteria	Actinobacteria	Actinobacteria (class)	Actinomycetales	Corynebacteriaceae	Corynebacterium	Corynebacterium glutamicum	39	-9.07	82.09	34.85	37
4.60361e+06	M5NR	Bacteria	Actinobacteria	Actinobacteria (class)	Actinomycetales	Corynebacteriaceae	Corynebacterium	Corynebacterium glutamicum	109	-11.22	87.59	38.04	109
4.6036e+06	M5NR	Bacteria	Actinobacteria	Actinobacteria (class)	Actinomycetales	Corynebacteriaceae	Corynebacterium	Corynebacterium glutamicum	135	-9.54	84.99	35.46	124
4.6036e+06	M5NR	Bacteria	Actinobacteria	Actinobacteria (class)	Actinomycetales	Corynebacteriaceae	Corynebacterium	Corynebacterium glutamicum	19	-9.33	93.94	30.7	19
4.6036e+06	M5NR	Bacteria	Actinobacteria	Actinobacteria (class)	Actinomycetales	Corynebacteriaceae	Corynebacterium	Corynebacterium glutamicum	214	-11.21	87.93	36.55	200
4.6036e+06	M5NR	Bacteria	Actinobacteria	Actinobacteria (class)	Actinomycetales	Corynebacteriaceae	Corynebacterium	Corynebacterium glutamicum	65	-8.35	83.97	32.05	65
4.6036e+06	M5NR	Bacteria	Actinobacteria	Actinobacteria (class)	Actinomycetales	Corynebacteriaceae	Corynebacterium	Corynebacterium glutamicum	59	-8.14	87.77	32.54	56
4.6036e+06	M5NR	Bacteria	Actinobacteria	Actinobacteria (class)	Actinomycetales	Corynebacteriaceae	Corynebacterium	Corynebacterium glutamicum	25	-8.98	82.95	33.98	25
4.60361e+06	M5NR	Bacteria	Actinobacteria	Actinobacteria (class)	Actinomycetales	Corynebacteriaceae	Corynebacterium	Corynebacterium glutamicum	158	-10.35	84.92	36.8	138
4.60361e+06	M5NR	Bacteria	Actinobacteria	Actinobacteria (class)	Actinomycetales	Corynebacteriaceae	Corynebacterium	Corynebacterium glutamicum	142	-9.79	87.47	34.33	131
4.6036e+06	M5NR	Bacteria	Actinobacteria	Actinobacteria (class)	Actinomycetales	Corynebacteriaceae	Corynebacterium	Corynebacterium jeikeium	58	-12.31	90.24	38.36	48
4.6036e+06	M5NR	Bacteria	Actinobacteria	Actinobacteria (class)	Actinomycetales	Corynebacteriaceae	Corynebacterium	Corynebacterium jeikeium	70	-11.4	90.73	36.43	52
4.60361e+06	M5NR	Bacteria	Actinobacteria	Actinobacteria (class)	Actinomycetales	Corynebacteriaceae	Corynebacterium	Corynebacterium jeikeium	153	-9.78	93.66	33.6	115
4.6036e+06	M5NR	Bacteria	Actinobacteria	Actinobacteria (class)	Actinomycetales	Corynebacteriaceae	Corynebacterium	Corynebacterium jeikeium	36	-9.85	87.39	34.68	23
4.6036e+06	M5NR	Bacteria	Actinobacteria	Actinobacteria (class)	Actinomycetales	Corynebacteriaceae	Corynebacterium	Corynebacterium jeikeium	282	-12.53	94.04	36.26	174
4.6036e+06	M5NR	Bacteria	Actinobacteria	Actinobacteria (class)	Actinomycetales	Corynebacteriaceae	Corynebacterium	Corynebacterium jeikeium	36	-7.75	91.91	30.24	31
4.60361e+06	M5NR	Bacteria	Actinobacteria	Actinobacteria (class)	Actinomycetales	Corynebacteriaceae	Corynebacterium	Corynebacterium jeikeium	138	-10.65	91.5	35.69	95
4.6036e+06	M5NR	Bacteria	Actinobacteria	Actinobacteria (class)	Actinomycetales	Corynebacteriaceae	Corynebacterium	Corynebacterium jeikeium	132	-10.49	91.06	35.05	59
4.6036e+06	M5NR	Bacteria	Actinobacteria	Actinobacteria (class)	Actinomycetales	Corynebacteriaceae	Corynebacterium	Corynebacterium jeikeium	143	-9.67	94.39	32.76	119
4.6036e+06	M5NR	Bacteria	Actinobacteria	Actinobacteria (class)	Actinomycetales	Corynebacteriaceae	Corynebacterium	Corynebacterium jeikeium	40	-7.76	92.33	30.89	16
4.60361e+06	M5NR	Bacteria	Actinobacteria	Actinobacteria (class)	Actinomycetales	Corynebacteriaceae	Corynebacterium	Corynebacterium jeikeium	189	-8.79	91.75	31.94	144
4.6036e+06	M5NR	Bacteria	Actinobacteria	Actinobacteria (class)	Actinomycetales	Corynebacteriaceae	Corynebacterium	Corynebacterium kroppenstedtii	31	-12.98	94.36	37.8	28
4.6036e+06	M5NR	Bacteria	Actinobacteria	Actinobacteria (class)	Actinomycetales	Corynebacteriaceae	Corynebacterium	Corynebacterium kroppenstedtii	40	-11.21	97.5	34.26	35
4.6036e+06	M5NR	Bacteria	Actinobacteria	Actinobacteria (class)	Actinomycetales	Corynebacteriaceae	Corynebacterium	Corynebacterium kroppenstedtii	135	-12.06	93.18	36.99	123
4.60361e+06	M5NR	Bacteria	Actinobacteria	Actinobacteria (class)	Actinomycetales	Corynebacteriaceae	Corynebacterium	Corynebacterium kroppenstedtii	83	-11.42	94.03	35.68	77
4.60361e+06	M5NR	Bacteria	Actinobacteria	Actinobacteria (class)	Actinomycetales	Corynebacteriaceae	Corynebacterium	Corynebacterium kroppenstedtii	80	-10.59	94.9	34.15	73
4.6036e+06	M5NR	Bacteria	Actinobacteria	Actinobacteria (class)	Actinomycetales	Corynebacteriaceae	Corynebacterium	Corynebacterium kroppenstedtii	68	-12.19	94.45	37.41	64
4.6036e+06	M5NR	Bacteria	Actinobacteria	Actinobacteria (class)	Actinomycetales	Corynebacteriaceae	Corynebacterium	Corynebacterium kroppenstedtii	14	-11.75	94.24	36.65	14
4.60361e+06	M5NR	Bacteria	Actinobacteria	Actinobacteria (class)	Actinomycetales	Corynebacteriaceae	Corynebacterium	Corynebacterium kroppenstedtii	60	-11.19	93.63	35.32	55
4.6036e+06	M5NR	Bacteria	Actinobacteria	Actinobacteria (class)	Actinomycetales	Corynebacteriaceae	Corynebacterium	Corynebacterium kroppenstedtii	35	-12.07	95.67	35.63	31
4.6036e+06	M5NR	Bacteria	Actinobacteria	Actinobacteria (class)	Actinomycetales	Corynebacteriaceae	Corynebacterium	Corynebacterium kroppenstedtii	12	-9.3	93.37	32.19	12
4.6036e+06	M5NR	Bacteria	Actinobacteria	Actinobacteria (class)	Actinomycetales	Corynebacteriaceae	Corynebacterium	Corynebacterium kroppenstedtii	14	-10.76	91.44	36.08	11
4.6036e+06	M5NR	Bacteria	Actinobacteria	Actinobacteria (class)	Actinomycetales	Corynebacteriaceae	Corynebacterium	Corynebacterium lipophiloflavum	44	-8.99	83.53	35.15	38
4.6036e+06	M5NR	Bacteria	Actinobacteria	Actinobacteria (class)	Actinomycetales	Corynebacteriaceae	Corynebacterium	Corynebacterium lipophiloflavum	18	-9.71	83.51	35.19	17
4.6036e+06	M5NR	Bacteria	Actinobacteria	Actinobacteria (class)	Actinomycetales	Corynebacteriaceae	Corynebacterium	Corynebacterium lipophiloflavum	60	-10.24	83.81	36.51	53
4.6036e+06	M5NR	Bacteria	Actinobacteria	Actinobacteria (class)	Actinomycetales	Corynebacteriaceae	Corynebacterium	Corynebacterium lipophiloflavum	171	-9.19	85.75	34.47	151
4.60361e+06	M5NR	Bacteria	Actinobacteria	Actinobacteria (class)	Actinomycetales	Corynebacteriaceae	Corynebacterium	Corynebacterium lipophiloflavum	135	-9.63	85.11	35.41	118
4.6036e+06	M5NR	Bacteria	Actinobacteria	Actinobacteria (class)	Actinomycetales	Corynebacteriaceae	Corynebacterium	Corynebacterium lipophiloflavum	33	-9.94	86.1	36.46	31
4.6036e+06	M5NR	Bacteria	Actinobacteria	Actinobacteria (class)	Actinomycetales	Corynebacteriaceae	Corynebacterium	Corynebacterium lipophiloflavum	93	-8.16	85.21	33.26	93
4.60361e+06	M5NR	Bacteria	Actinobacteria	Actinobacteria (class)	Actinomycetales	Corynebacteriaceae	Corynebacterium	Corynebacterium lipophiloflavum	93	-8.61	86.93	33.19	85
4.6036e+06	M5NR	Bacteria	Actinobacteria	Actinobacteria (class)	Actinomycetales	Corynebacteriaceae	Corynebacterium	Corynebacterium lipophiloflavum	59	-8.55	86.12	33.99	56
4.6036e+06	M5NR	Bacteria	Actinobacteria	Actinobacteria (class)	Actinomycetales	Corynebacteriaceae	Corynebacterium	Corynebacterium lipophiloflavum	26	-10.26	87.71	35.03	23
4.60361e+06	M5NR	Bacteria	Actinobacteria	Actinobacteria (class)	Actinomycetales	Corynebacteriaceae	Corynebacterium	Corynebacterium lipophiloflavum	198	-9.39	85.8	35.15	168
4.60361e+06	M5NR	Bacteria	Actinobacteria	Actinobacteria (class)	Actinomycetales	Corynebacteriaceae	Corynebacterium	Corynebacterium mastitidis	1	-5	92	25	1
4.6036e+06	M5NR	Bacteria	Actinobacteria	Actinobacteria (class)	Actinomycetales	Corynebacteriaceae	Corynebacterium	Corynebacterium matruchotii	7	-13.03	87.51	41.74	7
4.6036e+06	M5NR	Bacteria	Actinobacteria	Actinobacteria (class)	Actinomycetales	Corynebacteriaceae	Corynebacterium	Corynebacterium matruchotii	31	-11.38	90.62	36.94	27
4.6036e+06	M5NR	Bacteria	Actinobacteria	Actinobacteria (class)	Actinomycetales	Corynebacteriaceae	Corynebacterium	Corynebacterium matruchotii	19	-9.31	84.85	34.25	19
4.6036e+06	M5NR	Bacteria	Actinobacteria	Actinobacteria (class)	Actinomycetales	Corynebacteriaceae	Corynebacterium	Corynebacterium matruchotii	20	-12.41	99.2	36.05	16
4.6036e+06	M5NR	Bacteria	Actinobacteria	Actinobacteria (class)	Actinomycetales	Corynebacteriaceae	Corynebacterium	Corynebacterium matruchotii	9	-10.24	81.93	35.76	9
4.6036e+06	M5NR	Bacteria	Actinobacteria	Actinobacteria (class)	Actinomycetales	Corynebacteriaceae	Corynebacterium	Corynebacterium matruchotii	16	-11.75	94.25	36.75	14
4.60361e+06	M5NR	Bacteria	Actinobacteria	Actinobacteria (class)	Actinomycetales	Corynebacteriaceae	Corynebacterium	Corynebacterium matruchotii	22	-8.46	84.68	33.42	22
4.6036e+06	M5NR	Bacteria	Actinobacteria	Actinobacteria (class)	Actinomycetales	Corynebacteriaceae	Corynebacterium	Corynebacterium matruchotii	2	-12.5	97.81	35.6	2
4.60361e+06	M5NR	Bacteria	Actinobacteria	Actinobacteria (class)	Actinomycetales	Corynebacteriaceae	Corynebacterium	Corynebacterium matruchotii	36	-9.65	91.92	33.79	32
4.6036e+06	M5NR	Bacteria	Actinobacteria	Actinobacteria (class)	Actinomycetales	Corynebacteriaceae	Corynebacterium	Corynebacterium matruchotii	3	-5.67	73.19	29.92	3
4.60361e+06	M5NR	Bacteria	Actinobacteria	Actinobacteria (class)	Actinomycetales	Corynebacteriaceae	Corynebacterium	Corynebacterium matruchotii	16	-7.59	84.31	33.17	16
4.60361e+06	M5NR	Bacteria	Actinobacteria	Actinobacteria (class)	Actinomycetales	Corynebacteriaceae	Corynebacterium	Corynebacterium mycetoides	1	-8	100	30	1
4.6036e+06	M5NR	Bacteria	Actinobacteria	Actinobacteria (class)	Actinomycetales	Corynebacteriaceae	Corynebacterium	Corynebacterium nephridii	1	-5	78.57	28	1
4.60361e+06	M5NR	Bacteria	Actinobacteria	Actinobacteria (class)	Actinomycetales	Corynebacteriaceae	Corynebacterium	Corynebacterium nephridii	1	-9	87.1	31	1
4.60361e+06	M5NR	Bacteria	Actinobacteria	Actinobacteria (class)	Actinomycetales	Corynebacteriaceae	Corynebacterium	Corynebacterium pseudodiphtheriticum	1	-16	100	42	1
4.6036e+06	M5NR	Bacteria	Actinobacteria	Actinobacteria (class)	Actinomycetales	Corynebacteriaceae	Corynebacterium	Corynebacterium pseudogenitalium	103	-10.86	96.14	33.84	62
4.6036e+06	M5NR	Bacteria	Actinobacteria	Actinobacteria (class)	Actinomycetales	Corynebacteriaceae	Corynebacterium	Corynebacterium pseudogenitalium	89	-10.86	95.59	34.09	26
4.6036e+06	M5NR	Bacteria	Actinobacteria	Actinobacteria (class)	Actinomycetales	Corynebacteriaceae	Corynebacterium	Corynebacterium pseudogenitalium	142	-10.63	91.61	34.97	71
4.6036e+06	M5NR	Bacteria	Actinobacteria	Actinobacteria (class)	Actinomycetales	Corynebacteriaceae	Corynebacterium	Corynebacterium pseudogenitalium	234	-11.54	93.37	36.08	73
4.6036e+06	M5NR	Bacteria	Actinobacteria	Actinobacteria (class)	Actinomycetales	Corynebacteriaceae	Corynebacterium	Corynebacterium pseudogenitalium	458	-10.78	94.62	34.7	228
4.6036e+06	M5NR	Bacteria	Actinobacteria	Actinobacteria (class)	Actinomycetales	Corynebacteriaceae	Corynebacterium	Corynebacterium pseudogenitalium	110	-10.59	92.5	35.14	22
4.60361e+06	M5NR	Bacteria	Actinobacteria	Actinobacteria (class)	Actinomycetales	Corynebacteriaceae	Corynebacterium	Corynebacterium pseudogenitalium	461	-10.72	93.28	34.61	219
4.60361e+06	M5NR	Bacteria	Actinobacteria	Actinobacteria (class)	Actinomycetales	Corynebacteriaceae	Corynebacterium	Corynebacterium pseudogenitalium	236	-10.27	95.69	33.33	143
4.6036e+06	M5NR	Bacteria	Actinobacteria	Actinobacteria (class)	Actinomycetales	Corynebacteriaceae	Corynebacterium	Corynebacterium pseudogenitalium	347	-11.14	96.18	34.51	231
4.60361e+06	M5NR	Bacteria	Actinobacteria	Actinobacteria (class)	Actinomycetales	Corynebacteriaceae	Corynebacterium	Corynebacterium pseudogenitalium	297	-10.94	94.68	34.44	138
4.6036e+06	M5NR	Bacteria	Actinobacteria	Actinobacteria (class)	Actinomycetales	Corynebacteriaceae	Corynebacterium	Corynebacterium pseudogenitalium	94	-9.53	94.11	32.23	45
4.6036e+06	M5NR	Bacteria	Actinobacteria	Actinobacteria (class)	Actinomycetales	Corynebacteriaceae	Corynebacterium	Corynebacterium pseudotuberculosis	12	-8.85	81.74	34.61	11
4.60361e+06	M5NR	Bacteria	Actinobacteria	Actinobacteria (class)	Actinomycetales	Corynebacteriaceae	Corynebacterium	Corynebacterium pseudotuberculosis	34	-8.64	81.24	35.55	34
4.60361e+06	M5NR	Bacteria	Actinobacteria	Actinobacteria (class)	Actinomycetales	Corynebacteriaceae	Corynebacterium	Corynebacterium pseudotuberculosis	53	-8.7	83.85	34.74	51
4.6036e+06	M5NR	Bacteria	Actinobacteria	Actinobacteria (class)	Actinomycetales	Corynebacteriaceae	Corynebacterium	Corynebacterium pseudotuberculosis	7	-16.96	97.35	42.92	6
4.6036e+06	M5NR	Bacteria	Actinobacteria	Actinobacteria (class)	Actinomycetales	Corynebacteriaceae	Corynebacterium	Corynebacterium pseudotuberculosis	12	-7.15	84.83	31.12	12
4.60361e+06	M5NR	Bacteria	Actinobacteria	Actinobacteria (class)	Actinomycetales	Corynebacteriaceae	Corynebacterium	Corynebacterium pseudotuberculosis	31	-9.89	81.74	36.34	28
4.6036e+06	M5NR	Bacteria	Actinobacteria	Actinobacteria (class)	Actinomycetales	Corynebacteriaceae	Corynebacterium	Corynebacterium pseudotuberculosis	10	-5.48	85.69	27.13	10
4.6036e+06	M5NR	Bacteria	Actinobacteria	Actinobacteria (class)	Actinomycetales	Corynebacteriaceae	Corynebacterium	Corynebacterium pseudotuberculosis	30	-11.7	90.48	36.25	30
4.6036e+06	M5NR	Bacteria	Actinobacteria	Actinobacteria (class)	Actinomycetales	Corynebacteriaceae	Corynebacterium	Corynebacterium pseudotuberculosis	62	-10.7	82.31	38.31	62
4.6036e+06	M5NR	Bacteria	Actinobacteria	Actinobacteria (class)	Actinomycetales	Corynebacteriaceae	Corynebacterium	Corynebacterium pseudotuberculosis	13	-7.92	89.97	30.54	13
4.6036e+06	M5NR	Bacteria	Actinobacteria	Actinobacteria (class)	Actinomycetales	Corynebacteriaceae	Corynebacterium	Corynebacterium pseudotuberculosis	9	-8.05	76.59	35.55	9
4.6036e+06	M5NR	Bacteria	Actinobacteria	Actinobacteria (class)	Actinomycetales	Corynebacteriaceae	Corynebacterium	Corynebacterium resistens	24	-12.64	93.34	36.58	21
4.6036e+06	M5NR	Bacteria	Actinobacteria	Actinobacteria (class)	Actinomycetales	Corynebacteriaceae	Corynebacterium	Corynebacterium resistens	5	-12.27	85.57	42.63	5
4.6036e+06	M5NR	Bacteria	Actinobacteria	Actinobacteria (class)	Actinomycetales	Corynebacteriaceae	Corynebacterium	Corynebacterium resistens	1	-11	86.49	37	1
4.60361e+06	M5NR	Bacteria	Actinobacteria	Actinobacteria (class)	Actinomycetales	Corynebacteriaceae	Corynebacterium	Corynebacterium resistens	11	-9.32	89.64	33.5	10
4.6036e+06	M5NR	Bacteria	Actinobacteria	Actinobacteria (class)	Actinomycetales	Corynebacteriaceae	Corynebacterium	Corynebacterium resistens	3	-9.42	82.83	35.08	3
4.60361e+06	M5NR	Bacteria	Actinobacteria	Actinobacteria (class)	Actinomycetales	Corynebacteriaceae	Corynebacterium	Corynebacterium resistens	27	-11.65	91.45	37.59	24
4.6036e+06	M5NR	Bacteria	Actinobacteria	Actinobacteria (class)	Actinomycetales	Corynebacteriaceae	Corynebacterium	Corynebacterium resistens	6	-8.07	91.44	30.38	5
4.6036e+06	M5NR	Bacteria	Actinobacteria	Actinobacteria (class)	Actinomycetales	Corynebacteriaceae	Corynebacterium	Corynebacterium resistens	9	-11.61	88.38	37.6	9
4.6036e+06	M5NR	Bacteria	Actinobacteria	Actinobacteria (class)	Actinomycetales	Corynebacteriaceae	Corynebacterium	Corynebacterium resistens	1	-5	67.74	31	1
4.60361e+06	M5NR	Bacteria	Actinobacteria	Actinobacteria (class)	Actinomycetales	Corynebacteriaceae	Corynebacterium	Corynebacterium resistens	15	-10.22	83.92	36.06	13
4.6036e+06	M5NR	Bacteria	Actinobacteria	Actinobacteria (class)	Actinomycetales	Corynebacteriaceae	Corynebacterium	Corynebacterium resistens	4	-11	84.07	37.5	4
4.6036e+06	M5NR	Bacteria	Actinobacteria	Actinobacteria (class)	Actinomycetales	Corynebacteriaceae	Corynebacterium	Corynebacterium sp.	3	-6	87.18	26.67	2
4.6036e+06	M5NR	Bacteria	Actinobacteria	Actinobacteria (class)	Actinomycetales	Corynebacteriaceae	Corynebacterium	Corynebacterium sp.	2	-7.67	91.4	29.33	2
4.6036e+06	M5NR	Bacteria	Actinobacteria	Actinobacteria (class)	Actinomycetales	Corynebacteriaceae	Corynebacterium	Corynebacterium sp.	1	-17	100	37	1
4.6036e+06	M5NR	Bacteria	Actinobacteria	Actinobacteria (class)	Actinomycetales	Corynebacteriaceae	Corynebacterium	Corynebacterium sp.	2	-17.5	88.54	48.5	2
4.60361e+06	M5NR	Bacteria	Actinobacteria	Actinobacteria (class)	Actinomycetales	Corynebacteriaceae	Corynebacterium	Corynebacterium sp.	4	-15.67	93.88	41.67	2
4.60361e+06	M5NR	Bacteria	Actinobacteria	Actinobacteria (class)	Actinomycetales	Corynebacteriaceae	Corynebacterium	Corynebacterium sp.	3	-10.33	97.53	32.67	2
4.60361e+06	M5NR	Bacteria	Actinobacteria	Actinobacteria (class)	Actinomycetales	Corynebacteriaceae	Corynebacterium	Corynebacterium sp.	4	-6.17	94.91	27.33	3
4.6036e+06	M5NR	Bacteria	Actinobacteria	Actinobacteria (class)	Actinomycetales	Corynebacteriaceae	Corynebacterium	Corynebacterium sp. L2-79-05	3	-6.5	90.39	27	2
4.6036e+06	M5NR	Bacteria	Actinobacteria	Actinobacteria (class)	Actinomycetales	Corynebacteriaceae	Corynebacterium	Corynebacterium sp. L2-79-05	2	-8	93.55	28.5	2
4.60361e+06	M5NR	Bacteria	Actinobacteria	Actinobacteria (class)	Actinomycetales	Corynebacteriaceae	Corynebacterium	Corynebacterium sp. L2-79-05	4	-5.8	95.57	26.5	3
4.6036e+06	M5NR	Bacteria	Actinobacteria	Actinobacteria (class)	Actinomycetales	Corynebacteriaceae	Corynebacterium	Corynebacterium sp. L2-79-05	1	-17	100	37	1
4.6036e+06	M5NR	Bacteria	Actinobacteria	Actinobacteria (class)	Actinomycetales	Corynebacteriaceae	Corynebacterium	Corynebacterium sp. L2-79-05	2	-17.5	88.54	48.5	2
4.60361e+06	M5NR	Bacteria	Actinobacteria	Actinobacteria (class)	Actinomycetales	Corynebacteriaceae	Corynebacterium	Corynebacterium sp. L2-79-05	2	-20	98.89	47	1
4.60361e+06	M5NR	Bacteria	Actinobacteria	Actinobacteria (class)	Actinomycetales	Corynebacteriaceae	Corynebacterium	Corynebacterium sp. L2-79-05	3	-10.33	97.53	32.67	2
4.6036e+06	M5NR	Bacteria	Actinobacteria	Actinobacteria (class)	Actinomycetales	Corynebacteriaceae	Corynebacterium	Corynebacterium sp. P-1	1	-5	78.12	32	1
4.6036e+06	M5NR	Bacteria	Actinobacteria	Actinobacteria (class)	Actinomycetales	Corynebacteriaceae	Corynebacterium	Corynebacterium stationis	1	-7	84.38	32	1
4.6036e+06	M5NR	Bacteria	Actinobacteria	Actinobacteria (class)	Actinomycetales	Corynebacteriaceae	Corynebacterium	Corynebacterium stationis	1	-12	85.71	42	1
4.60361e+06	M5NR	Bacteria	Actinobacteria	Actinobacteria (class)	Actinomycetales	Corynebacteriaceae	Corynebacterium	Corynebacterium striatum	38	-8.28	90.84	30.8	38
4.6036e+06	M5NR	Bacteria	Actinobacteria	Actinobacteria (class)	Actinomycetales	Corynebacteriaceae	Corynebacterium	Corynebacterium striatum	14	-8.13	93.41	30.5	13
4.6036e+06	M5NR	Bacteria	Actinobacteria	Actinobacteria (class)	Actinomycetales	Corynebacteriaceae	Corynebacterium	Corynebacterium striatum	39	-12.75	93.86	38.08	38
4.6036e+06	M5NR	Bacteria	Actinobacteria	Actinobacteria (class)	Actinomycetales	Corynebacteriaceae	Corynebacterium	Corynebacterium striatum	22	-10.94	87.38	36.82	20
4.6036e+06	M5NR	Bacteria	Actinobacteria	Actinobacteria (class)	Actinomycetales	Corynebacteriaceae	Corynebacterium	Corynebacterium striatum	15	-8.58	86.87	33.82	15
4.6036e+06	M5NR	Bacteria	Actinobacteria	Actinobacteria (class)	Actinomycetales	Corynebacteriaceae	Corynebacterium	Corynebacterium striatum	15	-10.26	90.78	34.49	15
4.6036e+06	M5NR	Bacteria	Actinobacteria	Actinobacteria (class)	Actinomycetales	Corynebacteriaceae	Corynebacterium	Corynebacterium striatum	10	-9.88	88.56	32.39	10
4.6036e+06	M5NR	Bacteria	Actinobacteria	Actinobacteria (class)	Actinomycetales	Corynebacteriaceae	Corynebacterium	Corynebacterium striatum	3	-9.89	96.92	33.83	3
4.60361e+06	M5NR	Bacteria	Actinobacteria	Actinobacteria (class)	Actinomycetales	Corynebacteriaceae	Corynebacterium	Corynebacterium striatum	54	-11.05	93.61	35.34	49
4.60361e+06	M5NR	Bacteria	Actinobacteria	Actinobacteria (class)	Actinomycetales	Corynebacteriaceae	Corynebacterium	Corynebacterium striatum	36	-7.68	86.55	31.11	35
4.6036e+06	M5NR	Bacteria	Actinobacteria	Actinobacteria (class)	Actinomycetales	Corynebacteriaceae	Corynebacterium	Corynebacterium striatum	72	-11.93	88.91	38.87	66
4.6036e+06	M5NR	Bacteria	Actinobacteria	Actinobacteria (class)	Actinomycetales	Corynebacteriaceae	Corynebacterium	Corynebacterium tuberculostearicum	53	-11.62	97.28	34.78	49
4.6036e+06	M5NR	Bacteria	Actinobacteria	Actinobacteria (class)	Actinomycetales	Corynebacteriaceae	Corynebacterium	Corynebacterium tuberculostearicum	21	-11.21	98.7	34.22	17
4.60361e+06	M5NR	Bacteria	Actinobacteria	Actinobacteria (class)	Actinomycetales	Corynebacteriaceae	Corynebacterium	Corynebacterium tuberculostearicum	154	-10.7	97.04	33.22	119
4.6036e+06	M5NR	Bacteria	Actinobacteria	Actinobacteria (class)	Actinomycetales	Corynebacteriaceae	Corynebacterium	Corynebacterium tuberculostearicum	72	-10.47	97.09	32.74	57
4.6036e+06	M5NR	Bacteria	Actinobacteria	Actinobacteria (class)	Actinomycetales	Corynebacteriaceae	Corynebacterium	Corynebacterium tuberculostearicum	279	-11.45	96.57	34.76	226
4.60361e+06	M5NR	Bacteria	Actinobacteria	Actinobacteria (class)	Actinomycetales	Corynebacteriaceae	Corynebacterium	Corynebacterium tuberculostearicum	228	-11.29	96.73	34.45	183
4.6036e+06	M5NR	Bacteria	Actinobacteria	Actinobacteria (class)	Actinomycetales	Corynebacteriaceae	Corynebacterium	Corynebacterium tuberculostearicum	284	-11.16	97.29	34.22	213
4.6036e+06	M5NR	Bacteria	Actinobacteria	Actinobacteria (class)	Actinomycetales	Corynebacteriaceae	Corynebacterium	Corynebacterium tuberculostearicum	72	-11.11	97.29	33.94	57
4.6036e+06	M5NR	Bacteria	Actinobacteria	Actinobacteria (class)	Actinomycetales	Corynebacteriaceae	Corynebacterium	Corynebacterium tuberculostearicum	26	-9.06	94.05	31.92	22
4.60361e+06	M5NR	Bacteria	Actinobacteria	Actinobacteria (class)	Actinomycetales	Corynebacteriaceae	Corynebacterium	Corynebacterium tuberculostearicum	194	-11.36	97.03	34.78	162
4.6036e+06	M5NR	Bacteria	Actinobacteria	Actinobacteria (class)	Actinomycetales	Corynebacteriaceae	Corynebacterium	Corynebacterium tuberculostearicum	46	-10.42	97.19	33.18	40
4.60361e+06	M5NR	Bacteria	Actinobacteria	Actinobacteria (class)	Actinomycetales	Corynebacteriaceae	Corynebacterium	Corynebacterium urealyticum	50	-8.31	90.03	31.13	45
4.6036e+06	M5NR	Bacteria	Actinobacteria	Actinobacteria (class)	Actinomycetales	Corynebacteriaceae	Corynebacterium	Corynebacterium urealyticum	20	-12.3	89.63	38.64	19
4.6036e+06	M5NR	Bacteria	Actinobacteria	Actinobacteria (class)	Actinomycetales	Corynebacteriaceae	Corynebacterium	Corynebacterium urealyticum	13	-11.56	85.56	38.33	12
4.60361e+06	M5NR	Bacteria	Actinobacteria	Actinobacteria (class)	Actinomycetales	Corynebacteriaceae	Corynebacterium	Corynebacterium urealyticum	45	-10.62	86.87	37.76	44
4.6036e+06	M5NR	Bacteria	Actinobacteria	Actinobacteria (class)	Actinomycetales	Corynebacteriaceae	Corynebacterium	Corynebacterium urealyticum	61	-9.81	89.75	33.67	54
4.6036e+06	M5NR	Bacteria	Actinobacteria	Actinobacteria (class)	Actinomycetales	Corynebacteriaceae	Corynebacterium	Corynebacterium urealyticum	28	-10.15	90.97	33.87	24
4.6036e+06	M5NR	Bacteria	Actinobacteria	Actinobacteria (class)	Actinomycetales	Corynebacteriaceae	Corynebacterium	Corynebacterium urealyticum	23	-8.9	88.55	33.48	22
4.6036e+06	M5NR	Bacteria	Actinobacteria	Actinobacteria (class)	Actinomycetales	Corynebacteriaceae	Corynebacterium	Corynebacterium urealyticum	25	-7.12	90.4	29.41	22
4.6036e+06	M5NR	Bacteria	Actinobacteria	Actinobacteria (class)	Actinomycetales	Corynebacteriaceae	Corynebacterium	Corynebacterium urealyticum	94	-10.37	87.74	35.58	86
4.6036e+06	M5NR	Bacteria	Actinobacteria	Actinobacteria (class)	Actinomycetales	Corynebacteriaceae	Corynebacterium	Corynebacterium urealyticum	9	-9.18	89.06	32.43	9
4.60361e+06	M5NR	Bacteria	Actinobacteria	Actinobacteria (class)	Actinomycetales	Corynebacteriaceae	Corynebacterium	Corynebacterium urealyticum	59	-8.62	87.31	32.57	55
4.6036e+06	M5NR	Bacteria	Actinobacteria	Actinobacteria (class)	Actinomycetales	Dermabacteraceae	Brachybacterium	Brachybacterium faecium	5	-5.26	78.4	31.3	5
4.60361e+06	M5NR	Bacteria	Actinobacteria	Actinobacteria (class)	Actinomycetales	Dermabacteraceae	Brachybacterium	Brachybacterium faecium	38	-8.28	81.85	34.01	38
4.6036e+06	M5NR	Bacteria	Actinobacteria	Actinobacteria (class)	Actinomycetales	Dermabacteraceae	Brachybacterium	Brachybacterium faecium	21	-8.32	81.53	34.74	19
4.6036e+06	M5NR	Bacteria	Actinobacteria	Actinobacteria (class)	Actinomycetales	Dermabacteraceae	Brachybacterium	Brachybacterium faecium	46	-9.24	85.08	34.8	42
4.6036e+06	M5NR	Bacteria	Actinobacteria	Actinobacteria (class)	Actinomycetales	Dermabacteraceae	Brachybacterium	Brachybacterium faecium	8	-6.92	84.17	31.82	8
4.6036e+06	M5NR	Bacteria	Actinobacteria	Actinobacteria (class)	Actinomycetales	Dermabacteraceae	Brachybacterium	Brachybacterium faecium	8	-7.93	95.26	30.89	8
4.60361e+06	M5NR	Bacteria	Actinobacteria	Actinobacteria (class)	Actinomycetales	Dermabacteraceae	Brachybacterium	Brachybacterium faecium	21	-10.09	85.97	37.67	21
4.6036e+06	M5NR	Bacteria	Actinobacteria	Actinobacteria (class)	Actinomycetales	Dermabacteraceae	Brachybacterium	Brachybacterium faecium	9	-5.93	85.24	29.05	9
4.6036e+06	M5NR	Bacteria	Actinobacteria	Actinobacteria (class)	Actinomycetales	Dermabacteraceae	Brachybacterium	Brachybacterium faecium	18	-8.11	87.7	32.51	18
4.60361e+06	M5NR	Bacteria	Actinobacteria	Actinobacteria (class)	Actinomycetales	Dermabacteraceae	Brachybacterium	Brachybacterium faecium	30	-9.5	83.05	36.61	29
4.6036e+06	M5NR	Bacteria	Actinobacteria	Actinobacteria (class)	Actinomycetales	Dermabacteraceae	Brachybacterium	Brachybacterium faecium	10	-9.73	75.8	37.65	10
4.6036e+06	M5NR	Bacteria	Actinobacteria	Actinobacteria (class)	Actinomycetales	Dermacoccaceae	Dermacoccus	Dermacoccus sp. Ellin185	9	-10	97.86	33.11	8
4.6036e+06	M5NR	Bacteria	Actinobacteria	Actinobacteria (class)	Actinomycetales	Dermacoccaceae	Dermacoccus	Dermacoccus sp. Ellin185	15	-11.37	96.46	34.67	13
4.6036e+06	M5NR	Bacteria	Actinobacteria	Actinobacteria (class)	Actinomycetales	Dermacoccaceae	Dermacoccus	Dermacoccus sp. Ellin185	1	-12	94.87	39	1
4.60361e+06	M5NR	Bacteria	Actinobacteria	Actinobacteria (class)	Actinomycetales	Dermacoccaceae	Dermacoccus	Dermacoccus sp. Ellin185	20	-10.38	95.53	32.88	16
4.6036e+06	M5NR	Bacteria	Actinobacteria	Actinobacteria (class)	Actinomycetales	Dermacoccaceae	Dermacoccus	Dermacoccus sp. Ellin185	13	-12.69	95.9	37.23	11
4.6036e+06	M5NR	Bacteria	Actinobacteria	Actinobacteria (class)	Actinomycetales	Dermacoccaceae	Dermacoccus	Dermacoccus sp. Ellin185	13	-10.4	90	35.5	9
4.6036e+06	M5NR	Bacteria	Actinobacteria	Actinobacteria (class)	Actinomycetales	Dermacoccaceae	Dermacoccus	Dermacoccus sp. Ellin185	38	-11.7	94.11	36.54	34
4.6036e+06	M5NR	Bacteria	Actinobacteria	Actinobacteria (class)	Actinomycetales	Dermacoccaceae	Dermacoccus	Dermacoccus sp. Ellin185	4	-12.5	95.46	36.12	4
4.60361e+06	M5NR	Bacteria	Actinobacteria	Actinobacteria (class)	Actinomycetales	Dermacoccaceae	Dermacoccus	Dermacoccus sp. Ellin185	20	-12.4	96	36.81	17
4.60361e+06	M5NR	Bacteria	Actinobacteria	Actinobacteria (class)	Actinomycetales	Dermacoccaceae	Dermacoccus	Dermacoccus sp. Ellin185	29	-9.99	95.55	32.22	23
4.6036e+06	M5NR	Bacteria	Actinobacteria	Actinobacteria (class)	Actinomycetales	Dermacoccaceae	Dermacoccus	Dermacoccus sp. Ellin185	9	-8.64	93.53	30	8
4.6036e+06	M5NR	Bacteria	Actinobacteria	Actinobacteria (class)	Actinomycetales	Dermacoccaceae	Kytococcus	Kytococcus sedentarius	32	-8.28	85.49	32.45	32
4.60361e+06	M5NR	Bacteria	Actinobacteria	Actinobacteria (class)	Actinomycetales	Dermacoccaceae	Kytococcus	Kytococcus sedentarius	24	-8.89	88.42	34.02	22
4.6036e+06	M5NR	Bacteria	Actinobacteria	Actinobacteria (class)	Actinomycetales	Dermacoccaceae	Kytococcus	Kytococcus sedentarius	4	-7	90.22	30.38	4
4.6036e+06	M5NR	Bacteria	Actinobacteria	Actinobacteria (class)	Actinomycetales	Dermacoccaceae	Kytococcus	Kytococcus sedentarius	8	-9.66	85.16	34.85	8
4.6036e+06	M5NR	Bacteria	Actinobacteria	Actinobacteria (class)	Actinomycetales	Dermacoccaceae	Kytococcus	Kytococcus sedentarius	2	-8.5	69.44	40.5	2
4.60361e+06	M5NR	Bacteria	Actinobacteria	Actinobacteria (class)	Actinomycetales	Dermacoccaceae	Kytococcus	Kytococcus sedentarius	18	-10.29	90.32	33.56	15
4.6036e+06	M5NR	Bacteria	Actinobacteria	Actinobacteria (class)	Actinomycetales	Dermacoccaceae	Kytococcus	Kytococcus sedentarius	4	-5.92	81.37	28.92	4
4.6036e+06	M5NR	Bacteria	Actinobacteria	Actinobacteria (class)	Actinomycetales	Dermacoccaceae	Kytococcus	Kytococcus sedentarius	19	-5.88	86.23	28.31	18
4.6036e+06	M5NR	Bacteria	Actinobacteria	Actinobacteria (class)	Actinomycetales	Dermacoccaceae	Kytococcus	Kytococcus sedentarius	15	-9.48	96.77	31.81	14
4.6036e+06	M5NR	Bacteria	Actinobacteria	Actinobacteria (class)	Actinomycetales	Dermacoccaceae	Kytococcus	Kytococcus sedentarius	29	-9.09	88.74	33.25	25
4.60361e+06	M5NR	Bacteria	Actinobacteria	Actinobacteria (class)	Actinomycetales	Dermacoccaceae	Kytococcus	Kytococcus sedentarius	25	-9.49	88.26	34.52	24
4.6036e+06	M5NR	Bacteria	Actinobacteria	Actinobacteria (class)	Actinomycetales	Dietziaceae	Dietzia	Dietzia cinnamea	50	-10.14	92.14	34.18	41
4.6036e+06	M5NR	Bacteria	Actinobacteria	Actinobacteria (class)	Actinomycetales	Dietziaceae	Dietzia	Dietzia cinnamea	116	-8.86	89.99	32.72	94
4.6036e+06	M5NR	Bacteria	Actinobacteria	Actinobacteria (class)	Actinomycetales	Dietziaceae	Dietzia	Dietzia cinnamea	14	-9.64	90.09	33.43	11
4.60361e+06	M5NR	Bacteria	Actinobacteria	Actinobacteria (class)	Actinomycetales	Dietziaceae	Dietzia	Dietzia cinnamea	94	-9.1	89.92	33.05	76
4.6036e+06	M5NR	Bacteria	Actinobacteria	Actinobacteria (class)	Actinomycetales	Dietziaceae	Dietzia	Dietzia cinnamea	60	-9.25	90.07	32.9	51
4.6036e+06	M5NR	Bacteria	Actinobacteria	Actinobacteria (class)	Actinomycetales	Dietziaceae	Dietzia	Dietzia cinnamea	50	-9.56	90.77	33.42	45
4.6036e+06	M5NR	Bacteria	Actinobacteria	Actinobacteria (class)	Actinomycetales	Dietziaceae	Dietzia	Dietzia cinnamea	184	-9.28	89.97	33.2	150
4.6036e+06	M5NR	Bacteria	Actinobacteria	Actinobacteria (class)	Actinomycetales	Dietziaceae	Dietzia	Dietzia cinnamea	24	-10.79	91.81	34.71	22
4.60361e+06	M5NR	Bacteria	Actinobacteria	Actinobacteria (class)	Actinomycetales	Dietziaceae	Dietzia	Dietzia cinnamea	161	-9.09	89.67	33.13	128
4.60361e+06	M5NR	Bacteria	Actinobacteria	Actinobacteria (class)	Actinomycetales	Dietziaceae	Dietzia	Dietzia cinnamea	136	-9.17	90.65	32.74	119
4.6036e+06	M5NR	Bacteria	Actinobacteria	Actinobacteria (class)	Actinomycetales	Dietziaceae	Dietzia	Dietzia cinnamea	24	-7.96	90.2	30	19
4.60361e+06	M5NR	Bacteria	Actinobacteria	Actinobacteria (class)	Actinomycetales	Dietziaceae	Dietzia	Dietzia natronolimnaea	2	-7.5	98.15	28.5	1
4.6036e+06	M5NR	Bacteria	Actinobacteria	Actinobacteria (class)	Actinomycetales	Dietziaceae	Dietzia	Dietzia sp. CQ4	1	-6	96.15	26	1
4.60361e+06	M5NR	Bacteria	Actinobacteria	Actinobacteria (class)	Actinomycetales	Dietziaceae	Dietzia	Dietzia sp. CQ4	1	-5	95.83	24	1
4.6036e+06	M5NR	Bacteria	Actinobacteria	Actinobacteria (class)	Actinomycetales	Dietziaceae	Dietzia	Dietzia sp. E1	1	-8	96.67	30	1
4.6036e+06	M5NR	Bacteria	Actinobacteria	Actinobacteria (class)	Actinomycetales	Dietziaceae	Dietzia	Dietzia sp. E1	2	-7.5	82.15	30.5	1
4.60361e+06	M5NR	Bacteria	Actinobacteria	Actinobacteria (class)	Actinomycetales	Dietziaceae	Dietzia	Dietzia sp. E1	2	-6.5	94.54	28.5	1
4.60361e+06	M5NR	Bacteria	Actinobacteria	Actinobacteria (class)	Actinomycetales	Dietziaceae	Dietzia	Dietzia sp. E1	1	-9	74.29	35	1
4.60361e+06	M5NR	Bacteria	Actinobacteria	Actinobacteria (class)	Actinomycetales	Dietziaceae	Dietzia	Dietzia sp. H0	1	-10	100	32	1
4.60361e+06	M5NR	Bacteria	Actinobacteria	Actinobacteria (class)	Actinomycetales	Dietziaceae	Dietzia	Dietzia sp. H0B	2	-8	100	27	2
4.6036e+06	M5NR	Bacteria	Actinobacteria	Actinobacteria (class)	Actinomycetales	Frankiaceae	Frankia	Frankia alni	15	-7.75	72.86	35.43	13
4.60361e+06	M5NR	Bacteria	Actinobacteria	Actinobacteria (class)	Actinomycetales	Frankiaceae	Frankia	Frankia alni	19	-7.34	82.06	31.7	19
4.6036e+06	M5NR	Bacteria	Actinobacteria	Actinobacteria (class)	Actinomycetales	Frankiaceae	Frankia	Frankia alni	2	-5.5	67.69	36	2
4.6036e+06	M5NR	Bacteria	Actinobacteria	Actinobacteria (class)	Actinomycetales	Frankiaceae	Frankia	Frankia alni	61	-8.79	76.28	37.18	47
4.60361e+06	M5NR	Bacteria	Actinobacteria	Actinobacteria (class)	Actinomycetales	Frankiaceae	Frankia	Frankia alni	32	-7.67	75.02	35.25	32
4.6036e+06	M5NR	Bacteria	Actinobacteria	Actinobacteria (class)	Actinomycetales	Frankiaceae	Frankia	Frankia alni	7	-5.77	77.06	31.39	7
4.6036e+06	M5NR	Bacteria	Actinobacteria	Actinobacteria (class)	Actinomycetales	Frankiaceae	Frankia	Frankia alni	60	-11.53	68.33	49.58	18
4.60361e+06	M5NR	Bacteria	Actinobacteria	Actinobacteria (class)	Actinomycetales	Frankiaceae	Frankia	Frankia alni	28	-7.2	80.53	32.08	28
4.6036e+06	M5NR	Bacteria	Actinobacteria	Actinobacteria (class)	Actinomycetales	Frankiaceae	Frankia	Frankia alni	18	-6.72	79.26	31.78	17
4.6036e+06	M5NR	Bacteria	Actinobacteria	Actinobacteria (class)	Actinomycetales	Frankiaceae	Frankia	Frankia alni	6	-7.33	75.46	35.75	6
4.6036e+06	M5NR	Bacteria	Actinobacteria	Actinobacteria (class)	Actinomycetales	Frankiaceae	Frankia	Frankia alni	9	-6.89	87.62	28.14	9
4.6036e+06	M5NR	Bacteria	Actinobacteria	Actinobacteria (class)	Actinomycetales	Frankiaceae	Frankia	Frankia sp.	16	-6.22	79	32.7	10
4.6036e+06	M5NR	Bacteria	Actinobacteria	Actinobacteria (class)	Actinomycetales	Frankiaceae	Frankia	Frankia sp.	18	-6.13	80.04	29.06	18
4.6036e+06	M5NR	Bacteria	Actinobacteria	Actinobacteria (class)	Actinomycetales	Frankiaceae	Frankia	Frankia sp.	20	-6.67	85.39	29.52	15
4.6036e+06	M5NR	Bacteria	Actinobacteria	Actinobacteria (class)	Actinomycetales	Frankiaceae	Frankia	Frankia sp.	21	-6.99	79.06	33.26	21
4.6036e+06	M5NR	Bacteria	Actinobacteria	Actinobacteria (class)	Actinomycetales	Frankiaceae	Frankia	Frankia sp.	7	-6.89	71.51	34.83	7
4.60361e+06	M5NR	Bacteria	Actinobacteria	Actinobacteria (class)	Actinomycetales	Frankiaceae	Frankia	Frankia sp.	48	-7.83	78.78	34.76	47
4.6036e+06	M5NR	Bacteria	Actinobacteria	Actinobacteria (class)	Actinomycetales	Frankiaceae	Frankia	Frankia sp.	8	-8.43	92.09	30.57	8
4.6036e+06	M5NR	Bacteria	Actinobacteria	Actinobacteria (class)	Actinomycetales	Frankiaceae	Frankia	Frankia sp.	63	-8.62	79.53	35.39	61
4.60361e+06	M5NR	Bacteria	Actinobacteria	Actinobacteria (class)	Actinomycetales	Frankiaceae	Frankia	Frankia sp.	37	-10.08	81.56	38.04	30
4.6036e+06	M5NR	Bacteria	Actinobacteria	Actinobacteria (class)	Actinomycetales	Frankiaceae	Frankia	Frankia sp.	12	-8.65	75.37	39.4	12
4.60361e+06	M5NR	Bacteria	Actinobacteria	Actinobacteria (class)	Actinomycetales	Frankiaceae	Frankia	Frankia sp.	19	-6.89	79.91	31.48	19
4.6036e+06	M5NR	Bacteria	Actinobacteria	Actinobacteria (class)	Actinomycetales	Frankiaceae	Frankia	Frankia sp. CcI3	3	-9.12	90	30.62	3
4.6036e+06	M5NR	Bacteria	Actinobacteria	Actinobacteria (class)	Actinomycetales	Frankiaceae	Frankia	Frankia sp. CcI3	9	-6.67	80.9	32.45	9
4.6036e+06	M5NR	Bacteria	Actinobacteria	Actinobacteria (class)	Actinomycetales	Frankiaceae	Frankia	Frankia sp. CcI3	2	-8.5	88.36	34.67	2
4.60361e+06	M5NR	Bacteria	Actinobacteria	Actinobacteria (class)	Actinomycetales	Frankiaceae	Frankia	Frankia sp. CcI3	5	-6.4	79.1	31.5	3
4.6036e+06	M5NR	Bacteria	Actinobacteria	Actinobacteria (class)	Actinomycetales	Frankiaceae	Frankia	Frankia sp. CcI3	6	-6	78.75	30.83	6
4.6036e+06	M5NR	Bacteria	Actinobacteria	Actinobacteria (class)	Actinomycetales	Frankiaceae	Frankia	Frankia sp. CcI3	5	-8.2	70.39	40.2	5
4.6036e+06	M5NR	Bacteria	Actinobacteria	Actinobacteria (class)	Actinomycetales	Frankiaceae	Frankia	Frankia sp. CcI3	22	-9.68	79.48	38.05	22
4.6036e+06	M5NR	Bacteria	Actinobacteria	Actinobacteria (class)	Actinomycetales	Frankiaceae	Frankia	Frankia sp. CcI3	3	-8.82	75.13	37.55	3
4.60361e+06	M5NR	Bacteria	Actinobacteria	Actinobacteria (class)	Actinomycetales	Frankiaceae	Frankia	Frankia sp. CcI3	19	-14.39	87.22	43.98	14
4.60361e+06	M5NR	Bacteria	Actinobacteria	Actinobacteria (class)	Actinomycetales	Frankiaceae	Frankia	Frankia sp. CcI3	21	-8.74	80.72	36.19	21
4.6036e+06	M5NR	Bacteria	Actinobacteria	Actinobacteria (class)	Actinomycetales	Frankiaceae	Frankia	Frankia sp. CcI3	5	-8.88	92.52	30.77	4
4.6036e+06	M5NR	Bacteria	Actinobacteria	Actinobacteria (class)	Actinomycetales	Frankiaceae	Frankia	Frankia sp. EAN1pec	5	-8.1	82.86	35.7	5
4.6036e+06	M5NR	Bacteria	Actinobacteria	Actinobacteria (class)	Actinomycetales	Frankiaceae	Frankia	Frankia sp. EAN1pec	5	-5.5	72.21	29.43	5
4.6036e+06	M5NR	Bacteria	Actinobacteria	Actinobacteria (class)	Actinomycetales	Frankiaceae	Frankia	Frankia sp. EAN1pec	2	-13	84.62	44	2
4.60361e+06	M5NR	Bacteria	Actinobacteria	Actinobacteria (class)	Actinomycetales	Frankiaceae	Frankia	Frankia sp. EAN1pec	2	-6.5	68.11	38	2
4.6036e+06	M5NR	Bacteria	Actinobacteria	Actinobacteria (class)	Actinomycetales	Frankiaceae	Frankia	Frankia sp. EAN1pec	7	-5.14	78.36	27.89	7
4.6036e+06	M5NR	Bacteria	Actinobacteria	Actinobacteria (class)	Actinomycetales	Frankiaceae	Frankia	Frankia sp. EAN1pec	5	-11.23	85.6	39.62	5
4.6036e+06	M5NR	Bacteria	Actinobacteria	Actinobacteria (class)	Actinomycetales	Frankiaceae	Frankia	Frankia sp. EAN1pec	25	-7.73	78.97	33.33	24
4.6036e+06	M5NR	Bacteria	Actinobacteria	Actinobacteria (class)	Actinomycetales	Frankiaceae	Frankia	Frankia sp. EAN1pec	2	-5.5	73.81	32	2
4.60361e+06	M5NR	Bacteria	Actinobacteria	Actinobacteria (class)	Actinomycetales	Frankiaceae	Frankia	Frankia sp. EAN1pec	17	-8.49	81.52	33.83	15
4.60361e+06	M5NR	Bacteria	Actinobacteria	Actinobacteria (class)	Actinomycetales	Frankiaceae	Frankia	Frankia sp. EAN1pec	21	-8.01	77.88	36.18	19
4.6036e+06	M5NR	Bacteria	Actinobacteria	Actinobacteria (class)	Actinomycetales	Frankiaceae	Frankia	Frankia sp. EAN1pec	4	-5.29	80.97	28.06	4
4.6036e+06	M5NR	Bacteria	Actinobacteria	Actinobacteria (class)	Actinomycetales	Frankiaceae	Frankia	Frankia sp. EUN1f	5	-7.73	82.3	33.36	5
4.6036e+06	M5NR	Bacteria	Actinobacteria	Actinobacteria (class)	Actinomycetales	Frankiaceae	Frankia	Frankia sp. EUN1f	2	-8.43	64.73	46	2
4.60361e+06	M5NR	Bacteria	Actinobacteria	Actinobacteria (class)	Actinomycetales	Frankiaceae	Frankia	Frankia sp. EUN1f	6	-7	71.17	35.33	6
4.6036e+06	M5NR	Bacteria	Actinobacteria	Actinobacteria (class)	Actinomycetales	Frankiaceae	Frankia	Frankia sp. EUN1f	3	-7.67	81.4	30.67	3
4.6036e+06	M5NR	Bacteria	Actinobacteria	Actinobacteria (class)	Actinomycetales	Frankiaceae	Frankia	Frankia sp. EUN1f	12	-6.09	76.56	31.61	12
4.60361e+06	M5NR	Bacteria	Actinobacteria	Actinobacteria (class)	Actinomycetales	Frankiaceae	Frankia	Frankia sp. EUN1f	10	-7.27	67.47	41.32	10
4.60361e+06	M5NR	Bacteria	Actinobacteria	Actinobacteria (class)	Actinomycetales	Frankiaceae	Frankia	Frankia sp. EUN1f	7	-8.23	73.14	37.54	7
4.6036e+06	M5NR	Bacteria	Actinobacteria	Actinobacteria (class)	Actinomycetales	Frankiaceae	Frankia	Frankia sp. EUN1f	2	-5.6	79.64	27.8	2
4.6036e+06	M5NR	Bacteria	Actinobacteria	Actinobacteria (class)	Actinomycetales	Frankiaceae	Frankia	Frankia sp. EuI1c	1	-7	100	27	1
4.6036e+06	M5NR	Bacteria	Actinobacteria	Actinobacteria (class)	Actinomycetales	Frankiaceae	Frankia	Frankia sp. EuI1c	9	-8.17	78.57	36.21	9
4.60361e+06	M5NR	Bacteria	Actinobacteria	Actinobacteria (class)	Actinomycetales	Frankiaceae	Frankia	Frankia sp. EuI1c	10	-6.94	77.32	32.84	10
4.6036e+06	M5NR	Bacteria	Actinobacteria	Actinobacteria (class)	Actinomycetales	Frankiaceae	Frankia	Frankia sp. EuI1c	4	-6.75	79.77	29.5	4
4.6036e+06	M5NR	Bacteria	Actinobacteria	Actinobacteria (class)	Actinomycetales	Frankiaceae	Frankia	Frankia sp. EuI1c	7	-8.79	75.56	36.69	7
4.6036e+06	M5NR	Bacteria	Actinobacteria	Actinobacteria (class)	Actinomycetales	Frankiaceae	Frankia	Frankia sp. EuI1c	15	-7.7	79.27	33.15	15
4.6036e+06	M5NR	Bacteria	Actinobacteria	Actinobacteria (class)	Actinomycetales	Frankiaceae	Frankia	Frankia sp. EuI1c	1	-5	70.97	31	1
4.60361e+06	M5NR	Bacteria	Actinobacteria	Actinobacteria (class)	Actinomycetales	Frankiaceae	Frankia	Frankia sp. EuI1c	12	-6	77.85	30.97	11
4.60361e+06	M5NR	Bacteria	Actinobacteria	Actinobacteria (class)	Actinomycetales	Frankiaceae	Frankia	Frankia sp. EuI1c	9	-6.91	79.74	31.75	9
4.6036e+06	M5NR	Bacteria	Actinobacteria	Actinobacteria (class)	Actinomycetales	Frankiaceae	Frankia	Frankia sp. EuI1c	2	-5	85.1	26.5	2
4.6036e+06	M5NR	Bacteria	Actinobacteria	Actinobacteria (class)	Actinomycetales	Frankiaceae	Frankia	Frankia symbiont of Datisca glomerata	4	-5.9	83.32	30	4
4.6036e+06	M5NR	Bacteria	Actinobacteria	Actinobacteria (class)	Actinomycetales	Frankiaceae	Frankia	Frankia symbiont of Datisca glomerata	1	-16	79.17	48	1
4.60361e+06	M5NR	Bacteria	Actinobacteria	Actinobacteria (class)	Actinomycetales	Frankiaceae	Frankia	Frankia symbiont of Datisca glomerata	4	-8.38	78.58	33.77	4
4.6036e+06	M5NR	Bacteria	Actinobacteria	Actinobacteria (class)	Actinomycetales	Frankiaceae	Frankia	Frankia symbiont of Datisca glomerata	1	-5	71.43	28	1
4.6036e+06	M5NR	Bacteria	Actinobacteria	Actinobacteria (class)	Actinomycetales	Frankiaceae	Frankia	Frankia symbiont of Datisca glomerata	3	-5	78.01	28.45	3
4.6036e+06	M5NR	Bacteria	Actinobacteria	Actinobacteria (class)	Actinomycetales	Frankiaceae	Frankia	Frankia symbiont of Datisca glomerata	5	-7.07	74.25	34.29	4
4.60361e+06	M5NR	Bacteria	Actinobacteria	Actinobacteria (class)	Actinomycetales	Frankiaceae	Frankia	Frankia symbiont of Datisca glomerata	4	-12.54	81.66	42.38	4
4.6036e+06	M5NR	Bacteria	Actinobacteria	Actinobacteria (class)	Actinomycetales	Geodermatophilaceae	Geodermatophilus	Geodermatophilus obscurus	15	-9.42	77.01	38.38	14
4.6036e+06	M5NR	Bacteria	Actinobacteria	Actinobacteria (class)	Actinomycetales	Geodermatophilaceae	Geodermatophilus	Geodermatophilus obscurus	11	-6.51	81.9	31.51	10
4.6036e+06	M5NR	Bacteria	Actinobacteria	Actinobacteria (class)	Actinomycetales	Geodermatophilaceae	Geodermatophilus	Geodermatophilus obscurus	46	-9.45	83.19	36.05	43
4.60361e+06	M5NR	Bacteria	Actinobacteria	Actinobacteria (class)	Actinomycetales	Geodermatophilaceae	Geodermatophilus	Geodermatophilus obscurus	23	-8.17	86.14	31.95	23
4.6036e+06	M5NR	Bacteria	Actinobacteria	Actinobacteria (class)	Actinomycetales	Geodermatophilaceae	Geodermatophilus	Geodermatophilus obscurus	6	-8.78	73.86	39.94	6
4.60361e+06	M5NR	Bacteria	Actinobacteria	Actinobacteria (class)	Actinomycetales	Geodermatophilaceae	Geodermatophilus	Geodermatophilus obscurus	32	-9.92	83.62	36.68	30
4.6036e+06	M5NR	Bacteria	Actinobacteria	Actinobacteria (class)	Actinomycetales	Geodermatophilaceae	Geodermatophilus	Geodermatophilus obscurus	1	-5	88.89	27	1
4.6036e+06	M5NR	Bacteria	Actinobacteria	Actinobacteria (class)	Actinomycetales	Geodermatophilaceae	Geodermatophilus	Geodermatophilus obscurus	12	-6.26	90.94	26.96	11
4.60361e+06	M5NR	Bacteria	Actinobacteria	Actinobacteria (class)	Actinomycetales	Geodermatophilaceae	Geodermatophilus	Geodermatophilus obscurus	18	-11.22	90.25	37.46	16
4.6036e+06	M5NR	Bacteria	Actinobacteria	Actinobacteria (class)	Actinomycetales	Geodermatophilaceae	Geodermatophilus	Geodermatophilus obscurus	14	-7.67	86.89	31.82	12
4.6036e+06	M5NR	Bacteria	Actinobacteria	Actinobacteria (class)	Actinomycetales	Geodermatophilaceae	Geodermatophilus	Geodermatophilus obscurus	3	-6.5	81.15	29.5	3
4.6036e+06	M5NR	Bacteria	Actinobacteria	Actinobacteria (class)	Actinomycetales	Glycomycetaceae	Stackebrandtia	Stackebrandtia nassauensis	15	-8.98	75.5	37.76	15
4.6036e+06	M5NR	Bacteria	Actinobacteria	Actinobacteria (class)	Actinomycetales	Glycomycetaceae	Stackebrandtia	Stackebrandtia nassauensis	2	-7.33	82.41	30.83	2
4.60361e+06	M5NR	Bacteria	Actinobacteria	Actinobacteria (class)	Actinomycetales	Glycomycetaceae	Stackebrandtia	Stackebrandtia nassauensis	12	-9.3	78.97	38.39	12
4.6036e+06	M5NR	Bacteria	Actinobacteria	Actinobacteria (class)	Actinomycetales	Glycomycetaceae	Stackebrandtia	Stackebrandtia nassauensis	7	-5.17	75.66	29.5	4
4.6036e+06	M5NR	Bacteria	Actinobacteria	Actinobacteria (class)	Actinomycetales	Glycomycetaceae	Stackebrandtia	Stackebrandtia nassauensis	2	-6	84.12	29.33	1
4.6036e+06	M5NR	Bacteria	Actinobacteria	Actinobacteria (class)	Actinomycetales	Glycomycetaceae	Stackebrandtia	Stackebrandtia nassauensis	16	-10.24	79.23	40	15
4.60361e+06	M5NR	Bacteria	Actinobacteria	Actinobacteria (class)	Actinomycetales	Glycomycetaceae	Stackebrandtia	Stackebrandtia nassauensis	14	-8.67	83.91	33.8	13
4.60361e+06	M5NR	Bacteria	Actinobacteria	Actinobacteria (class)	Actinomycetales	Glycomycetaceae	Stackebrandtia	Stackebrandtia nassauensis	17	-8	78.08	34.38	17
4.6036e+06	M5NR	Bacteria	Actinobacteria	Actinobacteria (class)	Actinomycetales	Glycomycetaceae	Stackebrandtia	Stackebrandtia nassauensis	6	-9.74	78.81	36.83	5
4.6036e+06	M5NR	Bacteria	Actinobacteria	Actinobacteria (class)	Actinomycetales	Glycomycetaceae	Stackebrandtia	Stackebrandtia nassauensis	5	-5.66	86.55	30.45	5
4.6036e+06	M5NR	Bacteria	Actinobacteria	Actinobacteria (class)	Actinomycetales	Glycomycetaceae	Stackebrandtia	Stackebrandtia nassauensis	4	-8.62	75.24	35.45	4
4.6036e+06	M5NR	Bacteria	Actinobacteria	Actinobacteria (class)	Actinomycetales	Gordoniaceae	Gordonia	Gordonia alkanivorans	2	-6	87.55	28	1
4.6036e+06	M5NR	Bacteria	Actinobacteria	Actinobacteria (class)	Actinomycetales	Gordoniaceae	Gordonia	Gordonia bronchialis	15	-8.32	82.4	33.48	15
4.6036e+06	M5NR	Bacteria	Actinobacteria	Actinobacteria (class)	Actinomycetales	Gordoniaceae	Gordonia	Gordonia bronchialis	8	-8.44	84.85	34.5	8
4.6036e+06	M5NR	Bacteria	Actinobacteria	Actinobacteria (class)	Actinomycetales	Gordoniaceae	Gordonia	Gordonia bronchialis	23	-11.25	90.58	36.9	22
4.6036e+06	M5NR	Bacteria	Actinobacteria	Actinobacteria (class)	Actinomycetales	Gordoniaceae	Gordonia	Gordonia bronchialis	14	-9.52	81.62	36.61	14
4.60361e+06	M5NR	Bacteria	Actinobacteria	Actinobacteria (class)	Actinomycetales	Gordoniaceae	Gordonia	Gordonia bronchialis	72	-8.78	85.53	33.43	64
4.6036e+06	M5NR	Bacteria	Actinobacteria	Actinobacteria (class)	Actinomycetales	Gordoniaceae	Gordonia	Gordonia bronchialis	41	-8.45	82.55	33.66	41
4.60361e+06	M5NR	Bacteria	Actinobacteria	Actinobacteria (class)	Actinomycetales	Gordoniaceae	Gordonia	Gordonia bronchialis	33	-7.36	85.91	31.15	29
4.6036e+06	M5NR	Bacteria	Actinobacteria	Actinobacteria (class)	Actinomycetales	Gordoniaceae	Gordonia	Gordonia bronchialis	27	-8.87	85.3	34.17	27
4.6036e+06	M5NR	Bacteria	Actinobacteria	Actinobacteria (class)	Actinomycetales	Gordoniaceae	Gordonia	Gordonia bronchialis	87	-8.68	84.76	34.19	81
4.60361e+06	M5NR	Bacteria	Actinobacteria	Actinobacteria (class)	Actinomycetales	Gordoniaceae	Gordonia	Gordonia bronchialis	51	-9.1	84.4	34.46	51
4.6036e+06	M5NR	Bacteria	Actinobacteria	Actinobacteria (class)	Actinomycetales	Gordoniaceae	Gordonia	Gordonia bronchialis	7	-8.62	86.31	31.27	7
4.60361e+06	M5NR	Bacteria	Actinobacteria	Actinobacteria (class)	Actinomycetales	Gordoniaceae	Gordonia	Gordonia cholesterolivorans	1	-5	82.76	29	1
4.6036e+06	M5NR	Bacteria	Actinobacteria	Actinobacteria (class)	Actinomycetales	Gordoniaceae	Gordonia	Gordonia sp. CYKS2	2	-6	87.55	28	1
4.60361e+06	M5NR	Bacteria	Actinobacteria	Actinobacteria (class)	Actinomycetales	Gordoniaceae	Gordonia	Gordonia sp. KTR9	1	-10	76.32	38	1
4.60361e+06	M5NR	Bacteria	Actinobacteria	Actinobacteria (class)	Actinomycetales	Gordoniaceae	Gordonia	Gordonia sp. P8219	1	-5	61.54	39	1
4.6036e+06	M5NR	Bacteria	Actinobacteria	Actinobacteria (class)	Actinomycetales	Gordoniaceae	Gordonia	Gordonia sp. TF6	1	-6	80.65	31	1
4.6036e+06	M5NR	Bacteria	Actinobacteria	Actinobacteria (class)	Actinomycetales	Gordoniaceae	Gordonia	Gordonia terrae	1	-9	93.75	32	1
4.6036e+06	M5NR	Bacteria	Actinobacteria	Actinobacteria (class)	Actinomycetales	Gordoniaceae	Gordonia	Gordonia westfalica	3	-10.33	70.73	42.5	3
4.60361e+06	M5NR	Bacteria	Actinobacteria	Actinobacteria (class)	Actinomycetales	Gordoniaceae	Gordonia	Gordonia westfalica	1	-13	72.55	51	1
4.6036e+06	M5NR	Bacteria	Actinobacteria	Actinobacteria (class)	Actinomycetales	Intrasporangiaceae	Intrasporangium	Intrasporangium calvum	2	-6	90.81	26.25	2
4.6036e+06	M5NR	Bacteria	Actinobacteria	Actinobacteria (class)	Actinomycetales	Intrasporangiaceae	Intrasporangium	Intrasporangium calvum	10	-7.83	83.94	32.54	9
4.6036e+06	M5NR	Bacteria	Actinobacteria	Actinobacteria (class)	Actinomycetales	Intrasporangiaceae	Intrasporangium	Intrasporangium calvum	3	-10.57	77.37	39.29	3
4.60361e+06	M5NR	Bacteria	Actinobacteria	Actinobacteria (class)	Actinomycetales	Intrasporangiaceae	Intrasporangium	Intrasporangium calvum	12	-6.63	83.23	30.37	12
4.6036e+06	M5NR	Bacteria	Actinobacteria	Actinobacteria (class)	Actinomycetales	Intrasporangiaceae	Intrasporangium	Intrasporangium calvum	5	-13.43	79.95	45.43	5
4.6036e+06	M5NR	Bacteria	Actinobacteria	Actinobacteria (class)	Actinomycetales	Intrasporangiaceae	Intrasporangium	Intrasporangium calvum	10	-8.79	85.52	33	10
4.6036e+06	M5NR	Bacteria	Actinobacteria	Actinobacteria (class)	Actinomycetales	Intrasporangiaceae	Intrasporangium	Intrasporangium calvum	23	-7.85	81.58	33.33	22
4.6036e+06	M5NR	Bacteria	Actinobacteria	Actinobacteria (class)	Actinomycetales	Intrasporangiaceae	Intrasporangium	Intrasporangium calvum	1	-15	72.73	55	1
4.60361e+06	M5NR	Bacteria	Actinobacteria	Actinobacteria (class)	Actinomycetales	Intrasporangiaceae	Intrasporangium	Intrasporangium calvum	15	-6.96	80.37	34.52	10
4.60361e+06	M5NR	Bacteria	Actinobacteria	Actinobacteria (class)	Actinomycetales	Intrasporangiaceae	Intrasporangium	Intrasporangium calvum	14	-7.96	77.89	35.26	14
4.6036e+06	M5NR	Bacteria	Actinobacteria	Actinobacteria (class)	Actinomycetales	Intrasporangiaceae	Intrasporangium	Intrasporangium calvum	7	-11	83.96	37.36	7
4.6036e+06	M5NR	Bacteria	Actinobacteria	Actinobacteria (class)	Actinomycetales	Intrasporangiaceae	Janibacter	Janibacter sp. HTCC2649	139	-7.87	82.46	31.81	8
4.6036e+06	M5NR	Bacteria	Actinobacteria	Actinobacteria (class)	Actinomycetales	Intrasporangiaceae	Janibacter	Janibacter sp. HTCC2649	30	-8.16	82.27	33.94	18
4.6036e+06	M5NR	Bacteria	Actinobacteria	Actinobacteria (class)	Actinomycetales	Intrasporangiaceae	Janibacter	Janibacter sp. HTCC2649	11	-10.11	77.94	39.11	3
4.60361e+06	M5NR	Bacteria	Actinobacteria	Actinobacteria (class)	Actinomycetales	Intrasporangiaceae	Janibacter	Janibacter sp. HTCC2649	50	-7.9	86.13	31.53	24
4.6036e+06	M5NR	Bacteria	Actinobacteria	Actinobacteria (class)	Actinomycetales	Intrasporangiaceae	Janibacter	Janibacter sp. HTCC2649	27	-9	84.04	35.58	20
4.6036e+06	M5NR	Bacteria	Actinobacteria	Actinobacteria (class)	Actinomycetales	Intrasporangiaceae	Janibacter	Janibacter sp. HTCC2649	108	-9.29	88.74	33.61	33
4.6036e+06	M5NR	Bacteria	Actinobacteria	Actinobacteria (class)	Actinomycetales	Intrasporangiaceae	Janibacter	Janibacter sp. HTCC2649	71	-9.23	83.46	35.47	42
4.6036e+06	M5NR	Bacteria	Actinobacteria	Actinobacteria (class)	Actinomycetales	Intrasporangiaceae	Janibacter	Janibacter sp. HTCC2649	32	-10.51	88.76	35.63	8
4.60361e+06	M5NR	Bacteria	Actinobacteria	Actinobacteria (class)	Actinomycetales	Intrasporangiaceae	Janibacter	Janibacter sp. HTCC2649	74	-10.26	81.36	38.44	38
4.60361e+06	M5NR	Bacteria	Actinobacteria	Actinobacteria (class)	Actinomycetales	Intrasporangiaceae	Janibacter	Janibacter sp. HTCC2649	50	-9.57	87.32	34.34	29
4.6036e+06	M5NR	Bacteria	Actinobacteria	Actinobacteria (class)	Actinomycetales	Intrasporangiaceae	Janibacter	Janibacter sp. HTCC2649	24	-11.41	87.87	36.26	13
4.60361e+06	M5NR	Bacteria	Actinobacteria	Actinobacteria (class)	Actinomycetales	Intrasporangiaceae	Terrabacter	Terrabacter sp. DBF63	1	-6	96.43	28	1
4.6036e+06	M5NR	Bacteria	Actinobacteria	Actinobacteria (class)	Actinomycetales	Jonesiaceae	Jonesia	Jonesia denitrificans	6	-12.03	77.93	41.47	6
4.6036e+06	M5NR	Bacteria	Actinobacteria	Actinobacteria (class)	Actinomycetales	Jonesiaceae	Jonesia	Jonesia denitrificans	1	-10	100	32	1
4.6036e+06	M5NR	Bacteria	Actinobacteria	Actinobacteria (class)	Actinomycetales	Jonesiaceae	Jonesia	Jonesia denitrificans	5	-8.5	81.8	34.81	5
4.6036e+06	M5NR	Bacteria	Actinobacteria	Actinobacteria (class)	Actinomycetales	Jonesiaceae	Jonesia	Jonesia denitrificans	9	-5.2	66.35	32	5
4.60361e+06	M5NR	Bacteria	Actinobacteria	Actinobacteria (class)	Actinomycetales	Jonesiaceae	Jonesia	Jonesia denitrificans	19	-11.16	86.77	37.41	17
4.6036e+06	M5NR	Bacteria	Actinobacteria	Actinobacteria (class)	Actinomycetales	Jonesiaceae	Jonesia	Jonesia denitrificans	5	-7.94	89.62	30.75	5
4.6036e+06	M5NR	Bacteria	Actinobacteria	Actinobacteria (class)	Actinomycetales	Jonesiaceae	Jonesia	Jonesia denitrificans	11	-13.18	84.73	40.67	11
4.6036e+06	M5NR	Bacteria	Actinobacteria	Actinobacteria (class)	Actinomycetales	Jonesiaceae	Jonesia	Jonesia denitrificans	10	-6.79	84.88	30.16	8
4.6036e+06	M5NR	Bacteria	Actinobacteria	Actinobacteria (class)	Actinomycetales	Jonesiaceae	Jonesia	Jonesia denitrificans	23	-8.96	84.86	33.93	23
4.60361e+06	M5NR	Bacteria	Actinobacteria	Actinobacteria (class)	Actinomycetales	Jonesiaceae	Jonesia	Jonesia denitrificans	10	-10.4	86.88	35.15	10
4.60361e+06	M5NR	Bacteria	Actinobacteria	Actinobacteria (class)	Actinomycetales	Jonesiaceae	Jonesia	Jonesia denitrificans	6	-12.31	71.7	48.19	6
4.6036e+06	M5NR	Bacteria	Actinobacteria	Actinobacteria (class)	Actinomycetales	Kineosporiaceae	Kineococcus	Kineococcus radiotolerans	1366	-8.31	78.01	37.36	52
4.60361e+06	M5NR	Bacteria	Actinobacteria	Actinobacteria (class)	Actinomycetales	Kineosporiaceae	Kineococcus	Kineococcus radiotolerans	1704	-8.77	78.58	36.62	55
4.60361e+06	M5NR	Bacteria	Actinobacteria	Actinobacteria (class)	Actinomycetales	Kineosporiaceae	Kineococcus	Kineococcus radiotolerans	1070	-8.07	75.81	39.1	47
4.6036e+06	M5NR	Bacteria	Actinobacteria	Actinobacteria (class)	Actinomycetales	Kineosporiaceae	Kineococcus	Kineococcus radiotolerans	472	-6.47	80.93	31.55	34
4.6036e+06	M5NR	Bacteria	Actinobacteria	Actinobacteria (class)	Actinomycetales	Kineosporiaceae	Kineococcus	Kineococcus radiotolerans	522	-10.59	75.44	39.05	21
4.60361e+06	M5NR	Bacteria	Actinobacteria	Actinobacteria (class)	Actinomycetales	Kineosporiaceae	Kineococcus	Kineococcus radiotolerans	842	-9.23	77.19	38.98	61
4.6036e+06	M5NR	Bacteria	Actinobacteria	Actinobacteria (class)	Actinomycetales	Kineosporiaceae	Kineococcus	Kineococcus radiotolerans	489	-7.76	75.82	37.59	35
4.6036e+06	M5NR	Bacteria	Actinobacteria	Actinobacteria (class)	Actinomycetales	Kineosporiaceae	Kineococcus	Kineococcus radiotolerans	316	-8.24	80.21	35.58	18
4.6036e+06	M5NR	Bacteria	Actinobacteria	Actinobacteria (class)	Actinomycetales	Kineosporiaceae	Kineococcus	Kineococcus radiotolerans	1283	-9.08	83.54	36.3	38
4.6036e+06	M5NR	Bacteria	Actinobacteria	Actinobacteria (class)	Actinomycetales	Kineosporiaceae	Kineococcus	Kineococcus radiotolerans	920	-7.99	78.91	35.44	68
4.6036e+06	M5NR	Bacteria	Actinobacteria	Actinobacteria (class)	Actinomycetales	Kineosporiaceae	Kineococcus	Kineococcus radiotolerans	716	-8.72	85.08	32.89	32
4.60361e+06	M5NR	Bacteria	Actinobacteria	Actinobacteria (class)	Actinomycetales	Microbacteriaceae	Agromyces	Agromyces fucosus	1	-9	87.88	33	1
4.6036e+06	M5NR	Bacteria	Actinobacteria	Actinobacteria (class)	Actinomycetales	Microbacteriaceae	Agromyces	Agromyces mediolanus	1	-15	82.22	45	1
4.60361e+06	M5NR	Bacteria	Actinobacteria	Actinobacteria (class)	Actinomycetales	Microbacteriaceae	Clavibacter	Clavibacter michiganensis	41	-8.85	82.38	35.76	40
4.60361e+06	M5NR	Bacteria	Actinobacteria	Actinobacteria (class)	Actinomycetales	Microbacteriaceae	Clavibacter	Clavibacter michiganensis	53	-9.31	77.77	37.84	53
4.6036e+06	M5NR	Bacteria	Actinobacteria	Actinobacteria (class)	Actinomycetales	Microbacteriaceae	Clavibacter	Clavibacter michiganensis	6	-8.37	75.32	36.98	6
4.6036e+06	M5NR	Bacteria	Actinobacteria	Actinobacteria (class)	Actinomycetales	Microbacteriaceae	Clavibacter	Clavibacter michiganensis	9	-9.83	84.58	35.6	7
4.6036e+06	M5NR	Bacteria	Actinobacteria	Actinobacteria (class)	Actinomycetales	Microbacteriaceae	Clavibacter	Clavibacter michiganensis	20	-10.55	87.17	37.06	20
4.6036e+06	M5NR	Bacteria	Actinobacteria	Actinobacteria (class)	Actinomycetales	Microbacteriaceae	Clavibacter	Clavibacter michiganensis	9	-6.47	86.96	28.71	9
4.6036e+06	M5NR	Bacteria	Actinobacteria	Actinobacteria (class)	Actinomycetales	Microbacteriaceae	Clavibacter	Clavibacter michiganensis	19	-7.17	82.14	31.82	19
4.6036e+06	M5NR	Bacteria	Actinobacteria	Actinobacteria (class)	Actinomycetales	Microbacteriaceae	Clavibacter	Clavibacter michiganensis	48	-7.75	77.55	35.02	47
4.6036e+06	M5NR	Bacteria	Actinobacteria	Actinobacteria (class)	Actinomycetales	Microbacteriaceae	Clavibacter	Clavibacter michiganensis	29	-13.02	79.1	43.77	28
4.60361e+06	M5NR	Bacteria	Actinobacteria	Actinobacteria (class)	Actinomycetales	Microbacteriaceae	Clavibacter	Clavibacter michiganensis	30	-7.21	80.01	32.47	30
4.6036e+06	M5NR	Bacteria	Actinobacteria	Actinobacteria (class)	Actinomycetales	Microbacteriaceae	Clavibacter	Clavibacter michiganensis	41	-9.7	86.29	36	38
4.60361e+06	M5NR	Bacteria	Actinobacteria	Actinobacteria (class)	Actinomycetales	Microbacteriaceae	Leifsonia	Leifsonia xyli	22	-9	81.72	35.06	21
4.6036e+06	M5NR	Bacteria	Actinobacteria	Actinobacteria (class)	Actinomycetales	Microbacteriaceae	Leifsonia	Leifsonia xyli	15	-8.7	81.71	36.06	14
4.6036e+06	M5NR	Bacteria	Actinobacteria	Actinobacteria (class)	Actinomycetales	Microbacteriaceae	Leifsonia	Leifsonia xyli	19	-9.92	88.57	34.87	18
4.6036e+06	M5NR	Bacteria	Actinobacteria	Actinobacteria (class)	Actinomycetales	Microbacteriaceae	Leifsonia	Leifsonia xyli	5	-8.88	96.58	28.68	5
4.60361e+06	M5NR	Bacteria	Actinobacteria	Actinobacteria (class)	Actinomycetales	Microbacteriaceae	Leifsonia	Leifsonia xyli	32	-9.15	83.49	35.21	32
4.6036e+06	M5NR	Bacteria	Actinobacteria	Actinobacteria (class)	Actinomycetales	Microbacteriaceae	Leifsonia	Leifsonia xyli	48	-8.69	86.1	33.9	46
4.6036e+06	M5NR	Bacteria	Actinobacteria	Actinobacteria (class)	Actinomycetales	Microbacteriaceae	Leifsonia	Leifsonia xyli	6	-11.86	91.39	36.71	5
4.6036e+06	M5NR	Bacteria	Actinobacteria	Actinobacteria (class)	Actinomycetales	Microbacteriaceae	Leifsonia	Leifsonia xyli	27	-10.3	90.29	34.81	25
4.6036e+06	M5NR	Bacteria	Actinobacteria	Actinobacteria (class)	Actinomycetales	Microbacteriaceae	Leifsonia	Leifsonia xyli	10	-7.82	84.39	31.38	10
4.60361e+06	M5NR	Bacteria	Actinobacteria	Actinobacteria (class)	Actinomycetales	Microbacteriaceae	Leifsonia	Leifsonia xyli	41	-8.6	86.65	33.74	38
4.6036e+06	M5NR	Bacteria	Actinobacteria	Actinobacteria (class)	Actinomycetales	Microbacteriaceae	Leifsonia	Leifsonia xyli	38	-8.07	83.5	33.6	35
4.60361e+06	M5NR	Bacteria	Actinobacteria	Actinobacteria (class)	Actinomycetales	Microbacteriaceae	Microbacterium	Microbacterium arborescens	1	-14	66.67	51	1
4.60361e+06	M5NR	Bacteria	Actinobacteria	Actinobacteria (class)	Actinomycetales	Microbacteriaceae	Microbacterium	Microbacterium arborescens	2	-7.5	88.75	31	1
4.6036e+06	M5NR	Bacteria	Actinobacteria	Actinobacteria (class)	Actinomycetales	Microbacteriaceae	Microbacterium	Microbacterium ketosireducens	1	-9	84.85	33	1
4.6036e+06	M5NR	Bacteria	Actinobacteria	Actinobacteria (class)	Actinomycetales	Microbacteriaceae	Microbacterium	Microbacterium maritypicum	1	-9	96.77	31	1
4.6036e+06	M5NR	Bacteria	Actinobacteria	Actinobacteria (class)	Actinomycetales	Microbacteriaceae	Microbacterium	Microbacterium sp. A33	1	-10	93.33	30	1
4.6036e+06	M5NR	Bacteria	Actinobacteria	Actinobacteria (class)	Actinomycetales	Microbacteriaceae	Microbacterium	Microbacterium sp. AJ115	3	-7.67	97.53	27.33	1
4.6036e+06	M5NR	Bacteria	Actinobacteria	Actinobacteria (class)	Actinomycetales	Microbacteriaceae	Microbacterium	Microbacterium sp. AJ115	11	-10	97.31	30.82	2
4.6036e+06	M5NR	Bacteria	Actinobacteria	Actinobacteria (class)	Actinomycetales	Microbacteriaceae	Microbacterium	Microbacterium sp. AJ115	4	-8.25	97.33	29	1
4.60361e+06	M5NR	Bacteria	Actinobacteria	Actinobacteria (class)	Actinomycetales	Microbacteriaceae	Microbacterium	Microbacterium sp. AJ115	2	-9	94.94	32	1
4.6036e+06	M5NR	Bacteria	Actinobacteria	Actinobacteria (class)	Actinomycetales	Microbacteriaceae	Microbacterium	Microbacterium sp. AJ115	2	-9.5	100	31.5	1
4.6036e+06	M5NR	Bacteria	Actinobacteria	Actinobacteria (class)	Actinomycetales	Microbacteriaceae	Microbacterium	Microbacterium sp. AJ115	1	-17	100	41	1
4.6036e+06	M5NR	Bacteria	Actinobacteria	Actinobacteria (class)	Actinomycetales	Microbacteriaceae	Microbacterium	Microbacterium sp. AJ115	3	-9.33	98.96	31	1
4.6036e+06	M5NR	Bacteria	Actinobacteria	Actinobacteria (class)	Actinomycetales	Microbacteriaceae	Microbacterium	Microbacterium sp. AJ115	1	-18	100	45	1
4.60361e+06	M5NR	Bacteria	Actinobacteria	Actinobacteria (class)	Actinomycetales	Microbacteriaceae	Microbacterium	Microbacterium sp. AJ115	6	-11.5	98.54	35	2
4.60361e+06	M5NR	Bacteria	Actinobacteria	Actinobacteria (class)	Actinomycetales	Microbacteriaceae	Microbacterium	Microbacterium sp. AJ115	8	-9.5	98.1	31.5	2
4.6036e+06	M5NR	Bacteria	Actinobacteria	Actinobacteria (class)	Actinomycetales	Microbacteriaceae	Microbacterium	Microbacterium sp. MA1	1	-5	81.48	27	1
4.6036e+06	M5NR	Bacteria	Actinobacteria	Actinobacteria (class)	Actinomycetales	Microbacteriaceae	Rathayibacter	Rathayibacter rathayi	1	-5	79.31	29	1
4.6036e+06	M5NR	Bacteria	Actinobacteria	Actinobacteria (class)	Actinomycetales	Micrococcaceae	Arthrobacter	Arthrobacter arilaitensis	11	-9.41	77.45	38.66	11
4.6036e+06	M5NR	Bacteria	Actinobacteria	Actinobacteria (class)	Actinomycetales	Micrococcaceae	Arthrobacter	Arthrobacter arilaitensis	4	-12.5	90.71	38.75	4
4.6036e+06	M5NR	Bacteria	Actinobacteria	Actinobacteria (class)	Actinomycetales	Micrococcaceae	Arthrobacter	Arthrobacter arilaitensis	25	-9.31	87.36	33.89	20
4.6036e+06	M5NR	Bacteria	Actinobacteria	Actinobacteria (class)	Actinomycetales	Micrococcaceae	Arthrobacter	Arthrobacter arilaitensis	3	-8	90.52	32	3
4.60361e+06	M5NR	Bacteria	Actinobacteria	Actinobacteria (class)	Actinomycetales	Micrococcaceae	Arthrobacter	Arthrobacter arilaitensis	9	-8.03	82.26	33.28	9
4.6036e+06	M5NR	Bacteria	Actinobacteria	Actinobacteria (class)	Actinomycetales	Micrococcaceae	Arthrobacter	Arthrobacter arilaitensis	9	-13.89	84.96	42.78	9
4.6036e+06	M5NR	Bacteria	Actinobacteria	Actinobacteria (class)	Actinomycetales	Micrococcaceae	Arthrobacter	Arthrobacter arilaitensis	15	-10.53	87.62	36.92	15
4.60361e+06	M5NR	Bacteria	Actinobacteria	Actinobacteria (class)	Actinomycetales	Micrococcaceae	Arthrobacter	Arthrobacter arilaitensis	23	-11.26	82.78	39.19	20
4.6036e+06	M5NR	Bacteria	Actinobacteria	Actinobacteria (class)	Actinomycetales	Micrococcaceae	Arthrobacter	Arthrobacter arilaitensis	15	-7.47	88.02	31.46	13
4.6036e+06	M5NR	Bacteria	Actinobacteria	Actinobacteria (class)	Actinomycetales	Micrococcaceae	Arthrobacter	Arthrobacter arilaitensis	17	-7.78	83.16	32.36	17
4.60361e+06	M5NR	Bacteria	Actinobacteria	Actinobacteria (class)	Actinomycetales	Micrococcaceae	Arthrobacter	Arthrobacter arilaitensis	9	-8.75	76.91	37.25	8
4.6036e+06	M5NR	Bacteria	Actinobacteria	Actinobacteria (class)	Actinomycetales	Micrococcaceae	Arthrobacter	Arthrobacter aurescens	44	-7.5	86.95	30.75	36
4.6036e+06	M5NR	Bacteria	Actinobacteria	Actinobacteria (class)	Actinomycetales	Micrococcaceae	Arthrobacter	Arthrobacter aurescens	46	-8.54	91.51	31.6	44
4.6036e+06	M5NR	Bacteria	Actinobacteria	Actinobacteria (class)	Actinomycetales	Micrococcaceae	Arthrobacter	Arthrobacter aurescens	31	-12.8	89.99	40.12	28
4.60361e+06	M5NR	Bacteria	Actinobacteria	Actinobacteria (class)	Actinomycetales	Micrococcaceae	Arthrobacter	Arthrobacter aurescens	26	-8.74	89.99	33	24
4.60361e+06	M5NR	Bacteria	Actinobacteria	Actinobacteria (class)	Actinomycetales	Micrococcaceae	Arthrobacter	Arthrobacter aurescens	58	-12.1	86.55	37.47	50
4.60361e+06	M5NR	Bacteria	Actinobacteria	Actinobacteria (class)	Actinomycetales	Micrococcaceae	Arthrobacter	Arthrobacter aurescens	39	-15.4	88.69	43.87	33
4.6036e+06	M5NR	Bacteria	Actinobacteria	Actinobacteria (class)	Actinomycetales	Micrococcaceae	Arthrobacter	Arthrobacter aurescens	54	-9.41	93.3	32.9	43
4.6036e+06	M5NR	Bacteria	Actinobacteria	Actinobacteria (class)	Actinomycetales	Micrococcaceae	Arthrobacter	Arthrobacter aurescens	16	-17.55	91.38	45.08	16
4.6036e+06	M5NR	Bacteria	Actinobacteria	Actinobacteria (class)	Actinomycetales	Micrococcaceae	Arthrobacter	Arthrobacter aurescens	53	-12.85	89.57	39.91	46
4.6036e+06	M5NR	Bacteria	Actinobacteria	Actinobacteria (class)	Actinomycetales	Micrococcaceae	Arthrobacter	Arthrobacter aurescens	81	-6.61	87.49	29.48	75
4.6036e+06	M5NR	Bacteria	Actinobacteria	Actinobacteria (class)	Actinomycetales	Micrococcaceae	Arthrobacter	Arthrobacter aurescens	20	-15.46	92	41.03	18
4.6036e+06	M5NR	Bacteria	Actinobacteria	Actinobacteria (class)	Actinomycetales	Micrococcaceae	Arthrobacter	Arthrobacter chlorophenolicus	12	-8	87.95	32.55	12
4.6036e+06	M5NR	Bacteria	Actinobacteria	Actinobacteria (class)	Actinomycetales	Micrococcaceae	Arthrobacter	Arthrobacter chlorophenolicus	21	-7.95	86.26	32.51	21
4.6036e+06	M5NR	Bacteria	Actinobacteria	Actinobacteria (class)	Actinomycetales	Micrococcaceae	Arthrobacter	Arthrobacter chlorophenolicus	1	-10	82.05	39	1
4.60361e+06	M5NR	Bacteria	Actinobacteria	Actinobacteria (class)	Actinomycetales	Micrococcaceae	Arthrobacter	Arthrobacter chlorophenolicus	6	-5.82	76.68	31.74	6
4.6036e+06	M5NR	Bacteria	Actinobacteria	Actinobacteria (class)	Actinomycetales	Micrococcaceae	Arthrobacter	Arthrobacter chlorophenolicus	14	-7.66	86.58	31.2	13
4.6036e+06	M5NR	Bacteria	Actinobacteria	Actinobacteria (class)	Actinomycetales	Micrococcaceae	Arthrobacter	Arthrobacter chlorophenolicus	27	-7.52	78.99	35.82	27
4.60361e+06	M5NR	Bacteria	Actinobacteria	Actinobacteria (class)	Actinomycetales	Micrococcaceae	Arthrobacter	Arthrobacter chlorophenolicus	10	-10.6	81.19	38.17	10
4.60361e+06	M5NR	Bacteria	Actinobacteria	Actinobacteria (class)	Actinomycetales	Micrococcaceae	Arthrobacter	Arthrobacter chlorophenolicus	10	-8.12	76.96	36.1	10
4.6036e+06	M5NR	Bacteria	Actinobacteria	Actinobacteria (class)	Actinomycetales	Micrococcaceae	Arthrobacter	Arthrobacter chlorophenolicus	12	-5.94	87	28.19	11
4.6036e+06	M5NR	Bacteria	Actinobacteria	Actinobacteria (class)	Actinomycetales	Micrococcaceae	Arthrobacter	Arthrobacter chlorophenolicus	14	-9.66	81.9	38.04	14
4.6036e+06	M5NR	Bacteria	Actinobacteria	Actinobacteria (class)	Actinomycetales	Micrococcaceae	Arthrobacter	Arthrobacter chlorophenolicus	7	-6.44	80.1	29.65	7
4.6036e+06	M5NR	Bacteria	Actinobacteria	Actinobacteria (class)	Actinomycetales	Micrococcaceae	Arthrobacter	Arthrobacter globiformis	1	-10	90.32	31	1
4.6036e+06	M5NR	Bacteria	Actinobacteria	Actinobacteria (class)	Actinomycetales	Micrococcaceae	Arthrobacter	Arthrobacter globiformis	1	-9	96.67	30	1
4.6036e+06	M5NR	Bacteria	Actinobacteria	Actinobacteria (class)	Actinomycetales	Micrococcaceae	Arthrobacter	Arthrobacter globiformis	1	-5	66.67	30	1
4.6036e+06	M5NR	Bacteria	Actinobacteria	Actinobacteria (class)	Actinomycetales	Micrococcaceae	Arthrobacter	Arthrobacter keyseri	1	-10	85.71	35	1
4.60361e+06	M5NR	Bacteria	Actinobacteria	Actinobacteria (class)	Actinomycetales	Micrococcaceae	Arthrobacter	Arthrobacter nicotinovorans	1	-6	80.65	31	1
4.60361e+06	M5NR	Bacteria	Actinobacteria	Actinobacteria (class)	Actinomycetales	Micrococcaceae	Arthrobacter	Arthrobacter nitroguajacolicus	1	-5	62.16	37	1
4.6036e+06	M5NR	Bacteria	Actinobacteria	Actinobacteria (class)	Actinomycetales	Micrococcaceae	Arthrobacter	Arthrobacter nitroguajacolicus	1	-19	75.44	57	1
4.6036e+06	M5NR	Bacteria	Actinobacteria	Actinobacteria (class)	Actinomycetales	Micrococcaceae	Arthrobacter	Arthrobacter nitroguajacolicus	2	-7.5	80.65	31	2
4.6036e+06	M5NR	Bacteria	Actinobacteria	Actinobacteria (class)	Actinomycetales	Micrococcaceae	Arthrobacter	Arthrobacter nitroguajacolicus	1	-7	92.59	27	1
4.6036e+06	M5NR	Bacteria	Actinobacteria	Actinobacteria (class)	Actinomycetales	Micrococcaceae	Arthrobacter	Arthrobacter oxydans	1	-6	65.62	32	1
4.6036e+06	M5NR	Bacteria	Actinobacteria	Actinobacteria (class)	Actinomycetales	Micrococcaceae	Arthrobacter	Arthrobacter oxydans	1	-5	82.76	29	1
4.6036e+06	M5NR	Bacteria	Actinobacteria	Actinobacteria (class)	Actinomycetales	Micrococcaceae	Arthrobacter	Arthrobacter phenanthrenivorans	5	-9.6	80.37	36.8	5
4.6036e+06	M5NR	Bacteria	Actinobacteria	Actinobacteria (class)	Actinomycetales	Micrococcaceae	Arthrobacter	Arthrobacter phenanthrenivorans	12	-8.92	91.02	31.75	11
4.60361e+06	M5NR	Bacteria	Actinobacteria	Actinobacteria (class)	Actinomycetales	Micrococcaceae	Arthrobacter	Arthrobacter phenanthrenivorans	2	-7	87.69	28.5	2
4.6036e+06	M5NR	Bacteria	Actinobacteria	Actinobacteria (class)	Actinomycetales	Micrococcaceae	Arthrobacter	Arthrobacter phenanthrenivorans	2	-9	84.96	34.5	2
4.6036e+06	M5NR	Bacteria	Actinobacteria	Actinobacteria (class)	Actinomycetales	Micrococcaceae	Arthrobacter	Arthrobacter phenanthrenivorans	9	-6.78	87.51	28.33	8
4.6036e+06	M5NR	Bacteria	Actinobacteria	Actinobacteria (class)	Actinomycetales	Micrococcaceae	Arthrobacter	Arthrobacter phenanthrenivorans	9	-9.78	79.89	38.33	9
4.6036e+06	M5NR	Bacteria	Actinobacteria	Actinobacteria (class)	Actinomycetales	Micrococcaceae	Arthrobacter	Arthrobacter phenanthrenivorans	10	-10.6	90.29	35.3	10
4.60361e+06	M5NR	Bacteria	Actinobacteria	Actinobacteria (class)	Actinomycetales	Micrococcaceae	Arthrobacter	Arthrobacter phenanthrenivorans	4	-7	84.06	30	4
4.60361e+06	M5NR	Bacteria	Actinobacteria	Actinobacteria (class)	Actinomycetales	Micrococcaceae	Arthrobacter	Arthrobacter phenanthrenivorans	8	-10	89.47	34.75	8
4.6036e+06	M5NR	Bacteria	Actinobacteria	Actinobacteria (class)	Actinomycetales	Micrococcaceae	Arthrobacter	Arthrobacter phenanthrenivorans	6	-7	86.23	32	5
4.6036e+06	M5NR	Bacteria	Actinobacteria	Actinobacteria (class)	Actinomycetales	Micrococcaceae	Arthrobacter	Arthrobacter ramosus	1	-5	66.67	30	1
4.6036e+06	M5NR	Bacteria	Actinobacteria	Actinobacteria (class)	Actinomycetales	Micrococcaceae	Arthrobacter	Arthrobacter sp.	19	-11.39	83.86	40.44	16
4.6036e+06	M5NR	Bacteria	Actinobacteria	Actinobacteria (class)	Actinomycetales	Micrococcaceae	Arthrobacter	Arthrobacter sp.	4	-10.42	80.14	37	4
4.60361e+06	M5NR	Bacteria	Actinobacteria	Actinobacteria (class)	Actinomycetales	Micrococcaceae	Arthrobacter	Arthrobacter sp.	22	-9.3	85.35	34.96	21
4.6036e+06	M5NR	Bacteria	Actinobacteria	Actinobacteria (class)	Actinomycetales	Micrococcaceae	Arthrobacter	Arthrobacter sp.	14	-8.78	81.44	34.98	13
4.6036e+06	M5NR	Bacteria	Actinobacteria	Actinobacteria (class)	Actinomycetales	Micrococcaceae	Arthrobacter	Arthrobacter sp.	23	-7.7	87.41	30.95	22
4.60361e+06	M5NR	Bacteria	Actinobacteria	Actinobacteria (class)	Actinomycetales	Micrococcaceae	Arthrobacter	Arthrobacter sp.	28	-8.34	82.05	33.36	28
4.6036e+06	M5NR	Bacteria	Actinobacteria	Actinobacteria (class)	Actinomycetales	Micrococcaceae	Arthrobacter	Arthrobacter sp.	26	-7.79	85.77	31.94	23
4.6036e+06	M5NR	Bacteria	Actinobacteria	Actinobacteria (class)	Actinomycetales	Micrococcaceae	Arthrobacter	Arthrobacter sp.	29	-10.61	90.6	35.72	23
4.6036e+06	M5NR	Bacteria	Actinobacteria	Actinobacteria (class)	Actinomycetales	Micrococcaceae	Arthrobacter	Arthrobacter sp.	46	-8.37	77.01	35.92	38
4.6036e+06	M5NR	Bacteria	Actinobacteria	Actinobacteria (class)	Actinomycetales	Micrococcaceae	Arthrobacter	Arthrobacter sp.	51	-9.64	89.92	33.72	39
4.60361e+06	M5NR	Bacteria	Actinobacteria	Actinobacteria (class)	Actinomycetales	Micrococcaceae	Arthrobacter	Arthrobacter sp.	15	-9.46	83.67	36.88	15
4.6036e+06	M5NR	Bacteria	Actinobacteria	Actinobacteria (class)	Actinomycetales	Micrococcaceae	Arthrobacter	Arthrobacter sp. AK-1	1	-5	72.41	29	1
4.6036e+06	M5NR	Bacteria	Actinobacteria	Actinobacteria (class)	Actinomycetales	Micrococcaceae	Arthrobacter	Arthrobacter sp. AK-1	1	-5	62.5	32	1
4.6036e+06	M5NR	Bacteria	Actinobacteria	Actinobacteria (class)	Actinomycetales	Micrococcaceae	Arthrobacter	Arthrobacter sp. FB24	14	-10.41	76.72	38.38	13
4.6036e+06	M5NR	Bacteria	Actinobacteria	Actinobacteria (class)	Actinomycetales	Micrococcaceae	Arthrobacter	Arthrobacter sp. FB24	40	-7.93	85.02	32.31	37
4.6036e+06	M5NR	Bacteria	Actinobacteria	Actinobacteria (class)	Actinomycetales	Micrococcaceae	Arthrobacter	Arthrobacter sp. FB24	35	-10.24	89.64	35.51	29
4.60361e+06	M5NR	Bacteria	Actinobacteria	Actinobacteria (class)	Actinomycetales	Micrococcaceae	Arthrobacter	Arthrobacter sp. FB24	37	-8.64	84.4	33.83	37
4.6036e+06	M5NR	Bacteria	Actinobacteria	Actinobacteria (class)	Actinomycetales	Micrococcaceae	Arthrobacter	Arthrobacter sp. FB24	21	-9.48	83.63	36.2	20
4.6036e+06	M5NR	Bacteria	Actinobacteria	Actinobacteria (class)	Actinomycetales	Micrococcaceae	Arthrobacter	Arthrobacter sp. FB24	37	-7.52	86.45	30.93	37
4.6036e+06	M5NR	Bacteria	Actinobacteria	Actinobacteria (class)	Actinomycetales	Micrococcaceae	Arthrobacter	Arthrobacter sp. FB24	88	-9.72	81.98	37.02	81
4.6036e+06	M5NR	Bacteria	Actinobacteria	Actinobacteria (class)	Actinomycetales	Micrococcaceae	Arthrobacter	Arthrobacter sp. FB24	54	-9.69	89.68	33.83	43
4.60361e+06	M5NR	Bacteria	Actinobacteria	Actinobacteria (class)	Actinomycetales	Micrococcaceae	Arthrobacter	Arthrobacter sp. FB24	54	-8.89	82.19	35.66	53
4.60361e+06	M5NR	Bacteria	Actinobacteria	Actinobacteria (class)	Actinomycetales	Micrococcaceae	Arthrobacter	Arthrobacter sp. FB24	65	-8.18	81.73	33.38	65
4.6036e+06	M5NR	Bacteria	Actinobacteria	Actinobacteria (class)	Actinomycetales	Micrococcaceae	Arthrobacter	Arthrobacter sp. FB24	35	-9.1	86.17	34.17	32
4.6036e+06	M5NR	Bacteria	Actinobacteria	Actinobacteria (class)	Actinomycetales	Micrococcaceae	Arthrobacter	Arthrobacter sp. TAD20	1	-5	80	25	1
4.60361e+06	M5NR	Bacteria	Actinobacteria	Actinobacteria (class)	Actinomycetales	Micrococcaceae	Arthrobacter	Arthrobacter sp. TM1	1	-6	85.19	27	1
4.6036e+06	M5NR	Bacteria	Actinobacteria	Actinobacteria (class)	Actinomycetales	Micrococcaceae	Arthrobacter	Arthrobacter woluwensis	2	-8	96.77	31	1
4.6036e+06	M5NR	Bacteria	Actinobacteria	Actinobacteria (class)	Actinomycetales	Micrococcaceae	Arthrobacter	Arthrobacter woluwensis	4	-14.5	98.15	41	1
4.6036e+06	M5NR	Bacteria	Actinobacteria	Actinobacteria (class)	Actinomycetales	Micrococcaceae	Arthrobacter	Arthrobacter woluwensis	1	-19	95.92	49	1
4.60361e+06	M5NR	Bacteria	Actinobacteria	Actinobacteria (class)	Actinomycetales	Micrococcaceae	Arthrobacter	Arthrobacter woluwensis	3	-8	100	30	1
4.6036e+06	M5NR	Bacteria	Actinobacteria	Actinobacteria (class)	Actinomycetales	Micrococcaceae	Arthrobacter	Arthrobacter woluwensis	3	-8.67	97.81	30.33	1
4.6036e+06	M5NR	Bacteria	Actinobacteria	Actinobacteria (class)	Actinomycetales	Micrococcaceae	Arthrobacter	Arthrobacter woluwensis	8	-8.86	96.87	31.43	1
4.6036e+06	M5NR	Bacteria	Actinobacteria	Actinobacteria (class)	Actinomycetales	Micrococcaceae	Arthrobacter	Arthrobacter woluwensis	3	-14.5	98.15	41.5	1
4.60361e+06	M5NR	Bacteria	Actinobacteria	Actinobacteria (class)	Actinomycetales	Micrococcaceae	Arthrobacter	Arthrobacter woluwensis	7	-7.44	97.55	29.33	2
4.60361e+06	M5NR	Bacteria	Actinobacteria	Actinobacteria (class)	Actinomycetales	Micrococcaceae	Arthrobacter	Arthrobacter woluwensis	4	-21.5	98.1	52.5	1
4.6036e+06	M5NR	Bacteria	Actinobacteria	Actinobacteria (class)	Actinomycetales	Micrococcaceae	Arthrobacter	Arthrobacter woluwensis	1	-5	100	23	1
4.6036e+06	M5NR	Bacteria	Actinobacteria	Actinobacteria (class)	Actinomycetales	Micrococcaceae	Kocuria	Kocuria rhizophila	26	-8.8	92.54	31.44	23
4.6036e+06	M5NR	Bacteria	Actinobacteria	Actinobacteria (class)	Actinomycetales	Micrococcaceae	Kocuria	Kocuria rhizophila	6	-17.85	94.34	45.76	6
4.60361e+06	M5NR	Bacteria	Actinobacteria	Actinobacteria (class)	Actinomycetales	Micrococcaceae	Kocuria	Kocuria rhizophila	88	-9.35	89.67	33.78	73
4.60361e+06	M5NR	Bacteria	Actinobacteria	Actinobacteria (class)	Actinomycetales	Micrococcaceae	Kocuria	Kocuria rhizophila	61	-9.31	90.9	32.59	55
4.6036e+06	M5NR	Bacteria	Actinobacteria	Actinobacteria (class)	Actinomycetales	Micrococcaceae	Kocuria	Kocuria rhizophila	19	-9.02	91.89	32.66	16
4.6036e+06	M5NR	Bacteria	Actinobacteria	Actinobacteria (class)	Actinomycetales	Micrococcaceae	Kocuria	Kocuria rhizophila	26	-10.11	94.07	33.82	22
4.6036e+06	M5NR	Bacteria	Actinobacteria	Actinobacteria (class)	Actinomycetales	Micrococcaceae	Kocuria	Kocuria rhizophila	43	-9.47	91.62	33.1	39
4.60361e+06	M5NR	Bacteria	Actinobacteria	Actinobacteria (class)	Actinomycetales	Micrococcaceae	Kocuria	Kocuria rhizophila	37	-8.29	89.52	32.72	33
4.6036e+06	M5NR	Bacteria	Actinobacteria	Actinobacteria (class)	Actinomycetales	Micrococcaceae	Kocuria	Kocuria rhizophila	35	-10.02	94.46	32.58	27
4.6036e+06	M5NR	Bacteria	Actinobacteria	Actinobacteria (class)	Actinomycetales	Micrococcaceae	Kocuria	Kocuria rhizophila	8	-9.27	80.92	38.1	8
4.6036e+06	M5NR	Bacteria	Actinobacteria	Actinobacteria (class)	Actinomycetales	Micrococcaceae	Kocuria	Kocuria rhizophila	129	-10.39	90.12	35.1	112
4.60361e+06	M5NR	Bacteria	Actinobacteria	Actinobacteria (class)	Actinomycetales	Micrococcaceae	Micrococcus	Micrococcus luteus	118	-9.18	94.95	31.88	104
4.6036e+06	M5NR	Bacteria	Actinobacteria	Actinobacteria (class)	Actinomycetales	Micrococcaceae	Micrococcus	Micrococcus luteus	90	-11.6	96.82	34.91	75
4.6036e+06	M5NR	Bacteria	Actinobacteria	Actinobacteria (class)	Actinomycetales	Micrococcaceae	Micrococcus	Micrococcus luteus	44	-10.4	95.21	33.65	41
4.60361e+06	M5NR	Bacteria	Actinobacteria	Actinobacteria (class)	Actinomycetales	Micrococcaceae	Micrococcus	Micrococcus luteus	99	-10.03	93.76	33.53	85
4.6036e+06	M5NR	Bacteria	Actinobacteria	Actinobacteria (class)	Actinomycetales	Micrococcaceae	Micrococcus	Micrococcus luteus	239	-12.79	96.98	37.42	194
4.6036e+06	M5NR	Bacteria	Actinobacteria	Actinobacteria (class)	Actinomycetales	Micrococcaceae	Micrococcus	Micrococcus luteus	60	-11.29	96.41	34.9	49
4.6036e+06	M5NR	Bacteria	Actinobacteria	Actinobacteria (class)	Actinomycetales	Micrococcaceae	Micrococcus	Micrococcus luteus	59	-11.75	95.84	35.05	51
4.6036e+06	M5NR	Bacteria	Actinobacteria	Actinobacteria (class)	Actinomycetales	Micrococcaceae	Micrococcus	Micrococcus luteus	58	-8.94	97.32	30.4	48
4.6036e+06	M5NR	Bacteria	Actinobacteria	Actinobacteria (class)	Actinomycetales	Micrococcaceae	Micrococcus	Micrococcus luteus	22	-10.35	97.32	33.2	17
4.6036e+06	M5NR	Bacteria	Actinobacteria	Actinobacteria (class)	Actinomycetales	Micrococcaceae	Micrococcus	Micrococcus luteus	22	-12.15	95.7	36.08	20
4.60361e+06	M5NR	Bacteria	Actinobacteria	Actinobacteria (class)	Actinomycetales	Micrococcaceae	Micrococcus	Micrococcus luteus	166	-10.8	95.49	34.01	141
4.60361e+06	M5NR	Bacteria	Actinobacteria	Actinobacteria (class)	Actinomycetales	Micrococcaceae	Micrococcus	Micrococcus sp.	1	-12	79.55	44	1
4.60361e+06	M5NR	Bacteria	Actinobacteria	Actinobacteria (class)	Actinomycetales	Micrococcaceae	Micrococcus	Micrococcus sp.	1	-11	73.17	41	1
4.60361e+06	M5NR	Bacteria	Actinobacteria	Actinobacteria (class)	Actinomycetales	Micrococcaceae	Micrococcus	Micrococcus sp.	4	-8.75	89.39	33	2
4.60361e+06	M5NR	Bacteria	Actinobacteria	Actinobacteria (class)	Actinomycetales	Micrococcaceae	Micrococcus	Micrococcus sp. 28	1	-12	79.55	44	1
4.60361e+06	M5NR	Bacteria	Actinobacteria	Actinobacteria (class)	Actinomycetales	Micrococcaceae	Micrococcus	Micrococcus sp. 28	1	-11	73.17	41	1
4.60361e+06	M5NR	Bacteria	Actinobacteria	Actinobacteria (class)	Actinomycetales	Micrococcaceae	Micrococcus	Micrococcus sp. 28	4	-8.1	93.17	30.8	2
4.6036e+06	M5NR	Bacteria	Actinobacteria	Actinobacteria (class)	Actinomycetales	Micrococcaceae	Renibacterium	Renibacterium salmoninarum	24	-9.92	81.73	37.22	22
4.6036e+06	M5NR	Bacteria	Actinobacteria	Actinobacteria (class)	Actinomycetales	Micrococcaceae	Renibacterium	Renibacterium salmoninarum	39	-7.88	84.76	33.31	30
4.60361e+06	M5NR	Bacteria	Actinobacteria	Actinobacteria (class)	Actinomycetales	Micrococcaceae	Renibacterium	Renibacterium salmoninarum	24	-11.01	77.63	41.45	23
4.6036e+06	M5NR	Bacteria	Actinobacteria	Actinobacteria (class)	Actinomycetales	Micrococcaceae	Renibacterium	Renibacterium salmoninarum	24	-9.7	84.69	36.67	23
4.6036e+06	M5NR	Bacteria	Actinobacteria	Actinobacteria (class)	Actinomycetales	Micrococcaceae	Renibacterium	Renibacterium salmoninarum	7	-5.77	87.53	25.9	7
4.6036e+06	M5NR	Bacteria	Actinobacteria	Actinobacteria (class)	Actinomycetales	Micrococcaceae	Renibacterium	Renibacterium salmoninarum	27	-6.84	73.37	34.9	27
4.6036e+06	M5NR	Bacteria	Actinobacteria	Actinobacteria (class)	Actinomycetales	Micrococcaceae	Renibacterium	Renibacterium salmoninarum	45	-7.42	84.71	31.53	42
4.6036e+06	M5NR	Bacteria	Actinobacteria	Actinobacteria (class)	Actinomycetales	Micrococcaceae	Renibacterium	Renibacterium salmoninarum	29	-6.3	83.02	29.86	26
4.60361e+06	M5NR	Bacteria	Actinobacteria	Actinobacteria (class)	Actinomycetales	Micrococcaceae	Renibacterium	Renibacterium salmoninarum	23	-9.32	79.43	38.15	23
4.6036e+06	M5NR	Bacteria	Actinobacteria	Actinobacteria (class)	Actinomycetales	Micrococcaceae	Renibacterium	Renibacterium salmoninarum	13	-5.87	79.74	33.13	13
4.60361e+06	M5NR	Bacteria	Actinobacteria	Actinobacteria (class)	Actinomycetales	Micrococcaceae	Renibacterium	Renibacterium salmoninarum	26	-8.13	87.32	32.3	25
4.6036e+06	M5NR	Bacteria	Actinobacteria	Actinobacteria (class)	Actinomycetales	Micrococcaceae	Rothia	Rothia dentocariosa	6	-8.23	90.4	32.63	6
4.6036e+06	M5NR	Bacteria	Actinobacteria	Actinobacteria (class)	Actinomycetales	Micrococcaceae	Rothia	Rothia dentocariosa	67	-10.84	93.66	34.81	52
4.6036e+06	M5NR	Bacteria	Actinobacteria	Actinobacteria (class)	Actinomycetales	Micrococcaceae	Rothia	Rothia dentocariosa	22	-9.32	88.26	33.49	13
4.6036e+06	M5NR	Bacteria	Actinobacteria	Actinobacteria (class)	Actinomycetales	Micrococcaceae	Rothia	Rothia dentocariosa	20	-10.62	93.42	35.46	13
4.60361e+06	M5NR	Bacteria	Actinobacteria	Actinobacteria (class)	Actinomycetales	Micrococcaceae	Rothia	Rothia dentocariosa	25	-8.92	93.15	31.47	20
4.6036e+06	M5NR	Bacteria	Actinobacteria	Actinobacteria (class)	Actinomycetales	Micrococcaceae	Rothia	Rothia dentocariosa	3	-10.75	93.92	33.5	3
4.6036e+06	M5NR	Bacteria	Actinobacteria	Actinobacteria (class)	Actinomycetales	Micrococcaceae	Rothia	Rothia dentocariosa	9	-9.68	94.62	32.75	9
4.6036e+06	M5NR	Bacteria	Actinobacteria	Actinobacteria (class)	Actinomycetales	Micrococcaceae	Rothia	Rothia dentocariosa	18	-11.74	93.73	35.51	15
4.60361e+06	M5NR	Bacteria	Actinobacteria	Actinobacteria (class)	Actinomycetales	Micrococcaceae	Rothia	Rothia dentocariosa	57	-13.12	94.67	38.19	47
4.6036e+06	M5NR	Bacteria	Actinobacteria	Actinobacteria (class)	Actinomycetales	Micrococcaceae	Rothia	Rothia dentocariosa	8	-6.07	80.96	30.05	8
4.60361e+06	M5NR	Bacteria	Actinobacteria	Actinobacteria (class)	Actinomycetales	Micrococcaceae	Rothia	Rothia dentocariosa	32	-13.14	95.41	38.18	30
4.6036e+06	M5NR	Bacteria	Actinobacteria	Actinobacteria (class)	Actinomycetales	Micrococcaceae	Rothia	Rothia mucilaginosa	26	-8.02	94.25	30.87	19
4.6036e+06	M5NR	Bacteria	Actinobacteria	Actinobacteria (class)	Actinomycetales	Micrococcaceae	Rothia	Rothia mucilaginosa	25	-9	95.08	32.03	23
4.6036e+06	M5NR	Bacteria	Actinobacteria	Actinobacteria (class)	Actinomycetales	Micrococcaceae	Rothia	Rothia mucilaginosa	14	-13.6	91.37	41.13	12
4.60361e+06	M5NR	Bacteria	Actinobacteria	Actinobacteria (class)	Actinomycetales	Micrococcaceae	Rothia	Rothia mucilaginosa	70	-11.28	95.15	35.27	61
4.60361e+06	M5NR	Bacteria	Actinobacteria	Actinobacteria (class)	Actinomycetales	Micrococcaceae	Rothia	Rothia mucilaginosa	69	-10.35	94.36	33.81	59
4.6036e+06	M5NR	Bacteria	Actinobacteria	Actinobacteria (class)	Actinomycetales	Micrococcaceae	Rothia	Rothia mucilaginosa	12	-12.01	94.67	36.33	12
4.60361e+06	M5NR	Bacteria	Actinobacteria	Actinobacteria (class)	Actinomycetales	Micrococcaceae	Rothia	Rothia mucilaginosa	48	-10.06	94.94	33.03	41
4.6036e+06	M5NR	Bacteria	Actinobacteria	Actinobacteria (class)	Actinomycetales	Micrococcaceae	Rothia	Rothia mucilaginosa	8	-11.12	89.89	38.59	8
4.6036e+06	M5NR	Bacteria	Actinobacteria	Actinobacteria (class)	Actinomycetales	Micrococcaceae	Rothia	Rothia mucilaginosa	27	-10.36	88.52	36.84	27
4.6036e+06	M5NR	Bacteria	Actinobacteria	Actinobacteria (class)	Actinomycetales	Micrococcaceae	Rothia	Rothia mucilaginosa	103	-11.18	93.15	35.72	95
4.6036e+06	M5NR	Bacteria	Actinobacteria	Actinobacteria (class)	Actinomycetales	Micrococcaceae	Rothia	Rothia mucilaginosa	6	-10.68	95.76	35.32	6
4.60361e+06	M5NR	Bacteria	Actinobacteria	Actinobacteria (class)	Actinomycetales	Micromonosporaceae	Micromonospora	Micromonospora aurantiaca	5	-6.24	85.12	28.81	5
4.6036e+06	M5NR	Bacteria	Actinobacteria	Actinobacteria (class)	Actinomycetales	Micromonosporaceae	Micromonospora	Micromonospora aurantiaca	5	-5.95	88.22	27.59	5
4.60361e+06	M5NR	Bacteria	Actinobacteria	Actinobacteria (class)	Actinomycetales	Micromonosporaceae	Micromonospora	Micromonospora aurantiaca	8	-8.68	80.29	35.11	8
4.6036e+06	M5NR	Bacteria	Actinobacteria	Actinobacteria (class)	Actinomycetales	Micromonosporaceae	Micromonospora	Micromonospora aurantiaca	3	-6.47	67.21	37.63	3
4.6036e+06	M5NR	Bacteria	Actinobacteria	Actinobacteria (class)	Actinomycetales	Micromonosporaceae	Micromonospora	Micromonospora aurantiaca	7	-6.57	84.86	28.57	7
4.6036e+06	M5NR	Bacteria	Actinobacteria	Actinobacteria (class)	Actinomycetales	Micromonosporaceae	Micromonospora	Micromonospora aurantiaca	1	-9	90.32	31	1
4.6036e+06	M5NR	Bacteria	Actinobacteria	Actinobacteria (class)	Actinomycetales	Micromonosporaceae	Micromonospora	Micromonospora aurantiaca	2	-8.5	88.12	32.67	2
4.6036e+06	M5NR	Bacteria	Actinobacteria	Actinobacteria (class)	Actinomycetales	Micromonosporaceae	Micromonospora	Micromonospora aurantiaca	3	-13.81	69.67	47.11	3
4.6036e+06	M5NR	Bacteria	Actinobacteria	Actinobacteria (class)	Actinomycetales	Micromonosporaceae	Micromonospora	Micromonospora aurantiaca	1	-10	83.87	31	1
4.60361e+06	M5NR	Bacteria	Actinobacteria	Actinobacteria (class)	Actinomycetales	Micromonosporaceae	Micromonospora	Micromonospora aurantiaca	9	-7.96	85.85	31.26	9
4.60361e+06	M5NR	Bacteria	Actinobacteria	Actinobacteria (class)	Actinomycetales	Micromonosporaceae	Micromonospora	Micromonospora chersina	1	-5	67.74	31	1
4.60361e+06	M5NR	Bacteria	Actinobacteria	Actinobacteria (class)	Actinomycetales	Micromonosporaceae	Micromonospora	Micromonospora inyonensis	1	-7	96.55	29	1
4.6036e+06	M5NR	Bacteria	Actinobacteria	Actinobacteria (class)	Actinomycetales	Micromonosporaceae	Micromonospora	Micromonospora sp.	1	-9	93.75	32	1
4.6036e+06	M5NR	Bacteria	Actinobacteria	Actinobacteria (class)	Actinomycetales	Micromonosporaceae	Micromonospora	Micromonospora sp.	3	-6.33	84.57	29.67	3
4.6036e+06	M5NR	Bacteria	Actinobacteria	Actinobacteria (class)	Actinomycetales	Micromonosporaceae	Micromonospora	Micromonospora sp.	2	-5	76.69	29	2
4.60361e+06	M5NR	Bacteria	Actinobacteria	Actinobacteria (class)	Actinomycetales	Micromonosporaceae	Micromonospora	Micromonospora sp.	9	-8.28	76.64	35.15	9
4.60361e+06	M5NR	Bacteria	Actinobacteria	Actinobacteria (class)	Actinomycetales	Micromonosporaceae	Micromonospora	Micromonospora sp.	8	-9.2	78.67	37.03	8
4.60361e+06	M5NR	Bacteria	Actinobacteria	Actinobacteria (class)	Actinomycetales	Micromonosporaceae	Micromonospora	Micromonospora sp.	7	-8.8	86.94	32.8	7
4.6036e+06	M5NR	Bacteria	Actinobacteria	Actinobacteria (class)	Actinomycetales	Micromonosporaceae	Micromonospora	Micromonospora sp.	3	-17.25	74.56	53.25	3
4.6036e+06	M5NR	Bacteria	Actinobacteria	Actinobacteria (class)	Actinomycetales	Micromonosporaceae	Micromonospora	Micromonospora sp.	16	-8.17	77.42	35.2	15
4.6036e+06	M5NR	Bacteria	Actinobacteria	Actinobacteria (class)	Actinomycetales	Micromonosporaceae	Micromonospora	Micromonospora sp.	2	-6.5	88.89	27	2
4.6036e+06	M5NR	Bacteria	Actinobacteria	Actinobacteria (class)	Actinomycetales	Micromonosporaceae	Micromonospora	Micromonospora sp.	1	-14	92.68	41	1
4.6036e+06	M5NR	Bacteria	Actinobacteria	Actinobacteria (class)	Actinomycetales	Micromonosporaceae	Micromonospora	Micromonospora sp. ATCC 39149	1	-9	93.75	32	1
4.6036e+06	M5NR	Bacteria	Actinobacteria	Actinobacteria (class)	Actinomycetales	Micromonosporaceae	Micromonospora	Micromonospora sp. ATCC 39149	4	-6.42	85.13	29.67	4
4.60361e+06	M5NR	Bacteria	Actinobacteria	Actinobacteria (class)	Actinomycetales	Micromonosporaceae	Micromonospora	Micromonospora sp. ATCC 39149	4	-11.5	78.61	41.25	4
4.6036e+06	M5NR	Bacteria	Actinobacteria	Actinobacteria (class)	Actinomycetales	Micromonosporaceae	Micromonospora	Micromonospora sp. ATCC 39149	2	-8	72.3	35.5	2
4.6036e+06	M5NR	Bacteria	Actinobacteria	Actinobacteria (class)	Actinomycetales	Micromonosporaceae	Micromonospora	Micromonospora sp. ATCC 39149	2	-12.4	68.46	51.4	2
4.6036e+06	M5NR	Bacteria	Actinobacteria	Actinobacteria (class)	Actinomycetales	Micromonosporaceae	Micromonospora	Micromonospora sp. ATCC 39149	4	-11.22	74.15	42.78	4
4.60361e+06	M5NR	Bacteria	Actinobacteria	Actinobacteria (class)	Actinomycetales	Micromonosporaceae	Micromonospora	Micromonospora sp. ATCC 39149	6	-8.39	78.47	33.78	6
4.60361e+06	M5NR	Bacteria	Actinobacteria	Actinobacteria (class)	Actinomycetales	Micromonosporaceae	Micromonospora	Micromonospora sp. ATCC 39149	5	-7.36	76.32	35	5
4.6036e+06	M5NR	Bacteria	Actinobacteria	Actinobacteria (class)	Actinomycetales	Micromonosporaceae	Micromonospora	Micromonospora sp. L5	1	-6	71.88	32	1
4.60361e+06	M5NR	Bacteria	Actinobacteria	Actinobacteria (class)	Actinomycetales	Micromonosporaceae	Micromonospora	Micromonospora sp. L5	3	-6.25	71.49	37	3
4.6036e+06	M5NR	Bacteria	Actinobacteria	Actinobacteria (class)	Actinomycetales	Micromonosporaceae	Micromonospora	Micromonospora sp. L5	3	-5	77.31	28.67	3
4.6036e+06	M5NR	Bacteria	Actinobacteria	Actinobacteria (class)	Actinomycetales	Micromonosporaceae	Micromonospora	Micromonospora sp. L5	2	-20	80.27	53.38	2
4.6036e+06	M5NR	Bacteria	Actinobacteria	Actinobacteria (class)	Actinomycetales	Micromonosporaceae	Micromonospora	Micromonospora sp. L5	12	-7.8	83.53	31.7	11
4.60361e+06	M5NR	Bacteria	Actinobacteria	Actinobacteria (class)	Actinomycetales	Micromonosporaceae	Micromonospora	Micromonospora sp. L5	10	-7.92	75.84	34.77	10
4.60361e+06	M5NR	Bacteria	Actinobacteria	Actinobacteria (class)	Actinomycetales	Micromonosporaceae	Micromonospora	Micromonospora sp. L5	4	-8.12	82.19	31.81	4
4.6036e+06	M5NR	Bacteria	Actinobacteria	Actinobacteria (class)	Actinomycetales	Micromonosporaceae	Micromonospora	Micromonospora sp. L5	1	-14	92.68	41	1
4.6036e+06	M5NR	Bacteria	Actinobacteria	Actinobacteria (class)	Actinomycetales	Micromonosporaceae	Salinispora	Salinispora arenicola	4	-9.41	82.54	37.11	4
4.6036e+06	M5NR	Bacteria	Actinobacteria	Actinobacteria (class)	Actinomycetales	Micromonosporaceae	Salinispora	Salinispora arenicola	20	-9.3	73.26	42.2	16
4.60361e+06	M5NR	Bacteria	Actinobacteria	Actinobacteria (class)	Actinomycetales	Micromonosporaceae	Salinispora	Salinispora arenicola	3	-8.78	85.44	34.5	3
4.6036e+06	M5NR	Bacteria	Actinobacteria	Actinobacteria (class)	Actinomycetales	Micromonosporaceae	Salinispora	Salinispora arenicola	1	-6	70.97	31	1
4.6036e+06	M5NR	Bacteria	Actinobacteria	Actinobacteria (class)	Actinomycetales	Micromonosporaceae	Salinispora	Salinispora arenicola	6	-8.64	93.27	29.29	5
4.6036e+06	M5NR	Bacteria	Actinobacteria	Actinobacteria (class)	Actinomycetales	Micromonosporaceae	Salinispora	Salinispora arenicola	4	-7.17	86.92	27.44	4
4.6036e+06	M5NR	Bacteria	Actinobacteria	Actinobacteria (class)	Actinomycetales	Micromonosporaceae	Salinispora	Salinispora arenicola	4	-5.67	69.19	30.17	4
4.6036e+06	M5NR	Bacteria	Actinobacteria	Actinobacteria (class)	Actinomycetales	Micromonosporaceae	Salinispora	Salinispora arenicola	2	-5	75	28	2
4.60361e+06	M5NR	Bacteria	Actinobacteria	Actinobacteria (class)	Actinomycetales	Micromonosporaceae	Salinispora	Salinispora arenicola	6	-6.07	80.81	31.07	4
4.60361e+06	M5NR	Bacteria	Actinobacteria	Actinobacteria (class)	Actinomycetales	Micromonosporaceae	Salinispora	Salinispora arenicola	11	-6.41	83.1	29.66	10
4.6036e+06	M5NR	Bacteria	Actinobacteria	Actinobacteria (class)	Actinomycetales	Micromonosporaceae	Salinispora	Salinispora tropica	6	-7.31	75.38	36.11	4
4.6036e+06	M5NR	Bacteria	Actinobacteria	Actinobacteria (class)	Actinomycetales	Micromonosporaceae	Salinispora	Salinispora tropica	10	-13.72	85.27	43.82	10
4.6036e+06	M5NR	Bacteria	Actinobacteria	Actinobacteria (class)	Actinomycetales	Micromonosporaceae	Salinispora	Salinispora tropica	5	-6.73	87.72	31.35	5
4.60361e+06	M5NR	Bacteria	Actinobacteria	Actinobacteria (class)	Actinomycetales	Micromonosporaceae	Salinispora	Salinispora tropica	26	-7.28	75.64	35.8	24
4.60361e+06	M5NR	Bacteria	Actinobacteria	Actinobacteria (class)	Actinomycetales	Micromonosporaceae	Salinispora	Salinispora tropica	31	-6.7	77.83	32.9	30
4.6036e+06	M5NR	Bacteria	Actinobacteria	Actinobacteria (class)	Actinomycetales	Micromonosporaceae	Salinispora	Salinispora tropica	2	-6.83	75.67	34.67	2
4.6036e+06	M5NR	Bacteria	Actinobacteria	Actinobacteria (class)	Actinomycetales	Micromonosporaceae	Salinispora	Salinispora tropica	34	-8.98	79.04	37.19	29
4.6036e+06	M5NR	Bacteria	Actinobacteria	Actinobacteria (class)	Actinomycetales	Micromonosporaceae	Salinispora	Salinispora tropica	9	-5.94	76.67	30.23	9
4.6036e+06	M5NR	Bacteria	Actinobacteria	Actinobacteria (class)	Actinomycetales	Micromonosporaceae	Salinispora	Salinispora tropica	14	-5.61	88.59	27.09	13
4.60361e+06	M5NR	Bacteria	Actinobacteria	Actinobacteria (class)	Actinomycetales	Micromonosporaceae	Salinispora	Salinispora tropica	17	-8.09	85.64	32.22	16
4.6036e+06	M5NR	Bacteria	Actinobacteria	Actinobacteria (class)	Actinomycetales	Micromonosporaceae	Salinispora	Salinispora tropica	14	-7.57	83.83	33.73	14
4.6036e+06	M5NR	Bacteria	Actinobacteria	Actinobacteria (class)	Actinomycetales	Mycobacteriaceae	Mycobacterium	Mycobacterium abscessus	190	-10	91.69	34.24	150
4.6036e+06	M5NR	Bacteria	Actinobacteria	Actinobacteria (class)	Actinomycetales	Mycobacteriaceae	Mycobacterium	Mycobacterium abscessus	137	-9.81	92.35	33.57	116
4.6036e+06	M5NR	Bacteria	Actinobacteria	Actinobacteria (class)	Actinomycetales	Mycobacteriaceae	Mycobacterium	Mycobacterium abscessus	635	-10.46	92.6	34.53	492
4.60361e+06	M5NR	Bacteria	Actinobacteria	Actinobacteria (class)	Actinomycetales	Mycobacteriaceae	Mycobacterium	Mycobacterium abscessus	419	-12.17	93.87	37.5	349
4.6036e+06	M5NR	Bacteria	Actinobacteria	Actinobacteria (class)	Actinomycetales	Mycobacteriaceae	Mycobacterium	Mycobacterium abscessus	123	-10.64	92.22	34.7	109
4.6036e+06	M5NR	Bacteria	Actinobacteria	Actinobacteria (class)	Actinomycetales	Mycobacteriaceae	Mycobacterium	Mycobacterium abscessus	52	-11.79	89.94	37.94	47
4.60361e+06	M5NR	Bacteria	Actinobacteria	Actinobacteria (class)	Actinomycetales	Mycobacteriaceae	Mycobacterium	Mycobacterium abscessus	361	-10.33	92.98	34.05	301
4.6036e+06	M5NR	Bacteria	Actinobacteria	Actinobacteria (class)	Actinomycetales	Mycobacteriaceae	Mycobacterium	Mycobacterium abscessus	291	-9.96	92.87	33.73	226
4.60361e+06	M5NR	Bacteria	Actinobacteria	Actinobacteria (class)	Actinomycetales	Mycobacteriaceae	Mycobacterium	Mycobacterium abscessus	292	-10.48	92.41	34.63	242
4.6036e+06	M5NR	Bacteria	Actinobacteria	Actinobacteria (class)	Actinomycetales	Mycobacteriaceae	Mycobacterium	Mycobacterium abscessus	48	-9.32	89.75	34	39
4.6036e+06	M5NR	Bacteria	Actinobacteria	Actinobacteria (class)	Actinomycetales	Mycobacteriaceae	Mycobacterium	Mycobacterium abscessus	70	-11.14	93.9	35.09	58
4.6036e+06	M5NR	Bacteria	Actinobacteria	Actinobacteria (class)	Actinomycetales	Mycobacteriaceae	Mycobacterium	Mycobacterium austroafricanum	1	-6	75	28	1
4.6036e+06	M5NR	Bacteria	Actinobacteria	Actinobacteria (class)	Actinomycetales	Mycobacteriaceae	Mycobacterium	Mycobacterium avium	12	-7.46	83.15	31.51	12
4.6036e+06	M5NR	Bacteria	Actinobacteria	Actinobacteria (class)	Actinomycetales	Mycobacteriaceae	Mycobacterium	Mycobacterium avium	47	-9.18	82.99	34.93	43
4.60361e+06	M5NR	Bacteria	Actinobacteria	Actinobacteria (class)	Actinomycetales	Mycobacteriaceae	Mycobacterium	Mycobacterium avium	60	-7.77	86	31.25	54
4.60361e+06	M5NR	Bacteria	Actinobacteria	Actinobacteria (class)	Actinomycetales	Mycobacteriaceae	Mycobacterium	Mycobacterium avium	83	-9.19	87.13	33.65	80
4.6036e+06	M5NR	Bacteria	Actinobacteria	Actinobacteria (class)	Actinomycetales	Mycobacteriaceae	Mycobacterium	Mycobacterium avium	25	-7.35	89.11	30.7	25
4.6036e+06	M5NR	Bacteria	Actinobacteria	Actinobacteria (class)	Actinomycetales	Mycobacteriaceae	Mycobacterium	Mycobacterium avium	73	-8.05	88.58	31.61	69
4.6036e+06	M5NR	Bacteria	Actinobacteria	Actinobacteria (class)	Actinomycetales	Mycobacteriaceae	Mycobacterium	Mycobacterium avium	13	-11.94	92.62	37.6	13
4.6036e+06	M5NR	Bacteria	Actinobacteria	Actinobacteria (class)	Actinomycetales	Mycobacteriaceae	Mycobacterium	Mycobacterium avium	32	-7.65	90.32	29.83	32
4.60361e+06	M5NR	Bacteria	Actinobacteria	Actinobacteria (class)	Actinomycetales	Mycobacteriaceae	Mycobacterium	Mycobacterium avium	108	-8.58	87.94	32.22	103
4.6036e+06	M5NR	Bacteria	Actinobacteria	Actinobacteria (class)	Actinomycetales	Mycobacteriaceae	Mycobacterium	Mycobacterium avium	147	-8.85	84.85	33.66	132
4.6036e+06	M5NR	Bacteria	Actinobacteria	Actinobacteria (class)	Actinomycetales	Mycobacteriaceae	Mycobacterium	Mycobacterium avium	13	-9.51	87.69	34.93	13
4.6036e+06	M5NR	Bacteria	Actinobacteria	Actinobacteria (class)	Actinomycetales	Mycobacteriaceae	Mycobacterium	Mycobacterium avium complex	1	-5	92	25	1
4.6036e+06	M5NR	Bacteria	Actinobacteria	Actinobacteria (class)	Actinomycetales	Mycobacteriaceae	Mycobacterium	Mycobacterium bovis	26	-9.45	89.21	34.36	25
4.6036e+06	M5NR	Bacteria	Actinobacteria	Actinobacteria (class)	Actinomycetales	Mycobacteriaceae	Mycobacterium	Mycobacterium bovis	14	-9.16	82.97	34.37	14
4.6036e+06	M5NR	Bacteria	Actinobacteria	Actinobacteria (class)	Actinomycetales	Mycobacteriaceae	Mycobacterium	Mycobacterium bovis	11	-8.82	91.79	32.44	11
4.60361e+06	M5NR	Bacteria	Actinobacteria	Actinobacteria (class)	Actinomycetales	Mycobacteriaceae	Mycobacterium	Mycobacterium bovis	39	-9.56	87.13	34.9	37
4.6036e+06	M5NR	Bacteria	Actinobacteria	Actinobacteria (class)	Actinomycetales	Mycobacteriaceae	Mycobacterium	Mycobacterium bovis	63	-9.75	87.28	35.09	53
4.6036e+06	M5NR	Bacteria	Actinobacteria	Actinobacteria (class)	Actinomycetales	Mycobacteriaceae	Mycobacterium	Mycobacterium bovis	6	-5.94	90.42	28	6
4.6036e+06	M5NR	Bacteria	Actinobacteria	Actinobacteria (class)	Actinomycetales	Mycobacteriaceae	Mycobacterium	Mycobacterium bovis	13	-7.37	76.85	34.23	13
4.6036e+06	M5NR	Bacteria	Actinobacteria	Actinobacteria (class)	Actinomycetales	Mycobacteriaceae	Mycobacterium	Mycobacterium bovis	3	-14.63	81.65	42.5	3
4.60361e+06	M5NR	Bacteria	Actinobacteria	Actinobacteria (class)	Actinomycetales	Mycobacteriaceae	Mycobacterium	Mycobacterium bovis	57	-9.37	90.73	33.38	54
4.60361e+06	M5NR	Bacteria	Actinobacteria	Actinobacteria (class)	Actinomycetales	Mycobacteriaceae	Mycobacterium	Mycobacterium bovis	37	-8.7	83.94	34.53	37
4.6036e+06	M5NR	Bacteria	Actinobacteria	Actinobacteria (class)	Actinomycetales	Mycobacteriaceae	Mycobacterium	Mycobacterium bovis	26	-7.81	90.63	29.76	22
4.6036e+06	M5NR	Bacteria	Actinobacteria	Actinobacteria (class)	Actinomycetales	Mycobacteriaceae	Mycobacterium	Mycobacterium brisbanense	1	-8	82.35	34	1
4.60361e+06	M5NR	Bacteria	Actinobacteria	Actinobacteria (class)	Actinomycetales	Mycobacteriaceae	Mycobacterium	Mycobacterium brisbanense	1	-5	79.31	29	1
4.6036e+06	M5NR	Bacteria	Actinobacteria	Actinobacteria (class)	Actinomycetales	Mycobacteriaceae	Mycobacterium	Mycobacterium chelonae	1	-10	96.97	33	1
4.6036e+06	M5NR	Bacteria	Actinobacteria	Actinobacteria (class)	Actinomycetales	Mycobacteriaceae	Mycobacterium	Mycobacterium chelonae	5	-14.6	98.02	40.2	4
4.6036e+06	M5NR	Bacteria	Actinobacteria	Actinobacteria (class)	Actinomycetales	Mycobacteriaceae	Mycobacterium	Mycobacterium chelonae	1	-6	92.59	27	1
4.60361e+06	M5NR	Bacteria	Actinobacteria	Actinobacteria (class)	Actinomycetales	Mycobacteriaceae	Mycobacterium	Mycobacterium chelonae	2	-22.5	100	51.5	2
4.6036e+06	M5NR	Bacteria	Actinobacteria	Actinobacteria (class)	Actinomycetales	Mycobacteriaceae	Mycobacterium	Mycobacterium chelonae	3	-8.67	100	29.67	2
4.6036e+06	M5NR	Bacteria	Actinobacteria	Actinobacteria (class)	Actinomycetales	Mycobacteriaceae	Mycobacterium	Mycobacterium chelonae	2	-9	96.88	30	2
4.6036e+06	M5NR	Bacteria	Actinobacteria	Actinobacteria (class)	Actinomycetales	Mycobacteriaceae	Mycobacterium	Mycobacterium chelonae	8	-9.44	97.05	30.78	6
4.6036e+06	M5NR	Bacteria	Actinobacteria	Actinobacteria (class)	Actinomycetales	Mycobacteriaceae	Mycobacterium	Mycobacterium chelonae	3	-8	96.45	28.33	2
4.60361e+06	M5NR	Bacteria	Actinobacteria	Actinobacteria (class)	Actinomycetales	Mycobacteriaceae	Mycobacterium	Mycobacterium chelonae	4	-8	97.47	28.75	3
4.60361e+06	M5NR	Bacteria	Actinobacteria	Actinobacteria (class)	Actinomycetales	Mycobacteriaceae	Mycobacterium	Mycobacterium chelonae	1	-10	97.06	34	1
4.6036e+06	M5NR	Bacteria	Actinobacteria	Actinobacteria (class)	Actinomycetales	Mycobacteriaceae	Mycobacterium	Mycobacterium chelonae	2	-12	98.44	36	2
4.6036e+06	M5NR	Bacteria	Actinobacteria	Actinobacteria (class)	Actinomycetales	Mycobacteriaceae	Mycobacterium	Mycobacterium fortuitum	1	-9	90.32	31	1
4.60361e+06	M5NR	Bacteria	Actinobacteria	Actinobacteria (class)	Actinomycetales	Mycobacteriaceae	Mycobacterium	Mycobacterium fortuitum	2	-7.67	92.47	29.67	2
4.6036e+06	M5NR	Bacteria	Actinobacteria	Actinobacteria (class)	Actinomycetales	Mycobacteriaceae	Mycobacterium	Mycobacterium gastri	1	-7	80	30	1
4.6036e+06	M5NR	Bacteria	Actinobacteria	Actinobacteria (class)	Actinomycetales	Mycobacteriaceae	Mycobacterium	Mycobacterium gilvum	84	-7.51	81.32	32.36	57
4.60361e+06	M5NR	Bacteria	Actinobacteria	Actinobacteria (class)	Actinomycetales	Mycobacteriaceae	Mycobacterium	Mycobacterium gilvum	68	-9.68	83.88	37.19	65
4.6036e+06	M5NR	Bacteria	Actinobacteria	Actinobacteria (class)	Actinomycetales	Mycobacteriaceae	Mycobacterium	Mycobacterium gilvum	26	-9.63	89.25	34.37	25
4.60361e+06	M5NR	Bacteria	Actinobacteria	Actinobacteria (class)	Actinomycetales	Mycobacteriaceae	Mycobacterium	Mycobacterium gilvum	45	-8.19	83.33	33.8	43
4.6036e+06	M5NR	Bacteria	Actinobacteria	Actinobacteria (class)	Actinomycetales	Mycobacteriaceae	Mycobacterium	Mycobacterium gilvum	28	-7.1	79.08	32.61	10
4.6036e+06	M5NR	Bacteria	Actinobacteria	Actinobacteria (class)	Actinomycetales	Mycobacteriaceae	Mycobacterium	Mycobacterium gilvum	20	-7.81	82.72	33.05	11
4.6036e+06	M5NR	Bacteria	Actinobacteria	Actinobacteria (class)	Actinomycetales	Mycobacteriaceae	Mycobacterium	Mycobacterium gilvum	32	-8.85	83.11	34.79	31
4.60361e+06	M5NR	Bacteria	Actinobacteria	Actinobacteria (class)	Actinomycetales	Mycobacteriaceae	Mycobacterium	Mycobacterium gilvum	58	-8.72	84.49	34.35	57
4.6036e+06	M5NR	Bacteria	Actinobacteria	Actinobacteria (class)	Actinomycetales	Mycobacteriaceae	Mycobacterium	Mycobacterium gilvum	40	-7.14	85.13	29.57	27
4.6036e+06	M5NR	Bacteria	Actinobacteria	Actinobacteria (class)	Actinomycetales	Mycobacteriaceae	Mycobacterium	Mycobacterium gilvum	115	-9.33	85.72	34.68	95
4.6036e+06	M5NR	Bacteria	Actinobacteria	Actinobacteria (class)	Actinomycetales	Mycobacteriaceae	Mycobacterium	Mycobacterium gilvum	10	-11.82	72.06	43.11	10
4.60361e+06	M5NR	Bacteria	Actinobacteria	Actinobacteria (class)	Actinomycetales	Mycobacteriaceae	Mycobacterium	Mycobacterium gordonae	1	-9	90	30	1
4.6036e+06	M5NR	Bacteria	Actinobacteria	Actinobacteria (class)	Actinomycetales	Mycobacteriaceae	Mycobacterium	Mycobacterium gordonae	1	-9	96.67	30	1
4.60361e+06	M5NR	Bacteria	Actinobacteria	Actinobacteria (class)	Actinomycetales	Mycobacteriaceae	Mycobacterium	Mycobacterium gordonae	1	-6	100	26	1
4.6036e+06	M5NR	Bacteria	Actinobacteria	Actinobacteria (class)	Actinomycetales	Mycobacteriaceae	Mycobacterium	Mycobacterium intracellulare	2	-5	74.47	34.25	2
4.60361e+06	M5NR	Bacteria	Actinobacteria	Actinobacteria (class)	Actinomycetales	Mycobacteriaceae	Mycobacterium	Mycobacterium intracellulare	8	-8.1	84.79	35.5	8
4.6036e+06	M5NR	Bacteria	Actinobacteria	Actinobacteria (class)	Actinomycetales	Mycobacteriaceae	Mycobacterium	Mycobacterium intracellulare	8	-10.5	85.72	36.92	8
4.60361e+06	M5NR	Bacteria	Actinobacteria	Actinobacteria (class)	Actinomycetales	Mycobacteriaceae	Mycobacterium	Mycobacterium intracellulare	9	-7.25	82.21	32.42	9
4.6036e+06	M5NR	Bacteria	Actinobacteria	Actinobacteria (class)	Actinomycetales	Mycobacteriaceae	Mycobacterium	Mycobacterium intracellulare	2	-7.5	83.22	35.5	2
4.6036e+06	M5NR	Bacteria	Actinobacteria	Actinobacteria (class)	Actinomycetales	Mycobacteriaceae	Mycobacterium	Mycobacterium intracellulare	3	-7.25	81.45	31	3
4.6036e+06	M5NR	Bacteria	Actinobacteria	Actinobacteria (class)	Actinomycetales	Mycobacteriaceae	Mycobacterium	Mycobacterium intracellulare	1	-16	78.72	47	1
4.6036e+06	M5NR	Bacteria	Actinobacteria	Actinobacteria (class)	Actinomycetales	Mycobacteriaceae	Mycobacterium	Mycobacterium intracellulare	3	-7.3	88.12	29.5	3
4.6036e+06	M5NR	Bacteria	Actinobacteria	Actinobacteria (class)	Actinomycetales	Mycobacteriaceae	Mycobacterium	Mycobacterium intracellulare	25	-8.84	82.08	35.81	24
4.6036e+06	M5NR	Bacteria	Actinobacteria	Actinobacteria (class)	Actinomycetales	Mycobacteriaceae	Mycobacterium	Mycobacterium intracellulare	6	-5.71	73.48	34.71	6
4.60361e+06	M5NR	Bacteria	Actinobacteria	Actinobacteria (class)	Actinomycetales	Mycobacteriaceae	Mycobacterium	Mycobacterium intracellulare	20	-9.11	87.96	33.71	18
4.6036e+06	M5NR	Bacteria	Actinobacteria	Actinobacteria (class)	Actinomycetales	Mycobacteriaceae	Mycobacterium	Mycobacterium kansasii	3	-7.5	83.59	28.75	3
4.6036e+06	M5NR	Bacteria	Actinobacteria	Actinobacteria (class)	Actinomycetales	Mycobacteriaceae	Mycobacterium	Mycobacterium kansasii	22	-8.13	83.97	31.54	18
4.60361e+06	M5NR	Bacteria	Actinobacteria	Actinobacteria (class)	Actinomycetales	Mycobacteriaceae	Mycobacterium	Mycobacterium kansasii	10	-6.67	80.47	32.49	10
4.6036e+06	M5NR	Bacteria	Actinobacteria	Actinobacteria (class)	Actinomycetales	Mycobacteriaceae	Mycobacterium	Mycobacterium kansasii	8	-9.4	78.27	39	8
4.6036e+06	M5NR	Bacteria	Actinobacteria	Actinobacteria (class)	Actinomycetales	Mycobacteriaceae	Mycobacterium	Mycobacterium kansasii	3	-5	87.5	23.75	3
4.6036e+06	M5NR	Bacteria	Actinobacteria	Actinobacteria (class)	Actinomycetales	Mycobacteriaceae	Mycobacterium	Mycobacterium kansasii	15	-8.73	81.92	36.2	14
4.60361e+06	M5NR	Bacteria	Actinobacteria	Actinobacteria (class)	Actinomycetales	Mycobacteriaceae	Mycobacterium	Mycobacterium kansasii	23	-8.12	83.19	33.62	20
4.6036e+06	M5NR	Bacteria	Actinobacteria	Actinobacteria (class)	Actinomycetales	Mycobacteriaceae	Mycobacterium	Mycobacterium kansasii	3	-8.42	76.72	36.25	2
4.60361e+06	M5NR	Bacteria	Actinobacteria	Actinobacteria (class)	Actinomycetales	Mycobacteriaceae	Mycobacterium	Mycobacterium kansasii	17	-10.16	84.32	37.66	17
4.6036e+06	M5NR	Bacteria	Actinobacteria	Actinobacteria (class)	Actinomycetales	Mycobacteriaceae	Mycobacterium	Mycobacterium kansasii	8	-7.83	86.39	31	6
4.60361e+06	M5NR	Bacteria	Actinobacteria	Actinobacteria (class)	Actinomycetales	Mycobacteriaceae	Mycobacterium	Mycobacterium leprae	7	-10.56	84.1	35.97	7
4.6036e+06	M5NR	Bacteria	Actinobacteria	Actinobacteria (class)	Actinomycetales	Mycobacteriaceae	Mycobacterium	Mycobacterium leprae	28	-7.85	79.23	34.03	28
4.6036e+06	M5NR	Bacteria	Actinobacteria	Actinobacteria (class)	Actinomycetales	Mycobacteriaceae	Mycobacterium	Mycobacterium leprae	2	-6.5	94.23	27	1
4.6036e+06	M5NR	Bacteria	Actinobacteria	Actinobacteria (class)	Actinomycetales	Mycobacteriaceae	Mycobacterium	Mycobacterium leprae	5	-14.86	95.43	40.62	5
4.6036e+06	M5NR	Bacteria	Actinobacteria	Actinobacteria (class)	Actinomycetales	Mycobacteriaceae	Mycobacterium	Mycobacterium leprae	8	-7.34	87.99	30.95	8
4.6036e+06	M5NR	Bacteria	Actinobacteria	Actinobacteria (class)	Actinomycetales	Mycobacteriaceae	Mycobacterium	Mycobacterium leprae	12	-7.1	82.69	32.02	10
4.60361e+06	M5NR	Bacteria	Actinobacteria	Actinobacteria (class)	Actinomycetales	Mycobacteriaceae	Mycobacterium	Mycobacterium leprae	32	-7.82	85.02	31.78	28
4.6036e+06	M5NR	Bacteria	Actinobacteria	Actinobacteria (class)	Actinomycetales	Mycobacteriaceae	Mycobacterium	Mycobacterium leprae	11	-7.97	95.68	27.47	10
4.6036e+06	M5NR	Bacteria	Actinobacteria	Actinobacteria (class)	Actinomycetales	Mycobacteriaceae	Mycobacterium	Mycobacterium leprae	5	-5.36	92.02	24.68	5
4.6036e+06	M5NR	Bacteria	Actinobacteria	Actinobacteria (class)	Actinomycetales	Mycobacteriaceae	Mycobacterium	Mycobacterium leprae	3	-7.9	95.34	29.9	3
4.60361e+06	M5NR	Bacteria	Actinobacteria	Actinobacteria (class)	Actinomycetales	Mycobacteriaceae	Mycobacterium	Mycobacterium leprae	18	-9.52	85	35.03	17
4.60361e+06	M5NR	Bacteria	Actinobacteria	Actinobacteria (class)	Actinomycetales	Mycobacteriaceae	Mycobacterium	Mycobacterium liflandii	1	-5	73.33	30	1
4.6036e+06	M5NR	Bacteria	Actinobacteria	Actinobacteria (class)	Actinomycetales	Mycobacteriaceae	Mycobacterium	Mycobacterium marinum	11	-7.66	87.43	31.19	11
4.6036e+06	M5NR	Bacteria	Actinobacteria	Actinobacteria (class)	Actinomycetales	Mycobacteriaceae	Mycobacterium	Mycobacterium marinum	32	-7.33	86.22	30.83	31
4.6036e+06	M5NR	Bacteria	Actinobacteria	Actinobacteria (class)	Actinomycetales	Mycobacteriaceae	Mycobacterium	Mycobacterium marinum	9	-9.53	79.06	38.17	9
4.60361e+06	M5NR	Bacteria	Actinobacteria	Actinobacteria (class)	Actinomycetales	Mycobacteriaceae	Mycobacterium	Mycobacterium marinum	29	-8.21	82.13	33.92	29
4.6036e+06	M5NR	Bacteria	Actinobacteria	Actinobacteria (class)	Actinomycetales	Mycobacteriaceae	Mycobacterium	Mycobacterium marinum	18	-8.29	91.44	31.15	18
4.6036e+06	M5NR	Bacteria	Actinobacteria	Actinobacteria (class)	Actinomycetales	Mycobacteriaceae	Mycobacterium	Mycobacterium marinum	70	-12.66	84.8	40.31	68
4.6036e+06	M5NR	Bacteria	Actinobacteria	Actinobacteria (class)	Actinomycetales	Mycobacteriaceae	Mycobacterium	Mycobacterium marinum	4	-6.83	86.65	26.67	4
4.6036e+06	M5NR	Bacteria	Actinobacteria	Actinobacteria (class)	Actinomycetales	Mycobacteriaceae	Mycobacterium	Mycobacterium marinum	25	-7.49	87.98	30.13	25
4.60361e+06	M5NR	Bacteria	Actinobacteria	Actinobacteria (class)	Actinomycetales	Mycobacteriaceae	Mycobacterium	Mycobacterium marinum	60	-10.63	88.97	36.88	58
4.60361e+06	M5NR	Bacteria	Actinobacteria	Actinobacteria (class)	Actinomycetales	Mycobacteriaceae	Mycobacterium	Mycobacterium marinum	55	-9.89	84.86	36.51	55
4.6036e+06	M5NR	Bacteria	Actinobacteria	Actinobacteria (class)	Actinomycetales	Mycobacteriaceae	Mycobacterium	Mycobacterium marinum	19	-6.35	89.87	26.65	18
4.60361e+06	M5NR	Bacteria	Actinobacteria	Actinobacteria (class)	Actinomycetales	Mycobacteriaceae	Mycobacterium	Mycobacterium massiliense	1	-14	100	38	1
4.6036e+06	M5NR	Bacteria	Actinobacteria	Actinobacteria (class)	Actinomycetales	Mycobacteriaceae	Mycobacterium	Mycobacterium massiliense	1	-19	97.96	49	1
4.60361e+06	M5NR	Bacteria	Actinobacteria	Actinobacteria (class)	Actinomycetales	Mycobacteriaceae	Mycobacterium	Mycobacterium massiliense	1	-18	100	47	1
4.6036e+06	M5NR	Bacteria	Actinobacteria	Actinobacteria (class)	Actinomycetales	Mycobacteriaceae	Mycobacterium	Mycobacterium microti	71	-7.38	81.01	33.27	5
4.6036e+06	M5NR	Bacteria	Actinobacteria	Actinobacteria (class)	Actinomycetales	Mycobacteriaceae	Mycobacterium	Mycobacterium microti	43	-8.19	88.13	33.14	9
4.6036e+06	M5NR	Bacteria	Actinobacteria	Actinobacteria (class)	Actinomycetales	Mycobacteriaceae	Mycobacterium	Mycobacterium microti	29	-8.24	84.7	34.38	4
4.60361e+06	M5NR	Bacteria	Actinobacteria	Actinobacteria (class)	Actinomycetales	Mycobacteriaceae	Mycobacterium	Mycobacterium microti	136	-13.4	86.76	43.03	22
4.6036e+06	M5NR	Bacteria	Actinobacteria	Actinobacteria (class)	Actinomycetales	Mycobacteriaceae	Mycobacterium	Mycobacterium microti	81	-9.02	83.22	35.8	16
4.6036e+06	M5NR	Bacteria	Actinobacteria	Actinobacteria (class)	Actinomycetales	Mycobacteriaceae	Mycobacterium	Mycobacterium microti	37	-9.05	88.51	34.57	5
4.6036e+06	M5NR	Bacteria	Actinobacteria	Actinobacteria (class)	Actinomycetales	Mycobacteriaceae	Mycobacterium	Mycobacterium microti	29	-9.86	83.86	37.52	14
4.6036e+06	M5NR	Bacteria	Actinobacteria	Actinobacteria (class)	Actinomycetales	Mycobacteriaceae	Mycobacterium	Mycobacterium microti	47	-10.83	84.59	39.23	4
4.60361e+06	M5NR	Bacteria	Actinobacteria	Actinobacteria (class)	Actinomycetales	Mycobacteriaceae	Mycobacterium	Mycobacterium microti	266	-9	83.3	36.83	24
4.60361e+06	M5NR	Bacteria	Actinobacteria	Actinobacteria (class)	Actinomycetales	Mycobacteriaceae	Mycobacterium	Mycobacterium microti	74	-8.08	82.06	33.05	19
4.6036e+06	M5NR	Bacteria	Actinobacteria	Actinobacteria (class)	Actinomycetales	Mycobacteriaceae	Mycobacterium	Mycobacterium microti	32	-8.72	85.89	34.69	6
4.6036e+06	M5NR	Bacteria	Actinobacteria	Actinobacteria (class)	Actinomycetales	Mycobacteriaceae	Mycobacterium	Mycobacterium parascrofulaceum	6	-5.96	72.6	31.12	5
4.6036e+06	M5NR	Bacteria	Actinobacteria	Actinobacteria (class)	Actinomycetales	Mycobacteriaceae	Mycobacterium	Mycobacterium parascrofulaceum	22	-10.06	79.23	37.27	21
4.6036e+06	M5NR	Bacteria	Actinobacteria	Actinobacteria (class)	Actinomycetales	Mycobacteriaceae	Mycobacterium	Mycobacterium parascrofulaceum	12	-8.62	82.16	33.47	11
4.6036e+06	M5NR	Bacteria	Actinobacteria	Actinobacteria (class)	Actinomycetales	Mycobacteriaceae	Mycobacterium	Mycobacterium parascrofulaceum	24	-9.23	80.8	36.37	19
4.60361e+06	M5NR	Bacteria	Actinobacteria	Actinobacteria (class)	Actinomycetales	Mycobacteriaceae	Mycobacterium	Mycobacterium parascrofulaceum	13	-8.5	91.52	30.79	13
4.6036e+06	M5NR	Bacteria	Actinobacteria	Actinobacteria (class)	Actinomycetales	Mycobacteriaceae	Mycobacterium	Mycobacterium parascrofulaceum	22	-9.86	84.15	36.41	22
4.6036e+06	M5NR	Bacteria	Actinobacteria	Actinobacteria (class)	Actinomycetales	Mycobacteriaceae	Mycobacterium	Mycobacterium parascrofulaceum	63	-9.91	83.69	36.79	60
4.6036e+06	M5NR	Bacteria	Actinobacteria	Actinobacteria (class)	Actinomycetales	Mycobacteriaceae	Mycobacterium	Mycobacterium parascrofulaceum	5	-5.55	86.48	26.55	5
4.60361e+06	M5NR	Bacteria	Actinobacteria	Actinobacteria (class)	Actinomycetales	Mycobacteriaceae	Mycobacterium	Mycobacterium parascrofulaceum	35	-7.54	83.73	31.25	35
4.60361e+06	M5NR	Bacteria	Actinobacteria	Actinobacteria (class)	Actinomycetales	Mycobacteriaceae	Mycobacterium	Mycobacterium parascrofulaceum	27	-7.72	83.52	33.04	25
4.6036e+06	M5NR	Bacteria	Actinobacteria	Actinobacteria (class)	Actinomycetales	Mycobacteriaceae	Mycobacterium	Mycobacterium parascrofulaceum	8	-12.25	85.53	40.28	8
4.6036e+06	M5NR	Bacteria	Actinobacteria	Actinobacteria (class)	Actinomycetales	Mycobacteriaceae	Mycobacterium	Mycobacterium porcinum	1	-21	100	52	1
4.6036e+06	M5NR	Bacteria	Actinobacteria	Actinobacteria (class)	Actinomycetales	Mycobacteriaceae	Mycobacterium	Mycobacterium smegmatis	91	-8.14	86.82	31.39	78
4.6036e+06	M5NR	Bacteria	Actinobacteria	Actinobacteria (class)	Actinomycetales	Mycobacteriaceae	Mycobacterium	Mycobacterium smegmatis	54	-7.67	84.75	31.82	53
4.6036e+06	M5NR	Bacteria	Actinobacteria	Actinobacteria (class)	Actinomycetales	Mycobacteriaceae	Mycobacterium	Mycobacterium smegmatis	128	-9.1	85.09	34.94	119
4.6036e+06	M5NR	Bacteria	Actinobacteria	Actinobacteria (class)	Actinomycetales	Mycobacteriaceae	Mycobacterium	Mycobacterium smegmatis	22	-9.46	84.14	36.13	21
4.60361e+06	M5NR	Bacteria	Actinobacteria	Actinobacteria (class)	Actinomycetales	Mycobacteriaceae	Mycobacterium	Mycobacterium smegmatis	150	-9.65	86.93	34.94	142
4.6036e+06	M5NR	Bacteria	Actinobacteria	Actinobacteria (class)	Actinomycetales	Mycobacteriaceae	Mycobacterium	Mycobacterium smegmatis	199	-9.22	89.42	32.92	181
4.60361e+06	M5NR	Bacteria	Actinobacteria	Actinobacteria (class)	Actinomycetales	Mycobacteriaceae	Mycobacterium	Mycobacterium smegmatis	148	-10.8	84.67	37.27	134
4.6036e+06	M5NR	Bacteria	Actinobacteria	Actinobacteria (class)	Actinomycetales	Mycobacteriaceae	Mycobacterium	Mycobacterium smegmatis	32	-8.83	86.52	33.68	31
4.6036e+06	M5NR	Bacteria	Actinobacteria	Actinobacteria (class)	Actinomycetales	Mycobacteriaceae	Mycobacterium	Mycobacterium smegmatis	52	-9.53	88.48	33.93	52
4.60361e+06	M5NR	Bacteria	Actinobacteria	Actinobacteria (class)	Actinomycetales	Mycobacteriaceae	Mycobacterium	Mycobacterium smegmatis	110	-8.88	86.67	33.72	104
4.6036e+06	M5NR	Bacteria	Actinobacteria	Actinobacteria (class)	Actinomycetales	Mycobacteriaceae	Mycobacterium	Mycobacterium smegmatis	28	-9.62	88.01	34.31	23
4.6036e+06	M5NR	Bacteria	Actinobacteria	Actinobacteria (class)	Actinomycetales	Mycobacteriaceae	Mycobacterium	Mycobacterium sp.	15	-9.1	86.71	35.46	15
4.6036e+06	M5NR	Bacteria	Actinobacteria	Actinobacteria (class)	Actinomycetales	Mycobacteriaceae	Mycobacterium	Mycobacterium sp.	9	-10.03	85.53	36.38	9
4.6036e+06	M5NR	Bacteria	Actinobacteria	Actinobacteria (class)	Actinomycetales	Mycobacteriaceae	Mycobacterium	Mycobacterium sp.	15	-9.96	87.41	35.47	15
4.60361e+06	M5NR	Bacteria	Actinobacteria	Actinobacteria (class)	Actinomycetales	Mycobacteriaceae	Mycobacterium	Mycobacterium sp.	52	-12.68	89.2	39.2	51
4.60361e+06	M5NR	Bacteria	Actinobacteria	Actinobacteria (class)	Actinomycetales	Mycobacteriaceae	Mycobacterium	Mycobacterium sp.	51	-9.48	90.82	33.46	47
4.6036e+06	M5NR	Bacteria	Actinobacteria	Actinobacteria (class)	Actinomycetales	Mycobacteriaceae	Mycobacterium	Mycobacterium sp.	26	-8.09	85.84	31.89	24
4.60361e+06	M5NR	Bacteria	Actinobacteria	Actinobacteria (class)	Actinomycetales	Mycobacteriaceae	Mycobacterium	Mycobacterium sp.	62	-9.75	88.94	33.99	56
4.6036e+06	M5NR	Bacteria	Actinobacteria	Actinobacteria (class)	Actinomycetales	Mycobacteriaceae	Mycobacterium	Mycobacterium sp.	7	-9.58	82.67	34	7
4.6036e+06	M5NR	Bacteria	Actinobacteria	Actinobacteria (class)	Actinomycetales	Mycobacteriaceae	Mycobacterium	Mycobacterium sp.	29	-9.21	87.36	34.16	25
4.6036e+06	M5NR	Bacteria	Actinobacteria	Actinobacteria (class)	Actinomycetales	Mycobacteriaceae	Mycobacterium	Mycobacterium sp.	95	-9.3	89.95	33.31	89
4.6036e+06	M5NR	Bacteria	Actinobacteria	Actinobacteria (class)	Actinomycetales	Mycobacteriaceae	Mycobacterium	Mycobacterium sp.	32	-9.04	85.51	34.14	32
4.6036e+06	M5NR	Bacteria	Actinobacteria	Actinobacteria (class)	Actinomycetales	Mycobacteriaceae	Mycobacterium	Mycobacterium sp. JLS	20	-9.26	84.65	34.44	20
4.6036e+06	M5NR	Bacteria	Actinobacteria	Actinobacteria (class)	Actinomycetales	Mycobacteriaceae	Mycobacterium	Mycobacterium sp. JLS	54	-10.04	85.49	36.82	46
4.6036e+06	M5NR	Bacteria	Actinobacteria	Actinobacteria (class)	Actinomycetales	Mycobacteriaceae	Mycobacterium	Mycobacterium sp. JLS	9	-7.84	80.47	31.75	9
4.60361e+06	M5NR	Bacteria	Actinobacteria	Actinobacteria (class)	Actinomycetales	Mycobacteriaceae	Mycobacterium	Mycobacterium sp. JLS	52	-9.93	87.86	35.44	52
4.6036e+06	M5NR	Bacteria	Actinobacteria	Actinobacteria (class)	Actinomycetales	Mycobacteriaceae	Mycobacterium	Mycobacterium sp. JLS	43	-9.64	88.1	34.13	40
4.6036e+06	M5NR	Bacteria	Actinobacteria	Actinobacteria (class)	Actinomycetales	Mycobacteriaceae	Mycobacterium	Mycobacterium sp. JLS	26	-8.82	87.96	33.09	24
4.6036e+06	M5NR	Bacteria	Actinobacteria	Actinobacteria (class)	Actinomycetales	Mycobacteriaceae	Mycobacterium	Mycobacterium sp. JLS	102	-10.1	88.48	34.63	92
4.6036e+06	M5NR	Bacteria	Actinobacteria	Actinobacteria (class)	Actinomycetales	Mycobacteriaceae	Mycobacterium	Mycobacterium sp. JLS	12	-8.78	76.62	39.77	12
4.60361e+06	M5NR	Bacteria	Actinobacteria	Actinobacteria (class)	Actinomycetales	Mycobacteriaceae	Mycobacterium	Mycobacterium sp. JLS	65	-10.13	85.38	36.63	61
4.60361e+06	M5NR	Bacteria	Actinobacteria	Actinobacteria (class)	Actinomycetales	Mycobacteriaceae	Mycobacterium	Mycobacterium sp. JLS	69	-9.06	86.88	33.77	64
4.6036e+06	M5NR	Bacteria	Actinobacteria	Actinobacteria (class)	Actinomycetales	Mycobacteriaceae	Mycobacterium	Mycobacterium sp. JLS	16	-10.38	83.05	37.85	16
4.6036e+06	M5NR	Bacteria	Actinobacteria	Actinobacteria (class)	Actinomycetales	Mycobacteriaceae	Mycobacterium	Mycobacterium sp. KMS	11	-10.33	86.92	36.08	11
4.6036e+06	M5NR	Bacteria	Actinobacteria	Actinobacteria (class)	Actinomycetales	Mycobacteriaceae	Mycobacterium	Mycobacterium sp. KMS	32	-9.39	84.7	36.16	31
4.6036e+06	M5NR	Bacteria	Actinobacteria	Actinobacteria (class)	Actinomycetales	Mycobacteriaceae	Mycobacterium	Mycobacterium sp. KMS	4	-9.11	80.01	35.33	4
4.60361e+06	M5NR	Bacteria	Actinobacteria	Actinobacteria (class)	Actinomycetales	Mycobacteriaceae	Mycobacterium	Mycobacterium sp. KMS	45	-9.06	89.73	32.8	42
4.6036e+06	M5NR	Bacteria	Actinobacteria	Actinobacteria (class)	Actinomycetales	Mycobacteriaceae	Mycobacterium	Mycobacterium sp. KMS	25	-9.26	89.74	32.83	24
4.6036e+06	M5NR	Bacteria	Actinobacteria	Actinobacteria (class)	Actinomycetales	Mycobacteriaceae	Mycobacterium	Mycobacterium sp. KMS	17	-8	85.42	31.65	16
4.6036e+06	M5NR	Bacteria	Actinobacteria	Actinobacteria (class)	Actinomycetales	Mycobacteriaceae	Mycobacterium	Mycobacterium sp. KMS	78	-9.53	88.25	33.95	71
4.6036e+06	M5NR	Bacteria	Actinobacteria	Actinobacteria (class)	Actinomycetales	Mycobacteriaceae	Mycobacterium	Mycobacterium sp. KMS	11	-10.11	87.46	37.76	11
4.60361e+06	M5NR	Bacteria	Actinobacteria	Actinobacteria (class)	Actinomycetales	Mycobacteriaceae	Mycobacterium	Mycobacterium sp. KMS	66	-10.5	87.3	36.26	61
4.60361e+06	M5NR	Bacteria	Actinobacteria	Actinobacteria (class)	Actinomycetales	Mycobacteriaceae	Mycobacterium	Mycobacterium sp. KMS	54	-9.96	88.66	34.23	52
4.6036e+06	M5NR	Bacteria	Actinobacteria	Actinobacteria (class)	Actinomycetales	Mycobacteriaceae	Mycobacterium	Mycobacterium sp. KMS	13	-9.48	85.17	35.28	13
4.6036e+06	M5NR	Bacteria	Actinobacteria	Actinobacteria (class)	Actinomycetales	Mycobacteriaceae	Mycobacterium	Mycobacterium sp. MCS	14	-10	85.64	35.9	14
4.6036e+06	M5NR	Bacteria	Actinobacteria	Actinobacteria (class)	Actinomycetales	Mycobacteriaceae	Mycobacterium	Mycobacterium sp. MCS	31	-9.28	84.36	36.01	30
4.6036e+06	M5NR	Bacteria	Actinobacteria	Actinobacteria (class)	Actinomycetales	Mycobacteriaceae	Mycobacterium	Mycobacterium sp. MCS	4	-8.83	80.55	34.67	4
4.60361e+06	M5NR	Bacteria	Actinobacteria	Actinobacteria (class)	Actinomycetales	Mycobacteriaceae	Mycobacterium	Mycobacterium sp. MCS	47	-9.17	89.2	33.21	46
4.6036e+06	M5NR	Bacteria	Actinobacteria	Actinobacteria (class)	Actinomycetales	Mycobacteriaceae	Mycobacterium	Mycobacterium sp. MCS	27	-9.27	89.32	32.98	26
4.6036e+06	M5NR	Bacteria	Actinobacteria	Actinobacteria (class)	Actinomycetales	Mycobacteriaceae	Mycobacterium	Mycobacterium sp. MCS	18	-7.75	84.78	31.52	18
4.6036e+06	M5NR	Bacteria	Actinobacteria	Actinobacteria (class)	Actinomycetales	Mycobacteriaceae	Mycobacterium	Mycobacterium sp. MCS	80	-9.54	87.89	34.17	73
4.6036e+06	M5NR	Bacteria	Actinobacteria	Actinobacteria (class)	Actinomycetales	Mycobacteriaceae	Mycobacterium	Mycobacterium sp. MCS	11	-10	86.63	37.87	11
4.60361e+06	M5NR	Bacteria	Actinobacteria	Actinobacteria (class)	Actinomycetales	Mycobacteriaceae	Mycobacterium	Mycobacterium sp. MCS	69	-10.51	86.66	36.57	64
4.60361e+06	M5NR	Bacteria	Actinobacteria	Actinobacteria (class)	Actinomycetales	Mycobacteriaceae	Mycobacterium	Mycobacterium sp. MCS	60	-9.38	87.19	33.9	59
4.6036e+06	M5NR	Bacteria	Actinobacteria	Actinobacteria (class)	Actinomycetales	Mycobacteriaceae	Mycobacterium	Mycobacterium sp. MCS	13	-10.09	85.74	36.15	13
4.6036e+06	M5NR	Bacteria	Actinobacteria	Actinobacteria (class)	Actinomycetales	Mycobacteriaceae	Mycobacterium	Mycobacterium tuberculosis	520	-8.87	94.51	31.39	33
4.60361e+06	M5NR	Bacteria	Actinobacteria	Actinobacteria (class)	Actinomycetales	Mycobacteriaceae	Mycobacterium	Mycobacterium tuberculosis	1497	-8.9	91.36	32.42	111
4.60361e+06	M5NR	Bacteria	Actinobacteria	Actinobacteria (class)	Actinomycetales	Mycobacteriaceae	Mycobacterium	Mycobacterium tuberculosis	1122	-9.93	84.97	35.92	80
4.6036e+06	M5NR	Bacteria	Actinobacteria	Actinobacteria (class)	Actinomycetales	Mycobacteriaceae	Mycobacterium	Mycobacterium tuberculosis	474	-6.16	90.32	28.28	23
4.6036e+06	M5NR	Bacteria	Actinobacteria	Actinobacteria (class)	Actinomycetales	Mycobacteriaceae	Mycobacterium	Mycobacterium tuberculosis	450	-9.23	87.26	33.33	114
4.60361e+06	M5NR	Bacteria	Actinobacteria	Actinobacteria (class)	Actinomycetales	Mycobacteriaceae	Mycobacterium	Mycobacterium tuberculosis	911	-10.69	87.87	36.43	72
4.6036e+06	M5NR	Bacteria	Actinobacteria	Actinobacteria (class)	Actinomycetales	Mycobacteriaceae	Mycobacterium	Mycobacterium tuberculosis	1829	-8.51	84.53	33.62	52
4.6036e+06	M5NR	Bacteria	Actinobacteria	Actinobacteria (class)	Actinomycetales	Mycobacteriaceae	Mycobacterium	Mycobacterium tuberculosis	740	-14.09	90.21	40	33
4.6036e+06	M5NR	Bacteria	Actinobacteria	Actinobacteria (class)	Actinomycetales	Mycobacteriaceae	Mycobacterium	Mycobacterium tuberculosis	381	-14.77	83.09	42.79	20
4.6036e+06	M5NR	Bacteria	Actinobacteria	Actinobacteria (class)	Actinomycetales	Mycobacteriaceae	Mycobacterium	Mycobacterium tuberculosis	657	-8.71	92	30.88	50
4.6036e+06	M5NR	Bacteria	Actinobacteria	Actinobacteria (class)	Actinomycetales	Mycobacteriaceae	Mycobacterium	Mycobacterium tuberculosis	870	-7.09	78.89	33.54	34
4.60361e+06	M5NR	Bacteria	Actinobacteria	Actinobacteria (class)	Actinomycetales	Mycobacteriaceae	Mycobacterium	Mycobacterium ulcerans	46	-8.35	87.24	33.4	46
4.6036e+06	M5NR	Bacteria	Actinobacteria	Actinobacteria (class)	Actinomycetales	Mycobacteriaceae	Mycobacterium	Mycobacterium ulcerans	21	-10.59	86.94	35.97	18
4.60361e+06	M5NR	Bacteria	Actinobacteria	Actinobacteria (class)	Actinomycetales	Mycobacteriaceae	Mycobacterium	Mycobacterium ulcerans	17	-8.1	91.66	29.46	17
4.6036e+06	M5NR	Bacteria	Actinobacteria	Actinobacteria (class)	Actinomycetales	Mycobacteriaceae	Mycobacterium	Mycobacterium ulcerans	1	-5	86.21	29	1
4.60361e+06	M5NR	Bacteria	Actinobacteria	Actinobacteria (class)	Actinomycetales	Mycobacteriaceae	Mycobacterium	Mycobacterium ulcerans	39	-8.37	81.36	33.85	38
4.6036e+06	M5NR	Bacteria	Actinobacteria	Actinobacteria (class)	Actinomycetales	Mycobacteriaceae	Mycobacterium	Mycobacterium ulcerans	12	-6.38	86.53	28.55	12
4.6036e+06	M5NR	Bacteria	Actinobacteria	Actinobacteria (class)	Actinomycetales	Mycobacteriaceae	Mycobacterium	Mycobacterium ulcerans	5	-6.83	73.41	35	5
4.6036e+06	M5NR	Bacteria	Actinobacteria	Actinobacteria (class)	Actinomycetales	Mycobacteriaceae	Mycobacterium	Mycobacterium ulcerans	15	-8.09	78.97	35.12	15
4.6036e+06	M5NR	Bacteria	Actinobacteria	Actinobacteria (class)	Actinomycetales	Mycobacteriaceae	Mycobacterium	Mycobacterium ulcerans	16	-6.85	80.94	29.2	16
4.6036e+06	M5NR	Bacteria	Actinobacteria	Actinobacteria (class)	Actinomycetales	Mycobacteriaceae	Mycobacterium	Mycobacterium ulcerans	56	-8.31	84.79	32.26	50
4.6036e+06	M5NR	Bacteria	Actinobacteria	Actinobacteria (class)	Actinomycetales	Mycobacteriaceae	Mycobacterium	Mycobacterium ulcerans	9	-5.5	79.9	31.08	9
4.6036e+06	M5NR	Bacteria	Actinobacteria	Actinobacteria (class)	Actinomycetales	Mycobacteriaceae	Mycobacterium	Mycobacterium vanbaalenii	9	-6.29	88.75	27.69	8
4.60361e+06	M5NR	Bacteria	Actinobacteria	Actinobacteria (class)	Actinomycetales	Mycobacteriaceae	Mycobacterium	Mycobacterium vanbaalenii	102	-11.17	86.85	37.38	91
4.60361e+06	M5NR	Bacteria	Actinobacteria	Actinobacteria (class)	Actinomycetales	Mycobacteriaceae	Mycobacterium	Mycobacterium vanbaalenii	85	-8.2	88.25	31.74	76
4.6036e+06	M5NR	Bacteria	Actinobacteria	Actinobacteria (class)	Actinomycetales	Mycobacteriaceae	Mycobacterium	Mycobacterium vanbaalenii	36	-8.46	90.32	31.83	32
4.6036e+06	M5NR	Bacteria	Actinobacteria	Actinobacteria (class)	Actinomycetales	Mycobacteriaceae	Mycobacterium	Mycobacterium vanbaalenii	57	-7.99	81.61	33.36	53
4.6036e+06	M5NR	Bacteria	Actinobacteria	Actinobacteria (class)	Actinomycetales	Mycobacteriaceae	Mycobacterium	Mycobacterium vanbaalenii	37	-7.87	87.23	31.09	37
4.6036e+06	M5NR	Bacteria	Actinobacteria	Actinobacteria (class)	Actinomycetales	Mycobacteriaceae	Mycobacterium	Mycobacterium vanbaalenii	33	-9.49	83.02	35.24	29
4.6036e+06	M5NR	Bacteria	Actinobacteria	Actinobacteria (class)	Actinomycetales	Mycobacteriaceae	Mycobacterium	Mycobacterium vanbaalenii	127	-8.41	82.54	33.67	122
4.6036e+06	M5NR	Bacteria	Actinobacteria	Actinobacteria (class)	Actinomycetales	Mycobacteriaceae	Mycobacterium	Mycobacterium vanbaalenii	15	-11.51	85.29	38.48	15
4.60361e+06	M5NR	Bacteria	Actinobacteria	Actinobacteria (class)	Actinomycetales	Mycobacteriaceae	Mycobacterium	Mycobacterium vanbaalenii	68	-9.4	88.41	33.5	62
4.6036e+06	M5NR	Bacteria	Actinobacteria	Actinobacteria (class)	Actinomycetales	Mycobacteriaceae	Mycobacterium	Mycobacterium vanbaalenii	21	-7.22	86.45	30.28	18
4.6036e+06	M5NR	Bacteria	Actinobacteria	Actinobacteria (class)	Actinomycetales	Mycobacteriaceae	Mycobacterium	Mycobacterium xenopi	1	-8	96.3	27	1
4.6036e+06	M5NR	Bacteria	Actinobacteria	Actinobacteria (class)	Actinomycetales	Mycobacteriaceae	Mycobacterium	Mycobacterium xenopi	1	-9	96.67	30	1
4.60361e+06	M5NR	Bacteria	Actinobacteria	Actinobacteria (class)	Actinomycetales	Nakamurellaceae	Nakamurella	Nakamurella multipartita	17	-7.9	84.62	34	14
4.60361e+06	M5NR	Bacteria	Actinobacteria	Actinobacteria (class)	Actinomycetales	Nakamurellaceae	Nakamurella	Nakamurella multipartita	33	-8.29	84.28	32.43	32
4.6036e+06	M5NR	Bacteria	Actinobacteria	Actinobacteria (class)	Actinomycetales	Nakamurellaceae	Nakamurella	Nakamurella multipartita	3	-5.5	78.83	31.5	3
4.6036e+06	M5NR	Bacteria	Actinobacteria	Actinobacteria (class)	Actinomycetales	Nakamurellaceae	Nakamurella	Nakamurella multipartita	39	-9.76	79.82	38.46	39
4.6036e+06	M5NR	Bacteria	Actinobacteria	Actinobacteria (class)	Actinomycetales	Nakamurellaceae	Nakamurella	Nakamurella multipartita	4	-7.83	74.3	36.56	4
4.60361e+06	M5NR	Bacteria	Actinobacteria	Actinobacteria (class)	Actinomycetales	Nakamurellaceae	Nakamurella	Nakamurella multipartita	30	-7.4	83.97	30.62	28
4.6036e+06	M5NR	Bacteria	Actinobacteria	Actinobacteria (class)	Actinomycetales	Nakamurellaceae	Nakamurella	Nakamurella multipartita	10	-6.5	84.88	28.7	10
4.6036e+06	M5NR	Bacteria	Actinobacteria	Actinobacteria (class)	Actinomycetales	Nakamurellaceae	Nakamurella	Nakamurella multipartita	4	-6.37	89.21	26.26	4
4.6036e+06	M5NR	Bacteria	Actinobacteria	Actinobacteria (class)	Actinomycetales	Nakamurellaceae	Nakamurella	Nakamurella multipartita	11	-8.92	86.52	32.41	11
4.6036e+06	M5NR	Bacteria	Actinobacteria	Actinobacteria (class)	Actinomycetales	Nakamurellaceae	Nakamurella	Nakamurella multipartita	14	-6.62	80.42	31.36	14
4.6036e+06	M5NR	Bacteria	Actinobacteria	Actinobacteria (class)	Actinomycetales	Nakamurellaceae	Nakamurella	Nakamurella multipartita	14	-8.86	81.78	33.56	14
4.6036e+06	M5NR	Bacteria	Actinobacteria	Actinobacteria (class)	Actinomycetales	Nocardiaceae	Nocardia	Nocardia asteroides	1	-13	72.09	43	1
4.6036e+06	M5NR	Bacteria	Actinobacteria	Actinobacteria (class)	Actinomycetales	Nocardiaceae	Nocardia	Nocardia farcinica	54	-7.67	85.55	31.29	54
4.6036e+06	M5NR	Bacteria	Actinobacteria	Actinobacteria (class)	Actinomycetales	Nocardiaceae	Nocardia	Nocardia farcinica	31	-7.71	85.46	31.58	29
4.60361e+06	M5NR	Bacteria	Actinobacteria	Actinobacteria (class)	Actinomycetales	Nocardiaceae	Nocardia	Nocardia farcinica	81	-8.62	87.23	32.82	77
4.6036e+06	M5NR	Bacteria	Actinobacteria	Actinobacteria (class)	Actinomycetales	Nocardiaceae	Nocardia	Nocardia farcinica	5	-7.92	80.58	34.18	5
4.6036e+06	M5NR	Bacteria	Actinobacteria	Actinobacteria (class)	Actinomycetales	Nocardiaceae	Nocardia	Nocardia farcinica	40	-7.65	85.64	32.27	38
4.6036e+06	M5NR	Bacteria	Actinobacteria	Actinobacteria (class)	Actinomycetales	Nocardiaceae	Nocardia	Nocardia farcinica	119	-8.63	80.56	34.59	111
4.6036e+06	M5NR	Bacteria	Actinobacteria	Actinobacteria (class)	Actinomycetales	Nocardiaceae	Nocardia	Nocardia farcinica	19	-6.97	87.45	29.77	19
4.60361e+06	M5NR	Bacteria	Actinobacteria	Actinobacteria (class)	Actinomycetales	Nocardiaceae	Nocardia	Nocardia farcinica	75	-8.92	84.8	33.58	73
4.6036e+06	M5NR	Bacteria	Actinobacteria	Actinobacteria (class)	Actinomycetales	Nocardiaceae	Nocardia	Nocardia farcinica	34	-8.05	84.98	32.78	34
4.6036e+06	M5NR	Bacteria	Actinobacteria	Actinobacteria (class)	Actinomycetales	Nocardiaceae	Nocardia	Nocardia farcinica	31	-6.99	79.2	31.93	31
4.60361e+06	M5NR	Bacteria	Actinobacteria	Actinobacteria (class)	Actinomycetales	Nocardiaceae	Nocardia	Nocardia farcinica	56	-8.68	80.97	36.24	54
4.6036e+06	M5NR	Bacteria	Actinobacteria	Actinobacteria (class)	Actinomycetales	Nocardiaceae	Nocardia	Nocardia iowensis	1	-6	77.42	31	1
4.60361e+06	M5NR	Bacteria	Actinobacteria	Actinobacteria (class)	Actinomycetales	Nocardiaceae	Nocardia	Nocardia iowensis	1	-15	69.09	55	1
4.6036e+06	M5NR	Bacteria	Actinobacteria	Actinobacteria (class)	Actinomycetales	Nocardiaceae	Nocardia	Nocardia iowensis	1	-5	82.14	28	1
4.60361e+06	M5NR	Bacteria	Actinobacteria	Actinobacteria (class)	Actinomycetales	Nocardiaceae	Nocardia	Nocardia iowensis	1	-12	97.06	34	1
4.60361e+06	M5NR	Bacteria	Actinobacteria	Actinobacteria (class)	Actinomycetales	Nocardiaceae	Nocardia	Nocardia sp. YS-2002	1	-9	100	29	1
4.6036e+06	M5NR	Bacteria	Actinobacteria	Actinobacteria (class)	Actinomycetales	Nocardiaceae	Rhodococcus	Rhodococcus aetherivorans	1	-9	90	30	1
4.6036e+06	M5NR	Bacteria	Actinobacteria	Actinobacteria (class)	Actinomycetales	Nocardiaceae	Rhodococcus	Rhodococcus aetherivorans	1	-8	80.65	31	1
4.6036e+06	M5NR	Bacteria	Actinobacteria	Actinobacteria (class)	Actinomycetales	Nocardiaceae	Rhodococcus	Rhodococcus equi	23	-9.73	82.67	37.51	21
4.6036e+06	M5NR	Bacteria	Actinobacteria	Actinobacteria (class)	Actinomycetales	Nocardiaceae	Rhodococcus	Rhodococcus equi	10	-10.09	88.25	35.78	10
4.60361e+06	M5NR	Bacteria	Actinobacteria	Actinobacteria (class)	Actinomycetales	Nocardiaceae	Rhodococcus	Rhodococcus equi	38	-10.85	84.92	39.24	38
4.60361e+06	M5NR	Bacteria	Actinobacteria	Actinobacteria (class)	Actinomycetales	Nocardiaceae	Rhodococcus	Rhodococcus equi	44	-8.19	83.89	34.31	44
4.60361e+06	M5NR	Bacteria	Actinobacteria	Actinobacteria (class)	Actinomycetales	Nocardiaceae	Rhodococcus	Rhodococcus equi	30	-10.53	80.18	39.33	30
4.6036e+06	M5NR	Bacteria	Actinobacteria	Actinobacteria (class)	Actinomycetales	Nocardiaceae	Rhodococcus	Rhodococcus equi	19	-9.15	85.91	35.11	19
4.6036e+06	M5NR	Bacteria	Actinobacteria	Actinobacteria (class)	Actinomycetales	Nocardiaceae	Rhodococcus	Rhodococcus equi	20	-8.43	84.23	33.07	20
4.6036e+06	M5NR	Bacteria	Actinobacteria	Actinobacteria (class)	Actinomycetales	Nocardiaceae	Rhodococcus	Rhodococcus equi	24	-7.86	81.41	32.69	20
4.6036e+06	M5NR	Bacteria	Actinobacteria	Actinobacteria (class)	Actinomycetales	Nocardiaceae	Rhodococcus	Rhodococcus equi	10	-10.22	74.47	41.54	10
4.6036e+06	M5NR	Bacteria	Actinobacteria	Actinobacteria (class)	Actinomycetales	Nocardiaceae	Rhodococcus	Rhodococcus equi	54	-9.35	82.51	35.93	49
4.6036e+06	M5NR	Bacteria	Actinobacteria	Actinobacteria (class)	Actinomycetales	Nocardiaceae	Rhodococcus	Rhodococcus equi	16	-7.17	81.62	30.95	16
4.6036e+06	M5NR	Bacteria	Actinobacteria	Actinobacteria (class)	Actinomycetales	Nocardiaceae	Rhodococcus	Rhodococcus erythropolis	27	-9.63	89.81	32.86	27
4.6036e+06	M5NR	Bacteria	Actinobacteria	Actinobacteria (class)	Actinomycetales	Nocardiaceae	Rhodococcus	Rhodococcus erythropolis	24	-9.59	90.63	33.3	23
4.6036e+06	M5NR	Bacteria	Actinobacteria	Actinobacteria (class)	Actinomycetales	Nocardiaceae	Rhodococcus	Rhodococcus erythropolis	110	-10.45	87.73	35.96	102
4.6036e+06	M5NR	Bacteria	Actinobacteria	Actinobacteria (class)	Actinomycetales	Nocardiaceae	Rhodococcus	Rhodococcus erythropolis	49	-10.37	94.56	34.61	45
4.6036e+06	M5NR	Bacteria	Actinobacteria	Actinobacteria (class)	Actinomycetales	Nocardiaceae	Rhodococcus	Rhodococcus erythropolis	44	-9.49	87.64	34.84	44
4.60361e+06	M5NR	Bacteria	Actinobacteria	Actinobacteria (class)	Actinomycetales	Nocardiaceae	Rhodococcus	Rhodococcus erythropolis	65	-8.59	91.38	31.48	60
4.6036e+06	M5NR	Bacteria	Actinobacteria	Actinobacteria (class)	Actinomycetales	Nocardiaceae	Rhodococcus	Rhodococcus erythropolis	37	-10.75	87.62	37.64	37
4.60361e+06	M5NR	Bacteria	Actinobacteria	Actinobacteria (class)	Actinomycetales	Nocardiaceae	Rhodococcus	Rhodococcus erythropolis	89	-8.56	86.8	32.45	79
4.6036e+06	M5NR	Bacteria	Actinobacteria	Actinobacteria (class)	Actinomycetales	Nocardiaceae	Rhodococcus	Rhodococcus erythropolis	48	-9.82	85.44	35.66	38
4.6036e+06	M5NR	Bacteria	Actinobacteria	Actinobacteria (class)	Actinomycetales	Nocardiaceae	Rhodococcus	Rhodococcus erythropolis	22	-10.11	87.55	35.36	22
4.60361e+06	M5NR	Bacteria	Actinobacteria	Actinobacteria (class)	Actinomycetales	Nocardiaceae	Rhodococcus	Rhodococcus erythropolis	154	-8.83	94.09	31.39	144
4.60361e+06	M5NR	Bacteria	Actinobacteria	Actinobacteria (class)	Actinomycetales	Nocardiaceae	Rhodococcus	Rhodococcus fascians	1	-7	92	25	1
4.6036e+06	M5NR	Bacteria	Actinobacteria	Actinobacteria (class)	Actinomycetales	Nocardiaceae	Rhodococcus	Rhodococcus fascians	1	-12	88.57	35	1
4.60361e+06	M5NR	Bacteria	Actinobacteria	Actinobacteria (class)	Actinomycetales	Nocardiaceae	Rhodococcus	Rhodococcus fascians	2	-6	75.19	34	1
4.6036e+06	M5NR	Bacteria	Actinobacteria	Actinobacteria (class)	Actinomycetales	Nocardiaceae	Rhodococcus	Rhodococcus jostii	58	-8.03	82.47	32.23	53
4.60361e+06	M5NR	Bacteria	Actinobacteria	Actinobacteria (class)	Actinomycetales	Nocardiaceae	Rhodococcus	Rhodococcus jostii	105	-8.5	78.68	35.06	103
4.6036e+06	M5NR	Bacteria	Actinobacteria	Actinobacteria (class)	Actinomycetales	Nocardiaceae	Rhodococcus	Rhodococcus jostii	266	-7.24	79.97	31.36	170
4.6036e+06	M5NR	Bacteria	Actinobacteria	Actinobacteria (class)	Actinomycetales	Nocardiaceae	Rhodococcus	Rhodococcus jostii	70	-8.95	84.38	34.05	64
4.6036e+06	M5NR	Bacteria	Actinobacteria	Actinobacteria (class)	Actinomycetales	Nocardiaceae	Rhodococcus	Rhodococcus jostii	115	-8.12	82.34	32.8	98
4.6036e+06	M5NR	Bacteria	Actinobacteria	Actinobacteria (class)	Actinomycetales	Nocardiaceae	Rhodococcus	Rhodococcus jostii	50	-8.21	85.53	32.38	41
4.6036e+06	M5NR	Bacteria	Actinobacteria	Actinobacteria (class)	Actinomycetales	Nocardiaceae	Rhodococcus	Rhodococcus jostii	69	-7.72	79.02	33.76	59
4.60361e+06	M5NR	Bacteria	Actinobacteria	Actinobacteria (class)	Actinomycetales	Nocardiaceae	Rhodococcus	Rhodococcus jostii	248	-7.37	81.47	30.93	168
4.60361e+06	M5NR	Bacteria	Actinobacteria	Actinobacteria (class)	Actinomycetales	Nocardiaceae	Rhodococcus	Rhodococcus jostii	144	-7.6	80.34	32.04	109
4.6036e+06	M5NR	Bacteria	Actinobacteria	Actinobacteria (class)	Actinomycetales	Nocardiaceae	Rhodococcus	Rhodococcus jostii	74	-6.94	80.31	30.73	64
4.6036e+06	M5NR	Bacteria	Actinobacteria	Actinobacteria (class)	Actinomycetales	Nocardiaceae	Rhodococcus	Rhodococcus jostii	56	-8.42	86.05	32.08	48
4.6036e+06	M5NR	Bacteria	Actinobacteria	Actinobacteria (class)	Actinomycetales	Nocardiaceae	Rhodococcus	Rhodococcus opacus	9	-8.74	88.46	32.83	9
4.6036e+06	M5NR	Bacteria	Actinobacteria	Actinobacteria (class)	Actinomycetales	Nocardiaceae	Rhodococcus	Rhodococcus opacus	2	-7.5	83.09	30	2
4.6036e+06	M5NR	Bacteria	Actinobacteria	Actinobacteria (class)	Actinomycetales	Nocardiaceae	Rhodococcus	Rhodococcus opacus	19	-8.1	81.69	34.22	19
4.6036e+06	M5NR	Bacteria	Actinobacteria	Actinobacteria (class)	Actinomycetales	Nocardiaceae	Rhodococcus	Rhodococcus opacus	32	-8.32	78.99	35.73	31
4.60361e+06	M5NR	Bacteria	Actinobacteria	Actinobacteria (class)	Actinomycetales	Nocardiaceae	Rhodococcus	Rhodococcus opacus	22	-8.79	82.09	35.33	22
4.60361e+06	M5NR	Bacteria	Actinobacteria	Actinobacteria (class)	Actinomycetales	Nocardiaceae	Rhodococcus	Rhodococcus opacus	15	-7.12	79.95	32.15	15
4.6036e+06	M5NR	Bacteria	Actinobacteria	Actinobacteria (class)	Actinomycetales	Nocardiaceae	Rhodococcus	Rhodococcus opacus	2	-6	87.23	27	2
4.60361e+06	M5NR	Bacteria	Actinobacteria	Actinobacteria (class)	Actinomycetales	Nocardiaceae	Rhodococcus	Rhodococcus opacus	22	-7.62	80.9	32.12	22
4.6036e+06	M5NR	Bacteria	Actinobacteria	Actinobacteria (class)	Actinomycetales	Nocardiaceae	Rhodococcus	Rhodococcus opacus	12	-10.61	86.31	37.14	12
4.6036e+06	M5NR	Bacteria	Actinobacteria	Actinobacteria (class)	Actinomycetales	Nocardiaceae	Rhodococcus	Rhodococcus opacus	9	-5.64	82.14	28.88	9
4.6036e+06	M5NR	Bacteria	Actinobacteria	Actinobacteria (class)	Actinomycetales	Nocardiaceae	Rhodococcus	Rhodococcus opacus	6	-6.58	85.54	30.43	6
4.6036e+06	M5NR	Bacteria	Actinobacteria	Actinobacteria (class)	Actinomycetales	Nocardiaceae	Rhodococcus	Rhodococcus rhodochrous	1	-5	84.62	26	1
4.60361e+06	M5NR	Bacteria	Actinobacteria	Actinobacteria (class)	Actinomycetales	Nocardiaceae	Rhodococcus	Rhodococcus rhodochrous	1	-6	61.11	36	1
4.60361e+06	M5NR	Bacteria	Actinobacteria	Actinobacteria (class)	Actinomycetales	Nocardiaceae	Rhodococcus	Rhodococcus rhodochrous	1	-9	100	29	1
4.6036e+06	M5NR	Bacteria	Actinobacteria	Actinobacteria (class)	Actinomycetales	Nocardiaceae	Rhodococcus	Rhodococcus ruber	1	-21	82.76	58	1
4.6036e+06	M5NR	Bacteria	Actinobacteria	Actinobacteria (class)	Actinomycetales	Nocardiaceae	Rhodococcus	Rhodococcus ruber	1	-15	94.87	39	1
4.60361e+06	M5NR	Bacteria	Actinobacteria	Actinobacteria (class)	Actinomycetales	Nocardiaceae	Rhodococcus	Rhodococcus sp.	2	-6.5	82.52	31.5	1
4.6036e+06	M5NR	Bacteria	Actinobacteria	Actinobacteria (class)	Actinomycetales	Nocardiaceae	Rhodococcus	Rhodococcus sp.	4	-13.75	88.46	40	3
4.6036e+06	M5NR	Bacteria	Actinobacteria	Actinobacteria (class)	Actinomycetales	Nocardiaceae	Rhodococcus	Rhodococcus sp. DK17	1	-17	89.36	47	1
4.6036e+06	M5NR	Bacteria	Actinobacteria	Actinobacteria (class)	Actinomycetales	Nocardiaceae	Rhodococcus	Rhodococcus sp. DK17	1	-14	95.35	43	1
4.6036e+06	M5NR	Bacteria	Actinobacteria	Actinobacteria (class)	Actinomycetales	Nocardiaceae	Rhodococcus	Rhodococcus sp. DK17	1	-5	77.78	27	1
4.60361e+06	M5NR	Bacteria	Actinobacteria	Actinobacteria (class)	Actinomycetales	Nocardiaceae	Rhodococcus	Rhodococcus sp. DK17	2	-10	95.83	35	1
4.60361e+06	M5NR	Bacteria	Actinobacteria	Actinobacteria (class)	Actinomycetales	Nocardiaceae	Rhodococcus	Rhodococcus sp. DK17	1	-7	75	32	1
4.6036e+06	M5NR	Bacteria	Actinobacteria	Actinobacteria (class)	Actinomycetales	Nocardiaceae	Rhodococcus	Rhodococcus sp. IGTS8	2	-5	82.25	28	1
4.60361e+06	M5NR	Bacteria	Actinobacteria	Actinobacteria (class)	Actinomycetales	Nocardiaceae	Rhodococcus	Rhodococcus sp. NS1	2	-6.5	82.52	31.5	1
4.6036e+06	M5NR	Bacteria	Actinobacteria	Actinobacteria (class)	Actinomycetales	Nocardiaceae	Rhodococcus	Rhodococcus sp. NS1	4	-13.75	88.46	40	3
4.6036e+06	M5NR	Bacteria	Actinobacteria	Actinobacteria (class)	Actinomycetales	Nocardiaceae	Rhodococcus	Rhodococcus sp. T104	1	-5	88	25	1
4.6036e+06	M5NR	Bacteria	Actinobacteria	Actinobacteria (class)	Actinomycetales	Nocardioidaceae	Aeromicrobium	Aeromicrobium marinum	1	-13	100	35	1
4.6036e+06	M5NR	Bacteria	Actinobacteria	Actinobacteria (class)	Actinomycetales	Nocardioidaceae	Aeromicrobium	Aeromicrobium marinum	6	-12.12	86.78	39.31	5
4.60361e+06	M5NR	Bacteria	Actinobacteria	Actinobacteria (class)	Actinomycetales	Nocardioidaceae	Aeromicrobium	Aeromicrobium marinum	4	-10.25	78.38	36.75	4
4.6036e+06	M5NR	Bacteria	Actinobacteria	Actinobacteria (class)	Actinomycetales	Nocardioidaceae	Aeromicrobium	Aeromicrobium marinum	4	-8.64	79.75	35.5	4
4.6036e+06	M5NR	Bacteria	Actinobacteria	Actinobacteria (class)	Actinomycetales	Nocardioidaceae	Aeromicrobium	Aeromicrobium marinum	5	-10.07	85.84	37.33	5
4.6036e+06	M5NR	Bacteria	Actinobacteria	Actinobacteria (class)	Actinomycetales	Nocardioidaceae	Aeromicrobium	Aeromicrobium marinum	12	-8.7	85.45	35.3	12
4.60361e+06	M5NR	Bacteria	Actinobacteria	Actinobacteria (class)	Actinomycetales	Nocardioidaceae	Aeromicrobium	Aeromicrobium marinum	9	-10.56	82.83	38.8	9
4.60361e+06	M5NR	Bacteria	Actinobacteria	Actinobacteria (class)	Actinomycetales	Nocardioidaceae	Aeromicrobium	Aeromicrobium marinum	13	-9.81	85.5	35.62	13
4.6036e+06	M5NR	Bacteria	Actinobacteria	Actinobacteria (class)	Actinomycetales	Nocardioidaceae	Aeromicrobium	Aeromicrobium marinum	1	-7	95.83	24	1
4.6036e+06	M5NR	Bacteria	Actinobacteria	Actinobacteria (class)	Actinomycetales	Nocardioidaceae	Kribbella	Kribbella flavida	6	-9.8	78.76	37.35	6
4.6036e+06	M5NR	Bacteria	Actinobacteria	Actinobacteria (class)	Actinomycetales	Nocardioidaceae	Kribbella	Kribbella flavida	6	-16.3	85.02	47.44	6
4.60361e+06	M5NR	Bacteria	Actinobacteria	Actinobacteria (class)	Actinomycetales	Nocardioidaceae	Kribbella	Kribbella flavida	18	-6.35	81.68	30.44	18
4.6036e+06	M5NR	Bacteria	Actinobacteria	Actinobacteria (class)	Actinomycetales	Nocardioidaceae	Kribbella	Kribbella flavida	47	-9.1	81.87	35.51	43
4.6036e+06	M5NR	Bacteria	Actinobacteria	Actinobacteria (class)	Actinomycetales	Nocardioidaceae	Kribbella	Kribbella flavida	5	-6.4	79.27	28.9	5
4.6036e+06	M5NR	Bacteria	Actinobacteria	Actinobacteria (class)	Actinomycetales	Nocardioidaceae	Kribbella	Kribbella flavida	22	-8.31	75.9	36.45	21
4.6036e+06	M5NR	Bacteria	Actinobacteria	Actinobacteria (class)	Actinomycetales	Nocardioidaceae	Kribbella	Kribbella flavida	20	-8.7	86.2	33.79	20
4.6036e+06	M5NR	Bacteria	Actinobacteria	Actinobacteria (class)	Actinomycetales	Nocardioidaceae	Kribbella	Kribbella flavida	2	-8	80.52	35.5	2
4.6036e+06	M5NR	Bacteria	Actinobacteria	Actinobacteria (class)	Actinomycetales	Nocardioidaceae	Kribbella	Kribbella flavida	16	-8.95	76.91	37.43	16
4.60361e+06	M5NR	Bacteria	Actinobacteria	Actinobacteria (class)	Actinomycetales	Nocardioidaceae	Kribbella	Kribbella flavida	27	-9.28	82.07	36.2	27
4.60361e+06	M5NR	Bacteria	Actinobacteria	Actinobacteria (class)	Actinomycetales	Nocardioidaceae	Kribbella	Kribbella flavida	34	-8.16	81.18	34.08	33
4.60361e+06	M5NR	Bacteria	Actinobacteria	Actinobacteria (class)	Actinomycetales	Nocardioidaceae	Kribbella	Kribbella swartbergensis	1	-5	79.31	29	1
4.6036e+06	M5NR	Bacteria	Actinobacteria	Actinobacteria (class)	Actinomycetales	Nocardioidaceae	Nocardioides	Nocardioides aromaticivorans	1	-5	68.75	32	1
4.6036e+06	M5NR	Bacteria	Actinobacteria	Actinobacteria (class)	Actinomycetales	Nocardioidaceae	Nocardioides	Nocardioides sp.	7	-7.39	82.81	32.14	7
4.60361e+06	M5NR	Bacteria	Actinobacteria	Actinobacteria (class)	Actinomycetales	Nocardioidaceae	Nocardioides	Nocardioides sp.	25	-8.31	81.43	34.38	24
4.6036e+06	M5NR	Bacteria	Actinobacteria	Actinobacteria (class)	Actinomycetales	Nocardioidaceae	Nocardioides	Nocardioides sp.	7	-7.08	87.38	29.92	7
4.6036e+06	M5NR	Bacteria	Actinobacteria	Actinobacteria (class)	Actinomycetales	Nocardioidaceae	Nocardioides	Nocardioides sp.	18	-8.72	84.97	34.03	16
4.6036e+06	M5NR	Bacteria	Actinobacteria	Actinobacteria (class)	Actinomycetales	Nocardioidaceae	Nocardioides	Nocardioides sp.	2	-5.75	77.52	28.75	2
4.60361e+06	M5NR	Bacteria	Actinobacteria	Actinobacteria (class)	Actinomycetales	Nocardioidaceae	Nocardioides	Nocardioides sp.	23	-7.82	83.94	32.26	20
4.6036e+06	M5NR	Bacteria	Actinobacteria	Actinobacteria (class)	Actinomycetales	Nocardioidaceae	Nocardioides	Nocardioides sp.	26	-9.05	86.45	33.62	26
4.6036e+06	M5NR	Bacteria	Actinobacteria	Actinobacteria (class)	Actinomycetales	Nocardioidaceae	Nocardioides	Nocardioides sp.	60	-9.03	82.4	35.8	55
4.6036e+06	M5NR	Bacteria	Actinobacteria	Actinobacteria (class)	Actinomycetales	Nocardioidaceae	Nocardioides	Nocardioides sp.	10	-8.8	86.54	32.72	9
4.60361e+06	M5NR	Bacteria	Actinobacteria	Actinobacteria (class)	Actinomycetales	Nocardioidaceae	Nocardioides	Nocardioides sp.	42	-8.55	84.15	33.85	38
4.6036e+06	M5NR	Bacteria	Actinobacteria	Actinobacteria (class)	Actinomycetales	Nocardioidaceae	Nocardioides	Nocardioides sp.	28	-8.14	86.1	33.36	28
4.6036e+06	M5NR	Bacteria	Actinobacteria	Actinobacteria (class)	Actinomycetales	Nocardioidaceae	Nocardioides	Nocardioides sp. JS614	22	-8.74	84.87	34.4	20
4.6036e+06	M5NR	Bacteria	Actinobacteria	Actinobacteria (class)	Actinomycetales	Nocardioidaceae	Nocardioides	Nocardioides sp. JS614	46	-8.87	81.71	36.25	46
4.6036e+06	M5NR	Bacteria	Actinobacteria	Actinobacteria (class)	Actinomycetales	Nocardioidaceae	Nocardioides	Nocardioides sp. JS614	7	-5.61	76.19	29.78	7
4.60361e+06	M5NR	Bacteria	Actinobacteria	Actinobacteria (class)	Actinomycetales	Nocardioidaceae	Nocardioides	Nocardioides sp. JS614	38	-7.61	82.77	32.34	35
4.6036e+06	M5NR	Bacteria	Actinobacteria	Actinobacteria (class)	Actinomycetales	Nocardioidaceae	Nocardioides	Nocardioides sp. JS614	17	-7.33	81.17	32.75	17
4.6036e+06	M5NR	Bacteria	Actinobacteria	Actinobacteria (class)	Actinomycetales	Nocardioidaceae	Nocardioides	Nocardioides sp. JS614	51	-9.1	85.36	34.49	51
4.6036e+06	M5NR	Bacteria	Actinobacteria	Actinobacteria (class)	Actinomycetales	Nocardioidaceae	Nocardioides	Nocardioides sp. JS614	95	-8.94	82.09	35.55	90
4.6036e+06	M5NR	Bacteria	Actinobacteria	Actinobacteria (class)	Actinomycetales	Nocardioidaceae	Nocardioides	Nocardioides sp. JS614	16	-8.92	84.19	34.04	14
4.60361e+06	M5NR	Bacteria	Actinobacteria	Actinobacteria (class)	Actinomycetales	Nocardioidaceae	Nocardioides	Nocardioides sp. JS614	50	-7.94	80.84	33.73	47
4.60361e+06	M5NR	Bacteria	Actinobacteria	Actinobacteria (class)	Actinomycetales	Nocardioidaceae	Nocardioides	Nocardioides sp. JS614	75	-8.32	83.08	34.01	70
4.6036e+06	M5NR	Bacteria	Actinobacteria	Actinobacteria (class)	Actinomycetales	Nocardioidaceae	Nocardioides	Nocardioides sp. JS614	11	-6.92	85.04	30.2	11
4.60361e+06	M5NR	Bacteria	Actinobacteria	Actinobacteria (class)	Actinomycetales	Nocardioidaceae	Pimelobacter	Pimelobacter sp.	1	-14	82.5	40	1
4.6036e+06	M5NR	Bacteria	Actinobacteria	Actinobacteria (class)	Actinomycetales	Nocardiopsaceae	Nocardiopsis	Nocardiopsis dassonvillei	6	-9.1	85.18	32.88	6
4.60361e+06	M5NR	Bacteria	Actinobacteria	Actinobacteria (class)	Actinomycetales	Nocardiopsaceae	Nocardiopsis	Nocardiopsis dassonvillei	18	-11.61	81.51	41.03	18
4.6036e+06	M5NR	Bacteria	Actinobacteria	Actinobacteria (class)	Actinomycetales	Nocardiopsaceae	Nocardiopsis	Nocardiopsis dassonvillei	5	-6.06	95.68	26.15	5
4.6036e+06	M5NR	Bacteria	Actinobacteria	Actinobacteria (class)	Actinomycetales	Nocardiopsaceae	Nocardiopsis	Nocardiopsis dassonvillei	19	-6.92	79.5	33.15	18
4.60361e+06	M5NR	Bacteria	Actinobacteria	Actinobacteria (class)	Actinomycetales	Nocardiopsaceae	Nocardiopsis	Nocardiopsis dassonvillei	14	-6.96	71.65	35.49	14
4.60361e+06	M5NR	Bacteria	Actinobacteria	Actinobacteria (class)	Actinomycetales	Nocardiopsaceae	Nocardiopsis	Nocardiopsis dassonvillei	10	-7.9	86.86	30.11	10
4.6036e+06	M5NR	Bacteria	Actinobacteria	Actinobacteria (class)	Actinomycetales	Nocardiopsaceae	Nocardiopsis	Nocardiopsis dassonvillei	6	-5.92	74.89	33.75	6
4.6036e+06	M5NR	Bacteria	Actinobacteria	Actinobacteria (class)	Actinomycetales	Nocardiopsaceae	Nocardiopsis	Nocardiopsis dassonvillei	8	-7.78	75.6	37.54	7
4.6036e+06	M5NR	Bacteria	Actinobacteria	Actinobacteria (class)	Actinomycetales	Nocardiopsaceae	Nocardiopsis	Nocardiopsis dassonvillei	1	-5	65.71	35	1
4.6036e+06	M5NR	Bacteria	Actinobacteria	Actinobacteria (class)	Actinomycetales	Nocardiopsaceae	Nocardiopsis	Nocardiopsis dassonvillei	5	-5.94	81.36	29.72	5
4.6036e+06	M5NR	Bacteria	Actinobacteria	Actinobacteria (class)	Actinomycetales	Nocardiopsaceae	Thermobifida	Thermobifida fusca	4	-7.7	86.49	31.43	4
4.60361e+06	M5NR	Bacteria	Actinobacteria	Actinobacteria (class)	Actinomycetales	Nocardiopsaceae	Thermobifida	Thermobifida fusca	24	-9.07	91.23	33.43	22
4.6036e+06	M5NR	Bacteria	Actinobacteria	Actinobacteria (class)	Actinomycetales	Nocardiopsaceae	Thermobifida	Thermobifida fusca	11	-6.23	82.81	31.83	11
4.60361e+06	M5NR	Bacteria	Actinobacteria	Actinobacteria (class)	Actinomycetales	Nocardiopsaceae	Thermobifida	Thermobifida fusca	26	-7.46	77.99	33.78	25
4.6036e+06	M5NR	Bacteria	Actinobacteria	Actinobacteria (class)	Actinomycetales	Nocardiopsaceae	Thermobifida	Thermobifida fusca	10	-8.16	90.87	31.63	10
4.6036e+06	M5NR	Bacteria	Actinobacteria	Actinobacteria (class)	Actinomycetales	Nocardiopsaceae	Thermobifida	Thermobifida fusca	23	-8.34	79.89	34.76	23
4.6036e+06	M5NR	Bacteria	Actinobacteria	Actinobacteria (class)	Actinomycetales	Nocardiopsaceae	Thermobifida	Thermobifida fusca	1	-6	87.1	31	1
4.6036e+06	M5NR	Bacteria	Actinobacteria	Actinobacteria (class)	Actinomycetales	Nocardiopsaceae	Thermobifida	Thermobifida fusca	7	-9.27	85.63	32.68	7
4.6036e+06	M5NR	Bacteria	Actinobacteria	Actinobacteria (class)	Actinomycetales	Nocardiopsaceae	Thermobifida	Thermobifida fusca	16	-9.66	78.24	36.2	16
4.60361e+06	M5NR	Bacteria	Actinobacteria	Actinobacteria (class)	Actinomycetales	Nocardiopsaceae	Thermobifida	Thermobifida fusca	13	-8.11	84.03	31.56	13
4.6036e+06	M5NR	Bacteria	Actinobacteria	Actinobacteria (class)	Actinomycetales	Promicromonosporaceae	Xylanimonas	Xylanimonas cellulosilytica	7	-6.38	66.01	34.99	7
4.6036e+06	M5NR	Bacteria	Actinobacteria	Actinobacteria (class)	Actinomycetales	Promicromonosporaceae	Xylanimonas	Xylanimonas cellulosilytica	5	-6.4	89.22	28.13	5
4.6036e+06	M5NR	Bacteria	Actinobacteria	Actinobacteria (class)	Actinomycetales	Promicromonosporaceae	Xylanimonas	Xylanimonas cellulosilytica	12	-8.06	81.08	34.85	12
4.6036e+06	M5NR	Bacteria	Actinobacteria	Actinobacteria (class)	Actinomycetales	Promicromonosporaceae	Xylanimonas	Xylanimonas cellulosilytica	3	-6	81.5	31.78	2
4.60361e+06	M5NR	Bacteria	Actinobacteria	Actinobacteria (class)	Actinomycetales	Promicromonosporaceae	Xylanimonas	Xylanimonas cellulosilytica	9	-11.2	82.72	37.41	9
4.6036e+06	M5NR	Bacteria	Actinobacteria	Actinobacteria (class)	Actinomycetales	Promicromonosporaceae	Xylanimonas	Xylanimonas cellulosilytica	30	-8.24	79.89	33.55	30
4.60361e+06	M5NR	Bacteria	Actinobacteria	Actinobacteria (class)	Actinomycetales	Promicromonosporaceae	Xylanimonas	Xylanimonas cellulosilytica	32	-7.3	89.68	29.95	32
4.60361e+06	M5NR	Bacteria	Actinobacteria	Actinobacteria (class)	Actinomycetales	Promicromonosporaceae	Xylanimonas	Xylanimonas cellulosilytica	15	-10.52	75.79	42.37	15
4.6036e+06	M5NR	Bacteria	Actinobacteria	Actinobacteria (class)	Actinomycetales	Promicromonosporaceae	Xylanimonas	Xylanimonas cellulosilytica	5	-6.04	81.7	30.23	5
4.6036e+06	M5NR	Bacteria	Actinobacteria	Actinobacteria (class)	Actinomycetales	Promicromonosporaceae	Xylanimonas	Xylanimonas cellulosilytica	3	-9.67	71.22	36.5	3
4.6036e+06	M5NR	Bacteria	Actinobacteria	Actinobacteria (class)	Actinomycetales	Promicromonosporaceae	Xylanimonas	Xylanimonas cellulosilytica	7	-10.21	84.57	37.38	7
4.6036e+06	M5NR	Bacteria	Actinobacteria	Actinobacteria (class)	Actinomycetales	Propionibacteriaceae	Propionibacterium	Propionibacterium acidifaciens	2	-13	96.11	38	2
4.6036e+06	M5NR	Bacteria	Actinobacteria	Actinobacteria (class)	Actinomycetales	Propionibacteriaceae	Propionibacterium	Propionibacterium acidifaciens	2	-6.5	87.1	33.5	2
4.60361e+06	M5NR	Bacteria	Actinobacteria	Actinobacteria (class)	Actinomycetales	Propionibacteriaceae	Propionibacterium	Propionibacterium acidifaciens	4	-6.5	82.75	29.96	3
4.6036e+06	M5NR	Bacteria	Actinobacteria	Actinobacteria (class)	Actinomycetales	Propionibacteriaceae	Propionibacterium	Propionibacterium acidifaciens	2	-10	84.99	35	2
4.60361e+06	M5NR	Bacteria	Actinobacteria	Actinobacteria (class)	Actinomycetales	Propionibacteriaceae	Propionibacterium	Propionibacterium acidifaciens	5	-8.25	86.18	32.75	5
4.60361e+06	M5NR	Bacteria	Actinobacteria	Actinobacteria (class)	Actinomycetales	Propionibacteriaceae	Propionibacterium	Propionibacterium acidifaciens	12	-12.46	83.82	40.1	11
4.6036e+06	M5NR	Bacteria	Actinobacteria	Actinobacteria (class)	Actinomycetales	Propionibacteriaceae	Propionibacterium	Propionibacterium acidifaciens	3	-17	91.32	47.67	2
4.6036e+06	M5NR	Bacteria	Actinobacteria	Actinobacteria (class)	Actinomycetales	Propionibacteriaceae	Propionibacterium	Propionibacterium acidifaciens	5	-12.72	83.55	42.48	5
4.6036e+06	M5NR	Bacteria	Actinobacteria	Actinobacteria (class)	Actinomycetales	Propionibacteriaceae	Propionibacterium	Propionibacterium acidifaciens	12	-10.41	84.86	36.6	12
4.6036e+06	M5NR	Bacteria	Actinobacteria	Actinobacteria (class)	Actinomycetales	Propionibacteriaceae	Propionibacterium	Propionibacterium acidifaciens	2	-15.25	85.26	45.75	2
4.6036e+06	M5NR	Bacteria	Actinobacteria	Actinobacteria (class)	Actinomycetales	Propionibacteriaceae	Propionibacterium	Propionibacterium acnes	4917	-11.75	98.4	35.08	2416
4.6036e+06	M5NR	Bacteria	Actinobacteria	Actinobacteria (class)	Actinomycetales	Propionibacteriaceae	Propionibacterium	Propionibacterium acnes	1180	-11.32	98.46	34.54	598
4.6036e+06	M5NR	Bacteria	Actinobacteria	Actinobacteria (class)	Actinomycetales	Propionibacteriaceae	Propionibacterium	Propionibacterium acnes	585	-10.85	98.05	33.82	281
4.6036e+06	M5NR	Bacteria	Actinobacteria	Actinobacteria (class)	Actinomycetales	Propionibacteriaceae	Propionibacterium	Propionibacterium acnes	1799	-11.37	98.39	34.52	921
4.60361e+06	M5NR	Bacteria	Actinobacteria	Actinobacteria (class)	Actinomycetales	Propionibacteriaceae	Propionibacterium	Propionibacterium acnes	2433	-11.32	98.17	34.42	1353
4.60361e+06	M5NR	Bacteria	Actinobacteria	Actinobacteria (class)	Actinomycetales	Propionibacteriaceae	Propionibacterium	Propionibacterium acnes	2708	-11.51	98.48	34.61	1683
4.6036e+06	M5NR	Bacteria	Actinobacteria	Actinobacteria (class)	Actinomycetales	Propionibacteriaceae	Propionibacterium	Propionibacterium acnes	2842	-11.41	98.42	34.34	1464
4.6036e+06	M5NR	Bacteria	Actinobacteria	Actinobacteria (class)	Actinomycetales	Propionibacteriaceae	Propionibacterium	Propionibacterium acnes	1338	-12.06	98.05	35.79	688
4.6036e+06	M5NR	Bacteria	Actinobacteria	Actinobacteria (class)	Actinomycetales	Propionibacteriaceae	Propionibacterium	Propionibacterium acnes	1646	-11.48	98.09	34.82	736
4.60361e+06	M5NR	Bacteria	Actinobacteria	Actinobacteria (class)	Actinomycetales	Propionibacteriaceae	Propionibacterium	Propionibacterium acnes	6185	-11.6	98.6	34.68	2857
4.6036e+06	M5NR	Bacteria	Actinobacteria	Actinobacteria (class)	Actinomycetales	Propionibacteriaceae	Propionibacterium	Propionibacterium acnes	770	-10.79	98.32	33.71	369
4.6036e+06	M5NR	Bacteria	Actinobacteria	Actinobacteria (class)	Actinomycetales	Propionibacteriaceae	Propionibacterium	Propionibacterium freudenreichii	9	-9.67	76.98	39.66	7
4.60361e+06	M5NR	Bacteria	Actinobacteria	Actinobacteria (class)	Actinomycetales	Propionibacteriaceae	Propionibacterium	Propionibacterium freudenreichii	20	-9.93	85.07	36.18	14
4.60361e+06	M5NR	Bacteria	Actinobacteria	Actinobacteria (class)	Actinomycetales	Propionibacteriaceae	Propionibacterium	Propionibacterium freudenreichii	13	-10.91	87.54	36.25	12
4.6036e+06	M5NR	Bacteria	Actinobacteria	Actinobacteria (class)	Actinomycetales	Propionibacteriaceae	Propionibacterium	Propionibacterium freudenreichii	3	-7.17	90.12	30.5	2
4.6036e+06	M5NR	Bacteria	Actinobacteria	Actinobacteria (class)	Actinomycetales	Propionibacteriaceae	Propionibacterium	Propionibacterium freudenreichii	3	-11.83	85.92	36.58	3
4.60361e+06	M5NR	Bacteria	Actinobacteria	Actinobacteria (class)	Actinomycetales	Propionibacteriaceae	Propionibacterium	Propionibacterium freudenreichii	11	-8.31	81.77	33.98	8
4.6036e+06	M5NR	Bacteria	Actinobacteria	Actinobacteria (class)	Actinomycetales	Propionibacteriaceae	Propionibacterium	Propionibacterium freudenreichii	1	-5	100	24	1
4.6036e+06	M5NR	Bacteria	Actinobacteria	Actinobacteria (class)	Actinomycetales	Propionibacteriaceae	Propionibacterium	Propionibacterium freudenreichii	5	-10.84	84.06	38.38	5
4.6036e+06	M5NR	Bacteria	Actinobacteria	Actinobacteria (class)	Actinomycetales	Propionibacteriaceae	Propionibacterium	Propionibacterium freudenreichii	2	-19.33	92.67	47.33	2
4.6036e+06	M5NR	Bacteria	Actinobacteria	Actinobacteria (class)	Actinomycetales	Propionibacteriaceae	Propionibacterium	Propionibacterium freudenreichii	3	-10.17	84.42	37.17	3
4.6036e+06	M5NR	Bacteria	Actinobacteria	Actinobacteria (class)	Actinomycetales	Propionibacteriaceae	Propionibacterium	Propionibacterium freudenreichii	23	-8.36	81.89	33.51	19
4.6036e+06	M5NR	Bacteria	Actinobacteria	Actinobacteria (class)	Actinomycetales	Pseudonocardiaceae	Actinosynnema	Actinosynnema mirum	12	-8.33	74.06	39.04	12
4.6036e+06	M5NR	Bacteria	Actinobacteria	Actinobacteria (class)	Actinomycetales	Pseudonocardiaceae	Actinosynnema	Actinosynnema mirum	12	-6.19	82.31	31	11
4.6036e+06	M5NR	Bacteria	Actinobacteria	Actinobacteria (class)	Actinomycetales	Pseudonocardiaceae	Actinosynnema	Actinosynnema mirum	66	-8.71	82.41	35.18	60
4.60361e+06	M5NR	Bacteria	Actinobacteria	Actinobacteria (class)	Actinomycetales	Pseudonocardiaceae	Actinosynnema	Actinosynnema mirum	53	-7.46	85.3	31.44	51
4.6036e+06	M5NR	Bacteria	Actinobacteria	Actinobacteria (class)	Actinomycetales	Pseudonocardiaceae	Actinosynnema	Actinosynnema mirum	37	-8.66	83.38	34.04	33
4.60361e+06	M5NR	Bacteria	Actinobacteria	Actinobacteria (class)	Actinomycetales	Pseudonocardiaceae	Actinosynnema	Actinosynnema mirum	34	-8.86	81.69	35.4	34
4.60361e+06	M5NR	Bacteria	Actinobacteria	Actinobacteria (class)	Actinomycetales	Pseudonocardiaceae	Actinosynnema	Actinosynnema mirum	47	-9.53	85.24	35.42	47
4.6036e+06	M5NR	Bacteria	Actinobacteria	Actinobacteria (class)	Actinomycetales	Pseudonocardiaceae	Actinosynnema	Actinosynnema mirum	9	-7.64	80.27	31.82	9
4.6036e+06	M5NR	Bacteria	Actinobacteria	Actinobacteria (class)	Actinomycetales	Pseudonocardiaceae	Actinosynnema	Actinosynnema mirum	11	-7.7	77.63	34.6	10
4.6036e+06	M5NR	Bacteria	Actinobacteria	Actinobacteria (class)	Actinomycetales	Pseudonocardiaceae	Actinosynnema	Actinosynnema mirum	16	-7.32	77.9	33.16	15
4.6036e+06	M5NR	Bacteria	Actinobacteria	Actinobacteria (class)	Actinomycetales	Pseudonocardiaceae	Actinosynnema	Actinosynnema mirum	8	-8.66	71.54	38.22	8
4.6036e+06	M5NR	Bacteria	Actinobacteria	Actinobacteria (class)	Actinomycetales	Pseudonocardiaceae	Amycolatopsis	Amycolatopsis balhimycina	1	-12	97.22	36	1
4.6036e+06	M5NR	Bacteria	Actinobacteria	Actinobacteria (class)	Actinomycetales	Pseudonocardiaceae	Amycolatopsis	Amycolatopsis mediterranei	25	-7.72	75.75	35.73	21
4.6036e+06	M5NR	Bacteria	Actinobacteria	Actinobacteria (class)	Actinomycetales	Pseudonocardiaceae	Amycolatopsis	Amycolatopsis mediterranei	3	-7.83	84.7	29.92	3
4.6036e+06	M5NR	Bacteria	Actinobacteria	Actinobacteria (class)	Actinomycetales	Pseudonocardiaceae	Amycolatopsis	Amycolatopsis mediterranei	44	-8.46	81.64	33.47	38
4.6036e+06	M5NR	Bacteria	Actinobacteria	Actinobacteria (class)	Actinomycetales	Pseudonocardiaceae	Amycolatopsis	Amycolatopsis mediterranei	6	-8.79	74.8	39.04	6
4.60361e+06	M5NR	Bacteria	Actinobacteria	Actinobacteria (class)	Actinomycetales	Pseudonocardiaceae	Amycolatopsis	Amycolatopsis mediterranei	32	-7.67	81.16	33.26	31
4.6036e+06	M5NR	Bacteria	Actinobacteria	Actinobacteria (class)	Actinomycetales	Pseudonocardiaceae	Amycolatopsis	Amycolatopsis mediterranei	4	-9.5	70.84	42	4
4.6036e+06	M5NR	Bacteria	Actinobacteria	Actinobacteria (class)	Actinomycetales	Pseudonocardiaceae	Amycolatopsis	Amycolatopsis mediterranei	15	-6.91	78.29	33.09	15
4.6036e+06	M5NR	Bacteria	Actinobacteria	Actinobacteria (class)	Actinomycetales	Pseudonocardiaceae	Amycolatopsis	Amycolatopsis mediterranei	8	-6.16	81.01	30.67	8
4.6036e+06	M5NR	Bacteria	Actinobacteria	Actinobacteria (class)	Actinomycetales	Pseudonocardiaceae	Amycolatopsis	Amycolatopsis mediterranei	10	-6.36	79.4	30.67	9
4.60361e+06	M5NR	Bacteria	Actinobacteria	Actinobacteria (class)	Actinomycetales	Pseudonocardiaceae	Amycolatopsis	Amycolatopsis mediterranei	13	-8.84	78.2	35.44	13
4.60361e+06	M5NR	Bacteria	Actinobacteria	Actinobacteria (class)	Actinomycetales	Pseudonocardiaceae	Amycolatopsis	Amycolatopsis mediterranei	24	-7.14	80.91	32.1	22
4.6036e+06	M5NR	Bacteria	Actinobacteria	Actinobacteria (class)	Actinomycetales	Pseudonocardiaceae	Amycolatopsis	Amycolatopsis methanolica	1	-24	86.21	58	1
4.6036e+06	M5NR	Bacteria	Actinobacteria	Actinobacteria (class)	Actinomycetales	Pseudonocardiaceae	Amycolatopsis	Amycolatopsis orientalis	1	-5	84	25	1
4.60361e+06	M5NR	Bacteria	Actinobacteria	Actinobacteria (class)	Actinomycetales	Pseudonocardiaceae	Amycolatopsis	Amycolatopsis orientalis	1	-5	78.57	28	1
4.60361e+06	M5NR	Bacteria	Actinobacteria	Actinobacteria (class)	Actinomycetales	Pseudonocardiaceae	Lentzea	Lentzea albidocapillata	1	-17	97.62	42	1
4.6036e+06	M5NR	Bacteria	Actinobacteria	Actinobacteria (class)	Actinomycetales	Pseudonocardiaceae	Pseudonocardia	Pseudonocardia autotrophica	1	-5	71.88	32	1
4.6036e+06	M5NR	Bacteria	Actinobacteria	Actinobacteria (class)	Actinomycetales	Pseudonocardiaceae	Pseudonocardia	Pseudonocardia chloroethenivorans	1	-7	96.55	29	1
4.6036e+06	M5NR	Bacteria	Actinobacteria	Actinobacteria (class)	Actinomycetales	Pseudonocardiaceae	Pseudonocardia	Pseudonocardia sp. S053	1	-10	96.88	32	1
4.6036e+06	M5NR	Bacteria	Actinobacteria	Actinobacteria (class)	Actinomycetales	Pseudonocardiaceae	Saccharomonospora	Saccharomonospora viridis	21	-8.3	78.84	36.11	20
4.6036e+06	M5NR	Bacteria	Actinobacteria	Actinobacteria (class)	Actinomycetales	Pseudonocardiaceae	Saccharomonospora	Saccharomonospora viridis	5	-5.38	89.35	26.19	5
4.6036e+06	M5NR	Bacteria	Actinobacteria	Actinobacteria (class)	Actinomycetales	Pseudonocardiaceae	Saccharomonospora	Saccharomonospora viridis	8	-9.2	83.28	36.71	8
4.6036e+06	M5NR	Bacteria	Actinobacteria	Actinobacteria (class)	Actinomycetales	Pseudonocardiaceae	Saccharomonospora	Saccharomonospora viridis	4	-5.36	71.61	32.64	4
4.60361e+06	M5NR	Bacteria	Actinobacteria	Actinobacteria (class)	Actinomycetales	Pseudonocardiaceae	Saccharomonospora	Saccharomonospora viridis	17	-10.56	83.89	36.07	16
4.6036e+06	M5NR	Bacteria	Actinobacteria	Actinobacteria (class)	Actinomycetales	Pseudonocardiaceae	Saccharomonospora	Saccharomonospora viridis	4	-6.09	80.5	31.17	4
4.6036e+06	M5NR	Bacteria	Actinobacteria	Actinobacteria (class)	Actinomycetales	Pseudonocardiaceae	Saccharomonospora	Saccharomonospora viridis	3	-5.52	72.6	30	3
4.6036e+06	M5NR	Bacteria	Actinobacteria	Actinobacteria (class)	Actinomycetales	Pseudonocardiaceae	Saccharomonospora	Saccharomonospora viridis	5	-8.17	81.55	34.38	5
4.60361e+06	M5NR	Bacteria	Actinobacteria	Actinobacteria (class)	Actinomycetales	Pseudonocardiaceae	Saccharomonospora	Saccharomonospora viridis	23	-8.15	81.83	32.7	23
4.60361e+06	M5NR	Bacteria	Actinobacteria	Actinobacteria (class)	Actinomycetales	Pseudonocardiaceae	Saccharomonospora	Saccharomonospora viridis	11	-10.23	76.17	40.59	11
4.6036e+06	M5NR	Bacteria	Actinobacteria	Actinobacteria (class)	Actinomycetales	Pseudonocardiaceae	Saccharomonospora	Saccharomonospora viridis	35	-7.29	79.91	33.42	33
4.6036e+06	M5NR	Bacteria	Actinobacteria	Actinobacteria (class)	Actinomycetales	Pseudonocardiaceae	Saccharopolyspora	Saccharopolyspora erythraea	67	-6.73	81.3	31.35	65
4.6036e+06	M5NR	Bacteria	Actinobacteria	Actinobacteria (class)	Actinomycetales	Pseudonocardiaceae	Saccharopolyspora	Saccharopolyspora erythraea	9	-8.76	71.78	37.14	9
4.6036e+06	M5NR	Bacteria	Actinobacteria	Actinobacteria (class)	Actinomycetales	Pseudonocardiaceae	Saccharopolyspora	Saccharopolyspora erythraea	40	-8.91	80.85	34.97	40
4.60361e+06	M5NR	Bacteria	Actinobacteria	Actinobacteria (class)	Actinomycetales	Pseudonocardiaceae	Saccharopolyspora	Saccharopolyspora erythraea	49	-7.83	81.93	32.89	46
4.6036e+06	M5NR	Bacteria	Actinobacteria	Actinobacteria (class)	Actinomycetales	Pseudonocardiaceae	Saccharopolyspora	Saccharopolyspora erythraea	23	-9.42	78.42	36.59	22
4.6036e+06	M5NR	Bacteria	Actinobacteria	Actinobacteria (class)	Actinomycetales	Pseudonocardiaceae	Saccharopolyspora	Saccharopolyspora erythraea	79	-8.14	81.8	33.59	74
4.6036e+06	M5NR	Bacteria	Actinobacteria	Actinobacteria (class)	Actinomycetales	Pseudonocardiaceae	Saccharopolyspora	Saccharopolyspora erythraea	8	-7.72	78.64	35.17	8
4.60361e+06	M5NR	Bacteria	Actinobacteria	Actinobacteria (class)	Actinomycetales	Pseudonocardiaceae	Saccharopolyspora	Saccharopolyspora erythraea	74	-7.79	80.96	34.16	71
4.6036e+06	M5NR	Bacteria	Actinobacteria	Actinobacteria (class)	Actinomycetales	Pseudonocardiaceae	Saccharopolyspora	Saccharopolyspora erythraea	28	-8.24	78.08	34.53	27
4.60361e+06	M5NR	Bacteria	Actinobacteria	Actinobacteria (class)	Actinomycetales	Pseudonocardiaceae	Saccharopolyspora	Saccharopolyspora erythraea	83	-7.14	82.54	31.58	71
4.6036e+06	M5NR	Bacteria	Actinobacteria	Actinobacteria (class)	Actinomycetales	Pseudonocardiaceae	Saccharopolyspora	Saccharopolyspora erythraea	12	-7.09	82.63	31.29	12
4.6036e+06	M5NR	Bacteria	Actinobacteria	Actinobacteria (class)	Actinomycetales	Pseudonocardiaceae	Saccharopolyspora	Saccharopolyspora spinosa	2	-5.5	78.97	28	1
4.6036e+06	M5NR	Bacteria	Actinobacteria	Actinobacteria (class)	Actinomycetales	Pseudonocardiaceae	Thermobispora	Thermobispora bispora	1	-5	69.23	26	1
4.6036e+06	M5NR	Bacteria	Actinobacteria	Actinobacteria (class)	Actinomycetales	Pseudonocardiaceae	Thermobispora	Thermobispora bispora	9	-6.57	76.6	30.66	9
4.60361e+06	M5NR	Bacteria	Actinobacteria	Actinobacteria (class)	Actinomycetales	Pseudonocardiaceae	Thermobispora	Thermobispora bispora	7	-6.18	84.11	27.17	7
4.6036e+06	M5NR	Bacteria	Actinobacteria	Actinobacteria (class)	Actinomycetales	Pseudonocardiaceae	Thermobispora	Thermobispora bispora	19	-7.76	73.91	34.98	13
4.6036e+06	M5NR	Bacteria	Actinobacteria	Actinobacteria (class)	Actinomycetales	Pseudonocardiaceae	Thermobispora	Thermobispora bispora	5	-5.78	94.36	24.78	5
4.6036e+06	M5NR	Bacteria	Actinobacteria	Actinobacteria (class)	Actinomycetales	Pseudonocardiaceae	Thermobispora	Thermobispora bispora	4	-6.33	87.5	28	4
4.6036e+06	M5NR	Bacteria	Actinobacteria	Actinobacteria (class)	Actinomycetales	Pseudonocardiaceae	Thermobispora	Thermobispora bispora	4	-12.5	75.58	44	4
4.60361e+06	M5NR	Bacteria	Actinobacteria	Actinobacteria (class)	Actinomycetales	Pseudonocardiaceae	Thermobispora	Thermobispora bispora	12	-8.68	77.42	35.19	10
4.60361e+06	M5NR	Bacteria	Actinobacteria	Actinobacteria (class)	Actinomycetales	Pseudonocardiaceae	Thermobispora	Thermobispora bispora	6	-6.17	93.85	28.25	5
4.6036e+06	M5NR	Bacteria	Actinobacteria	Actinobacteria (class)	Actinomycetales	Pseudonocardiaceae	Thermobispora	Thermobispora bispora	5	-8.33	86.39	34.22	5
4.6036e+06	M5NR	Bacteria	Actinobacteria	Actinobacteria (class)	Actinomycetales	Pseudonocardiaceae	Thermobispora	Thermobispora bispora	12	-5.33	66.88	28.97	6
4.6036e+06	M5NR	Bacteria	Actinobacteria	Actinobacteria (class)	Actinomycetales	Sanguibacteraceae	Sanguibacter	Sanguibacter keddieii	3	-5.83	81.63	25.33	3
4.6036e+06	M5NR	Bacteria	Actinobacteria	Actinobacteria (class)	Actinomycetales	Sanguibacteraceae	Sanguibacter	Sanguibacter keddieii	9	-6.31	80.89	29.97	9
4.6036e+06	M5NR	Bacteria	Actinobacteria	Actinobacteria (class)	Actinomycetales	Sanguibacteraceae	Sanguibacter	Sanguibacter keddieii	6	-7.98	91.46	32.33	6
4.6036e+06	M5NR	Bacteria	Actinobacteria	Actinobacteria (class)	Actinomycetales	Sanguibacteraceae	Sanguibacter	Sanguibacter keddieii	8	-14.57	94.12	40.25	7
4.6036e+06	M5NR	Bacteria	Actinobacteria	Actinobacteria (class)	Actinomycetales	Sanguibacteraceae	Sanguibacter	Sanguibacter keddieii	3	-13.12	85.46	42.37	3
4.60361e+06	M5NR	Bacteria	Actinobacteria	Actinobacteria (class)	Actinomycetales	Sanguibacteraceae	Sanguibacter	Sanguibacter keddieii	16	-9.04	82.39	34.99	16
4.6036e+06	M5NR	Bacteria	Actinobacteria	Actinobacteria (class)	Actinomycetales	Sanguibacteraceae	Sanguibacter	Sanguibacter keddieii	6	-7.72	89.2	28.94	5
4.60361e+06	M5NR	Bacteria	Actinobacteria	Actinobacteria (class)	Actinomycetales	Sanguibacteraceae	Sanguibacter	Sanguibacter keddieii	14	-8.25	85.46	33.51	13
4.60361e+06	M5NR	Bacteria	Actinobacteria	Actinobacteria (class)	Actinomycetales	Sanguibacteraceae	Sanguibacter	Sanguibacter keddieii	16	-8.32	82.77	34.12	16
4.6036e+06	M5NR	Bacteria	Actinobacteria	Actinobacteria (class)	Actinomycetales	Sanguibacteraceae	Sanguibacter	Sanguibacter keddieii	21	-8.5	74.72	36.62	21
4.6036e+06	M5NR	Bacteria	Actinobacteria	Actinobacteria (class)	Actinomycetales	Segniliparaceae	Segniliparus	Segniliparus rotundus	3	-5.5	83.65	29	3
4.6036e+06	M5NR	Bacteria	Actinobacteria	Actinobacteria (class)	Actinomycetales	Segniliparaceae	Segniliparus	Segniliparus rotundus	13	-7.17	80.7	30.83	13
4.6036e+06	M5NR	Bacteria	Actinobacteria	Actinobacteria (class)	Actinomycetales	Segniliparaceae	Segniliparus	Segniliparus rotundus	2	-9.5	69	40	2
4.60361e+06	M5NR	Bacteria	Actinobacteria	Actinobacteria (class)	Actinomycetales	Segniliparaceae	Segniliparus	Segniliparus rotundus	7	-7.56	96.38	27.34	7
4.6036e+06	M5NR	Bacteria	Actinobacteria	Actinobacteria (class)	Actinomycetales	Segniliparaceae	Segniliparus	Segniliparus rotundus	3	-7.56	75.67	34.83	3
4.6036e+06	M5NR	Bacteria	Actinobacteria	Actinobacteria (class)	Actinomycetales	Segniliparaceae	Segniliparus	Segniliparus rotundus	3	-10.83	98.01	30.61	3
4.6036e+06	M5NR	Bacteria	Actinobacteria	Actinobacteria (class)	Actinomycetales	Segniliparaceae	Segniliparus	Segniliparus rotundus	7	-8	74.17	36.92	7
4.6036e+06	M5NR	Bacteria	Actinobacteria	Actinobacteria (class)	Actinomycetales	Segniliparaceae	Segniliparus	Segniliparus rotundus	1	-10	90.32	31	1
4.60361e+06	M5NR	Bacteria	Actinobacteria	Actinobacteria (class)	Actinomycetales	Segniliparaceae	Segniliparus	Segniliparus rotundus	17	-7.59	80.57	32.73	17
4.60361e+06	M5NR	Bacteria	Actinobacteria	Actinobacteria (class)	Actinomycetales	Segniliparaceae	Segniliparus	Segniliparus rotundus	3	-5.13	87.33	24.67	3
4.6036e+06	M5NR	Bacteria	Actinobacteria	Actinobacteria (class)	Actinomycetales	Segniliparaceae	Segniliparus	Segniliparus rotundus	1	-14	95.12	41	1
4.6036e+06	M5NR	Bacteria	Actinobacteria	Actinobacteria (class)	Actinomycetales	Segniliparaceae	Segniliparus	Segniliparus rugosus	1	-5	86.21	29	1
4.6036e+06	M5NR	Bacteria	Actinobacteria	Actinobacteria (class)	Actinomycetales	Segniliparaceae	Segniliparus	Segniliparus rugosus	6	-8.5	78.18	35.5	5
4.6036e+06	M5NR	Bacteria	Actinobacteria	Actinobacteria (class)	Actinomycetales	Segniliparaceae	Segniliparus	Segniliparus rugosus	1	-6	84.62	26	1
4.60361e+06	M5NR	Bacteria	Actinobacteria	Actinobacteria (class)	Actinomycetales	Segniliparaceae	Segniliparus	Segniliparus rugosus	5	-9.8	85.6	36.8	5
4.6036e+06	M5NR	Bacteria	Actinobacteria	Actinobacteria (class)	Actinomycetales	Segniliparaceae	Segniliparus	Segniliparus rugosus	3	-6	86.82	27.67	3
4.6036e+06	M5NR	Bacteria	Actinobacteria	Actinobacteria (class)	Actinomycetales	Segniliparaceae	Segniliparus	Segniliparus rugosus	3	-7	83.46	28.33	3
4.6036e+06	M5NR	Bacteria	Actinobacteria	Actinobacteria (class)	Actinomycetales	Segniliparaceae	Segniliparus	Segniliparus rugosus	15	-10	80.66	37.93	15
4.6036e+06	M5NR	Bacteria	Actinobacteria	Actinobacteria (class)	Actinomycetales	Segniliparaceae	Segniliparus	Segniliparus rugosus	1	-5	75	24	1
4.60361e+06	M5NR	Bacteria	Actinobacteria	Actinobacteria (class)	Actinomycetales	Segniliparaceae	Segniliparus	Segniliparus rugosus	12	-7.83	78.25	34.58	10
4.60361e+06	M5NR	Bacteria	Actinobacteria	Actinobacteria (class)	Actinomycetales	Segniliparaceae	Segniliparus	Segniliparus rugosus	4	-7	77.31	31.75	4
4.6036e+06	M5NR	Bacteria	Actinobacteria	Actinobacteria (class)	Actinomycetales	Streptomycetaceae	Kitasatospora	Kitasatospora setae	2	-11	89.71	35	2
4.6036e+06	M5NR	Bacteria	Actinobacteria	Actinobacteria (class)	Actinomycetales	Streptomycetaceae	Kitasatospora	Kitasatospora setae	1	-7	90	30	1
4.6036e+06	M5NR	Bacteria	Actinobacteria	Actinobacteria (class)	Actinomycetales	Streptomycetaceae	Kitasatospora	Kitasatospora setae	1	-10	76.19	42	1
4.60361e+06	M5NR	Bacteria	Actinobacteria	Actinobacteria (class)	Actinomycetales	Streptomycetaceae	Kitasatospora	Kitasatospora setae	2	-10.5	76.07	43	2
4.6036e+06	M5NR	Bacteria	Actinobacteria	Actinobacteria (class)	Actinomycetales	Streptomycetaceae	Kitasatospora	Kitasatospora setae	1	-17	70.18	57	1
4.6036e+06	M5NR	Bacteria	Actinobacteria	Actinobacteria (class)	Actinomycetales	Streptomycetaceae	Kitasatospora	Kitasatospora setae	4	-7.75	85.71	30	4
4.60361e+06	M5NR	Bacteria	Actinobacteria	Actinobacteria (class)	Actinomycetales	Streptomycetaceae	Kitasatospora	Kitasatospora setae	3	-10.33	82.41	35	3
4.60361e+06	M5NR	Bacteria	Actinobacteria	Actinobacteria (class)	Actinomycetales	Streptomycetaceae	Kitasatospora	Kitasatospora setae	4	-8.5	79.21	36.25	4
4.6036e+06	M5NR	Bacteria	Actinobacteria	Actinobacteria (class)	Actinomycetales	Streptomycetaceae	Streptomyces	Streptomyces albus	9	-6.56	79.04	32	5
4.6036e+06	M5NR	Bacteria	Actinobacteria	Actinobacteria (class)	Actinomycetales	Streptomycetaceae	Streptomyces	Streptomyces albus	21	-6.97	80.44	31.55	14
4.6036e+06	M5NR	Bacteria	Actinobacteria	Actinobacteria (class)	Actinomycetales	Streptomycetaceae	Streptomyces	Streptomyces albus	9	-7	85.9	30.12	7
4.60361e+06	M5NR	Bacteria	Actinobacteria	Actinobacteria (class)	Actinomycetales	Streptomycetaceae	Streptomyces	Streptomyces albus	52	-7.38	85.2	31.64	12
4.6036e+06	M5NR	Bacteria	Actinobacteria	Actinobacteria (class)	Actinomycetales	Streptomycetaceae	Streptomyces	Streptomyces albus	61	-7.48	75.05	35.81	13
4.6036e+06	M5NR	Bacteria	Actinobacteria	Actinobacteria (class)	Actinomycetales	Streptomycetaceae	Streptomyces	Streptomyces albus	27	-9.07	78.13	36	5
4.60361e+06	M5NR	Bacteria	Actinobacteria	Actinobacteria (class)	Actinomycetales	Streptomycetaceae	Streptomyces	Streptomyces albus	26	-6.84	81.76	33.13	17
4.6036e+06	M5NR	Bacteria	Actinobacteria	Actinobacteria (class)	Actinomycetales	Streptomycetaceae	Streptomyces	Streptomyces albus	11	-8.31	80.6	33.24	8
4.6036e+06	M5NR	Bacteria	Actinobacteria	Actinobacteria (class)	Actinomycetales	Streptomycetaceae	Streptomyces	Streptomyces albus	54	-7.77	82.03	33.88	23
4.60361e+06	M5NR	Bacteria	Actinobacteria	Actinobacteria (class)	Actinomycetales	Streptomycetaceae	Streptomyces	Streptomyces albus	20	-6.05	85.11	28.16	11
4.6036e+06	M5NR	Bacteria	Actinobacteria	Actinobacteria (class)	Actinomycetales	Streptomycetaceae	Streptomyces	Streptomyces albus	21	-9.04	87.34	33.08	9
4.6036e+06	M5NR	Bacteria	Actinobacteria	Actinobacteria (class)	Actinomycetales	Streptomycetaceae	Streptomyces	Streptomyces ambofaciens	1	-10	90.32	31	1
4.6036e+06	M5NR	Bacteria	Actinobacteria	Actinobacteria (class)	Actinomycetales	Streptomycetaceae	Streptomyces	Streptomyces ambofaciens	1	-5	77.42	31	1
4.6036e+06	M5NR	Bacteria	Actinobacteria	Actinobacteria (class)	Actinomycetales	Streptomycetaceae	Streptomyces	Streptomyces ambofaciens	1	-5	62.5	32	1
4.60361e+06	M5NR	Bacteria	Actinobacteria	Actinobacteria (class)	Actinomycetales	Streptomycetaceae	Streptomyces	Streptomyces ambofaciens	1	-7	82.14	28	1
4.6036e+06	M5NR	Bacteria	Actinobacteria	Actinobacteria (class)	Actinomycetales	Streptomycetaceae	Streptomyces	Streptomyces anulatus	1	-12	80	40	1
4.6036e+06	M5NR	Bacteria	Actinobacteria	Actinobacteria (class)	Actinomycetales	Streptomycetaceae	Streptomyces	Streptomyces anulatus	1	-6	85.19	27	1
4.60361e+06	M5NR	Bacteria	Actinobacteria	Actinobacteria (class)	Actinomycetales	Streptomycetaceae	Streptomyces	Streptomyces anulatus	1	-12	85	40	1
4.6036e+06	M5NR	Bacteria	Actinobacteria	Actinobacteria (class)	Actinomycetales	Streptomycetaceae	Streptomyces	Streptomyces avermitilis	6	-6.86	88.05	29.93	6
4.6036e+06	M5NR	Bacteria	Actinobacteria	Actinobacteria (class)	Actinomycetales	Streptomycetaceae	Streptomyces	Streptomyces avermitilis	7	-7.33	91.23	28.98	7
4.60361e+06	M5NR	Bacteria	Actinobacteria	Actinobacteria (class)	Actinomycetales	Streptomycetaceae	Streptomyces	Streptomyces avermitilis	34	-7.78	79.5	33.8	32
4.60361e+06	M5NR	Bacteria	Actinobacteria	Actinobacteria (class)	Actinomycetales	Streptomycetaceae	Streptomyces	Streptomyces avermitilis	31	-7.82	88.59	31.03	25
4.6036e+06	M5NR	Bacteria	Actinobacteria	Actinobacteria (class)	Actinomycetales	Streptomycetaceae	Streptomyces	Streptomyces avermitilis	16	-9.01	79.22	35.46	16
4.6036e+06	M5NR	Bacteria	Actinobacteria	Actinobacteria (class)	Actinomycetales	Streptomycetaceae	Streptomyces	Streptomyces avermitilis	69	-9.04	81.63	35.42	52
4.6036e+06	M5NR	Bacteria	Actinobacteria	Actinobacteria (class)	Actinomycetales	Streptomycetaceae	Streptomyces	Streptomyces avermitilis	4	-6.33	81.11	30.08	4
4.6036e+06	M5NR	Bacteria	Actinobacteria	Actinobacteria (class)	Actinomycetales	Streptomycetaceae	Streptomyces	Streptomyces avermitilis	10	-6.75	74.16	32.78	9
4.6036e+06	M5NR	Bacteria	Actinobacteria	Actinobacteria (class)	Actinomycetales	Streptomycetaceae	Streptomyces	Streptomyces avermitilis	21	-8.54	83.07	34.05	21
4.6036e+06	M5NR	Bacteria	Actinobacteria	Actinobacteria (class)	Actinomycetales	Streptomycetaceae	Streptomyces	Streptomyces avermitilis	25	-7.37	83.23	31.78	23
4.60361e+06	M5NR	Bacteria	Actinobacteria	Actinobacteria (class)	Actinomycetales	Streptomycetaceae	Streptomyces	Streptomyces avermitilis	45	-9.4	81.24	35.78	39
4.6036e+06	M5NR	Bacteria	Actinobacteria	Actinobacteria (class)	Actinomycetales	Streptomycetaceae	Streptomyces	Streptomyces bingchenggensis	5	-6.63	71.37	34.83	4
4.60361e+06	M5NR	Bacteria	Actinobacteria	Actinobacteria (class)	Actinomycetales	Streptomycetaceae	Streptomyces	Streptomyces bingchenggensis	15	-6.94	79.47	32.75	14
4.6036e+06	M5NR	Bacteria	Actinobacteria	Actinobacteria (class)	Actinomycetales	Streptomycetaceae	Streptomyces	Streptomyces bingchenggensis	16	-8.03	76.25	36.71	16
4.60361e+06	M5NR	Bacteria	Actinobacteria	Actinobacteria (class)	Actinomycetales	Streptomycetaceae	Streptomyces	Streptomyces bingchenggensis	8	-6.19	73.64	30.37	8
4.6036e+06	M5NR	Bacteria	Actinobacteria	Actinobacteria (class)	Actinomycetales	Streptomycetaceae	Streptomyces	Streptomyces bingchenggensis	2	-5	80.24	25.75	2
4.6036e+06	M5NR	Bacteria	Actinobacteria	Actinobacteria (class)	Actinomycetales	Streptomycetaceae	Streptomyces	Streptomyces bingchenggensis	1	-10	73.81	42	1
4.6036e+06	M5NR	Bacteria	Actinobacteria	Actinobacteria (class)	Actinomycetales	Streptomycetaceae	Streptomyces	Streptomyces bingchenggensis	2	-11.5	75.35	38.5	2
4.6036e+06	M5NR	Bacteria	Actinobacteria	Actinobacteria (class)	Actinomycetales	Streptomycetaceae	Streptomyces	Streptomyces bingchenggensis	5	-6.25	76.89	32.58	5
4.6036e+06	M5NR	Bacteria	Actinobacteria	Actinobacteria (class)	Actinomycetales	Streptomycetaceae	Streptomyces	Streptomyces bingchenggensis	5	-5.32	82.3	27.14	5
4.6036e+06	M5NR	Bacteria	Actinobacteria	Actinobacteria (class)	Actinomycetales	Streptomycetaceae	Streptomyces	Streptomyces bingchenggensis	3	-7.72	70.62	39.11	3
4.60361e+06	M5NR	Bacteria	Actinobacteria	Actinobacteria (class)	Actinomycetales	Streptomycetaceae	Streptomyces	Streptomyces bingchenggensis	10	-9.86	87.27	35.28	9
4.60361e+06	M5NR	Bacteria	Actinobacteria	Actinobacteria (class)	Actinomycetales	Streptomycetaceae	Streptomyces	Streptomyces bobili	1	-6	82.76	29	1
4.6036e+06	M5NR	Bacteria	Actinobacteria	Actinobacteria (class)	Actinomycetales	Streptomycetaceae	Streptomyces	Streptomyces clavuligerus	2	-6.5	80.76	30.25	2
4.6036e+06	M5NR	Bacteria	Actinobacteria	Actinobacteria (class)	Actinomycetales	Streptomycetaceae	Streptomyces	Streptomyces clavuligerus	5	-7.5	83.6	33.67	3
4.60361e+06	M5NR	Bacteria	Actinobacteria	Actinobacteria (class)	Actinomycetales	Streptomycetaceae	Streptomyces	Streptomyces clavuligerus	18	-6.67	84.02	30.8	10
4.6036e+06	M5NR	Bacteria	Actinobacteria	Actinobacteria (class)	Actinomycetales	Streptomycetaceae	Streptomyces	Streptomyces clavuligerus	15	-6.13	81.27	29.61	6
4.6036e+06	M5NR	Bacteria	Actinobacteria	Actinobacteria (class)	Actinomycetales	Streptomycetaceae	Streptomyces	Streptomyces clavuligerus	21	-7.24	74.51	37.93	6
4.6036e+06	M5NR	Bacteria	Actinobacteria	Actinobacteria (class)	Actinomycetales	Streptomycetaceae	Streptomyces	Streptomyces clavuligerus	8	-7.1	82.81	31.73	4
4.60361e+06	M5NR	Bacteria	Actinobacteria	Actinobacteria (class)	Actinomycetales	Streptomycetaceae	Streptomyces	Streptomyces clavuligerus	27	-10.22	81.52	39.44	5
4.6036e+06	M5NR	Bacteria	Actinobacteria	Actinobacteria (class)	Actinomycetales	Streptomycetaceae	Streptomyces	Streptomyces clavuligerus	21	-9.81	84.12	39	2
4.6036e+06	M5NR	Bacteria	Actinobacteria	Actinobacteria (class)	Actinomycetales	Streptomycetaceae	Streptomyces	Streptomyces clavuligerus	14	-6.97	78.87	32.19	5
4.6036e+06	M5NR	Bacteria	Actinobacteria	Actinobacteria (class)	Actinomycetales	Streptomycetaceae	Streptomyces	Streptomyces clavuligerus	14	-9.23	78.84	37.29	9
4.60361e+06	M5NR	Bacteria	Actinobacteria	Actinobacteria (class)	Actinomycetales	Streptomycetaceae	Streptomyces	Streptomyces clavuligerus	5	-8.65	70.24	41.27	5
4.6036e+06	M5NR	Bacteria	Actinobacteria	Actinobacteria (class)	Actinomycetales	Streptomycetaceae	Streptomyces	Streptomyces coelicolor	9	-10.74	82.98	39.82	8
4.6036e+06	M5NR	Bacteria	Actinobacteria	Actinobacteria (class)	Actinomycetales	Streptomycetaceae	Streptomyces	Streptomyces coelicolor	12	-9.3	79.61	37.58	12
4.6036e+06	M5NR	Bacteria	Actinobacteria	Actinobacteria (class)	Actinomycetales	Streptomycetaceae	Streptomyces	Streptomyces coelicolor	59	-7.74	78.18	34.94	53
4.6036e+06	M5NR	Bacteria	Actinobacteria	Actinobacteria (class)	Actinomycetales	Streptomycetaceae	Streptomyces	Streptomyces coelicolor	22	-8.84	78.37	36.56	18
4.60361e+06	M5NR	Bacteria	Actinobacteria	Actinobacteria (class)	Actinomycetales	Streptomycetaceae	Streptomyces	Streptomyces coelicolor	25	-6.07	78.7	31.21	25
4.6036e+06	M5NR	Bacteria	Actinobacteria	Actinobacteria (class)	Actinomycetales	Streptomycetaceae	Streptomyces	Streptomyces coelicolor	10	-7.86	75.11	34.09	10
4.60361e+06	M5NR	Bacteria	Actinobacteria	Actinobacteria (class)	Actinomycetales	Streptomycetaceae	Streptomyces	Streptomyces coelicolor	20	-6.25	85.83	28.53	20
4.6036e+06	M5NR	Bacteria	Actinobacteria	Actinobacteria (class)	Actinomycetales	Streptomycetaceae	Streptomyces	Streptomyces coelicolor	18	-5.79	75.04	32	18
4.6036e+06	M5NR	Bacteria	Actinobacteria	Actinobacteria (class)	Actinomycetales	Streptomycetaceae	Streptomyces	Streptomyces coelicolor	9	-6.89	83.83	30.33	9
4.6036e+06	M5NR	Bacteria	Actinobacteria	Actinobacteria (class)	Actinomycetales	Streptomycetaceae	Streptomyces	Streptomyces coelicolor	10	-9.99	86.16	36.36	10
4.60361e+06	M5NR	Bacteria	Actinobacteria	Actinobacteria (class)	Actinomycetales	Streptomycetaceae	Streptomyces	Streptomyces coelicolor	44	-7.91	83.93	32.45	42
4.6036e+06	M5NR	Bacteria	Actinobacteria	Actinobacteria (class)	Actinomycetales	Streptomycetaceae	Streptomyces	Streptomyces collinus	1	-5	75	32	1
4.60361e+06	M5NR	Bacteria	Actinobacteria	Actinobacteria (class)	Actinomycetales	Streptomycetaceae	Streptomyces	Streptomyces exfoliatus	1	-12	97.14	35	1
4.60361e+06	M5NR	Bacteria	Actinobacteria	Actinobacteria (class)	Actinomycetales	Streptomycetaceae	Streptomyces	Streptomyces filamentosus	6	-6.75	81.29	30.68	6
4.6036e+06	M5NR	Bacteria	Actinobacteria	Actinobacteria (class)	Actinomycetales	Streptomycetaceae	Streptomyces	Streptomyces filamentosus	33	-13.87	77.49	49.6	9
4.6036e+06	M5NR	Bacteria	Actinobacteria	Actinobacteria (class)	Actinomycetales	Streptomycetaceae	Streptomyces	Streptomyces filamentosus	1	-5	69.23	26	1
4.6036e+06	M5NR	Bacteria	Actinobacteria	Actinobacteria (class)	Actinomycetales	Streptomycetaceae	Streptomyces	Streptomyces filamentosus	1	-10	81.58	38	1
4.6036e+06	M5NR	Bacteria	Actinobacteria	Actinobacteria (class)	Actinomycetales	Streptomycetaceae	Streptomyces	Streptomyces filamentosus	4	-6.5	80.86	33.2	4
4.6036e+06	M5NR	Bacteria	Actinobacteria	Actinobacteria (class)	Actinomycetales	Streptomycetaceae	Streptomyces	Streptomyces filamentosus	16	-10.73	65.62	49.86	2
4.6036e+06	M5NR	Bacteria	Actinobacteria	Actinobacteria (class)	Actinomycetales	Streptomycetaceae	Streptomyces	Streptomyces filamentosus	2	-6.5	75.52	34	2
4.6036e+06	M5NR	Bacteria	Actinobacteria	Actinobacteria (class)	Actinomycetales	Streptomycetaceae	Streptomyces	Streptomyces filamentosus	34	-8.08	84.66	33.87	5
4.60361e+06	M5NR	Bacteria	Actinobacteria	Actinobacteria (class)	Actinomycetales	Streptomycetaceae	Streptomyces	Streptomyces filamentosus	2	-9	73.81	42	1
4.60361e+06	M5NR	Bacteria	Actinobacteria	Actinobacteria (class)	Actinomycetales	Streptomycetaceae	Streptomyces	Streptomyces filamentosus	6	-6.08	81.93	29.71	6
4.6036e+06	M5NR	Bacteria	Actinobacteria	Actinobacteria (class)	Actinomycetales	Streptomycetaceae	Streptomyces	Streptomyces filamentosus	1	-8	72.09	43	1
4.60361e+06	M5NR	Bacteria	Actinobacteria	Actinobacteria (class)	Actinomycetales	Streptomycetaceae	Streptomyces	Streptomyces flaveolus	1	-5	75	28	1
4.6036e+06	M5NR	Bacteria	Actinobacteria	Actinobacteria (class)	Actinomycetales	Streptomycetaceae	Streptomyces	Streptomyces flavogriseus	1	-5	75	28	1
4.6036e+06	M5NR	Bacteria	Actinobacteria	Actinobacteria (class)	Actinomycetales	Streptomycetaceae	Streptomyces	Streptomyces flavogriseus	1	-5	77.42	31	1
4.6036e+06	M5NR	Bacteria	Actinobacteria	Actinobacteria (class)	Actinomycetales	Streptomycetaceae	Streptomyces	Streptomyces flavogriseus	2	-5	69.89	28.5	2
4.60361e+06	M5NR	Bacteria	Actinobacteria	Actinobacteria (class)	Actinomycetales	Streptomycetaceae	Streptomyces	Streptomyces flavogriseus	3	-7.25	86.91	29.75	3
4.60361e+06	M5NR	Bacteria	Actinobacteria	Actinobacteria (class)	Actinomycetales	Streptomycetaceae	Streptomyces	Streptomyces flavogriseus	3	-8	76.78	35	3
4.6036e+06	M5NR	Bacteria	Actinobacteria	Actinobacteria (class)	Actinomycetales	Streptomycetaceae	Streptomyces	Streptomyces flavogriseus	2	-6	87.5	28.5	2
4.6036e+06	M5NR	Bacteria	Actinobacteria	Actinobacteria (class)	Actinomycetales	Streptomycetaceae	Streptomyces	Streptomyces flavogriseus	6	-5.67	73.28	31.45	5
4.60361e+06	M5NR	Bacteria	Actinobacteria	Actinobacteria (class)	Actinomycetales	Streptomycetaceae	Streptomyces	Streptomyces flavogriseus	19	-6.52	74.55	32.99	7
4.6036e+06	M5NR	Bacteria	Actinobacteria	Actinobacteria (class)	Actinomycetales	Streptomycetaceae	Streptomyces	Streptomyces flavogriseus	5	-8.6	70.64	39.5	5
4.6036e+06	M5NR	Bacteria	Actinobacteria	Actinobacteria (class)	Actinomycetales	Streptomycetaceae	Streptomyces	Streptomyces flavogriseus	3	-10	68.67	43.88	3
4.6036e+06	M5NR	Bacteria	Actinobacteria	Actinobacteria (class)	Actinomycetales	Streptomycetaceae	Streptomyces	Streptomyces flavogriseus	7	-7.47	85.38	30.28	7
4.6036e+06	M5NR	Bacteria	Actinobacteria	Actinobacteria (class)	Actinomycetales	Streptomycetaceae	Streptomyces	Streptomyces fradiae	1	-7	92.86	28	1
4.60361e+06	M5NR	Bacteria	Actinobacteria	Actinobacteria (class)	Actinomycetales	Streptomycetaceae	Streptomyces	Streptomyces galilaeus	1	-6	82.14	28	1
4.6036e+06	M5NR	Bacteria	Actinobacteria	Actinobacteria (class)	Actinomycetales	Streptomycetaceae	Streptomyces	Streptomyces ghanaensis	4	-6.17	93.79	26.83	3
4.6036e+06	M5NR	Bacteria	Actinobacteria	Actinobacteria (class)	Actinomycetales	Streptomycetaceae	Streptomyces	Streptomyces ghanaensis	10	-6.59	84.79	29.33	5
4.6036e+06	M5NR	Bacteria	Actinobacteria	Actinobacteria (class)	Actinomycetales	Streptomycetaceae	Streptomyces	Streptomyces ghanaensis	17	-8.74	69.82	45.72	3
4.60361e+06	M5NR	Bacteria	Actinobacteria	Actinobacteria (class)	Actinomycetales	Streptomycetaceae	Streptomyces	Streptomyces ghanaensis	17	-6.58	86.33	30.02	10
4.6036e+06	M5NR	Bacteria	Actinobacteria	Actinobacteria (class)	Actinomycetales	Streptomycetaceae	Streptomyces	Streptomyces ghanaensis	12	-7.72	79.28	35.87	7
4.60361e+06	M5NR	Bacteria	Actinobacteria	Actinobacteria (class)	Actinomycetales	Streptomycetaceae	Streptomyces	Streptomyces ghanaensis	20	-6.36	82.07	31.31	9
4.6036e+06	M5NR	Bacteria	Actinobacteria	Actinobacteria (class)	Actinomycetales	Streptomycetaceae	Streptomyces	Streptomyces ghanaensis	11	-10.2	79.3	40.48	7
4.6036e+06	M5NR	Bacteria	Actinobacteria	Actinobacteria (class)	Actinomycetales	Streptomycetaceae	Streptomyces	Streptomyces ghanaensis	26	-5.8	82.15	27.66	8
4.6036e+06	M5NR	Bacteria	Actinobacteria	Actinobacteria (class)	Actinomycetales	Streptomycetaceae	Streptomyces	Streptomyces ghanaensis	40	-8.96	80.13	35.46	15
4.60361e+06	M5NR	Bacteria	Actinobacteria	Actinobacteria (class)	Actinomycetales	Streptomycetaceae	Streptomyces	Streptomyces ghanaensis	32	-7.66	81.23	32.69	11
4.6036e+06	M5NR	Bacteria	Actinobacteria	Actinobacteria (class)	Actinomycetales	Streptomycetaceae	Streptomyces	Streptomyces ghanaensis	9	-8.71	69.17	42.87	4
4.6036e+06	M5NR	Bacteria	Actinobacteria	Actinobacteria (class)	Actinomycetales	Streptomycetaceae	Streptomyces	Streptomyces griseoflavus	2	-6.83	76.82	33.67	2
4.6036e+06	M5NR	Bacteria	Actinobacteria	Actinobacteria (class)	Actinomycetales	Streptomycetaceae	Streptomyces	Streptomyces griseoflavus	9	-5.46	66.93	34.08	2
4.60361e+06	M5NR	Bacteria	Actinobacteria	Actinobacteria (class)	Actinomycetales	Streptomycetaceae	Streptomyces	Streptomyces griseoflavus	4	-5.58	77.68	33.83	4
4.6036e+06	M5NR	Bacteria	Actinobacteria	Actinobacteria (class)	Actinomycetales	Streptomycetaceae	Streptomyces	Streptomyces griseoflavus	16	-8.86	83.06	34.82	6
4.6036e+06	M5NR	Bacteria	Actinobacteria	Actinobacteria (class)	Actinomycetales	Streptomycetaceae	Streptomyces	Streptomyces griseoflavus	6	-6.18	74.88	31.68	6
4.6036e+06	M5NR	Bacteria	Actinobacteria	Actinobacteria (class)	Actinomycetales	Streptomycetaceae	Streptomyces	Streptomyces griseoflavus	2	-6.5	67.33	34.5	2
4.6036e+06	M5NR	Bacteria	Actinobacteria	Actinobacteria (class)	Actinomycetales	Streptomycetaceae	Streptomyces	Streptomyces griseoflavus	9	-7.97	71.34	39.75	7
4.6036e+06	M5NR	Bacteria	Actinobacteria	Actinobacteria (class)	Actinomycetales	Streptomycetaceae	Streptomyces	Streptomyces griseoflavus	1	-5	69.23	26	1
4.60361e+06	M5NR	Bacteria	Actinobacteria	Actinobacteria (class)	Actinomycetales	Streptomycetaceae	Streptomyces	Streptomyces griseoflavus	7	-11.55	69.01	46.83	4
4.60361e+06	M5NR	Bacteria	Actinobacteria	Actinobacteria (class)	Actinomycetales	Streptomycetaceae	Streptomyces	Streptomyces griseoflavus	7	-7.14	70.89	37.79	4
4.6036e+06	M5NR	Bacteria	Actinobacteria	Actinobacteria (class)	Actinomycetales	Streptomycetaceae	Streptomyces	Streptomyces griseoflavus	9	-6.74	75.83	33.31	5
4.6036e+06	M5NR	Bacteria	Actinobacteria	Actinobacteria (class)	Actinomycetales	Streptomycetaceae	Streptomyces	Streptomyces griseus	4	-7.1	69.3	36.9	4
4.6036e+06	M5NR	Bacteria	Actinobacteria	Actinobacteria (class)	Actinomycetales	Streptomycetaceae	Streptomyces	Streptomyces griseus	17	-6.39	77.51	33.95	13
4.6036e+06	M5NR	Bacteria	Actinobacteria	Actinobacteria (class)	Actinomycetales	Streptomycetaceae	Streptomyces	Streptomyces griseus	7	-9.25	84.07	35.42	4
4.60361e+06	M5NR	Bacteria	Actinobacteria	Actinobacteria (class)	Actinomycetales	Streptomycetaceae	Streptomyces	Streptomyces griseus	14	-8.05	86.77	31.62	10
4.6036e+06	M5NR	Bacteria	Actinobacteria	Actinobacteria (class)	Actinomycetales	Streptomycetaceae	Streptomyces	Streptomyces griseus	16	-8.29	92.42	30.46	4
4.6036e+06	M5NR	Bacteria	Actinobacteria	Actinobacteria (class)	Actinomycetales	Streptomycetaceae	Streptomyces	Streptomyces griseus	15	-9.37	85.48	35.27	14
4.6036e+06	M5NR	Bacteria	Actinobacteria	Actinobacteria (class)	Actinomycetales	Streptomycetaceae	Streptomyces	Streptomyces griseus	3	-5.5	80.44	29.17	2
4.60361e+06	M5NR	Bacteria	Actinobacteria	Actinobacteria (class)	Actinomycetales	Streptomycetaceae	Streptomyces	Streptomyces griseus	18	-6.97	85.25	30.52	17
4.6036e+06	M5NR	Bacteria	Actinobacteria	Actinobacteria (class)	Actinomycetales	Streptomycetaceae	Streptomyces	Streptomyces griseus	24	-7.98	82.04	33.18	20
4.6036e+06	M5NR	Bacteria	Actinobacteria	Actinobacteria (class)	Actinomycetales	Streptomycetaceae	Streptomyces	Streptomyces griseus	6	-6.4	75.35	33.9	2
4.60361e+06	M5NR	Bacteria	Actinobacteria	Actinobacteria (class)	Actinomycetales	Streptomycetaceae	Streptomyces	Streptomyces griseus	18	-9.06	77.3	37.07	14
4.6036e+06	M5NR	Bacteria	Actinobacteria	Actinobacteria (class)	Actinomycetales	Streptomycetaceae	Streptomyces	Streptomyces himastatinicus	19	-5.46	78.88	30.28	2
4.6036e+06	M5NR	Bacteria	Actinobacteria	Actinobacteria (class)	Actinomycetales	Streptomycetaceae	Streptomyces	Streptomyces himastatinicus	35	-8.33	85.5	33.54	6
4.60361e+06	M5NR	Bacteria	Actinobacteria	Actinobacteria (class)	Actinomycetales	Streptomycetaceae	Streptomyces	Streptomyces himastatinicus	65	-5.85	83.96	28.78	8
4.6036e+06	M5NR	Bacteria	Actinobacteria	Actinobacteria (class)	Actinomycetales	Streptomycetaceae	Streptomyces	Streptomyces himastatinicus	23	-7.23	83.45	31.7	3
4.6036e+06	M5NR	Bacteria	Actinobacteria	Actinobacteria (class)	Actinomycetales	Streptomycetaceae	Streptomyces	Streptomyces himastatinicus	64	-8.09	84.2	33.23	7
4.6036e+06	M5NR	Bacteria	Actinobacteria	Actinobacteria (class)	Actinomycetales	Streptomycetaceae	Streptomyces	Streptomyces himastatinicus	91	-7.44	83.48	32.71	22
4.6036e+06	M5NR	Bacteria	Actinobacteria	Actinobacteria (class)	Actinomycetales	Streptomycetaceae	Streptomyces	Streptomyces himastatinicus	39	-5.3	85.11	28.15	2
4.60361e+06	M5NR	Bacteria	Actinobacteria	Actinobacteria (class)	Actinomycetales	Streptomycetaceae	Streptomyces	Streptomyces himastatinicus	118	-7.98	83.47	33.04	13
4.60361e+06	M5NR	Bacteria	Actinobacteria	Actinobacteria (class)	Actinomycetales	Streptomycetaceae	Streptomyces	Streptomyces himastatinicus	45	-7.73	82.91	32.92	10
4.6036e+06	M5NR	Bacteria	Actinobacteria	Actinobacteria (class)	Actinomycetales	Streptomycetaceae	Streptomyces	Streptomyces himastatinicus	24	-6.82	86.2	31.21	2
4.6036e+06	M5NR	Bacteria	Actinobacteria	Actinobacteria (class)	Actinomycetales	Streptomycetaceae	Streptomyces	Streptomyces hygroscopicus	6	-6.75	78.17	31.25	5
4.6036e+06	M5NR	Bacteria	Actinobacteria	Actinobacteria (class)	Actinomycetales	Streptomycetaceae	Streptomyces	Streptomyces hygroscopicus	1	-5	68.97	29	1
4.60361e+06	M5NR	Bacteria	Actinobacteria	Actinobacteria (class)	Actinomycetales	Streptomycetaceae	Streptomyces	Streptomyces hygroscopicus	5	-6.12	77.85	29.75	5
4.6036e+06	M5NR	Bacteria	Actinobacteria	Actinobacteria (class)	Actinomycetales	Streptomycetaceae	Streptomyces	Streptomyces hygroscopicus	1	-13	85	40	1
4.6036e+06	M5NR	Bacteria	Actinobacteria	Actinobacteria (class)	Actinomycetales	Streptomycetaceae	Streptomyces	Streptomyces hygroscopicus	1	-7	86.21	29	1
4.6036e+06	M5NR	Bacteria	Actinobacteria	Actinobacteria (class)	Actinomycetales	Streptomycetaceae	Streptomyces	Streptomyces hygroscopicus	9	-8.22	81.15	33.22	9
4.6036e+06	M5NR	Bacteria	Actinobacteria	Actinobacteria (class)	Actinomycetales	Streptomycetaceae	Streptomyces	Streptomyces hygroscopicus	1	-5	70.97	31	1
4.60361e+06	M5NR	Bacteria	Actinobacteria	Actinobacteria (class)	Actinomycetales	Streptomycetaceae	Streptomyces	Streptomyces hygroscopicus	9	-6.55	75.21	33.11	8
4.60361e+06	M5NR	Bacteria	Actinobacteria	Actinobacteria (class)	Actinomycetales	Streptomycetaceae	Streptomyces	Streptomyces hygroscopicus	2	-6	68.98	30.5	2
4.6036e+06	M5NR	Bacteria	Actinobacteria	Actinobacteria (class)	Actinomycetales	Streptomycetaceae	Streptomyces	Streptomyces lavendulae	1	-8	68.42	38	1
4.6036e+06	M5NR	Bacteria	Actinobacteria	Actinobacteria (class)	Actinomycetales	Streptomycetaceae	Streptomyces	Streptomyces lavendulae	1	-7	83.87	31	1
4.6036e+06	M5NR	Bacteria	Actinobacteria	Actinobacteria (class)	Actinomycetales	Streptomycetaceae	Streptomyces	Streptomyces limosus	1	-5	65.62	32	1
4.6036e+06	M5NR	Bacteria	Actinobacteria	Actinobacteria (class)	Actinomycetales	Streptomycetaceae	Streptomyces	Streptomyces lividans	86	-5.82	80.34	30.59	16
4.6036e+06	M5NR	Bacteria	Actinobacteria	Actinobacteria (class)	Actinomycetales	Streptomycetaceae	Streptomyces	Streptomyces lividans	50	-10.95	84.53	39.11	9
4.6036e+06	M5NR	Bacteria	Actinobacteria	Actinobacteria (class)	Actinomycetales	Streptomycetaceae	Streptomyces	Streptomyces lividans	15	-11.3	77.27	44.47	5
4.60361e+06	M5NR	Bacteria	Actinobacteria	Actinobacteria (class)	Actinomycetales	Streptomycetaceae	Streptomyces	Streptomyces lividans	138	-6.39	92.69	26.99	10
4.6036e+06	M5NR	Bacteria	Actinobacteria	Actinobacteria (class)	Actinomycetales	Streptomycetaceae	Streptomyces	Streptomyces lividans	46	-7.71	91.25	30.97	4
4.6036e+06	M5NR	Bacteria	Actinobacteria	Actinobacteria (class)	Actinomycetales	Streptomycetaceae	Streptomyces	Streptomyces lividans	22	-6.12	82.64	30.77	6
4.6036e+06	M5NR	Bacteria	Actinobacteria	Actinobacteria (class)	Actinomycetales	Streptomycetaceae	Streptomyces	Streptomyces lividans	123	-5.67	75.08	31.8	7
4.6036e+06	M5NR	Bacteria	Actinobacteria	Actinobacteria (class)	Actinomycetales	Streptomycetaceae	Streptomyces	Streptomyces lividans	96	-5.85	84.6	28.07	9
4.6036e+06	M5NR	Bacteria	Actinobacteria	Actinobacteria (class)	Actinomycetales	Streptomycetaceae	Streptomyces	Streptomyces lividans	90	-5.91	84.11	30.26	8
4.60361e+06	M5NR	Bacteria	Actinobacteria	Actinobacteria (class)	Actinomycetales	Streptomycetaceae	Streptomyces	Streptomyces lividans	156	-6.74	74.91	34.74	15
4.60361e+06	M5NR	Bacteria	Actinobacteria	Actinobacteria (class)	Actinomycetales	Streptomycetaceae	Streptomyces	Streptomyces lividans	105	-8.08	90.81	30.56	11
4.6036e+06	M5NR	Bacteria	Actinobacteria	Actinobacteria (class)	Actinomycetales	Streptomycetaceae	Streptomyces	Streptomyces nanchangensis	2	-12	76.09	46	1
4.60361e+06	M5NR	Bacteria	Actinobacteria	Actinobacteria (class)	Actinomycetales	Streptomycetaceae	Streptomyces	Streptomyces nanchangensis	1	-5	73.33	30	1
4.6036e+06	M5NR	Bacteria	Actinobacteria	Actinobacteria (class)	Actinomycetales	Streptomycetaceae	Streptomyces	Streptomyces nogalater	1	-5	70	30	1
4.6036e+06	M5NR	Bacteria	Actinobacteria	Actinobacteria (class)	Actinomycetales	Streptomycetaceae	Streptomyces	Streptomyces noursei	1	-8	84.38	32	1
4.60361e+06	M5NR	Bacteria	Actinobacteria	Actinobacteria (class)	Actinomycetales	Streptomycetaceae	Streptomyces	Streptomyces olindensis	1	-5	80.77	26	1
4.6036e+06	M5NR	Bacteria	Actinobacteria	Actinobacteria (class)	Actinomycetales	Streptomycetaceae	Streptomyces	Streptomyces platensis	1	-8	93.33	30	1
4.60361e+06	M5NR	Bacteria	Actinobacteria	Actinobacteria (class)	Actinomycetales	Streptomycetaceae	Streptomyces	Streptomyces platensis	1	-14	70.83	48	1
4.6036e+06	M5NR	Bacteria	Actinobacteria	Actinobacteria (class)	Actinomycetales	Streptomycetaceae	Streptomyces	Streptomyces pristinaespiralis	1	-7	61.36	44	1
4.6036e+06	M5NR	Bacteria	Actinobacteria	Actinobacteria (class)	Actinomycetales	Streptomycetaceae	Streptomyces	Streptomyces pristinaespiralis	1	-10	62.22	45	1
4.60361e+06	M5NR	Bacteria	Actinobacteria	Actinobacteria (class)	Actinomycetales	Streptomycetaceae	Streptomyces	Streptomyces pristinaespiralis	9	-9	85.29	34.92	4
4.60361e+06	M5NR	Bacteria	Actinobacteria	Actinobacteria (class)	Actinomycetales	Streptomycetaceae	Streptomyces	Streptomyces pristinaespiralis	8	-8.13	77.82	38.46	8
4.6036e+06	M5NR	Bacteria	Actinobacteria	Actinobacteria (class)	Actinomycetales	Streptomycetaceae	Streptomyces	Streptomyces pristinaespiralis	25	-8.72	77.18	37.7	8
4.6036e+06	M5NR	Bacteria	Actinobacteria	Actinobacteria (class)	Actinomycetales	Streptomycetaceae	Streptomyces	Streptomyces pristinaespiralis	1	-19	76.27	59	1
4.6036e+06	M5NR	Bacteria	Actinobacteria	Actinobacteria (class)	Actinomycetales	Streptomycetaceae	Streptomyces	Streptomyces pristinaespiralis	8	-11.88	77.47	47.73	3
4.6036e+06	M5NR	Bacteria	Actinobacteria	Actinobacteria (class)	Actinomycetales	Streptomycetaceae	Streptomyces	Streptomyces pristinaespiralis	46	-9.31	72.28	43.28	18
4.6036e+06	M5NR	Bacteria	Actinobacteria	Actinobacteria (class)	Actinomycetales	Streptomycetaceae	Streptomyces	Streptomyces pristinaespiralis	12	-8.81	79.65	37.84	3
4.60361e+06	M5NR	Bacteria	Actinobacteria	Actinobacteria (class)	Actinomycetales	Streptomycetaceae	Streptomyces	Streptomyces pristinaespiralis	3	-8.07	80.69	32.5	3
4.6036e+06	M5NR	Bacteria	Actinobacteria	Actinobacteria (class)	Actinomycetales	Streptomycetaceae	Streptomyces	Streptomyces pristinaespiralis	12	-11.5	71.66	47.42	1
4.6036e+06	M5NR	Bacteria	Actinobacteria	Actinobacteria (class)	Actinomycetales	Streptomycetaceae	Streptomyces	Streptomyces reticuli	1	-7	96.43	28	1
4.60361e+06	M5NR	Bacteria	Actinobacteria	Actinobacteria (class)	Actinomycetales	Streptomycetaceae	Streptomyces	Streptomyces rimosus	1	-13	87.18	39	1
4.6036e+06	M5NR	Bacteria	Actinobacteria	Actinobacteria (class)	Actinomycetales	Streptomycetaceae	Streptomyces	Streptomyces rimosus	1	-7	86.21	29	1
4.6036e+06	M5NR	Bacteria	Actinobacteria	Actinobacteria (class)	Actinomycetales	Streptomycetaceae	Streptomyces	Streptomyces scabiei	5	-5.75	71.89	33.08	5
4.6036e+06	M5NR	Bacteria	Actinobacteria	Actinobacteria (class)	Actinomycetales	Streptomycetaceae	Streptomyces	Streptomyces scabiei	9	-7.53	73.7	36.09	9
4.6036e+06	M5NR	Bacteria	Actinobacteria	Actinobacteria (class)	Actinomycetales	Streptomycetaceae	Streptomyces	Streptomyces scabiei	4	-5.88	79.82	28.5	3
4.6036e+06	M5NR	Bacteria	Actinobacteria	Actinobacteria (class)	Actinomycetales	Streptomycetaceae	Streptomyces	Streptomyces scabiei	5	-7.83	74.92	34.33	5
4.6036e+06	M5NR	Bacteria	Actinobacteria	Actinobacteria (class)	Actinomycetales	Streptomycetaceae	Streptomyces	Streptomyces scabiei	27	-7.06	77.03	33.85	27
4.60361e+06	M5NR	Bacteria	Actinobacteria	Actinobacteria (class)	Actinomycetales	Streptomycetaceae	Streptomyces	Streptomyces scabiei	20	-7.56	82.24	32.76	20
4.60361e+06	M5NR	Bacteria	Actinobacteria	Actinobacteria (class)	Actinomycetales	Streptomycetaceae	Streptomyces	Streptomyces scabiei	18	-7.27	78.53	34.24	18
4.6036e+06	M5NR	Bacteria	Actinobacteria	Actinobacteria (class)	Actinomycetales	Streptomycetaceae	Streptomyces	Streptomyces scabiei	4	-5.89	77.96	31.89	4
4.60361e+06	M5NR	Bacteria	Actinobacteria	Actinobacteria (class)	Actinomycetales	Streptomycetaceae	Streptomyces	Streptomyces scabiei	7	-7.33	77.17	34.73	7
4.6036e+06	M5NR	Bacteria	Actinobacteria	Actinobacteria (class)	Actinomycetales	Streptomycetaceae	Streptomyces	Streptomyces scabiei	10	-6.88	80.93	31.37	10
4.6036e+06	M5NR	Bacteria	Actinobacteria	Actinobacteria (class)	Actinomycetales	Streptomycetaceae	Streptomyces	Streptomyces scabiei	5	-5.84	64.61	36.32	5
4.6036e+06	M5NR	Bacteria	Actinobacteria	Actinobacteria (class)	Actinomycetales	Streptomycetaceae	Streptomyces	Streptomyces sp.	9	-5.94	75.66	32	9
4.6036e+06	M5NR	Bacteria	Actinobacteria	Actinobacteria (class)	Actinomycetales	Streptomycetaceae	Streptomyces	Streptomyces sp.	74	-9.21	77.52	36.75	35
4.6036e+06	M5NR	Bacteria	Actinobacteria	Actinobacteria (class)	Actinomycetales	Streptomycetaceae	Streptomyces	Streptomyces sp.	55	-11.68	74.62	42.26	7
4.60361e+06	M5NR	Bacteria	Actinobacteria	Actinobacteria (class)	Actinomycetales	Streptomycetaceae	Streptomyces	Streptomyces sp.	26	-6.52	82.63	30.74	24
4.6036e+06	M5NR	Bacteria	Actinobacteria	Actinobacteria (class)	Actinomycetales	Streptomycetaceae	Streptomyces	Streptomyces sp.	12	-7.2	75.26	33.17	12
4.6036e+06	M5NR	Bacteria	Actinobacteria	Actinobacteria (class)	Actinomycetales	Streptomycetaceae	Streptomyces	Streptomyces sp.	30	-9.82	81.48	36.58	14
4.6036e+06	M5NR	Bacteria	Actinobacteria	Actinobacteria (class)	Actinomycetales	Streptomycetaceae	Streptomyces	Streptomyces sp.	37	-7.71	78.64	33.75	11
4.6036e+06	M5NR	Bacteria	Actinobacteria	Actinobacteria (class)	Actinomycetales	Streptomycetaceae	Streptomyces	Streptomyces sp.	69	-9.77	81.16	36.72	25
4.6036e+06	M5NR	Bacteria	Actinobacteria	Actinobacteria (class)	Actinomycetales	Streptomycetaceae	Streptomyces	Streptomyces sp.	40	-11.35	80.07	37.28	4
4.60361e+06	M5NR	Bacteria	Actinobacteria	Actinobacteria (class)	Actinomycetales	Streptomycetaceae	Streptomyces	Streptomyces sp.	34	-6.55	83.54	30.23	34
4.60361e+06	M5NR	Bacteria	Actinobacteria	Actinobacteria (class)	Actinomycetales	Streptomycetaceae	Streptomyces	Streptomyces sp.	41	-7.71	78.74	33.94	34
4.6036e+06	M5NR	Bacteria	Actinobacteria	Actinobacteria (class)	Actinomycetales	Streptomycetaceae	Streptomyces	Streptomyces sp. AA4	10	-7.35	80.27	34.87	5
4.6036e+06	M5NR	Bacteria	Actinobacteria	Actinobacteria (class)	Actinomycetales	Streptomycetaceae	Streptomyces	Streptomyces sp. AA4	36	-11.04	74.51	46.41	13
4.6036e+06	M5NR	Bacteria	Actinobacteria	Actinobacteria (class)	Actinomycetales	Streptomycetaceae	Streptomyces	Streptomyces sp. AA4	7	-8.53	79.64	38.32	4
4.60361e+06	M5NR	Bacteria	Actinobacteria	Actinobacteria (class)	Actinomycetales	Streptomycetaceae	Streptomyces	Streptomyces sp. AA4	44	-8.28	75.33	38.99	15
4.6036e+06	M5NR	Bacteria	Actinobacteria	Actinobacteria (class)	Actinomycetales	Streptomycetaceae	Streptomyces	Streptomyces sp. AA4	29	-8.1	74.01	39.38	8
4.6036e+06	M5NR	Bacteria	Actinobacteria	Actinobacteria (class)	Actinomycetales	Streptomycetaceae	Streptomyces	Streptomyces sp. AA4	32	-10.39	73.53	46.65	7
4.6036e+06	M5NR	Bacteria	Actinobacteria	Actinobacteria (class)	Actinomycetales	Streptomycetaceae	Streptomyces	Streptomyces sp. AA4	73	-9.89	77.58	43.29	25
4.6036e+06	M5NR	Bacteria	Actinobacteria	Actinobacteria (class)	Actinomycetales	Streptomycetaceae	Streptomyces	Streptomyces sp. AA4	4	-6	80.97	31.7	2
4.60361e+06	M5NR	Bacteria	Actinobacteria	Actinobacteria (class)	Actinomycetales	Streptomycetaceae	Streptomyces	Streptomyces sp. AA4	156	-7.9	71.91	41.06	25
4.60361e+06	M5NR	Bacteria	Actinobacteria	Actinobacteria (class)	Actinomycetales	Streptomycetaceae	Streptomyces	Streptomyces sp. AA4	65	-11.07	75.29	45.93	21
4.6036e+06	M5NR	Bacteria	Actinobacteria	Actinobacteria (class)	Actinomycetales	Streptomycetaceae	Streptomyces	Streptomyces sp. AA4	29	-10.07	70.91	46.9	7
4.6036e+06	M5NR	Bacteria	Actinobacteria	Actinobacteria (class)	Actinomycetales	Streptomycetaceae	Streptomyces	Streptomyces sp. C	50	-8.25	68.08	45.29	3
4.6036e+06	M5NR	Bacteria	Actinobacteria	Actinobacteria (class)	Actinomycetales	Streptomycetaceae	Streptomyces	Streptomyces sp. C	48	-7.43	77.53	38.27	8
4.6036e+06	M5NR	Bacteria	Actinobacteria	Actinobacteria (class)	Actinomycetales	Streptomycetaceae	Streptomyces	Streptomyces sp. C	21	-7.38	78.34	37.33	4
4.60361e+06	M5NR	Bacteria	Actinobacteria	Actinobacteria (class)	Actinomycetales	Streptomycetaceae	Streptomyces	Streptomyces sp. C	48	-6.59	88.29	29.55	9
4.6036e+06	M5NR	Bacteria	Actinobacteria	Actinobacteria (class)	Actinomycetales	Streptomycetaceae	Streptomyces	Streptomyces sp. C	25	-6.08	78.84	34.32	4
4.6036e+06	M5NR	Bacteria	Actinobacteria	Actinobacteria (class)	Actinomycetales	Streptomycetaceae	Streptomyces	Streptomyces sp. C	106	-5.95	80.33	32.73	5
4.6036e+06	M5NR	Bacteria	Actinobacteria	Actinobacteria (class)	Actinomycetales	Streptomycetaceae	Streptomyces	Streptomyces sp. C	42	-5.8	77.19	33.72	6
4.6036e+06	M5NR	Bacteria	Actinobacteria	Actinobacteria (class)	Actinomycetales	Streptomycetaceae	Streptomyces	Streptomyces sp. C	33	-7.39	79.8	36.66	3
4.60361e+06	M5NR	Bacteria	Actinobacteria	Actinobacteria (class)	Actinomycetales	Streptomycetaceae	Streptomyces	Streptomyces sp. C	172	-10.75	71.97	50.83	7
4.60361e+06	M5NR	Bacteria	Actinobacteria	Actinobacteria (class)	Actinomycetales	Streptomycetaceae	Streptomyces	Streptomyces sp. C	36	-5.9	81.73	31.72	9
4.6036e+06	M5NR	Bacteria	Actinobacteria	Actinobacteria (class)	Actinomycetales	Streptomycetaceae	Streptomyces	Streptomyces sp. C	18	-6.42	78.28	35.92	3
4.60361e+06	M5NR	Bacteria	Actinobacteria	Actinobacteria (class)	Actinomycetales	Streptomycetaceae	Streptomyces	Streptomyces sp. CHR28	1	-11	74.47	47	1
4.60361e+06	M5NR	Bacteria	Actinobacteria	Actinobacteria (class)	Actinomycetales	Streptomycetaceae	Streptomyces	Streptomyces sp. Eco86	1	-8	61.36	44	1
4.60361e+06	M5NR	Bacteria	Actinobacteria	Actinobacteria (class)	Actinomycetales	Streptomycetaceae	Streptomyces	Streptomyces sp. L-49973	1	-5	80	30	1
4.6036e+06	M5NR	Bacteria	Actinobacteria	Actinobacteria (class)	Actinomycetales	Streptomycetaceae	Streptomyces	Streptomyces sp. Mg1	524	-6.07	95.31	27.17	3
4.6036e+06	M5NR	Bacteria	Actinobacteria	Actinobacteria (class)	Actinomycetales	Streptomycetaceae	Streptomyces	Streptomyces sp. Mg1	336	-6.39	94.95	27.58	6
4.6036e+06	M5NR	Bacteria	Actinobacteria	Actinobacteria (class)	Actinomycetales	Streptomycetaceae	Streptomyces	Streptomyces sp. Mg1	326	-5.92	94.42	27.25	6
4.60361e+06	M5NR	Bacteria	Actinobacteria	Actinobacteria (class)	Actinomycetales	Streptomycetaceae	Streptomyces	Streptomyces sp. Mg1	649	-6.32	95.18	27.64	6
4.6036e+06	M5NR	Bacteria	Actinobacteria	Actinobacteria (class)	Actinomycetales	Streptomycetaceae	Streptomyces	Streptomyces sp. Mg1	614	-6.05	95.31	27.05	2
4.6036e+06	M5NR	Bacteria	Actinobacteria	Actinobacteria (class)	Actinomycetales	Streptomycetaceae	Streptomyces	Streptomyces sp. Mg1	477	-6.27	94.02	27.77	10
4.6036e+06	M5NR	Bacteria	Actinobacteria	Actinobacteria (class)	Actinomycetales	Streptomycetaceae	Streptomyces	Streptomyces sp. Mg1	178	-6.3	93.91	27.54	6
4.6036e+06	M5NR	Bacteria	Actinobacteria	Actinobacteria (class)	Actinomycetales	Streptomycetaceae	Streptomyces	Streptomyces sp. Mg1	261	-6.07	94.51	27.25	5
4.60361e+06	M5NR	Bacteria	Actinobacteria	Actinobacteria (class)	Actinomycetales	Streptomycetaceae	Streptomyces	Streptomyces sp. Mg1	679	-6.13	94.31	27.29	8
4.60361e+06	M5NR	Bacteria	Actinobacteria	Actinobacteria (class)	Actinomycetales	Streptomycetaceae	Streptomyces	Streptomyces sp. Mg1	715	-5.99	94.45	27.07	3
4.6036e+06	M5NR	Bacteria	Actinobacteria	Actinobacteria (class)	Actinomycetales	Streptomycetaceae	Streptomyces	Streptomyces sp. Mg1	295	-6.19	94.14	27.53	8
4.6036e+06	M5NR	Bacteria	Actinobacteria	Actinobacteria (class)	Actinomycetales	Streptomycetaceae	Streptomyces	Streptomyces sp. NEAU	1	-8	69.7	33	1
4.60361e+06	M5NR	Bacteria	Actinobacteria	Actinobacteria (class)	Actinomycetales	Streptomycetaceae	Streptomyces	Streptomyces sp. NRRL 30748	1	-8	86.67	30	1
4.6036e+06	M5NR	Bacteria	Actinobacteria	Actinobacteria (class)	Actinomycetales	Streptomycetaceae	Streptomyces	Streptomyces sp. SPB74	1	-5	82.61	23	1
4.6036e+06	M5NR	Bacteria	Actinobacteria	Actinobacteria (class)	Actinomycetales	Streptomycetaceae	Streptomyces	Streptomyces sp. SPB74	4	-13.4	76.06	49.2	3
4.60361e+06	M5NR	Bacteria	Actinobacteria	Actinobacteria (class)	Actinomycetales	Streptomycetaceae	Streptomyces	Streptomyces sp. SPB74	1	-6	83.33	30	1
4.6036e+06	M5NR	Bacteria	Actinobacteria	Actinobacteria (class)	Actinomycetales	Streptomycetaceae	Streptomyces	Streptomyces sp. SPB74	3	-10.33	64.48	48.67	3
4.6036e+06	M5NR	Bacteria	Actinobacteria	Actinobacteria (class)	Actinomycetales	Streptomycetaceae	Streptomyces	Streptomyces sp. SPB74	8	-5.26	81.73	28.17	7
4.6036e+06	M5NR	Bacteria	Actinobacteria	Actinobacteria (class)	Actinomycetales	Streptomycetaceae	Streptomyces	Streptomyces sp. SPB74	8	-10.53	81.71	40.88	5
4.6036e+06	M5NR	Bacteria	Actinobacteria	Actinobacteria (class)	Actinomycetales	Streptomycetaceae	Streptomyces	Streptomyces sp. SPB74	1	-11	85.29	34	1
4.60361e+06	M5NR	Bacteria	Actinobacteria	Actinobacteria (class)	Actinomycetales	Streptomycetaceae	Streptomyces	Streptomyces sp. SPB74	4	-9.64	83.44	33.91	4
4.60361e+06	M5NR	Bacteria	Actinobacteria	Actinobacteria (class)	Actinomycetales	Streptomycetaceae	Streptomyces	Streptomyces sp. SPB74	7	-6.68	80.24	31.86	7
4.6036e+06	M5NR	Bacteria	Actinobacteria	Actinobacteria (class)	Actinomycetales	Streptomycetaceae	Streptomyces	Streptomyces sp. SPB78	3	-8	79.45	34.5	3
4.6036e+06	M5NR	Bacteria	Actinobacteria	Actinobacteria (class)	Actinomycetales	Streptomycetaceae	Streptomyces	Streptomyces sp. SPB78	12	-6.49	86.53	29.08	5
4.6036e+06	M5NR	Bacteria	Actinobacteria	Actinobacteria (class)	Actinomycetales	Streptomycetaceae	Streptomyces	Streptomyces sp. SPB78	5	-7.18	78.06	35.36	3
4.60361e+06	M5NR	Bacteria	Actinobacteria	Actinobacteria (class)	Actinomycetales	Streptomycetaceae	Streptomyces	Streptomyces sp. SPB78	27	-6.28	78.32	33.02	8
4.6036e+06	M5NR	Bacteria	Actinobacteria	Actinobacteria (class)	Actinomycetales	Streptomycetaceae	Streptomyces	Streptomyces sp. SPB78	15	-7.18	78.71	34.55	10
4.6036e+06	M5NR	Bacteria	Actinobacteria	Actinobacteria (class)	Actinomycetales	Streptomycetaceae	Streptomyces	Streptomyces sp. SPB78	27	-7.49	82.59	32.87	6
4.6036e+06	M5NR	Bacteria	Actinobacteria	Actinobacteria (class)	Actinomycetales	Streptomycetaceae	Streptomyces	Streptomyces sp. SPB78	50	-7.23	82.5	32.49	14
4.6036e+06	M5NR	Bacteria	Actinobacteria	Actinobacteria (class)	Actinomycetales	Streptomycetaceae	Streptomyces	Streptomyces sp. SPB78	1	-7	90	30	1
4.60361e+06	M5NR	Bacteria	Actinobacteria	Actinobacteria (class)	Actinomycetales	Streptomycetaceae	Streptomyces	Streptomyces sp. SPB78	47	-6.86	86.05	29.78	9
4.60361e+06	M5NR	Bacteria	Actinobacteria	Actinobacteria (class)	Actinomycetales	Streptomycetaceae	Streptomyces	Streptomyces sp. SPB78	17	-6.45	85.14	29.75	8
4.6036e+06	M5NR	Bacteria	Actinobacteria	Actinobacteria (class)	Actinomycetales	Streptomycetaceae	Streptomyces	Streptomyces sp. SPB78	15	-6.32	72.43	36.32	4
4.6036e+06	M5NR	Bacteria	Actinobacteria	Actinobacteria (class)	Actinomycetales	Streptomycetaceae	Streptomyces	Streptomyces sp. SirexAA-E	3	-6.8	74.64	36.6	3
4.6036e+06	M5NR	Bacteria	Actinobacteria	Actinobacteria (class)	Actinomycetales	Streptomycetaceae	Streptomyces	Streptomyces sp. SirexAA-E	2	-11.67	72.59	50.33	2
4.60361e+06	M5NR	Bacteria	Actinobacteria	Actinobacteria (class)	Actinomycetales	Streptomycetaceae	Streptomyces	Streptomyces sp. SirexAA-E	6	-5.29	72.13	32.22	4
4.6036e+06	M5NR	Bacteria	Actinobacteria	Actinobacteria (class)	Actinomycetales	Streptomycetaceae	Streptomyces	Streptomyces sp. SirexAA-E	2	-9	80.4	34.8	2
4.6036e+06	M5NR	Bacteria	Actinobacteria	Actinobacteria (class)	Actinomycetales	Streptomycetaceae	Streptomyces	Streptomyces sp. SirexAA-E	1	-12	78.26	46	1
4.60361e+06	M5NR	Bacteria	Actinobacteria	Actinobacteria (class)	Actinomycetales	Streptomycetaceae	Streptomyces	Streptomyces sp. SirexAA-E	6	-5.89	77	30.78	2
4.60361e+06	M5NR	Bacteria	Actinobacteria	Actinobacteria (class)	Actinomycetales	Streptomycetaceae	Streptomyces	Streptomyces sp. SirexAA-E	5	-6	84.05	28.14	5
4.6036e+06	M5NR	Bacteria	Actinobacteria	Actinobacteria (class)	Actinomycetales	Streptomycetaceae	Streptomyces	Streptomyces sp. SirexAA-E	1	-12	64.15	53	1
4.6036e+06	M5NR	Bacteria	Actinobacteria	Actinobacteria (class)	Actinomycetales	Streptomycetaceae	Streptomyces	Streptomyces sp. ZL12	1	-5	68.97	29	1
4.6036e+06	M5NR	Bacteria	Actinobacteria	Actinobacteria (class)	Actinomycetales	Streptomycetaceae	Streptomyces	Streptomyces sp. e14	80	-7.52	81.87	34.25	10
4.6036e+06	M5NR	Bacteria	Actinobacteria	Actinobacteria (class)	Actinomycetales	Streptomycetaceae	Streptomyces	Streptomyces sp. e14	170	-8.13	81.28	36.34	15
4.6036e+06	M5NR	Bacteria	Actinobacteria	Actinobacteria (class)	Actinomycetales	Streptomycetaceae	Streptomyces	Streptomyces sp. e14	105	-8.04	81.89	35.05	17
4.60361e+06	M5NR	Bacteria	Actinobacteria	Actinobacteria (class)	Actinomycetales	Streptomycetaceae	Streptomyces	Streptomyces sp. e14	217	-8.2	79.29	37.73	17
4.6036e+06	M5NR	Bacteria	Actinobacteria	Actinobacteria (class)	Actinomycetales	Streptomycetaceae	Streptomyces	Streptomyces sp. e14	104	-6.91	79.85	34.24	14
4.6036e+06	M5NR	Bacteria	Actinobacteria	Actinobacteria (class)	Actinomycetales	Streptomycetaceae	Streptomyces	Streptomyces sp. e14	346	-8.45	82.55	35.46	16
4.6036e+06	M5NR	Bacteria	Actinobacteria	Actinobacteria (class)	Actinomycetales	Streptomycetaceae	Streptomyces	Streptomyces sp. e14	311	-8.48	82.18	36.39	21
4.6036e+06	M5NR	Bacteria	Actinobacteria	Actinobacteria (class)	Actinomycetales	Streptomycetaceae	Streptomyces	Streptomyces sp. e14	206	-8.14	81.48	35.38	13
4.60361e+06	M5NR	Bacteria	Actinobacteria	Actinobacteria (class)	Actinomycetales	Streptomycetaceae	Streptomyces	Streptomyces sp. e14	416	-8.96	76.91	41.34	17
4.60361e+06	M5NR	Bacteria	Actinobacteria	Actinobacteria (class)	Actinomycetales	Streptomycetaceae	Streptomyces	Streptomyces sp. e14	164	-7.11	79.91	34.97	17
4.6036e+06	M5NR	Bacteria	Actinobacteria	Actinobacteria (class)	Actinomycetales	Streptomycetaceae	Streptomyces	Streptomyces sp. e14	197	-8	85.66	34.3	14
4.60361e+06	M5NR	Bacteria	Actinobacteria	Actinobacteria (class)	Actinomycetales	Streptomycetaceae	Streptomyces	Streptomyces spectabilis	1	-6	83.87	31	1
4.6036e+06	M5NR	Bacteria	Actinobacteria	Actinobacteria (class)	Actinomycetales	Streptomycetaceae	Streptomyces	Streptomyces stramineus	1	-10	83.78	37	1
4.6036e+06	M5NR	Bacteria	Actinobacteria	Actinobacteria (class)	Actinomycetales	Streptomycetaceae	Streptomyces	Streptomyces sviceus	2	-6.25	79.81	30.75	2
4.60361e+06	M5NR	Bacteria	Actinobacteria	Actinobacteria (class)	Actinomycetales	Streptomycetaceae	Streptomyces	Streptomyces sviceus	8	-10.9	85.79	36.71	8
4.6036e+06	M5NR	Bacteria	Actinobacteria	Actinobacteria (class)	Actinomycetales	Streptomycetaceae	Streptomyces	Streptomyces sviceus	10	-7.48	73.57	39.19	6
4.60361e+06	M5NR	Bacteria	Actinobacteria	Actinobacteria (class)	Actinomycetales	Streptomycetaceae	Streptomyces	Streptomyces sviceus	12	-7.98	79	34.48	12
4.6036e+06	M5NR	Bacteria	Actinobacteria	Actinobacteria (class)	Actinomycetales	Streptomycetaceae	Streptomyces	Streptomyces sviceus	9	-5.54	78.96	29.73	5
4.6036e+06	M5NR	Bacteria	Actinobacteria	Actinobacteria (class)	Actinomycetales	Streptomycetaceae	Streptomyces	Streptomyces sviceus	5	-6.6	71.26	36.1	4
4.6036e+06	M5NR	Bacteria	Actinobacteria	Actinobacteria (class)	Actinomycetales	Streptomycetaceae	Streptomyces	Streptomyces sviceus	8	-6.83	79.07	32.29	8
4.6036e+06	M5NR	Bacteria	Actinobacteria	Actinobacteria (class)	Actinomycetales	Streptomycetaceae	Streptomyces	Streptomyces sviceus	9	-7.57	79.7	35.1	8
4.6036e+06	M5NR	Bacteria	Actinobacteria	Actinobacteria (class)	Actinomycetales	Streptomycetaceae	Streptomyces	Streptomyces sviceus	22	-8.97	77.04	37.44	17
4.6036e+06	M5NR	Bacteria	Actinobacteria	Actinobacteria (class)	Actinomycetales	Streptomycetaceae	Streptomyces	Streptomyces sviceus	11	-6.35	82.05	29.1	2
4.60361e+06	M5NR	Bacteria	Actinobacteria	Actinobacteria (class)	Actinomycetales	Streptomycetaceae	Streptomyces	Streptomyces sviceus	36	-9.57	82.18	36.18	18
4.6036e+06	M5NR	Bacteria	Actinobacteria	Actinobacteria (class)	Actinomycetales	Streptomycetaceae	Streptomyces	Streptomyces tacrolimicus	1	-5	74.07	27	1
4.6036e+06	M5NR	Bacteria	Actinobacteria	Actinobacteria (class)	Actinomycetales	Streptomycetaceae	Streptomyces	Streptomyces tacrolimicus	1	-5	75.86	29	1
4.6036e+06	M5NR	Bacteria	Actinobacteria	Actinobacteria (class)	Actinomycetales	Streptomycetaceae	Streptomyces	Streptomyces tendae	1	-12	81.4	43	1
4.6036e+06	M5NR	Bacteria	Actinobacteria	Actinobacteria (class)	Actinomycetales	Streptomycetaceae	Streptomyces	Streptomyces tendae	6	-14.17	81.03	49.17	1
4.60361e+06	M5NR	Bacteria	Actinobacteria	Actinobacteria (class)	Actinomycetales	Streptomycetaceae	Streptomyces	Streptomyces tendae	2	-7	82.35	34	1
4.60361e+06	M5NR	Bacteria	Actinobacteria	Actinobacteria (class)	Actinomycetales	Streptomycetaceae	Streptomyces	Streptomyces tenjimariensis	1	-12	71.74	46	1
4.6036e+06	M5NR	Bacteria	Actinobacteria	Actinobacteria (class)	Actinomycetales	Streptomycetaceae	Streptomyces	Streptomyces violaceoruber	1	-5	79.31	29	1
4.6036e+06	M5NR	Bacteria	Actinobacteria	Actinobacteria (class)	Actinomycetales	Streptomycetaceae	Streptomyces	Streptomyces violaceusniger	3	-7	76.54	34.67	2
4.6036e+06	M5NR	Bacteria	Actinobacteria	Actinobacteria (class)	Actinomycetales	Streptomycetaceae	Streptomyces	Streptomyces violaceusniger	19	-10.02	79.04	39.89	2
4.6036e+06	M5NR	Bacteria	Actinobacteria	Actinobacteria (class)	Actinomycetales	Streptomycetaceae	Streptomyces	Streptomyces violaceusniger	30	-9.99	75.76	40.99	3
4.6036e+06	M5NR	Bacteria	Actinobacteria	Actinobacteria (class)	Actinomycetales	Streptomycetaceae	Streptomyces	Streptomyces violaceusniger	37	-7.73	79.58	31.98	6
4.6036e+06	M5NR	Bacteria	Actinobacteria	Actinobacteria (class)	Actinomycetales	Streptomycetaceae	Streptomyces	Streptomyces violaceusniger	45	-8.37	74.31	37.9	11
4.6036e+06	M5NR	Bacteria	Actinobacteria	Actinobacteria (class)	Actinomycetales	Streptomycetaceae	Streptomyces	Streptomyces violaceusniger	24	-8.81	79.06	35.99	4
4.6036e+06	M5NR	Bacteria	Actinobacteria	Actinobacteria (class)	Actinomycetales	Streptomycetaceae	Streptomyces	Streptomyces violaceusniger	12	-7.35	77.55	33.65	6
4.60361e+06	M5NR	Bacteria	Actinobacteria	Actinobacteria (class)	Actinomycetales	Streptomycetaceae	Streptomyces	Streptomyces violaceusniger	30	-7.87	79.53	34.68	5
4.60361e+06	M5NR	Bacteria	Actinobacteria	Actinobacteria (class)	Actinomycetales	Streptomycetaceae	Streptomyces	Streptomyces violaceusniger	33	-8.82	79.34	35.74	8
4.60361e+06	M5NR	Bacteria	Actinobacteria	Actinobacteria (class)	Actinomycetales	Streptomycetaceae	Streptomyces	Streptomyces violaceusniger	22	-7.46	75.6	35.03	10
4.6036e+06	M5NR	Bacteria	Actinobacteria	Actinobacteria (class)	Actinomycetales	Streptomycetaceae	Streptomyces	Streptomyces violaceusniger	14	-6.76	78.04	32.38	5
4.6036e+06	M5NR	Bacteria	Actinobacteria	Actinobacteria (class)	Actinomycetales	Streptomycetaceae	Streptomyces	Streptomyces viridochromogenes	4	-6.81	78	34.88	4
4.6036e+06	M5NR	Bacteria	Actinobacteria	Actinobacteria (class)	Actinomycetales	Streptomycetaceae	Streptomyces	Streptomyces viridochromogenes	12	-7.02	74.87	33.63	12
4.6036e+06	M5NR	Bacteria	Actinobacteria	Actinobacteria (class)	Actinomycetales	Streptomycetaceae	Streptomyces	Streptomyces viridochromogenes	2	-6	85.19	27	1
4.6036e+06	M5NR	Bacteria	Actinobacteria	Actinobacteria (class)	Actinomycetales	Streptomycetaceae	Streptomyces	Streptomyces viridochromogenes	2	-7	75.24	35.5	2
4.6036e+06	M5NR	Bacteria	Actinobacteria	Actinobacteria (class)	Actinomycetales	Streptomycetaceae	Streptomyces	Streptomyces viridochromogenes	2	-10	85.31	38.5	2
4.6036e+06	M5NR	Bacteria	Actinobacteria	Actinobacteria (class)	Actinomycetales	Streptomycetaceae	Streptomyces	Streptomyces viridochromogenes	12	-8.05	79.41	35	12
4.6036e+06	M5NR	Bacteria	Actinobacteria	Actinobacteria (class)	Actinomycetales	Streptomycetaceae	Streptomyces	Streptomyces viridochromogenes	4	-8.75	71.77	39	4
4.60361e+06	M5NR	Bacteria	Actinobacteria	Actinobacteria (class)	Actinomycetales	Streptomycetaceae	Streptomyces	Streptomyces viridochromogenes	9	-6.89	78.27	32.5	9
4.6036e+06	M5NR	Bacteria	Actinobacteria	Actinobacteria (class)	Actinomycetales	Streptomycetaceae	Streptomyces	Streptomyces viridochromogenes	4	-5.47	79.25	28.94	4
4.60361e+06	M5NR	Bacteria	Actinobacteria	Actinobacteria (class)	Actinomycetales	Streptomycetaceae	Streptomyces	Streptomyces viridochromogenes	10	-5.33	77.69	33.42	6
4.60361e+06	M5NR	Bacteria	Actinobacteria	Actinobacteria (class)	Actinomycetales	Streptomycetaceae	Streptomyces	Streptomyces viridochromogenes	4	-10.74	82.05	40.15	4
4.6036e+06	M5NR	Bacteria	Actinobacteria	Actinobacteria (class)	Actinomycetales	Streptosporangiaceae	Nonomuraea	Nonomuraea longicatena	1	-5	68.75	32	1
4.60361e+06	M5NR	Bacteria	Actinobacteria	Actinobacteria (class)	Actinomycetales	Streptosporangiaceae	Nonomuraea	Nonomuraea sp. ATCC 39727	1	-5	79.31	29	1
4.6036e+06	M5NR	Bacteria	Actinobacteria	Actinobacteria (class)	Actinomycetales	Streptosporangiaceae	Planobispora	Planobispora rosea	1	-18	90.2	51	1
4.6036e+06	M5NR	Bacteria	Actinobacteria	Actinobacteria (class)	Actinomycetales	Streptosporangiaceae	Streptosporangium	Streptosporangium roseum	6	-7.26	75.12	33.47	6
4.60361e+06	M5NR	Bacteria	Actinobacteria	Actinobacteria (class)	Actinomycetales	Streptosporangiaceae	Streptosporangium	Streptosporangium roseum	14	-9.19	80.01	37.33	14
4.6036e+06	M5NR	Bacteria	Actinobacteria	Actinobacteria (class)	Actinomycetales	Streptosporangiaceae	Streptosporangium	Streptosporangium roseum	39	-6.88	76.79	32.74	39
4.6036e+06	M5NR	Bacteria	Actinobacteria	Actinobacteria (class)	Actinomycetales	Streptosporangiaceae	Streptosporangium	Streptosporangium roseum	2	-7.67	66.73	37.52	2
4.6036e+06	M5NR	Bacteria	Actinobacteria	Actinobacteria (class)	Actinomycetales	Streptosporangiaceae	Streptosporangium	Streptosporangium roseum	5	-7.72	89.76	30.19	5
4.6036e+06	M5NR	Bacteria	Actinobacteria	Actinobacteria (class)	Actinomycetales	Streptosporangiaceae	Streptosporangium	Streptosporangium roseum	12	-9.32	77.12	37.99	11
4.6036e+06	M5NR	Bacteria	Actinobacteria	Actinobacteria (class)	Actinomycetales	Streptosporangiaceae	Streptosporangium	Streptosporangium roseum	2	-6.5	83.39	29	2
4.6036e+06	M5NR	Bacteria	Actinobacteria	Actinobacteria (class)	Actinomycetales	Streptosporangiaceae	Streptosporangium	Streptosporangium roseum	11	-7.72	77.91	35.56	11
4.60361e+06	M5NR	Bacteria	Actinobacteria	Actinobacteria (class)	Actinomycetales	Streptosporangiaceae	Streptosporangium	Streptosporangium roseum	13	-6.36	79.59	30.12	13
4.60361e+06	M5NR	Bacteria	Actinobacteria	Actinobacteria (class)	Actinomycetales	Streptosporangiaceae	Streptosporangium	Streptosporangium roseum	25	-11.17	81.3	40.79	23
4.6036e+06	M5NR	Bacteria	Actinobacteria	Actinobacteria (class)	Actinomycetales	Streptosporangiaceae	Streptosporangium	Streptosporangium roseum	13	-6.65	76.15	33.5	13
4.6036e+06	M5NR	Bacteria	Actinobacteria	Actinobacteria (class)	Actinomycetales	Thermomonosporaceae	Thermomonospora	Thermomonospora curvata	8	-8.96	84.15	33.22	8
4.6036e+06	M5NR	Bacteria	Actinobacteria	Actinobacteria (class)	Actinomycetales	Thermomonosporaceae	Thermomonospora	Thermomonospora curvata	11	-7.94	78.19	33.6	11
4.60361e+06	M5NR	Bacteria	Actinobacteria	Actinobacteria (class)	Actinomycetales	Thermomonosporaceae	Thermomonospora	Thermomonospora curvata	16	-8.44	77.62	36.16	16
4.6036e+06	M5NR	Bacteria	Actinobacteria	Actinobacteria (class)	Actinomycetales	Thermomonosporaceae	Thermomonospora	Thermomonospora curvata	1	-5	70.97	31	1
4.60361e+06	M5NR	Bacteria	Actinobacteria	Actinobacteria (class)	Actinomycetales	Thermomonosporaceae	Thermomonospora	Thermomonospora curvata	7	-7.92	80.27	32.29	6
4.6036e+06	M5NR	Bacteria	Actinobacteria	Actinobacteria (class)	Actinomycetales	Thermomonosporaceae	Thermomonospora	Thermomonospora curvata	16	-6.53	72.68	35.09	16
4.60361e+06	M5NR	Bacteria	Actinobacteria	Actinobacteria (class)	Actinomycetales	Thermomonosporaceae	Thermomonospora	Thermomonospora curvata	22	-7.29	81.65	32.73	21
4.6036e+06	M5NR	Bacteria	Actinobacteria	Actinobacteria (class)	Actinomycetales	Thermomonosporaceae	Thermomonospora	Thermomonospora curvata	10	-8.35	70.99	38.59	10
4.6036e+06	M5NR	Bacteria	Actinobacteria	Actinobacteria (class)	Actinomycetales	Thermomonosporaceae	Thermomonospora	Thermomonospora curvata	14	-7.72	77.02	35.49	13
4.6036e+06	M5NR	Bacteria	Actinobacteria	Actinobacteria (class)	Actinomycetales	Thermomonosporaceae	Thermomonospora	Thermomonospora curvata	4	-6.12	80.59	31.25	4
4.6036e+06	M5NR	Bacteria	Actinobacteria	Actinobacteria (class)	Actinomycetales	Thermomonosporaceae	Thermomonospora	Thermomonospora curvata	3	-5.83	86.52	28.42	3
4.6036e+06	M5NR	Bacteria	Actinobacteria	Actinobacteria (class)	Actinomycetales	Tsukamurellaceae	Tsukamurella	Tsukamurella paurometabola	17	-5.87	82.63	28.98	17
4.6036e+06	M5NR	Bacteria	Actinobacteria	Actinobacteria (class)	Actinomycetales	Tsukamurellaceae	Tsukamurella	Tsukamurella paurometabola	15	-9.07	92.33	31.71	14
4.6036e+06	M5NR	Bacteria	Actinobacteria	Actinobacteria (class)	Actinomycetales	Tsukamurellaceae	Tsukamurella	Tsukamurella paurometabola	28	-8.61	82.58	35.91	23
4.6036e+06	M5NR	Bacteria	Actinobacteria	Actinobacteria (class)	Actinomycetales	Tsukamurellaceae	Tsukamurella	Tsukamurella paurometabola	5	-13	78.53	45.75	5
4.6036e+06	M5NR	Bacteria	Actinobacteria	Actinobacteria (class)	Actinomycetales	Tsukamurellaceae	Tsukamurella	Tsukamurella paurometabola	17	-10.18	85.14	37.38	17
4.60361e+06	M5NR	Bacteria	Actinobacteria	Actinobacteria (class)	Actinomycetales	Tsukamurellaceae	Tsukamurella	Tsukamurella paurometabola	36	-8.65	82.33	34.99	35
4.60361e+06	M5NR	Bacteria	Actinobacteria	Actinobacteria (class)	Actinomycetales	Tsukamurellaceae	Tsukamurella	Tsukamurella paurometabola	30	-7.34	85.76	31.52	28
4.6036e+06	M5NR	Bacteria	Actinobacteria	Actinobacteria (class)	Actinomycetales	Tsukamurellaceae	Tsukamurella	Tsukamurella paurometabola	6	-9.63	91.12	32.59	6
4.60361e+06	M5NR	Bacteria	Actinobacteria	Actinobacteria (class)	Actinomycetales	Tsukamurellaceae	Tsukamurella	Tsukamurella paurometabola	26	-8.03	82.57	32.26	26
4.6036e+06	M5NR	Bacteria	Actinobacteria	Actinobacteria (class)	Actinomycetales	Tsukamurellaceae	Tsukamurella	Tsukamurella paurometabola	60	-7.89	84.43	32.34	57
4.6036e+06	M5NR	Bacteria	Actinobacteria	Actinobacteria (class)	Actinomycetales	Tsukamurellaceae	Tsukamurella	Tsukamurella paurometabola	9	-7.76	84.18	31.5	9
4.6036e+06	M5NR	Bacteria	Actinobacteria	Actinobacteria (class)	Actinomycetales	unclassified (derived from Actinomycetales)	Tropheryma	Tropheryma whipplei	2	-10	98.34	29.5	1
4.6036e+06	M5NR	Bacteria	Actinobacteria	Actinobacteria (class)	Actinomycetales	unclassified (derived from Actinomycetales)	Tropheryma	Tropheryma whipplei	2	-5.6	79	28	2
4.6036e+06	M5NR	Bacteria	Actinobacteria	Actinobacteria (class)	Actinomycetales	unclassified (derived from Actinomycetales)	Tropheryma	Tropheryma whipplei	1	-5	77.78	27	1
4.60361e+06	M5NR	Bacteria	Actinobacteria	Actinobacteria (class)	Actinomycetales	unclassified (derived from Actinomycetales)	Tropheryma	Tropheryma whipplei	1	-12	72.09	43	1
4.60361e+06	M5NR	Bacteria	Actinobacteria	Actinobacteria (class)	Actinomycetales	unclassified (derived from Actinomycetales)	Tropheryma	Tropheryma whipplei	2	-5	75.57	28.67	2
4.6036e+06	M5NR	Bacteria	Actinobacteria	Actinobacteria (class)	Bifidobacteriales	Bifidobacteriaceae	Bifidobacterium	Bifidobacterium adolescentis	10	-7.13	70.22	31.07	7
4.6036e+06	M5NR	Bacteria	Actinobacteria	Actinobacteria (class)	Bifidobacteriales	Bifidobacteriaceae	Bifidobacterium	Bifidobacterium adolescentis	21	-8.1	79.95	33.67	3
4.6036e+06	M5NR	Bacteria	Actinobacteria	Actinobacteria (class)	Bifidobacteriales	Bifidobacteriaceae	Bifidobacterium	Bifidobacterium adolescentis	78	-9.04	82.63	36.62	23
4.60361e+06	M5NR	Bacteria	Actinobacteria	Actinobacteria (class)	Bifidobacteriales	Bifidobacteriaceae	Bifidobacterium	Bifidobacterium adolescentis	34	-10.28	85.62	37.8	14
4.6036e+06	M5NR	Bacteria	Actinobacteria	Actinobacteria (class)	Bifidobacteriales	Bifidobacteriaceae	Bifidobacterium	Bifidobacterium adolescentis	39	-8.82	82.72	34.49	5
4.6036e+06	M5NR	Bacteria	Actinobacteria	Actinobacteria (class)	Bifidobacteriales	Bifidobacteriaceae	Bifidobacterium	Bifidobacterium adolescentis	25	-9.24	94.78	34.19	6
4.60361e+06	M5NR	Bacteria	Actinobacteria	Actinobacteria (class)	Bifidobacteriales	Bifidobacteriaceae	Bifidobacterium	Bifidobacterium adolescentis	40	-10.75	79.62	39.14	7
4.60361e+06	M5NR	Bacteria	Actinobacteria	Actinobacteria (class)	Bifidobacteriales	Bifidobacteriaceae	Bifidobacterium	Bifidobacterium adolescentis	12	-8.34	82.94	33.6	3
4.6036e+06	M5NR	Bacteria	Actinobacteria	Actinobacteria (class)	Bifidobacteriales	Bifidobacteriaceae	Bifidobacterium	Bifidobacterium adolescentis	33	-11.15	85.66	40.38	1
4.6036e+06	M5NR	Bacteria	Actinobacteria	Actinobacteria (class)	Bifidobacteriales	Bifidobacteriaceae	Bifidobacterium	Bifidobacterium adolescentis	24	-10.66	84.67	37.58	11
4.6036e+06	M5NR	Bacteria	Actinobacteria	Actinobacteria (class)	Bifidobacteriales	Bifidobacteriaceae	Bifidobacterium	Bifidobacterium adolescentis	70	-6.62	73.11	30.99	5
4.6036e+06	M5NR	Bacteria	Actinobacteria	Actinobacteria (class)	Bifidobacteriales	Bifidobacteriaceae	Bifidobacterium	Bifidobacterium angulatum	4	-9.5	96.78	30.5	2
4.6036e+06	M5NR	Bacteria	Actinobacteria	Actinobacteria (class)	Bifidobacteriales	Bifidobacteriaceae	Bifidobacterium	Bifidobacterium angulatum	1	-6	77.78	27	1
4.6036e+06	M5NR	Bacteria	Actinobacteria	Actinobacteria (class)	Bifidobacteriales	Bifidobacteriaceae	Bifidobacterium	Bifidobacterium angulatum	1	-11	77.78	45	1
4.6036e+06	M5NR	Bacteria	Actinobacteria	Actinobacteria (class)	Bifidobacteriales	Bifidobacteriaceae	Bifidobacterium	Bifidobacterium animalis	2	-6	96.21	27.33	2
4.6036e+06	M5NR	Bacteria	Actinobacteria	Actinobacteria (class)	Bifidobacteriales	Bifidobacteriaceae	Bifidobacterium	Bifidobacterium animalis	1	-12	87.5	40	1
4.60361e+06	M5NR	Bacteria	Actinobacteria	Actinobacteria (class)	Bifidobacteriales	Bifidobacteriaceae	Bifidobacterium	Bifidobacterium animalis	1	-8	90	30	1
4.6036e+06	M5NR	Bacteria	Actinobacteria	Actinobacteria (class)	Bifidobacteriales	Bifidobacteriaceae	Bifidobacterium	Bifidobacterium animalis	1	-5	74.19	31	1
4.6036e+06	M5NR	Bacteria	Actinobacteria	Actinobacteria (class)	Bifidobacteriales	Bifidobacteriaceae	Bifidobacterium	Bifidobacterium animalis	1	-8	100	29	1
4.6036e+06	M5NR	Bacteria	Actinobacteria	Actinobacteria (class)	Bifidobacteriales	Bifidobacteriaceae	Bifidobacterium	Bifidobacterium animalis	7	-6.65	84	30.44	6
4.6036e+06	M5NR	Bacteria	Actinobacteria	Actinobacteria (class)	Bifidobacteriales	Bifidobacteriaceae	Bifidobacterium	Bifidobacterium animalis	3	-10.32	86.65	34.68	3
4.6036e+06	M5NR	Bacteria	Actinobacteria	Actinobacteria (class)	Bifidobacteriales	Bifidobacteriaceae	Bifidobacterium	Bifidobacterium animalis	2	-6.17	73.54	30.75	2
4.60361e+06	M5NR	Bacteria	Actinobacteria	Actinobacteria (class)	Bifidobacteriales	Bifidobacteriaceae	Bifidobacterium	Bifidobacterium animalis	6	-5.5	75.76	29.67	6
4.60361e+06	M5NR	Bacteria	Actinobacteria	Actinobacteria (class)	Bifidobacteriales	Bifidobacteriaceae	Bifidobacterium	Bifidobacterium animalis	2	-11.26	90.87	35.71	2
4.6036e+06	M5NR	Bacteria	Actinobacteria	Actinobacteria (class)	Bifidobacteriales	Bifidobacteriaceae	Bifidobacterium	Bifidobacterium bifidum	4	-8.25	80.78	34	2
4.6036e+06	M5NR	Bacteria	Actinobacteria	Actinobacteria (class)	Bifidobacteriales	Bifidobacteriaceae	Bifidobacterium	Bifidobacterium bifidum	4	-9.67	79.29	38.33	2
4.60361e+06	M5NR	Bacteria	Actinobacteria	Actinobacteria (class)	Bifidobacteriales	Bifidobacteriaceae	Bifidobacterium	Bifidobacterium bifidum	11	-6.25	74.15	34.35	2
4.6036e+06	M5NR	Bacteria	Actinobacteria	Actinobacteria (class)	Bifidobacteriales	Bifidobacteriaceae	Bifidobacterium	Bifidobacterium bifidum	1	-8	76.32	38	1
4.6036e+06	M5NR	Bacteria	Actinobacteria	Actinobacteria (class)	Bifidobacteriales	Bifidobacteriaceae	Bifidobacterium	Bifidobacterium bifidum	11	-9.73	78.08	39.91	4
4.6036e+06	M5NR	Bacteria	Actinobacteria	Actinobacteria (class)	Bifidobacteriales	Bifidobacteriaceae	Bifidobacterium	Bifidobacterium bifidum	17	-7.71	77.41	37.04	4
4.6036e+06	M5NR	Bacteria	Actinobacteria	Actinobacteria (class)	Bifidobacteriales	Bifidobacteriaceae	Bifidobacterium	Bifidobacterium bifidum	1	-8	66.67	45	1
4.60361e+06	M5NR	Bacteria	Actinobacteria	Actinobacteria (class)	Bifidobacteriales	Bifidobacteriaceae	Bifidobacterium	Bifidobacterium bifidum	36	-7.21	77.78	33.58	3
4.60361e+06	M5NR	Bacteria	Actinobacteria	Actinobacteria (class)	Bifidobacteriales	Bifidobacteriaceae	Bifidobacterium	Bifidobacterium bifidum	15	-7	80.71	31.56	6
4.60361e+06	M5NR	Bacteria	Actinobacteria	Actinobacteria (class)	Bifidobacteriales	Bifidobacteriaceae	Bifidobacterium	Bifidobacterium breve	1	-5	65.62	32	1
4.6036e+06	M5NR	Bacteria	Actinobacteria	Actinobacteria (class)	Bifidobacteriales	Bifidobacteriaceae	Bifidobacterium	Bifidobacterium breve	2	-5	62.86	35	2
4.6036e+06	M5NR	Bacteria	Actinobacteria	Actinobacteria (class)	Bifidobacteriales	Bifidobacteriaceae	Bifidobacterium	Bifidobacterium catenulatum	1	-10	83.78	37	1
4.6036e+06	M5NR	Bacteria	Actinobacteria	Actinobacteria (class)	Bifidobacteriales	Bifidobacteriaceae	Bifidobacterium	Bifidobacterium catenulatum	1	-14	70.59	51	1
4.60361e+06	M5NR	Bacteria	Actinobacteria	Actinobacteria (class)	Bifidobacteriales	Bifidobacteriaceae	Bifidobacterium	Bifidobacterium catenulatum	2	-8	75.76	33	2
4.6036e+06	M5NR	Bacteria	Actinobacteria	Actinobacteria (class)	Bifidobacteriales	Bifidobacteriaceae	Bifidobacterium	Bifidobacterium catenulatum	1	-16	70.37	54	1
4.6036e+06	M5NR	Bacteria	Actinobacteria	Actinobacteria (class)	Bifidobacteriales	Bifidobacteriaceae	Bifidobacterium	Bifidobacterium catenulatum	1	-7	100	29	1
4.60361e+06	M5NR	Bacteria	Actinobacteria	Actinobacteria (class)	Bifidobacteriales	Bifidobacteriaceae	Bifidobacterium	Bifidobacterium dentium	4	-7.44	81.34	32.4	4
4.60361e+06	M5NR	Bacteria	Actinobacteria	Actinobacteria (class)	Bifidobacteriales	Bifidobacteriaceae	Bifidobacterium	Bifidobacterium dentium	3	-12.14	82.26	40.34	3
4.60361e+06	M5NR	Bacteria	Actinobacteria	Actinobacteria (class)	Bifidobacteriales	Bifidobacteriaceae	Bifidobacterium	Bifidobacterium dentium	2	-7	89.29	28	2
4.6036e+06	M5NR	Bacteria	Actinobacteria	Actinobacteria (class)	Bifidobacteriales	Bifidobacteriaceae	Bifidobacterium	Bifidobacterium dentium	1	-5	70	30	1
4.6036e+06	M5NR	Bacteria	Actinobacteria	Actinobacteria (class)	Bifidobacteriales	Bifidobacteriaceae	Bifidobacterium	Bifidobacterium dentium	9	-8.25	72.65	39.31	9
4.6036e+06	M5NR	Bacteria	Actinobacteria	Actinobacteria (class)	Bifidobacteriales	Bifidobacteriaceae	Bifidobacterium	Bifidobacterium gallicum	1	-15	92.5	40	1
4.60361e+06	M5NR	Bacteria	Actinobacteria	Actinobacteria (class)	Bifidobacteriales	Bifidobacteriaceae	Bifidobacterium	Bifidobacterium gallicum	1	-11	78.05	41	1
4.6036e+06	M5NR	Bacteria	Actinobacteria	Actinobacteria (class)	Bifidobacteriales	Bifidobacteriaceae	Bifidobacterium	Bifidobacterium gallicum	1	-9	73.68	38	1
4.6036e+06	M5NR	Bacteria	Actinobacteria	Actinobacteria (class)	Bifidobacteriales	Bifidobacteriaceae	Bifidobacterium	Bifidobacterium longum	29	-10.48	84.73	36.14	11
4.6036e+06	M5NR	Bacteria	Actinobacteria	Actinobacteria (class)	Bifidobacteriales	Bifidobacteriaceae	Bifidobacterium	Bifidobacterium longum	15	-6.96	84.01	32.75	5
4.6036e+06	M5NR	Bacteria	Actinobacteria	Actinobacteria (class)	Bifidobacteriales	Bifidobacteriaceae	Bifidobacterium	Bifidobacterium longum	34	-5.47	79.06	28.88	7
4.60361e+06	M5NR	Bacteria	Actinobacteria	Actinobacteria (class)	Bifidobacteriales	Bifidobacteriaceae	Bifidobacterium	Bifidobacterium longum	64	-7.53	82.88	32.26	15
4.6036e+06	M5NR	Bacteria	Actinobacteria	Actinobacteria (class)	Bifidobacteriales	Bifidobacteriaceae	Bifidobacterium	Bifidobacterium longum	20	-10.16	82.33	37.58	2
4.60361e+06	M5NR	Bacteria	Actinobacteria	Actinobacteria (class)	Bifidobacteriales	Bifidobacteriaceae	Bifidobacterium	Bifidobacterium longum	29	-7.17	77.52	33.35	5
4.6036e+06	M5NR	Bacteria	Actinobacteria	Actinobacteria (class)	Bifidobacteriales	Bifidobacteriaceae	Bifidobacterium	Bifidobacterium longum	22	-6.64	78.28	34.82	1
4.60361e+06	M5NR	Bacteria	Actinobacteria	Actinobacteria (class)	Bifidobacteriales	Bifidobacteriaceae	Bifidobacterium	Bifidobacterium longum	31	-7.8	91.23	31.94	17
4.6036e+06	M5NR	Bacteria	Actinobacteria	Actinobacteria (class)	Bifidobacteriales	Bifidobacteriaceae	Bifidobacterium	Bifidobacterium longum	53	-5.26	77	26.87	8
4.6036e+06	M5NR	Bacteria	Actinobacteria	Actinobacteria (class)	Bifidobacteriales	Bifidobacteriaceae	Bifidobacterium	Bifidobacterium longum	15	-8.54	92.03	30.87	9
4.6036e+06	M5NR	Bacteria	Actinobacteria	Actinobacteria (class)	Bifidobacteriales	Bifidobacteriaceae	Bifidobacterium	Bifidobacterium longum	47	-6	75.69	32.04	12
4.6036e+06	M5NR	Bacteria	Actinobacteria	Actinobacteria (class)	Bifidobacteriales	Bifidobacteriaceae	Bifidobacterium	Bifidobacterium pseudocatenulatum	1	-8	96.77	31	1
4.6036e+06	M5NR	Bacteria	Actinobacteria	Actinobacteria (class)	Bifidobacteriales	Bifidobacteriaceae	Bifidobacterium	Bifidobacterium pseudocatenulatum	1	-5	73.33	30	1
4.6036e+06	M5NR	Bacteria	Actinobacteria	Actinobacteria (class)	Bifidobacteriales	Bifidobacteriaceae	Bifidobacterium	Bifidobacterium pseudocatenulatum	1	-5	70.97	31	1
4.6036e+06	M5NR	Bacteria	Actinobacteria	Actinobacteria (class)	Bifidobacteriales	Bifidobacteriaceae	Bifidobacterium	Bifidobacterium pseudocatenulatum	2	-16	100	42	2
4.60361e+06	M5NR	Bacteria	Actinobacteria	Actinobacteria (class)	Bifidobacteriales	Bifidobacteriaceae	Bifidobacterium	Bifidobacterium sp. 12_1_47BFAA	3	-6.67	91.82	27.67	3
4.6036e+06	M5NR	Bacteria	Actinobacteria	Actinobacteria (class)	Bifidobacteriales	Bifidobacteriaceae	Bifidobacterium	Bifidobacterium thermophilum	1	-5	73.91	23	1
4.6036e+06	M5NR	Bacteria	Actinobacteria	Actinobacteria (class)	Bifidobacteriales	Bifidobacteriaceae	Gardnerella	Gardnerella vaginalis	6	-8	92.34	29.94	5
4.60361e+06	M5NR	Bacteria	Actinobacteria	Actinobacteria (class)	Bifidobacteriales	Bifidobacteriaceae	Gardnerella	Gardnerella vaginalis	10	-12.05	94.25	36.43	9
4.60361e+06	M5NR	Bacteria	Actinobacteria	Actinobacteria (class)	Bifidobacteriales	Bifidobacteriaceae	Gardnerella	Gardnerella vaginalis	5	-7.5	91.82	30.43	5
4.6036e+06	M5NR	Bacteria	Actinobacteria	Actinobacteria (class)	Bifidobacteriales	Bifidobacteriaceae	Gardnerella	Gardnerella vaginalis	2	-9.5	90.88	34	2
4.6036e+06	M5NR	Bacteria	Actinobacteria	Actinobacteria (class)	Bifidobacteriales	Bifidobacteriaceae	Gardnerella	Gardnerella vaginalis	12	-13.1	97.55	37.64	11
4.6036e+06	M5NR	Bacteria	Actinobacteria	Actinobacteria (class)	Bifidobacteriales	Bifidobacteriaceae	Gardnerella	Gardnerella vaginalis	6	-6.01	82.92	30.33	5
4.6036e+06	M5NR	Bacteria	Actinobacteria	Actinobacteria (class)	Bifidobacteriales	Bifidobacteriaceae	Gardnerella	Gardnerella vaginalis	1	-11	90.32	31	1
4.60361e+06	M5NR	Bacteria	Actinobacteria	Actinobacteria (class)	Bifidobacteriales	Bifidobacteriaceae	Gardnerella	Gardnerella vaginalis	11	-8.07	81.64	34.33	9
4.6036e+06	M5NR	Bacteria	Actinobacteria	Actinobacteria (class)	Bifidobacteriales	Bifidobacteriaceae	Gardnerella	Gardnerella vaginalis	4	-6.17	76.05	33.11	3
4.60361e+06	M5NR	Bacteria	Actinobacteria	Actinobacteria (class)	Bifidobacteriales	Bifidobacteriaceae	Parascardovia	Parascardovia denticolens	2	-5	69.39	37	2
4.60361e+06	M5NR	Bacteria	Actinobacteria	Actinobacteria (class)	Bifidobacteriales	Bifidobacteriaceae	Parascardovia	Parascardovia denticolens	1	-5	72.41	29	1
4.6036e+06	M5NR	Bacteria	Actinobacteria	Actinobacteria (class)	Bifidobacteriales	Bifidobacteriaceae	Parascardovia	Parascardovia denticolens	1	-22	100	49	1
4.6036e+06	M5NR	Bacteria	Actinobacteria	Actinobacteria (class)	Bifidobacteriales	Bifidobacteriaceae	Parascardovia	Parascardovia denticolens	1	-9	100	31	1
4.6036e+06	M5NR	Bacteria	Actinobacteria	Actinobacteria (class)	Bifidobacteriales	Bifidobacteriaceae	Parascardovia	Parascardovia denticolens	2	-8.5	82.47	33.75	2
4.6036e+06	M5NR	Bacteria	Actinobacteria	Actinobacteria (class)	Bifidobacteriales	Bifidobacteriaceae	Scardovia	Scardovia inopinata	3	-10.25	67.39	43.12	3
4.6036e+06	M5NR	Bacteria	Actinobacteria	Actinobacteria (class)	Bifidobacteriales	Bifidobacteriaceae	Scardovia	Scardovia inopinata	1	-17	100	42	1
4.6036e+06	M5NR	Bacteria	Actinobacteria	Actinobacteria (class)	Bifidobacteriales	Bifidobacteriaceae	Scardovia	Scardovia inopinata	3	-5	84.01	26.36	2
4.60361e+06	M5NR	Bacteria	Actinobacteria	Actinobacteria (class)	Bifidobacteriales	Bifidobacteriaceae	Scardovia	Scardovia inopinata	6	-13.33	77.1	46	6
4.60361e+06	M5NR	Bacteria	Actinobacteria	Actinobacteria (class)	Bifidobacteriales	Bifidobacteriaceae	Scardovia	Scardovia inopinata	2	-16.67	95.14	44	2
4.6036e+06	M5NR	Bacteria	Actinobacteria	Actinobacteria (class)	Bifidobacteriales	Bifidobacteriaceae	Scardovia	Scardovia inopinata	2	-5	72	28.75	2
4.6036e+06	M5NR	Bacteria	Actinobacteria	Actinobacteria (class)	Coriobacteriales	Coriobacteriaceae	Atopobium	Atopobium parvulum	4	-9.23	83.87	35.92	4
4.6036e+06	M5NR	Bacteria	Actinobacteria	Actinobacteria (class)	Coriobacteriales	Coriobacteriaceae	Atopobium	Atopobium parvulum	1	-7	63.16	38	1
4.60361e+06	M5NR	Bacteria	Actinobacteria	Actinobacteria (class)	Coriobacteriales	Coriobacteriaceae	Atopobium	Atopobium parvulum	1	-8	96.43	28	1
4.6036e+06	M5NR	Bacteria	Actinobacteria	Actinobacteria (class)	Coriobacteriales	Coriobacteriaceae	Atopobium	Atopobium parvulum	2	-12	86.68	37.25	2
4.60361e+06	M5NR	Bacteria	Actinobacteria	Actinobacteria (class)	Coriobacteriales	Coriobacteriaceae	Atopobium	Atopobium parvulum	6	-9.89	83.84	36.54	6
4.6036e+06	M5NR	Bacteria	Actinobacteria	Actinobacteria (class)	Coriobacteriales	Coriobacteriaceae	Atopobium	Atopobium parvulum	1	-5	70.37	27	1
4.6036e+06	M5NR	Bacteria	Actinobacteria	Actinobacteria (class)	Coriobacteriales	Coriobacteriaceae	Atopobium	Atopobium parvulum	4	-9.08	96.92	30.1	4
4.6036e+06	M5NR	Bacteria	Actinobacteria	Actinobacteria (class)	Coriobacteriales	Coriobacteriaceae	Atopobium	Atopobium parvulum	4	-8	91.02	31.06	4
4.60361e+06	M5NR	Bacteria	Actinobacteria	Actinobacteria (class)	Coriobacteriales	Coriobacteriaceae	Atopobium	Atopobium parvulum	7	-8.05	98.37	29.08	6
4.6036e+06	M5NR	Bacteria	Actinobacteria	Actinobacteria (class)	Coriobacteriales	Coriobacteriaceae	Atopobium	Atopobium rimae	2	-17.5	89.75	47.5	2
4.6036e+06	M5NR	Bacteria	Actinobacteria	Actinobacteria (class)	Coriobacteriales	Coriobacteriaceae	Atopobium	Atopobium rimae	1	-10	94.12	34	1
4.6036e+06	M5NR	Bacteria	Actinobacteria	Actinobacteria (class)	Coriobacteriales	Coriobacteriaceae	Atopobium	Atopobium rimae	1	-8	78.79	33	1
4.6036e+06	M5NR	Bacteria	Actinobacteria	Actinobacteria (class)	Coriobacteriales	Coriobacteriaceae	Atopobium	Atopobium rimae	2	-9.5	68.56	46.5	2
4.60361e+06	M5NR	Bacteria	Actinobacteria	Actinobacteria (class)	Coriobacteriales	Coriobacteriaceae	Atopobium	Atopobium rimae	5	-6.53	79.86	31.36	3
4.60361e+06	M5NR	Bacteria	Actinobacteria	Actinobacteria (class)	Coriobacteriales	Coriobacteriaceae	Atopobium	Atopobium rimae	3	-10.83	83.97	37.25	3
4.6036e+06	M5NR	Bacteria	Actinobacteria	Actinobacteria (class)	Coriobacteriales	Coriobacteriaceae	Atopobium	Atopobium vaginae	1	-11	100	31	1
4.60361e+06	M5NR	Bacteria	Actinobacteria	Actinobacteria (class)	Coriobacteriales	Coriobacteriaceae	Atopobium	Atopobium vaginae	2	-7.7	78.88	33.3	2
4.6036e+06	M5NR	Bacteria	Actinobacteria	Actinobacteria (class)	Coriobacteriales	Coriobacteriaceae	Atopobium	Atopobium vaginae	1	-20	76.79	56	1
4.6036e+06	M5NR	Bacteria	Actinobacteria	Actinobacteria (class)	Coriobacteriales	Coriobacteriaceae	Atopobium	Atopobium vaginae	2	-11	82.75	40.5	2
4.6036e+06	M5NR	Bacteria	Actinobacteria	Actinobacteria (class)	Coriobacteriales	Coriobacteriaceae	Atopobium	Atopobium vaginae	2	-7.5	70.78	35.5	2
4.6036e+06	M5NR	Bacteria	Actinobacteria	Actinobacteria (class)	Coriobacteriales	Coriobacteriaceae	Atopobium	Atopobium vaginae	4	-5	73.33	30	1
4.60361e+06	M5NR	Bacteria	Actinobacteria	Actinobacteria (class)	Coriobacteriales	Coriobacteriaceae	Atopobium	Atopobium vaginae	6	-10.33	82.46	39.96	6
4.6036e+06	M5NR	Bacteria	Actinobacteria	Actinobacteria (class)	Coriobacteriales	Coriobacteriaceae	Atopobium	Atopobium vaginae	1	-5	75.86	29	1
4.6036e+06	M5NR	Bacteria	Actinobacteria	Actinobacteria (class)	Coriobacteriales	Coriobacteriaceae	Atopobium	Atopobium vaginae	3	-7	72.38	35.67	3
4.6036e+06	M5NR	Bacteria	Actinobacteria	Actinobacteria (class)	Coriobacteriales	Coriobacteriaceae	Collinsella	Collinsella aerofaciens	1	-6	79.31	29	1
4.6036e+06	M5NR	Bacteria	Actinobacteria	Actinobacteria (class)	Coriobacteriales	Coriobacteriaceae	Collinsella	Collinsella aerofaciens	20	-7.9	85.04	34.34	3
4.6036e+06	M5NR	Bacteria	Actinobacteria	Actinobacteria (class)	Coriobacteriales	Coriobacteriaceae	Collinsella	Collinsella aerofaciens	4	-5	72.73	33	1
4.6036e+06	M5NR	Bacteria	Actinobacteria	Actinobacteria (class)	Coriobacteriales	Coriobacteriaceae	Collinsella	Collinsella aerofaciens	40	-10.44	80.87	40.51	4
4.6036e+06	M5NR	Bacteria	Actinobacteria	Actinobacteria (class)	Coriobacteriales	Coriobacteriaceae	Collinsella	Collinsella aerofaciens	5	-5.69	73.35	30.39	3
4.6036e+06	M5NR	Bacteria	Actinobacteria	Actinobacteria (class)	Coriobacteriales	Coriobacteriaceae	Collinsella	Collinsella aerofaciens	34	-7.46	86.05	32.74	8
4.60361e+06	M5NR	Bacteria	Actinobacteria	Actinobacteria (class)	Coriobacteriales	Coriobacteriaceae	Collinsella	Collinsella aerofaciens	19	-11.93	86.13	39	5
4.6036e+06	M5NR	Bacteria	Actinobacteria	Actinobacteria (class)	Coriobacteriales	Coriobacteriaceae	Collinsella	Collinsella aerofaciens	1	-5	77.42	31	1
4.60361e+06	M5NR	Bacteria	Actinobacteria	Actinobacteria (class)	Coriobacteriales	Coriobacteriaceae	Collinsella	Collinsella aerofaciens	6	-8.06	89.12	31.1	4
4.60361e+06	M5NR	Bacteria	Actinobacteria	Actinobacteria (class)	Coriobacteriales	Coriobacteriaceae	Collinsella	Collinsella aerofaciens	22	-14.71	89.63	40.36	3
4.6036e+06	M5NR	Bacteria	Actinobacteria	Actinobacteria (class)	Coriobacteriales	Coriobacteriaceae	Collinsella	Collinsella intestinalis	1	-6	92.31	26	1
4.6036e+06	M5NR	Bacteria	Actinobacteria	Actinobacteria (class)	Coriobacteriales	Coriobacteriaceae	Collinsella	Collinsella intestinalis	1	-5	88.46	26	1
4.6036e+06	M5NR	Bacteria	Actinobacteria	Actinobacteria (class)	Coriobacteriales	Coriobacteriaceae	Collinsella	Collinsella intestinalis	2	-6	76.67	30	2
4.60361e+06	M5NR	Bacteria	Actinobacteria	Actinobacteria (class)	Coriobacteriales	Coriobacteriaceae	Collinsella	Collinsella intestinalis	2	-9	75.28	35.5	2
4.6036e+06	M5NR	Bacteria	Actinobacteria	Actinobacteria (class)	Coriobacteriales	Coriobacteriaceae	Collinsella	Collinsella stercoris	2	-5.5	81.19	29	2
4.60361e+06	M5NR	Bacteria	Actinobacteria	Actinobacteria (class)	Coriobacteriales	Coriobacteriaceae	Collinsella	Collinsella stercoris	2	-7.5	85.57	31.75	2
4.6036e+06	M5NR	Bacteria	Actinobacteria	Actinobacteria (class)	Coriobacteriales	Coriobacteriaceae	Collinsella	Collinsella stercoris	1	-5	67.57	37	1
4.6036e+06	M5NR	Bacteria	Actinobacteria	Actinobacteria (class)	Coriobacteriales	Coriobacteriaceae	Collinsella	Collinsella stercoris	2	-6	74.39	33.67	1
4.6036e+06	M5NR	Bacteria	Actinobacteria	Actinobacteria (class)	Coriobacteriales	Coriobacteriaceae	Collinsella	Collinsella stercoris	1	-8	87.88	33	1
4.6036e+06	M5NR	Bacteria	Actinobacteria	Actinobacteria (class)	Coriobacteriales	Coriobacteriaceae	Collinsella	Collinsella stercoris	2	-5.5	83.66	30.5	2
4.6036e+06	M5NR	Bacteria	Actinobacteria	Actinobacteria (class)	Coriobacteriales	Coriobacteriaceae	Collinsella	Collinsella stercoris	2	-6.5	88.34	28	2
4.6036e+06	M5NR	Bacteria	Actinobacteria	Actinobacteria (class)	Coriobacteriales	Coriobacteriaceae	Collinsella	Collinsella stercoris	3	-9.5	79.8	40.75	3
4.60361e+06	M5NR	Bacteria	Actinobacteria	Actinobacteria (class)	Coriobacteriales	Coriobacteriaceae	Collinsella	Collinsella stercoris	3	-6.33	75.6	31.83	3
4.6036e+06	M5NR	Bacteria	Actinobacteria	Actinobacteria (class)	Coriobacteriales	Coriobacteriaceae	Cryptobacterium	Cryptobacterium curtum	1	-6	74.29	35	1
4.60361e+06	M5NR	Bacteria	Actinobacteria	Actinobacteria (class)	Coriobacteriales	Coriobacteriaceae	Cryptobacterium	Cryptobacterium curtum	1	-8	84.38	32	1
4.60361e+06	M5NR	Bacteria	Actinobacteria	Actinobacteria (class)	Coriobacteriales	Coriobacteriaceae	Cryptobacterium	Cryptobacterium curtum	2	-5	82.08	29.5	2
4.6036e+06	M5NR	Bacteria	Actinobacteria	Actinobacteria (class)	Coriobacteriales	Coriobacteriaceae	Cryptobacterium	Cryptobacterium curtum	2	-5	67.86	32.5	2
4.60361e+06	M5NR	Bacteria	Actinobacteria	Actinobacteria (class)	Coriobacteriales	Coriobacteriaceae	Cryptobacterium	Cryptobacterium curtum	1	-12	100	33	1
[truncated: 13,210 more rows]

## Sheet: Analysis
	Pseudomonas fluorescens		Pseudomonas			Gammaproteobacteria				Proteobacteria			Bacteria
4.6036e+06	281	4.6036e+06	993	28.2981	4.6036e+06	8514	3.30045		4.6036e+06	48842	0.575325	4.6036e+06	62463	0.449866
4.6036e+06	145	4.6036e+06	622	23.3119	4.6036e+06	6359	2.28023		4.6036e+06	34125	0.424908	4.6036e+06	43513	0.333234
4.6036e+06	132	4.6036e+06	510	25.8824	4.6036e+06	6796	1.94232		4.6036e+06	34192	0.386055	4.6036e+06	42933	0.307456
4.6036e+06	583	4.6036e+06	3163	18.4319	4.6036e+06	24699	2.36042		4.6036e+06	146659	0.397521	4.6036e+06	173604	0.335822
4.6036e+06	1369	4.6036e+06	6196	22.0949	4.6036e+06	34780	3.93617		4.6036e+06	248760	0.55033	4.6036e+06	290579	0.471128
4.6036e+06	361	4.6036e+06	1589	22.7187	4.6036e+06	16235	2.22359		4.6036e+06	86312	0.41825	4.6036e+06	110496	0.326709
4.6036e+06	506	4.6036e+06	2185	23.1579	4.6036e+06	16019	3.15875		4.6036e+06	97461	0.519182	4.6036e+06	118484	0.427062
4.6036e+06	275	4.6036e+06	1409	19.5174	4.6036e+06	12630	2.17736		4.6036e+06	72653	0.378512	4.6036e+06	88419	0.311019
4.60361e+06	774	4.60361e+06	3691	20.9699	4.60361e+06	23015	3.36302		4.60361e+06	148164	0.522394	4.60361e+06	179148	0.432045
4.60361e+06	1066	4.60361e+06	4743	22.4752	4.60361e+06	33584	3.17413		4.60361e+06	202404	0.526669	4.60361e+06	248392	0.42916
4.60361e+06	613	4.60361e+06	2952	20.7656	4.60361e+06	20509	2.98893		4.60361e+06	128983	0.475256	4.60361e+06	157156	0.390058
WNS				23.4563	3.37615		2.67386	0.771637			0.458731	0.0822137		0.370702	0.0705811
Unaffected				21.3772	1.44701		2.97244	0.463783			0.484403	0.0627216		0.397869	0.0514861
							2.80958	0.638798						0.493196
