# Supplementary material for: The White-Nose Syndrome Transcriptome: Activation of Anti-fungal Host Responses in Wing Tissue of Hibernating Little Brown Myotis
Source: PLoS Pathog. 2015 Oct 1;11(10):e1005168. doi: 10.1371/journal.ppat.1005168 (PMC4591128; doi:10.1371/journal.ppat.1005168)
Supplement: S2 Dataset — (ZIP) [file ppat.1005168.s013.zip]

Archive with 4 entries (4 files):
- Trinity_genes.counts.matrix
- Trinity_genes.TMM.fpkm.matrix
- Trinity_trans.counts.matrix
- Trinity_trans.TMM.fpkm.matrix
