# Supplementary material for: The White-Nose Syndrome Transcriptome: Activation of Anti-fungal Host Responses in Wing Tissue of Hibernating Little Brown Myotis
Source: PLoS Pathog. 2015 Oct 1;11(10):e1005168. doi: 10.1371/journal.ppat.1005168 (PMC4591128; doi:10.1371/journal.ppat.1005168)
Supplement: S2 Dataset — (ZIP) [file ppat.1005168.s013.zip › Trinity_genes.counts.matrix]

	SSD011WING	SSD064WING	SSD075WING	SSD090WING	SSD114WING	KYMYLU06W	KYMYLU07W	KYMYLU11W	KYMYLU19W	KYMYLU23W	KYMYLU39W
TR47704|c1_g7	0.00	0.00	0.00	0.00	1.00	0.00	0.00	0.00	0.00	0.00	4.06
TR132339|c0_g1	1.00	0.00	0.00	0.00	0.00	0.00	0.00	0.00	0.00	1.00	0.00
TR102963|c4_g2	0.00	3.00	0.00	2.00	0.00	0.00	7.00	0.00	2.00	0.00	0.00
TR70624|c0_g1	0.00	2.00	0.00	1.00	0.00	0.00	0.00	1.00	0.00	0.00	0.00
TR79814|c0_g1	0.00	2.00	0.00	1.00	0.00	0.00	4.00	0.00	1.00	0.00	0.00
TR43105|c0_g2	0.00	0.00	0.00	1.00	0.00	0.00	0.00	0.00	1.00	0.00	0.00
TR42524|c0_g1	0.00	0.00	0.00	2.00	1.00	28.00	9.00	1.00	0.00	0.00	0.00
TR122827|c0_g2	2993.00	3049.00	1641.00	1779.00	1961.00	3756.00	3144.00	2278.00	3716.00	1587.00	1065.00
TR61885|c5_g4	2.00	13.00	3.00	2.00	5.00	1.00	8.00	7.00	4.00	1.00	4.00
TR57908|c0_g1	0.00	0.00	1.00	4.00	1.00	0.00	5.00	0.00	2.00	0.00	0.00
TR97730|c1_g2	0.00	0.00	1.00	55.00	0.00	0.00	0.00	0.00	1.00	0.00	0.00
TR113682|c0_g1	0.00	2.00	0.00	0.00	0.00	0.00	0.00	2.00	0.00	0.00	0.00
TR64272|c0_g1	0.00	1.77	0.00	2.00	0.00	0.00	0.00	0.00	0.00	0.00	1.00
TR148094|c0_g1	0.00	0.00	0.00	0.00	0.00	0.00	0.00	2.00	0.00	0.00	0.00
TR88231|c0_g1	0.00	0.00	0.00	0.00	0.00	0.00	0.00	0.00	2.00	0.00	0.00
TR83912|c0_g1	1.00	2.00	0.00	9.00	2.00	0.00	0.00	1.00	0.00	0.00	0.00
TR66945|c0_g1	0.00	1.00	0.00	1.00	0.00	0.00	1.00	0.00	1.00	3.00	0.00
TR141997|c0_g1	0.00	0.00	0.00	0.00	0.00	0.00	3.00	0.00	0.00	0.00	1.00
TR131680|c0_g2	0.00	0.00	0.00	0.00	2.00	0.00	0.00	0.00	0.00	0.00	0.00
TR8207|c0_g1	0.00	0.00	0.00	1.00	0.00	0.00	0.00	0.00	0.00	0.00	0.00
TR121076|c0_g1	6.00	2.00	0.00	0.00	0.00	0.00	4.00	2.00	1.00	1.00	0.00
TR9555|c0_g3	0.00	0.00	0.00	0.00	0.00	0.00	1.00	0.00	1.00	0.00	0.00
TR11821|c2_g1	3.00	4.00	0.00	5.00	0.00	12.00	9.00	11.00	5.00	22.00	21.00
TR10753|c0_g2	0.00	0.00	0.00	2.00	0.00	0.00	0.00	0.00	0.00	0.00	2.00
TR88828|c0_g2	1.00	3.00	3.00	0.00	0.00	0.00	0.00	0.00	0.00	0.00	0.00
TR77405|c0_g2	0.00	0.00	0.00	0.00	0.00	0.00	0.00	0.00	0.00	2.00	0.00
TR70125|c0_g1	0.00	0.00	0.00	7.00	4.00	1.00	0.00	1.00	0.00	1.00	1.00
TR59508|c1_g1	1.00	0.00	0.00	1.00	0.00	0.00	2.00	1.00	0.00	0.00	3.00
TR20129|c0_g4	2.00	0.50	2.40	1.00	0.00	0.00	0.00	0.00	0.00	0.00	0.00
TR25504|c0_g1	1.00	0.00	0.00	0.00	1.00	0.00	0.00	0.00	0.00	1.00	1.00
TR160111|c0_g2	0.00	0.00	0.00	1.00	0.00	0.00	0.00	0.00	0.00	0.00	0.00
TR142407|c1_g2	11.00	0.00	0.00	0.00	0.00	0.00	6.00	11.00	0.00	4.00	0.00
TR128031|c4_g2	0.00	0.00	0.00	0.00	0.00	1.00	0.00	0.00	0.00	0.00	0.00
TR157644|c0_g1	0.00	0.00	0.00	0.00	0.00	0.00	0.00	2.00	1.00	0.00	0.00
TR30705|c1_g1	0.00	0.00	0.00	5.42	0.00	0.00	0.00	0.00	0.00	4.00	0.00
TR113835|c0_g1	0.00	0.00	0.00	0.00	0.00	1.00	1.00	0.00	0.00	0.00	0.00
TR51853|c0_g1	11.00	5.00	5.00	3.00	3.00	5.00	0.00	2.00	1.00	1.00	0.00
TR48793|c0_g1	1.00	0.00	0.00	1.00	0.00	0.00	0.00	1.00	0.00	0.00	0.00
TR103659|c2_g2	49.60	22.00	29.78	57.00	26.23	61.00	38.00	29.71	26.79	10.00	49.00
TR85159|c0_g1	0.00	1.00	0.00	0.00	0.00	2.00	0.00	0.00	0.00	0.00	0.00
TR14041|c0_g1	0.00	2.00	3.00	1.00	0.00	0.00	0.00	1.00	2.00	0.00	0.00
TR105835|c3_g2	2.63	0.00	0.00	0.00	0.00	0.00	0.00	1.30	0.00	1.59	0.00
TR79335|c0_g2	0.00	0.00	0.00	0.00	0.00	0.00	0.00	0.00	2.28	0.00	0.00
TR16513|c0_g1	0.00	0.00	2.00	5.00	6.00	0.00	1.00	0.00	5.00	5.00	0.00
TR79964|c4_g1	4.00	1.00	2.00	1.00	0.00	18.00	8.00	2.00	0.00	0.00	4.00
TR123998|c0_g1	0.00	3.00	0.00	0.00	0.00	0.00	0.00	0.00	1.00	0.00	0.00
TR92796|c0_g1	0.00	0.00	3.00	0.00	1.00	0.00	1.00	0.00	0.00	3.00	0.00
TR45456|c0_g2	2.00	0.00	2.00	3.94	0.00	0.00	0.00	0.00	0.00	0.00	2.96
TR46020|c0_g1	1.00	0.00	0.00	0.00	2.00	0.00	1.00	0.00	0.00	0.00	0.00
TR45930|c0_g1	0.00	0.00	1.00	1.00	0.00	0.00	0.00	0.00	0.00	1.00	0.00
TR130312|c0_g1	0.00	0.00	1.00	4.00	0.00	0.00	0.00	0.00	0.00	0.00	0.00
TR110604|c1_g1	4.00	0.00	3.00	5.00	3.00	0.00	3.00	0.00	4.00	9.00	2.00
TR60227|c0_g2	0.00	0.00	0.00	0.00	0.00	0.00	0.00	0.00	0.00	0.00	3.00
TR157745|c0_g1	0.00	0.00	0.00	0.00	0.00	0.00	0.00	1.00	0.00	2.00	0.00
TR150049|c0_g1	1.00	1.00	1.00	4.00	6.00	0.00	1.00	0.00	1.00	2.00	0.00
TR72180|c0_g1	7.00	5.00	6.00	22.00	10.00	5.00	3.00	7.00	4.00	1.00	2.00
TR134085|c2_g1	0.00	0.00	0.00	0.00	0.00	1.00	0.00	0.00	0.00	0.00	0.00
TR36167|c0_g1	0.00	0.00	0.00	0.00	0.00	0.00	1.00	0.00	0.00	0.00	1.00
TR114089|c1_g1	0.00	0.00	0.00	33.62	0.00	0.00	0.00	0.00	0.00	1.01	0.00
TR86516|c0_g1	0.00	1.00	1.00	4.00	0.00	0.00	0.00	0.00	0.00	0.00	0.00
TR35814|c0_g1	0.00	2.00	0.00	0.00	0.00	0.00	1.00	0.00	1.00	0.00	0.00
TR85817|c0_g2	0.00	0.00	0.00	0.00	0.00	1.00	0.00	2.00	0.00	0.00	0.00
TR151980|c0_g1	0.00	0.00	2.00	0.00	0.00	0.00	0.00	0.00	0.00	0.00	0.00
TR104516|c0_g1	0.00	0.00	0.00	1.00	1.00	0.00	0.00	1.00	4.00	1.00	0.00
TR107191|c0_g2	1.00	1.00	0.00	1.00	0.00	2.00	2.00	5.17	1.00	3.00	3.00
TR79327|c0_g1	0.00	0.00	0.00	0.00	1.00	0.00	1.00	1.00	0.00	4.00	0.00
TR61448|c0_g2	4.52	7.00	3.00	5.00	2.00	0.00	0.00	0.00	0.00	0.00	0.00
TR37130|c1_g2	0.00	0.00	0.00	0.00	1.00	0.00	1.00	0.00	0.00	0.00	0.00
TR8935|c3_g1	165.00	282.00	294.00	163.00	506.00	610.00	163.00	313.00	357.00	221.00	77.00
TR125123|c0_g1	2.00	2.00	0.00	5.00	4.00	1.00	6.00	0.00	1.00	1.00	3.00
TR5229|c0_g1	2.00	0.00	0.00	6.00	7.00	10.00	7.00	2.00	5.00	1.00	8.00
TR149766|c1_g3	0.00	6.00	0.00	0.00	0.00	0.00	0.00	0.00	0.00	0.00	0.00
TR51229|c0_g1	1.00	0.00	2.00	1.00	0.00	1.00	0.00	0.00	0.00	0.00	1.00
TR167413|c0_g2	3.00	2.09	0.00	0.00	4.43	0.00	0.00	0.00	1.00	0.00	0.00
TR167025|c0_g2	0.00	0.00	0.00	0.00	0.00	0.00	0.00	0.00	0.00	0.00	0.00
TR139023|c3_g1	0.00	0.00	0.00	3.00	2.00	1.00	0.00	2.00	4.00	0.00	1.00
TR159617|c0_g1	0.00	0.00	1.00	1.00	0.00	0.00	0.00	1.00	0.00	0.00	1.00
TR43290|c0_g1	7.00	13.00	18.00	12.00	5.00	8.00	4.00	19.00	0.00	4.00	9.00
TR139124|c0_g1	2.00	0.00	0.00	1.00	0.00	2.00	0.00	1.00	0.00	0.00	0.00
TR73735|c1_g1	1.00	1.00	3.00	3.00	2.00	0.00	0.00	1.00	3.00	11.00	0.00
TR14622|c0_g1	0.00	0.00	0.00	0.00	0.00	0.00	0.00	1.00	0.00	0.00	0.00
TR145336|c0_g1	1.00	0.00	2.00	4.00	3.00	0.00	0.00	0.00	0.00	3.00	0.00
TR89012|c0_g1	2.00	0.00	0.00	3.00	0.00	0.00	0.00	0.00	0.00	0.00	0.00
TR150462|c0_g1	2.00	4.00	3.00	2.00	0.00	2.00	2.00	1.00	1.00	1.00	0.00
TR87931|c1_g2	17.00	15.00	1.00	15.88	6.00	2.92	3.03	5.18	27.00	0.00	69.00
TR87231|c3_g2	741.99	599.44	311.38	296.80	237.02	284.75	295.31	407.92	840.44	398.11	47.15
TR70845|c0_g1	0.00	0.00	0.00	0.00	0.00	2.00	1.00	1.00	1.00	3.00	8.00
TR129001|c0_g1	19.00	29.00	18.00	1.00	5.73	22.00	25.91	2.00	23.01	12.00	4.84
TR46151|c0_g1	398.96	375.00	532.85	309.00	169.00	315.40	148.00	155.00	265.00	194.00	104.00
TR33710|c3_g1	0.00	0.00	2.00	0.00	0.00	0.00	0.00	0.00	1.00	0.00	0.00
TR29006|c0_g1	0.00	0.00	0.00	1.00	0.00	0.00	0.00	0.00	3.00	0.00	0.00
TR154337|c1_g1	2.00	1.00	0.00	1.00	0.00	0.00	0.00	0.00	0.00	1.00	0.00
TR168661|c0_g1	0.00	0.00	1.00	0.00	0.00	0.00	1.00	0.00	0.00	0.00	0.00
TR91509|c3_g1	4.00	9.00	1.00	2.00	34.00	18.00	13.00	11.00	18.00	3.00	4.00
TR38172|c0_g1	2017.76	1355.07	878.17	1958.31	1281.20	1587.67	1220.94	1379.78	1073.88	1482.34	1159.99
TR18306|c0_g1	0.00	1.00	0.00	0.00	0.00	0.00	0.00	1.00	0.00	0.00	0.00
TR98474|c1_g2	0.00	0.00	0.00	2.48	0.00	0.00	0.00	0.00	0.00	0.00	0.00
TR73637|c1_g3	575.14	787.13	491.03	832.20	502.46	824.00	670.40	634.06	825.02	360.75	562.00
TR142874|c0_g1	0.00	0.00	0.00	0.00	0.00	2.00	0.00	0.00	0.00	0.00	0.00
TR167314|c2_g1	0.00	1.00	1.00	2.00	2.00	0.00	1.00	0.00	1.00	0.00	0.00
TR114482|c0_g1	0.00	0.00	1.00	5.00	5.00	2.00	3.00	1.00	2.00	0.00	1.00
TR3578|c0_g1	0.00	0.00	0.00	2.00	0.00	0.00	0.00	1.00	0.00	0.00	1.00
TR85949|c0_g1	0.00	1.00	0.00	1.00	0.00	2.00	0.00	0.00	1.00	0.00	0.00
TR138296|c0_g1	0.00	0.00	0.00	0.00	0.00	0.00	0.00	0.00	0.00	2.00	0.00
TR107879|c0_g1	422.00	127.00	274.00	174.00	153.00	184.00	164.00	163.00	133.00	114.00	132.00
TR101708|c1_g1	2.00	0.00	3.00	8.00	5.00	0.00	2.00	0.00	1.00	6.00	1.00
TR154458|c0_g2	0.00	0.00	0.00	0.00	0.00	0.00	0.00	0.00	0.00	0.00	0.00
TR82243|c0_g1	0.00	0.00	0.00	0.00	0.00	1.00	0.00	0.00	0.00	0.00	2.00
TR80001|c0_g2	1.00	0.00	0.00	0.00	0.00	0.00	1.00	2.00	1.00	0.00	2.00
TR145636|c0_g1	46.00	33.00	110.00	20.00	168.00	104.00	25.00	79.00	106.00	16.00	40.00
TR142488|c0_g1	2.00	0.00	0.00	0.00	0.00	0.00	0.00	0.00	0.00	0.00	0.00
TR111229|c0_g1	0.00	0.00	0.00	1.00	1.00	0.00	0.00	0.00	0.00	0.00	0.00
TR64041|c2_g3	1.00	6.00	6.00	0.00	14.00	84.00	14.00	14.00	4.00	39.00	3.00
TR71930|c0_g5	461.00	357.00	555.00	401.00	548.00	331.00	441.00	320.00	384.00	263.00	451.00
TR73338|c0_g1	0.00	0.00	1.00	0.00	2.00	8.00	1.00	2.00	1.00	1.00	1.00
TR35638|c0_g1	0.00	0.00	0.00	1.00	0.00	0.00	0.00	0.00	0.00	0.00	1.00
TR128099|c0_g2	37.00	44.00	76.00	75.00	10.00	64.00	47.00	55.00	75.00	35.00	56.00
TR58664|c0_g1	2.00	1.00	0.00	0.00	0.00	0.00	1.00	4.00	1.00	0.00	1.00
TR111907|c3_g1	0.00	0.00	1.00	8.00	0.00	7.00	2.00	9.00	1.00	5.00	26.00
TR11481|c0_g1	0.00	0.00	1.00	3.00	1.00	0.00	0.00	1.00	0.00	2.00	2.00
TR6684|c0_g1	0.00	0.00	1.00	0.00	0.00	0.00	0.00	0.00	1.00	1.00	0.00
TR58520|c0_g1	0.00	0.00	1.00	0.00	0.00	0.00	0.00	0.00	0.00	1.00	0.00
TR119487|c1_g3	299.31	196.33	236.10	334.29	224.88	231.00	385.61	331.59	363.80	224.00	141.51
TR84215|c0_g1	0.00	8.00	1.00	0.00	0.00	0.00	0.00	0.00	0.00	0.00	0.00
TR74880|c0_g1	0.00	0.00	0.00	0.00	0.00	0.00	0.00	0.00	0.00	2.00	0.00
TR155022|c0_g1	1.00	0.00	0.00	0.00	0.00	0.00	1.00	0.00	0.00	0.00	0.00
TR13915|c0_g1	2.00	0.00	0.00	0.00	1.00	0.00	0.00	3.00	0.00	0.00	0.00
TR162868|c11_g4	0.00	0.00	0.00	0.00	0.00	0.00	0.00	0.00	0.00	0.00	0.00
TR119885|c0_g1	0.00	0.00	0.00	3.00	0.00	0.00	0.00	1.00	0.00	0.00	1.00
TR104832|c0_g1	13.00	0.00	0.00	6.00	3.00	5.00	4.00	0.00	5.00	4.00	3.00
TR137735|c0_g1	11.00	13.00	43.00	19.00	30.00	22.00	6.00	6.00	8.00	3.00	4.00
TR116954|c0_g1	0.00	0.00	1.00	0.00	0.00	2.00	2.00	0.00	2.00	0.00	0.00
TR96382|c0_g1	4.00	8.00	23.00	8.00	15.00	11.00	4.00	1.00	7.00	0.00	5.00
TR73500|c0_g1	1.00	0.00	1.00	0.00	1.00	0.00	0.00	1.00	0.00	0.00	0.00
TR85970|c0_g1	0.00	0.00	0.00	0.00	0.00	0.00	0.00	2.00	0.00	0.00	1.00
TR36307|c0_g2	0.00	0.00	0.00	1.00	0.00	0.00	0.00	0.00	0.00	0.00	0.00
TR151712|c0_g1	0.00	0.00	0.00	0.00	0.00	0.00	0.00	0.00	1.00	2.00	0.00
TR146179|c0_g1	0.00	0.00	2.00	0.00	0.00	0.00	0.00	0.00	0.00	0.00	0.00
TR164413|c0_g1	0.00	0.00	0.00	0.00	0.00	1.00	0.00	4.00	0.00	0.00	0.00
TR147594|c1_g1	21.00	17.00	14.00	11.00	12.00	6.00	24.00	10.00	70.00	35.00	17.00
TR135371|c0_g1	0.00	1.00	0.00	0.00	0.00	0.00	0.00	0.00	0.00	0.00	0.00
TR102320|c1_g1	1.00	0.00	0.00	0.00	0.00	0.00	0.00	0.00	1.00	2.00	0.00
TR96317|c0_g1	0.00	0.00	0.00	0.00	0.00	1.00	1.00	0.00	0.00	0.00	0.00
TR94748|c0_g1	0.00	0.00	2.00	0.00	1.00	0.00	0.00	0.00	0.00	2.00	1.00
TR108046|c0_g1	0.00	0.00	0.00	0.00	1.00	1.00	0.00	0.00	0.00	0.00	0.00
TR103703|c0_g1	491.00	329.00	275.00	465.00	84.00	31.00	213.00	224.00	59.00	148.00	77.00
TR142631|c3_g2	97.00	59.00	71.00	54.00	96.00	174.99	167.00	242.42	247.00	301.00	26.00
TR95037|c0_g1	0.00	0.00	0.00	0.00	0.00	0.00	0.00	1.00	0.00	0.00	0.00
TR72666|c1_g1	0.00	2.00	6.00	1.00	2.00	1.00	3.00	1.00	4.00	2.00	0.00
TR46436|c0_g1	0.00	0.00	0.00	0.00	0.00	0.00	0.00	0.00	0.00	0.00	3.00
TR79802|c0_g1	5.00	7.00	19.00	12.00	5.00	0.00	7.00	2.00	0.00	11.00	3.00
TR152940|c0_g1	0.00	1.00	0.00	0.00	0.00	0.00	0.00	0.00	0.00	0.00	0.00
TR81733|c0_g1	0.00	0.00	2.00	1.00	0.00	1.00	0.00	0.00	0.00	0.00	0.00
TR21506|c0_g1	0.00	1.00	0.00	0.00	1.00	0.00	3.00	1.00	0.00	0.00	0.00
TR92952|c0_g1	0.00	0.00	0.00	0.00	0.00	0.00	0.00	0.00	0.00	1.00	1.00
TR170860|c0_g1	0.00	0.00	1.00	0.00	0.00	2.00	0.00	0.00	0.00	0.00	0.00
TR76615|c1_g1	6.00	9.00	5.00	10.00	1.00	6.00	25.00	6.00	1.00	0.00	1.00
TR156512|c0_g3	0.80	0.00	6.21	0.00	0.00	0.00	1.00	0.00	0.69	0.00	0.00
TR11761|c2_g4	364.27	165.79	267.81	195.48	403.05	166.87	211.00	170.97	230.58	155.04	143.16
TR121263|c1_g2	0.00	0.00	0.00	0.00	0.00	0.00	0.00	0.00	0.00	0.00	0.00
TR127357|c0_g1	0.00	0.00	1.00	1.00	0.00	0.00	0.00	0.00	0.00	0.00	0.00
TR129179|c0_g1	0.00	0.00	0.00	0.00	0.00	0.00	0.00	1.00	1.00	0.00	0.00
TR115399|c0_g1	1.00	1.00	3.00	4.00	4.00	0.00	1.00	1.00	4.00	16.00	3.00
TR136781|c0_g1	0.00	0.00	1.00	1.00	0.00	0.00	0.00	1.00	0.00	0.00	3.00
TR70406|c1_g2	0.00	0.00	0.00	0.00	0.00	0.00	0.00	0.00	0.00	0.00	0.00
TR128946|c0_g1	0.00	0.00	1.00	2.00	2.00	0.00	0.00	0.00	0.00	0.00	0.00
TR137556|c0_g1	1.00	0.00	2.00	0.00	0.00	0.00	0.00	0.00	2.00	1.00	0.00
TR18181|c1_g2	0.00	0.00	3.00	0.00	2.00	1.00	1.00	0.00	5.00	1.00	0.00
TR21150|c0_g1	36.00	10.00	17.00	107.00	10.00	16.00	29.00	124.95	4.19	18.00	63.11
TR170459|c2_g1	1.00	0.00	0.00	0.00	0.00	0.00	0.00	2.00	0.00	0.00	2.00
TR19987|c0_g1	0.00	1.00	0.00	0.00	3.00	0.00	1.00	0.00	0.00	0.00	0.00
TR32498|c0_g3	0.00	0.00	0.00	0.00	0.00	1.00	0.00	0.00	0.00	0.00	0.00
TR44072|c0_g1	1.00	0.00	0.00	1.00	1.00	1.00	0.00	1.00	0.00	0.00	0.00
TR124515|c0_g1	1.00	0.00	1.00	1.00	5.00	0.00	0.00	0.00	1.00	1.00	1.00
TR132545|c0_g1	0.00	4.00	3.00	0.00	0.00	0.00	0.00	0.00	0.00	0.00	0.00
TR103530|c2_g2	1346.00	1054.83	1456.00	1305.00	818.00	820.00	822.00	926.00	804.00	873.00	1236.00
TR95949|c0_g1	208.00	207.00	31.00	147.00	96.00	21.00	36.00	25.00	13.00	13.00	15.00
TR171946|c1_g3	0.00	1.00	1.00	2.78	0.00	0.00	0.00	0.00	0.00	1.02	0.00
TR48137|c1_g1	2.00	0.00	0.00	0.00	1.00	0.00	1.00	0.00	1.00	0.00	0.00
TR55624|c0_g1	1.00	0.00	0.00	1.00	0.00	0.00	1.00	1.00	1.00	2.00	0.00
TR137392|c1_g1	0.00	0.00	1.00	0.00	0.00	0.00	4.00	0.00	4.00	0.00	0.00
TR8796|c0_g1	0.00	0.00	0.00	1.00	0.00	0.00	0.00	1.00	0.00	0.00	0.00
TR73862|c0_g1	3.00	0.00	0.00	0.00	0.00	0.00	0.00	0.00	0.00	0.00	0.00
TR151289|c0_g1	0.00	0.00	0.00	0.00	4.00	0.00	0.00	0.00	0.00	0.00	0.00
TR171414|c2_g1	0.00	0.00	0.00	0.00	1.00	0.00	2.00	0.00	0.00	0.00	1.00
TR101236|c0_g1	0.00	0.00	0.00	3.00	2.00	1.00	0.00	0.00	0.00	0.00	1.00
TR82718|c0_g1	0.00	0.00	0.00	3.00	3.00	0.00	0.00	0.00	1.00	0.00	0.00
TR112126|c1_g1	1.00	0.00	3.00	0.00	0.00	0.00	0.00	0.00	2.00	0.00	2.00
TR82044|c0_g1	2.00	0.00	0.00	2.00	0.00	0.00	0.00	0.00	0.00	0.00	0.00
TR29727|c0_g1	0.00	0.00	1.00	0.00	4.00	2.00	2.00	2.00	0.00	0.00	1.00
TR160486|c0_g1	2.00	3.00	1.00	5.00	0.00	0.00	1.00	0.00	0.00	2.00	1.00
TR62337|c2_g1	0.00	0.00	2.00	0.00	5.00	0.00	1.00	0.00	0.00	0.00	0.00
TR137567|c1_g1	0.00	0.00	1.00	0.00	0.00	0.00	0.00	0.00	0.00	0.00	0.00
TR105132|c0_g1	2.00	0.00	0.00	0.00	0.00	0.00	0.00	0.00	0.00	0.00	2.00
TR165480|c0_g3	1.00	0.00	0.00	1.00	1.00	0.00	0.00	0.00	0.00	0.00	0.00
TR158371|c0_g1	3.00	6.00	1.00	11.00	4.00	7.00	0.00	4.00	5.00	0.00	1.00
TR134551|c0_g1	0.00	1.00	0.00	0.00	1.00	0.00	0.00	0.00	0.00	0.00	0.00
TR150652|c0_g1	1.00	0.00	0.00	1.00	0.00	0.00	0.00	0.00	0.00	0.00	0.00
TR37325|c0_g2	0.00	0.00	0.00	0.00	0.00	0.00	0.00	0.00	3.00	0.00	0.00
TR167203|c0_g1	1.00	0.00	3.00	0.00	0.00	0.00	1.00	0.00	0.00	0.00	0.00
TR87819|c0_g1	1.00	1.00	0.00	0.00	0.00	0.00	0.00	0.00	0.00	0.00	0.00
TR39261|c0_g1	0.00	0.00	0.00	1.00	0.00	0.00	0.00	0.00	0.00	2.00	0.00
TR35352|c0_g2	0.00	0.00	0.00	0.00	0.00	0.00	0.00	0.00	0.00	0.00	2.00
TR154978|c0_g2	0.00	3.00	0.00	5.00	0.00	0.00	1.00	0.00	0.00	0.00	0.00
TR26257|c0_g1	106.00	74.00	81.00	72.00	120.00	78.00	179.00	63.00	61.00	61.00	90.00
TR123144|c0_g2	0.00	2.00	2.00	0.00	0.00	0.00	0.00	0.00	0.00	0.00	0.00
TR109644|c0_g1	0.00	0.00	0.00	5.00	0.00	0.00	0.00	0.00	0.00	0.00	0.00
TR102064|c0_g1	1.00	0.00	0.00	1.00	3.00	0.00	0.00	0.00	0.00	0.00	0.00
TR39923|c0_g2	0.00	0.00	0.00	0.00	2.19	0.00	0.00	0.00	0.00	0.00	0.00
TR41655|c0_g1	5.00	4.00	3.00	3.00	3.00	3.00	3.00	0.00	2.00	3.00	0.00
TR156848|c0_g3	0.00	0.00	0.00	2.00	0.00	0.00	0.00	0.00	0.00	0.00	0.00
TR126825|c0_g1	0.00	0.00	1.00	0.00	0.00	2.00	0.00	0.00	0.00	0.00	0.00
TR61940|c0_g1	0.00	1.00	0.00	0.00	0.00	0.00	0.00	1.00	0.00	0.00	0.00
TR151595|c0_g1	0.00	0.00	0.00	0.00	0.00	0.00	0.00	1.00	0.00	0.00	1.00
TR67434|c0_g1	0.00	0.00	0.00	2.00	0.00	0.00	0.00	0.00	0.00	0.00	0.00
TR14324|c0_g1	2.00	1.00	0.00	0.00	0.00	0.00	0.00	0.00	1.00	0.00	0.00
TR99683|c0_g1	1.00	2.00	4.00	3.00	2.00	2.00	1.00	0.00	4.00	3.00	0.00
TR48833|c0_g1	1.00	1.00	0.00	3.00	0.00	0.00	2.00	0.00	1.00	0.00	5.00
TR33767|c0_g2	0.00	1.50	0.00	0.00	0.00	0.00	1.00	0.00	0.00	0.00	0.00
TR101161|c0_g2	4.46	0.06	4.82	0.13	9.17	0.00	0.00	1.44	0.00	0.00	0.00
TR82416|c1_g1	20.00	15.00	23.00	18.00	28.00	32.00	41.00	24.00	37.00	16.00	18.00
TR153179|c1_g1	0.00	0.00	0.00	0.00	0.00	0.00	0.00	1.00	0.00	0.00	1.00
TR85628|c0_g1	0.00	0.00	0.00	0.00	3.00	2.00	0.00	1.00	0.00	2.00	2.00
TR117845|c2_g1	0.00	0.00	0.00	0.00	0.00	0.40	0.00	0.00	0.00	0.00	0.00
TR135876|c0_g1	3.00	1.00	1.00	4.00	1.00	1.00	0.00	0.00	1.00	4.00	1.00
TR130352|c0_g1	0.00	0.00	0.00	0.00	0.00	2.00	2.00	1.00	0.00	2.00	0.00
TR104926|c2_g2	24.08	4.00	20.00	19.00	13.00	24.00	17.00	21.00	57.00	10.00	11.00
TR5417|c2_g1	6.00	13.00	7.00	3.00	16.00	6.00	5.00	6.00	4.00	1.00	1.00
TR33126|c0_g1	340.82	216.99	451.94	177.91	396.97	371.00	307.99	170.00	255.98	255.00	373.00
TR146784|c0_g1	2.00	1.00	1.00	1.00	2.00	0.00	0.00	0.00	0.00	4.00	0.00
TR107863|c1_g1	1.00	2.00	0.00	0.00	0.00	0.00	0.00	0.00	0.00	0.00	0.00
TR76009|c3_g3	0.00	0.00	2.05	0.00	0.00	2.00	0.00	1.00	2.00	0.00	0.00
TR65290|c0_g1	0.00	3.00	6.00	7.00	0.00	5.00	0.00	5.00	1.00	1.00	4.00
TR115471|c0_g3	1.00	0.00	2.00	1.00	3.00	0.00	0.00	0.00	0.00	0.00	1.00
TR55911|c0_g1	0.00	0.00	1.00	0.00	0.00	0.00	0.00	1.00	1.00	3.00	1.00
TR27276|c0_g1	0.00	1.00	0.00	1.00	0.00	0.00	0.00	0.00	0.00	0.00	0.00
TR146070|c0_g1	0.00	0.00	0.00	0.00	0.00	0.00	2.00	0.00	0.00	1.00	1.00
TR101866|c0_g1	1.00	0.00	4.00	1.00	0.00	1.00	0.00	0.00	0.00	0.00	0.00
TR128043|c0_g1	0.00	0.00	0.00	4.00	3.00	0.00	0.00	1.00	4.00	3.00	1.00
TR78614|c0_g1	0.00	0.00	0.00	1.00	2.00	0.00	0.00	0.00	0.00	0.00	0.00
TR160437|c0_g1	5.00	0.00	1.00	1.00	3.00	2.00	3.00	0.00	4.00	14.00	0.00
TR157691|c0_g1	0.00	0.00	2.00	0.00	0.00	0.00	1.00	0.00	0.00	0.00	0.00
TR150965|c2_g2	0.00	0.00	0.00	2.30	0.00	0.00	2.11	1.47	0.86	0.00	1.00
TR19042|c2_g1	0.00	0.00	0.00	0.00	0.00	0.00	2.00	0.00	0.00	0.00	0.00
TR152816|c0_g1	0.00	0.00	0.00	3.00	0.00	0.00	0.00	0.00	0.00	0.00	0.00
TR130512|c1_g1	1.00	0.00	0.00	0.00	0.00	0.00	1.00	2.00	0.00	0.00	0.00
TR109910|c0_g1	0.00	0.00	0.00	0.00	0.00	1.00	0.00	0.00	0.00	0.00	0.00
TR139916|c0_g1	0.00	0.00	1.00	1.00	1.00	0.00	0.00	0.00	0.00	0.00	0.00
TR117778|c0_g1	1.00	0.00	1.00	3.00	2.00	0.00	0.00	0.00	4.00	2.00	0.00
TR72737|c2_g1	0.00	0.00	0.00	0.00	0.00	1.00	1.00	0.00	0.00	0.00	0.00
TR61423|c0_g1	0.00	0.00	0.00	0.00	0.00	2.00	0.00	0.00	0.00	0.00	0.00
TR57517|c3_g4	0.00	0.00	0.00	9.00	0.00	0.00	0.00	0.00	0.00	0.00	0.00
TR51420|c4_g1	67.00	64.00	38.00	35.00	59.00	210.00	73.00	108.00	242.00	20.00	222.00
TR44674|c1_g1	23.00	17.00	58.00	33.00	33.00	34.00	25.00	28.00	16.00	7.00	28.00
TR136191|c0_g1	0.00	1.00	1.00	0.00	0.00	0.00	0.00	2.00	0.00	2.00	0.00
TR13804|c0_g1	0.00	0.00	1.00	0.00	0.00	0.00	1.00	1.00	0.00	0.00	0.00
TR118672|c0_g1	0.00	0.00	1.00	4.00	0.00	1.00	0.00	0.00	0.00	3.00	0.00
TR49840|c0_g1	0.00	1.00	2.00	0.00	1.00	0.00	0.00	0.00	0.00	0.00	0.00
TR44167|c0_g1	5.00	1.00	6.00	8.00	7.00	3.00	1.00	0.00	2.00	0.00	4.00
TR101252|c0_g2	0.00	0.00	0.00	0.00	0.00	0.00	0.00	0.00	0.00	0.00	3.00
TR1905|c0_g1	0.00	0.00	0.00	0.00	0.00	0.00	0.00	2.00	1.00	0.00	0.00
TR62618|c0_g1	11.00	14.00	11.00	33.00	3.00	7.00	26.00	10.00	7.00	13.00	33.00
TR172357|c0_g1	4.00	0.00	1.00	3.00	0.00	0.00	0.00	0.00	0.00	1.00	0.00
TR43944|c0_g1	2.00	1.00	1.00	0.00	1.00	0.00	0.00	0.00	0.00	1.00	0.00
TR38365|c0_g1	0.00	0.00	0.00	0.00	0.00	0.00	1.00	0.00	0.00	0.00	0.00
TR77218|c4_g1	4.00	3.00	2.00	2.00	2.00	5.00	10.00	7.00	3.00	6.00	5.00
TR139678|c1_g2	1.00	0.00	0.00	5.00	0.00	0.00	0.00	0.00	0.00	0.00	0.00
TR12650|c0_g1	3.00	1.00	1.00	1.00	25.00	3.00	0.00	10.00	11.00	3.00	15.00
TR95342|c0_g1	1.00	2.00	0.00	0.00	0.00	0.00	0.00	0.00	0.00	0.00	0.00
TR37101|c0_g6	0.00	0.00	3.94	0.00	0.00	1.09	0.00	0.00	1.18	0.00	3.35
TR156928|c1_g2	0.00	2.00	0.00	0.00	0.00	0.00	0.00	0.00	0.00	2.00	0.00
TR12934|c1_g1	0.00	0.00	2.00	0.00	0.00	2.00	0.00	2.00	2.00	1.00	0.00
TR172248|c0_g1	0.00	0.00	1.00	0.00	0.00	0.00	0.00	0.00	0.00	0.00	0.00
TR14069|c0_g1	0.00	0.00	0.00	0.00	0.00	1.00	0.00	0.00	0.00	0.00	0.00
TR22199|c0_g1	0.00	0.00	0.00	0.00	1.00	0.00	3.00	0.00	3.00	0.00	2.00
TR104793|c0_g1	1.00	0.00	1.00	2.00	1.00	1.00	1.00	0.00	1.00	2.00	0.00
TR9358|c0_g1	0.00	0.00	0.00	2.00	0.00	0.00	0.00	0.00	0.00	0.00	1.00
TR7376|c0_g1	0.00	0.00	0.00	4.00	1.00	0.00	0.00	0.00	0.00	0.00	0.00
TR133380|c0_g1	0.00	0.00	0.00	0.00	0.00	0.00	1.00	0.00	0.00	0.00	0.00
TR38981|c2_g2	0.50	1.00	1.00	0.00	2.00	0.00	0.00	0.00	0.50	1.00	0.00
TR27813|c2_g1	2.00	4.00	1.00	0.00	1.00	4.00	1.00	1.00	8.00	5.00	0.00
TR5386|c0_g1	0.00	0.00	0.00	1.00	2.00	0.00	0.00	0.00	0.00	0.00	0.00
TR22045|c0_g1	4.00	1.00	3.00	1.00	1.00	0.00	0.00	0.00	3.00	6.00	0.00
TR54178|c0_g1	2.00	1.00	0.00	1.00	0.00	1.00	0.00	0.00	2.00	0.00	0.00
TR164111|c0_g2	8.00	0.00	0.00	0.00	0.00	0.00	0.00	0.00	0.00	0.00	0.00
TR161813|c0_g1	0.00	0.00	0.00	0.00	0.00	0.00	0.00	0.00	0.00	1.00	1.00
TR130378|c0_g1	1.00	0.00	1.00	0.00	3.00	0.00	0.00	0.00	0.00	2.00	0.00
TR68227|c0_g2	0.00	0.00	0.00	0.00	0.00	1.00	1.00	0.00	0.00	0.00	0.00
TR151546|c5_g1	24.13	0.00	0.00	6.35	2.05	0.00	0.00	0.00	0.00	0.00	5.50
TR42570|c0_g1	1.00	0.00	0.00	1.00	1.00	0.00	0.00	1.00	0.00	0.00	0.00
TR62628|c0_g1	0.00	0.00	0.00	0.00	4.00	0.00	0.00	1.00	1.00	0.00	0.00
TR101306|c1_g1	0.00	0.00	0.00	0.00	0.00	1.00	0.00	1.00	0.00	2.00	2.00
TR4216|c0_g2	0.00	0.00	0.00	2.00	0.00	1.00	0.00	1.72	1.00	0.00	0.00
TR88661|c0_g1	1.00	0.00	1.00	3.00	0.00	0.00	0.00	0.00	0.00	0.00	0.00
TR121827|c0_g1	0.00	1.00	0.00	0.00	0.00	0.00	2.00	0.00	0.00	0.00	1.00
TR51390|c0_g1	3.00	3.00	11.00	11.00	20.00	1.00	0.00	3.00	1.00	1.00	0.00
TR153135|c0_g1	24.00	42.00	10.00	13.00	33.00	26.00	30.00	16.00	30.00	14.00	7.00
TR149219|c1_g1	29.00	2.00	0.00	2.00	1.00	1.00	2.00	4.00	5.00	0.00	1.00
TR87430|c0_g1	2.00	0.00	0.00	6.00	3.00	0.00	0.00	0.00	0.00	1.00	0.00
TR81880|c0_g1	1.00	0.00	0.00	4.00	0.00	3.00	1.00	1.00	1.00	0.00	0.00
TR2554|c0_g1	0.00	0.00	0.00	0.00	0.00	0.00	1.00	1.00	0.00	0.00	0.00
TR163881|c0_g1	0.00	1.00	0.00	3.00	1.00	0.00	0.00	2.00	1.00	0.00	0.00
TR158571|c0_g2	0.00	11.28	0.00	29.76	4.57	0.00	30.00	0.00	14.00	9.71	70.22
TR37981|c0_g2	0.00	0.00	7.00	0.00	0.00	0.00	0.00	0.00	0.00	0.00	0.00
TR41688|c0_g1	0.00	0.00	0.00	0.00	4.00	0.00	0.00	0.00	0.00	0.00	0.00
TR107788|c0_g1	0.00	0.00	0.00	2.00	0.00	0.00	0.00	0.00	0.00	0.00	0.00
TR158274|c1_g1	2.00	2.00	3.00	2.00	0.00	0.00	0.00	0.00	0.00	0.00	0.00
TR93072|c3_g1	26.00	0.00	7.37	0.00	0.00	0.00	19.57	6.45	2.00	0.00	3.00
TR95166|c0_g1	0.00	0.00	0.00	0.00	0.00	0.00	0.00	0.00	0.00	0.00	0.00
TR63845|c0_g1	0.00	0.00	0.00	1.00	1.00	1.00	0.00	1.00	0.00	1.00	0.00
TR27691|c0_g1	0.00	0.00	1.00	0.00	0.00	0.00	0.00	0.00	0.00	1.00	0.00
TR145036|c0_g1	0.00	0.00	1.00	0.00	0.00	0.00	0.00	0.00	0.00	0.00	0.00
TR96981|c0_g1	0.00	0.00	1.00	4.00	0.00	0.00	0.00	0.00	1.00	2.00	0.00
TR156959|c0_g1	0.00	1.00	3.00	10.00	0.00	3.00	0.00	0.00	1.00	4.00	1.00
TR11760|c0_g1	0.00	0.00	3.00	0.00	0.00	0.00	0.00	0.00	0.00	0.00	0.00
TR51106|c0_g1	0.00	0.00	2.00	0.00	1.00	0.00	1.00	1.00	0.00	0.00	0.00
TR138544|c0_g1	0.00	2.00	0.00	1.00	0.00	0.00	0.00	1.00	0.00	0.00	0.00
TR122013|c0_g1	0.00	0.00	2.00	0.00	0.00	0.00	0.00	0.00	0.00	0.00	0.00
TR136653|c1_g3	0.00	0.00	0.00	0.00	0.00	0.00	2.00	0.00	0.00	0.00	0.00
TR98558|c1_g6	0.00	0.00	0.00	0.00	0.00	0.00	0.00	2.00	0.00	0.00	0.00
TR137048|c0_g1	0.00	0.00	0.00	1.00	0.00	0.00	0.00	1.00	2.00	0.00	0.00
TR156037|c0_g1	0.00	0.00	0.00	0.00	0.00	0.00	0.00	3.00	0.00	0.00	0.00
TR154979|c0_g1	0.00	0.00	0.00	1.00	0.00	8.00	0.00	3.00	4.00	2.00	0.00
TR167138|c0_g1	0.00	0.00	1.00	2.00	0.00	0.00	2.00	3.00	0.00	1.00	2.00
TR114723|c3_g4	9.51	5.00	13.00	10.00	11.06	1.00	0.00	4.00	3.00	3.00	0.00
TR79699|c0_g1	0.00	0.00	0.00	3.24	0.00	0.00	0.00	0.00	0.00	0.00	0.00
TR165258|c1_g1	0.00	1.00	0.00	0.00	0.00	0.00	1.00	0.00	0.00	0.00	0.00
TR153350|c0_g1	4.00	3.00	7.00	4.00	8.00	2.00	7.00	9.00	1.00	2.00	9.00
TR61573|c0_g1	3.00	5.00	0.00	5.00	5.00	6.00	5.00	3.00	2.00	3.00	1.00
TR152986|c0_g1	0.00	0.00	0.00	0.00	0.00	0.00	0.00	0.00	0.00	0.00	0.00
TR5067|c0_g2	0.00	0.00	0.58	0.24	3.00	0.00	0.00	1.50	0.00	0.00	0.00
TR17735|c0_g1	0.00	0.00	1.00	0.00	0.00	0.00	2.00	4.00	1.00	1.00	0.00
TR135002|c0_g1	0.00	0.00	0.00	0.00	1.00	1.00	0.00	0.00	0.00	0.00	0.00
TR89165|c1_g1	0.00	2.00	0.00	0.00	0.00	0.00	0.00	1.00	0.00	0.00	0.00
TR148201|c0_g2	0.00	0.00	0.00	4.00	0.00	0.00	0.00	0.00	0.00	0.00	0.00
TR35278|c0_g1	0.00	0.00	0.00	0.00	0.00	0.00	0.00	0.00	1.00	0.00	0.00
TR80735|c0_g1	0.00	0.00	0.00	3.00	0.00	0.00	0.00	0.00	1.00	2.00	2.00
TR140963|c0_g1	1.00	0.00	0.00	0.00	2.00	0.00	0.00	0.00	0.00	2.00	0.00
TR40204|c0_g1	0.00	2.00	1.00	0.00	4.00	0.00	0.00	0.00	0.00	1.00	0.00
TR164376|c0_g1	3.00	0.00	0.00	1.00	2.00	0.00	0.00	0.00	4.00	6.00	3.00
TR128170|c0_g2	0.00	2.00	0.00	0.00	0.00	2.00	1.00	1.00	0.00	0.00	0.00
TR149639|c2_g2	0.00	0.00	0.00	1.00	0.00	0.00	0.00	0.00	0.00	0.00	0.00
TR14468|c0_g1	0.00	1.00	0.00	1.00	4.00	1.00	2.00	0.00	2.00	1.00	4.00
TR91219|c0_g1	0.00	0.00	0.00	0.00	0.00	0.00	0.00	0.00	0.00	0.00	0.00
TR149057|c0_g1	0.00	1.00	0.00	2.00	1.00	0.00	0.00	0.00	0.00	0.00	0.00
TR82762|c0_g2	1.00	10.00	0.00	0.00	2.00	15.00	1.00	6.00	1.00	2.00	2.00
TR29375|c0_g1	1.00	2.00	4.00	10.00	3.00	2.00	2.00	1.00	1.00	2.00	2.00
TR99712|c0_g1	0.00	0.00	1.00	0.00	0.00	0.00	0.00	0.00	1.00	0.00	0.00
TR62580|c0_g1	2.00	3.00	0.00	0.00	1.00	0.00	0.00	0.00	0.00	0.00	0.00
TR92263|c3_g1	34.00	39.00	10.00	87.00	13.00	19.00	39.00	34.00	19.00	29.00	55.00
TR149087|c0_g1	0.00	0.00	0.00	0.00	1.00	0.00	0.00	1.00	0.00	1.00	0.00
TR78159|c0_g1	0.00	0.00	0.00	0.00	0.00	0.00	5.00	1.00	0.00	1.00	0.00
TR164855|c0_g2	2.00	2.00	0.00	0.00	0.00	0.00	0.00	0.00	0.00	0.00	0.00
TR22026|c2_g4	0.00	0.00	0.00	1.00	1.00	0.00	2.00	2.00	0.00	3.00	1.00
TR140687|c3_g8	0.00	0.00	0.00	3.00	0.00	0.00	0.00	0.00	0.00	0.00	0.00
TR166155|c0_g1	0.00	0.00	0.00	0.00	0.00	0.00	0.00	0.00	0.00	0.00	0.00
TR158118|c0_g1	0.00	1.00	2.00	5.00	0.00	0.00	1.00	0.00	0.00	0.00	0.00
TR52978|c0_g2	22.00	34.00	28.00	39.00	20.00	32.00	12.00	53.00	22.00	5.00	10.00
TR133936|c2_g1	38.00	13.00	46.00	4.00	9.00	52.00	91.00	45.00	42.00	101.00	17.00
TR129004|c0_g1	1.00	0.00	1.00	0.00	0.00	0.00	1.00	0.00	0.00	1.00	0.00
TR32402|c0_g1	2.00	1.00	2.00	14.00	0.00	3.00	1.00	5.00	3.00	0.00	3.00
TR146365|c0_g2	0.00	0.00	3.00	0.00	1.00	0.00	0.00	0.00	0.00	0.00	0.00
TR156617|c0_g1	0.00	4.00	3.00	5.00	5.00	0.00	0.00	1.00	6.00	6.00	0.00
TR121104|c0_g1	4.00	2.00	1.00	4.00	3.00	1.00	1.00	1.00	1.00	5.00	6.00
TR118262|c1_g2	0.00	0.00	0.00	0.00	0.00	0.00	0.00	0.00	0.00	0.00	2.00
TR170237|c5_g3	0.00	1.00	0.00	1.19	1.00	1.00	2.00	4.00	0.00	7.00	0.00
TR18636|c0_g1	0.00	0.00	1.00	0.00	0.00	0.00	0.00	1.00	0.00	0.00	0.00
TR167717|c0_g1	1.00	0.00	0.00	0.00	0.00	0.00	0.00	0.00	1.00	0.00	0.00
TR36646|c0_g1	1.00	0.00	3.00	3.00	0.00	1.00	0.00	0.00	1.00	1.00	3.00
TR84077|c0_g2	197.00	293.00	196.62	315.71	156.00	783.95	423.01	616.28	252.00	174.00	213.00
TR18848|c1_g2	1.00	1.00	5.00	5.00	2.00	0.00	0.00	0.00	0.00	0.00	0.00
TR137776|c2_g2	1.33	6.00	1.67	0.00	1.00	0.00	9.00	9.00	0.00	3.00	0.00
TR25250|c0_g2	0.00	0.00	0.00	0.00	8.25	0.00	0.00	0.00	0.00	0.00	0.00
TR138886|c0_g1	7.00	2.00	9.00	22.00	1.00	11.00	9.00	7.00	2.00	12.00	13.00
TR112781|c0_g1	0.00	0.00	0.00	5.00	1.00	0.00	0.00	0.00	0.00	0.00	0.00
TR106828|c1_g1	0.00	1.00	0.00	0.00	1.00	1.00	0.00	2.00	0.00	0.00	0.00
TR134943|c4_g1	5.00	7.00	10.00	6.00	12.00	3.00	5.00	4.00	2.00	12.00	5.00
TR54890|c1_g1	0.00	0.00	1.00	2.00	0.00	0.00	0.00	0.00	0.00	0.00	0.00
TR51705|c0_g1	0.00	0.00	0.00	0.00	1.00	0.00	0.00	0.00	0.00	0.00	0.00
TR156948|c6_g2	0.25	0.00	0.00	0.00	1.22	0.00	0.00	0.00	1.22	0.00	0.06
TR21461|c0_g2	1.00	0.00	0.00	0.50	3.75	0.00	0.00	0.00	0.00	0.00	0.00
TR159415|c0_g1	0.00	0.00	0.00	0.00	0.00	0.00	0.00	0.00	1.00	0.00	0.00
TR38998|c3_g1	0.00	0.00	0.00	0.00	0.00	0.00	0.00	0.00	1.00	0.00	1.00
TR57977|c0_g1	1.00	1.00	0.00	0.00	0.00	0.00	0.00	0.00	0.00	0.00	0.00
TR5019|c1_g1	2.07	10.51	1.00	0.00	6.78	2.02	8.00	45.53	4.00	5.00	6.00
TR83846|c0_g2	1.00	3.00	2.00	0.00	0.00	0.00	0.00	0.00	2.00	0.00	0.00
TR164006|c0_g1	1.00	0.00	0.00	0.00	0.00	0.00	0.00	0.00	0.00	0.00	0.00
TR77438|c0_g1	0.00	0.00	0.00	0.00	44.00	0.00	2.00	1.00	7.00	0.00	1.00
TR114868|c0_g1	1.00	3.00	0.00	3.00	0.00	0.00	0.00	0.00	0.00	0.00	0.00
TR44455|c0_g2	0.00	0.00	0.00	0.00	0.00	0.00	0.00	0.00	0.00	3.00	0.00
TR3535|c0_g1	2.00	6.00	4.00	8.00	7.00	1.00	1.00	3.00	6.00	5.00	2.00
TR18128|c0_g1	0.00	3.00	0.00	0.00	0.00	0.00	0.00	0.00	0.00	0.00	0.00
TR159033|c0_g1	0.00	1.00	1.00	0.00	0.00	0.00	0.00	0.00	0.00	0.00	0.00
TR77042|c0_g1	17.00	0.00	4.00	1.00	10.00	2.00	9.00	1.00	26.00	20.00	4.00
TR131842|c0_g1	0.00	0.00	0.00	1.00	0.00	0.00	0.00	3.00	0.00	2.00	0.00
TR111988|c0_g1	0.00	0.00	0.00	5.47	0.00	0.00	0.00	0.00	0.00	0.00	0.00
TR94061|c0_g1	0.00	0.00	0.00	0.00	0.00	0.00	1.00	1.00	0.00	2.00	0.00
TR169812|c0_g1	1.00	0.00	2.00	1.00	1.00	0.00	4.00	1.00	0.00	1.00	3.00
TR156816|c0_g1	0.00	0.00	1.00	3.00	1.00	3.00	0.00	0.00	0.00	0.00	0.00
TR146372|c0_g1	3.00	7.00	3.00	1.00	1.00	12.00	3.00	1.00	3.00	0.00	1.00
TR58271|c0_g1	0.00	0.00	0.00	0.00	0.00	0.00	0.00	0.00	1.00	1.00	1.00
TR9153|c0_g1	0.00	2.00	0.00	2.00	0.00	4.00	20.00	2.00	2.00	6.00	3.00
TR140375|c1_g1	0.00	0.00	0.00	0.00	1.00	0.00	0.00	0.00	0.00	0.00	0.00
TR63871|c0_g1	4.00	3.00	2.00	5.00	5.00	1.00	0.00	0.00	4.00	10.00	4.00
TR98058|c0_g1	0.00	0.00	0.00	1.00	0.00	0.00	0.00	1.00	0.00	0.00	0.00
TR46065|c2_g1	31.00	14.00	20.00	40.00	28.00	5.00	5.00	4.00	5.00	3.00	11.00
TR35887|c0_g1	0.00	1.00	0.00	0.00	0.00	0.00	0.00	0.00	0.00	0.00	2.00
TR24766|c0_g2	2.00	0.00	0.00	0.00	0.00	0.00	0.50	0.00	0.00	0.00	0.00
TR145833|c0_g2	0.00	1.55	0.00	3.00	1.93	0.00	2.00	0.00	0.00	0.00	0.00
TR72499|c0_g1	1.00	0.00	0.00	0.00	1.00	0.00	0.00	0.00	1.00	0.00	0.00
TR158857|c1_g4	0.00	4.00	0.00	1.00	0.00	0.00	0.00	0.00	0.00	4.00	1.00
TR160451|c0_g1	0.00	0.00	0.00	0.00	1.00	0.00	0.00	0.00	0.00	0.00	1.00
TR136825|c0_g1	1.00	2.00	8.00	0.00	1.00	1.00	2.00	2.00	0.00	0.00	1.00
TR160771|c0_g1	2.00	4.00	0.00	3.00	0.00	2.00	0.00	1.00	2.00	0.00	1.00
TR129427|c0_g1	5227.00	4178.00	2799.00	3155.00	3960.00	3447.00	4447.00	3149.00	5180.00	3175.00	2884.00
TR130304|c0_g1	0.00	2.00	0.00	2.00	0.00	0.00	0.00	0.00	0.00	0.00	0.00
TR151884|c0_g2	0.00	0.00	1.00	0.50	0.00	0.50	4.00	3.00	0.00	3.00	6.00
TR99831|c0_g1	0.00	0.00	0.00	1.00	0.00	0.00	0.00	0.00	0.00	0.00	0.00
TR60847|c0_g1	0.00	1.00	0.00	1.00	0.00	0.00	0.00	2.00	0.00	0.00	0.00
TR14707|c0_g1	2.00	1.00	0.00	3.00	1.00	0.00	0.00	1.00	0.00	0.00	0.00
TR116400|c0_g1	0.00	1.00	1.00	0.00	1.00	0.00	0.00	0.00	0.00	0.00	0.00
TR165458|c0_g1	0.00	0.00	2.00	0.00	1.00	0.00	0.00	0.00	0.00	0.00	0.00
TR60935|c0_g1	3.00	0.00	3.00	0.00	0.00	0.00	0.00	0.00	0.00	0.00	3.00
TR151578|c0_g2	1.00	1.00	0.00	1.00	0.00	1.05	0.00	0.00	0.00	0.00	0.00
TR38713|c1_g1	0.00	0.00	4.00	0.00	0.00	1.00	0.00	0.00	1.00	0.00	0.00
TR34547|c0_g1	6.00	3.00	10.00	4.00	8.00	1.00	0.00	3.00	0.00	0.00	4.00
TR112948|c3_g5	0.00	0.00	0.00	0.00	0.00	0.00	0.00	0.00	0.00	0.00	0.00
TR74547|c1_g2	0.00	0.00	0.00	0.00	1.00	0.00	0.00	0.00	0.00	0.00	0.00
TR39853|c0_g1	0.00	0.00	0.00	0.00	0.00	0.00	1.00	0.00	0.00	2.00	1.00
TR13008|c0_g1	3.00	1.00	4.00	0.00	0.00	0.00	0.00	0.00	0.00	0.00	0.00
TR158930|c0_g1	0.00	0.00	1.00	0.00	0.00	1.00	0.00	0.00	0.00	0.00	0.00
TR159202|c0_g1	3.00	0.00	1.00	0.00	0.00	0.00	0.00	0.00	0.00	0.00	0.00
TR114807|c1_g2	0.00	0.00	0.00	0.00	0.00	0.00	0.00	0.00	0.00	0.65	0.00
TR104024|c0_g1	1.00	0.00	0.00	5.00	1.00	0.00	0.00	2.00	5.00	4.00	0.00
TR62752|c0_g1	1.00	2.00	0.00	0.00	0.00	0.00	0.00	0.00	0.00	0.00	0.00
TR24544|c0_g4	0.00	0.00	0.00	0.00	1.00	0.00	0.00	0.00	0.00	0.00	0.00
TR164756|c0_g1	0.00	2.00	0.00	0.00	0.00	0.00	0.00	0.00	0.00	0.00	0.00
TR121230|c0_g1	0.00	0.00	1.00	0.00	2.00	2.00	0.00	0.00	0.00	0.00	0.00
TR41240|c0_g1	0.00	0.00	0.00	2.00	0.00	0.00	0.00	2.00	0.00	0.00	1.00
TR101714|c0_g2	5.00	4.00	2.00	1.00	2.00	4.00	2.00	6.00	2.00	1.00	6.00
TR100169|c0_g1	0.00	2.50	0.00	0.00	1.50	0.00	5.55	0.00	0.00	0.00	0.00
TR42915|c0_g1	0.00	0.00	0.00	1.00	0.00	0.00	0.00	0.00	0.00	0.00	0.00
TR93705|c0_g1	1.00	0.00	2.00	0.00	6.00	1.00	0.00	0.00	4.00	0.00	3.00
TR47049|c0_g1	1.00	3.00	1.00	5.00	4.00	0.00	5.00	4.00	6.00	3.00	0.00
TR133056|c0_g1	0.00	0.00	2.00	2.00	0.00	1.00	1.00	0.00	0.00	2.00	0.00
TR40199|c0_g1	0.00	4.00	1.00	1.00	0.00	0.00	0.00	0.00	0.00	0.00	0.00
TR26888|c2_g1	6.00	0.00	2.00	4.00	2.00	0.00	4.00	5.00	10.00	12.00	0.00
TR170443|c0_g1	1.00	1.00	0.00	4.00	0.00	0.00	0.00	1.00	0.00	0.00	0.00
TR44123|c0_g1	0.00	0.00	0.00	2.00	0.00	4.00	0.00	0.00	2.00	0.00	24.00
TR74004|c0_g1	0.00	0.00	1.00	6.00	3.00	0.00	0.00	0.00	0.00	0.00	0.00
TR11777|c0_g2	6179.00	5242.96	4195.00	5300.88	6554.00	9967.92	13721.36	11531.00	8582.22	10565.55	8077.03
TR9291|c1_g2	0.00	0.00	0.00	0.00	0.00	0.00	0.00	0.00	1.00	0.00	0.00
TR105754|c0_g1	0.00	0.00	0.00	1.00	0.00	1.00	0.00	0.00	0.00	0.00	1.00
TR24151|c2_g1	0.00	0.00	0.00	0.00	1.00	4.00	1.00	1.00	2.00	3.00	1.00
TR111449|c0_g2	0.00	0.00	1.00	1.00	0.00	0.00	1.00	0.00	0.00	0.00	0.00
TR82264|c0_g1	0.00	0.00	0.00	0.00	0.00	0.00	1.00	3.00	0.00	2.00	0.00
TR123274|c0_g1	0.00	0.00	0.00	0.00	2.00	0.00	0.00	0.00	2.00	0.00	0.00
TR32142|c0_g1	1.00	0.00	0.00	0.00	0.00	0.00	0.00	0.00	0.00	0.00	0.00
TR85161|c1_g1	1.00	0.00	0.00	1.00	0.00	0.00	0.00	0.00	1.00	0.00	0.00
TR46805|c0_g1	0.00	0.00	0.00	1.00	0.00	0.00	0.00	0.00	1.00	0.00	1.00
TR15448|c1_g3	0.00	0.00	0.00	0.00	0.00	0.00	0.00	0.00	1.00	0.00	0.50
TR18912|c0_g1	0.00	0.00	0.00	0.00	0.00	0.00	0.00	0.00	0.00	0.00	1.00
TR147575|c0_g1	2.00	1.00	0.00	0.00	1.00	0.00	0.00	0.00	0.00	0.00	0.00
TR78669|c0_g1	0.00	3.00	0.00	0.00	0.00	0.00	0.00	1.00	0.00	0.00	0.00
TR3166|c0_g1	1.00	3.00	2.00	4.00	0.00	1.00	2.00	0.00	1.00	3.00	0.00
TR123734|c0_g1	1.00	0.00	4.00	4.00	7.00	0.00	4.00	1.00	5.00	3.00	4.00
TR30328|c0_g1	0.00	4.00	0.00	8.00	5.00	0.00	0.00	0.00	0.00	0.00	0.00
TR72775|c9_g1	0.00	0.00	1.00	5.00	2.00	0.00	8.00	5.00	7.00	7.00	1.00
TR171313|c0_g1	5.00	12.00	4.00	3.00	5.00	1.00	0.00	1.00	2.00	0.00	3.00
TR80943|c0_g2	0.00	0.55	0.00	2.00	0.00	0.00	0.00	0.00	0.00	0.00	0.00
TR155676|c3_g1	0.00	0.00	1.00	1.00	1.00	0.00	1.00	0.00	0.00	1.00	0.00
TR12369|c0_g1	0.00	0.00	0.00	0.00	0.00	0.00	0.00	0.00	0.00	1.00	0.00
TR59836|c1_g2	0.00	0.00	1.00	0.00	0.00	0.00	0.00	0.00	0.00	1.00	0.00
TR25200|c0_g1	2.00	0.00	2.00	0.00	0.00	0.00	0.00	0.00	0.00	0.00	0.00
TR13577|c1_g1	251.00	452.00	248.00	282.00	479.00	303.00	385.00	348.00	490.00	405.00	220.00
TR112904|c0_g1	1.50	0.00	0.00	0.00	0.00	0.00	0.00	1.00	0.00	0.00	2.24
TR10244|c0_g1	1.00	1.00	1.00	2.00	1.00	1.00	0.00	0.00	0.00	0.00	1.00
TR7796|c0_g1	0.00	0.00	0.00	0.00	0.00	0.00	0.00	1.00	0.00	0.00	0.00
TR37921|c0_g1	0.00	0.00	0.00	0.00	0.00	0.00	1.00	0.00	0.00	0.00	0.00
TR118294|c3_g1	0.00	1.00	1.00	0.00	0.00	3.00	1.00	3.00	2.00	4.00	0.00
TR9392|c1_g3	0.00	0.00	1.00	0.00	0.00	2.00	0.00	7.18	0.00	0.00	2.66
TR67273|c0_g1	2.00	0.00	0.00	1.00	0.00	0.00	0.00	1.00	0.00	0.00	0.00
TR103517|c0_g1	2.00	0.00	0.00	0.00	0.00	0.00	0.00	0.00	0.00	0.00	2.00
TR64060|c1_g1	0.00	1.00	0.00	0.00	0.00	1.00	0.00	0.00	0.00	0.00	0.00
TR95554|c0_g1	0.00	0.00	0.00	0.00	0.00	0.00	0.00	0.00	0.00	1.00	0.00
TR54988|c0_g1	0.00	0.00	0.00	0.00	1.00	0.00	1.00	0.00	0.00	2.00	0.00
TR98494|c0_g1	0.00	0.00	1.00	0.00	5.00	3.00	2.00	0.00	2.00	0.00	0.00
TR44025|c0_g2	0.00	0.00	0.00	0.00	1.00	0.00	0.00	0.00	0.00	0.00	1.00
TR89569|c0_g1	0.00	0.00	0.00	11.00	2.00	0.00	0.00	1.00	0.00	2.00	2.00
TR127248|c1_g1	42.00	37.00	36.00	29.00	8.00	11.00	31.00	21.00	17.00	24.00	9.00
TR9818|c0_g1	0.00	0.00	1.00	3.00	0.00	1.00	0.00	0.00	0.00	2.00	2.00
TR57201|c0_g1	0.00	0.00	1.00	1.00	0.00	0.00	0.00	0.00	0.00	0.00	1.00
TR20076|c0_g1	0.00	0.00	0.00	2.00	0.00	0.00	0.00	0.00	0.00	0.00	0.00
TR81266|c0_g1	0.00	0.00	0.00	0.00	0.00	0.00	2.00	0.00	0.00	0.00	0.00
TR139412|c0_g1	12.00	51.00	8.00	46.00	8.00	41.00	51.00	45.00	6.00	27.00	36.00
TR6706|c1_g2	0.00	0.00	0.00	0.00	0.00	0.00	0.00	1.00	1.00	0.00	0.00
TR19996|c0_g1	0.00	0.00	1.00	0.00	0.00	0.00	0.00	0.00	0.00	0.00	0.00
TR7613|c0_g1	1.00	0.00	1.00	0.00	9.00	1.00	2.00	0.00	4.00	2.00	0.00
TR62299|c0_g1	1.00	0.00	2.00	3.00	1.00	0.00	1.00	0.00	1.00	1.00	0.00
TR45602|c0_g1	2.00	1.00	0.00	3.00	4.00	0.00	0.00	0.00	0.00	1.00	1.00
TR113212|c1_g2	1.00	2.09	5.85	3.00	7.45	11.00	11.18	19.07	13.00	7.00	7.00
TR47604|c0_g1	0.00	0.00	0.00	0.00	0.00	0.00	1.00	0.00	0.00	0.00	0.00
TR72243|c0_g1	3.00	2.00	0.00	1.00	4.00	12.00	0.00	0.00	2.00	4.00	0.00
TR84003|c0_g1	0.00	1.00	0.00	0.00	0.00	0.00	2.00	0.00	0.00	0.00	0.00
TR151090|c0_g1	0.00	0.00	0.00	2.00	1.00	1.00	0.00	1.00	1.00	0.00	0.00
TR139454|c0_g1	1.00	0.00	2.00	0.00	0.00	0.00	0.00	2.00	0.00	0.00	0.00
TR72226|c0_g1	0.00	0.00	1.00	0.00	0.00	0.00	0.00	0.00	0.00	3.00	0.00
TR54966|c0_g2	2.00	0.00	0.00	1.00	2.00	0.00	0.50	0.00	0.00	3.00	0.00
TR2414|c0_g1	0.00	2.00	7.00	2.00	0.00	0.00	6.00	7.00	0.00	0.00	1.00
TR113549|c1_g1	4.00	1.00	0.00	0.00	1.00	0.00	1.00	0.00	6.00	3.00	0.00
TR4572|c0_g1	1.00	1.00	1.00	4.00	2.00	0.00	0.00	0.00	0.00	5.00	0.00
TR44513|c0_g1	1.00	0.00	1.00	3.00	0.00	2.00	2.00	7.00	1.00	1.00	3.00
TR3764|c2_g2	1827.00	1846.00	2479.00	1622.00	2180.00	2030.00	3539.00	2586.00	2240.00	2539.00	2586.00
TR42760|c2_g1	1.00	0.00	0.00	6.00	4.00	0.00	0.00	0.00	2.00	0.00	0.00
TR168056|c0_g1	0.00	0.00	0.00	0.00	1.00	0.00	3.03	0.00	2.00	0.00	0.00
TR6583|c0_g1	0.00	0.00	0.00	0.00	0.00	2.00	0.00	0.00	0.00	0.00	0.00
TR50876|c0_g1	1.00	0.00	0.00	0.00	0.00	0.00	0.00	0.00	0.00	0.00	0.00
TR4983|c0_g1	0.00	0.00	0.00	0.00	1.00	0.00	0.00	1.00	2.00	0.00	0.00
TR112312|c3_g4	0.00	0.00	6.00	0.00	1.00	3.00	0.00	0.00	1.00	3.00	6.00
TR56005|c0_g1	1.00	0.00	4.00	3.00	2.00	0.00	2.00	0.00	0.00	0.00	0.00
TR100092|c0_g2	0.04	3.00	0.00	0.00	0.00	0.98	0.09	0.00	0.00	0.00	3.77
TR46685|c0_g1	538.00	394.00	553.00	214.00	522.00	319.00	231.00	156.00	498.00	295.00	329.00
TR77182|c0_g1	1.00	1.00	4.00	1.00	1.00	0.00	0.00	1.00	2.00	5.00	1.00
TR114250|c0_g1	0.00	0.00	0.00	0.00	1.00	0.00	0.00	0.00	0.00	1.00	0.00
TR86005|c0_g1	0.00	0.00	1.00	0.00	0.00	0.00	0.00	0.00	0.00	0.00	0.00
TR111222|c0_g2	0.00	0.00	0.00	0.00	0.00	0.00	2.00	0.00	0.00	0.00	0.00
TR87516|c0_g1	0.00	0.00	0.00	0.00	0.00	0.00	0.00	2.00	0.00	0.00	0.00
TR75242|c0_g1	1.00	3.00	8.00	2.00	14.00	3.00	3.00	1.00	4.00	7.00	0.00
TR92907|c0_g1	0.00	0.00	0.00	2.00	1.00	0.00	0.00	0.00	0.00	3.00	0.00
TR36559|c1_g1	0.00	0.00	0.00	0.00	0.00	0.00	0.00	1.00	0.00	0.00	0.00
TR152036|c0_g1	0.00	0.00	0.00	0.00	0.00	0.00	0.00	0.00	2.00	0.00	0.00
TR144753|c0_g1	0.00	1.00	0.00	7.00	4.00	0.00	1.00	0.00	4.00	2.00	0.00
TR81028|c0_g2	2.00	0.00	0.00	0.00	0.00	0.00	0.00	0.00	0.00	0.00	0.00
TR73739|c0_g1	1.00	1.00	1.00	1.00	1.00	1.00	1.00	5.00	2.00	0.00	2.00
TR37017|c1_g1	2.00	1.00	6.00	0.00	7.00	0.00	0.00	0.00	0.00	1.00	0.00
TR22223|c0_g2	4.00	0.00	0.00	0.00	0.00	0.00	0.00	0.00	0.00	0.00	0.00
TR100830|c0_g1	0.00	1.00	0.00	0.00	1.00	0.00	0.00	0.00	1.00	0.00	0.00
TR124844|c0_g1	0.00	2.00	0.00	2.00	1.00	0.00	0.00	0.00	1.00	4.00	0.00
TR91633|c0_g1	0.00	2.00	0.00	3.00	0.00	0.00	1.00	0.00	0.00	0.00	0.00
TR42585|c0_g1	0.00	0.00	0.00	4.00	0.00	3.00	1.00	1.00	0.00	0.00	3.00
TR56150|c0_g1	4.00	3.00	0.00	2.00	2.00	3.00	4.00	1.00	1.00	2.00	0.00
TR46406|c0_g1	0.00	0.00	0.00	0.00	0.00	0.00	0.00	0.00	2.00	0.00	0.00
TR96114|c0_g2	0.00	0.00	0.00	6.00	0.00	0.00	0.00	0.00	0.00	0.00	0.00
TR38437|c0_g1	12.00	6.00	2.00	5.00	3.00	1.00	1.00	0.00	3.00	5.00	0.00
TR13323|c0_g1	0.00	0.00	0.00	1.00	2.00	0.00	1.00	0.00	0.00	0.00	0.00
TR27281|c1_g1	2.00	2.00	2.00	1.00	1.00	0.00	0.00	1.00	0.00	0.00	0.00
TR87662|c0_g1	0.00	1.00	1.00	1.00	0.00	2.00	1.00	0.00	0.00	0.00	0.00
TR134892|c0_g1	0.00	0.00	0.00	2.00	0.00	0.00	0.00	0.00	0.00	0.00	0.00
TR9452|c0_g1	2.00	1.00	0.00	8.00	0.00	2.00	4.00	5.00	3.00	0.00	6.00
TR115197|c0_g1	1.00	0.00	0.00	1.00	0.00	0.00	0.00	1.00	0.00	0.00	0.00
TR54595|c0_g1	1.57	1.00	0.00	0.00	0.00	1.00	2.00	1.00	0.00	2.00	0.00
TR41271|c0_g1	1.00	0.00	0.00	0.00	1.00	1.00	0.00	0.00	0.00	0.00	0.00
TR152622|c1_g2	0.00	1.00	0.00	0.00	0.00	0.64	0.00	0.00	2.00	0.00	0.00
TR106255|c0_g1	0.00	1.00	0.00	0.00	0.00	1.00	0.00	0.00	0.00	0.00	0.00
TR88557|c4_g1	0.00	0.00	0.00	4.00	1.00	3.00	2.00	1.00	0.00	2.00	0.00
TR141310|c0_g1	1.00	0.00	0.00	0.00	1.00	0.00	1.00	0.00	0.00	3.00	0.00
TR133566|c0_g1	1.00	1.00	0.00	0.00	0.00	0.00	0.00	0.00	0.00	0.00	0.00
TR128116|c0_g1	1.00	0.00	0.00	0.00	0.00	0.00	0.00	1.00	0.00	0.00	0.00
TR31576|c0_g1	0.00	0.00	0.00	0.00	0.00	0.00	1.00	3.00	1.00	0.00	0.50
TR68570|c0_g1	0.00	0.00	1.00	2.00	0.00	0.00	0.00	1.00	0.00	0.00	0.19
TR3478|c0_g1	0.00	0.00	1.00	0.00	5.00	1.00	0.00	0.00	0.00	0.00	0.00
TR46018|c0_g1	0.00	0.00	0.00	0.00	0.00	0.00	1.00	0.00	0.00	0.00	0.00
TR31670|c0_g1	0.00	1.00	3.00	0.00	0.00	1.00	0.00	1.00	1.00	1.00	3.00
TR102758|c0_g1	6.00	1.00	10.00	12.00	4.00	4.00	1.00	1.00	6.00	21.00	2.00
TR14308|c1_g1	1.00	0.00	0.00	6.00	0.00	0.00	0.00	0.00	0.00	0.00	0.00
TR2785|c0_g1	0.00	0.00	2.00	0.00	0.00	0.00	0.00	2.00	0.00	1.00	0.00
TR145349|c0_g1	0.00	0.00	0.00	6.00	3.00	0.00	1.00	1.00	2.00	0.00	0.00
TR112154|c0_g2	1.00	0.00	0.00	0.00	0.50	0.00	0.00	0.00	0.00	2.00	1.00
TR24572|c0_g1	1.00	0.00	0.00	0.00	0.00	0.00	0.00	0.00	0.00	1.00	0.00
TR24718|c3_g1	1.00	0.00	0.00	3.00	1.00	2.00	1.00	0.00	2.00	3.00	0.00
TR119650|c2_g1	161.00	94.00	210.00	67.00	250.00	45.00	238.00	136.00	96.00	88.00	187.00
TR32903|c0_g1	0.00	0.00	1.00	0.00	0.00	0.00	3.00	1.00	0.00	1.00	1.00
TR163669|c0_g2	0.00	0.00	0.00	3.00	0.00	1.00	1.00	3.00	1.00	0.00	0.00
TR127551|c0_g1	1473.00	1008.00	1175.00	758.00	1043.00	1490.00	903.00	809.00	1120.00	582.00	1351.00
TR11633|c0_g1	3.00	2.00	1.00	0.00	2.00	0.00	0.00	1.00	2.00	3.00	1.00
TR9972|c1_g2	0.00	0.00	0.00	0.00	0.00	0.00	0.00	2.00	1.00	0.00	3.00
TR26963|c0_g3	2.00	0.00	0.00	6.00	0.00	0.00	0.00	0.00	0.00	0.00	1.00
TR89940|c2_g2	0.00	0.00	2.00	0.00	4.00	2.00	0.00	2.00	2.00	0.00	0.00
TR13444|c1_g1	0.00	0.00	0.00	0.00	0.00	1.00	0.00	4.00	0.00	0.00	1.00
TR73300|c0_g3	0.00	0.00	0.00	0.33	2.00	0.33	0.00	1.00	0.00	0.00	1.00
TR139237|c0_g1	1.00	0.00	0.00	0.00	0.00	1.00	0.00	0.00	0.00	0.00	0.00
TR128632|c0_g1	0.00	0.00	0.00	1.00	0.00	2.00	0.00	0.00	0.00	1.00	0.00
TR120763|c0_g1	0.00	0.00	0.00	0.00	0.00	0.00	0.00	3.00	0.00	0.00	0.00
TR10911|c1_g1	0.00	0.00	0.00	0.00	0.00	0.00	0.00	0.00	0.00	0.00	0.00
TR32210|c0_g1	0.00	0.00	0.00	0.00	0.00	0.00	0.00	0.00	0.00	2.00	0.00
TR167670|c0_g3	0.00	0.00	0.00	0.00	1.00	0.00	0.00	0.00	0.00	0.00	0.00
TR5164|c0_g1	7.00	5.00	0.00	2.00	5.00	0.00	5.00	4.00	0.00	0.00	4.00
TR26044|c0_g1	0.00	0.00	1.00	0.00	0.00	0.00	1.00	0.00	0.00	0.00	0.00
TR26538|c0_g3	26.00	48.00	48.00	34.00	59.00	83.00	83.00	72.00	83.00	44.00	51.39
TR127914|c0_g1	1.88	4.00	4.00	4.00	1.66	0.00	0.00	0.00	4.00	4.63	3.98
TR31008|c0_g1	0.00	0.00	0.00	3.00	3.00	0.00	0.00	0.00	0.00	0.00	0.00
TR57817|c0_g1	0.00	2.00	5.00	16.00	4.00	9.00	0.00	28.00	0.00	7.00	6.00
TR141772|c0_g2	0.00	0.00	0.00	0.00	0.00	0.00	0.00	0.00	0.00	0.00	1.00
TR123514|c0_g8	23.60	13.96	6.53	5.02	9.18	10.58	16.89	22.32	17.03	16.58	0.00
TR26705|c0_g1	0.00	0.00	0.00	0.00	4.00	3.00	0.00	0.00	4.00	0.00	0.00
TR123648|c0_g2	1.00	0.00	0.00	0.00	0.00	0.00	0.00	3.00	0.00	1.50	1.00
TR130864|c0_g1	0.00	0.00	0.00	1.00	0.00	0.00	0.00	0.00	0.00	0.00	3.00
TR18781|c0_g1	0.00	0.00	1.00	2.00	0.00	0.00	0.00	0.00	0.00	0.00	0.00
TR30921|c0_g1	0.00	2.00	0.50	0.00	1.00	0.00	4.00	0.00	1.00	0.00	0.00
TR68394|c0_g1	0.00	1.12	0.00	1.00	5.00	1.00	1.00	0.00	0.00	1.00	0.00
TR153209|c0_g1	0.00	0.00	0.00	0.00	1.00	1.00	0.00	0.00	2.00	0.00	0.00
TR63476|c0_g1	2.00	5.00	5.00	22.00	0.00	2.00	2.00	4.00	0.00	1.00	8.00
TR26360|c0_g2	0.00	1.00	0.00	0.00	0.00	0.00	0.00	0.00	0.00	0.00	0.00
TR124065|c0_g1	0.00	0.00	0.00	0.00	0.00	0.00	0.00	0.00	0.00	0.00	0.00
TR53926|c0_g1	0.00	0.00	1.00	1.00	0.00	0.00	0.00	0.00	0.00	0.00	1.00
TR66650|c0_g1	15.00	5.00	40.00	27.00	21.00	19.00	19.00	29.00	34.00	22.00	27.00
TR150870|c0_g3	1.00	0.00	0.00	5.00	1.50	6.68	3.00	4.41	2.00	0.50	2.00
TR128724|c4_g1	34.00	35.00	42.00	53.00	27.00	62.00	92.00	76.00	144.00	97.00	28.00
TR26525|c0_g1	0.00	0.00	0.00	1.00	2.00	0.00	0.00	1.00	2.00	0.00	4.00
TR77122|c0_g1	0.00	2.00	0.00	0.00	0.00	0.00	0.00	0.00	0.00	0.00	0.00
TR28091|c2_g1	2.00	0.00	0.00	0.00	0.00	0.00	0.00	1.00	0.00	0.00	0.00
TR77278|c0_g2	0.00	2.00	1.00	0.00	1.82	1.00	1.00	0.00	0.00	0.00	0.00
TR132898|c0_g1	0.00	0.00	0.00	2.00	0.00	0.00	1.00	0.00	0.00	0.00	0.00
TR59915|c1_g2	0.00	1.00	2.00	0.00	6.00	0.00	0.00	0.00	0.00	0.00	0.00
TR169714|c4_g1	8.04	21.82	27.69	14.77	19.52	16.00	3.09	10.45	18.62	21.00	17.81
TR156738|c1_g1	0.00	2.00	0.00	0.00	2.00	0.00	0.00	0.00	0.00	0.00	0.00
TR96090|c0_g1	1.00	0.00	0.00	5.00	1.00	1.00	0.00	0.00	0.00	1.00	5.00
TR57688|c2_g1	5.00	4.00	4.00	2.00	4.00	19.00	6.00	8.00	4.00	2.00	9.00
TR112972|c0_g1	0.00	1.00	1.00	0.00	3.00	0.00	0.00	0.00	0.00	0.00	0.00
TR97476|c0_g1	0.00	2.00	0.00	1.00	0.00	0.00	0.00	0.00	1.00	0.00	0.00
TR69614|c0_g1	0.00	0.00	0.00	0.00	0.00	0.00	0.00	0.00	0.00	1.00	0.00
TR7875|c0_g1	0.00	0.00	1.00	0.00	0.00	0.00	0.00	0.00	0.00	2.00	0.00
TR26189|c0_g1	3.00	5.00	0.00	3.00	0.00	0.00	0.00	3.00	2.00	0.00	3.00
TR5376|c0_g1	1.00	1.00	2.00	0.00	0.00	5.00	3.00	0.00	0.00	2.00	0.00
TR82413|c0_g1	1.00	0.00	1.00	0.00	0.00	1.00	0.00	0.00	0.00	0.00	0.00
TR105743|c0_g1	2.00	0.00	0.00	0.00	0.00	0.00	0.00	1.00	0.00	0.00	0.00
TR95244|c0_g2	0.00	0.00	2.00	0.00	0.00	0.00	0.00	0.00	0.00	0.00	0.00
TR12704|c0_g1	0.00	0.00	0.00	1.00	0.00	0.00	0.00	0.00	0.00	0.00	2.00
TR51926|c1_g2	3.00	0.00	0.00	5.00	3.00	0.00	0.00	0.00	0.00	1.00	0.00
TR19466|c0_g1	0.00	0.00	0.00	0.00	0.00	0.00	0.00	0.00	0.00	2.00	0.00
TR104900|c0_g2	1.00	0.00	0.00	0.00	0.00	0.00	0.00	0.00	0.00	0.00	0.00
TR91618|c2_g1	880.00	729.00	983.00	1249.00	925.00	389.00	405.00	374.00	361.00	493.00	482.00
TR38379|c0_g1	0.00	0.00	1.00	0.00	1.00	0.00	0.00	0.00	1.00	0.00	0.00
TR110794|c1_g3	0.00	4.00	1.33	0.00	0.00	0.00	0.00	1.00	0.67	2.00	5.00
TR89966|c0_g1	4.00	0.00	1.00	0.00	0.00	1.00	1.00	0.00	0.00	0.00	0.00
TR161703|c1_g1	1.00	1.00	0.00	1.00	0.00	0.00	0.00	0.00	0.00	0.00	0.00
TR158776|c2_g2	0.00	0.00	0.00	0.00	0.00	0.00	0.50	1.00	0.33	0.00	0.00
TR59119|c2_g3	0.00	0.00	0.00	0.00	0.00	2.00	3.00	2.00	0.00	0.00	0.00
TR152822|c1_g1	0.00	0.00	0.00	0.00	0.00	0.00	0.00	0.00	3.00	0.00	0.00
TR172126|c1_g1	0.00	1.00	1.00	2.00	0.00	0.00	1.00	0.00	1.00	1.00	0.00
TR55196|c0_g1	0.00	0.00	1.00	2.00	0.00	0.00	0.00	0.00	0.00	0.00	0.00
TR39068|c0_g1	0.00	1.00	3.00	0.00	4.00	0.00	0.00	0.00	5.00	2.00	0.00
TR52390|c3_g1	0.00	1.00	0.00	0.00	0.00	1.00	0.00	0.00	5.00	3.00	2.00
TR77789|c2_g4	6.00	8.00	0.00	2.00	2.00	0.00	6.00	0.00	0.00	0.00	0.00
TR113689|c0_g1	0.00	2.00	0.00	0.00	1.00	0.00	0.00	0.00	0.00	0.00	0.00
TR166194|c0_g1	6.00	5.00	3.00	5.00	2.00	2.00	0.00	4.00	1.00	3.00	1.00
TR117878|c0_g1	6.00	0.00	0.00	0.00	0.00	0.00	0.00	0.00	5.00	0.00	0.00
TR131614|c0_g1	1.00	2.00	0.00	0.00	1.00	0.00	0.00	0.00	0.00	0.00	0.00
TR70042|c1_g6	80.00	18.00	65.00	170.32	45.47	104.02	46.99	90.00	45.00	54.90	66.00
TR41808|c2_g1	2.00	0.00	0.00	0.00	0.00	0.00	0.00	0.00	2.00	0.00	0.00
TR136207|c4_g6	2.00	1.00	0.00	2.00	0.00	0.00	0.00	3.00	0.00	0.00	0.00
TR95361|c0_g1	1.00	0.00	0.00	1.00	0.00	0.00	0.00	0.00	0.00	0.00	0.00
TR172311|c1_g1	1.00	1.00	1.00	2.00	2.00	0.00	0.00	14.00	1.00	1.00	3.00
TR14403|c0_g1	0.00	0.00	0.00	0.00	0.00	0.00	0.00	0.00	0.00	0.00	3.00
TR56088|c0_g1	0.00	0.00	0.00	2.00	0.00	0.00	0.00	0.00	0.00	0.00	0.00
TR146463|c0_g1	2.00	0.00	3.00	1.00	2.00	0.00	0.00	0.00	1.00	0.00	0.00
TR77718|c0_g2	0.00	1.00	2.00	0.00	0.00	0.00	0.00	0.00	1.00	0.00	0.00
TR29067|c0_g1	0.00	0.00	1.00	0.00	0.00	0.00	0.00	0.00	1.00	1.00	0.00
TR35094|c0_g1	0.00	1.00	0.00	3.00	1.00	0.00	0.00	0.00	0.00	0.00	0.00
TR117593|c1_g1	0.00	0.00	3.00	0.00	0.00	0.00	0.00	0.00	0.00	0.00	0.00
TR21281|c0_g1	67.00	135.00	38.00	15.00	124.00	179.00	408.00	276.00	167.00	196.00	76.00
TR145672|c0_g1	2.00	0.00	0.00	1.00	4.00	0.00	0.00	0.00	1.00	0.00	1.00
TR92831|c0_g1	0.00	0.00	2.00	2.00	0.00	0.00	0.00	0.00	0.00	0.00	0.00
TR73263|c1_g2	12.00	3.00	15.00	13.00	19.00	5.00	12.00	2.00	9.00	6.00	10.00
TR71436|c0_g1	8.00	19.00	11.00	8.00	8.00	5.00	10.00	7.00	1.00	6.00	7.00
TR61148|c0_g1	1.00	3.00	1.00	2.00	0.00	0.00	0.00	0.00	0.00	0.00	0.00
TR66579|c0_g2	2.00	2.00	4.00	2.00	3.00	0.00	0.00	1.00	1.00	0.00	4.00
TR116132|c0_g1	0.00	0.00	0.00	0.00	0.00	0.00	0.50	0.00	0.00	2.00	0.00
TR1418|c3_g1	0.00	0.00	0.00	0.00	0.00	0.00	0.00	0.00	0.00	0.00	0.00
TR112597|c1_g1	0.00	0.00	1.00	0.00	0.00	0.00	0.00	1.00	0.00	4.00	0.00
TR109279|c0_g1	17.00	8.00	6.00	9.00	3.00	5.00	0.00	0.00	0.00	0.00	3.00
TR89884|c0_g1	1.00	0.00	0.00	0.00	2.00	0.00	0.00	0.00	0.00	0.00	0.00
TR77798|c0_g1	16.00	31.00	9.00	21.00	14.00	20.00	12.00	14.00	19.00	5.00	7.00
TR60793|c0_g1	0.00	0.00	2.00	1.00	0.00	0.00	1.00	0.00	0.00	2.00	0.00
TR25584|c1_g1	65.00	50.00	48.00	30.00	71.00	61.00	23.00	42.00	64.00	52.00	62.00
TR146014|c0_g1	1.00	0.00	1.00	0.00	0.00	0.00	0.00	0.00	0.00	0.00	0.00
TR62607|c0_g1	0.00	0.00	0.00	14.00	3.00	0.00	0.00	1.00	0.00	0.00	1.00
TR96112|c0_g1	0.00	0.00	0.00	0.00	0.00	0.00	0.00	0.00	0.00	0.00	0.00
TR56537|c0_g1	0.00	0.00	1.00	0.00	0.00	0.00	0.00	0.00	1.00	1.00	0.00
TR25566|c0_g2	1.00	0.00	0.00	0.00	0.00	0.00	0.00	0.00	0.00	0.00	0.24
TR83920|c0_g2	0.67	0.00	0.00	0.00	0.00	0.33	0.00	0.00	0.00	0.33	0.00
TR83569|c1_g3	15.00	0.00	5.00	3.00	1.00	6.88	6.00	10.00	7.00	3.00	3.00
TR126147|c0_g1	71.00	112.00	106.00	159.00	121.00	85.00	62.00	52.00	37.00	50.00	147.00
TR3183|c0_g2	1.00	0.00	2.26	3.00	0.00	0.00	0.00	1.00	0.00	3.00	0.00
TR51193|c0_g1	0.00	0.00	0.00	0.00	1.00	0.00	0.00	0.00	0.00	0.00	2.00
TR88691|c0_g1	0.00	1.00	5.00	1.00	0.00	1.00	1.00	0.00	2.00	2.00	0.00
TR59352|c1_g1	0.00	0.00	2.00	1.00	0.00	0.00	0.00	0.00	0.00	0.00	1.00
TR122090|c0_g1	5.00	1.00	0.00	1.00	2.00	0.00	0.00	1.00	1.00	0.00	1.00
TR102711|c0_g1	0.00	0.00	0.00	1.00	2.00	0.00	0.00	0.00	1.00	2.00	3.00
TR29851|c0_g1	0.00	0.00	0.00	0.00	0.00	4.00	0.00	2.00	0.00	2.00	2.00
TR100740|c0_g1	0.00	1.00	0.00	0.00	0.00	1.00	4.00	0.00	2.00	0.00	1.00
TR55086|c1_g1	1.00	0.00	0.00	1.00	0.00	0.00	0.00	0.00	0.00	0.00	0.00
TR43552|c0_g1	3.00	1.00	0.00	0.00	2.00	1.00	4.00	2.00	0.00	0.00	0.00
TR7545|c0_g1	4.00	1.00	0.00	0.00	0.00	0.00	0.00	0.00	0.00	0.00	0.00
TR46866|c0_g1	0.00	0.00	0.00	0.00	0.00	0.00	1.00	1.00	2.00	0.00	0.00
TR37224|c0_g1	1.00	0.00	0.00	0.00	1.00	0.00	0.00	0.00	1.00	1.00	2.00
TR101540|c3_g1	466.00	356.00	316.00	354.00	389.00	175.00	30.00	223.00	58.00	22.00	134.00
TR75471|c0_g1	0.00	2.00	0.00	0.00	0.00	0.00	0.00	0.00	0.00	0.00	0.00
TR13175|c0_g1	0.00	0.00	0.00	0.00	0.00	0.00	0.00	0.00	0.00	0.00	0.00
TR120008|c0_g1	1.00	0.00	0.00	1.00	2.00	0.00	0.00	1.00	1.00	0.00	0.00
TR40396|c0_g1	0.15	0.00	0.00	0.17	0.56	0.00	0.00	0.00	0.00	0.00	1.58
TR8443|c0_g1	1.00	0.00	0.00	3.00	3.00	0.00	0.00	1.00	0.00	0.00	0.00
TR2159|c0_g1	0.00	0.00	0.00	1.00	0.00	0.00	0.00	1.00	0.00	0.00	1.00
TR27162|c0_g1	0.00	1.15	0.00	0.00	1.00	0.00	5.53	0.00	9.47	1.00	1.00
TR138265|c0_g1	0.00	0.00	1.00	0.00	1.00	0.00	2.00	2.00	0.00	0.00	0.00
TR13169|c0_g1	0.00	0.00	0.00	5.00	0.00	0.00	0.00	0.00	0.00	0.00	0.00
TR46147|c0_g1	37.00	25.00	27.00	30.00	24.00	58.00	53.00	65.00	44.00	17.00	14.00
TR75080|c0_g1	0.00	2.00	0.00	0.00	0.00	0.00	1.00	0.00	0.00	0.00	0.00
TR138006|c0_g1	0.00	0.00	0.00	9.00	0.00	0.00	0.00	0.00	0.00	0.00	0.00
TR131513|c0_g1	0.00	5.00	0.00	0.00	0.00	0.00	0.00	0.00	0.00	0.00	0.00
TR38503|c0_g1	0.00	2.00	2.00	0.00	0.00	5.00	0.00	0.00	0.00	1.00	0.00
TR20995|c0_g1	1.00	0.00	1.00	0.00	1.00	0.00	0.00	0.00	1.00	0.00	0.00
TR93846|c0_g5	8.75	8.00	6.00	0.00	7.00	0.00	3.00	0.00	2.00	0.00	2.00
TR36807|c0_g1	2.00	0.00	1.00	0.00	0.00	2.00	0.00	0.00	0.00	0.00	0.00
TR142567|c0_g2	3.00	0.00	1.00	8.00	1.00	0.00	0.00	0.00	0.00	2.00	0.00
TR37064|c1_g2	7.00	12.00	13.00	37.00	14.00	23.00	45.00	31.00	15.00	11.00	46.00
TR4557|c3_g1	0.00	1.00	3.00	0.00	1.00	2.00	0.00	3.00	0.00	0.00	0.00
TR172081|c0_g1	2.00	1.00	0.00	5.00	1.00	1.00	0.00	1.00	0.00	0.00	0.00
TR50431|c1_g2	18.43	6.00	0.00	1.00	8.93	3.43	2.00	0.00	20.00	10.00	25.07
TR159296|c0_g1	0.00	0.00	4.00	1.00	0.00	0.00	1.00	0.00	0.00	3.00	2.00
TR42212|c1_g1	0.00	0.00	0.00	0.00	0.00	0.00	0.00	0.00	0.00	2.00	0.00
TR19780|c0_g1	0.00	0.00	0.00	1.00	0.00	0.00	0.00	2.00	0.00	0.00	0.00
TR171517|c0_g1	0.00	0.00	0.00	0.00	0.00	0.00	0.00	0.00	0.00	0.00	0.00
TR79532|c0_g1	0.00	0.00	0.00	0.00	0.00	0.00	0.00	1.00	0.00	2.00	0.00
TR159409|c0_g1	0.00	2.00	1.00	12.00	2.00	3.00	2.00	6.00	5.00	1.00	4.00
TR135136|c0_g4	3.83	0.20	0.00	0.00	0.00	0.15	0.00	0.00	0.00	0.00	0.00
TR131021|c0_g1	0.00	0.00	0.00	1.00	0.00	0.00	0.00	0.00	0.00	0.00	0.00
TR112257|c1_g1	0.00	1.00	0.00	4.00	0.00	1.00	0.00	0.00	0.00	1.00	0.00
TR100042|c0_g1	0.00	0.00	0.00	0.00	0.00	2.00	0.00	4.00	0.00	0.00	1.00
TR20303|c0_g1	10.00	8.00	19.00	1.00	18.00	10.00	17.00	2.00	15.61	4.00	9.00
TR148430|c0_g1	0.00	0.00	0.00	0.00	0.00	2.00	0.00	0.00	1.00	3.00	1.00
TR90152|c0_g1	0.00	0.00	0.00	0.00	0.00	0.00	4.00	0.00	2.00	0.00	1.00
TR152448|c0_g1	1.00	1.00	1.00	5.00	1.00	0.00	3.00	2.00	0.00	0.00	0.00
TR137711|c4_g1	0.00	0.00	0.00	0.00	0.00	0.00	1.00	0.00	1.00	0.00	0.00
TR971|c0_g1	2.00	0.00	1.00	2.00	3.00	0.00	1.00	1.00	1.00	0.00	0.00
TR69571|c9_g2	8.00	7.00	4.00	12.00	9.00	4.00	6.00	3.00	1.95	3.00	5.00
TR58078|c0_g1	0.00	1.00	0.00	0.00	0.00	0.00	1.00	0.00	0.00	2.00	2.00
TR162417|c0_g1	0.00	1.00	0.00	0.00	0.00	4.00	0.00	0.00	1.00	0.00	0.00
TR47545|c0_g1	5.00	2.00	2.00	0.00	0.00	0.00	3.00	2.00	0.00	0.00	0.00
TR3577|c0_g1	0.00	0.00	0.00	0.00	0.00	0.00	0.00	0.00	0.00	4.00	0.00
TR41054|c0_g1	0.00	0.00	0.00	0.00	0.00	1.00	0.00	3.00	0.00	0.00	0.00
TR99291|c0_g4	0.00	0.00	0.00	0.00	0.00	0.00	0.00	0.00	10.00	0.00	0.00
TR27593|c0_g1	0.00	0.00	0.00	1.00	0.00	0.00	0.00	0.00	1.00	0.00	0.00
TR94155|c0_g1	0.00	0.00	7.00	1.00	0.00	0.00	0.00	0.00	0.00	0.00	1.00
TR105604|c0_g1	0.00	0.00	0.00	1.00	0.00	0.00	0.00	0.00	0.00	0.00	0.00
TR123956|c0_g1	0.00	0.00	0.00	3.75	2.00	0.00	2.00	0.00	3.00	0.00	0.00
TR110168|c0_g1	0.00	1.00	0.00	0.00	0.00	0.00	2.00	1.00	0.00	0.00	0.00
TR24030|c0_g1	8.00	15.00	0.00	10.00	2.00	6.00	1.00	1.00	31.00	2.00	3.00
TR161446|c0_g1	4.00	0.00	0.00	0.00	1.00	0.00	0.00	0.00	0.00	0.00	0.00
TR123424|c1_g1	0.00	2.00	0.00	0.00	0.00	0.00	0.00	0.00	0.00	0.00	0.00
TR10710|c0_g1	0.00	3.00	0.00	0.00	3.00	1.00	0.00	0.00	0.00	0.00	0.00
TR46306|c1_g4	9.00	5.00	3.00	8.00	3.00	14.00	1.00	6.00	1.00	4.00	1.00
TR99935|c1_g1	0.00	0.00	0.00	0.00	1.00	0.00	0.00	0.00	0.00	0.00	0.00
TR91527|c0_g1	214.00	19.00	16.00	39.00	115.00	122.00	24.00	90.00	30.00	18.00	109.00
TR39157|c0_g2	0.00	0.00	0.00	1.00	0.00	0.00	0.00	0.00	0.00	0.00	0.00
TR139583|c0_g1	0.00	0.00	0.00	0.00	5.00	0.00	0.00	0.00	0.00	0.00	1.00
TR82342|c0_g1	0.00	1.00	0.00	0.00	2.00	0.00	0.00	0.00	0.00	0.00	0.00
TR121355|c1_g2	352.00	317.00	326.00	451.00	304.00	554.00	518.00	369.00	575.00	432.00	364.00
TR111879|c0_g1	4.00	3.00	1.00	1.00	1.00	2.00	1.00	0.00	4.00	5.00	1.00
TR70398|c0_g1	0.00	10.00	4.00	0.00	4.00	0.00	1.00	5.00	6.00	5.00	2.00
TR23252|c1_g1	4.00	0.00	0.00	0.00	1.00	0.00	0.00	19.00	0.00	0.00	1.00
TR99324|c0_g1	0.00	0.00	0.00	3.00	0.00	0.00	0.00	0.00	0.00	2.00	0.00
TR2394|c0_g1	0.00	0.00	0.00	0.00	0.00	0.00	0.00	1.00	0.00	0.00	0.00
TR97835|c0_g1	1.00	0.00	2.00	0.00	0.00	0.00	0.00	0.00	1.00	0.00	0.00
TR82038|c0_g2	0.00	0.00	0.00	0.00	0.00	0.00	0.00	0.00	0.00	0.00	0.00
TR60055|c0_g1	5.00	0.00	0.00	0.00	0.00	2.00	0.00	1.00	0.00	0.00	0.00
TR131731|c0_g1	0.00	0.00	1.00	3.00	0.00	0.00	1.00	0.00	2.00	2.00	0.00
TR11647|c2_g2	0.00	0.00	0.00	0.00	0.00	2.00	1.00	5.00	0.00	0.00	1.00
TR37247|c0_g1	1.00	1.00	0.00	1.00	1.00	1.00	0.00	0.00	0.00	0.00	0.00
TR6317|c0_g1	0.00	0.00	0.00	0.00	0.00	0.00	0.00	0.00	3.00	0.00	1.00
TR136692|c0_g1	4.00	0.00	2.00	6.00	0.00	3.00	3.00	6.00	0.00	1.00	1.00
TR126785|c4_g2	0.00	0.00	0.00	2.00	2.00	0.00	0.00	0.00	1.00	0.00	0.00
TR118237|c0_g1	0.00	0.00	0.00	1.00	1.00	0.00	0.00	0.00	2.00	7.00	0.00
TR82923|c0_g1	0.00	0.00	0.00	0.00	0.00	1.00	0.00	0.00	0.00	0.00	0.00
TR70895|c1_g1	0.00	2.00	1.00	0.00	0.00	1.00	1.00	0.00	0.00	0.00	0.00
TR167071|c0_g1	0.00	0.00	0.00	0.00	0.00	0.00	0.00	0.50	0.50	0.00	0.00
TR111556|c0_g1	2.82	2.86	2.00	0.00	1.00	3.15	3.00	9.00	6.00	1.00	2.00
TR126727|c1_g9	408.02	674.32	1282.72	1586.93	743.61	531.56	327.04	428.16	253.00	207.00	1204.00
TR117928|c0_g1	1.00	0.00	2.00	0.00	0.00	0.00	1.00	2.00	0.00	0.00	0.00
TR169020|c0_g1	0.00	0.00	0.00	0.00	0.00	0.00	1.00	0.00	0.00	0.00	1.00
TR98578|c0_g1	0.00	1.00	1.00	1.00	0.00	0.00	0.00	0.00	0.00	1.00	0.00
TR171537|c0_g2	0.00	2.37	0.00	2.00	1.00	0.00	0.00	0.00	0.00	0.00	0.00
TR163337|c0_g1	0.00	0.00	2.00	0.00	0.00	0.00	0.00	0.00	1.00	2.00	0.00
TR84577|c0_g1	0.00	0.00	0.00	0.00	0.00	0.00	0.00	3.00	0.00	0.00	1.00
TR38708|c0_g1	0.00	0.00	0.00	1.00	1.00	0.00	0.00	0.00	0.00	1.00	0.00
TR108493|c1_g1	5.00	14.00	4.00	16.00	10.00	1.00	11.00	9.00	3.00	7.00	5.00
TR133836|c0_g1	0.00	0.00	0.00	1.00	0.00	1.00	0.00	2.00	0.00	1.00	0.00
TR148680|c0_g1	0.00	0.00	1.00	0.00	0.00	1.00	0.00	0.00	3.00	2.00	0.00
TR29110|c0_g1	0.00	0.00	1.00	0.00	0.00	1.00	0.00	0.00	0.00	0.00	1.00
TR137423|c3_g1	0.00	0.00	0.00	0.00	5.00	0.00	0.00	4.00	0.00	0.00	0.00
TR44595|c0_g1	0.00	0.00	0.00	0.00	0.00	2.00	0.00	0.00	0.00	0.00	0.00
TR63146|c0_g4	0.00	3.00	0.00	0.00	19.88	0.00	2.00	0.00	0.00	0.00	0.00
TR22137|c0_g1	0.00	4.00	0.00	2.00	2.00	0.00	0.00	0.00	0.00	0.00	0.00
TR110604|c0_g1	1.00	0.00	0.00	0.00	0.00	0.00	0.00	0.00	0.00	2.00	0.00
TR84910|c5_g1	6.00	2.00	0.00	12.00	1.00	2.00	0.00	6.00	0.00	2.00	2.00
TR122185|c0_g1	0.00	0.00	0.00	1.00	0.00	0.00	0.00	0.00	0.00	0.00	0.00
TR110165|c2_g1	1.15	0.00	6.30	2.48	1.07	3.60	0.00	1.21	1.14	1.04	1.07
TR99159|c0_g1	1.00	1.00	0.00	2.00	2.00	0.00	0.00	0.00	0.00	0.00	0.00
TR53783|c0_g1	0.00	1.00	0.00	0.00	0.00	0.00	0.00	1.00	1.00	0.00	0.00
TR124143|c0_g1	0.00	0.00	0.00	0.00	0.00	1.00	0.00	0.00	0.00	0.00	0.00
TR102906|c0_g1	1.00	0.00	0.00	0.00	1.00	0.00	0.00	0.00	0.00	0.00	0.00
TR88332|c0_g1	6.00	1.00	12.00	13.00	6.00	1.23	0.00	5.00	5.00	6.00	2.00
TR13039|c0_g1	1.00	0.00	0.00	0.00	1.00	0.00	0.00	1.00	0.00	4.00	0.00
TR32563|c0_g1	0.00	0.00	1.00	2.00	0.00	0.00	0.00	0.00	0.00	0.00	0.00
TR65013|c0_g1	0.00	2.00	0.00	0.00	0.00	0.00	0.00	2.00	0.00	0.00	0.00
TR103984|c1_g1	1.00	0.00	1.00	0.00	0.00	1.00	0.00	0.00	0.00	2.00	0.00
TR10735|c0_g1	3.00	0.00	1.00	2.00	1.00	0.00	0.00	1.00	0.00	0.00	0.00
TR31161|c0_g1	0.00	0.00	0.00	0.00	0.00	0.00	0.00	0.00	0.00	5.00	0.00
TR106926|c0_g1	2.00	2.00	1.00	32.00	3.00	8.00	6.00	13.00	0.00	3.00	6.00
TR83466|c0_g1	4.00	2.00	0.00	0.00	3.00	0.00	0.00	1.00	1.00	0.00	0.00
TR53025|c0_g1	0.00	0.00	1.00	0.00	0.00	0.00	0.00	0.00	0.00	0.00	0.00
TR153896|c0_g1	0.00	1.00	0.00	0.00	0.00	0.00	1.00	0.00	0.00	0.00	0.00
TR2748|c0_g1	0.00	0.00	0.00	0.00	2.00	0.00	0.00	0.00	0.00	0.00	0.00
TR53912|c1_g1	0.00	1.00	0.00	0.00	2.00	0.00	0.00	0.00	1.00	0.00	0.00
TR45165|c1_g1	4.00	0.00	0.00	11.00	2.00	3.00	1.00	1.00	7.00	1.00	4.00
TR91559|c0_g1	2.00	0.00	0.00	0.00	0.00	0.00	0.00	0.00	0.00	0.00	0.00
TR2090|c0_g1	0.00	0.00	0.00	0.00	0.00	0.00	0.00	2.00	0.00	0.00	0.00
TR109199|c0_g2	0.00	3.00	0.00	0.00	0.00	5.00	0.00	0.00	4.00	0.00	0.00
TR83914|c0_g1	0.00	0.00	0.00	5.00	0.00	0.00	0.00	0.00	1.00	0.00	0.00
TR36297|c0_g1	1.00	3.00	0.00	0.00	0.00	0.00	1.00	1.00	0.00	0.00	0.00
TR161079|c0_g1	0.00	1.00	1.00	0.00	0.00	0.00	0.00	0.00	1.00	1.00	0.00
TR132868|c0_g1	0.00	0.00	0.00	0.00	32.97	0.00	0.00	0.00	0.00	2.94	0.00
TR17915|c0_g1	0.00	0.00	0.00	0.00	0.00	0.00	2.00	0.00	0.00	0.00	0.00
TR126727|c1_g2	460.98	0.00	0.00	0.00	71.37	0.33	37.82	28.07	0.00	0.00	0.00
TR160109|c0_g1	1.00	0.00	3.00	1.00	0.00	0.00	0.00	2.00	0.00	0.00	0.00
TR38821|c1_g1	1.00	2.00	1.00	7.00	0.00	1.00	0.00	2.00	2.00	1.00	0.00
TR31221|c0_g1	1.00	0.00	0.00	0.00	2.00	0.00	2.00	0.00	1.00	4.00	0.00
TR87534|c0_g1	0.00	0.00	0.00	0.00	0.00	0.00	0.00	0.00	0.00	0.00	3.00
TR64496|c1_g2	0.00	0.00	0.00	0.00	0.00	1.00	0.00	0.00	0.00	0.00	0.00
TR87548|c0_g4	31.00	48.00	47.00	30.00	19.00	28.00	13.00	8.00	5.00	14.00	10.00
TR70097|c0_g1	0.00	0.00	2.00	2.00	0.00	0.00	0.00	0.00	0.00	0.00	0.00
TR29059|c0_g1	1.00	0.00	0.00	3.00	2.00	0.00	0.00	0.00	0.00	2.00	0.00
TR128637|c0_g1	0.00	2.00	4.00	0.00	0.00	0.00	0.00	0.00	0.00	2.00	0.00
TR50281|c0_g1	0.00	0.00	0.00	0.00	0.00	2.00	1.00	0.00	0.00	1.00	0.00
TR154139|c0_g1	1.00	1.00	0.00	0.00	0.00	0.00	0.00	2.00	0.00	0.00	0.00
TR130472|c0_g1	2.00	0.00	0.00	3.00	0.00	0.00	0.00	0.00	0.00	0.00	1.00
TR17295|c1_g2	0.00	1.00	0.00	0.00	4.00	0.00	1.00	0.00	3.00	0.00	0.00
TR132986|c0_g1	0.00	0.00	0.00	0.00	0.00	0.00	0.00	2.00	0.00	0.00	0.00
TR32871|c1_g1	5.00	9.00	3.00	18.00	1.00	2.00	9.00	4.00	3.00	0.00	2.00
TR142751|c1_g1	0.00	1.00	0.00	0.00	0.00	3.00	0.00	0.00	0.00	0.00	0.00
TR149698|c0_g1	0.00	2.00	0.00	4.00	0.00	1.00	0.00	0.00	2.00	0.00	0.00
TR90597|c0_g1	35.00	26.00	23.00	29.00	52.00	68.00	33.00	39.00	79.00	38.00	21.00
TR13514|c0_g2	16.00	0.00	41.00	15.00	4.00	21.00	4.00	9.00	4.00	0.00	13.00
TR51180|c2_g1	2.00	2.00	0.00	2.00	1.00	0.00	4.00	1.00	0.00	0.00	0.00
TR144212|c1_g4	6.00	5.00	4.00	18.22	7.00	27.86	6.00	7.00	3.00	8.00	16.00
TR132941|c0_g2	0.00	0.00	0.00	0.00	0.00	0.00	0.00	0.00	0.00	0.00	0.00
TR63976|c3_g2	0.00	0.00	0.00	1.00	0.00	0.00	0.00	0.00	0.00	0.00	0.00
TR169127|c0_g1	0.00	1.00	0.00	0.00	0.00	0.00	0.00	1.00	0.00	0.00	0.00
TR149124|c0_g2	0.00	0.00	0.00	0.00	0.00	2.00	0.00	0.00	0.00	2.00	0.00
TR48461|c0_g1	2.00	0.00	0.00	2.00	1.00	0.00	1.00	0.00	0.00	0.00	0.00
TR101685|c1_g1	1.00	0.00	0.00	0.00	0.00	0.00	0.00	0.00	1.00	0.00	0.00
TR3772|c0_g1	2.00	3.00	0.00	8.00	1.00	0.00	0.00	0.00	0.00	0.00	1.00
TR90927|c0_g1	0.00	0.00	0.00	0.00	0.00	0.00	0.00	0.00	0.00	0.00	2.00
TR83936|c0_g2	0.00	0.06	0.00	0.04	0.00	0.00	0.01	0.02	0.00	13.00	0.01
TR50172|c0_g1	1.00	1.00	0.00	1.00	0.00	0.00	0.00	0.00	0.00	0.00	0.00
TR16023|c0_g1	0.00	0.00	0.00	0.00	4.00	0.00	0.00	1.00	0.00	0.00	0.00
TR139860|c2_g2	2.00	1.00	1.00	1.00	2.00	2.00	8.00	5.00	3.00	6.00	1.00
TR4594|c0_g1	1.00	0.00	1.00	0.00	0.00	0.00	0.00	0.00	0.00	1.00	0.00
TR3108|c3_g2	0.00	0.00	2.00	0.00	0.00	0.00	0.00	0.00	0.00	0.00	0.00
TR147558|c0_g1	0.00	2.00	2.00	0.00	0.00	0.00	0.00	0.00	2.00	0.00	1.00
TR125508|c0_g1	2.00	0.00	1.00	0.00	2.00	0.00	0.00	0.00	1.00	8.00	1.00
TR82140|c1_g1	0.00	0.00	0.00	0.00	0.00	0.00	0.00	0.00	0.00	0.00	0.00
TR65791|c0_g2	0.00	0.00	0.00	0.00	0.00	2.88	0.00	0.00	0.00	0.00	0.00
TR27398|c0_g1	0.00	0.00	0.00	3.00	1.00	3.00	2.00	4.00	3.00	1.00	1.00
TR123810|c0_g1	0.00	0.00	0.00	0.00	0.00	3.00	0.00	2.00	0.00	0.00	0.00
TR160468|c0_g1	0.00	0.00	2.00	3.00	0.00	0.00	0.00	0.00	0.00	0.00	0.00
TR2731|c0_g2	0.00	0.00	0.00	0.00	0.00	0.00	0.00	0.00	0.00	2.00	0.00
TR160478|c0_g1	2.00	0.00	0.00	0.00	0.00	0.00	0.00	0.00	0.00	0.00	0.00
TR123327|c1_g1	0.00	1.00	7.00	3.00	2.00	1.00	1.00	9.00	0.00	4.00	2.00
TR142064|c0_g1	25.00	29.00	5.00	31.00	35.00	21.00	42.00	28.00	6.00	2.00	55.00
TR13612|c0_g1	2.00	3.00	5.00	9.00	2.00	11.00	22.00	12.00	11.00	23.00	4.00
TR58268|c0_g1	0.00	0.00	0.00	1.00	0.00	0.00	0.00	4.50	0.00	0.00	0.50
TR140393|c0_g2	2.45	2.34	4.30	0.00	20.24	0.00	0.00	0.00	0.00	14.13	2.25
TR114475|c2_g1	0.00	0.00	0.00	0.00	3.00	0.00	0.00	0.00	0.00	0.00	0.00
TR77980|c0_g2	1.00	0.00	1.00	3.00	2.00	2.00	0.00	0.00	0.00	3.00	1.00
TR38217|c3_g2	1091.72	899.35	964.72	1729.69	1069.63	1111.39	1523.46	1188.00	1821.59	600.00	1526.34
TR79788|c3_g2	30.00	16.00	19.00	4.00	15.00	40.00	22.00	27.00	87.00	90.00	29.00
TR78088|c1_g2	0.00	0.00	0.00	0.00	0.00	0.00	0.00	0.00	0.00	0.00	0.00
TR157327|c0_g1	0.00	0.00	1.00	2.00	1.00	0.00	0.00	0.00	0.00	1.00	0.00
TR986|c0_g1	0.00	3.00	0.00	0.00	0.00	0.00	0.00	0.00	0.00	0.00	0.00
TR97280|c0_g1	1.00	1.00	3.00	1.00	1.00	1.00	1.00	1.00	5.00	6.00	5.00
TR92657|c2_g1	8.00	5.00	7.00	1.00	4.00	5.00	2.00	1.00	4.00	2.00	6.00
TR53837|c0_g2	0.00	2.00	0.00	0.00	3.00	0.00	0.00	0.00	0.00	0.00	0.00
TR13951|c0_g1	0.00	0.00	0.00	0.00	0.00	0.00	0.00	2.00	0.00	0.00	0.00
TR1044|c0_g1	0.00	0.00	1.00	2.00	1.00	1.00	0.00	2.00	0.00	4.00	0.00
TR100756|c0_g1	0.00	1.00	0.00	0.00	1.00	0.00	1.00	0.00	0.00	0.00	3.00
TR120843|c2_g4	5.00	0.00	1.00	6.00	1.00	1.00	0.00	0.00	4.00	7.00	2.00
TR138455|c0_g1	0.00	0.00	0.00	2.00	0.00	0.00	0.00	0.00	0.00	0.00	1.00
TR123079|c0_g1	3.00	0.00	4.00	3.00	0.00	0.00	1.00	1.00	0.00	1.00	2.00
TR36328|c2_g1	1.00	1.00	2.00	0.00	1.00	1.00	0.00	0.00	0.00	0.00	0.00
TR155249|c0_g1	0.00	1.00	2.00	1.00	1.00	0.00	0.00	0.00	2.00	1.00	0.00
TR122829|c1_g4	3.00	2.00	8.39	6.00	0.00	13.23	6.00	7.42	4.00	6.00	2.87
TR169258|c0_g1	0.00	0.00	1.00	2.00	0.00	0.00	0.00	0.00	0.00	1.00	0.00
TR132368|c3_g3	0.00	0.00	2.00	0.00	0.00	25.00	161.00	47.00	14.00	42.00	77.00
TR48569|c0_g1	2.00	4.00	2.00	6.00	13.00	2.00	1.00	2.00	7.00	16.00	3.00
TR171889|c0_g1	0.00	0.00	1.00	3.00	0.00	0.00	0.00	0.00	0.00	0.00	0.00
TR160204|c0_g1	13.00	7.00	22.00	24.00	17.00	2.00	4.00	1.00	14.00	25.00	5.00
TR125809|c0_g1	2.00	1.00	8.00	5.00	0.00	1.00	0.00	5.00	5.00	2.00	1.00
TR71845|c4_g1	0.00	0.00	0.00	0.00	0.00	0.00	0.00	0.00	0.00	0.00	1.00
TR12116|c0_g1	2.07	12.00	7.33	3.00	1.00	7.50	4.00	1.67	14.29	3.00	4.37
TR141738|c0_g1	1.00	1.00	0.00	3.00	4.00	0.00	0.00	0.00	0.00	0.00	2.00
TR131465|c0_g1	0.00	0.00	0.00	0.00	0.00	0.00	0.00	0.00	0.00	0.00	0.00
TR136502|c0_g1	0.00	0.00	0.00	2.00	3.00	0.00	0.00	0.00	0.00	0.00	0.00
TR56623|c0_g1	3.00	1.00	0.00	0.00	0.00	0.00	1.00	0.00	0.00	0.00	1.00
TR55315|c0_g2	0.00	0.00	0.00	0.00	0.00	0.00	0.00	0.00	0.00	0.00	3.00
TR40450|c0_g2	0.00	0.00	0.00	6.00	0.00	0.00	0.00	0.00	0.00	0.00	0.00
TR146229|c0_g2	0.00	0.00	0.00	0.00	0.00	0.00	0.00	14.00	1.00	0.00	0.00
TR83404|c0_g1	0.00	0.00	0.00	0.00	0.00	0.00	0.00	0.00	0.00	3.00	0.00
TR98573|c0_g1	1.00	1.00	1.00	0.00	0.00	0.00	2.00	0.00	3.00	0.00	1.00
TR90900|c0_g1	0.00	0.00	0.00	0.00	0.00	0.00	0.00	0.00	0.00	0.00	0.00
TR66426|c0_g3	0.00	0.00	2.00	0.00	1.61	0.00	0.00	0.00	0.00	0.00	1.00
TR5365|c0_g3	1.00	5.00	1.00	3.00	6.00	0.00	0.00	2.00	0.00	0.00	0.00
TR30661|c1_g1	2.00	2.00	4.00	1.00	1.00	2.00	3.00	0.00	1.00	1.00	4.00
TR97643|c1_g1	3.00	4.00	10.00	12.00	15.00	15.00	16.00	17.00	9.00	9.00	10.00
TR60092|c0_g1	0.00	0.00	0.00	0.00	0.00	0.00	2.00	0.00	0.00	0.00	0.00
TR42378|c0_g1	0.00	0.00	0.00	0.00	0.00	0.00	1.00	2.00	0.00	0.00	0.00
TR143733|c0_g2	0.00	0.00	0.00	4.00	3.00	0.00	0.00	0.00	3.00	0.00	0.00
TR112365|c0_g2	1.00	0.00	7.00	4.00	0.00	0.00	6.00	1.00	1.00	0.00	0.00
TR83788|c0_g2	295.00	262.00	437.00	347.00	329.62	210.00	266.00	230.90	198.00	229.00	423.00
TR98028|c0_g1	1.00	0.00	0.00	0.00	0.00	2.00	3.00	0.00	0.00	0.00	0.00
TR57986|c3_g5	2.00	0.00	0.00	0.00	0.00	0.00	4.00	0.00	0.00	0.00	1.00
TR73062|c0_g1	6.00	4.00	1.00	3.00	4.00	2.00	1.00	0.00	2.00	1.00	0.00
TR153012|c0_g2	0.00	0.00	0.00	2.00	0.00	0.00	0.00	0.00	0.00	0.00	1.00
TR132159|c0_g1	0.00	0.00	7.00	2.00	0.00	0.00	0.00	0.00	0.00	0.00	0.00
TR6907|c0_g2	0.00	0.00	0.00	2.00	0.00	2.00	4.00	0.00	0.00	0.00	0.00
TR123336|c1_g1	1.00	0.00	0.00	1.00	0.00	0.00	0.00	2.00	0.00	0.00	0.00
TR155833|c0_g1	0.00	0.00	0.00	0.00	0.00	0.00	0.00	0.00	0.00	0.00	3.00
TR46227|c1_g1	0.00	0.00	0.00	1.00	1.00	0.00	0.00	0.00	0.00	0.00	0.00
TR160563|c1_g1	0.00	0.00	0.00	4.00	1.00	1.00	3.00	1.00	0.00	1.00	2.00
TR45020|c4_g3	2.07	0.73	0.00	0.00	0.00	8.92	0.00	9.03	0.00	25.39	7.02
TR21294|c0_g1	1.00	0.00	1.00	1.00	2.00	0.00	0.00	0.00	0.00	0.00	0.00
TR110026|c0_g1	1.00	0.00	4.00	1.00	0.00	5.00	4.00	2.00	0.00	0.00	1.00
TR76899|c0_g1	2.00	0.00	0.00	1.00	2.00	1.00	1.00	1.00	1.00	1.00	0.00
TR116246|c0_g2	2.00	7.00	4.00	2.00	1.00	1.00	6.00	3.00	0.00	0.00	0.00
TR95110|c0_g2	0.00	1.00	0.00	1.00	0.00	0.00	0.00	0.00	2.00	0.00	0.00
TR52528|c0_g1	0.00	0.00	0.00	0.00	0.00	1.00	1.00	0.00	0.00	0.00	0.00
TR72187|c0_g1	0.00	3.00	1.00	0.00	0.00	0.00	0.00	0.00	0.00	1.00	0.00
TR16605|c0_g2	0.00	0.00	0.00	1.00	0.00	0.00	0.00	0.00	0.00	0.00	1.00
TR34324|c0_g1	1.00	1.00	2.00	0.00	1.00	0.00	0.00	0.00	0.00	0.00	0.00
TR88700|c0_g1	0.00	3.00	0.00	0.00	0.00	0.00	0.00	0.00	1.00	0.00	0.00
TR163071|c0_g1	0.00	0.00	1.00	8.00	0.00	0.00	1.00	0.00	3.00	1.00	0.00
TR4682|c0_g1	0.00	0.00	0.00	0.00	0.00	0.00	1.00	1.00	1.00	0.00	0.00
TR120103|c0_g1	2.00	5.00	9.00	4.00	7.00	0.00	2.00	2.00	4.00	12.00	3.00
TR56514|c2_g7	0.00	0.00	0.00	1.00	0.00	0.00	0.00	0.00	0.00	0.00	0.00
TR99690|c0_g1	2.00	0.00	1.00	1.00	0.00	0.00	0.00	1.00	0.00	0.00	0.00
TR77581|c0_g1	0.00	0.00	0.00	0.00	0.00	0.00	0.00	0.00	0.00	0.00	1.00
TR110466|c0_g1	1.00	0.00	2.00	1.00	0.00	0.00	0.00	2.00	0.00	2.00	0.00
TR53691|c0_g1	0.00	0.00	0.00	0.00	0.00	0.00	0.00	0.00	0.00	0.00	1.00
TR104924|c0_g1	1.00	0.00	0.00	1.00	0.00	0.00	0.00	0.00	0.00	0.00	0.00
TR35420|c0_g1	0.00	0.00	0.00	0.00	1.00	0.00	0.00	0.00	0.00	1.00	0.00
TR60853|c4_g3	4.00	3.00	20.00	1.00	7.54	0.00	13.00	0.00	1.00	8.45	6.01
TR76053|c0_g1	7.00	0.00	0.00	2.00	0.00	0.00	1.00	0.00	3.00	4.00	0.00
TR66657|c0_g1	1.00	2.00	1.00	0.00	3.00	0.00	0.00	0.00	0.00	7.00	0.00
TR153756|c1_g5	1.00	0.39	0.00	0.00	0.00	2.00	1.36	0.00	0.00	0.00	0.00
TR8583|c0_g1	0.00	2.00	3.00	2.00	11.00	2.00	0.00	1.00	1.00	2.00	0.00
TR119516|c0_g1	0.00	0.00	0.00	0.00	0.00	2.00	0.00	0.00	0.00	0.00	3.00
TR9754|c0_g2	1.00	0.00	0.00	0.50	0.00	0.00	0.00	0.00	1.00	0.00	0.00
TR10571|c0_g1	0.00	0.00	0.00	0.00	0.00	1.00	0.00	0.00	2.00	0.00	2.00
TR17434|c0_g1	0.00	0.00	0.00	0.00	2.00	0.00	0.00	0.00	0.00	1.00	0.00
TR46672|c0_g1	3.00	0.00	1.00	1.00	0.00	0.00	1.00	3.00	0.00	0.00	0.00
TR143689|c0_g3	0.00	0.00	0.00	0.00	0.00	0.00	0.00	0.00	0.00	1.00	0.00
TR61063|c0_g1	0.00	1.00	0.00	4.00	0.00	0.00	1.00	2.00	0.00	2.00	3.00
TR57397|c0_g1	0.00	0.00	0.00	0.00	0.00	0.00	0.00	0.00	0.00	0.00	0.00
TR128005|c0_g1	5.00	0.00	0.00	0.00	0.00	1.00	0.00	16.00	0.00	0.00	0.00
TR57435|c0_g1	0.00	0.00	0.00	0.00	1.00	0.00	0.00	0.00	0.00	0.00	1.00
TR56948|c1_g1	0.00	1.00	2.00	0.00	2.00	0.00	0.00	0.00	1.00	0.00	0.00
TR23447|c0_g1	0.00	0.00	0.50	4.00	0.00	0.00	2.00	0.00	0.00	0.00	2.00
TR45903|c0_g1	0.00	0.00	0.00	1.00	0.00	0.00	0.00	1.00	0.00	0.00	0.00
TR47132|c0_g2	0.00	0.64	0.60	0.00	0.00	0.00	0.00	0.00	0.00	0.00	2.00
TR15440|c0_g1	1.00	0.00	0.00	0.00	0.00	1.00	0.00	0.00	0.00	0.00	0.00
TR58456|c0_g1	41.00	21.00	30.00	10.00	88.00	13.00	2.00	4.00	8.00	9.00	2.00
TR92482|c0_g1	1.00	0.00	0.00	0.00	0.00	0.00	0.00	0.00	1.00	1.00	0.00
TR89820|c0_g1	1.00	0.00	0.00	0.00	2.00	0.00	0.00	0.00	2.00	0.00	2.00
TR65661|c1_g1	0.00	0.00	0.00	0.00	0.00	0.00	1.00	0.00	0.00	0.00	0.00
TR96834|c1_g1	0.00	1.00	0.00	1.00	0.00	0.00	0.00	0.00	0.00	0.00	0.00
TR18232|c0_g1	0.00	0.00	0.00	0.00	0.00	1.00	0.00	0.00	2.00	0.00	1.00
TR111158|c1_g1	4.00	2.00	7.00	3.00	5.00	8.00	5.00	2.00	6.00	5.00	11.00
TR100371|c0_g1	1.00	0.00	0.00	0.00	0.00	0.00	1.00	0.00	1.00	0.00	0.00
TR94836|c2_g2	51.00	5.00	39.00	47.00	31.00	10.00	7.00	3.00	12.00	11.00	4.00
TR15982|c4_g1	0.00	0.00	1.00	2.00	1.00	0.00	0.00	0.00	0.00	0.00	0.00
TR135154|c2_g1	0.00	0.00	0.00	0.00	0.00	0.00	0.00	0.00	0.00	0.00	1.00
TR12480|c0_g1	0.00	2.00	0.00	0.00	0.00	0.00	0.00	0.00	0.00	0.00	0.00
TR106533|c0_g1	0.00	3.00	0.00	1.00	0.00	0.00	0.00	0.00	0.00	0.00	0.00
TR56222|c0_g1	1719.00	1622.00	2879.00	1767.00	3665.00	2910.00	2240.00	2155.00	992.00	1549.00	1397.00
TR141460|c0_g1	4.00	4.00	0.00	0.00	4.00	0.00	0.00	0.00	0.00	0.00	0.00
TR29053|c1_g7	5.00	1.00	6.00	1.00	5.00	0.00	0.00	0.00	1.00	0.00	2.00
TR170308|c1_g3	2.00	9.00	0.00	0.00	0.00	4.00	0.00	9.00	4.00	0.00	0.00
TR69636|c0_g1	5.00	1.00	11.00	0.00	2.00	52.00	11.00	37.00	23.00	3.00	8.00
TR96662|c0_g1	2.00	0.00	1.00	0.00	0.00	0.00	0.00	0.00	0.00	1.00	0.00
TR41493|c0_g1	0.00	0.00	0.00	0.00	0.00	3.00	1.00	0.00	0.00	0.00	0.00
TR65893|c7_g1	0.00	0.00	0.00	0.00	0.00	0.00	42.00	1.00	0.00	0.00	0.00
TR166520|c0_g1	1.00	0.00	2.00	2.00	0.00	2.00	4.00	3.00	3.00	1.00	4.00
TR151950|c0_g1	0.00	2.00	0.00	0.00	0.00	0.00	1.00	0.00	0.00	0.00	0.00
TR144601|c0_g1	0.00	0.00	2.00	0.00	0.00	0.00	0.00	1.00	1.00	0.00	0.00
TR102732|c0_g1	2.00	0.00	0.00	2.00	0.00	0.00	0.00	0.00	1.00	4.00	0.00
TR91020|c5_g1	1678.00	1811.00	1963.00	1945.00	1612.00	2107.00	2410.00	2751.00	1659.00	1426.00	1946.00
TR35119|c0_g1	1.00	1.00	0.00	0.00	0.00	0.00	0.00	2.00	0.00	0.00	0.00
TR94778|c2_g1	3.00	1.00	3.00	5.00	0.00	4.00	3.00	0.00	2.00	7.00	0.00
TR75160|c1_g2	0.00	0.00	1.52	0.00	0.00	475.91	5.62	6.24	2.57	1.53	4.82
TR40804|c1_g1	0.00	0.00	1.00	0.00	0.00	0.00	0.00	0.00	0.00	0.00	1.00
TR132389|c0_g2	0.00	1.20	0.00	0.00	0.00	0.00	0.00	0.00	0.00	6.00	0.00
TR89895|c0_g2	0.00	1.00	2.00	6.54	0.00	1.00	5.00	0.00	0.00	0.00	4.00
TR115578|c0_g1	0.00	0.00	0.00	0.00	2.00	0.00	0.00	0.00	0.00	0.00	0.00
TR23713|c0_g1	0.00	0.00	0.00	1.00	0.00	0.00	0.00	0.00	0.00	0.00	0.00
TR81369|c0_g1	0.00	1.00	0.00	0.00	0.00	0.00	2.00	1.00	0.00	2.00	1.00
TR132769|c2_g1	0.00	1.00	2.00	0.00	6.00	0.00	0.00	0.00	0.00	0.00	1.00
TR79993|c0_g1	0.00	0.00	0.00	0.00	0.00	0.00	0.00	0.00	0.00	0.00	0.00
TR70379|c0_g1	0.00	0.00	0.00	0.00	2.00	0.00	0.00	0.00	0.00	0.00	0.00
TR4683|c0_g1	0.00	1.53	3.00	0.00	0.00	0.00	1.00	0.00	0.00	0.00	1.00
TR88257|c0_g1	0.00	0.00	0.00	0.00	0.00	1.00	1.00	0.00	1.00	2.00	0.00
TR156028|c0_g2	0.00	4.00	1.00	0.00	0.00	0.00	1.00	0.00	1.00	0.00	0.00
TR56787|c0_g1	0.00	0.00	0.00	3.00	0.00	0.00	0.00	0.00	0.00	0.00	0.00
TR30474|c1_g2	299.00	190.00	140.00	110.00	304.00	58.00	89.00	54.00	158.00	68.00	67.00
TR161705|c0_g1	0.00	0.00	0.00	2.00	0.00	0.00	0.00	0.00	0.00	0.00	2.00
TR154684|c0_g1	0.00	0.00	0.00	0.00	0.00	0.00	0.00	2.00	2.00	0.00	1.00
TR49510|c0_g1	0.00	0.00	0.00	1.00	0.00	0.00	0.00	0.00	1.00	0.00	0.00
TR108534|c0_g2	0.00	0.00	0.00	2.00	0.50	0.00	0.00	0.00	4.00	0.00	0.00
TR49696|c0_g1	0.00	0.00	3.00	0.00	0.00	0.00	0.00	0.00	3.00	0.00	0.00
TR43725|c1_g2	0.00	0.00	0.00	0.00	0.16	0.00	0.00	0.00	0.00	1.03	0.00
TR143153|c0_g1	0.00	0.00	0.00	0.00	0.00	0.00	0.00	2.00	0.00	0.00	0.00
TR123255|c0_g1	0.00	0.00	3.00	0.00	0.00	0.00	0.00	0.00	2.00	3.00	0.00
TR18089|c0_g2	0.00	0.00	0.00	1.00	0.00	0.00	2.00	0.00	0.00	0.00	0.00
TR25114|c0_g1	1.00	2.00	1.00	0.00	1.00	0.00	0.00	0.00	0.00	0.00	2.00
TR150594|c0_g2	0.00	0.00	0.00	0.00	0.00	0.00	0.00	0.00	0.00	2.80	0.00
TR111265|c0_g1	0.00	0.00	0.00	3.00	0.00	0.00	0.00	2.00	0.00	0.00	0.00
TR79091|c1_g6	2.00	0.00	0.00	0.00	0.00	0.00	0.00	0.00	0.00	0.00	0.00
TR62363|c0_g1	1.00	0.00	0.00	1.00	0.00	0.00	0.00	1.00	0.00	0.00	2.00
TR58479|c0_g1	0.00	0.00	2.00	0.00	0.00	3.00	4.00	3.00	2.00	1.00	0.00
TR2146|c0_g2	0.00	0.00	0.00	0.00	0.00	0.00	0.00	0.00	0.00	0.00	0.00
TR140933|c0_g1	0.00	0.00	0.00	2.00	1.00	2.00	8.00	7.00	0.00	5.00	1.00
TR117749|c1_g1	3.00	0.00	0.00	0.00	2.00	0.00	0.00	0.00	0.00	0.00	0.00
TR38532|c0_g1	0.00	0.00	0.00	1.00	0.00	0.00	0.00	0.00	0.00	0.00	0.00
TR168608|c0_g1	7.00	17.00	9.00	37.00	8.00	12.00	16.00	6.00	4.00	10.00	10.00
TR124164|c1_g1	0.00	0.00	0.00	0.00	1.00	0.00	1.00	0.00	0.00	0.00	2.00
TR60615|c0_g1	1.00	0.00	0.00	0.00	0.00	0.00	0.00	0.00	0.00	0.00	0.00
TR41320|c1_g5	18.00	10.66	2.00	18.12	1.00	0.00	3.00	1.00	5.00	1.00	5.90
TR30628|c0_g1	0.00	1.00	2.00	0.00	2.00	0.00	0.00	0.00	0.00	0.00	0.00
TR51642|c0_g1	0.00	2.00	2.00	1.00	0.00	0.00	0.00	0.00	0.00	0.00	0.00
TR3554|c1_g1	0.00	0.00	0.00	0.00	0.00	0.00	0.00	0.00	0.00	0.00	3.00
TR156676|c0_g1	0.00	0.00	0.00	0.00	0.00	2.00	0.00	1.00	2.00	0.00	0.00
TR123291|c0_g1	0.00	0.00	0.00	0.00	1.00	0.00	0.00	0.00	2.00	0.00	0.00
TR70841|c0_g1	1.00	0.00	3.00	0.00	1.00	0.00	0.00	2.00	0.00	0.00	0.00
TR43593|c0_g2	1.00	0.00	1.00	0.00	0.00	0.00	0.00	0.00	1.50	0.50	0.00
TR39031|c3_g1	0.00	0.00	0.00	0.00	0.00	0.00	0.00	0.00	0.00	0.00	0.00
TR55423|c5_g1	0.00	0.00	0.00	0.00	0.00	0.00	0.00	0.00	0.00	0.00	0.00
TR129344|c3_g8	0.00	0.00	0.00	0.00	11.12	14.88	0.00	0.00	0.00	5.17	0.00
TR121967|c0_g1	0.00	0.00	0.00	0.00	0.00	1.00	0.00	0.00	1.00	2.00	0.00
TR82385|c0_g1	1.00	3.00	1.00	0.00	4.00	2.00	4.00	0.00	10.00	10.00	5.00
TR42681|c0_g1	0.00	0.00	0.00	0.00	0.00	0.00	0.00	0.00	0.00	0.00	3.00
TR35944|c0_g2	5.00	1.00	3.00	1.00	1.00	2.00	5.00	8.00	1.00	1.00	6.00
TR124941|c0_g1	0.00	1.00	1.00	4.00	1.00	2.00	0.00	3.00	11.00	6.00	1.00
TR54402|c0_g1	22.00	27.00	197.00	22.00	26.00	52.00	32.00	22.00	62.00	22.00	31.00
TR105682|c0_g1	0.00	7.00	1.00	2.00	0.00	0.00	0.00	0.00	0.00	0.00	0.00
TR162259|c0_g1	2.00	2.00	1.00	1.00	1.00	0.00	0.00	0.00	0.00	0.00	0.00
TR108639|c0_g1	0.00	0.00	2.00	0.00	0.00	0.00	0.00	0.00	0.00	0.00	0.00
TR99978|c0_g1	3.00	6.00	1.00	2.00	2.00	2.00	9.00	6.00	7.00	3.00	2.00
TR84901|c1_g1	0.00	0.00	0.00	3.00	1.00	0.00	0.00	0.00	0.00	0.00	0.00
TR25078|c0_g1	0.00	0.00	0.00	1.00	0.00	0.00	0.00	0.00	0.00	0.00	0.00
TR121814|c0_g1	0.00	2.00	0.00	0.00	1.00	0.00	0.00	0.00	0.00	0.00	1.00
TR54985|c0_g1	0.00	0.00	1.00	1.00	0.00	0.00	0.00	0.00	0.00	0.00	0.00
TR75817|c0_g1	0.00	0.00	4.00	2.00	0.00	4.00	0.00	0.00	1.00	0.00	1.00
TR160447|c0_g1	0.00	0.00	0.00	0.00	1.00	0.00	0.00	0.00	0.00	0.00	0.00
TR168227|c0_g1	0.00	1.00	0.00	0.00	0.00	0.00	0.00	0.00	0.00	1.00	0.00
TR51668|c0_g2	0.00	0.00	0.00	2.00	0.00	0.00	0.00	4.00	2.00	0.00	1.00
TR75326|c0_g2	0.00	0.00	1.00	3.00	0.00	0.00	0.00	0.00	1.00	0.00	0.00
TR99293|c0_g1	0.00	0.00	0.00	0.00	0.00	0.00	1.00	0.00	1.00	1.00	1.00
TR39204|c0_g1	0.00	0.00	0.00	2.00	0.00	0.00	0.00	0.00	0.00	0.00	0.00
TR121301|c0_g1	0.00	0.00	0.00	0.00	0.00	0.00	1.00	2.00	0.00	1.00	0.00
TR111531|c0_g1	0.00	0.00	1.00	2.00	0.00	0.00	0.00	0.00	1.00	1.00	0.00
TR65519|c1_g1	2.00	6.00	6.00	3.00	0.00	0.00	2.00	2.00	0.00	1.00	0.00
TR8015|c0_g1	0.00	0.00	0.00	1.00	0.00	0.00	0.00	1.00	1.00	0.00	0.00
TR17264|c0_g1	0.00	0.00	0.00	0.00	0.00	0.00	0.00	1.00	0.00	0.00	0.00
TR3459|c0_g1	0.00	0.00	0.00	0.00	0.00	0.00	1.00	0.00	3.00	1.00	0.00
TR10906|c0_g1	6.00	0.00	0.00	1.00	0.00	0.00	0.00	1.00	3.00	0.00	3.00
TR113814|c0_g1	0.00	1.00	0.00	0.00	0.00	0.00	0.00	1.00	0.00	0.00	0.00
TR87586|c0_g1	0.00	0.00	0.00	0.00	0.00	0.00	0.00	1.00	1.00	0.00	0.00
TR5884|c0_g1	0.00	0.00	0.00	2.00	0.00	0.00	0.00	0.00	0.00	0.00	1.00
TR169395|c0_g1	0.00	0.00	0.00	2.00	2.00	2.00	1.00	1.00	0.00	0.00	0.00
TR95747|c0_g1	2.00	0.00	3.00	0.00	0.00	0.00	0.00	1.00	0.00	0.00	0.00
TR47070|c0_g1	0.00	0.00	0.00	0.00	0.00	1.00	0.00	0.00	1.00	0.00	0.00
TR100133|c0_g1	0.00	1.00	0.00	2.00	5.00	0.00	0.00	0.00	0.00	0.00	0.00
TR165561|c0_g1	0.00	0.00	7.00	0.00	0.00	0.00	0.00	0.00	0.00	0.00	0.00
TR146069|c1_g1	4.00	8.00	2.00	1.00	1.00	1.00	3.00	5.00	3.00	2.00	0.00
TR127840|c0_g1	0.00	2.00	4.00	0.00	0.00	2.00	0.00	0.00	0.00	1.00	0.00
TR7415|c0_g1	1.00	2.00	2.00	1.00	1.00	1.00	1.00	0.00	7.00	1.00	1.00
TR142577|c0_g2	78.32	128.85	2.26	6.35	6.69	124.38	363.25	96.31	1.40	7.31	23.17
TR125491|c0_g1	0.00	0.00	0.00	2.73	0.00	0.15	0.00	0.00	1.00	0.00	0.00
TR24993|c0_g2	14.00	2.00	0.00	2.00	0.00	1.00	1.00	5.00	1.00	0.00	10.00
TR87980|c0_g1	0.00	0.00	0.00	0.00	2.00	4.00	0.00	0.00	0.00	2.00	0.00
TR3110|c0_g1	0.00	0.00	0.00	3.00	0.00	0.00	0.00	1.00	0.00	2.00	0.00
TR2845|c0_g1	1.00	0.00	1.00	0.00	0.00	0.00	0.00	0.00	2.00	1.00	0.00
TR17315|c0_g1	0.00	1.00	0.00	3.00	0.00	0.00	1.00	0.00	0.00	0.00	0.00
TR64267|c0_g1	3.00	0.00	0.00	0.00	0.00	0.00	0.00	0.00	0.00	0.00	0.00
TR87627|c0_g1	0.00	1.00	0.00	0.00	0.00	0.00	0.00	1.00	0.00	0.00	0.00
TR130249|c0_g1	0.00	0.00	0.00	0.00	0.00	0.00	0.00	0.00	0.00	0.00	0.00
TR54544|c1_g1	1.00	0.00	0.00	0.00	0.00	1.00	0.00	0.00	0.00	0.00	0.00
TR2805|c1_g1	2.00	0.00	0.00	0.00	0.00	1.00	0.00	0.00	0.00	0.00	0.00
TR164146|c0_g2	0.00	0.00	0.00	0.00	0.00	0.00	0.00	1.00	0.00	0.00	0.00
TR21610|c0_g1	0.00	0.00	0.00	2.00	0.00	0.00	0.00	0.00	0.00	0.00	0.00
TR144641|c0_g1	0.00	0.00	1.00	2.00	0.00	0.00	0.00	0.00	0.00	0.00	0.00
TR105466|c0_g2	0.00	0.00	0.00	0.00	1.00	0.00	0.00	0.00	0.00	0.00	0.00
TR129766|c3_g2	3.00	1.00	2.00	6.00	1.00	1.00	2.00	0.00	1.00	2.00	2.00
TR128401|c0_g2	188.00	156.00	210.00	177.00	217.00	199.00	317.00	148.00	192.00	140.00	132.00
TR86903|c0_g1	5.00	0.00	0.00	0.00	0.00	0.00	0.00	0.00	0.00	0.00	0.00
TR30415|c0_g1	0.00	0.00	0.00	1.00	0.00	2.00	0.00	0.00	0.00	3.00	3.00
TR41561|c0_g2	0.00	2.00	0.00	0.00	0.00	1.00	0.00	0.00	2.00	0.00	0.00
TR32406|c2_g1	0.00	0.00	0.00	1.00	0.00	0.00	0.00	0.00	0.00	0.00	0.00
TR111393|c2_g1	46.00	358.06	24.00	14.00	38.00	83.00	321.04	35.00	316.00	21.00	17.00
TR105615|c0_g1	2.00	0.00	0.00	2.00	0.00	0.00	0.00	0.00	1.00	1.00	2.00
TR8811|c0_g1	2.00	0.00	0.00	0.00	0.00	0.00	0.00	0.00	0.00	1.00	0.00
TR140038|c0_g1	0.00	0.00	0.00	0.00	0.00	1.00	0.00	2.00	0.00	0.00	0.00
TR57881|c1_g1	676.00	368.00	469.00	416.00	387.00	506.00	339.00	459.00	568.00	268.00	391.00
TR129324|c1_g3	45.00	35.00	39.00	49.00	53.00	42.00	61.00	33.00	52.00	41.00	15.00
TR86612|c2_g1	0.00	0.00	4.00	1.00	0.00	0.00	0.00	2.00	0.00	1.00	0.00
TR137917|c0_g1	1.00	0.00	0.00	1.00	0.00	0.00	0.00	0.00	0.00	0.00	0.00
TR128704|c0_g1	0.00	0.00	0.00	2.00	0.00	0.00	0.00	0.00	0.00	0.00	0.00
TR4220|c0_g1	2.00	0.00	0.00	1.00	1.00	0.00	0.00	1.00	1.00	1.00	0.00
TR142061|c1_g3	0.00	0.00	0.00	0.00	2.00	0.00	0.00	0.00	0.00	0.00	0.00
TR50425|c0_g1	1.00	2.00	0.00	0.00	2.00	1.00	1.00	0.00	0.00	0.00	0.00
TR144844|c0_g1	0.00	0.00	0.00	1.00	0.00	0.00	0.00	0.00	0.00	1.00	0.00
TR9664|c0_g1	0.00	0.00	2.00	1.00	1.00	0.00	0.00	0.00	0.00	4.00	0.00
TR96472|c0_g2	0.00	0.00	3.00	0.00	0.00	2.00	0.00	4.00	0.00	0.00	0.00
TR98967|c0_g1	0.00	0.00	0.00	0.00	0.00	1.00	1.00	1.00	0.00	0.00	0.00
TR419|c2_g1	1.00	0.00	0.00	0.00	0.00	1.00	0.00	0.00	0.00	0.00	0.00
TR20229|c0_g1	0.00	0.00	0.00	0.00	5.00	2.00	0.00	0.00	0.00	0.00	0.00
TR158874|c0_g1	0.00	0.00	0.00	0.00	0.00	1.00	0.00	1.00	0.00	0.00	0.00
TR86111|c3_g2	0.03	0.66	0.00	0.00	3.57	1.14	2.34	0.00	0.86	2.75	0.00
TR91410|c0_g2	1.00	1.00	0.00	1.00	0.00	0.00	0.00	0.00	0.00	0.00	0.00
TR161651|c0_g1	0.00	0.00	0.00	0.00	0.00	0.00	0.00	0.00	2.00	1.00	1.00
TR54093|c0_g2	0.00	0.00	0.00	2.00	1.00	0.00	1.00	0.00	2.00	0.00	0.00
TR16999|c0_g1	225.00	44.00	153.00	314.00	113.00	230.00	120.00	434.00	68.00	28.00	119.00
TR58023|c1_g1	184.00	196.00	215.00	175.00	158.00	376.00	238.00	269.00	279.00	112.00	148.00
TR148833|c0_g1	0.00	0.00	5.00	4.00	0.00	0.00	0.00	0.00	0.00	1.00	3.00
TR97857|c0_g1	0.00	15.98	0.00	0.00	7.02	0.00	11.00	12.00	6.00	1.00	0.00
TR66323|c0_g1	1.00	1.00	2.00	0.00	1.00	0.00	0.00	0.00	0.00	0.00	0.00
TR152123|c0_g1	355.00	361.00	598.00	383.00	110.00	127.00	77.00	151.00	58.00	48.00	100.00
TR124251|c0_g1	0.00	1.00	0.50	0.00	0.00	0.00	1.00	0.00	0.00	0.00	1.00
TR94270|c0_g1	0.00	1.00	0.00	0.00	0.00	1.00	0.00	0.00	0.00	0.00	0.00
TR132079|c0_g1	1.00	0.00	0.00	0.00	0.00	1.00	0.00	0.00	3.00	0.00	0.00
TR89150|c0_g1	2.00	0.00	0.00	0.00	0.00	0.00	0.00	0.00	0.00	9.00	0.00
TR57154|c2_g1	54.00	36.00	32.00	80.00	40.00	32.00	35.00	26.00	50.00	11.00	41.00
TR10510|c0_g1	0.00	0.00	0.00	0.00	1.00	0.00	0.00	0.00	0.00	2.00	0.00
TR17762|c0_g1	0.00	0.00	0.00	1.00	0.00	0.00	0.00	0.00	0.00	3.00	0.00
TR171560|c0_g1	2.00	0.00	0.00	11.00	2.00	4.00	1.00	2.00	0.00	0.00	0.00
TR75198|c0_g1	1.00	1.00	1.00	0.00	3.00	0.00	1.00	0.00	0.00	0.00	0.00
TR71063|c0_g1	0.00	0.00	0.00	0.00	0.00	5.00	0.00	0.00	0.00	0.00	0.00
TR78131|c0_g1	0.50	0.50	3.00	0.00	0.00	1.00	1.00	0.00	1.50	0.00	0.00
TR29419|c0_g1	0.00	0.00	0.00	5.00	0.00	0.00	0.00	0.00	0.00	0.00	0.00
TR94027|c2_g1	0.00	0.00	0.00	0.00	0.00	0.00	2.00	2.00	0.00	0.00	0.00
TR11918|c0_g1	7.00	2.00	0.00	10.00	0.00	0.00	1.00	0.00	0.00	0.00	0.00
TR156950|c0_g5	0.00	0.00	1.00	1.00	0.00	1.00	4.00	2.27	1.00	0.00	2.00
TR143696|c0_g2	0.50	1.00	0.00	1.00	1.00	0.00	0.00	0.50	0.00	0.00	1.00
TR125953|c2_g2	3.00	7.00	1.00	4.00	3.00	16.00	8.00	10.00	9.00	5.00	4.00
TR152764|c0_g1	0.00	0.00	4.00	3.00	0.00	0.00	0.00	0.00	0.00	0.00	0.00
TR149564|c2_g1	2.00	0.00	3.00	8.00	2.00	1.00	0.00	0.00	2.00	14.03	2.00
TR42076|c0_g3	4.00	0.33	0.00	0.00	5.00	0.00	0.00	0.00	0.51	0.00	0.33
TR142946|c3_g1	1.00	1.00	2.00	1.00	5.00	0.00	0.00	0.00	0.00	4.00	0.00
TR159176|c0_g1	0.00	0.00	0.00	2.00	0.00	0.00	0.00	0.00	0.00	1.00	0.00
TR128358|c2_g1	60.00	30.00	67.00	157.00	51.00	114.00	26.00	55.00	47.00	53.00	120.00
TR47525|c0_g1	2.00	2.00	2.00	1.00	3.00	7.00	0.00	1.00	0.00	0.00	1.00
TR20727|c0_g2	0.00	1.00	1.00	0.00	0.00	1.00	0.00	0.00	0.00	0.00	0.00
TR22979|c0_g1	1.00	0.00	1.00	2.00	0.00	4.00	0.00	0.00	0.00	0.00	5.00
TR140532|c1_g1	0.00	1.00	5.00	0.00	0.00	3.00	2.00	6.00	2.00	3.00	8.00
TR164243|c0_g1	1.00	0.00	0.00	0.00	0.00	0.00	3.00	0.00	0.00	0.00	0.00
TR152221|c0_g1	0.00	0.00	0.00	3.00	0.00	2.00	1.00	0.00	0.00	0.00	0.00
TR100329|c0_g1	0.00	0.00	0.00	0.00	0.00	1.00	0.00	0.00	1.00	1.00	0.00
TR85325|c0_g1	0.00	0.00	0.00	0.00	0.00	0.00	0.00	0.00	0.00	2.00	0.00
TR113549|c0_g1	0.00	1.00	0.00	0.00	1.00	0.00	0.00	0.00	0.00	0.00	0.00
TR96005|c1_g1	17.00	16.00	77.00	102.00	26.00	13.00	17.00	49.00	63.00	6.00	15.00
TR104991|c0_g1	0.00	0.00	0.00	0.00	1.00	1.00	0.00	0.00	0.00	0.00	0.00
TR94129|c0_g1	4.00	0.00	0.00	1.00	0.00	0.00	0.00	0.00	0.00	0.00	0.00
TR76840|c0_g1	0.00	0.00	0.00	0.00	0.00	1.00	0.00	1.00	0.00	0.00	0.00
TR46525|c0_g1	1.00	2.00	4.00	0.00	1.00	0.00	2.00	0.00	2.00	0.00	1.00
TR2265|c0_g2	1.00	1.50	0.00	2.00	0.00	0.00	0.00	0.00	0.00	0.00	0.00
TR20950|c0_g1	0.00	0.00	0.00	2.00	2.00	1.00	0.00	1.00	0.00	0.00	1.00
TR90724|c1_g1	2.00	0.00	6.00	2.00	0.00	9.00	7.00	7.00	18.00	6.00	6.00
TR40378|c0_g1	3.00	2.00	0.00	0.00	3.00	0.00	0.00	0.00	0.00	0.00	0.00
TR83623|c2_g1	9.00	8.00	2.00	6.00	3.00	60.00	40.00	66.00	8.00	3.00	31.00
TR64335|c0_g1	0.00	0.00	3.00	0.00	0.00	0.00	0.00	0.00	2.00	2.00	1.00
TR148138|c0_g1	2.00	2.00	0.00	0.00	1.00	0.00	0.00	0.00	0.00	0.00	0.00
TR8960|c0_g1	2.00	1.00	5.00	6.00	1.00	1.00	0.00	0.00	6.00	4.00	2.00
TR20040|c0_g1	0.00	0.00	3.00	5.00	0.00	0.00	0.00	0.00	0.00	0.00	0.00
TR133798|c0_g1	0.00	0.00	0.00	2.00	0.00	1.00	0.00	2.00	0.00	0.00	0.00
TR170359|c0_g1	1.00	1.00	2.00	2.00	0.00	2.00	1.00	4.00	0.00	11.00	6.00
TR93775|c0_g1	0.00	0.00	0.00	0.00	0.00	0.00	0.00	1.00	1.00	0.00	0.00
TR21770|c2_g3	2.00	7.00	1.00	3.00	0.00	6.00	5.00	5.00	12.00	18.00	7.00
TR37462|c0_g1	0.00	1.00	1.00	6.00	0.00	1.00	1.00	1.00	0.00	0.00	0.00
TR117341|c0_g1	0.00	0.00	0.00	0.00	7.00	3.00	0.00	0.00	0.00	2.00	0.00
TR168621|c0_g1	1.00	1.00	1.00	0.00	1.00	0.00	0.00	2.00	3.00	3.00	0.00
TR31127|c1_g4	0.00	1.00	0.00	0.00	1.00	1.00	0.00	0.00	0.00	0.00	0.00
TR57715|c0_g1	0.00	0.00	3.00	0.00	0.00	0.00	0.00	0.00	0.00	0.00	0.00
TR16732|c0_g1	0.00	0.00	0.00	0.00	3.00	0.00	1.00	6.00	1.99	0.00	0.00
TR2814|c0_g1	0.00	0.00	0.00	0.00	0.00	0.00	0.00	0.00	0.00	0.00	0.00
TR13916|c0_g1	0.00	0.00	1.00	0.00	0.00	0.00	0.00	0.00	0.00	3.00	0.00
TR101696|c0_g1	0.00	0.00	0.00	0.00	3.00	0.00	0.00	0.00	0.00	0.00	0.00
TR74906|c1_g3	804.00	813.00	835.00	634.00	575.00	1838.00	1417.00	1580.00	848.00	682.00	1989.00
TR121089|c0_g1	0.00	0.00	2.00	1.00	0.00	0.00	0.00	0.00	0.00	0.00	0.00
TR32956|c0_g2	1.50	0.50	1.00	9.50	0.00	3.00	3.00	8.01	0.50	0.50	0.00
TR35895|c2_g4	17.00	3.00	11.00	11.00	14.00	22.00	21.00	10.00	8.00	5.00	36.00
TR156560|c0_g1	0.00	0.00	0.00	0.00	0.00	0.00	0.00	0.00	0.00	2.00	0.00
TR134013|c0_g1	3.00	0.00	1.00	2.00	1.00	4.00	0.00	0.00	10.00	1.00	0.00
TR34301|c0_g1	0.00	0.00	0.00	0.00	2.00	0.00	0.00	0.00	1.00	0.00	0.00
TR32270|c0_g1	0.00	0.00	0.00	0.00	0.00	1.00	0.00	2.00	0.00	0.00	0.00
TR149477|c0_g1	1.00	0.00	0.00	0.00	0.00	0.00	0.00	0.00	0.00	0.00	0.00
TR40465|c0_g1	0.00	0.00	1.00	2.00	1.00	1.00	0.00	0.00	0.00	4.00	0.00
TR140547|c0_g1	0.00	0.00	0.00	0.00	0.00	0.00	1.00	0.00	0.00	0.00	0.00
TR126569|c1_g1	0.00	0.00	1.00	0.00	0.00	0.00	0.00	0.00	0.00	1.00	0.00
TR22556|c0_g1	0.00	0.00	0.00	0.00	0.00	0.00	2.00	0.00	0.00	4.00	0.00
TR124946|c0_g1	0.00	4.00	0.00	0.00	1.00	1.00	0.00	1.00	0.00	3.00	0.00
TR30397|c1_g2	0.00	0.00	0.00	0.00	0.00	3.00	2.00	5.00	3.00	0.00	0.00
TR162477|c0_g1	0.00	1.00	3.00	0.00	0.00	0.00	0.00	0.00	0.00	0.00	0.00
TR76542|c0_g1	1.00	3.00	1.00	0.00	0.50	0.50	0.00	0.00	0.00	0.00	0.00
TR11616|c0_g1	1.00	24.00	19.00	10.00	20.00	8.00	0.00	7.00	6.00	3.00	7.00
TR59507|c0_g1	0.00	1.00	0.00	1.00	0.00	0.00	0.00	0.00	0.00	0.00	2.00
TR97748|c0_g1	0.00	0.00	0.00	0.00	2.00	1.00	0.00	0.00	0.00	0.00	0.00
TR123922|c0_g1	1.00	0.00	0.00	0.00	0.00	1.00	1.00	0.00	0.00	0.00	1.00
TR51252|c0_g1	0.00	2.00	0.00	2.00	0.00	1.00	0.00	0.00	0.00	0.00	0.00
TR122045|c0_g1	0.00	1.00	5.00	0.00	7.00	3.00	0.00	1.00	2.00	1.00	4.00
TR114050|c0_g1	1.00	4.00	4.00	0.00	2.00	0.00	0.00	2.00	0.00	3.00	0.00
TR57560|c0_g2	163.00	134.00	119.00	102.00	64.00	143.00	119.00	181.00	150.00	34.00	31.00
TR38913|c3_g1	0.00	0.00	0.00	3.90	4.37	0.00	0.00	0.00	1.02	0.00	0.00
TR124758|c1_g2	0.18	1.57	0.00	0.00	0.00	0.00	0.00	0.00	0.00	0.00	0.00
TR26350|c0_g1	0.00	0.00	2.00	7.00	0.00	0.00	1.00	0.00	0.00	0.00	0.00
TR26141|c1_g1	355.00	316.00	493.83	273.00	242.00	354.00	193.00	181.00	178.00	155.00	290.00
TR48254|c0_g1	0.00	0.00	0.00	1.57	0.00	0.00	0.00	0.00	0.00	0.00	0.00
TR16439|c0_g1	0.00	1.00	1.00	5.00	0.00	12.00	0.00	6.00	0.00	0.00	4.00
TR123413|c0_g1	1.00	0.00	0.00	3.00	2.00	0.00	2.00	0.00	4.00	0.00	0.00
TR34535|c0_g1	31.68	18.39	0.00	14.96	187.00	0.00	0.00	0.00	24.12	10.86	0.00
TR82488|c0_g2	0.00	0.00	0.00	5.00	0.00	0.00	0.00	0.00	0.00	0.00	0.00
TR30334|c0_g1	0.00	0.00	2.00	0.00	0.00	0.00	0.00	3.00	0.00	0.00	4.00
TR109584|c0_g1	0.00	1.00	0.00	2.00	0.00	0.00	1.00	0.00	0.00	0.00	0.00
TR87857|c0_g1	0.00	0.00	4.00	0.00	0.00	0.00	0.00	0.00	0.00	0.00	0.00
TR155917|c0_g1	477.00	257.00	362.00	224.00	354.00	361.00	465.00	385.00	518.00	404.00	286.00
TR104155|c0_g2	20.00	71.00	37.44	127.00	26.00	275.16	142.99	190.00	62.00	45.00	109.00
TR689|c1_g1	0.00	1.00	1.00	0.00	0.00	0.00	0.00	0.00	0.00	0.00	2.00
TR100087|c0_g3	0.00	0.00	0.00	0.54	0.00	0.00	0.00	2.64	0.00	0.00	0.00
TR152945|c0_g1	7.00	3.00	26.00	42.00	4.00	15.00	54.00	29.00	18.00	20.00	14.00
TR114040|c0_g1	1.00	0.00	0.00	0.00	0.00	1.00	0.00	0.00	2.00	0.00	0.00
TR161582|c1_g1	1.00	1.00	0.00	0.00	0.00	0.00	0.00	0.00	0.00	0.00	0.00
TR11995|c0_g1	0.00	0.00	0.00	0.00	1.00	0.00	1.00	0.00	0.00	0.00	0.00
TR71591|c0_g1	0.00	2.00	4.00	1.00	0.00	0.00	0.00	0.00	1.00	0.00	0.00
TR133446|c4_g4	2.00	0.00	1.00	1.00	0.00	0.00	0.00	0.00	0.00	1.00	0.00
TR50372|c0_g2	0.00	0.00	2.00	0.00	0.00	0.00	0.00	0.00	0.00	0.75	0.00
TR107834|c0_g1	4.00	1.00	0.00	17.00	15.00	1.00	0.00	1.00	2.00	0.00	0.00
TR12546|c0_g1	0.00	0.00	1.00	0.00	0.00	0.00	0.00	0.00	0.00	0.00	0.00
TR25963|c0_g2	0.00	0.00	0.00	3.00	0.00	2.00	0.00	0.00	0.00	0.00	0.00
TR93157|c0_g1	0.00	0.00	0.00	0.00	0.00	0.00	0.00	0.00	0.00	0.00	1.00
TR89454|c0_g1	0.00	2.00	1.00	0.00	0.00	1.00	0.00	1.00	0.00	0.00	0.00
TR138080|c3_g5	0.00	0.00	0.00	0.00	2.00	0.00	0.00	0.00	0.00	0.00	0.00
TR88991|c0_g1	1.00	0.00	1.00	0.00	0.00	0.00	0.00	0.00	0.00	1.00	0.00
TR94761|c0_g1	0.00	0.00	0.00	0.00	0.00	2.00	0.00	0.00	0.00	1.00	0.00
TR151537|c1_g1	0.00	0.00	0.00	2.00	0.00	0.00	0.00	0.00	0.00	0.00	0.00
TR62840|c0_g1	1.00	1.00	0.00	0.00	0.00	1.00	1.00	3.00	0.00	0.00	0.00
TR31456|c0_g1	0.00	0.00	1.00	2.00	0.00	0.00	0.00	1.00	0.00	0.00	1.00
TR36517|c0_g1	0.00	0.00	0.00	0.00	0.00	0.00	0.00	2.00	0.00	0.00	1.00
TR145451|c0_g1	0.00	2.00	1.00	0.00	0.00	0.00	0.00	0.00	2.00	2.00	0.00
TR68156|c0_g1	0.00	0.00	4.00	0.00	0.00	0.00	0.00	0.00	0.00	0.00	0.00
TR135553|c2_g1	3.00	0.00	0.00	0.00	1.00	3.00	0.00	3.00	5.00	0.00	0.00
TR129602|c0_g1	0.00	0.00	0.00	1.00	0.00	0.00	0.00	0.00	0.00	0.00	0.00
TR8856|c2_g2	0.00	0.00	2.00	0.00	0.00	0.00	0.00	0.00	0.50	0.00	0.00
TR22078|c0_g1	0.00	0.00	0.00	0.00	0.00	0.00	0.00	0.00	0.00	0.00	0.00
TR153126|c0_g2	0.00	0.00	0.00	0.00	0.00	0.00	0.00	1.00	2.00	0.00	0.00
TR128928|c0_g2	0.00	5.00	0.00	0.00	4.00	0.00	3.00	0.00	1.00	1.00	0.00
TR113206|c0_g2	0.00	2.00	1.00	0.00	0.00	0.00	1.00	0.00	0.00	0.00	0.00
TR41654|c0_g1	0.00	0.00	0.00	0.00	0.00	2.00	0.00	0.00	0.00	0.00	0.00
TR65070|c0_g1	3.00	1.00	0.00	0.00	0.00	0.00	1.00	1.00	0.00	0.00	3.00
TR83462|c6_g1	0.00	0.00	2.00	0.00	1.00	0.00	0.00	0.00	0.00	2.00	0.00
TR107318|c0_g1	0.00	0.00	2.00	0.00	2.00	1.00	0.00	0.00	0.00	0.00	0.00
TR170358|c0_g1	1.00	0.00	1.00	2.00	3.00	0.00	2.00	1.00	0.00	0.00	0.00
TR25024|c1_g1	0.00	1.00	0.00	2.00	0.00	0.00	0.00	0.00	0.00	1.00	1.00
TR162415|c0_g1	0.00	0.00	0.00	0.00	0.00	0.00	0.00	0.00	4.00	0.00	0.00
TR143518|c0_g2	0.00	1.00	5.00	0.00	0.00	0.00	0.00	0.00	0.00	0.00	0.00
TR113220|c1_g1	1.00	0.00	0.00	0.00	0.00	1.00	0.00	0.00	1.00	0.00	1.00
TR7912|c0_g1	0.00	0.00	0.00	0.00	1.00	0.00	0.00	0.00	0.00	0.00	1.00
TR124837|c0_g1	0.00	0.00	0.00	1.00	0.00	0.00	0.00	1.00	0.00	0.00	0.00
TR91405|c0_g1	0.00	0.00	0.00	0.00	0.00	0.00	0.00	0.00	0.00	2.00	0.00
TR53015|c0_g1	1.00	0.00	1.00	3.00	0.00	0.00	0.00	0.00	1.00	0.00	1.00
TR132489|c0_g1	2.56	5.34	6.00	1.00	1.00	2.49	4.00	2.00	0.00	1.00	2.00
TR73638|c0_g2	0.00	0.00	0.00	2.00	0.00	0.00	0.00	0.00	0.00	0.00	0.00
TR619|c0_g1	0.00	1.00	0.00	0.00	0.00	1.00	0.00	0.00	0.00	0.00	0.00
TR102235|c1_g2	0.00	1.00	0.00	0.00	0.00	3.00	2.00	2.13	3.00	9.00	0.00
TR33769|c0_g1	0.00	0.00	0.00	0.00	0.00	1.00	0.00	1.00	0.00	1.00	1.00
TR170168|c0_g1	0.00	0.00	0.00	0.00	0.00	4.00	3.00	0.00	2.00	0.00	0.00
TR143676|c0_g1	3.00	2.00	1.00	3.00	3.00	1.00	0.00	1.00	0.00	13.00	2.00
TR155828|c0_g1	0.00	0.00	1.00	1.00	0.00	0.00	2.00	0.00	0.00	0.00	0.00
TR150945|c1_g1	0.00	0.00	5.00	0.00	0.00	0.00	0.00	0.00	0.00	0.00	0.00
TR144132|c2_g1	0.00	0.00	0.00	0.00	0.00	0.00	0.00	0.00	0.00	1.00	0.00
TR79518|c5_g4	35.00	40.00	24.00	33.00	16.00	11.00	32.00	43.00	47.00	20.00	13.00
TR105975|c1_g1	0.00	0.00	1.00	0.00	0.00	0.00	0.00	0.00	0.00	3.00	0.00
TR147338|c2_g1	143.35	153.75	235.14	205.00	257.21	74.00	141.88	118.00	139.85	73.55	135.57
TR126154|c3_g1	36.00	5.00	1.00	28.00	33.00	12.00	1.00	40.00	18.00	12.00	38.00
TR161766|c0_g1	2.00	9.00	18.00	21.00	10.00	36.00	23.00	21.00	6.00	7.00	7.00
TR83443|c0_g2	0.00	0.00	3.00	2.00	0.00	0.00	3.00	0.00	1.00	0.00	13.00
TR150183|c0_g1	0.00	0.00	0.00	0.00	0.00	0.00	0.00	1.00	0.00	0.00	1.00
TR97422|c0_g1	0.00	0.00	0.00	0.00	3.00	1.00	0.00	3.00	2.00	0.00	2.00
TR67812|c1_g1	0.00	0.00	2.00	3.00	0.00	0.00	0.00	3.00	0.00	1.00	0.00
TR115503|c0_g2	0.00	0.00	0.00	0.00	0.00	0.00	0.00	0.00	0.00	0.00	2.00
TR144193|c0_g1	0.00	0.00	0.00	0.00	0.00	0.00	1.00	0.00	0.00	2.00	0.00
TR17786|c1_g4	2.00	1.33	7.00	0.00	1.00	2.34	6.11	1.50	0.00	3.00	8.80
TR141003|c1_g1	0.00	0.00	1.00	1.00	0.00	0.00	0.00	0.00	0.00	0.00	1.00
TR142304|c0_g1	0.00	0.00	1.00	0.00	0.00	0.00	1.00	0.00	0.00	1.00	0.00
TR114081|c4_g1	597.00	628.00	609.00	534.00	481.00	612.00	542.00	476.00	782.00	332.00	411.00
TR40010|c0_g1	0.00	0.00	1.00	0.00	0.00	1.00	3.00	2.00	1.00	3.00	4.00
TR139528|c0_g1	0.00	0.00	0.00	0.00	0.00	0.00	0.00	0.00	0.00	2.00	0.00
TR91938|c0_g1	0.00	0.00	0.00	0.00	2.00	1.00	2.00	1.00	0.00	1.00	0.00
TR41323|c0_g1	0.00	0.00	0.00	2.00	0.00	0.00	0.00	0.00	0.00	0.00	0.00
TR159071|c0_g2	0.00	0.00	0.00	0.00	2.00	0.00	0.00	0.00	0.00	0.00	0.00
TR10550|c2_g1	1.00	2.00	2.00	4.00	0.00	2.00	2.00	1.00	2.00	5.00	0.00
TR138034|c1_g1	592.00	285.00	308.00	417.00	451.00	313.00	482.00	396.00	468.00	366.00	297.00
TR106525|c0_g1	1.00	1.00	1.00	0.00	1.00	0.00	0.00	0.00	0.00	0.00	0.00
TR47682|c0_g1	0.00	1.00	8.00	0.00	0.00	4.00	0.00	1.00	0.00	3.00	0.00
TR32201|c3_g1	36.74	22.46	26.00	60.00	29.82	13.13	16.84	5.46	25.76	6.76	40.20
TR135122|c0_g1	0.00	0.00	0.00	0.00	4.00	0.00	0.00	0.00	0.00	0.00	0.00
TR100272|c0_g1	0.00	0.00	0.00	0.00	2.00	0.00	1.00	0.00	0.00	0.00	0.00
TR39861|c1_g1	0.00	2.00	0.00	0.00	0.00	0.00	0.00	0.00	0.00	0.00	0.00
TR142430|c0_g3	0.00	0.00	0.00	0.00	0.00	0.00	0.00	0.00	0.00	0.00	0.00
TR52142|c0_g1	2.00	0.00	0.00	0.00	0.00	0.00	0.00	0.00	0.00	0.00	0.00
TR154600|c0_g1	0.00	0.00	0.00	0.00	0.00	0.00	0.00	1.00	0.00	0.00	0.00
TR90712|c0_g1	0.00	1.00	0.00	0.00	0.00	4.00	3.00	3.00	8.00	0.00	1.00
TR38818|c0_g1	0.00	0.50	0.00	0.00	0.50	1.00	0.33	3.00	0.00	0.00	0.00
TR76685|c0_g1	3.00	3.00	2.00	4.00	6.00	0.00	4.00	0.00	0.00	1.00	3.00
TR56282|c0_g1	0.00	1.00	1.00	2.00	1.00	0.00	0.00	0.00	0.00	0.00	0.00
TR73582|c0_g1	0.00	0.00	1.00	0.00	0.00	0.00	0.00	0.00	0.00	0.00	0.00
TR69741|c0_g3	6.00	22.00	28.63	35.00	16.66	10.00	38.04	9.00	6.00	4.06	1.91
TR5297|c0_g1	0.00	1.00	0.00	5.00	0.00	0.00	2.00	0.00	0.00	1.00	0.00
TR47946|c0_g1	1.00	0.00	5.00	0.00	0.00	0.00	0.00	0.00	0.00	0.00	0.00
TR20536|c0_g1	0.00	6.00	2.00	0.00	1.00	0.00	6.00	4.00	0.00	4.00	0.00
TR126740|c0_g2	0.00	0.00	0.00	0.00	0.00	0.00	0.00	0.00	2.00	0.00	0.00
TR38038|c0_g1	12.00	6.00	8.00	1.00	8.00	9.00	12.00	11.00	22.00	26.00	9.00
TR160926|c0_g1	2.00	0.00	0.00	0.00	2.00	0.00	0.00	0.00	0.00	0.00	1.00
TR82107|c0_g1	0.00	1.00	0.00	0.00	0.00	0.00	0.00	2.00	2.00	0.00	0.00
TR39633|c0_g1	0.00	3.00	0.00	0.00	1.00	0.00	0.00	0.00	0.00	0.00	0.00
TR116003|c0_g1	1.00	1.00	0.00	1.00	0.00	1.00	0.00	0.00	0.00	0.00	0.00
TR69534|c0_g1	1.00	8.00	0.00	0.00	7.00	0.00	5.00	3.00	1.00	5.00	0.00
TR162143|c0_g1	3.00	0.00	0.00	5.00	0.00	0.00	0.00	0.00	0.00	0.00	0.00
TR129801|c0_g1	0.00	0.00	0.00	0.00	0.00	0.00	1.00	0.00	0.00	0.00	0.00
TR136966|c0_g1	2.00	1.00	2.00	2.00	3.00	0.00	1.00	0.00	1.00	0.00	0.00
TR84278|c0_g1	0.00	5.85	4.58	0.00	0.00	4.24	0.00	5.73	8.00	1.91	0.00
TR76816|c0_g1	0.00	0.00	0.00	0.00	0.00	0.00	0.00	1.00	1.00	0.00	0.00
TR58801|c0_g1	0.00	0.00	0.00	0.00	0.00	0.00	0.00	0.00	0.00	0.00	0.00
TR158651|c3_g2	305.00	161.00	421.00	237.00	142.00	328.00	303.00	251.00	89.00	102.00	452.00
TR30719|c0_g1	0.00	2.00	0.00	0.00	0.00	1.00	0.00	0.00	0.00	0.00	0.00
TR111517|c1_g1	366.00	266.00	212.00	291.00	246.00	805.00	249.00	884.00	456.00	151.00	53.00
TR141809|c0_g1	0.00	0.00	0.00	0.00	1.00	0.00	0.00	1.00	0.00	3.00	0.00
TR97899|c0_g1	0.00	2.00	0.00	0.00	2.00	0.00	0.00	0.00	2.00	0.00	0.00
TR91691|c0_g1	0.00	1.00	3.00	0.00	1.00	1.00	0.00	3.00	0.00	0.00	0.00
TR63137|c0_g1	0.00	0.00	1.00	0.00	1.00	0.00	0.00	0.00	1.00	0.00	0.00
TR645|c2_g1	0.00	0.00	0.00	0.00	0.00	6.00	0.00	0.00	0.00	0.00	0.00
TR71647|c1_g1	2.00	0.00	0.00	0.00	2.00	0.00	0.00	0.00	0.00	2.00	0.00
TR115400|c0_g1	1.00	2.00	0.00	0.00	0.00	6.00	0.00	0.00	0.00	0.00	0.00
TR47638|c0_g1	1.00	0.00	0.00	0.00	0.00	0.00	0.00	1.00	2.00	0.00	0.00
TR31782|c0_g1	0.00	0.00	0.00	0.00	0.00	0.00	1.00	1.00	0.00	0.00	1.00
TR163541|c0_g1	5.00	0.00	0.00	2.00	2.00	0.00	0.00	0.00	0.00	0.00	0.00
TR6230|c0_g1	1.00	0.00	0.00	1.00	1.00	0.00	0.00	0.00	0.00	0.00	0.00
TR68902|c8_g2	0.00	6.00	2.00	1.00	3.00	1.00	3.00	0.00	0.00	4.00	0.00
TR32250|c0_g1	2.00	0.00	0.00	0.00	0.00	1.00	1.00	0.00	0.00	0.00	0.00
TR97085|c2_g2	0.00	2.00	0.00	0.00	0.00	4.00	0.00	0.00	0.00	0.00	0.00
TR15742|c1_g1	0.00	0.00	0.00	0.00	0.00	0.00	0.00	0.00	2.00	0.00	0.00
TR70856|c0_g1	0.00	0.00	0.00	1.00	0.00	1.00	0.00	0.00	0.00	1.00	0.00
TR163677|c0_g1	0.00	0.00	0.00	0.00	0.00	3.00	1.00	2.00	0.00	0.00	0.00
TR141157|c0_g2	0.65	0.00	0.00	0.00	0.00	0.00	0.00	0.00	0.00	0.00	0.00
TR61225|c0_g3	0.00	0.00	3.00	0.00	0.00	0.00	0.00	0.00	1.00	0.00	0.00
TR127137|c4_g1	2.00	0.00	0.00	0.00	1.00	0.00	0.00	0.00	0.00	0.00	0.00
TR152971|c0_g1	0.00	0.00	0.00	0.00	1.00	0.00	0.00	0.00	0.00	0.00	0.00
TR165483|c2_g3	210.44	85.70	152.18	270.75	286.35	519.90	494.90	206.17	429.72	342.65	257.81
TR167755|c0_g2	1.00	0.00	0.00	0.00	0.00	0.00	0.00	0.00	0.00	0.00	0.00
TR42209|c0_g1	2.00	0.00	0.00	0.00	0.00	0.00	0.00	0.00	0.00	0.00	0.00
TR102642|c2_g1	0.00	1.00	2.00	0.00	4.00	3.00	5.00	0.00	2.00	8.00	6.00
TR87893|c0_g1	0.00	0.00	0.00	0.00	0.00	0.00	0.00	1.00	0.00	0.00	0.00
TR4074|c0_g1	0.00	0.00	0.00	0.00	1.00	2.00	0.00	0.00	0.00	0.00	0.00
TR170176|c0_g1	3.00	0.00	6.00	3.00	1.00	4.00	1.00	3.00	4.00	9.00	1.00
TR25355|c2_g2	53.00	7.00	10.00	12.00	9.00	28.00	24.00	12.00	62.00	8.00	8.01
TR31734|c1_g1	0.00	0.00	1.00	0.00	2.00	0.00	0.00	0.00	2.00	0.00	0.00
TR160306|c1_g1	2.00	0.00	0.00	0.00	1.00	0.00	0.00	0.00	2.00	4.00	0.00
TR76912|c1_g1	0.00	1.00	0.00	0.00	0.00	0.00	0.00	0.00	0.00	0.00	0.00
TR36385|c5_g2	3.00	0.00	1.00	0.00	0.00	0.00	0.00	0.00	0.00	0.00	0.00
TR156164|c4_g1	0.00	1.00	0.00	0.00	0.00	5.00	1.00	3.00	0.00	0.00	3.00
TR133228|c0_g1	1.00	0.00	2.00	0.00	0.00	0.00	0.00	0.00	0.00	0.00	0.00
TR106348|c0_g1	0.00	0.00	0.00	0.00	0.00	0.00	0.00	0.00	0.00	0.00	0.00
TR168825|c2_g1	23.00	22.00	29.82	1.00	11.00	8.00	1.00	7.00	0.00	0.00	2.00
TR157387|c3_g1	7.00	1.00	0.00	0.00	2.00	2.00	2.00	0.00	0.00	0.00	0.00
TR52975|c2_g1	0.00	0.00	0.00	0.00	0.00	0.00	24.00	2.00	2.00	0.00	0.00
TR25900|c0_g1	0.00	0.00	1.00	0.00	0.00	0.00	0.00	1.00	0.00	0.00	0.00
TR85729|c0_g1	2.00	3.00	3.00	2.00	2.00	1.00	0.00	0.00	3.00	0.00	0.00
TR126652|c0_g1	1.00	0.00	0.00	0.00	0.00	1.00	0.00	2.00	5.00	0.00	0.00
TR61202|c0_g1	0.00	0.00	0.00	2.00	2.00	0.00	0.00	0.00	0.00	0.00	0.00
TR66924|c0_g1	0.00	1.00	0.00	0.00	0.00	0.00	0.00	0.00	0.00	0.00	0.00
TR36000|c3_g1	1.00	0.00	0.00	0.00	0.00	2.00	0.00	2.00	0.00	0.00	0.00
TR32054|c6_g3	0.00	1.00	0.00	0.00	0.00	3.00	0.00	0.00	0.00	5.00	0.00
TR111166|c0_g1	1.00	1.00	0.00	0.00	0.00	0.00	0.00	0.00	0.00	0.00	0.00
TR89166|c0_g1	0.00	0.00	1.00	0.00	1.00	0.00	0.00	0.00	0.00	0.00	1.00
TR88228|c1_g1	0.00	2.00	0.00	0.00	0.00	0.00	1.00	0.00	0.00	0.00	0.00
TR162828|c1_g1	0.00	0.00	1.00	2.00	1.00	4.00	1.00	0.00	2.00	0.00	0.00
TR34345|c0_g1	2.00	4.00	0.00	8.00	0.00	7.00	0.00	0.00	1.00	5.00	1.00
TR167322|c0_g1	13.00	12.00	25.00	40.00	25.00	18.00	3.00	18.00	7.00	9.00	20.00
TR142204|c0_g2	0.00	0.66	0.00	0.00	0.00	0.00	2.00	0.00	2.52	0.00	0.00
TR112775|c0_g1	1.00	1.00	0.00	3.00	4.00	0.00	0.00	1.00	3.00	1.00	1.00
TR143020|c2_g1	0.00	0.00	0.00	0.00	0.00	1.00	0.00	0.00	0.00	0.00	1.00
TR137776|c2_g6	0.00	4.00	0.00	0.00	0.00	0.00	0.00	0.00	0.00	0.00	4.00
TR22727|c0_g1	1.00	2.00	0.00	1.00	2.00	0.00	0.00	0.00	1.00	1.00	0.00
TR145568|c5_g2	0.00	0.00	0.00	3.50	0.00	0.15	0.00	0.00	0.00	0.00	1.00
TR63696|c0_g1	0.00	0.00	0.00	3.00	1.00	0.00	0.00	0.00	1.00	0.00	0.00
TR9294|c1_g1	0.00	1.00	0.00	4.00	0.00	0.00	0.00	0.00	0.00	0.00	0.00
TR111260|c0_g1	0.00	1.00	0.00	0.00	0.00	0.00	0.00	0.00	0.00	0.00	0.00
TR73788|c0_g2	0.00	0.00	3.00	0.00	0.00	1.00	0.00	0.00	0.00	0.00	0.00
TR73565|c0_g1	1.00	0.00	0.00	0.00	6.00	0.00	0.00	0.00	0.00	0.00	0.00
TR166279|c1_g1	0.00	0.00	1.00	0.00	0.00	0.00	0.00	0.00	2.00	1.00	1.00
TR160579|c2_g1	0.00	0.00	1.00	0.00	0.00	1.00	0.00	0.00	0.00	0.00	0.00
TR148252|c0_g1	0.00	2.00	0.00	4.00	0.00	0.00	0.00	0.00	0.00	0.00	0.00
TR30758|c0_g1	0.00	0.00	1.00	0.00	0.00	0.00	0.00	0.00	0.00	0.00	0.00
TR78540|c1_g1	3.00	0.00	4.00	6.00	1.00	1.00	0.00	0.00	5.00	3.00	2.00
TR28108|c0_g2	0.00	0.00	0.00	0.00	0.00	0.00	0.00	0.00	0.00	0.00	0.00
TR4133|c0_g2	193.00	51.00	94.00	79.00	189.00	111.00	113.54	11.00	115.00	46.00	167.00
TR127636|c0_g2	0.00	0.00	0.00	0.00	0.00	0.00	0.00	0.00	2.00	0.00	0.00
TR97215|c2_g1	3.00	0.00	1.00	0.00	1.00	3.00	4.00	0.00	2.00	1.00	0.00
TR17171|c0_g1	0.00	0.00	0.00	1.00	0.00	0.00	0.00	0.00	0.00	0.00	0.00
TR10884|c0_g1	1.00	0.00	3.00	6.00	4.00	0.00	2.00	0.00	3.00	1.00	2.00
TR154363|c0_g1	1.00	1.00	0.00	1.00	0.00	4.00	1.00	0.00	1.00	0.00	1.00
TR107370|c0_g1	41.00	18.00	95.00	30.00	53.00	39.00	27.00	28.00	43.00	25.00	18.00
TR59195|c0_g1	0.00	1.00	0.00	0.00	0.00	0.00	1.00	0.00	0.00	0.00	0.00
TR164560|c0_g1	29.00	32.00	12.00	20.00	25.00	8.00	2.00	5.00	3.00	3.00	0.00
TR91102|c1_g2	96.00	114.00	58.00	208.00	114.00	168.00	208.00	297.00	205.00	139.00	131.00
TR74677|c0_g1	1433.00	1282.00	4081.00	2318.00	1995.00	3418.00	1660.00	847.00	1179.00	1151.00	721.00
TR107577|c0_g2	0.00	0.00	0.00	2.00	0.00	0.50	0.50	0.00	0.00	0.00	0.50
TR156402|c0_g2	0.00	0.00	0.00	0.00	0.00	0.00	4.00	0.00	0.00	2.00	0.00
TR160625|c0_g1	0.00	1.00	1.00	0.00	0.00	0.00	0.00	0.00	1.00	0.00	1.00
TR83630|c0_g1	0.00	0.00	0.00	2.00	0.00	0.00	0.00	0.00	0.00	2.00	0.00
TR8829|c0_g1	1.00	0.00	0.00	5.00	0.00	3.00	1.00	3.00	0.00	1.00	1.00
TR24681|c1_g2	0.00	0.00	0.00	2.00	0.00	0.00	0.00	0.00	0.00	0.00	0.00
TR131171|c0_g1	0.00	1.00	1.00	0.00	0.00	0.00	0.00	0.00	0.00	0.00	0.00
TR148753|c0_g2	0.50	0.50	0.00	0.00	0.00	0.00	0.00	0.00	0.00	0.00	0.00
TR76552|c0_g1	2.00	0.00	0.00	1.00	0.00	0.00	1.00	0.00	0.00	0.00	1.00
TR38231|c0_g1	0.00	0.00	1.00	2.00	1.00	0.00	1.00	0.00	3.00	1.00	0.00
TR12939|c1_g1	0.00	0.00	0.00	0.00	2.00	0.00	0.23	0.00	0.00	0.00	0.00
TR102630|c0_g1	0.00	0.50	0.00	0.00	5.00	0.00	0.00	0.00	0.00	0.00	4.00
TR75189|c0_g1	3.00	0.00	1.00	0.00	2.00	5.00	0.00	2.00	0.00	1.00	0.00
TR34972|c1_g3	0.00	15.76	2.01	6.00	17.23	11.38	18.54	11.26	1.06	0.95	0.92
TR70025|c0_g1	0.00	0.00	0.00	0.00	0.00	0.00	0.00	0.00	0.00	0.00	0.00
TR160838|c0_g1	0.00	1.00	2.00	1.00	1.00	1.00	0.00	0.00	0.00	0.00	0.00
TR82064|c2_g1	1.00	0.00	0.00	0.00	4.00	0.00	1.00	1.00	0.00	0.00	0.00
TR95378|c0_g1	1.00	0.00	2.00	0.00	0.00	0.00	0.00	1.00	0.00	0.00	0.00
TR26719|c0_g1	4.00	0.00	2.00	0.00	4.00	1.00	1.00	0.00	2.00	7.00	4.00
TR3160|c0_g1	0.00	0.00	1.00	1.00	3.00	0.00	0.00	0.00	2.00	4.00	3.00
TR1406|c0_g1	0.00	0.00	0.00	0.00	2.00	0.00	1.00	0.00	1.00	0.00	0.00
TR140354|c0_g1	37.00	66.00	21.00	27.00	15.00	25.00	23.00	14.00	5.00	5.00	22.00
TR18275|c0_g2	0.00	0.00	0.00	0.00	0.00	0.00	0.00	0.00	0.00	2.00	0.00
TR37895|c0_g1	2.00	1.00	2.00	2.00	2.00	0.00	0.00	0.00	0.00	3.00	0.00
TR158672|c0_g1	0.00	0.00	3.00	9.00	13.00	0.00	3.00	6.00	2.00	0.00	3.00
TR145738|c0_g7	2.02	8.03	7.03	16.29	0.00	4.04	3.00	0.00	9.22	14.10	3.00
TR55048|c0_g1	1.00	0.00	1.00	0.00	4.00	0.00	4.00	1.00	5.00	0.00	0.00
TR54813|c0_g1	2.00	1.00	1.00	4.00	2.00	2.00	0.00	0.00	2.00	8.00	0.00
TR34403|c0_g1	2.00	1.00	0.00	1.00	1.00	0.00	0.00	0.00	1.00	0.00	0.00
TR159508|c6_g1	2.00	3.00	4.00	0.00	2.00	4.00	8.00	2.00	2.00	0.00	6.00
TR46838|c0_g1	0.00	0.00	0.00	1.00	3.00	0.00	0.00	1.00	0.00	0.00	0.00
TR142|c0_g1	1.00	0.00	0.00	0.00	1.00	1.00	0.00	0.00	2.00	2.00	0.00
TR139954|c0_g1	3.00	5.00	1.00	33.00	2.00	6.00	0.00	1.00	0.00	3.00	5.00
TR139629|c0_g1	2.00	12.00	0.00	0.00	5.00	0.00	1.00	0.00	2.00	2.00	15.00
TR46725|c0_g1	0.00	0.00	0.00	0.00	0.00	1.00	0.00	0.00	4.00	0.00	0.00
TR67155|c0_g1	0.00	0.00	0.00	0.00	0.00	0.00	0.00	0.00	0.00	2.00	0.00
TR37162|c2_g1	0.00	0.00	0.00	0.00	0.00	0.00	1.00	0.00	3.00	0.00	0.00
TR103032|c0_g1	0.00	0.00	0.00	0.00	0.00	0.00	1.00	0.00	0.00	0.00	0.00
TR46214|c3_g1	0.00	0.00	0.00	0.00	2.00	0.00	0.00	0.00	1.00	0.00	0.00
TR171894|c0_g1	0.00	0.00	0.00	1.00	2.00	0.00	1.00	0.00	0.00	0.00	1.00
TR89990|c0_g1	0.00	1.00	1.00	2.00	0.00	0.00	0.00	0.00	0.00	0.00	0.00
TR158668|c0_g1	0.00	0.00	2.00	1.00	4.00	0.00	2.00	1.00	0.00	0.00	0.00
TR76294|c1_g1	0.00	0.00	0.00	0.00	0.00	0.00	0.00	4.00	0.00	0.00	3.00
TR109802|c0_g1	0.00	2.00	1.00	0.00	0.00	1.00	1.00	0.00	0.00	0.00	0.00
TR147000|c3_g1	0.00	0.00	0.00	3.00	0.00	0.00	0.00	0.00	0.00	0.00	0.00
TR102687|c0_g1	0.00	0.00	0.00	0.00	0.50	2.00	0.00	1.50	0.00	0.00	0.00
TR84550|c3_g1	0.00	1.00	4.00	4.00	0.00	0.00	4.00	0.00	0.00	0.00	2.00
TR151685|c0_g1	0.00	0.00	0.00	0.00	0.00	0.00	0.00	2.00	1.00	1.00	0.00
TR10061|c0_g1	1.00	0.00	4.00	6.00	1.00	0.00	0.00	0.00	0.00	3.00	0.00
TR85953|c0_g1	0.00	0.00	1.00	0.00	1.00	0.00	0.00	0.00	0.00	4.00	1.00
TR114706|c0_g1	1.00	0.00	0.00	3.00	0.00	0.00	0.00	0.00	0.00	2.00	0.00
TR103070|c0_g1	0.00	0.00	0.00	0.00	0.00	0.00	0.00	1.00	0.00	1.00	0.00
TR130133|c1_g1	2.00	3.00	0.00	0.00	0.00	2.00	1.00	0.00	0.00	4.00	0.00
TR100293|c0_g2	0.00	0.00	0.00	0.00	2.00	1.00	4.00	5.00	0.00	0.00	0.00
TR88438|c0_g1	0.00	0.00	0.00	0.00	0.00	1.00	0.00	0.00	0.00	2.00	0.00
TR81210|c1_g1	66.00	23.00	79.00	68.00	13.00	42.00	23.00	40.00	32.00	39.00	46.00
TR75716|c0_g1	1.00	3.00	20.00	13.00	3.00	2.00	1.00	1.00	3.00	5.00	0.00
TR126013|c0_g1	0.00	0.00	0.00	0.00	0.00	0.00	0.00	2.00	0.00	0.00	0.00
TR171543|c0_g1	2.00	0.00	0.00	0.00	2.00	2.00	2.00	5.00	1.00	1.00	3.00
TR159477|c0_g1	7.00	1.00	5.00	7.00	9.00	2.00	0.00	3.00	0.00	0.00	0.00
TR66737|c0_g2	1.00	0.00	0.00	0.00	0.00	0.00	0.00	0.00	0.00	0.00	0.00
TR98987|c0_g1	1.00	3.00	1.00	3.00	2.00	3.00	4.00	0.00	2.00	4.00	2.00
TR91244|c0_g1	0.00	0.00	0.00	3.00	0.00	0.00	0.00	0.00	0.00	0.00	0.00
TR145944|c0_g1	0.00	0.00	0.00	0.00	3.00	0.00	2.00	0.00	0.00	0.00	0.00
TR124575|c0_g2	0.00	3.00	0.00	0.00	0.00	0.00	0.00	1.00	0.00	0.00	0.00
TR73766|c0_g1	0.00	0.00	0.00	1.00	2.00	0.00	0.00	0.00	0.00	0.00	0.00
TR161724|c0_g2	96.00	244.63	129.00	144.00	381.00	32.00	198.00	128.00	92.00	199.00	61.00
TR116275|c1_g2	0.00	0.00	0.00	2.00	0.00	0.00	0.00	0.00	0.00	0.00	0.00
TR104338|c0_g1	0.00	0.00	0.00	1.00	1.00	0.00	0.00	0.00	0.00	1.00	0.00
TR116763|c0_g1	0.00	0.00	0.00	0.00	0.00	0.00	1.43	0.00	0.00	0.00	0.00
TR90568|c0_g1	0.00	0.00	0.00	0.00	0.00	0.00	0.00	0.00	0.00	0.00	0.00
TR111522|c0_g2	0.00	2.00	0.00	0.00	0.00	0.00	2.00	2.00	1.00	0.00	0.00
TR143070|c0_g1	0.00	0.00	0.00	2.00	0.00	0.00	0.00	0.00	0.00	0.00	0.00
TR134513|c0_g1	1.00	0.00	1.00	0.00	1.00	8.00	2.00	1.00	0.00	1.00	1.00
TR53839|c2_g1	0.00	0.00	0.00	0.00	0.00	0.00	0.00	0.00	2.00	0.00	0.00
TR2815|c0_g1	0.00	3.00	0.00	2.00	1.00	0.00	0.00	0.00	0.00	0.00	0.00
TR169019|c0_g1	1.00	0.00	0.00	1.00	4.00	0.00	0.00	0.00	1.00	3.00	1.00
TR114878|c0_g1	3.00	1.00	0.00	0.00	0.00	1.00	1.00	0.00	0.00	0.00	0.00
TR84597|c0_g2	0.00	0.00	0.00	2.00	0.00	0.00	0.00	0.00	0.00	2.00	0.00
TR75082|c0_g1	0.00	0.00	0.00	0.00	0.00	0.00	0.00	0.00	1.00	0.00	0.00
TR52172|c0_g1	0.00	0.00	1.00	0.00	0.00	0.00	0.00	0.00	2.00	1.00	0.00
TR159645|c0_g1	0.00	0.00	0.00	1.00	0.00	1.00	0.00	0.00	3.00	0.00	0.00
TR9845|c0_g1	0.00	2.00	0.00	2.00	0.00	0.00	0.00	1.00	5.00	0.00	0.00
TR69440|c0_g1	1.00	1.00	0.00	0.00	0.00	1.00	0.00	1.00	0.00	0.00	2.00
TR55841|c4_g1	5.00	5.00	6.00	5.00	4.00	2.00	8.83	6.33	8.00	3.00	3.00
TR154914|c1_g1	0.00	0.00	0.50	0.00	2.00	0.00	0.00	0.00	0.50	0.50	0.50
TR34582|c0_g2	1.00	0.00	0.00	0.00	0.00	0.50	0.00	0.00	1.00	0.00	0.00
TR172368|c0_g1	0.00	1.00	0.00	2.00	0.00	0.00	0.00	0.00	0.00	0.00	0.00
TR22210|c0_g1	0.00	0.00	0.00	0.00	0.00	1.00	0.00	0.00	0.00	0.00	0.00
TR39635|c1_g2	1.03	2.30	0.00	2.00	0.00	1.25	0.00	0.00	2.35	0.00	0.00
TR141514|c0_g1	0.00	0.00	1.00	0.00	0.00	2.00	1.00	0.00	3.00	1.00	0.00
TR35852|c0_g1	0.00	1.00	0.00	3.00	0.00	0.00	0.00	0.00	0.00	0.00	0.00
TR12525|c0_g1	0.00	0.00	0.00	0.00	0.00	0.00	2.00	2.00	2.00	0.00	0.00
TR159352|c0_g1	0.00	0.00	0.00	0.00	2.00	0.00	0.00	1.00	0.00	0.00	0.00
TR91703|c0_g1	0.00	1.00	0.00	0.00	0.00	2.00	2.00	1.00	0.00	0.00	0.00
TR65741|c0_g3	333.00	322.00	342.00	331.16	265.61	314.00	412.00	333.49	270.13	224.13	725.86
TR109890|c0_g1	0.00	0.00	2.00	2.00	0.00	0.00	3.00	1.00	5.00	2.00	0.00
TR72885|c0_g1	0.00	0.00	1.00	2.00	2.00	2.00	1.00	1.00	0.00	1.00	0.00
TR121193|c0_g1	0.00	0.00	0.00	4.00	0.00	0.00	0.00	0.00	0.00	4.00	0.00
TR109236|c0_g1	2.00	0.00	1.00	1.00	0.00	0.00	0.00	0.00	1.00	0.00	0.00
TR43278|c2_g1	401.00	262.00	264.00	188.00	450.00	267.00	344.00	246.00	549.00	350.00	160.00
TR83818|c0_g1	0.00	0.00	0.00	0.00	0.00	0.00	1.00	0.00	0.00	0.00	2.00
TR145942|c0_g4	2.00	1.00	3.00	0.00	10.00	1.00	0.00	0.00	3.00	0.00	1.00
TR22091|c0_g2	0.00	0.00	0.00	0.00	0.00	0.00	0.00	0.00	2.00	0.00	1.00
TR98240|c0_g1	0.00	0.00	0.00	2.00	0.00	0.00	0.00	0.00	0.00	0.00	0.00
TR101372|c0_g2	0.00	0.00	0.00	0.00	2.00	0.00	1.00	0.00	0.00	0.00	0.00
TR80050|c0_g1	0.00	0.00	0.00	0.00	0.00	0.00	0.00	0.00	0.00	2.00	0.00
TR122703|c0_g1	1.00	1.00	0.00	1.00	0.00	0.00	0.00	0.00	0.00	0.00	0.00
TR54480|c0_g1	12.00	8.00	3.00	37.00	13.00	9.00	10.00	2.00	7.00	0.00	3.00
TR93833|c0_g2	17.00	14.00	24.00	26.00	12.00	53.00	23.00	11.00	14.00	4.00	11.00
TR91632|c0_g1	0.00	0.00	1.00	5.00	0.00	3.00	0.00	0.00	0.00	0.00	0.00
TR163528|c0_g3	0.00	3.09	3.13	6.24	6.16	0.00	1.01	0.00	0.00	0.00	1.03
TR63599|c1_g1	1.00	0.00	0.00	11.00	0.00	2.00	0.00	0.00	0.00	1.00	0.00
TR13621|c0_g1	0.00	1.00	0.00	0.00	0.00	0.00	0.00	2.00	1.00	0.00	0.00
TR109755|c0_g2	0.00	5.00	0.00	0.00	0.00	0.00	0.00	0.00	0.00	0.00	0.00
TR98325|c0_g1	0.00	0.00	2.00	0.00	0.00	0.00	0.00	0.00	0.00	0.00	0.00
TR109671|c1_g2	14.00	15.27	7.11	13.22	8.00	62.00	36.00	30.52	15.00	12.00	13.00
TR136481|c0_g3	2.00	0.00	0.00	0.00	0.00	0.00	0.00	0.00	0.00	0.00	0.00
TR144709|c1_g2	0.00	2.22	0.00	0.00	1.13	1.00	0.00	0.00	0.00	0.00	1.00
TR47929|c0_g1	0.00	0.00	0.00	4.00	0.00	0.00	1.00	0.00	0.00	0.00	0.00
TR35502|c0_g3	26.00	11.00	102.00	144.00	60.00	51.00	100.00	53.00	51.00	49.00	130.00
TR29827|c0_g1	0.00	1.00	0.00	0.00	0.00	0.00	0.00	1.00	1.00	0.00	0.00
TR118395|c6_g1	181.00	166.00	245.00	249.00	167.00	149.00	141.00	177.00	211.00	150.00	201.00
TR27163|c0_g2	0.00	1.00	1.00	2.00	0.00	0.00	12.00	1.26	0.00	2.59	0.99
TR99438|c0_g1	0.00	0.00	0.00	0.00	0.00	2.00	0.00	0.00	0.00	0.00	0.00
TR73628|c0_g1	0.00	0.00	0.00	0.00	0.00	1.00	1.00	1.00	0.00	0.00	0.00
TR122882|c0_g2	0.00	0.00	0.00	2.00	0.00	0.00	0.00	0.00	0.00	0.00	1.00
TR69713|c0_g1	0.00	2.00	3.00	2.00	0.00	1.00	0.00	1.00	7.00	0.00	0.00
TR106822|c0_g1	0.00	2.00	0.00	0.00	0.00	0.00	0.00	0.00	0.00	0.00	0.00
TR61546|c0_g3	9.11	11.31	21.63	31.00	27.99	3.00	4.00	3.00	18.00	6.00	20.00
TR77971|c0_g2	1.00	0.50	0.50	0.00	0.00	1.00	2.50	1.00	1.00	3.00	0.50
TR2314|c0_g2	0.00	0.00	0.00	0.00	0.00	0.00	0.00	0.00	1.00	0.00	0.00
TR135733|c0_g1	0.00	0.00	1.00	1.00	0.00	0.00	0.00	0.00	0.00	0.00	0.00
TR129386|c0_g1	0.00	0.00	0.00	0.00	0.00	0.00	0.00	0.00	0.00	3.56	0.00
TR86556|c3_g3	0.00	0.00	3.00	0.00	0.00	0.00	0.00	0.00	0.00	0.00	0.00
TR85838|c0_g1	0.00	0.00	0.00	0.00	0.00	0.00	0.00	0.00	0.00	0.00	0.00
TR49757|c0_g1	2.00	0.00	1.00	5.00	0.00	1.00	2.00	1.00	1.00	1.00	0.00
TR72555|c0_g1	0.00	0.00	0.00	0.00	0.00	1.00	2.00	1.00	0.00	0.00	0.00
TR58881|c2_g1	1.00	1.00	2.00	0.00	0.00	1.00	0.00	1.00	1.00	1.00	2.00
TR156711|c0_g1	0.00	0.00	1.00	1.00	1.00	0.00	0.00	0.00	0.00	0.00	0.00
TR161650|c0_g2	0.00	2.00	0.00	0.00	0.00	0.00	0.00	1.00	0.00	1.00	0.00
TR84271|c0_g2	0.00	0.00	0.00	6.00	0.00	0.00	0.00	0.00	0.00	0.00	0.00
TR126306|c0_g1	0.00	2.00	2.00	6.00	1.00	0.00	0.00	0.00	0.00	0.00	0.00
TR113657|c0_g2	0.00	1.00	5.00	0.00	0.00	1.00	3.00	2.00	1.00	0.00	0.00
TR90134|c0_g1	0.00	0.00	1.00	0.00	0.00	0.00	0.00	0.00	0.00	1.00	0.00
TR75367|c0_g2	1.00	2.00	2.00	2.00	1.00	0.00	0.00	1.00	1.00	0.00	0.00
TR26519|c0_g1	0.00	0.00	0.00	0.00	0.00	1.00	0.00	2.00	0.00	0.00	0.00
TR152409|c0_g1	1.00	0.00	0.00	2.00	0.00	0.00	0.00	0.00	2.00	0.00	0.00
TR25810|c0_g1	0.00	1.00	0.00	1.00	3.00	0.00	0.00	0.00	0.00	0.00	0.00
TR163241|c0_g1	1.00	1.00	2.00	3.00	0.00	0.00	0.00	0.00	0.00	0.00	0.00
TR143169|c0_g1	0.00	0.00	0.00	0.00	0.00	2.00	0.00	0.00	0.00	0.00	0.00
TR141979|c0_g2	0.00	0.00	2.00	2.84	0.00	0.00	0.00	0.00	1.01	0.00	0.00
TR124022|c0_g1	1.00	0.00	0.00	2.00	1.00	0.00	0.00	0.00	0.00	1.00	1.00
TR122110|c0_g2	1.00	0.00	1.00	0.00	0.00	0.00	0.00	0.00	0.00	0.00	0.00
TR119137|c0_g1	0.00	0.00	0.00	0.00	0.00	0.00	0.00	0.00	1.00	0.00	0.00
TR41926|c0_g1	1.00	0.00	0.00	0.00	0.00	0.00	0.00	1.00	0.00	0.00	0.00
TR19698|c1_g1	2.00	1.00	0.00	1.00	0.00	1.00	0.00	0.00	0.00	0.00	1.00
TR13068|c0_g1	1.00	3.00	1.00	1.00	0.00	0.00	3.00	3.00	1.00	0.00	0.00
TR163217|c0_g1	0.00	2.00	0.00	1.00	0.00	0.00	0.00	0.00	0.00	0.00	1.00
TR11148|c1_g1	7.40	13.00	16.67	21.05	27.57	19.00	35.51	21.00	16.54	5.58	19.00
TR40177|c1_g2	0.00	3.00	2.00	0.00	8.16	2.00	0.00	6.00	14.00	2.00	1.00
TR30471|c0_g1	0.00	0.50	0.00	0.00	0.00	0.00	2.00	2.00	0.00	0.00	0.00
TR94587|c0_g1	0.00	0.00	0.00	0.00	4.00	0.00	0.00	0.00	0.00	0.00	0.00
TR103616|c0_g1	2.00	2.00	0.00	6.00	0.00	0.00	0.00	0.00	0.00	2.00	0.00
TR127771|c0_g1	5.00	3.00	1.00	0.00	5.00	2.00	3.00	0.00	1.00	0.00	1.00
TR143557|c0_g1	1.00	1.00	1.00	2.00	1.00	1.00	0.00	0.00	0.00	2.00	0.00
TR120303|c1_g2	0.00	0.00	0.00	1.00	0.00	0.00	2.00	0.00	0.00	0.00	0.00
TR56612|c0_g1	3.00	0.00	1.00	3.00	2.00	0.00	0.00	0.00	2.00	4.00	1.00
TR147546|c2_g1	0.00	1.00	3.00	1.00	2.00	1.00	0.00	0.00	0.00	4.00	1.00
TR153863|c0_g1	0.00	0.00	0.00	2.00	0.00	4.00	0.00	0.00	0.00	0.00	0.00
TR60852|c3_g2	1.00	0.00	1.00	8.00	1.00	0.00	0.00	0.00	0.00	0.00	0.00
TR32981|c0_g1	2.00	10.00	1.00	2.00	0.00	2.00	7.00	6.00	4.00	5.00	9.00
TR170707|c2_g1	1.00	1.00	2.00	0.00	2.00	2.00	0.00	2.00	1.00	0.00	1.00
TR153847|c0_g1	1.00	0.00	0.00	0.59	0.00	3.00	0.00	2.00	0.00	0.00	0.00
TR80005|c0_g1	0.00	0.00	0.00	0.00	0.00	2.00	0.00	0.00	0.00	0.00	0.00
TR89271|c0_g1	1.00	1.00	0.00	0.00	2.00	0.00	0.00	1.00	0.00	2.00	1.00
TR86101|c2_g1	0.00	0.00	0.00	0.00	0.00	0.00	2.00	0.00	0.00	1.00	0.00
TR55297|c0_g1	0.00	0.00	0.00	0.00	0.00	1.72	0.00	0.00	1.00	0.00	0.00
TR23380|c3_g1	1.00	1.00	0.00	0.00	0.00	0.00	0.00	0.00	2.00	0.00	0.00
TR86509|c0_g1	0.00	0.00	1.00	0.00	0.00	0.00	0.00	0.00	0.00	0.00	0.00
TR74457|c0_g1	1.00	0.00	0.00	0.00	0.00	0.00	0.00	0.00	0.00	0.00	0.00
TR172244|c0_g1	1.00	0.00	0.00	0.00	0.00	0.00	0.00	0.00	0.00	0.00	0.00
TR154777|c0_g1	1.00	0.00	0.00	2.00	2.00	0.00	0.00	0.00	0.00	0.00	0.00
TR70460|c1_g1	0.00	1.00	1.00	1.00	2.00	1.00	0.00	0.00	0.00	7.00	0.00
TR58120|c1_g4	0.00	0.00	0.00	0.00	0.00	0.00	0.00	0.00	5.37	0.00	0.00
TR133989|c0_g1	1.00	0.00	0.00	1.50	0.00	0.00	1.00	0.00	0.00	0.00	1.50
TR45993|c0_g1	1.00	0.00	1.00	0.00	0.00	1.00	0.00	1.00	0.00	0.00	0.00
TR39556|c0_g1	0.00	0.00	0.50	0.00	3.00	0.00	0.00	0.50	0.00	0.00	1.00
TR102984|c0_g1	2.00	2.00	2.00	5.00	4.00	0.00	0.00	1.00	5.00	5.00	0.00
TR80032|c0_g1	0.00	0.00	5.00	2.00	1.00	3.00	1.00	1.00	0.00	0.00	0.00
TR130440|c0_g1	3.00	0.00	0.00	0.00	0.00	2.00	0.00	3.00	0.00	1.00	2.00
TR111735|c0_g2	0.00	1.00	0.00	5.00	0.00	0.00	1.00	0.00	0.00	0.00	0.00
TR152352|c1_g1	0.00	0.00	0.00	0.00	7.00	0.00	0.00	0.00	0.00	0.00	0.00
TR100886|c0_g2	0.00	0.00	0.00	0.00	0.00	1.00	0.00	2.00	0.00	0.00	0.00
TR39925|c1_g1	0.00	0.00	0.00	3.00	0.00	0.00	0.00	0.00	0.00	4.00	0.00
TR101577|c3_g2	5.00	9.00	16.00	9.00	18.00	7.00	5.00	8.00	6.00	12.00	6.00
TR15130|c0_g1	0.00	0.00	0.00	0.00	0.00	6.00	0.00	0.00	0.00	0.00	0.00
TR83337|c2_g4	0.00	4.77	6.95	4.60	0.00	7.12	8.44	5.41	0.00	0.00	0.00
TR8006|c0_g1	0.00	0.00	0.00	0.00	1.00	0.00	0.00	0.00	2.00	0.00	0.00
TR143271|c0_g1	1.00	0.00	0.00	0.00	0.00	0.00	0.00	0.00	0.00	0.00	0.00
TR138951|c0_g1	0.00	1.00	0.00	0.00	5.00	0.00	0.00	0.00	2.00	0.00	0.00
TR67211|c1_g2	64.00	26.00	108.00	85.00	56.00	72.00	59.00	66.00	65.00	52.00	105.00
TR63738|c0_g2	1.00	0.00	0.00	2.00	0.00	0.00	2.00	0.00	0.00	0.00	0.00
TR116720|c0_g2	0.00	1.00	1.00	3.00	2.00	2.00	0.00	3.00	6.00	0.00	0.00
TR103288|c0_g1	0.00	0.00	0.00	1.00	0.00	0.00	0.00	0.00	0.00	0.00	0.00
TR87227|c0_g1	2.00	0.00	0.00	0.00	1.00	2.00	0.00	0.00	0.00	0.00	0.00
TR157176|c0_g1	3.00	1.00	6.00	12.00	0.00	2.00	2.00	1.00	0.00	0.00	1.00
TR73260|c0_g1	0.00	0.00	0.00	0.00	2.00	0.00	0.00	0.00	0.00	0.00	0.00
TR8238|c0_g1	0.00	0.00	5.00	0.00	0.00	0.00	0.00	0.00	0.00	0.00	0.00
TR97111|c0_g1	1.00	0.00	0.00	0.03	0.32	0.00	0.00	0.00	0.00	0.00	0.00
TR12273|c0_g1	0.00	2.00	0.00	1.00	0.00	2.00	0.00	0.00	0.00	0.00	0.00
TR29045|c0_g1	1.00	2.00	1.00	5.00	2.00	1.00	1.00	3.00	3.00	0.00	2.00
TR168930|c1_g1	2.00	0.00	0.00	1.00	1.00	0.00	0.00	0.00	2.00	0.00	0.00
TR133986|c1_g1	1235.00	828.00	1086.00	905.00	1149.00	893.00	872.00	795.00	917.00	575.00	841.00
TR49414|c0_g1	1.00	0.00	0.00	0.00	1.00	0.00	2.00	0.00	0.00	0.00	0.00
TR136814|c0_g1	5.00	1.00	1.00	4.00	2.00	2.00	4.00	2.00	0.00	1.00	0.00
TR69838|c4_g2	12.00	8.55	7.00	9.24	13.00	13.00	10.00	13.00	17.00	5.00	1.00
TR151920|c1_g1	2.00	0.50	0.00	0.00	0.50	0.00	0.00	0.00	0.00	0.00	0.00
TR103723|c0_g3	0.00	0.00	0.00	0.00	0.00	0.00	0.00	0.00	0.00	2.00	0.00
TR74531|c0_g1	1.00	4.00	3.00	13.00	5.00	4.00	6.00	3.00	4.00	0.00	2.00
TR162586|c0_g1	0.00	0.00	0.00	1.00	0.00	0.00	0.00	0.00	2.00	0.00	0.00
TR166084|c1_g1	0.00	2.00	0.00	0.00	0.00	0.00	0.00	0.00	1.00	0.00	0.00
TR147386|c6_g9	7.00	7.00	6.00	2.00	2.00	2.00	4.00	5.00	1.00	5.00	5.00
TR31964|c0_g1	1.00	0.00	1.00	5.00	0.00	0.00	0.00	1.00	2.00	1.00	0.00
TR124330|c0_g1	0.00	0.00	1.00	0.00	0.00	0.00	1.00	1.00	0.00	0.00	1.00
TR38168|c0_g1	0.00	0.00	0.00	3.00	0.00	0.00	0.00	0.00	0.00	0.00	0.00
TR96659|c1_g1	0.00	0.00	0.00	0.00	0.00	2.00	3.00	0.00	0.00	0.00	3.00
TR52174|c0_g2	0.00	0.00	0.00	0.00	0.00	0.00	0.00	0.00	0.00	0.00	0.00
TR147396|c0_g1	0.00	1.00	1.00	0.00	1.00	0.00	0.00	1.00	1.00	0.00	0.00
TR44814|c2_g1	0.00	0.00	1.00	0.00	0.00	1.00	1.00	0.00	0.00	0.00	0.00
TR46283|c0_g1	0.00	0.00	0.00	0.00	0.00	0.00	0.00	0.00	0.00	2.00	0.00
TR27877|c0_g1	0.00	1.00	0.00	1.00	0.00	0.00	0.00	1.00	0.00	0.00	3.00
TR127953|c0_g1	0.00	0.00	0.00	3.00	0.00	0.00	0.00	0.00	1.00	1.00	0.00
TR58502|c0_g3	8.00	11.00	7.00	15.00	1.00	4.00	0.00	3.00	1.00	0.00	8.00
TR45033|c0_g1	1.00	2.00	0.00	0.00	0.00	0.00	0.00	0.00	1.00	0.00	0.00
TR68326|c0_g1	0.00	0.00	0.00	2.00	0.00	1.00	0.00	0.00	0.00	0.00	0.00
TR72943|c0_g1	0.00	0.00	0.00	1.00	0.00	0.00	6.00	0.00	0.00	2.00	0.00
TR81488|c0_g1	0.00	0.00	0.00	3.00	0.00	0.00	0.00	0.00	0.00	0.00	0.00
TR79315|c11_g6	7.01	5.65	0.00	1.00	5.00	18.93	5.00	9.65	7.99	5.00	9.00
TR156975|c0_g1	4.00	1.00	2.00	4.00	4.00	0.00	0.00	0.00	0.00	0.00	4.00
TR12018|c0_g2	0.00	0.00	1.00	1.00	0.00	1.00	0.00	3.62	1.79	0.00	0.00
TR80305|c1_g1	10.00	4.00	3.00	6.00	7.00	3.00	12.00	2.00	3.00	4.00	3.00
TR153490|c0_g1	25.00	11.00	41.00	44.00	29.00	7.00	10.00	3.00	30.00	44.00	8.00
TR57836|c1_g1	182.47	94.00	227.00	89.67	83.51	188.00	16.54	35.00	55.00	30.00	81.00
TR4235|c0_g5	7.00	48.00	142.00	15.00	2.00	60.00	47.00	60.00	66.00	25.00	58.00
TR53038|c0_g1	202.53	159.00	250.00	135.58	252.00	213.00	273.00	259.97	449.00	328.00	192.00
TR20026|c5_g1	0.00	0.00	0.00	2.00	0.00	1.00	0.00	0.00	0.00	0.00	0.00
TR11980|c0_g1	0.00	0.00	0.00	0.00	0.00	0.00	0.00	1.00	0.00	0.00	0.00
TR20893|c0_g1	0.00	1.00	0.00	0.00	0.00	0.00	0.00	0.00	0.00	1.00	0.00
TR1785|c2_g1	5.00	13.00	6.00	6.00	7.00	250.00	33.00	24.00	8.00	16.00	30.00
TR13400|c0_g1	0.00	1.00	0.00	1.00	1.00	0.00	0.00	0.00	0.00	0.00	0.00
TR50988|c0_g1	0.00	0.00	1.00	0.00	0.00	0.00	0.00	2.00	0.00	0.00	0.00
TR171736|c0_g1	0.00	0.00	0.00	0.00	0.00	0.00	0.00	0.00	5.00	2.00	0.00
TR148996|c0_g2	0.00	0.00	0.00	0.00	0.00	9.00	0.00	0.50	1.00	0.00	0.00
TR35492|c1_g1	0.00	0.00	3.00	0.00	0.00	1.00	2.00	0.00	0.00	0.00	2.00
TR151348|c2_g1	3.00	12.00	3.00	8.00	2.00	8.00	2.00	4.00	1.00	3.00	11.00
TR76007|c1_g1	3.00	3.00	0.00	2.00	3.00	0.00	1.00	0.00	1.00	0.00	0.00
TR55130|c0_g1	0.00	0.00	0.00	1.00	0.00	0.00	0.00	1.00	0.00	0.00	0.00
TR165549|c4_g1	40.00	35.00	53.00	67.00	51.00	21.00	24.00	23.00	40.00	44.00	50.00
TR106560|c2_g3	0.00	0.00	0.00	0.00	0.00	0.00	0.00	0.00	0.00	0.00	0.00
TR104312|c5_g1	424.00	268.00	323.00	285.29	219.00	437.00	450.00	365.00	443.00	276.00	349.00
TR65702|c0_g1	0.00	0.00	0.00	0.00	0.00	0.00	3.00	0.00	0.00	0.00	0.00
TR167146|c0_g1	2.00	0.00	0.00	1.00	0.00	0.00	0.00	1.00	0.00	0.00	0.00
TR106929|c2_g1	4.00	2.00	12.00	13.00	0.00	16.00	14.00	8.00	21.00	8.00	10.00
TR75455|c0_g1	2.00	1.00	0.00	0.00	3.00	0.00	0.00	1.00	0.00	3.00	5.00
TR119046|c0_g1	0.00	0.00	0.00	5.00	0.00	0.00	0.00	0.00	0.00	0.00	0.00
TR21420|c1_g1	0.00	1.00	0.00	1.00	1.65	0.00	2.00	0.00	0.00	0.00	0.00
TR145592|c1_g1	0.00	0.00	0.00	0.00	0.00	0.00	0.00	0.00	0.00	5.00	0.00
TR125423|c0_g1	0.00	0.00	0.00	0.00	0.00	2.00	1.00	0.00	0.00	0.00	3.00
TR44611|c2_g1	2.00	1.00	0.00	1.00	2.00	1.00	0.00	1.00	1.00	2.00	1.00
TR24739|c0_g1	1.00	5.00	0.00	1.00	4.00	1.00	0.00	0.00	0.00	0.00	0.00
TR158152|c0_g1	1.00	1.00	0.00	0.00	1.00	1.00	0.00	1.00	0.00	0.00	0.00
TR5731|c0_g1	0.00	1.00	0.00	0.00	1.00	0.00	0.00	1.00	0.00	1.00	0.00
TR120149|c0_g1	7.00	18.00	0.00	5.00	3.00	0.00	0.00	2.00	1.00	0.00	1.00
TR51334|c0_g1	4.00	0.00	1.00	0.00	0.00	0.00	0.00	0.00	0.00	0.00	0.00
TR30874|c0_g1	1.00	0.00	0.00	9.00	0.00	1.00	1.00	0.00	0.00	2.00	0.00
TR131776|c0_g1	16.00	4.00	14.00	32.00	11.00	14.00	16.00	13.00	7.00	5.00	30.00
TR93611|c0_g1	0.00	0.00	2.00	0.00	0.00	0.00	3.00	0.00	0.00	2.00	0.00
TR41074|c0_g1	0.00	3.00	0.00	0.00	2.00	0.00	0.00	0.00	0.00	0.00	1.00
TR110886|c1_g2	124.00	41.00	56.00	93.00	52.00	24.00	15.00	14.00	29.00	32.00	35.00
TR87580|c1_g5	0.00	0.00	0.00	1.00	0.00	2.00	2.00	0.00	0.00	0.00	0.00
TR113525|c0_g1	0.00	0.00	0.00	0.00	0.00	2.00	2.00	0.00	0.00	0.00	0.00
TR59762|c0_g1	8.00	5.00	12.00	7.00	2.00	12.00	5.00	9.00	2.00	4.00	9.00
TR31191|c0_g1	1.00	0.00	0.00	3.00	2.00	0.00	0.00	0.00	0.00	0.00	0.00
TR21436|c0_g1	0.00	0.00	0.00	2.00	0.00	0.00	1.00	2.00	0.00	0.00	0.00
TR118794|c0_g2	15.91	6.51	10.00	22.20	18.35	33.00	30.71	58.26	40.76	25.00	10.35
TR27687|c0_g1	0.00	0.00	0.00	0.00	0.00	2.00	0.00	0.00	0.00	0.00	2.00
TR157513|c0_g1	0.00	0.00	0.00	0.00	0.00	0.00	1.00	0.00	1.00	0.00	0.00
TR116497|c0_g1	0.00	0.00	1.00	1.00	0.00	0.00	0.00	0.00	0.00	0.00	0.00
TR98618|c0_g1	0.00	0.00	0.00	0.00	0.00	0.00	4.00	1.00	0.00	0.00	0.00
TR443|c0_g1	0.00	0.00	2.00	0.00	0.00	0.00	0.00	0.00	0.00	1.00	0.00
TR19530|c0_g1	0.00	2.00	0.00	3.00	0.00	1.00	0.00	1.00	0.00	1.00	1.00
TR97951|c0_g1	0.00	2.00	0.00	0.00	0.00	0.00	0.00	0.00	0.00	0.00	0.00
TR40501|c1_g3	3.27	0.00	4.06	0.00	0.00	0.00	0.00	0.00	0.77	0.00	0.00
TR73665|c0_g1	0.00	0.00	2.00	0.00	0.00	0.00	0.00	0.00	0.00	1.00	0.00
TR33814|c0_g1	0.00	0.00	0.00	0.00	0.00	0.00	0.00	0.00	0.00	0.00	0.00
TR17115|c1_g1	0.00	0.00	0.00	0.00	0.00	1.00	0.00	0.00	0.00	0.00	0.00
TR16356|c0_g1	1.00	1.00	0.00	2.00	0.00	0.00	0.00	0.00	2.00	3.00	2.00
TR1414|c0_g2	2.00	0.00	0.00	0.00	0.00	0.00	0.00	0.00	0.00	0.00	0.00
TR86892|c0_g1	1.00	0.00	0.00	1.00	0.00	0.00	0.00	0.00	0.00	0.00	0.00
TR63217|c1_g1	0.00	0.00	2.00	1.00	1.00	1.00	2.00	4.00	0.00	0.00	2.00
TR1589|c1_g1	1.00	4.00	2.00	0.00	2.00	2.00	2.00	5.00	7.00	3.00	0.00
TR23109|c0_g1	0.00	1.00	0.00	3.00	0.00	1.00	4.00	2.00	0.00	1.00	0.00
TR47157|c0_g1	0.00	0.00	1.00	2.00	0.00	0.00	0.00	1.00	0.00	0.00	4.00
TR138922|c0_g1	0.00	0.00	0.00	2.00	1.00	0.00	0.00	0.00	0.00	0.00	0.00
TR110109|c0_g1	0.00	0.00	2.00	1.00	0.00	0.00	0.00	0.00	1.00	2.00	0.00
TR18895|c0_g1	0.00	3.00	0.00	0.00	0.00	0.00	0.00	0.00	0.00	0.00	0.00
TR122385|c0_g1	0.00	0.00	0.00	0.00	0.00	0.00	0.00	0.00	1.00	1.00	0.00
TR112511|c3_g5	0.00	0.00	0.00	1.34	0.00	0.00	1.25	0.00	0.00	0.00	1.22
TR44965|c1_g1	0.00	0.00	0.00	0.00	1.00	1.00	0.00	0.00	0.00	0.00	0.00
TR112127|c0_g1	1.00	0.00	0.00	1.00	0.00	0.00	0.00	0.00	1.00	0.00	0.00
TR127235|c0_g1	3.00	4.00	6.00	1.00	2.00	2.00	3.00	1.00	1.00	3.00	1.00
TR92355|c1_g1	0.00	0.79	0.23	0.00	0.00	0.00	0.00	2.47	0.00	0.00	0.00
TR56820|c1_g1	0.00	0.00	0.00	0.00	2.00	1.00	0.00	0.00	0.00	0.00	0.00
TR49564|c0_g1	1.00	0.00	2.00	0.00	0.00	0.00	0.00	0.00	0.00	0.00	0.00
TR168834|c0_g1	0.00	0.00	0.00	0.00	0.00	0.00	1.00	0.00	0.00	0.00	0.00
TR71164|c0_g4	2.00	4.00	0.00	8.00	7.00	5.00	5.00	8.00	6.00	2.00	4.00
TR40858|c0_g1	0.00	0.00	0.00	0.00	0.00	0.00	0.00	0.00	0.00	0.00	0.00
TR110672|c0_g1	0.00	0.00	0.00	0.00	0.00	0.00	0.00	1.00	0.00	0.00	1.00
TR14178|c0_g1	3.00	1.00	0.00	0.00	0.00	0.00	0.00	0.00	0.00	0.00	0.00
TR107692|c0_g1	2.00	0.00	0.00	0.00	1.00	0.00	0.00	1.00	1.00	0.00	0.00
TR29988|c0_g1	1.00	0.00	0.00	0.00	0.00	0.00	1.00	0.00	0.00	0.00	0.00
TR170661|c0_g1	1.00	0.00	0.00	0.00	1.00	0.00	0.00	1.00	0.00	0.00	0.00
TR135040|c0_g2	0.00	0.00	0.00	0.00	0.00	0.00	0.00	0.00	0.00	0.00	0.00
TR133476|c1_g1	4.00	3.00	13.00	5.00	11.00	5.00	7.00	2.00	0.00	10.00	4.00
TR72817|c0_g1	0.00	0.00	0.00	0.00	0.00	0.00	1.00	2.00	0.00	0.00	0.00
TR120945|c0_g1	1.00	0.00	0.00	0.00	0.00	0.00	1.00	0.00	1.00	1.00	0.00
TR129365|c0_g1	0.00	0.00	0.00	1.00	0.00	0.00	3.00	0.00	0.00	0.00	2.00
TR81668|c0_g1	0.00	1.00	3.00	0.00	0.00	1.00	0.00	1.00	0.00	0.00	0.00
TR29551|c0_g1	1.00	0.00	0.00	0.00	1.00	0.00	0.00	0.00	0.00	0.00	0.00
TR102852|c2_g1	3.00	9.00	3.00	3.00	2.00	1.00	4.00	6.00	14.00	6.00	1.00
TR155850|c0_g1	1.00	0.00	4.00	1.00	3.00	0.00	0.00	0.00	2.00	2.00	1.00
TR122019|c1_g4	64.50	72.42	28.17	60.36	42.24	9.84	35.47	17.13	7.83	24.31	63.00
TR102682|c0_g1	0.00	0.00	2.00	5.00	4.00	0.00	1.00	1.00	2.00	12.00	3.00
TR56729|c0_g1	2.00	0.00	0.00	0.00	0.00	2.00	0.00	0.00	0.00	0.00	0.00
TR15540|c0_g1	6.00	5.00	10.00	10.00	12.00	3.00	5.00	2.00	4.00	12.00	0.00
TR148956|c0_g1	0.00	2.00	7.00	0.00	1.00	0.00	0.00	0.00	0.00	0.00	0.00
TR85676|c0_g1	0.00	0.00	0.00	0.00	0.00	0.00	0.00	1.00	0.00	0.00	0.00
TR48584|c1_g1	9.00	0.00	3.00	3.00	0.00	1.00	2.00	10.00	3.00	1.00	2.00
TR134895|c0_g1	4.00	2.00	0.00	0.00	5.00	1.00	1.00	2.00	0.00	0.00	0.00
TR105124|c0_g2	0.00	1.00	0.00	1.00	0.00	0.00	0.00	0.00	0.00	0.00	0.00
TR101054|c1_g1	1.00	0.00	0.00	1.00	0.00	0.00	1.00	0.00	0.00	0.00	4.00
TR118939|c0_g1	0.00	0.00	0.00	0.00	0.00	0.00	0.00	0.00	0.00	3.00	0.00
TR5316|c0_g1	1.00	0.00	0.00	1.00	0.00	0.00	0.00	0.00	2.00	1.00	0.00
TR145005|c0_g1	0.00	0.00	0.00	0.00	1.00	0.00	0.00	0.00	0.00	2.00	0.00
TR12483|c1_g1	0.00	0.00	0.00	4.00	0.00	1.00	0.00	1.00	0.00	0.00	8.00
TR65661|c0_g1	1.00	3.00	1.00	1.00	2.00	0.00	1.00	0.00	0.00	0.00	0.00
TR113575|c0_g1	0.00	1.00	2.00	0.00	0.00	0.00	0.00	0.50	0.00	0.00	0.00
TR109043|c0_g2	1.00	0.00	2.00	0.00	0.00	0.00	0.00	0.00	0.00	2.00	0.00
TR67497|c0_g1	0.00	0.00	3.00	0.00	4.00	0.00	0.00	0.00	1.00	0.00	0.00
TR111924|c0_g1	0.00	0.00	0.00	1.00	0.00	0.00	1.00	0.00	0.00	0.00	0.00
TR145578|c5_g9	13.56	2.09	3.13	5.38	10.73	6.89	2.22	0.00	7.95	5.86	0.00
TR132568|c0_g1	0.00	2.00	1.00	0.00	0.00	0.00	2.00	0.00	0.00	1.00	1.00
TR128629|c0_g1	1.00	2.00	0.00	2.00	0.00	1.00	0.00	0.00	0.00	0.00	1.00
TR67749|c0_g1	0.00	0.00	0.00	0.00	0.00	0.00	0.00	0.00	0.00	0.00	0.00
TR5984|c0_g1	1.00	0.00	0.00	0.00	0.00	1.00	0.00	4.00	0.00	0.00	0.00
TR50986|c0_g1	0.00	2.00	0.00	0.00	0.00	0.00	0.00	0.00	0.00	0.00	0.00
TR6896|c2_g5	6.00	0.00	0.00	2.07	0.00	0.00	1.00	0.00	0.00	1.00	0.00
TR55053|c0_g1	1.00	1.00	3.00	0.00	3.00	0.00	0.00	0.00	0.00	2.00	0.00
TR61694|c0_g2	0.00	0.00	0.00	0.00	0.00	0.00	0.00	0.00	0.00	0.00	1.00
TR110215|c0_g1	0.00	0.00	1.00	0.00	0.00	0.00	0.00	0.00	0.00	1.00	0.00
TR30828|c0_g1	0.00	2.00	0.00	0.00	0.00	0.00	0.00	0.00	0.00	0.00	0.00
TR162887|c1_g2	14.51	20.61	52.90	92.28	37.83	34.53	16.88	49.25	9.31	12.44	68.66
TR60267|c0_g1	0.00	0.00	1.00	4.00	0.00	0.00	0.00	0.00	0.00	0.00	0.00
TR93606|c0_g1	5.00	10.00	8.00	5.00	4.00	3.00	4.00	5.00	2.00	2.00	2.00
TR89407|c0_g1	0.00	0.00	0.00	0.00	0.00	0.00	0.00	0.00	0.00	3.00	0.00
TR78424|c0_g1	0.00	0.00	0.00	3.00	0.00	0.00	0.00	0.00	0.00	0.00	0.00
TR147349|c0_g1	0.00	0.00	0.00	2.00	1.00	0.00	0.00	1.00	1.00	1.00	0.00
TR145497|c0_g1	0.00	0.00	0.00	0.00	0.00	3.00	0.00	0.00	0.00	0.00	0.00
TR9584|c0_g1	0.00	0.00	1.00	1.00	0.00	0.00	0.00	0.00	0.00	0.00	0.00
TR86693|c1_g1	0.00	0.00	0.00	2.00	0.00	0.00	0.00	0.00	0.00	0.00	1.00
TR2881|c0_g1	0.00	1.00	0.00	5.00	0.00	0.00	0.00	1.00	0.00	0.00	0.00
TR170702|c1_g1	0.91	0.00	0.00	0.00	0.73	0.00	0.00	0.00	19.02	0.00	0.00
TR165972|c0_g1	11.00	7.00	6.00	0.00	10.00	1.00	1.00	1.00	4.00	1.00	7.00
TR73673|c0_g1	1.00	2.00	0.00	2.00	1.00	0.00	0.00	0.00	0.00	0.00	0.00
TR119495|c0_g1	0.00	0.00	0.00	0.00	0.00	0.00	0.00	0.00	0.00	1.00	0.00
TR163008|c0_g2	1.00	0.00	0.00	0.00	0.00	0.00	1.00	0.00	0.00	0.00	0.00
TR71369|c0_g1	1.00	0.00	0.00	1.00	0.00	0.00	0.00	0.00	0.00	0.00	2.00
TR33027|c0_g2	0.00	2.81	0.00	0.00	0.00	0.00	0.00	0.00	0.00	1.00	0.00
TR26688|c0_g1	1.00	0.00	1.00	1.00	0.00	0.00	0.00	0.00	0.00	2.00	0.00
TR125473|c1_g1	2.00	0.00	0.00	1.00	2.00	0.00	0.00	1.00	0.00	0.00	0.00
TR90760|c0_g1	3.00	0.00	0.00	0.00	0.00	0.00	0.00	0.00	0.00	0.00	0.00
TR143585|c2_g1	2.00	4.00	1.00	7.00	4.00	3.00	0.00	2.00	2.00	1.00	2.00
TR59511|c0_g1	1.00	0.00	0.00	0.00	1.00	0.00	0.00	1.00	0.00	0.00	0.00
TR111880|c4_g1	12.00	9.00	7.00	8.00	2.00	6.00	0.00	3.00	5.00	4.00	10.00
TR139993|c1_g1	0.00	1.00	0.00	0.00	0.00	0.00	0.00	0.00	1.00	0.00	1.00
TR162199|c1_g1	0.00	0.00	0.00	1.00	0.00	0.00	0.00	0.00	0.00	0.00	0.00
TR48554|c0_g1	1.00	0.00	0.00	0.00	1.00	1.00	0.00	0.00	0.00	0.00	0.00
TR14374|c0_g1	0.00	1.00	0.00	0.00	0.00	1.00	0.00	0.00	0.00	2.00	0.00
TR99360|c1_g1	0.00	0.00	0.00	0.00	0.00	0.00	0.00	0.00	4.00	0.00	0.00
TR26344|c0_g1	0.00	1.00	0.00	1.00	0.00	0.00	0.00	0.00	1.00	0.00	0.00
TR15888|c0_g1	1.00	5.00	0.00	3.00	0.00	2.00	2.00	2.00	1.00	0.00	1.00
TR130622|c1_g2	1515.00	1030.00	1850.00	1426.00	956.00	1439.00	1239.00	1210.00	651.00	805.00	2427.00
TR117582|c0_g1	1.00	0.00	2.00	0.00	0.00	0.00	0.00	1.00	0.00	1.00	0.00
TR102765|c1_g1	0.00	6.00	8.00	11.00	3.00	3.00	3.00	62.00	9.00	17.00	41.00
TR90685|c0_g1	0.00	0.00	0.00	2.00	0.00	0.00	0.00	0.00	0.00	0.00	1.00
TR152757|c0_g1	2.00	0.00	2.00	6.00	1.00	2.00	0.00	1.00	3.00	3.00	0.00
TR46434|c0_g1	0.00	0.00	0.00	0.00	0.00	0.00	0.00	0.00	0.00	3.00	1.00
TR42345|c0_g1	0.00	0.00	1.00	0.00	0.00	1.00	0.00	0.00	2.00	0.00	0.00
TR103053|c0_g1	2.00	1.00	3.00	2.00	0.00	0.00	0.00	0.00	1.00	0.00	0.00
TR8157|c0_g1	0.00	3.00	1.00	0.00	0.00	0.00	0.00	1.00	1.00	0.00	0.00
TR93474|c0_g2	0.00	0.00	0.00	0.00	0.00	0.00	0.00	0.00	2.00	0.00	0.00
TR25596|c1_g1	0.00	0.00	0.00	0.00	0.00	0.00	4.00	0.00	0.00	0.00	0.00
TR9240|c0_g1	0.00	0.00	0.00	0.00	0.00	0.00	0.00	0.00	0.00	0.00	0.00
TR140173|c0_g1	3.00	0.00	2.00	0.00	0.00	51.00	20.00	35.00	3.00	0.00	3.00
TR97142|c0_g1	2.00	0.00	0.00	0.00	0.00	0.00	0.00	0.00	0.00	0.00	1.00
TR92773|c3_g1	12.00	19.00	0.00	128.00	0.00	51.00	30.00	58.00	13.00	10.00	94.00
TR61625|c1_g8	0.00	0.00	0.00	0.00	0.00	0.00	0.00	0.00	0.00	9.63	0.00
TR121582|c0_g2	6.00	3.00	1.00	4.00	0.00	0.00	1.00	0.00	0.00	0.00	0.00
TR112190|c0_g1	3.00	1.00	1.00	1.00	0.00	0.00	2.00	1.00	0.00	0.00	3.00
TR50274|c0_g1	1.00	0.00	0.00	1.00	0.00	0.00	0.00	0.00	0.00	0.00	0.00
TR31082|c1_g1	0.00	0.00	0.00	1.00	0.00	0.00	3.00	1.00	1.00	0.00	1.00
TR128067|c0_g1	2.00	0.00	0.00	2.00	1.00	0.00	0.00	0.00	2.00	2.00	0.00
TR90313|c0_g2	1.00	1.00	1.00	0.00	1.00	1.00	0.00	0.00	1.00	2.00	0.00
TR135207|c0_g2	0.00	0.00	2.00	0.00	0.00	2.56	2.00	0.00	0.00	0.00	6.00
TR149644|c0_g1	0.00	0.00	0.00	0.00	0.00	0.00	0.00	0.00	0.00	0.00	0.00
TR108662|c0_g1	1.50	0.00	0.00	2.85	0.00	0.00	0.00	0.00	8.00	0.00	0.00
TR158951|c1_g1	0.00	0.00	1.00	2.00	2.00	0.00	0.00	1.00	0.00	3.00	0.00
TR77469|c0_g1	0.00	0.00	0.00	0.00	0.00	0.00	0.00	0.00	1.00	2.00	0.00
TR145099|c0_g1	0.00	0.00	2.00	0.00	2.00	0.00	1.00	1.00	2.00	0.00	0.00
TR113213|c0_g1	0.00	2.00	0.00	0.00	0.00	0.00	0.00	0.00	0.00	0.00	0.00
TR53875|c0_g2	2.00	0.00	0.00	0.00	0.00	3.00	0.00	0.00	0.00	0.00	0.00
TR13565|c0_g1	0.00	0.00	0.00	0.00	2.00	0.00	0.00	0.00	0.00	0.00	0.00
TR98280|c0_g2	0.00	4.00	0.00	1.44	1.00	0.00	1.00	2.77	2.59	1.00	0.00
TR22325|c0_g1	0.00	0.00	7.00	0.00	0.00	0.00	0.00	0.00	0.00	0.00	0.00
TR108609|c0_g1	0.00	1.00	1.00	0.00	0.00	0.00	0.00	0.00	0.00	0.00	0.00
TR143163|c1_g5	0.00	0.00	0.00	1.00	4.00	0.00	0.00	0.00	0.00	0.00	0.00
TR1036|c0_g1	0.00	0.00	1.00	0.00	0.00	0.00	0.00	0.00	1.00	0.00	0.00
TR93359|c0_g1	2.00	1.00	4.00	1.00	3.00	0.00	2.00	0.00	0.00	6.00	1.00
TR44503|c0_g1	4.00	2.00	1.00	5.00	2.00	1.00	0.00	1.00	0.00	2.00	1.00
TR18575|c0_g2	0.00	0.00	1.00	0.00	2.00	0.00	0.00	0.00	0.00	0.00	0.00
TR161898|c6_g1	11.00	1.00	3.00	3.00	5.00	3.00	15.00	8.00	17.00	10.00	57.00
TR103494|c0_g1	1.00	9.00	2.00	1.00	5.00	1.00	0.00	6.00	2.00	0.00	1.00
TR145365|c0_g1	1.00	0.00	1.00	0.00	1.00	0.00	0.00	0.00	0.00	0.00	1.00
TR99487|c0_g1	0.00	1.00	0.00	2.00	0.00	0.00	0.00	3.00	0.00	0.00	0.00
TR166897|c0_g1	1.00	2.00	2.00	0.00	0.00	0.00	0.00	0.00	2.00	0.00	0.00
TR159781|c1_g1	0.00	0.00	0.00	1.00	1.00	1.00	0.00	0.00	0.00	0.00	0.00
TR7366|c0_g1	0.00	0.00	0.00	2.00	0.00	0.00	0.00	0.00	0.00	0.00	0.00
TR36879|c1_g1	0.00	2.00	0.00	0.00	0.00	0.00	1.00	0.00	0.00	0.00	0.00
TR135063|c2_g1	0.00	1.00	0.00	0.00	0.00	0.00	1.00	0.00	0.00	0.00	0.00
TR127190|c0_g1	0.00	1.00	0.00	0.00	1.00	0.00	0.00	0.00	0.00	0.00	0.00
TR21408|c0_g2	0.00	1.00	0.00	0.00	0.00	0.00	0.00	1.00	0.00	0.00	0.00
TR123186|c1_g1	6.00	1.00	6.00	4.00	5.00	4.00	0.00	2.00	1.00	3.00	4.00
TR96047|c4_g6	0.00	1.05	0.00	2.00	0.00	1.03	3.00	0.00	24.00	0.00	0.00
TR80022|c0_g1	0.00	1.00	1.00	0.00	0.00	0.00	0.00	1.00	3.00	2.00	0.00
TR167787|c0_g1	1.00	0.00	0.00	1.00	0.00	1.00	0.00	1.00	0.00	0.00	0.00
TR10445|c0_g1	5.00	3.00	3.00	0.00	0.00	2.00	2.00	2.00	0.00	0.00	3.00
TR137600|c0_g1	0.00	0.00	0.00	1.00	3.00	0.00	0.00	0.00	0.00	0.00	0.00
TR138478|c0_g1	0.00	0.00	9.00	1.00	2.00	0.00	0.00	0.00	6.00	6.00	1.00
TR136512|c2_g4	0.00	0.00	2.00	7.00	0.00	0.00	2.00	4.00	0.00	0.00	6.00
TR85906|c0_g1	0.00	1.00	0.00	0.00	0.00	0.00	0.00	0.00	0.00	0.00	0.00
TR94739|c0_g1	1.00	0.00	0.00	0.00	2.00	0.00	0.00	0.00	0.00	0.00	0.00
TR138777|c0_g1	1.00	4.00	0.00	1.00	0.00	0.00	0.00	0.00	0.00	0.00	0.00
TR115785|c0_g1	0.00	1.00	0.00	2.00	1.00	0.00	0.00	0.00	0.00	0.00	0.00
TR116519|c0_g1	0.00	1.00	0.00	0.00	1.00	0.00	0.00	0.00	0.00	0.00	0.00
TR82265|c0_g1	0.00	0.00	0.00	1.00	4.00	0.00	0.00	0.00	3.00	0.00	1.00
TR120659|c1_g2	0.00	2.00	2.00	0.00	0.00	0.00	0.00	2.00	2.00	0.00	0.00
TR23598|c0_g1	0.00	1.00	0.00	0.00	0.00	0.00	0.00	0.00	0.00	0.00	0.00
TR156664|c2_g1	168.00	114.00	146.00	65.00	113.00	135.00	201.00	191.00	259.00	260.00	101.00
TR138296|c3_g2	2.00	1.00	1.00	3.00	1.00	0.00	2.00	3.00	0.00	0.00	0.00
TR146369|c0_g1	0.00	1.00	1.00	3.00	0.00	1.00	0.00	1.00	1.00	1.00	0.00
TR83290|c2_g1	3.00	2.00	1.00	13.00	4.00	5.00	2.00	7.00	0.00	1.00	11.00
TR48904|c0_g1	2.00	1.00	0.00	2.00	1.00	0.00	0.00	1.00	1.00	0.00	3.00
TR150161|c0_g1	0.00	0.00	0.00	0.00	3.75	1.29	0.00	1.75	0.00	7.53	0.00
TR93964|c0_g1	0.00	0.00	0.00	0.00	0.00	1.00	0.00	0.00	0.00	0.00	0.00
TR167803|c0_g1	2.00	1.00	4.00	1.00	1.00	1.00	0.00	0.00	0.00	0.00	0.00
TR128669|c0_g3	0.00	0.00	4.00	2.00	0.00	0.00	0.00	0.00	0.00	0.00	0.00
TR627|c1_g1	4.00	0.00	6.00	16.00	0.00	1.00	8.00	3.00	3.00	4.00	5.00
TR125210|c1_g5	0.00	22.75	12.17	4.53	3.53	15.45	7.97	0.00	24.93	1.88	0.00
TR125470|c0_g1	0.00	0.00	0.00	0.00	0.00	0.00	0.00	0.00	0.00	0.00	0.00
TR102170|c0_g1	1.00	0.00	1.00	0.00	0.00	0.00	0.00	0.00	0.00	1.00	1.00
TR70491|c3_g1	4.00	1.00	7.00	14.00	23.00	2.00	1.00	5.00	4.00	4.00	1.00
TR81296|c0_g1	1.00	11.00	2.00	3.00	0.00	5.00	2.00	0.00	1.00	4.00	0.00
TR121|c8_g1	0.00	0.00	0.00	0.00	0.00	4.00	5.00	3.00	0.00	1.00	10.00
TR5703|c0_g4	764.83	1093.78	911.24	763.49	539.90	2277.03	1230.00	1749.60	926.00	780.35	929.00
TR59361|c0_g1	0.00	1.00	1.00	0.00	0.00	0.00	0.00	0.00	0.00	0.00	0.00
TR32342|c0_g1	0.00	0.00	0.00	0.00	1.00	0.00	0.00	1.00	0.00	0.00	0.00
TR21433|c0_g1	0.00	1.00	0.00	0.00	0.00	0.00	0.00	0.00	2.00	0.00	0.00
TR124270|c0_g3	10.00	14.00	15.00	4.00	3.00	8.00	8.00	8.00	5.00	2.00	6.00
TR43314|c2_g2	0.00	0.00	0.00	0.00	0.00	0.00	5.00	2.00	0.00	0.00	0.00
TR17207|c1_g6	0.00	2.00	0.00	0.00	0.00	0.00	0.00	0.00	0.00	0.00	0.00
TR54107|c3_g2	2.00	0.00	0.00	0.00	0.00	0.00	4.00	0.00	2.00	0.00	0.00
TR78648|c1_g1	0.00	0.00	0.00	0.00	0.00	0.00	0.00	4.00	0.00	0.00	3.00
TR5180|c0_g1	0.00	0.00	0.00	1.00	0.00	0.00	0.00	0.00	0.00	0.00	0.00
TR27394|c0_g1	1.00	0.00	0.00	0.00	0.00	0.00	0.00	0.00	0.00	0.00	0.00
TR13132|c2_g3	0.00	0.00	0.00	0.00	0.00	0.00	0.00	0.00	0.00	0.00	0.00
TR28351|c1_g1	0.00	0.00	2.00	0.00	5.00	1.00	0.00	0.00	0.00	0.00	0.00
TR140626|c0_g1	127.00	79.00	83.00	40.00	62.00	36.00	32.00	30.00	70.00	54.00	56.00
TR135660|c0_g1	9.00	8.00	16.04	9.00	12.00	48.00	13.00	19.00	13.00	20.00	4.00
TR94342|c1_g1	1.00	0.00	0.00	0.00	0.00	1.00	0.00	0.00	0.00	2.00	0.00
TR63497|c0_g1	2.00	0.00	0.00	2.00	1.00	6.00	0.00	0.00	0.00	0.00	0.00
TR131064|c0_g1	0.00	0.00	0.00	1.00	2.00	0.00	0.00	0.00	0.00	3.00	0.00
TR65333|c0_g1	0.00	0.00	0.00	0.00	0.00	0.00	0.00	0.00	0.00	0.00	0.00
TR64734|c0_g1	1.00	2.00	0.00	2.00	0.00	3.00	2.00	0.00	1.34	0.00	2.54
TR156188|c0_g1	0.00	0.00	0.00	0.00	2.00	0.00	0.00	0.00	0.00	0.00	0.00
TR58041|c0_g1	1.00	2.00	0.00	4.00	1.00	0.00	0.00	0.00	0.00	0.00	0.00
TR122793|c0_g1	0.00	1.00	0.00	0.00	0.00	0.00	0.00	0.00	0.00	0.00	0.00
TR154464|c0_g1	0.00	0.00	0.00	1.00	0.00	0.00	0.00	1.00	0.00	1.00	0.00
TR7778|c0_g1	0.00	0.00	0.00	0.00	0.00	1.00	0.00	0.00	0.00	0.00	0.00
TR164704|c0_g1	2.00	3.00	0.00	0.00	0.00	0.00	0.00	0.00	0.00	0.00	0.00
TR160634|c1_g1	2.00	7.00	5.00	4.00	9.00	4.00	5.00	8.00	3.00	2.00	4.00
TR110640|c0_g1	0.00	0.00	0.00	0.00	3.00	1.00	0.00	0.00	0.00	0.00	2.00
TR5938|c0_g1	0.00	1.00	0.00	1.00	1.00	0.00	0.00	2.00	0.00	0.00	0.00
TR127955|c0_g1	0.00	0.00	0.00	0.00	0.00	1.00	3.00	1.00	0.00	0.00	1.00
TR106731|c0_g1	0.00	1.00	1.00	0.00	1.00	0.00	1.00	0.00	1.00	0.00	0.00
TR143877|c0_g1	1.00	0.00	0.00	0.00	0.00	0.00	1.00	0.00	0.00	0.00	0.00
TR129367|c0_g1	0.00	0.00	0.00	0.00	0.00	0.00	1.00	0.00	3.00	0.00	0.00
TR86275|c0_g1	0.00	0.00	0.00	0.00	1.00	0.00	0.00	0.00	0.00	5.00	0.00
TR17265|c1_g1	0.00	0.00	0.00	0.00	2.00	0.00	0.00	0.00	0.00	1.00	0.00
TR103140|c1_g3	0.00	0.00	0.00	0.00	2.00	0.00	0.00	2.00	0.00	0.00	0.00
TR49417|c0_g2	4.00	0.00	0.00	1.00	1.00	2.00	0.00	1.00	3.00	0.00	4.00
TR69677|c0_g1	2.00	1.00	2.00	3.00	2.00	0.00	1.00	0.00	6.00	6.00	0.00
TR36678|c0_g1	0.00	0.00	0.00	4.00	0.00	0.00	0.00	0.00	0.00	0.00	0.00
TR13041|c0_g1	1.00	0.00	2.00	3.00	1.00	1.00	0.00	0.00	0.00	0.00	0.00
TR109150|c0_g1	0.00	0.00	0.00	1.00	2.00	5.00	0.00	1.00	0.00	0.00	0.00
TR76085|c0_g1	2.00	0.00	0.00	0.00	0.00	1.00	1.00	0.00	2.00	0.00	0.00
TR74437|c0_g2	0.00	0.00	0.00	0.00	1.00	0.00	0.00	2.00	0.00	0.00	0.00
TR157515|c0_g2	0.00	0.00	0.00	0.00	0.00	0.00	0.00	0.00	1.00	0.00	0.00
TR170250|c0_g1	0.00	2.00	0.00	0.00	0.00	0.00	0.00	0.00	0.00	0.00	0.00
TR138076|c0_g3	0.00	0.00	0.00	0.00	0.00	0.00	0.00	0.00	0.00	3.20	0.00
TR152949|c4_g2	5.00	5.00	3.00	6.00	1.00	9.00	2.00	3.00	4.00	4.00	15.00
TR83908|c0_g1	0.00	0.00	0.00	0.00	0.00	0.00	0.00	2.00	0.00	0.00	0.00
TR150180|c0_g1	1.00	0.00	0.00	0.00	0.00	0.00	0.00	0.00	0.00	0.00	0.00
TR170336|c0_g1	8.00	26.00	15.00	40.00	12.00	66.00	39.00	30.00	11.00	14.00	34.00
TR127618|c0_g1	3024.00	3147.00	2936.00	2366.00	2071.00	3182.00	3616.00	3197.00	1921.00	2784.00	3164.00
TR103934|c0_g1	1.00	0.00	0.00	0.00	1.00	0.00	0.00	0.00	0.00	0.00	0.00
TR130028|c0_g1	4.00	4.00	4.00	0.00	8.00	1.00	2.00	1.00	0.00	5.00	0.00
TR4042|c0_g1	0.00	0.00	0.00	0.00	0.00	1.00	4.00	1.00	0.00	3.00	0.00
TR124032|c0_g1	1.00	1.00	0.00	1.00	1.00	0.00	0.00	0.00	0.00	0.00	0.00
TR10397|c2_g1	1.00	0.00	0.00	0.00	0.00	0.00	0.00	0.00	0.00	0.00	0.00
TR64098|c0_g1	1.00	1.00	8.00	2.00	2.00	0.00	6.00	2.00	0.00	0.00	1.00
TR86362|c0_g1	0.00	1.00	1.00	0.00	2.00	0.00	0.00	0.00	2.00	0.00	0.00
TR27333|c1_g1	33.00	3.00	8.00	2.00	19.00	3.00	7.00	6.00	24.00	29.00	0.00
TR124487|c0_g1	0.00	1.00	0.00	0.00	0.00	0.00	0.00	2.00	0.00	0.00	0.00
TR41991|c0_g1	3.00	11.00	0.00	14.00	1.00	1.00	26.00	7.00	2.00	6.00	3.00
TR154138|c0_g1	3.00	0.00	3.00	0.00	0.00	0.00	1.00	0.00	0.00	0.00	0.00
TR83507|c0_g1	0.00	0.00	0.00	0.00	0.00	0.00	0.00	0.00	0.00	1.00	0.00
TR7425|c0_g1	0.00	0.00	0.00	0.00	0.00	2.00	1.00	0.00	0.00	0.00	0.00
TR135631|c0_g1	1.00	0.00	0.00	1.00	2.00	0.00	0.00	0.00	5.00	1.00	0.00
TR124085|c2_g1	3.00	6.00	11.00	11.00	29.00	15.00	16.00	16.00	10.00	1.00	22.00
TR12075|c0_g1	1.00	0.00	0.00	4.00	0.00	0.00	0.00	0.00	0.00	0.00	0.00
TR33683|c0_g1	1.00	0.00	0.00	0.61	0.00	0.00	0.00	1.00	1.00	0.00	1.00
TR125779|c0_g1	3.00	4.00	16.00	14.00	7.00	2.00	2.00	2.00	5.00	24.00	4.00
TR89716|c0_g1	1.00	4.00	4.00	3.00	4.00	4.00	2.00	1.00	0.00	2.00	2.00
TR34144|c1_g2	236.00	165.00	184.00	142.00	204.00	356.00	289.00	386.00	451.00	223.00	108.00
TR145437|c0_g1	0.00	0.00	1.00	1.00	0.00	0.00	0.00	0.00	1.00	0.00	0.00
TR121800|c0_g2	0.00	0.00	0.00	0.00	0.00	3.00	0.00	0.00	1.00	0.00	0.00
TR58063|c0_g1	1.00	0.00	3.00	1.00	0.00	0.00	0.00	0.00	0.00	0.00	0.00
TR76027|c0_g1	0.00	1.00	0.00	0.00	2.00	0.00	0.00	0.00	0.00	0.00	0.00
TR133536|c0_g1	0.00	0.00	0.00	1.00	0.00	0.00	1.00	0.00	0.00	0.00	3.00
TR122483|c1_g1	0.00	0.00	0.00	4.00	0.00	0.00	0.00	0.00	0.00	2.00	0.00
TR171931|c3_g9	3.00	0.00	2.00	2.00	1.00	0.00	0.00	0.00	1.00	0.00	0.00
TR146761|c0_g1	0.00	1.00	3.00	0.00	0.00	1.00	0.00	1.00	0.00	1.00	0.00
TR117026|c0_g1	0.00	0.00	0.00	0.00	0.00	1.00	0.00	0.00	0.00	0.00	1.00
TR49538|c4_g1	0.00	0.00	0.00	0.00	0.00	0.00	0.00	0.00	0.00	0.00	0.00
TR171502|c0_g1	0.00	1.00	1.00	0.00	0.00	0.00	0.00	1.00	0.00	1.00	0.00
TR93781|c0_g1	3.00	0.00	0.00	0.00	0.00	0.00	0.00	0.00	0.00	0.00	0.00
TR2899|c0_g1	0.00	0.00	2.00	1.00	0.00	0.00	0.00	0.00	0.00	1.00	0.00
TR29773|c0_g1	7.00	6.00	15.00	13.00	2.00	1.00	0.00	2.00	1.00	0.00	6.00
TR48338|c1_g1	0.00	0.00	5.00	0.00	0.00	0.00	0.00	0.00	0.00	0.00	0.00
TR131773|c2_g1	1.21	3.00	0.00	0.00	4.00	0.00	0.00	0.00	0.00	0.00	0.00
TR140517|c0_g2	0.00	4.06	0.00	0.00	1.09	1.06	1.01	1.03	1.07	0.00	1.04
TR137433|c1_g1	0.00	1.00	0.00	3.00	3.00	3.00	0.00	0.00	2.00	1.00	3.00
TR127959|c0_g1	0.00	0.00	0.00	0.00	0.00	0.00	0.00	0.00	0.00	0.00	0.00
TR97945|c0_g1	0.00	0.00	1.00	0.00	0.00	0.00	0.00	0.00	0.00	0.00	0.00
TR69653|c1_g1	0.00	0.00	0.00	0.00	0.00	0.00	0.00	0.00	0.00	1.00	0.00
TR10083|c0_g1	0.00	1.00	1.00	0.00	2.00	1.00	0.00	0.00	1.00	1.00	0.00
TR50335|c0_g1	1.00	0.00	0.00	0.00	3.00	0.00	1.00	1.00	0.00	0.00	0.00
TR48555|c0_g1	0.00	0.00	2.00	0.00	5.00	0.00	0.00	0.00	1.00	0.00	0.00
TR62497|c0_g1	0.00	0.00	0.00	3.00	0.00	0.00	0.00	0.00	0.00	4.00	0.00
TR21185|c0_g1	1.00	1.00	0.00	2.00	0.00	0.00	0.00	1.00	0.00	0.00	1.00
TR8284|c0_g1	0.00	0.00	0.00	1.00	0.00	0.00	5.00	0.00	0.00	0.00	0.00
TR69588|c0_g1	2357.00	2958.00	2330.00	1335.00	2263.00	1603.00	460.00	1149.00	1488.00	521.00	1128.00
TR132827|c0_g1	0.00	0.00	0.00	1.00	0.00	0.00	0.00	1.00	0.00	0.00	0.00
TR71924|c0_g1	0.00	3.00	0.00	0.00	0.00	1.00	0.00	0.00	0.00	0.00	2.00
TR95095|c0_g1	0.00	0.00	0.00	0.00	3.00	1.00	0.00	0.00	2.00	0.00	0.00
[truncated: 236,750 more rows]
