# Supplementary material for: The White-Nose Syndrome Transcriptome: Activation of Anti-fungal Host Responses in Wing Tissue of Hibernating Little Brown Myotis
Source: PLoS Pathog. 2015 Oct 1;11(10):e1005168. doi: 10.1371/journal.ppat.1005168 (PMC4591128; doi:10.1371/journal.ppat.1005168)
Supplement: S2 Dataset — (ZIP) [file ppat.1005168.s013.zip › Trinity_genes.TMM.fpkm.matrix]

	SSD011WING	SSD064WING	SSD075WING	SSD090WING	SSD114WING	KYMYLU06W	KYMYLU07W	KYMYLU11W	KYMYLU19W	KYMYLU23W	KYMYLU39W
TR47704|c1_g7	0.000	0.000	0.000	0.000	0.556	0.000	0.000	0.000	0.000	0.000	2.756
TR132339|c0_g1	1.317	0.000	0.000	0.000	0.000	0.000	0.000	0.000	0.000	1.624	0.000
TR102963|c4_g2	0.000	5.166	0.000	2.517	0.000	0.000	11.368	0.000	2.822	0.000	0.000
TR70624|c0_g1	0.000	1.413	0.000	0.535	0.000	0.000	0.000	0.683	0.000	0.000	0.000
TR79814|c0_g1	0.000	2.098	0.000	0.779	0.000	0.000	4.123	0.000	1.190	0.000	0.000
TR43105|c0_g2	0.000	0.000	0.000	0.732	0.000	0.000	0.000	0.000	0.912	0.000	0.000
TR42524|c0_g1	0.000	0.000	0.000	0.181	0.097	2.732	0.904	0.101	0.000	0.000	0.000
TR122827|c0_g2	127.691	188.522	82.973	66.787	80.827	149.985	130.289	123.324	191.246	86.212	52.279
TR61885|c5_g4	0.361	2.520	0.568	0.315	0.855	0.158	1.464	1.276	0.749	0.210	0.846
TR57908|c0_g1	0.000	0.000	0.298	1.007	0.282	0.000	1.453	0.000	0.585	0.000	0.000
TR97730|c1_g2	0.000	0.000	0.077	3.737	0.000	0.000	0.000	0.000	0.077	0.000	0.000
TR113682|c0_g1	0.000	2.182	0.000	0.000	0.000	0.000	0.000	2.138	0.000	0.000	0.000
TR64272|c0_g1	0.000	1.023	0.000	0.881	0.000	0.000	0.000	0.000	0.000	0.000	0.595
TR148094|c0_g1	0.000	0.000	0.000	0.000	0.000	0.000	0.000	2.407	0.000	0.000	0.000
TR88231|c0_g1	0.000	0.000	0.000	0.000	0.000	0.000	0.000	0.000	2.083	0.000	0.000
TR83912|c0_g1	0.439	1.012	0.000	3.493	0.864	0.000	0.000	0.481	0.000	0.000	0.000
TR66945|c0_g1	0.000	0.306	0.000	0.236	0.000	0.000	0.269	0.000	0.278	1.027	0.000
TR141997|c0_g1	0.000	0.000	0.000	0.000	0.000	0.000	1.938	0.000	0.000	0.000	0.721
TR131680|c0_g2	0.000	0.000	0.000	0.000	2.257	0.000	0.000	0.000	0.000	0.000	0.000
TR8207|c0_g1	0.000	0.000	0.000	0.968	0.000	0.000	0.000	0.000	0.000	0.000	0.000
TR121076|c0_g1	0.878	0.348	0.000	0.000	0.000	0.000	0.614	0.325	0.154	0.199	0.000
TR9555|c0_g3	0.000	0.000	0.000	0.000	0.000	0.000	0.581	0.000	0.585	0.000	0.000
TR11821|c2_g1	0.185	0.295	0.000	0.299	0.000	0.767	0.592	0.761	0.336	1.875	1.647
TR10753|c0_g2	0.000	0.000	0.000	2.053	0.000	0.000	0.000	0.000	0.000	0.000	2.848
TR88828|c0_g2	0.254	0.875	0.809	0.000	0.000	0.000	0.000	0.000	0.000	0.000	0.000
TR77405|c0_g2	0.000	0.000	0.000	0.000	0.000	0.000	0.000	0.000	0.000	0.670	0.000
TR70125|c0_g1	0.000	0.000	0.000	1.196	0.750	0.189	0.000	0.201	0.000	0.241	0.229
TR59508|c1_g1	0.293	0.000	0.000	0.267	0.000	0.000	0.614	0.325	0.000	0.000	1.075
TR20129|c0_g4	2.888	0.812	3.437	1.196	0.000	0.000	0.000	0.000	0.000	0.000	0.000
TR25504|c0_g1	0.341	0.000	0.000	0.000	0.344	0.000	0.000	0.000	0.000	0.450	0.412
TR160111|c0_g2	0.000	0.000	0.000	0.488	0.000	0.000	0.000	0.000	0.000	0.000	0.000
TR142407|c1_g2	1.073	0.000	0.000	0.000	0.000	0.000	0.614	1.175	0.000	0.524	0.000
TR128031|c4_g2	0.000	0.000	0.000	0.000	0.000	1.124	0.000	0.000	0.000	0.000	0.000
TR157644|c0_g1	0.000	0.000	0.000	0.000	0.000	0.000	0.000	1.478	0.710	0.000	0.000
TR30705|c1_g1	0.000	0.000	0.000	0.873	0.000	0.000	0.000	0.000	0.000	0.932	0.000
TR113835|c0_g1	0.000	0.000	0.000	0.000	0.000	0.777	0.807	0.000	0.000	0.000	0.000
TR51853|c0_g1	1.054	0.559	0.520	0.267	0.291	0.483	0.000	0.213	0.106	0.126	0.000
TR48793|c0_g1	0.849	0.000	0.000	0.724	0.000	0.000	0.000	0.940	0.000	0.000	0.000
TR103659|c2_g2	2.722	1.434	1.800	2.934	1.490	3.372	2.164	1.780	1.564	0.744	3.328
TR85159|c0_g1	0.000	0.780	0.000	0.000	0.000	1.397	0.000	0.000	0.000	0.000	0.000
TR14041|c0_g1	0.000	0.611	0.838	0.236	0.000	0.000	0.000	0.291	0.557	0.000	0.000
TR105835|c3_g2	1.024	0.000	0.000	0.000	0.000	0.000	0.000	0.560	0.000	0.807	0.000
TR79335|c0_g2	0.000	0.000	0.000	0.000	0.000	0.000	0.000	0.000	0.806	0.000	0.000
TR16513|c0_g1	0.000	0.000	0.279	0.590	0.785	0.000	0.129	0.000	0.681	0.849	0.000
TR79964|c4_g1	0.429	0.127	0.231	0.102	0.000	1.944	0.893	0.235	0.000	0.000	0.526
TR123998|c0_g1	0.000	2.319	0.000	0.000	0.000	0.000	0.000	0.000	0.710	0.000	0.000
TR92796|c0_g1	0.000	0.000	1.454	0.000	0.459	0.000	0.484	0.000	0.000	1.791	0.000
TR45456|c0_g2	0.566	0.000	0.597	0.999	0.000	0.000	0.000	0.000	0.000	0.000	1.006
TR46020|c0_g1	0.595	0.000	0.000	0.000	1.164	0.000	0.635	0.000	0.000	0.000	0.000
TR45930|c0_g1	0.000	0.000	1.069	0.889	0.000	0.000	0.000	0.000	0.000	1.320	0.000
TR130312|c0_g1	0.000	0.000	1.049	3.485	0.000	0.000	0.000	0.000	0.000	0.000	0.000
TR110604|c1_g1	0.546	0.000	0.443	0.629	0.414	0.000	0.431	0.000	0.585	1.634	0.332
TR60227|c0_g2	0.000	0.000	0.000	0.000	0.000	0.000	0.000	0.000	0.000	0.000	1.544
TR157745|c0_g1	0.000	0.000	0.000	0.000	0.000	0.000	0.000	0.638	0.000	1.477	0.000
TR150049|c0_g1	0.176	0.200	0.183	0.629	1.049	0.000	0.183	0.000	0.182	0.461	0.000
TR72180|c0_g1	0.683	0.358	0.751	2.360	4.409	0.305	0.872	0.459	0.893	0.084	0.149
TR134085|c2_g1	0.000	0.000	0.000	0.000	0.000	1.345	0.000	0.000	0.000	0.000	0.000
TR36167|c0_g1	0.000	0.000	0.000	0.000	0.000	0.000	0.807	0.000	0.000	0.000	0.904
TR114089|c1_g1	0.000	0.000	0.000	13.310	0.000	0.000	0.000	0.000	0.000	0.576	0.000
TR86516|c0_g1	0.000	0.675	0.606	2.030	0.000	0.000	0.000	0.000	0.000	0.000	0.000
TR35814|c0_g1	0.000	1.149	0.000	0.000	0.000	0.000	0.527	0.000	0.528	0.000	0.000
TR85817|c0_g2	0.000	0.000	0.000	0.000	0.000	0.861	0.000	1.858	0.000	0.000	0.000
TR151980|c0_g1	0.000	0.000	2.185	0.000	0.000	0.000	0.000	0.000	0.000	0.000	0.000
TR104516|c0_g1	0.000	0.000	0.000	0.574	0.644	0.000	0.000	0.739	2.812	0.838	0.000
TR107191|c0_g2	0.263	0.306	0.000	0.236	0.000	0.525	0.538	1.478	0.278	1.027	0.949
TR79327|c0_g1	0.000	0.000	0.000	0.000	0.265	0.000	0.269	0.291	0.000	1.372	0.000
TR61448|c0_g2	0.527	0.970	0.385	0.543	0.238	0.000	0.000	0.000	0.000	0.000	0.000
TR37130|c1_g2	0.000	0.000	0.000	0.000	0.670	0.000	0.743	0.000	0.000	0.000	0.000
TR8935|c3_g1	17.825	38.048	33.251	17.149	71.154	80.823	26.482	49.892	44.743	39.214	11.105
TR125123|c0_g1	0.527	0.611	0.000	1.188	1.049	0.263	1.647	0.000	0.278	0.346	0.949
TR5229|c0_g1	0.185	0.000	0.000	0.519	0.670	0.935	0.678	0.201	0.489	0.126	0.915
TR149766|c1_g3	0.000	6.832	0.000	0.000	0.000	0.000	0.000	0.000	0.000	0.000	0.000
TR51229|c0_g1	0.371	0.000	0.789	0.330	0.000	0.378	0.000	0.000	0.000	0.000	0.446
TR167413|c0_g2	0.732	0.590	0.000	0.000	1.085	0.000	0.000	0.000	0.259	0.000	0.000
TR167025|c0_g2	0.000	0.000	0.000	0.000	0.000	0.000	0.000	0.000	0.000	0.000	0.000
TR139023|c3_g1	0.000	0.000	0.000	1.841	0.661	0.735	0.000	0.728	1.411	0.000	0.400
TR159617|c0_g1	0.000	0.000	0.347	0.291	0.000	0.000	0.000	0.358	0.000	0.000	0.389
TR43290|c0_g1	0.722	1.581	2.022	1.149	0.529	0.830	0.431	2.138	0.000	0.555	1.144
TR139124|c0_g1	1.288	0.000	0.000	0.559	0.000	1.334	0.000	0.716	0.000	0.000	0.000
TR73735|c1_g1	0.146	0.169	0.472	0.401	0.291	0.000	0.000	0.157	0.461	2.106	0.000
TR14622|c0_g1	0.000	0.000	0.000	0.000	0.000	0.000	0.000	1.366	0.000	0.000	0.000
TR145336|c0_g1	0.341	0.000	0.732	1.235	1.032	0.000	0.000	0.000	0.000	1.351	0.000
TR89012|c0_g1	2.498	0.000	0.000	3.123	0.000	0.000	0.000	0.000	0.000	0.000	0.000
TR150462|c0_g1	0.341	0.791	0.549	0.307	0.000	0.336	0.355	0.179	0.182	0.220	0.000
TR87931|c1_g2	15.513	15.613	0.924	12.311	5.212	2.753	2.928	5.261	26.134	0.000	73.552
TR87231|c3_g2	89.202	84.024	40.240	33.213	28.765	34.533	36.407	50.765	105.053	63.257	6.588
TR70845|c0_g1	0.000	0.000	0.000	0.000	0.000	0.336	0.172	0.179	0.173	0.660	1.613
TR129001|c0_g1	1.102	2.003	1.155	0.055	0.344	1.292	1.572	0.123	1.430	0.943	0.343
TR46151|c0_g1	14.615	14.559	19.648	10.565	5.441	12.029	6.405	6.784	9.732	9.251	4.403
TR33710|c3_g1	0.000	0.000	0.722	0.000	0.000	0.000	0.000	0.000	0.365	0.000	0.000
TR29006|c0_g1	0.000	0.000	0.000	1.038	0.000	0.000	0.000	0.000	3.973	0.000	0.000
TR154337|c1_g1	0.741	0.432	0.000	0.330	0.000	0.000	0.000	0.000	0.000	0.482	0.000
TR168661|c0_g1	0.000	0.000	0.847	0.000	0.000	0.000	0.883	0.000	0.000	0.000	0.000
TR91509|c3_g1	0.293	0.770	0.077	0.142	3.227	1.345	0.990	0.873	1.392	0.293	0.355
TR38172|c0_g1	85.992	69.180	39.046	75.024	62.494	93.504	70.274	93.257	67.968	114.519	58.192
TR18306|c0_g1	0.000	0.738	0.000	0.000	0.000	0.000	0.000	0.716	0.000	0.000	0.000
TR98474|c1_g2	0.000	0.000	0.000	1.156	0.000	0.000	0.000	0.000	0.000	0.000	0.000
TR73637|c1_g3	10.186	19.462	9.935	18.172	11.569	21.411	20.077	17.597	23.014	11.482	17.533
TR142874|c0_g1	0.000	0.000	0.000	0.000	0.000	1.523	0.000	0.000	0.000	0.000	0.000
TR167314|c2_g1	0.000	0.306	0.279	0.472	0.520	0.000	0.269	0.000	0.278	0.000	0.000
TR114482|c0_g1	0.000	0.000	0.193	0.818	0.899	0.357	0.560	0.190	0.374	0.000	0.217
TR3578|c0_g1	0.000	0.000	0.000	1.156	0.000	0.000	0.000	0.739	0.000	0.000	0.789
TR85949|c0_g1	0.000	0.928	0.000	0.700	0.000	1.681	0.000	0.000	0.864	0.000	0.000
TR138296|c0_g1	0.000	0.000	0.000	0.000	0.000	0.000	0.000	0.000	0.000	2.200	0.000
TR107879|c0_g1	13.542	5.535	9.145	5.459	6.173	6.115	5.619	6.616	5.643	6.862	4.483
TR101708|c1_g1	0.322	0.000	0.520	1.172	0.811	0.000	0.334	0.000	0.173	1.268	0.194
TR154458|c0_g2	0.000	0.000	0.000	0.000	0.000	0.000	0.000	0.000	0.000	0.000	0.000
TR82243|c0_g1	0.000	0.000	0.000	0.000	0.000	0.861	0.000	0.000	0.000	0.000	1.944
TR80001|c0_g2	0.273	0.000	0.000	0.000	0.000	0.000	0.280	0.593	0.288	0.000	0.652
TR145636|c0_g1	0.683	0.611	1.800	0.283	2.584	1.565	0.549	1.590	1.728	0.325	0.743
TR142488|c0_g1	2.049	0.000	0.000	0.000	0.000	0.000	0.000	0.000	0.000	0.000	0.000
TR111229|c0_g1	0.000	0.000	0.000	0.606	0.679	0.000	0.000	0.000	0.000	0.000	0.000
TR64041|c2_g3	0.088	0.622	0.578	0.000	1.261	9.760	1.270	1.332	1.574	4.578	0.320
TR71930|c0_g5	81.095	81.483	112.498	70.776	97.873	62.154	94.248	68.698	82.374	61.529	107.280
TR73338|c0_g1	0.000	0.000	0.424	0.000	0.794	3.299	0.420	0.896	0.432	0.524	0.480
TR35638|c0_g1	0.000	0.000	0.000	0.275	0.000	0.000	0.000	0.000	0.000	0.000	0.366
TR128099|c0_g2	3.649	4.386	9.492	6.152	0.714	6.314	3.811	5.228	8.417	5.291	5.707
TR58664|c0_g1	0.449	0.264	0.000	0.000	0.000	0.000	0.237	0.985	0.240	0.000	0.274
TR111907|c3_g1	0.000	0.000	0.173	1.117	0.000	1.135	0.312	1.500	0.163	1.027	5.009
TR11481|c0_g1	0.000	0.000	0.472	1.188	0.441	0.000	0.000	0.493	0.000	1.152	1.075
TR6684|c0_g1	0.000	0.000	0.520	0.000	0.000	0.000	0.000	0.000	0.528	0.639	0.000
TR58520|c0_g1	0.000	0.000	1.377	0.000	0.000	0.000	0.000	0.000	0.000	1.708	0.000
TR119487|c1_g3	9.327	5.482	5.959	7.654	5.979	5.495	10.184	8.631	12.025	6.925	4.746
TR84215|c0_g1	0.000	2.962	0.337	0.000	0.000	0.000	0.000	0.000	0.000	0.000	0.000
TR74880|c0_g1	0.000	0.000	0.000	0.000	0.000	0.000	0.000	0.000	0.000	1.760	0.000
TR155022|c0_g1	1.512	0.000	0.000	0.000	0.000	0.000	1.604	0.000	0.000	0.000	0.000
TR13915|c0_g1	1.707	0.000	0.000	0.000	0.811	0.000	0.000	2.843	0.000	0.000	0.000
TR162868|c11_g4	0.000	0.000	0.000	0.000	0.000	0.000	0.000	0.000	0.000	0.000	0.000
TR119885|c0_g1	0.000	0.000	0.000	1.471	0.000	0.000	0.000	0.627	0.000	0.000	0.663
TR104832|c0_g1	2.156	0.000	0.000	0.920	0.511	0.840	0.700	0.000	0.883	0.880	0.606
TR137735|c0_g1	1.132	1.581	4.833	1.817	3.166	2.280	0.646	0.672	0.873	0.409	0.503
TR116954|c0_g1	0.000	0.000	0.443	0.000	0.000	0.872	0.893	0.000	0.902	0.000	0.000
TR96382|c0_g1	0.283	0.664	1.762	0.519	1.076	0.777	0.291	0.078	0.518	0.000	0.435
TR73500|c0_g1	0.693	0.000	0.712	0.000	0.670	0.000	0.000	0.772	0.000	0.000	0.000
TR85970|c0_g1	0.000	0.000	0.000	0.000	0.000	0.000	0.000	2.955	0.000	0.000	1.533
TR36307|c0_g2	0.000	0.000	0.000	1.211	0.000	0.000	0.000	0.000	0.000	0.000	0.000
TR151712|c0_g1	0.000	0.000	0.000	0.000	0.000	0.000	0.000	0.000	0.864	2.053	0.000
TR146179|c0_g1	0.000	0.000	3.032	0.000	0.000	0.000	0.000	0.000	0.000	0.000	0.000
TR164413|c0_g1	0.000	0.000	0.000	0.000	0.000	1.208	0.000	5.160	0.000	0.000	0.000
TR147594|c1_g1	2.576	2.467	1.877	1.251	1.508	0.746	3.068	1.343	9.156	5.741	2.562
TR135371|c0_g1	0.000	1.581	0.000	0.000	0.000	0.000	0.000	0.000	0.000	0.000	0.000
TR102320|c1_g1	0.781	0.000	0.000	0.000	0.000	0.000	0.000	0.000	0.835	1.980	0.000
TR96317|c0_g1	0.000	0.000	0.000	0.000	0.000	1.030	1.055	0.000	0.000	0.000	0.000
TR94748|c0_g1	0.000	0.000	0.655	0.000	0.309	0.000	0.000	0.000	0.000	0.796	0.366
TR108046|c0_g1	0.000	0.000	0.000	0.000	0.891	0.977	0.000	0.000	0.000	0.000	0.000
TR103703|c0_g1	102.851	80.903	59.359	88.845	17.592	5.957	45.364	51.548	12.630	41.005	19.683
TR142631|c3_g2	5.200	3.753	4.168	2.706	5.317	9.434	9.301	14.149	14.098	21.718	1.716
TR95037|c0_g1	0.000	0.000	0.000	0.000	0.000	0.000	0.000	1.623	0.000	0.000	0.000
TR72666|c1_g1	0.000	0.295	0.818	0.118	0.256	0.126	0.388	0.134	0.537	0.335	0.000
TR46436|c0_g1	0.000	0.000	0.000	0.000	0.000	0.000	0.000	0.000	0.000	0.000	4.369
TR79802|c0_g1	0.546	0.907	3.793	1.770	1.376	0.000	0.797	0.470	0.000	1.613	0.400
TR152940|c0_g1	0.000	1.075	0.000	0.000	0.000	0.000	0.000	0.000	0.000	0.000	0.000
TR81733|c0_g1	0.000	0.000	2.503	1.038	0.000	1.292	0.000	0.000	0.000	0.000	0.000
TR21506|c0_g1	0.000	1.002	0.000	0.000	0.838	0.000	2.788	0.974	0.000	0.000	0.000
TR92952|c0_g1	0.000	0.000	0.000	0.000	0.000	0.000	0.000	0.000	0.000	0.262	0.240
TR170860|c0_g1	0.000	0.000	1.300	0.000	0.000	2.700	0.000	0.000	0.000	0.000	0.000
TR76615|c1_g1	0.800	1.413	0.732	1.235	0.132	0.809	3.477	0.873	0.144	0.000	0.160
TR156512|c0_g3	0.498	0.000	4.005	0.000	0.000	0.000	0.657	0.000	0.451	0.000	0.000
TR11761|c2_g4	59.299	31.765	47.296	29.342	66.833	27.526	35.880	30.515	39.954	33.567	28.558
TR121263|c1_g2	0.000	0.000	0.000	0.000	0.000	0.000	0.000	0.000	0.000	0.000	0.000
TR127357|c0_g1	0.000	0.000	1.117	0.928	0.000	0.000	0.000	0.000	0.000	0.000	0.000
TR129179|c0_g1	0.000	0.000	0.000	0.000	0.000	0.000	0.000	0.884	0.845	0.000	0.000
TR115399|c0_g1	0.117	0.148	0.395	0.448	0.494	0.000	0.129	0.134	0.518	2.598	0.446
TR136781|c0_g1	0.000	0.000	0.289	0.244	0.000	0.000	0.000	0.291	0.000	0.000	0.972
TR70406|c1_g2	0.000	0.000	0.000	0.000	0.000	0.000	0.000	0.000	0.000	0.000	0.000
TR128946|c0_g1	0.000	0.000	1.194	1.982	2.231	0.000	0.000	0.000	0.000	0.000	0.000
TR137556|c0_g1	0.849	0.000	1.723	0.000	0.000	0.000	0.000	0.000	1.795	1.058	0.000
TR18181|c1_g2	0.000	0.000	0.385	0.000	0.247	0.116	0.118	0.000	0.633	0.157	0.000
TR21150|c0_g1	21.620	5.166	12.544	69.722	7.883	13.984	13.811	49.198	1.689	15.044	43.038
TR170459|c2_g1	0.566	0.000	0.000	0.000	0.000	0.000	0.000	1.265	0.000	0.000	1.350
TR19987|c0_g1	0.000	1.560	0.000	0.000	3.871	0.000	1.475	0.000	0.000	0.000	0.000
TR32498|c0_g3	0.000	0.000	0.000	0.000	0.000	0.883	0.000	0.000	0.000	0.000	0.000
TR44072|c0_g1	1.346	0.000	0.000	1.117	1.261	1.408	0.000	1.500	0.000	0.000	0.000
TR124515|c0_g1	0.166	0.000	0.183	0.157	0.847	0.000	0.000	0.000	0.182	0.220	0.206
TR132545|c0_g1	0.000	3.310	2.397	0.000	0.000	0.000	0.000	0.000	0.000	0.000	0.000
TR103530|c2_g2	37.747	35.497	50.502	36.139	24.523	26.024	30.583	32.922	24.761	36.668	43.918
TR95949|c0_g1	135.818	141.523	20.457	76.739	56.374	14.404	25.578	17.328	9.261	10.089	11.906
TR171946|c1_g3	0.000	0.485	0.433	1.023	0.000	0.000	0.000	0.000	0.000	0.545	0.000
TR48137|c1_g1	0.468	0.000	0.000	0.000	0.238	0.000	0.248	0.000	0.250	0.000	0.000
TR55624|c0_g1	0.800	0.000	0.000	0.684	0.000	0.000	0.850	0.884	0.845	2.011	0.000
TR137392|c1_g1	0.000	0.000	0.433	0.000	0.000	0.000	1.755	0.000	1.766	0.000	0.000
TR8796|c0_g1	0.000	0.000	0.000	1.227	0.000	0.000	0.000	1.657	0.000	0.000	0.000
TR73862|c0_g1	2.234	0.000	0.000	0.000	0.000	0.000	0.000	0.000	0.000	0.000	0.000
TR151289|c0_g1	0.000	0.000	0.000	0.000	4.727	0.000	0.000	0.000	0.000	0.000	0.000
TR171414|c2_g1	0.000	0.000	0.000	0.000	1.261	0.000	2.863	0.000	0.000	0.000	1.555
TR101236|c0_g1	0.000	0.000	0.000	1.558	1.164	0.609	0.000	0.000	0.000	0.000	0.709
TR82718|c0_g1	0.000	0.000	0.000	0.999	1.111	0.000	0.000	0.000	0.393	0.000	0.000
TR112126|c1_g1	1.366	0.000	4.091	0.000	0.000	0.000	0.000	0.000	2.898	0.000	3.145
TR82044|c0_g1	1.942	0.000	0.000	1.644	0.000	0.000	0.000	0.000	0.000	0.000	0.000
TR29727|c0_g1	0.000	0.000	0.433	0.000	1.623	0.840	0.861	0.907	0.000	0.000	0.492
TR160486|c0_g1	0.771	1.255	0.385	1.676	0.000	0.000	0.409	0.000	0.000	1.006	0.469
TR62337|c2_g1	0.000	0.000	1.319	0.000	3.086	0.000	0.678	0.000	0.000	0.000	0.000
TR137567|c1_g1	0.000	0.000	0.828	0.000	0.000	0.000	0.000	0.000	0.000	0.000	0.000
TR105132|c0_g1	2.976	0.000	0.000	0.000	0.000	0.000	0.000	0.000	0.000	0.000	3.408
TR165480|c0_g3	0.449	0.000	0.000	0.393	0.441	0.000	0.000	0.000	0.000	0.000	0.000
TR158371|c0_g1	0.302	0.727	0.116	1.046	0.423	0.725	0.000	0.448	0.547	0.000	0.126
TR134551|c0_g1	0.000	1.244	0.000	0.000	1.032	0.000	0.000	0.000	0.000	0.000	0.000
TR150652|c0_g1	0.615	0.000	0.000	0.535	0.000	0.000	0.000	0.000	0.000	0.000	0.000
TR37325|c0_g2	0.000	0.000	0.000	0.000	0.000	0.000	0.000	0.000	2.275	0.000	0.000
TR167203|c0_g1	0.781	0.000	2.397	0.000	0.000	0.000	0.829	0.000	0.000	0.000	0.000
TR87819|c0_g1	0.995	1.128	0.000	0.000	0.000	0.000	0.000	0.000	0.000	0.000	0.000
TR39261|c0_g1	0.000	0.000	0.000	1.259	0.000	0.000	0.000	0.000	0.000	3.751	0.000
TR35352|c0_g2	0.000	0.000	0.000	0.000	0.000	0.000	0.000	0.000	0.000	0.000	1.567
TR154978|c0_g2	0.000	4.396	0.000	5.389	0.000	0.000	1.378	0.000	0.000	0.000	0.000
TR26257|c0_g1	17.932	15.181	15.586	11.351	20.749	13.994	32.273	11.933	11.661	14.782	19.592
TR123144|c0_g2	0.000	0.822	0.751	0.000	0.000	0.000	0.000	0.000	0.000	0.000	0.000
TR109644|c0_g1	0.000	0.000	0.000	5.735	0.000	0.000	0.000	0.000	0.000	0.000	0.000
TR102064|c0_g1	0.956	0.000	0.000	0.810	2.734	0.000	0.000	0.000	0.000	0.000	0.000
TR39923|c0_g2	0.000	0.000	0.000	0.000	0.847	0.000	0.000	0.000	0.000	0.000	0.000
TR41655|c0_g1	1.141	1.075	0.741	0.629	0.697	0.693	0.721	0.000	0.489	0.901	0.000
TR156848|c0_g3	0.000	0.000	0.000	2.352	0.000	0.000	0.000	0.000	0.000	0.000	0.000
TR126825|c0_g1	0.000	0.000	0.828	0.000	0.000	1.670	0.000	0.000	0.000	0.000	0.000
TR61940|c0_g1	0.000	1.002	0.000	0.000	0.000	0.000	0.000	0.974	0.000	0.000	0.000
TR151595|c0_g1	0.000	0.000	0.000	0.000	0.000	0.000	0.000	0.593	0.000	0.000	0.640
TR67434|c0_g1	0.000	0.000	0.000	2.384	0.000	0.000	0.000	0.000	0.000	0.000	0.000
TR14324|c0_g1	0.839	0.485	0.000	0.000	0.000	0.000	0.000	0.000	0.441	0.000	0.000
TR99683|c0_g1	0.781	1.782	3.196	2.006	1.490	1.607	0.829	0.000	3.301	2.944	0.000
TR48833|c0_g1	0.244	0.285	0.000	0.653	0.000	0.000	0.506	0.000	0.259	0.000	1.464
TR33767|c0_g2	0.000	0.569	0.000	0.000	0.000	0.000	0.344	0.000	0.000	0.000	0.000
TR101161|c0_g2	2.995	0.042	3.340	0.079	5.952	0.000	0.000	1.075	0.000	0.000	0.000
TR82416|c1_g1	0.878	0.843	1.502	0.732	1.340	1.397	2.013	0.963	1.939	1.289	1.121
TR153179|c1_g1	0.000	0.000	0.000	0.000	0.000	0.000	0.000	1.601	0.000	0.000	1.658
TR85628|c0_g1	0.000	0.000	0.000	0.000	0.758	0.515	0.000	0.280	0.000	0.660	0.606
TR117845|c2_g1	0.000	0.000	0.000	0.000	0.000	0.651	0.000	0.000	0.000	0.000	0.000
TR135876|c0_g1	0.478	0.190	0.173	0.582	0.159	0.158	0.000	0.000	0.173	0.838	0.194
TR130352|c0_g1	0.000	0.000	0.000	0.000	0.000	0.746	0.775	0.403	0.000	0.953	0.000
TR104926|c2_g2	5.220	0.580	4.149	3.902	1.631	5.484	2.411	4.119	7.390	2.106	3.191
TR5417|c2_g1	0.566	1.455	0.722	0.267	1.552	0.578	0.495	0.616	0.403	0.126	0.114
TR33126|c0_g1	94.100	70.076	133.504	44.517	110.033	104.315	89.253	51.705	75.186	92.445	124.985
TR146784|c0_g1	0.527	0.306	0.279	0.236	0.529	0.000	0.000	0.000	0.000	1.383	0.000
TR107863|c1_g1	0.634	1.455	0.000	0.000	0.000	0.000	0.000	0.000	0.000	0.000	0.000
TR76009|c3_g3	0.000	0.000	0.866	0.000	0.000	0.819	0.000	0.448	0.854	0.000	0.000
TR65290|c0_g1	0.000	0.717	1.328	1.314	0.000	1.040	0.000	1.119	0.221	0.272	0.995
TR115471|c0_g3	0.312	0.000	0.674	0.283	0.952	0.000	0.000	0.000	0.000	0.000	0.377
TR55911|c0_g1	0.000	0.000	0.375	0.000	0.000	0.000	0.000	0.392	0.374	1.372	0.423
TR27276|c0_g1	0.000	0.896	0.000	0.669	0.000	0.000	0.000	0.000	0.000	0.000	0.000
TR146070|c0_g1	0.000	0.000	0.000	0.000	0.000	0.000	0.937	0.000	0.000	0.576	0.526
TR101866|c0_g1	0.410	0.000	1.723	0.362	0.000	0.420	0.000	0.000	0.000	0.000	0.000
TR128043|c0_g1	0.000	0.000	0.000	1.093	0.908	0.000	0.000	0.336	1.286	1.194	0.366
TR78614|c0_g1	0.000	0.000	0.000	1.164	2.610	0.000	0.000	0.000	0.000	0.000	0.000
TR160437|c0_g1	0.995	0.000	0.212	0.181	0.608	0.399	0.624	0.000	0.845	3.688	0.000
TR157691|c0_g1	0.000	0.000	2.474	0.000	0.000	0.000	1.303	0.000	0.000	0.000	0.000
TR150965|c2_g2	0.000	0.000	0.000	0.323	0.000	0.000	0.334	0.246	0.134	0.000	0.183
TR19042|c2_g1	0.000	0.000	0.000	0.000	0.000	0.000	1.292	0.000	0.000	0.000	0.000
TR152816|c0_g1	0.000	0.000	0.000	0.535	0.000	0.000	0.000	0.000	0.000	0.000	0.000
TR130512|c1_g1	0.956	0.000	0.000	0.000	0.000	0.000	1.023	2.138	0.000	0.000	0.000
TR109910|c0_g1	0.000	0.000	0.000	0.000	0.000	1.145	0.000	0.000	0.000	0.000	0.000
TR139916|c0_g1	0.000	0.000	0.635	0.527	0.591	0.000	0.000	0.000	0.000	0.000	0.000
TR117778|c0_g1	0.176	0.000	0.193	0.496	0.362	0.000	0.000	0.000	0.758	0.471	0.000
TR72737|c2_g1	0.000	0.000	0.000	0.000	0.000	0.536	0.549	0.000	0.000	0.000	0.000
TR61423|c0_g1	0.000	0.000	0.000	0.000	0.000	1.418	0.000	0.000	0.000	0.000	0.000
TR57517|c3_g4	0.000	0.000	0.000	4.846	0.000	0.000	0.000	0.000	0.000	0.000	0.000
TR51420|c4_g1	8.703	15.751	6.748	4.311	8.915	34.786	9.872	16.175	66.855	3.457	54.521
TR44674|c1_g1	1.405	1.223	10.262	2.297	2.081	6.293	2.896	1.858	2.159	0.576	2.116
TR136191|c0_g1	0.000	0.770	0.684	0.000	0.000	0.000	0.000	1.478	0.000	1.697	0.000
TR13804|c0_g1	0.000	0.000	1.126	0.000	0.000	0.000	1.184	1.243	0.000	0.000	0.000
TR118672|c0_g1	0.000	0.000	0.347	1.188	0.000	0.336	0.000	0.000	0.000	1.289	0.000
TR49840|c0_g1	0.000	0.569	1.030	0.000	0.485	0.000	0.000	0.000	0.000	0.000	0.000
TR44167|c0_g1	2.039	0.474	2.580	2.903	2.822	1.250	0.431	0.000	0.864	0.000	1.956
TR101252|c0_g2	0.000	0.000	0.000	0.000	0.000	0.000	0.000	0.000	0.000	0.000	1.052
TR1905|c0_g1	0.000	0.000	0.000	0.000	0.000	0.000	0.000	2.250	1.075	0.000	0.000
TR62618|c0_g1	0.537	0.812	0.587	1.510	0.150	0.347	1.313	0.526	0.365	0.859	1.990
TR172357|c0_g1	0.585	0.000	0.164	0.409	0.000	0.000	0.000	0.000	0.000	0.199	0.000
TR43944|c0_g1	2.117	1.202	1.069	0.000	0.996	0.000	0.000	0.000	0.000	1.320	0.000
TR38365|c0_g1	0.000	0.000	0.000	0.000	0.000	0.000	1.432	0.000	0.000	0.000	0.000
TR77218|c4_g1	0.283	0.253	0.154	0.134	0.150	0.357	0.743	0.549	0.230	0.576	0.435
TR139678|c1_g2	0.741	0.000	0.000	3.186	0.000	0.000	0.000	0.000	0.000	0.000	0.000
TR12650|c0_g1	0.488	0.232	0.212	0.181	4.039	0.494	0.000	1.578	1.776	0.576	2.848
TR95342|c0_g1	1.083	2.456	0.000	0.000	0.000	0.000	0.000	0.000	0.000	0.000	0.000
TR37101|c0_g6	0.000	0.000	3.013	0.000	0.000	0.840	0.000	0.000	0.931	0.000	2.939
TR156928|c1_g2	0.000	2.256	0.000	0.000	0.000	0.000	0.000	0.000	0.000	2.472	0.000
TR12934|c1_g1	0.000	0.000	0.578	0.000	0.000	0.546	0.000	0.593	0.576	0.356	0.000
TR172248|c0_g1	0.000	0.000	0.722	0.000	0.000	0.000	0.000	0.000	0.000	0.000	0.000
TR14069|c0_g1	0.000	0.000	0.000	0.000	0.000	0.305	0.000	0.000	0.000	0.000	0.000
TR22199|c0_g1	0.000	0.000	0.000	0.000	0.176	0.000	0.549	0.000	0.566	0.000	0.435
TR104793|c0_g1	0.205	0.000	0.221	0.378	0.212	0.210	0.215	0.000	0.221	0.545	0.000
TR9358|c0_g1	0.000	0.000	0.000	1.746	0.000	0.000	0.000	0.000	0.000	0.000	1.201
TR7376|c0_g1	0.000	0.000	0.000	3.280	0.917	0.000	0.000	0.000	0.000	0.000	0.000
TR133380|c0_g1	0.000	0.000	0.000	0.000	0.000	0.000	0.560	0.000	0.000	0.000	0.000
TR38981|c2_g2	0.400	0.917	0.818	0.000	1.534	0.000	0.000	0.000	0.422	1.006	0.000
TR27813|c2_g1	0.293	0.696	0.164	0.000	0.150	0.599	0.151	0.157	1.257	0.985	0.000
TR5386|c0_g1	0.000	0.000	0.000	0.991	2.231	0.000	0.000	0.000	0.000	0.000	0.000
TR22045|c0_g1	0.702	0.211	0.568	0.165	0.176	0.000	0.000	0.000	0.557	1.393	0.000
TR54178|c0_g1	0.634	0.369	0.000	0.283	0.000	0.326	0.000	0.000	0.672	0.000	0.000
TR164111|c0_g2	1.376	0.000	0.000	0.000	0.000	0.000	0.000	0.000	0.000	0.000	0.000
TR161813|c0_g1	0.000	0.000	0.000	0.000	0.000	0.000	0.000	0.000	0.000	1.687	1.567
TR130378|c0_g1	0.663	0.000	0.684	0.000	1.931	0.000	0.000	0.000	0.000	1.697	0.000
TR68227|c0_g2	0.000	0.000	0.000	0.000	0.000	0.168	0.172	0.000	0.000	0.000	0.000
TR151546|c5_g1	27.991	0.000	0.000	6.160	2.231	0.000	0.000	0.000	0.000	0.000	7.377
TR42570|c0_g1	0.263	0.000	0.000	0.236	0.265	0.000	0.000	0.291	0.000	0.000	0.000
TR62628|c0_g1	0.000	0.000	0.000	0.000	3.757	0.000	0.000	1.097	1.046	0.000	0.000
TR101306|c1_g1	0.000	0.000	0.000	0.000	0.000	0.809	0.000	0.873	0.000	1.980	1.841
TR4216|c0_g2	0.000	0.000	0.000	1.038	0.000	0.609	0.000	1.131	0.633	0.000	0.000
TR88661|c0_g1	0.283	0.000	0.308	0.779	0.000	0.000	0.000	0.000	0.000	0.000	0.000
TR121827|c0_g1	0.000	1.023	0.000	0.000	0.000	0.000	1.895	0.000	0.000	0.000	1.041
TR51390|c0_g1	0.254	0.306	1.030	0.881	1.764	0.084	0.000	0.280	0.096	0.115	0.000
TR153135|c0_g1	1.210	2.509	0.558	0.614	1.728	1.324	1.572	0.884	1.612	0.953	0.435
TR149219|c1_g1	5.298	0.432	0.000	0.338	0.185	0.189	0.377	0.806	0.969	0.000	0.229
TR87430|c0_g1	0.566	0.000	0.000	1.550	0.855	0.000	0.000	0.000	0.000	0.377	0.000
TR81880|c0_g1	0.351	0.000	0.000	1.267	0.000	1.082	0.377	0.392	0.374	0.000	0.000
TR2554|c0_g1	0.000	0.000	0.000	0.000	0.000	0.000	1.087	1.142	0.000	0.000	0.000
TR163881|c0_g1	0.000	0.242	0.000	0.566	0.212	0.000	0.000	0.448	0.221	0.000	0.000
TR158571|c0_g2	0.000	18.629	0.000	35.958	6.217	0.000	46.677	0.000	21.767	17.464	117.939
TR37981|c0_g2	0.000	0.000	1.088	0.000	0.000	0.000	0.000	0.000	0.000	0.000	0.000
TR41688|c0_g1	0.000	0.000	0.000	0.000	4.215	0.000	0.000	0.000	0.000	0.000	0.000
TR107788|c0_g1	0.000	0.000	0.000	0.968	0.000	0.000	0.000	0.000	0.000	0.000	0.000
TR158274|c1_g1	1.239	1.423	1.925	1.078	0.000	0.000	0.000	0.000	0.000	0.000	0.000
TR93072|c3_g1	23.493	0.000	6.777	0.000	0.000	0.000	18.742	6.470	1.919	0.000	3.168
TR95166|c0_g1	0.000	0.000	0.000	0.000	0.000	0.000	0.000	0.000	0.000	0.000	0.000
TR63845|c0_g1	0.000	0.000	0.000	0.267	0.291	0.294	0.000	0.325	0.000	0.388	0.000
TR27691|c0_g1	0.000	0.000	1.377	0.000	0.000	0.000	0.000	0.000	0.000	1.708	0.000
TR145036|c0_g1	0.000	0.000	1.232	0.000	0.000	0.000	0.000	0.000	0.000	0.000	0.000
TR96981|c0_g1	0.000	0.000	0.443	1.510	0.000	0.000	0.000	0.000	0.451	1.100	0.000
TR156959|c0_g1	0.000	0.306	1.810	2.321	0.000	0.788	0.000	0.000	0.269	1.351	0.309
TR11760|c0_g1	0.000	0.000	3.379	0.000	0.000	0.000	0.000	0.000	0.000	0.000	0.000
TR51106|c0_g1	0.000	0.000	0.924	0.000	0.432	0.000	0.463	0.481	0.000	0.000	0.000
TR138544|c0_g1	0.000	1.371	0.000	0.519	0.000	0.000	0.000	0.660	0.000	0.000	0.000
TR122013|c0_g1	0.000	0.000	1.463	0.000	0.000	0.000	0.000	0.000	0.000	0.000	0.000
TR136653|c1_g3	0.000	0.000	0.000	0.000	0.000	0.000	1.410	0.000	0.000	0.000	0.000
TR98558|c1_g6	0.000	0.000	0.000	0.000	0.000	0.000	0.000	2.575	0.000	0.000	0.000
TR137048|c0_g1	0.000	0.000	0.000	1.007	0.000	0.000	0.000	1.332	2.553	0.000	0.000
TR156037|c0_g1	0.000	0.000	0.000	0.000	0.000	0.000	0.000	4.164	0.000	0.000	0.000
TR154979|c0_g1	0.000	0.000	0.000	0.228	0.000	2.038	0.000	0.828	1.065	0.660	0.000
TR167138|c0_g1	0.000	0.000	0.337	0.566	0.000	0.000	0.667	1.041	0.000	0.409	0.766
TR114723|c3_g4	5.366	3.258	7.644	4.940	6.093	0.578	0.000	2.507	1.804	2.169	0.000
TR79699|c0_g1	0.000	0.000	0.000	1.998	0.000	0.000	0.000	0.000	0.000	0.000	0.000
TR165258|c1_g1	0.000	0.411	0.000	0.000	0.000	0.000	0.377	0.000	0.000	0.000	0.000
TR153350|c0_g1	0.390	0.348	0.741	0.362	0.794	0.200	0.710	0.951	0.106	0.262	1.075
TR61573|c0_g1	0.537	1.054	0.000	0.826	0.908	1.093	0.937	0.593	0.384	0.712	0.217
TR152986|c0_g1	0.000	0.000	0.000	0.000	0.000	0.000	0.000	0.000	0.000	0.000	0.000
TR5067|c0_g2	0.000	0.000	0.886	0.307	4.250	0.000	0.000	2.552	0.000	0.000	0.000
TR17735|c0_g1	0.000	0.000	0.202	0.000	0.000	0.000	0.398	0.840	0.202	0.251	0.000
TR135002|c0_g1	0.000	0.000	0.000	0.000	0.697	0.746	0.000	0.000	0.000	0.000	0.000
TR89165|c1_g1	0.000	2.720	0.000	0.000	0.000	0.000	0.000	1.332	0.000	0.000	0.000
TR148201|c0_g2	0.000	0.000	0.000	1.849	0.000	0.000	0.000	0.000	0.000	0.000	0.000
TR35278|c0_g1	0.000	0.000	0.000	0.000	0.000	0.000	0.000	0.000	0.662	0.000	0.000
TR80735|c0_g1	0.000	0.000	0.000	1.101	0.000	0.000	0.000	0.000	0.441	1.069	0.995
TR140963|c0_g1	0.595	0.000	0.000	0.000	1.164	0.000	0.000	0.000	0.000	1.519	0.000
TR40204|c0_g1	0.000	2.752	1.223	0.000	4.559	0.000	0.000	0.000	0.000	1.509	0.000
TR164376|c0_g1	0.654	0.000	0.000	0.197	0.441	0.000	0.000	0.000	0.931	1.729	0.801
TR128170|c0_g2	0.000	0.316	0.000	0.000	0.000	0.273	0.140	0.146	0.000	0.000	0.000
TR149639|c2_g2	0.000	0.000	0.000	0.818	0.000	0.000	0.000	0.000	0.000	0.000	0.000
TR14468|c0_g1	0.000	0.169	0.000	0.134	0.573	0.147	0.291	0.000	0.298	0.189	0.698
TR91219|c0_g1	0.000	0.000	0.000	0.000	0.000	0.000	0.000	0.000	0.000	0.000	0.000
TR149057|c0_g1	0.000	0.843	0.000	1.267	0.705	0.000	0.000	0.000	0.000	0.000	0.000
TR82762|c0_g2	0.068	0.791	0.000	0.000	0.141	1.019	0.065	0.437	0.067	0.178	0.160
TR29375|c0_g1	0.234	0.559	1.020	2.163	0.723	0.483	0.495	0.257	0.250	0.629	0.583
TR99712|c0_g1	0.000	0.000	1.078	0.000	0.000	0.000	0.000	0.000	1.132	0.000	0.000
TR62580|c0_g1	0.712	1.233	0.000	0.000	0.353	0.000	0.000	0.000	0.000	0.000	0.000
TR92263|c3_g1	0.985	1.339	0.318	2.376	0.388	0.557	1.173	1.075	0.585	1.131	1.979
TR149087|c0_g1	0.000	0.000	0.000	0.000	0.864	0.000	0.000	1.007	0.000	1.131	0.000
TR78159|c0_g1	0.000	0.000	0.000	0.000	0.000	0.000	1.313	0.280	0.000	0.325	0.000
TR164855|c0_g2	2.595	2.931	0.000	0.000	0.000	0.000	0.000	0.000	0.000	0.000	0.000
TR22026|c2_g4	0.000	0.000	0.000	0.559	0.617	0.000	1.356	1.422	0.000	3.080	0.755
TR140687|c3_g8	0.000	0.000	0.000	3.674	0.000	0.000	0.000	0.000	0.000	0.000	0.000
TR166155|c0_g1	0.000	0.000	0.000	0.000	0.000	0.000	0.000	0.000	0.000	0.000	0.000
TR158118|c0_g1	0.000	0.854	1.531	3.210	0.000	0.000	0.786	0.000	0.000	0.000	0.000
TR52978|c0_g2	1.610	3.163	2.397	2.801	1.508	2.606	0.926	4.410	1.843	0.545	0.995
TR133936|c2_g1	1.971	0.843	3.966	0.205	0.476	2.900	6.233	2.563	2.927	7.732	1.075
TR129004|c0_g1	1.005	0.000	1.011	0.000	0.000	0.000	1.066	0.000	0.000	1.247	0.000
TR32402|c0_g1	0.176	0.105	0.193	1.164	0.000	0.273	0.097	0.481	0.288	0.000	0.332
TR146365|c0_g2	0.000	0.000	2.378	0.000	0.741	0.000	0.000	0.000	0.000	0.000	0.000
TR156617|c0_g1	0.000	0.432	0.298	0.425	0.467	0.000	0.000	0.101	0.576	0.733	0.000
TR121104|c0_g1	1.327	0.770	0.356	1.188	0.988	0.336	0.344	0.369	0.355	2.158	2.402
TR118262|c1_g2	0.000	0.000	0.000	0.000	0.000	0.000	0.000	0.000	0.000	0.000	2.013
TR170237|c5_g3	0.000	0.622	0.000	0.559	0.520	0.546	1.130	2.373	0.000	4.809	0.000
TR18636|c0_g1	0.000	0.000	1.280	0.000	0.000	0.000	0.000	1.422	0.000	0.000	0.000
TR167717|c0_g1	1.141	0.000	0.000	0.000	0.000	0.000	0.000	0.000	1.219	0.000	0.000
TR36646|c0_g1	0.293	0.000	0.943	0.795	0.000	0.294	0.000	0.000	0.317	0.388	1.064
TR84077|c0_g2	3.415	6.399	3.928	5.491	2.734	13.490	7.848	12.862	5.125	4.180	4.598
TR18848|c1_g2	0.215	0.253	1.174	0.999	0.441	0.000	0.000	0.000	0.000	0.000	0.000
TR137776|c2_g2	1.902	9.646	2.359	0.000	1.323	0.000	13.607	14.250	0.000	5.249	0.000
TR25250|c0_g2	0.000	0.000	0.000	0.000	8.598	0.000	0.000	0.000	0.000	0.000	0.000
TR138886|c0_g1	1.171	0.295	1.136	3.422	0.282	1.492	1.130	1.366	0.307	3.677	4.060
TR112781|c0_g1	0.000	0.000	0.000	3.910	0.873	0.000	0.000	0.000	0.000	0.000	0.000
TR106828|c1_g1	0.000	0.538	0.000	0.000	0.459	0.473	0.000	1.030	0.000	0.000	0.000
TR134943|c4_g1	0.868	1.402	1.877	0.952	2.108	0.525	0.872	0.739	0.355	2.682	1.064
TR54890|c1_g1	0.000	0.000	0.568	0.960	0.000	0.000	0.000	0.000	0.000	0.000	0.000
TR51705|c0_g1	0.000	0.000	0.000	0.000	1.208	0.000	0.000	0.000	0.000	0.000	0.000
TR156948|c6_g2	0.098	0.000	0.000	0.000	0.459	0.000	0.000	0.000	0.489	0.000	0.034
TR21461|c0_g2	0.917	0.000	0.000	0.393	3.289	0.000	0.000	0.000	0.000	0.000	0.000
TR159415|c0_g1	0.000	0.000	0.000	0.000	0.000	0.000	0.000	0.000	1.344	0.000	0.000
TR38998|c3_g1	0.000	0.000	0.000	0.000	0.000	0.000	0.000	0.000	1.536	0.000	1.658
TR57977|c0_g1	0.966	1.107	0.000	0.000	0.000	0.000	0.000	0.000	0.000	0.000	0.000
TR5019|c1_g1	2.400	13.811	1.165	0.000	7.381	2.427	9.839	58.690	4.923	7.187	8.052
TR83846|c0_g2	1.220	4.133	2.436	0.000	0.000	0.000	0.000	0.000	2.582	0.000	0.000
TR164006|c0_g1	1.366	0.000	0.000	0.000	0.000	0.000	0.000	0.000	0.000	0.000	0.000
TR77438|c0_g1	0.000	0.000	0.000	0.000	3.792	0.000	0.172	0.090	0.624	0.000	0.103
TR114868|c0_g1	0.390	1.360	0.000	1.046	0.000	0.000	0.000	0.000	0.000	0.000	0.000
TR44455|c0_g2	0.000	0.000	0.000	0.000	0.000	0.000	0.000	0.000	0.000	3.793	0.000
TR3535|c0_g1	0.312	1.096	0.674	1.149	1.111	0.158	0.161	0.515	0.989	1.037	0.377
TR18128|c0_g1	0.000	2.678	0.000	0.000	0.000	0.000	0.000	0.000	0.000	0.000	0.000
TR159033|c0_g1	0.000	0.474	0.433	0.000	0.000	0.000	0.000	0.000	0.000	0.000	0.000
TR77042|c0_g1	1.151	0.000	0.298	0.063	0.697	0.137	0.635	0.078	1.881	1.823	0.332
TR131842|c0_g1	0.000	0.000	0.000	0.236	0.000	0.000	0.000	0.862	0.000	0.691	0.000
TR111988|c0_g1	0.000	0.000	0.000	6.120	0.000	0.000	0.000	0.000	0.000	0.000	0.000
TR94061|c0_g1	0.000	0.000	0.000	0.000	0.000	0.000	0.710	0.750	0.000	1.708	0.000
TR169812|c0_g1	0.156	0.000	0.337	0.142	0.159	0.000	0.646	0.168	0.000	0.210	0.572
TR156816|c0_g1	0.000	0.000	0.270	0.700	0.256	0.777	0.000	0.000	0.000	0.000	0.000
TR146372|c0_g1	0.800	2.182	0.857	0.244	0.265	3.246	0.840	0.291	0.845	0.000	0.320
TR58271|c0_g1	0.000	0.000	0.000	0.000	0.000	0.000	0.000	0.000	0.403	0.492	0.457
TR9153|c0_g1	0.000	0.980	0.000	0.747	0.000	1.723	8.892	0.929	0.893	3.279	1.521
TR140375|c1_g1	0.000	0.000	0.000	0.000	1.420	0.000	0.000	0.000	0.000	0.000	0.000
TR63871|c0_g1	0.371	0.327	0.202	0.433	0.476	0.095	0.000	0.000	0.393	1.236	0.457
TR98058|c0_g1	0.000	0.000	0.000	1.243	0.000	0.000	0.000	1.679	0.000	0.000	0.000
TR46065|c2_g1	8.771	4.628	6.046	10.242	7.945	1.439	1.486	1.243	1.507	1.111	3.774
TR35887|c0_g1	0.000	0.843	0.000	0.000	0.000	0.000	0.000	0.000	0.000	0.000	1.738
TR24766|c0_g2	1.883	0.000	0.000	0.000	0.000	0.000	0.495	0.000	0.000	0.000	0.000
TR145833|c0_g2	0.000	0.358	0.000	0.543	0.388	0.000	0.420	0.000	0.000	0.000	0.000
TR72499|c0_g1	1.015	0.000	0.000	0.000	0.961	0.000	0.000	0.000	1.075	0.000	0.000
TR158857|c1_g4	0.000	4.006	0.000	0.747	0.000	0.000	0.000	0.000	0.000	4.411	1.029
TR160451|c0_g1	0.000	0.000	0.000	0.000	1.305	0.000	0.000	0.000	0.000	0.000	1.613
TR136825|c0_g1	0.185	0.443	1.637	0.000	0.194	0.189	0.398	0.414	0.000	0.000	0.229
TR160771|c0_g1	1.141	2.625	0.000	1.495	0.000	1.166	0.000	0.627	1.209	0.000	0.675
TR129427|c0_g1	84.461	81.525	50.926	47.900	66.136	62.259	78.423	56.899	91.415	71.848	57.185
TR130304|c0_g1	0.000	1.075	0.000	0.818	0.000	0.000	0.000	0.000	0.000	0.000	0.000
TR151884|c0_g2	0.000	0.000	0.452	0.189	0.000	0.221	1.809	1.422	0.000	1.666	3.088
TR99831|c0_g1	0.000	0.000	0.000	1.133	0.000	0.000	0.000	0.000	0.000	0.000	0.000
TR60847|c0_g1	0.000	0.980	0.000	0.732	0.000	0.000	0.000	1.914	0.000	0.000	0.000
TR14707|c0_g1	1.785	1.023	0.000	2.281	0.855	0.000	0.000	0.996	0.000	0.000	0.000
TR116400|c0_g1	0.000	1.255	1.117	0.000	1.041	0.000	0.000	0.000	0.000	0.000	0.000
TR165458|c0_g1	0.000	0.000	2.830	0.000	1.323	0.000	0.000	0.000	0.000	0.000	0.000
TR60935|c0_g1	3.005	0.000	3.042	0.000	0.000	0.000	0.000	0.000	0.000	0.000	3.500
TR151578|c0_g2	1.278	1.444	0.000	1.062	0.000	1.387	0.000	0.000	0.000	0.000	0.000
TR38713|c1_g1	0.000	0.000	1.550	0.000	0.000	0.368	0.000	0.000	0.384	0.000	0.000
TR34547|c0_g1	0.839	0.495	1.511	0.511	1.640	0.137	0.000	0.459	0.000	0.000	0.686
TR112948|c3_g5	0.000	0.000	0.000	0.000	0.000	0.000	0.000	0.000	0.000	0.000	0.000
TR74547|c1_g2	0.000	0.000	0.000	0.000	0.988	0.000	0.000	0.000	0.000	0.000	0.000
TR39853|c0_g1	0.000	0.000	0.000	0.000	0.000	0.000	0.495	0.000	0.000	1.215	0.560
TR13008|c0_g1	0.956	0.369	1.357	0.000	0.000	0.000	0.000	0.000	0.000	0.000	0.000
TR158930|c0_g1	0.000	0.000	1.069	0.000	0.000	1.093	0.000	0.000	0.000	0.000	0.000
TR159202|c0_g1	3.561	0.000	1.194	0.000	0.000	0.000	0.000	0.000	0.000	0.000	0.000
TR114807|c1_g2	0.000	0.000	0.000	0.000	0.000	0.000	0.000	0.000	0.000	1.236	0.000
TR104024|c0_g1	0.224	0.000	0.000	1.007	0.220	0.000	0.000	0.481	1.171	1.163	0.000
TR62752|c0_g1	0.878	2.003	0.000	0.000	0.000	0.000	0.000	0.000	0.000	0.000	0.000
TR24544|c0_g4	0.000	0.000	0.000	0.000	0.564	0.000	0.000	0.000	0.000	0.000	0.000
TR164756|c0_g1	0.000	1.191	0.000	0.000	0.000	0.000	0.000	0.000	0.000	0.000	0.000
TR121230|c0_g1	0.000	0.000	1.521	0.000	2.831	3.183	0.000	0.000	0.000	0.000	0.000
TR41240|c0_g1	0.000	0.000	0.000	0.559	0.000	0.000	0.000	0.683	0.000	0.000	0.377
TR101714|c0_g2	3.005	3.690	1.251	0.802	1.164	3.005	2.013	6.336	2.015	1.184	4.975
TR100169|c0_g1	0.000	0.917	0.000	0.000	0.467	0.000	1.830	0.000	0.000	0.000	0.000
TR42915|c0_g1	0.000	0.000	0.000	1.117	0.000	0.000	0.000	0.000	0.000	0.000	0.000
TR93705|c0_g1	0.576	0.000	0.972	0.000	3.201	0.588	0.000	0.000	2.428	0.000	1.670
TR47049|c0_g1	0.215	1.371	0.231	0.975	1.120	0.000	1.453	0.940	1.929	1.184	0.000
TR133056|c0_g1	0.000	0.000	1.454	1.219	0.000	0.725	0.743	0.000	0.000	1.781	0.000
TR40199|c0_g1	0.000	1.813	0.414	0.346	0.000	0.000	0.000	0.000	0.000	0.000	0.000
TR26888|c2_g1	0.478	0.000	0.173	0.299	0.168	0.000	0.334	0.437	0.854	1.289	0.000
TR170443|c0_g1	0.322	0.369	0.000	1.156	0.000	0.000	0.000	0.358	0.000	0.000	0.000
TR44123|c0_g1	0.000	0.000	0.000	0.354	0.000	0.777	0.000	0.000	0.403	0.000	5.616
TR74004|c0_g1	0.000	0.000	0.847	4.256	2.381	0.000	0.000	0.000	0.000	0.000	0.000
TR11777|c0_g2	222.015	226.633	161.528	174.143	246.008	371.652	532.415	438.827	320.340	499.260	356.163
TR9291|c1_g2	0.000	0.000	0.000	0.000	0.000	0.000	0.000	0.000	0.921	0.000	0.000
TR105754|c0_g1	0.000	0.000	0.000	0.653	0.000	0.777	0.000	0.000	0.000	0.000	0.892
TR24151|c2_g1	0.000	0.000	0.000	0.000	0.291	1.187	0.312	0.325	0.624	1.152	0.355
TR111449|c0_g2	0.000	0.000	0.539	0.448	0.000	0.000	0.538	0.000	0.000	0.000	0.000
TR82264|c0_g1	0.000	0.000	0.000	0.000	0.000	0.000	0.463	1.455	0.000	1.131	0.000
TR123274|c0_g1	0.000	0.000	0.000	0.000	0.996	0.000	0.000	0.000	1.084	0.000	0.000
TR32142|c0_g1	1.054	0.000	0.000	0.000	0.000	0.000	0.000	0.000	0.000	0.000	0.000
TR85161|c1_g1	0.537	0.000	0.000	0.464	0.000	0.000	0.000	0.000	0.566	0.000	0.000
TR46805|c0_g1	0.000	0.000	0.000	1.133	0.000	0.000	0.000	0.000	1.449	0.000	1.567
TR15448|c1_g3	0.000	0.000	0.000	0.000	0.000	0.000	0.000	0.000	1.651	0.000	0.881
TR18912|c0_g1	0.000	0.000	0.000	0.000	0.000	0.000	0.000	0.000	0.000	0.000	1.533
TR147575|c0_g1	2.888	1.624	0.000	0.000	1.340	0.000	0.000	0.000	0.000	0.000	0.000
TR78669|c0_g1	0.000	2.678	0.000	0.000	0.000	0.000	0.000	0.862	0.000	0.000	0.000
TR3166|c0_g1	0.224	0.780	0.472	0.802	0.000	0.221	0.463	0.000	0.230	0.870	0.000
TR123734|c0_g1	0.234	0.000	0.992	0.975	1.631	0.000	1.130	0.257	1.382	0.911	1.132
TR30328|c0_g1	0.000	1.381	0.000	2.140	1.481	0.000	0.000	0.000	0.000	0.000	0.000
TR72775|c9_g1	0.000	0.000	0.202	0.865	0.388	0.000	1.582	1.041	1.411	1.760	0.229
TR171313|c0_g1	0.390	1.096	0.337	0.220	0.397	0.074	0.000	0.090	0.163	0.000	0.286
TR80943|c0_g2	0.000	0.611	0.000	1.628	0.000	0.000	0.000	0.000	0.000	0.000	0.000
TR155676|c3_g1	0.000	0.000	0.915	0.771	0.864	0.000	0.958	0.000	0.000	1.131	0.000
TR12369|c0_g1	0.000	0.000	0.000	0.000	0.000	0.000	0.000	0.000	0.000	1.027	0.000
TR59836|c1_g2	0.000	0.000	1.165	0.000	0.000	0.000	0.000	0.000	0.000	1.435	0.000
TR25200|c0_g1	2.849	0.000	2.830	0.000	0.000	0.000	0.000	0.000	0.000	0.000	0.000
TR13577|c1_g1	4.868	12.156	6.941	7.953	11.658	9.666	10.324	10.108	14.943	22.074	10.156
TR112904|c0_g1	0.751	0.000	0.000	0.000	0.000	0.000	0.000	0.560	0.000	0.000	1.338
TR10244|c0_g1	0.263	0.316	0.289	0.480	0.265	0.273	0.000	0.000	0.000	0.000	0.320
TR7796|c0_g1	0.000	0.000	0.000	0.000	0.000	0.000	0.000	1.601	0.000	0.000	0.000
TR37921|c0_g1	0.000	0.000	0.000	0.000	0.000	0.000	0.538	0.000	0.000	0.000	0.000
TR118294|c3_g1	0.000	0.200	0.183	0.000	0.000	0.525	0.183	0.571	0.365	0.922	0.000
TR9392|c1_g3	0.000	0.000	0.270	0.000	0.000	0.515	0.000	2.004	0.000	0.000	0.823
TR67273|c0_g1	2.498	0.000	0.000	1.038	0.000	0.000	0.000	1.388	0.000	0.000	0.000
TR103517|c0_g1	2.771	0.000	0.000	0.000	0.000	0.000	0.000	0.000	0.000	0.000	3.180
TR64060|c1_g1	0.000	1.486	0.000	0.000	0.000	1.366	0.000	0.000	0.000	0.000	0.000
TR95554|c0_g1	0.000	0.000	0.000	0.000	0.000	0.000	0.000	0.000	0.000	0.849	0.000
TR54988|c0_g1	0.000	0.000	0.000	0.000	0.644	0.000	0.700	0.000	0.000	1.697	0.000
TR98494|c0_g1	0.000	0.000	0.443	0.000	2.063	1.282	0.883	0.000	0.883	0.000	0.000
TR44025|c0_g2	0.000	0.000	0.000	0.000	0.750	0.000	0.000	0.000	0.000	0.000	0.926
TR89569|c0_g1	0.000	0.000	0.000	3.792	0.767	0.000	0.000	0.425	0.000	2.630	0.926
TR127248|c1_g1	2.381	2.477	2.243	1.542	0.467	0.630	1.819	1.299	1.027	1.833	0.629
TR9818|c0_g1	0.000	0.000	1.396	3.485	0.000	1.460	0.000	0.000	0.000	3.457	3.225
TR57201|c0_g1	0.000	0.000	0.674	0.566	0.000	0.000	0.000	0.000	0.000	0.000	0.778
TR20076|c0_g1	0.000	0.000	0.000	2.266	0.000	0.000	0.000	0.000	0.000	0.000	0.000
TR81266|c0_g1	0.000	0.000	0.000	0.000	0.000	0.000	2.982	0.000	0.000	0.000	0.000
TR139412|c0_g1	0.498	3.057	0.337	1.290	0.282	1.670	6.018	1.836	0.221	1.530	1.555
TR6706|c1_g2	0.000	0.000	0.000	0.000	0.000	0.000	0.000	1.545	1.468	0.000	0.000
TR19996|c0_g1	0.000	0.000	1.174	0.000	0.000	0.000	0.000	0.000	0.000	0.000	0.000
TR7613|c0_g1	0.234	0.000	0.250	0.000	2.099	0.231	0.484	0.000	0.979	0.608	0.000
TR62299|c0_g1	0.185	0.000	0.404	0.511	0.185	0.000	0.194	0.000	0.202	0.241	0.000
TR45602|c0_g1	0.517	0.306	0.000	0.700	1.041	0.000	0.000	0.000	0.000	0.335	0.309
TR113212|c1_g2	0.293	0.706	1.810	0.787	2.169	3.257	3.413	6.101	4.012	2.661	2.459
TR47604|c0_g1	0.000	0.000	0.000	0.000	0.000	0.000	0.829	0.000	0.000	0.000	0.000
TR72243|c0_g1	0.644	0.506	0.000	0.197	0.864	2.606	0.000	0.000	0.451	1.131	0.000
TR84003|c0_g1	0.000	1.718	0.000	0.000	0.000	0.000	3.251	0.000	0.000	0.000	0.000
TR151090|c0_g1	0.000	0.000	0.000	0.448	0.247	0.252	0.000	0.269	0.259	0.000	0.000
TR139454|c0_g1	0.429	0.000	0.905	0.000	0.000	0.000	0.000	0.951	0.000	0.000	0.000
TR72226|c0_g1	0.000	0.000	0.972	0.000	0.000	0.000	0.000	0.000	0.000	3.604	0.000
TR54966|c0_g2	0.595	0.000	0.000	0.267	0.600	0.000	0.161	0.000	0.000	1.173	0.000
TR2414|c0_g1	0.000	2.657	8.096	1.463	0.000	0.000	6.071	8.944	0.000	0.000	1.361
TR113549|c1_g1	2.059	0.675	0.000	0.000	0.564	0.000	0.614	0.000	3.378	2.242	0.000
TR4572|c0_g1	0.283	0.337	0.308	1.038	0.573	0.000	0.000	0.000	0.000	1.875	0.000
TR44513|c0_g1	0.166	0.000	0.183	0.464	0.000	0.336	0.344	1.276	0.182	0.220	0.618
TR3764|c2_g2	85.319	100.006	124.561	74.969	102.678	92.874	169.021	126.190	108.488	156.101	147.195
TR42760|c2_g1	0.478	0.000	0.000	2.517	1.869	0.000	0.000	0.000	1.008	0.000	0.000
TR168056|c0_g1	0.000	0.000	0.000	0.000	0.256	0.000	0.818	0.000	0.547	0.000	0.000
TR6583|c0_g1	0.000	0.000	0.000	0.000	0.000	1.576	0.000	0.000	0.000	0.000	0.000
TR50876|c0_g1	0.937	0.000	0.000	0.000	0.000	0.000	0.000	0.000	0.000	0.000	0.000
TR4983|c0_g1	0.000	0.000	0.000	0.000	0.785	0.000	0.000	0.918	1.747	0.000	0.000
TR112312|c3_g4	0.000	0.000	7.239	0.000	1.129	3.257	0.000	0.000	1.276	4.463	5.787
TR56005|c0_g1	0.351	0.000	1.492	0.944	0.697	0.000	0.743	0.000	0.000	0.000	0.000
TR100092|c0_g2	0.010	0.685	0.000	0.000	0.000	0.189	0.022	0.000	0.000	0.000	0.904
TR46685|c0_g1	166.921	146.900	182.861	62.178	166.601	102.466	77.411	54.851	168.779	123.550	127.604
TR77182|c0_g1	0.234	0.274	0.992	0.212	0.229	0.000	0.000	0.257	0.489	1.519	0.286
TR114250|c0_g1	0.000	0.000	0.000	0.000	1.199	0.000	0.000	0.000	0.000	1.582	0.000
TR86005|c0_g1	0.000	0.000	1.280	0.000	0.000	0.000	0.000	0.000	0.000	0.000	0.000
TR111222|c0_g2	0.000	0.000	0.000	0.000	0.000	0.000	1.055	0.000	0.000	0.000	0.000
TR87516|c0_g1	0.000	0.000	0.000	0.000	0.000	0.000	0.000	2.776	0.000	0.000	0.000
TR75242|c0_g1	0.127	0.453	1.107	0.236	1.825	0.389	0.398	0.134	0.547	1.194	0.000
TR92907|c0_g1	0.000	0.000	0.000	0.936	0.520	0.000	0.000	0.000	0.000	2.053	0.000
TR36559|c1_g1	0.000	0.000	0.000	0.000	0.000	0.000	0.000	1.119	0.000	0.000	0.000
TR152036|c0_g1	0.000	0.000	0.000	0.000	0.000	0.000	0.000	0.000	2.217	0.000	0.000
TR144753|c0_g1	0.000	0.232	0.000	1.251	0.794	0.000	0.205	0.000	0.825	0.513	0.000
TR81028|c0_g2	0.839	0.000	0.000	0.000	0.000	0.000	0.000	0.000	0.000	0.000	0.000
TR73739|c0_g1	0.137	0.158	0.144	0.126	0.132	0.137	0.140	0.728	0.278	0.000	0.320
TR37017|c1_g1	0.420	0.242	1.348	0.000	1.481	0.000	0.000	0.000	0.000	0.272	0.000
TR22223|c0_g2	4.527	0.000	0.000	0.000	0.000	0.000	0.000	0.000	0.000	0.000	0.000
TR100830|c0_g1	0.000	0.548	0.000	0.000	0.459	0.000	0.000	0.000	0.499	0.000	0.000
TR124844|c0_g1	0.000	0.791	0.000	0.614	0.335	0.000	0.000	0.000	0.365	1.781	0.000
TR91633|c0_g1	0.000	1.212	0.000	1.385	0.000	0.000	0.560	0.000	0.000	0.000	0.000
TR42585|c0_g1	0.000	0.000	0.000	1.101	0.000	0.935	0.323	0.336	0.000	0.000	1.109
TR56150|c0_g1	1.278	1.118	0.000	0.574	0.644	0.977	1.346	0.358	0.336	0.838	0.000
TR46406|c0_g1	0.000	0.000	0.000	0.000	0.000	0.000	0.000	0.000	2.553	0.000	0.000
TR96114|c0_g2	0.000	0.000	0.000	3.729	0.000	0.000	0.000	0.000	0.000	0.000	0.000
TR38437|c0_g1	3.181	1.866	0.568	1.204	0.802	0.273	0.280	0.000	0.845	1.739	0.000
TR13323|c0_g1	0.000	0.000	0.000	1.062	2.390	0.000	1.356	0.000	0.000	0.000	0.000
TR27281|c1_g1	0.488	0.569	0.529	0.220	0.247	0.000	0.000	0.269	0.000	0.000	0.000
TR87662|c0_g1	0.000	0.559	0.501	0.425	0.000	0.988	0.506	0.000	0.000	0.000	0.000
TR134892|c0_g1	0.000	0.000	0.000	2.415	0.000	0.000	0.000	0.000	0.000	0.000	0.000
TR9452|c0_g1	0.244	0.148	0.000	0.913	0.000	0.252	0.506	0.672	0.393	0.000	0.904
TR115197|c0_g1	1.034	0.000	0.000	0.873	0.000	0.000	0.000	1.153	0.000	0.000	0.000
TR54595|c0_g1	0.429	0.316	0.000	0.000	0.000	0.284	0.571	0.302	0.000	0.723	0.000
TR41271|c0_g1	1.015	0.000	0.000	0.000	0.961	1.051	0.000	0.000	0.000	0.000	0.000
TR152622|c1_g2	0.000	1.423	0.000	0.000	0.000	0.830	0.000	0.000	2.678	0.000	0.000
TR106255|c0_g1	0.000	1.297	0.000	0.000	0.000	1.187	0.000	0.000	0.000	0.000	0.000
TR88557|c4_g1	0.000	0.000	0.000	1.479	0.414	1.271	0.872	0.459	0.000	1.079	0.000
TR141310|c0_g1	0.390	0.000	0.000	0.000	0.388	0.000	0.409	0.000	0.000	1.530	0.000
TR133566|c0_g1	0.907	1.033	0.000	0.000	0.000	0.000	0.000	0.000	0.000	0.000	0.000
TR128116|c0_g1	0.224	0.000	0.000	0.000	0.000	0.000	0.000	0.246	0.000	0.000	0.000
TR31576|c0_g1	0.000	0.000	0.000	0.000	0.000	0.000	0.323	1.019	0.326	0.000	0.183
TR68570|c0_g1	0.000	0.000	0.472	0.802	0.000	0.000	0.000	0.504	0.000	0.000	0.103
TR3478|c0_g1	0.000	0.000	0.635	0.000	2.981	0.630	0.000	0.000	0.000	0.000	0.000
TR46018|c0_g1	0.000	0.000	0.000	0.000	0.000	0.000	1.453	0.000	0.000	0.000	0.000
TR31670|c0_g1	0.000	0.190	0.529	0.000	0.000	0.168	0.000	0.179	0.173	0.220	0.606
TR102758|c0_g1	0.302	0.063	0.558	0.574	0.212	0.200	0.054	0.056	0.326	1.435	0.126
TR14308|c1_g1	0.624	0.000	0.000	5.483	0.000	0.000	0.000	0.000	0.000	0.000	0.000
TR2785|c0_g1	0.000	0.000	2.416	0.000	0.000	0.000	0.000	2.675	0.000	1.488	0.000
TR145349|c0_g1	0.000	0.000	0.000	1.857	1.032	0.000	0.366	0.381	0.729	0.000	0.000
TR112154|c0_g2	0.488	0.000	0.000	0.000	0.238	0.000	0.000	0.000	0.000	1.257	0.583
TR24572|c0_g1	1.366	0.000	0.000	0.000	0.000	0.000	0.000	0.000	0.000	1.687	0.000
TR24718|c3_g1	0.254	0.000	0.000	0.692	0.256	0.515	0.269	0.000	0.547	1.006	0.000
TR119650|c2_g1	11.298	8.497	14.354	4.366	17.601	3.330	17.138	8.362	6.670	6.747	15.886
TR32903|c0_g1	0.000	0.000	0.789	0.000	0.000	0.000	2.454	0.862	0.000	0.974	0.904
TR163669|c0_g2	0.000	0.000	0.000	0.409	0.000	0.147	0.151	0.481	0.154	0.000	0.000
TR127551|c0_g1	327.208	263.131	283.094	154.925	233.619	337.381	210.004	198.895	265.107	169.846	367.302
TR11633|c0_g1	2.029	1.560	0.703	0.000	1.305	0.000	0.000	0.750	1.440	2.577	0.801
TR9972|c1_g2	0.000	0.000	0.000	0.000	0.000	0.000	0.000	0.705	0.346	0.000	1.167
TR26963|c0_g3	0.351	0.000	0.000	0.983	0.000	0.000	0.000	0.000	0.000	0.000	0.217
TR89940|c2_g2	0.000	0.000	1.579	0.000	2.963	1.597	0.000	1.713	1.641	0.000	0.000
TR13444|c1_g1	0.000	0.000	0.000	0.000	0.000	0.767	0.000	3.280	0.000	0.000	0.869
TR73300|c0_g3	0.000	0.000	0.000	0.118	0.776	0.137	0.000	0.437	0.000	0.000	0.469
TR139237|c0_g1	0.771	0.000	0.000	0.000	0.000	0.798	0.000	0.000	0.000	0.000	0.000
TR128632|c0_g1	0.000	0.000	0.000	0.598	0.000	1.418	0.000	0.000	0.000	0.870	0.000
TR120763|c0_g1	0.000	0.000	0.000	0.000	0.000	0.000	0.000	1.231	0.000	0.000	0.000
TR10911|c1_g1	0.000	0.000	0.000	0.000	0.000	0.000	0.000	0.000	0.000	0.000	0.000
TR32210|c0_g1	0.000	0.000	0.000	0.000	0.000	0.000	0.000	0.000	0.000	1.341	0.000
TR167670|c0_g3	0.000	0.000	0.000	0.000	1.420	0.000	0.000	0.000	0.000	0.000	0.000
TR5164|c0_g1	0.888	0.749	0.000	0.236	0.653	0.000	0.667	0.560	0.000	0.000	0.629
TR26044|c0_g1	0.000	0.000	0.741	0.000	0.000	0.000	0.764	0.000	0.000	0.000	0.000
TR26538|c0_g3	0.878	3.152	2.917	1.133	1.922	3.971	3.703	3.571	4.079	3.614	3.237
TR127914|c0_g1	0.254	0.643	0.597	0.503	0.229	0.000	0.000	0.000	0.585	0.849	0.675
TR31008|c0_g1	0.000	0.000	0.000	1.770	1.975	0.000	0.000	0.000	0.000	0.000	0.000
TR57817|c0_g1	0.000	0.127	0.308	0.834	0.229	0.504	0.000	1.701	0.000	0.524	0.412
TR141772|c0_g2	0.000	0.000	0.000	0.000	0.000	0.000	0.000	0.000	0.000	0.000	1.567
TR123514|c0_g8	5.171	3.595	1.540	1.007	2.037	2.353	3.875	5.384	3.973	4.798	0.000
TR26705|c0_g1	0.000	0.000	0.000	0.000	1.640	1.271	0.000	0.000	1.766	0.000	0.000
TR123648|c0_g2	0.283	0.000	0.000	0.000	0.000	0.000	0.000	0.940	0.000	0.566	0.343
TR130864|c0_g1	0.000	0.000	0.000	0.614	0.000	0.000	0.000	0.000	0.000	0.000	2.528
TR18781|c0_g1	0.000	0.000	0.761	1.274	0.000	0.000	0.000	0.000	0.000	0.000	0.000
TR30921|c0_g1	0.000	0.232	0.048	0.000	0.097	0.000	0.398	0.000	0.106	0.000	0.000
TR68394|c0_g1	0.000	0.390	0.000	0.267	1.481	0.305	0.312	0.000	0.000	0.388	0.000
TR153209|c0_g1	0.000	0.000	0.000	0.000	0.256	0.252	0.000	0.000	0.537	0.000	0.000
TR63476|c0_g1	0.410	1.191	1.097	4.696	0.000	0.525	0.420	1.063	0.000	0.335	1.979
TR26360|c0_g2	0.000	1.624	0.000	0.000	0.000	0.000	0.000	0.000	0.000	0.000	0.000
TR124065|c0_g1	0.000	0.000	0.000	0.000	0.000	0.000	0.000	0.000	0.000	0.000	0.000
TR53926|c0_g1	0.000	0.000	0.616	0.519	0.000	0.000	0.000	0.000	0.000	0.000	0.709
TR66650|c0_g1	0.966	0.274	2.955	1.149	1.049	2.521	1.195	1.925	2.505	1.582	1.921
TR150870|c0_g3	0.712	0.000	0.000	3.060	1.023	4.885	2.250	3.481	1.507	0.450	1.670
TR128724|c4_g1	0.966	1.139	1.425	2.085	0.741	1.576	2.713	2.216	4.664	4.861	1.087
TR26525|c0_g1	0.000	0.000	0.000	0.787	1.772	0.000	0.000	1.030	1.977	0.000	4.346
TR77122|c0_g1	0.000	3.047	0.000	0.000	0.000	0.000	0.000	0.000	0.000	0.000	0.000
TR28091|c2_g1	2.498	0.000	0.000	0.000	0.000	0.000	0.000	1.388	0.000	0.000	0.000
TR77278|c0_g2	0.000	0.569	0.260	0.000	0.450	0.252	0.258	0.000	0.000	0.000	0.000
TR132898|c0_g1	0.000	0.000	0.000	1.219	0.000	0.000	0.743	0.000	0.000	0.000	0.000
TR59915|c1_g2	0.000	0.422	0.761	0.000	2.152	0.000	0.000	0.000	0.000	0.000	0.000
TR169714|c4_g1	9.678	25.903	32.596	12.390	17.777	19.489	3.843	11.877	21.306	30.550	24.178
TR156738|c1_g1	0.000	3.447	0.000	0.000	2.831	0.000	0.000	0.000	0.000	0.000	0.000
TR96090|c0_g1	0.234	0.000	0.000	1.054	0.229	0.231	0.000	0.000	0.000	0.304	1.407
TR57688|c2_g1	1.415	0.843	0.770	0.330	0.723	3.562	1.346	1.713	1.094	0.608	2.791
TR112972|c0_g1	0.000	0.242	0.221	0.000	0.626	0.000	0.000	0.000	0.000	0.000	0.000
TR97476|c0_g1	0.000	2.351	0.000	0.873	0.000	0.000	0.000	0.000	1.094	0.000	0.000
TR69614|c0_g1	0.000	0.000	0.000	0.000	0.000	0.000	0.000	0.000	0.000	0.964	0.000
TR7875|c0_g1	0.000	0.000	0.780	0.000	0.000	0.000	0.000	0.000	0.000	1.917	0.000
TR26189|c0_g1	0.693	1.539	0.000	0.637	0.000	0.000	0.000	2.250	0.489	0.000	0.984
TR5376|c0_g1	0.224	0.253	0.472	0.000	0.000	1.114	0.689	0.000	0.000	0.576	0.000
TR82413|c0_g1	0.722	0.000	0.741	0.000	0.000	0.746	0.000	0.000	0.000	0.000	0.000
TR105743|c0_g1	1.395	0.000	0.000	0.000	0.000	0.000	0.000	0.772	0.000	0.000	0.000
TR95244|c0_g2	0.000	0.000	1.463	0.000	0.000	0.000	0.000	0.000	0.000	0.000	0.000
TR12704|c0_g1	0.000	0.000	0.000	1.054	0.000	0.000	0.000	0.000	0.000	0.000	2.916
TR51926|c1_g2	1.327	0.000	0.000	1.959	1.305	0.000	0.000	0.000	0.000	0.576	0.000
TR19466|c0_g1	0.000	0.000	0.000	0.000	0.000	0.000	0.000	0.000	0.000	0.849	0.000
TR104900|c0_g2	1.298	0.000	0.000	0.000	0.000	0.000	0.000	0.000	0.000	0.000	0.000
TR91618|c2_g1	60.538	59.439	76.465	72.719	64.760	34.502	33.092	29.541	35.395	52.833	40.053
TR38379|c0_g1	0.000	0.000	0.722	0.000	0.670	0.000	0.000	0.000	0.739	0.000	0.000
TR110794|c1_g3	0.000	0.643	0.202	0.000	0.000	0.000	0.000	0.146	0.096	0.367	0.835
TR89966|c0_g1	1.463	0.000	0.385	0.000	0.000	0.368	0.388	0.000	0.000	0.000	0.000
TR161703|c1_g1	0.644	0.738	0.000	0.559	0.000	0.000	0.000	0.000	0.000	0.000	0.000
TR158776|c2_g2	0.000	0.000	0.000	0.000	0.000	0.000	0.581	1.220	0.384	0.000	0.000
TR59119|c2_g3	0.000	0.000	0.000	0.000	0.000	1.565	2.411	1.690	0.000	0.000	0.000
TR152822|c1_g1	0.000	0.000	0.000	0.000	0.000	0.000	0.000	0.000	1.891	0.000	0.000
TR172126|c1_g1	0.000	0.390	0.356	0.606	0.000	0.000	0.355	0.000	0.355	0.440	0.000
TR55196|c0_g1	0.000	0.000	0.809	1.361	0.000	0.000	0.000	0.000	0.000	0.000	0.000
TR39068|c0_g1	0.000	0.148	0.404	0.000	0.511	0.000	0.000	0.000	0.662	0.335	0.000
TR52390|c3_g1	0.000	1.265	0.000	0.000	0.000	1.156	0.000	0.000	5.941	4.170	2.596
TR77789|c2_g4	1.405	1.718	0.000	0.425	0.423	0.000	1.141	0.000	0.000	0.000	0.000
TR113689|c0_g1	0.000	1.371	0.000	0.000	0.582	0.000	0.000	0.000	0.000	0.000	0.000
TR166194|c0_g1	1.522	1.486	0.818	1.156	0.511	0.515	0.000	1.119	0.269	1.006	0.309
TR117878|c0_g1	3.503	0.000	0.000	0.000	0.000	0.000	0.000	0.000	3.100	0.000	0.000
TR131614|c0_g1	0.380	0.896	0.000	0.000	0.379	0.000	0.000	0.000	0.000	0.000	0.000
TR70042|c1_g6	21.103	4.428	14.864	42.015	15.441	30.930	10.550	18.996	9.636	17.517	22.268
TR41808|c2_g1	1.317	0.000	0.000	0.000	0.000	0.000	0.000	0.000	1.401	0.000	0.000
TR136207|c4_g6	1.141	0.654	0.000	0.991	0.000	0.000	0.000	1.892	0.000	0.000	0.000
TR95361|c0_g1	1.024	0.000	0.000	0.865	0.000	0.000	0.000	0.000	0.000	0.000	0.000
TR172311|c1_g1	0.166	0.200	0.164	0.267	0.344	0.000	0.000	2.563	0.154	0.220	0.618
TR14403|c0_g1	0.000	0.000	0.000	0.000	0.000	0.000	0.000	0.000	0.000	0.000	2.139
TR56088|c0_g1	0.000	0.000	0.000	2.352	0.000	0.000	0.000	0.000	0.000	0.000	0.000
TR146463|c0_g1	1.542	0.000	2.378	0.661	1.481	0.000	0.000	0.000	0.816	0.000	0.000
TR77718|c0_g2	0.000	0.812	1.454	0.000	0.000	0.000	0.000	0.000	0.749	0.000	0.000
TR29067|c0_g1	0.000	0.000	0.664	0.000	0.000	0.000	0.000	0.000	0.681	0.817	0.000
TR35094|c0_g1	0.000	1.086	0.000	2.415	0.899	0.000	0.000	0.000	0.000	0.000	0.000
TR117593|c1_g1	0.000	0.000	3.167	0.000	0.000	0.000	0.000	0.000	0.000	0.000	0.000
TR21281|c0_g1	1.902	4.533	1.184	0.401	3.642	5.095	11.981	8.507	5.039	7.501	2.665
TR145672|c0_g1	0.546	0.000	0.000	0.252	1.102	0.000	0.000	0.000	0.288	0.000	0.332
TR92831|c0_g1	0.000	0.000	1.088	0.920	0.000	0.000	0.000	0.000	0.000	0.000	0.000
TR73263|c1_g2	10.508	2.404	12.072	9.794	16.869	2.774	9.193	1.892	6.824	4.966	7.297
TR71436|c0_g1	0.410	1.149	0.616	0.385	0.423	0.252	0.527	0.392	0.058	0.409	0.446
TR61148|c0_g1	0.371	1.276	0.385	0.653	0.000	0.000	0.000	0.000	0.000	0.000	0.000
TR66579|c0_g2	0.946	1.096	1.983	0.834	1.393	0.000	0.000	0.526	0.499	0.000	2.265
TR116132|c0_g1	0.000	0.000	0.000	0.000	0.000	0.000	0.484	0.000	0.000	2.284	0.000
TR1418|c3_g1	0.000	0.000	0.000	0.000	0.000	0.000	0.000	0.000	0.000	0.000	0.000
TR112597|c1_g1	0.000	0.000	0.347	0.000	0.000	0.000	0.000	0.358	0.000	1.708	0.000
TR109279|c0_g1	3.015	1.666	1.155	1.471	0.538	0.904	0.000	0.000	0.000	0.000	0.652
TR89884|c0_g1	0.712	0.000	0.000	0.000	1.367	0.000	0.000	0.000	0.000	0.000	0.000
TR77798|c0_g1	1.912	4.291	1.146	2.297	1.649	2.248	1.410	1.769	2.284	0.775	1.052
TR60793|c0_g1	0.000	0.000	1.386	0.582	0.000	0.000	0.710	0.000	0.000	1.708	0.000
TR25584|c1_g1	4.820	3.743	4.399	1.888	5.520	4.591	1.862	3.515	3.964	5.270	5.982
TR146014|c0_g1	1.444	0.000	1.434	0.000	0.000	0.000	0.000	0.000	0.000	0.000	0.000
TR62607|c0_g1	0.000	0.000	0.000	8.771	2.099	0.000	0.000	0.806	0.000	0.000	0.858
TR96112|c0_g1	0.000	0.000	0.000	0.000	0.000	0.000	0.000	0.000	0.000	0.000	0.000
TR56537|c0_g1	0.000	0.000	0.876	0.000	0.000	0.000	0.000	0.000	0.912	1.079	0.000
TR25566|c0_g2	0.956	0.000	0.000	0.000	0.000	0.000	0.000	0.000	0.000	0.000	0.274
TR83920|c0_g2	0.166	0.000	0.000	0.000	0.000	0.084	0.000	0.000	0.000	0.105	0.000
TR83569|c1_g3	12.342	0.000	5.718	1.353	0.758	7.102	6.211	12.683	7.630	4.631	3.420
TR126147|c0_g1	34.518	63.065	53.977	68.211	57.759	42.392	31.821	28.007	19.118	31.304	85.424
TR3183|c0_g2	0.117	0.000	0.298	0.338	0.000	0.000	0.000	0.134	0.000	0.482	0.000
TR51193|c0_g1	0.000	0.000	0.000	0.000	0.529	0.000	0.000	0.000	0.000	0.000	1.281
TR88691|c0_g1	0.000	0.337	1.531	0.260	0.000	0.294	0.301	0.000	0.614	0.754	0.000
TR59352|c1_g1	0.000	0.000	2.002	0.834	0.000	0.000	0.000	0.000	0.000	0.000	1.155
TR122090|c0_g1	1.210	0.285	0.000	0.220	0.485	0.000	0.000	0.269	0.259	0.000	0.297
TR102711|c0_g1	0.000	0.000	0.000	0.299	0.661	0.000	0.000	0.000	0.346	0.859	1.189
TR29851|c0_g1	0.000	0.000	0.000	0.000	0.000	1.839	0.000	0.996	0.000	1.163	1.075
TR100740|c0_g1	0.000	0.959	0.000	0.000	0.000	0.861	3.542	0.000	1.776	0.000	0.984
TR55086|c1_g1	1.493	0.000	0.000	1.227	0.000	0.000	0.000	0.000	0.000	0.000	0.000
TR43552|c0_g1	0.507	0.200	0.000	0.000	0.344	0.168	0.710	0.369	0.000	0.000	0.000
TR7545|c0_g1	0.956	0.285	0.000	0.000	0.000	0.000	0.000	0.000	0.000	0.000	0.000
TR46866|c0_g1	0.000	0.000	0.000	0.000	0.000	0.000	0.506	0.537	1.027	0.000	0.000
TR37224|c0_g1	0.907	0.000	0.000	0.000	0.864	0.000	0.000	0.000	0.960	1.131	2.116
TR101540|c3_g1	243.060	240.897	173.118	162.343	211.732	93.504	16.460	129.929	33.216	14.772	85.092
TR75471|c0_g1	0.000	2.351	0.000	0.000	0.000	0.000	0.000	0.000	0.000	0.000	0.000
TR13175|c0_g1	0.000	0.000	0.000	0.000	0.000	0.000	0.000	0.000	0.000	0.000	0.000
TR120008|c0_g1	0.488	0.000	0.000	0.433	0.961	0.000	0.000	0.537	0.518	0.000	0.000
TR40396|c0_g1	0.185	0.000	0.000	0.173	0.653	0.000	0.000	0.000	0.000	0.000	2.242
TR8443|c0_g1	0.537	0.000	0.000	1.400	1.561	0.000	0.000	0.593	0.000	0.000	0.000
TR2159|c0_g1	0.000	0.000	0.000	0.425	0.000	0.000	0.000	0.537	0.000	0.000	0.572
TR27162|c0_g1	0.000	1.371	0.000	0.000	0.988	0.000	6.136	0.000	10.509	1.299	1.212
TR138265|c0_g1	0.000	0.000	1.088	0.000	1.023	0.000	2.293	2.407	0.000	0.000	0.000
TR13169|c0_g1	0.000	0.000	0.000	3.988	0.000	0.000	0.000	0.000	0.000	0.000	0.000
TR46147|c0_g1	13.210	10.395	10.224	9.597	8.518	21.149	19.904	25.623	16.699	7.899	6.027
TR75080|c0_g1	0.000	1.486	0.000	0.000	0.000	0.000	0.689	0.000	0.000	0.000	0.000
TR138006|c0_g1	0.000	0.000	0.000	6.490	0.000	0.000	0.000	0.000	0.000	0.000	0.000
TR131513|c0_g1	0.000	4.386	0.000	0.000	0.000	0.000	0.000	0.000	0.000	0.000	0.000
TR38503|c0_g1	0.000	0.517	0.481	0.000	0.000	1.135	0.000	0.000	0.000	0.293	0.000
TR20995|c0_g1	0.683	0.000	0.712	0.000	0.661	0.000	0.000	0.000	0.729	0.000	0.000
TR93846|c0_g5	9.473	9.826	6.546	0.000	7.134	0.000	3.445	0.000	2.294	0.000	2.505
TR36807|c0_g1	1.707	0.000	0.866	0.000	0.000	1.765	0.000	0.000	0.000	0.000	0.000
TR142567|c0_g2	0.907	0.000	0.318	2.179	0.300	0.000	0.000	0.000	0.000	0.796	0.000
TR37064|c1_g2	0.361	0.812	0.741	1.723	0.767	1.261	2.637	1.724	0.797	0.733	2.894
TR4557|c3_g1	0.000	0.285	0.799	0.000	0.247	0.504	0.000	0.817	0.000	0.000	0.000
TR172081|c0_g1	0.459	0.264	0.000	1.038	0.229	0.231	0.000	0.246	0.000	0.000	0.000
TR50431|c1_g2	1.746	1.075	0.000	0.228	1.561	0.494	0.366	0.000	2.188	1.530	3.111
TR159296|c0_g1	0.000	0.000	1.223	0.260	0.000	0.000	0.301	0.000	0.000	1.121	0.686
TR42212|c1_g1	0.000	0.000	0.000	0.000	0.000	0.000	0.000	0.000	0.000	2.011	0.000
TR19780|c0_g1	0.000	0.000	0.000	0.669	0.000	0.000	0.000	1.735	0.000	0.000	0.000
TR171517|c0_g1	0.000	0.000	0.000	0.000	0.000	0.000	0.000	0.000	0.000	0.000	0.000
TR79532|c0_g1	0.000	0.000	0.000	0.000	0.000	0.000	0.000	1.142	0.000	2.556	0.000
TR159409|c0_g1	0.000	0.285	0.135	1.353	0.247	0.368	0.258	0.795	0.643	0.168	0.595
TR135136|c0_g4	1.610	0.095	0.000	0.000	0.000	0.063	0.000	0.000	0.000	0.000	0.000
TR131021|c0_g1	0.000	0.000	0.000	0.857	0.000	0.000	0.000	0.000	0.000	0.000	0.000
TR112257|c1_g1	0.000	0.675	0.000	2.053	0.000	0.609	0.000	0.000	0.000	0.754	0.000
TR100042|c0_g1	0.000	0.000	0.000	0.000	0.000	0.788	0.000	1.701	0.000	0.000	0.469
TR20303|c0_g1	6.556	6.948	17.136	0.566	11.966	6.755	12.089	1.455	10.874	3.897	6.988
TR148430|c0_g1	0.000	0.000	0.000	0.000	0.000	1.135	0.000	0.000	0.585	2.116	0.652
TR90152|c0_g1	0.000	0.000	0.000	0.000	0.000	0.000	2.078	0.000	1.046	0.000	0.583
TR152448|c0_g1	0.263	0.316	0.289	1.211	0.273	0.000	0.840	0.593	0.000	0.000	0.000
TR137711|c4_g1	0.000	0.000	0.000	0.000	0.000	0.000	0.883	0.000	0.883	0.000	0.000
TR971|c0_g1	0.293	0.000	0.164	0.275	0.459	0.000	0.151	0.168	0.154	0.000	0.000
TR69571|c9_g2	9.395	9.309	4.717	11.776	9.912	4.875	7.471	3.918	2.428	4.369	6.782
TR58078|c0_g1	0.000	0.401	0.000	0.000	0.000	0.000	0.366	0.000	0.000	0.901	0.835
TR162417|c0_g1	0.000	0.633	0.000	0.000	0.000	2.259	0.000	0.000	0.585	0.000	0.000
TR47545|c0_g1	1.493	0.696	0.635	0.000	0.000	0.000	0.937	0.660	0.000	0.000	0.000
TR3577|c0_g1	0.000	0.000	0.000	0.000	0.000	0.000	0.000	0.000	0.000	4.285	0.000
TR41054|c0_g1	0.000	0.000	0.000	0.000	0.000	0.693	0.000	2.239	0.000	0.000	0.000
TR99291|c0_g4	0.000	0.000	0.000	0.000	0.000	0.000	0.000	0.000	11.219	0.000	0.000
TR27593|c0_g1	0.000	0.000	0.000	1.093	0.000	0.000	0.000	0.000	1.392	0.000	0.000
TR94155|c0_g1	0.000	0.000	1.877	0.228	0.000	0.000	0.000	0.000	0.000	0.000	0.309
TR105604|c0_g1	0.000	0.000	0.000	0.684	0.000	0.000	0.000	0.000	0.000	0.000	0.000
TR123956|c0_g1	0.000	0.000	0.000	0.810	0.476	0.000	0.495	0.000	0.758	0.000	0.000
TR110168|c0_g1	0.000	0.390	0.000	0.000	0.000	0.000	0.700	0.369	0.000	0.000	0.000
TR24030|c0_g1	0.624	1.676	0.000	0.881	0.194	0.567	0.097	0.101	2.879	0.251	0.286
TR161446|c0_g1	4.868	0.000	0.000	0.000	1.138	0.000	0.000	0.000	0.000	0.000	0.000
TR123424|c1_g1	0.000	2.657	0.000	0.000	0.000	0.000	0.000	0.000	0.000	0.000	0.000
TR10710|c0_g1	0.000	1.075	0.000	0.000	0.926	0.315	0.000	0.000	0.000	0.000	0.000
TR46306|c1_g4	0.459	0.306	0.164	0.378	0.159	0.714	0.054	0.336	0.058	0.272	0.057
TR99935|c1_g1	0.000	0.000	0.000	0.000	1.376	0.000	0.000	0.000	0.000	0.000	0.000
TR91527|c0_g1	8.234	0.896	0.703	1.424	4.682	4.738	0.990	6.481	1.267	1.676	5.924
TR39157|c0_g2	0.000	0.000	0.000	0.873	0.000	0.000	0.000	0.000	0.000	0.000	0.000
TR139583|c0_g1	0.000	0.000	0.000	0.000	6.534	0.000	0.000	0.000	0.000	0.000	1.613
TR82342|c0_g1	0.000	0.738	0.000	0.000	1.243	0.000	0.000	0.000	0.000	0.000	0.000
TR121355|c1_g2	6.342	7.664	5.526	6.986	5.150	8.594	8.041	6.616	8.580	8.800	6.553
TR111879|c0_g1	0.498	0.443	0.135	0.118	0.123	0.252	0.129	0.000	0.528	0.828	0.149
TR70398|c0_g1	0.000	1.676	0.616	0.000	0.582	0.000	0.151	0.772	0.902	0.943	0.343
TR23252|c1_g1	0.527	0.000	0.000	0.000	0.132	0.000	0.000	2.743	0.000	0.000	0.160
TR99324|c0_g1	0.000	0.000	0.000	3.194	0.000	0.000	0.000	0.000	0.000	3.164	0.000
TR2394|c0_g1	0.000	0.000	0.000	0.000	0.000	0.000	0.000	1.220	0.000	0.000	0.000
TR97835|c0_g1	0.576	0.000	1.194	0.000	0.000	0.000	0.000	0.000	0.614	0.000	0.000
TR82038|c0_g2	0.000	0.000	0.000	0.000	0.000	0.000	0.000	0.000	0.000	0.000	0.000
TR60055|c0_g1	2.839	0.000	0.000	0.000	0.000	1.166	0.000	0.627	0.000	0.000	0.000
TR131731|c0_g1	0.000	0.000	0.279	0.708	0.000	0.000	0.269	0.000	0.547	0.681	0.000
TR11647|c2_g2	0.000	0.000	0.000	0.000	0.000	1.450	0.743	3.907	0.000	0.000	0.835
TR37247|c0_g1	0.332	0.390	0.000	0.299	0.335	0.336	0.000	0.000	0.000	0.000	0.000
TR6317|c0_g1	0.000	0.000	0.000	0.000	0.000	0.000	0.000	0.000	3.052	0.000	1.121
TR136692|c0_g1	1.210	0.000	0.645	1.644	0.000	0.925	0.958	2.004	0.000	0.398	0.366
TR126785|c4_g2	0.000	0.000	0.000	1.109	1.235	0.000	0.000	0.000	0.672	0.000	0.000
TR118237|c0_g1	0.000	0.000	0.000	0.212	0.238	0.000	0.000	0.000	0.499	2.169	0.000
TR82923|c0_g1	0.000	0.000	0.000	0.000	0.000	1.618	0.000	0.000	0.000	0.000	0.000
TR70895|c1_g1	0.000	1.044	0.472	0.000	0.000	0.462	0.474	0.000	0.000	0.000	0.000
TR167071|c0_g1	0.000	0.000	0.000	0.000	0.000	0.000	0.000	0.425	0.403	0.000	0.000
TR111556|c0_g1	0.293	0.348	0.308	0.000	0.106	0.399	0.398	1.019	0.662	0.136	0.252
TR126727|c1_g9	166.043	318.922	550.738	575.119	299.376	221.342	140.246	192.682	109.438	109.187	588.759
TR117928|c0_g1	0.761	0.000	1.560	0.000	0.000	0.000	0.807	1.690	0.000	0.000	0.000
TR169020|c0_g1	0.000	0.000	0.000	0.000	0.000	0.000	0.700	0.000	0.000	0.000	0.789
TR98578|c0_g1	0.000	1.044	0.924	0.779	0.000	0.000	0.000	0.000	0.000	1.142	0.000
TR171537|c0_g2	0.000	0.854	0.000	0.559	0.309	0.000	0.000	0.000	0.000	0.000	0.000
TR163337|c0_g1	0.000	0.000	1.280	0.000	0.000	0.000	0.000	0.000	0.653	1.571	0.000
TR84577|c0_g1	0.000	0.000	0.000	0.000	0.000	0.000	0.000	2.899	0.000	0.000	1.018
TR38708|c0_g1	0.000	0.000	0.000	0.755	0.847	0.000	0.000	0.000	0.000	1.111	0.000
TR108493|c1_g1	0.263	0.875	0.231	0.787	0.547	0.053	0.603	0.515	0.173	0.492	0.320
TR133836|c0_g1	0.000	0.000	0.000	0.346	0.000	0.399	0.000	0.862	0.000	0.503	0.000
TR148680|c0_g1	0.000	0.000	0.886	0.000	0.000	0.893	0.000	0.000	2.764	2.179	0.000
TR29110|c0_g1	0.000	0.000	0.780	0.000	0.000	0.777	0.000	0.000	0.000	0.000	0.892
TR137423|c3_g1	0.000	0.000	0.000	0.000	0.653	0.000	0.000	0.560	0.000	0.000	0.000
TR44595|c0_g1	0.000	0.000	0.000	0.000	0.000	2.774	0.000	0.000	0.000	0.000	0.000
TR63146|c0_g4	0.000	0.812	0.000	0.000	4.630	0.000	0.484	0.000	0.000	0.000	0.000
TR22137|c0_g1	0.000	2.604	0.000	0.991	1.102	0.000	0.000	0.000	0.000	0.000	0.000
TR110604|c0_g1	0.478	0.000	0.000	0.000	0.000	0.000	0.000	0.000	0.000	1.236	0.000
TR84910|c5_g1	3.629	1.392	0.000	6.325	0.591	1.250	0.000	4.030	0.000	1.540	1.441
TR122185|c0_g1	0.000	0.000	0.000	0.559	0.000	0.000	0.000	0.000	0.000	0.000	0.000
TR110165|c2_g1	0.283	0.000	1.685	0.559	0.265	0.914	0.000	0.336	0.307	0.335	0.320
TR99159|c0_g1	0.459	0.527	0.000	0.802	0.891	0.000	0.000	0.000	0.000	0.000	0.000
TR53783|c0_g1	0.000	1.508	0.000	0.000	0.000	0.000	0.000	1.478	1.411	0.000	0.000
TR124143|c0_g1	0.000	0.000	0.000	0.000	0.000	1.387	0.000	0.000	0.000	0.000	0.000
TR102906|c0_g1	0.781	0.000	0.000	0.000	0.750	0.000	0.000	0.000	0.000	0.000	0.000
TR88332|c0_g1	0.771	0.148	1.675	1.550	0.785	0.158	0.000	0.705	0.681	1.027	0.320
TR13039|c0_g1	0.380	0.000	0.000	0.000	0.379	0.000	0.000	0.414	0.000	1.970	0.000
TR32563|c0_g1	0.000	0.000	0.578	0.975	0.000	0.000	0.000	0.000	0.000	0.000	0.000
TR65013|c0_g1	0.000	3.215	0.000	0.000	0.000	0.000	0.000	3.168	0.000	0.000	0.000
TR103984|c1_g1	0.927	0.000	0.943	0.000	0.000	0.967	0.000	0.000	0.000	2.336	0.000
TR10735|c0_g1	0.663	0.000	0.241	0.401	0.220	0.000	0.000	0.246	0.000	0.000	0.000
TR31161|c0_g1	0.000	0.000	0.000	0.000	0.000	0.000	0.000	0.000	0.000	8.874	0.000
TR106926|c0_g1	0.185	0.221	0.106	2.808	0.291	0.756	0.592	1.332	0.000	0.377	0.698
TR83466|c0_g1	1.161	0.675	0.000	0.000	0.873	0.000	0.000	0.313	0.307	0.000	0.000
TR53025|c0_g1	0.000	0.000	0.616	0.000	0.000	0.000	0.000	0.000	0.000	0.000	0.000
TR153896|c0_g1	0.000	1.002	0.000	0.000	0.000	0.000	0.926	0.000	0.000	0.000	0.000
TR2748|c0_g1	0.000	0.000	0.000	0.000	2.513	0.000	0.000	0.000	0.000	0.000	0.000
TR53912|c1_g1	0.000	0.474	0.000	0.000	0.811	0.000	0.000	0.000	0.441	0.000	0.000
TR45165|c1_g1	0.663	0.000	0.000	1.683	0.335	0.504	0.172	0.179	1.238	0.220	0.812
TR91559|c0_g1	3.112	0.000	0.000	0.000	0.000	0.000	0.000	0.000	0.000	0.000	0.000
TR2090|c0_g1	0.000	0.000	0.000	0.000	0.000	0.000	0.000	1.310	0.000	0.000	0.000
TR109199|c0_g2	0.000	0.907	0.000	0.000	0.000	1.313	0.000	0.000	1.094	0.000	0.000
TR83914|c0_g1	0.000	0.000	0.000	3.422	0.000	0.000	0.000	0.000	0.845	0.000	0.000
TR36297|c0_g1	0.673	2.330	0.000	0.000	0.000	0.000	0.721	0.750	0.000	0.000	0.000
TR161079|c0_g1	0.000	0.696	0.626	0.000	0.000	0.000	0.000	0.000	0.633	0.765	0.000
TR132868|c0_g1	0.000	0.000	0.000	0.000	30.317	0.000	0.000	0.000	0.000	3.562	0.000
TR17915|c0_g1	0.000	0.000	0.000	0.000	0.000	0.000	2.680	0.000	0.000	0.000	0.000
TR126727|c1_g2	187.585	0.000	0.000	0.000	28.738	0.137	16.223	12.627	0.000	0.000	0.000
TR160109|c0_g1	1.083	0.000	3.273	0.913	0.000	0.000	0.000	2.407	0.000	0.000	0.000
TR38821|c1_g1	0.137	0.327	0.144	0.889	0.000	0.137	0.000	0.302	0.288	0.178	0.000
TR31221|c0_g1	0.341	0.000	0.000	0.000	0.670	0.000	0.710	0.000	0.355	1.760	0.000
TR87534|c0_g1	0.000	0.000	0.000	0.000	0.000	0.000	0.000	0.000	0.000	0.000	2.402
TR64496|c1_g2	0.000	0.000	0.000	0.000	0.000	0.777	0.000	0.000	0.000	0.000	0.000
TR87548|c0_g4	3.620	6.621	5.997	3.257	2.275	3.309	1.582	1.019	0.624	2.190	1.441
TR70097|c0_g1	0.000	0.000	2.185	1.817	0.000	0.000	0.000	0.000	0.000	0.000	0.000
TR29059|c0_g1	0.322	0.000	0.000	0.857	0.635	0.000	0.000	0.000	0.000	0.828	0.000
TR128637|c0_g1	0.000	1.128	2.041	0.000	0.000	0.000	0.000	0.000	0.000	1.257	0.000
TR50281|c0_g1	0.000	0.000	0.000	0.000	0.000	1.681	0.861	0.000	0.000	1.027	0.000
TR154139|c0_g1	1.346	1.518	0.000	0.000	0.000	0.000	0.000	3.000	0.000	0.000	0.000
TR130472|c0_g1	0.800	0.000	0.000	1.070	0.000	0.000	0.000	0.000	0.000	0.000	0.480
TR17295|c1_g2	0.000	1.518	0.000	0.000	5.026	0.000	1.432	0.000	4.290	0.000	0.000
TR132986|c0_g1	0.000	0.000	0.000	0.000	0.000	0.000	0.000	2.071	0.000	0.000	0.000
TR32871|c1_g1	0.380	0.812	0.250	1.282	0.079	0.158	0.710	0.336	0.240	0.000	0.183
TR142751|c1_g1	0.000	0.464	0.000	0.000	0.000	1.229	0.000	0.000	0.000	0.000	0.000
TR149698|c0_g1	0.000	0.517	0.000	0.810	0.000	0.221	0.000	0.000	0.470	0.000	0.000
TR90597|c0_g1	0.917	0.812	0.664	0.724	1.402	1.786	0.893	1.108	2.188	1.351	0.686
TR13514|c0_g2	7.659	0.000	19.985	6.230	1.861	10.243	2.002	4.757	2.054	0.000	7.491
TR51180|c2_g1	2.849	3.215	0.000	2.352	1.323	0.000	6.050	1.578	0.000	0.000	0.000
TR144212|c1_g4	4.751	4.533	3.244	12.374	5.317	22.788	5.652	6.157	2.524	7.994	14.891
TR132941|c0_g2	0.000	0.000	0.000	0.000	0.000	0.000	0.000	0.000	0.000	0.000	0.000
TR63976|c3_g2	0.000	0.000	0.000	0.732	0.000	0.000	0.000	0.000	0.000	0.000	0.000
TR169127|c0_g1	0.000	0.696	0.000	0.000	0.000	0.000	0.000	0.672	0.000	0.000	0.000
TR149124|c0_g2	0.000	0.000	0.000	0.000	0.000	0.946	0.000	0.000	0.000	1.194	0.000
TR48461|c0_g1	1.259	0.000	0.000	1.093	0.608	0.000	0.667	0.000	0.000	0.000	0.000
TR101685|c1_g1	1.337	0.000	0.000	0.000	0.000	0.000	0.000	0.000	1.411	0.000	0.000
TR3772|c0_g1	0.488	0.864	0.000	1.794	0.247	0.000	0.000	0.000	0.000	0.000	0.297
TR90927|c0_g1	0.000	0.000	0.000	0.000	0.000	0.000	0.000	0.000	0.000	0.000	2.059
TR83936|c0_g2	0.000	0.000	0.000	0.000	0.000	0.000	0.000	0.000	0.000	1.027	0.000
TR50172|c0_g1	0.732	0.833	0.000	0.629	0.000	0.000	0.000	0.000	0.000	0.000	0.000
TR16023|c0_g1	0.000	0.000	0.000	0.000	3.677	0.000	0.000	1.075	0.000	0.000	0.000
TR139860|c2_g2	0.478	0.274	0.250	0.212	0.476	0.483	1.981	1.299	0.758	1.875	0.286
TR4594|c0_g1	0.429	0.000	0.452	0.000	0.000	0.000	0.000	0.000	0.000	0.555	0.000
TR3108|c3_g2	0.000	0.000	2.108	0.000	0.000	0.000	0.000	0.000	0.000	0.000	0.000
TR147558|c0_g1	0.000	0.696	0.635	0.000	0.000	0.000	0.000	0.000	0.633	0.000	0.366
TR125508|c0_g1	0.605	0.000	0.318	0.000	0.608	0.000	0.000	0.000	0.317	3.164	0.366
TR82140|c1_g1	0.000	0.000	0.000	0.000	0.000	0.000	0.000	0.000	0.000	0.000	0.000
TR65791|c0_g2	0.000	0.000	0.000	0.000	0.000	2.448	0.000	0.000	0.000	0.000	0.000
TR27398|c0_g1	0.000	0.000	0.000	0.456	0.168	0.504	0.344	0.728	0.528	0.220	0.206
TR123810|c0_g1	0.000	0.000	0.000	0.000	0.000	1.387	0.000	0.996	0.000	0.000	0.000
TR160468|c0_g1	0.000	0.000	1.357	1.707	0.000	0.000	0.000	0.000	0.000	0.000	0.000
TR2731|c0_g2	0.000	0.000	0.000	0.000	0.000	0.000	0.000	0.000	0.000	1.477	0.000
TR160478|c0_g1	2.351	0.000	0.000	0.000	0.000	0.000	0.000	0.000	0.000	0.000	0.000
TR123327|c1_g1	0.000	0.105	0.684	0.252	0.185	0.095	0.097	0.873	0.000	0.471	0.217
TR142064|c0_g1	5.307	7.222	2.002	6.018	7.522	4.528	9.333	6.526	2.006	0.566	14.239
TR13612|c0_g1	2.088	3.563	5.275	7.930	1.975	11.914	24.393	13.948	12.198	29.963	4.861
TR58268|c0_g1	0.000	0.000	0.000	0.291	0.000	0.000	0.000	1.590	0.000	0.000	0.194
TR140393|c0_g2	0.185	0.200	0.347	0.000	1.534	0.000	0.000	0.000	0.000	1.404	0.206
TR114475|c2_g1	0.000	0.000	0.000	0.000	1.323	0.000	0.000	0.000	0.000	0.000	0.000
TR77980|c0_g2	0.254	0.000	0.279	0.700	0.520	0.525	0.000	0.000	0.000	1.016	0.309
TR38217|c3_g2	31.650	31.343	31.258	54.885	32.239	33.094	50.617	37.354	50.396	24.966	68.966
TR79788|c3_g2	2.137	1.349	1.492	0.267	1.102	2.879	1.636	2.104	6.613	8.633	2.550
TR78088|c1_g2	0.000	0.000	0.000	0.000	0.000	0.000	0.000	0.000	0.000	0.000	0.000
TR157327|c0_g1	0.000	0.000	0.606	1.031	0.573	0.000	0.000	0.000	0.000	0.754	0.000
TR986|c0_g1	0.000	0.822	0.000	0.000	0.000	0.000	0.000	0.000	0.000	0.000	0.000
TR97280|c0_g1	0.878	1.002	2.686	0.747	0.838	0.904	0.926	0.974	4.655	6.611	5.135
TR92657|c2_g1	11.903	8.371	10.330	1.227	5.511	7.743	3.154	1.657	6.305	3.646	10.213
TR53837|c0_g2	0.000	1.096	0.000	0.000	1.393	0.000	0.000	0.000	0.000	0.000	0.000
TR13951|c0_g1	0.000	0.000	0.000	0.000	0.000	0.000	0.000	2.810	0.000	0.000	0.000
TR1044|c0_g1	0.000	0.000	0.270	0.456	0.256	0.252	0.000	0.549	0.000	1.320	0.000
TR100756|c0_g1	0.000	0.601	0.000	0.000	0.511	0.000	0.549	0.000	0.000	0.000	1.864
TR120843|c2_g4	4.390	0.000	0.895	4.484	0.838	0.904	0.000	0.000	3.724	7.711	2.059
TR138455|c0_g1	0.000	0.000	0.000	0.944	0.000	0.000	0.000	0.000	0.000	0.000	0.640
TR123079|c0_g1	0.478	0.000	0.693	0.441	0.000	0.000	0.172	0.179	0.000	0.210	0.389
TR36328|c2_g1	0.615	0.706	1.271	0.000	0.600	0.630	0.000	0.000	0.000	0.000	0.000
TR155249|c0_g1	0.000	0.348	0.626	0.267	0.291	0.000	0.000	0.000	0.624	0.388	0.000
TR122829|c1_g4	3.356	2.541	9.453	5.632	0.000	15.360	7.126	9.235	4.751	8.339	3.717
TR169258|c0_g1	0.000	0.000	1.194	1.982	0.000	0.000	0.000	0.000	0.000	1.467	0.000
TR132368|c3_g3	0.000	0.000	0.539	0.000	0.000	6.766	42.780	13.108	3.772	14.824	23.011
TR48569|c0_g1	0.205	0.474	0.221	0.559	1.340	0.200	0.108	0.224	0.749	2.148	0.366
TR171889|c0_g1	0.000	0.000	0.703	1.754	0.000	0.000	0.000	0.000	0.000	0.000	0.000
TR160204|c0_g1	0.420	0.264	0.789	0.732	0.573	0.063	0.129	0.034	0.480	1.090	0.206
TR125809|c0_g1	0.224	0.137	0.972	0.519	0.000	0.116	0.000	0.616	0.595	0.304	0.137
TR71845|c4_g1	0.000	0.000	0.000	0.000	0.000	0.000	0.000	0.000	0.000	0.000	1.384
TR12116|c0_g1	1.346	8.993	4.929	1.691	0.635	5.032	2.756	1.209	9.876	2.483	3.363
TR141738|c0_g1	0.244	0.717	0.000	0.677	1.270	0.000	0.000	0.000	0.000	0.000	1.475
TR131465|c0_g1	0.000	0.000	0.000	0.000	0.000	0.000	0.000	0.000	0.000	0.000	0.000
TR136502|c0_g1	0.000	0.000	0.000	1.676	2.813	0.000	0.000	0.000	0.000	0.000	0.000
TR56623|c0_g1	1.288	0.495	0.000	0.000	0.000	0.000	0.452	0.000	0.000	0.000	0.515
TR55315|c0_g2	0.000	0.000	0.000	0.000	0.000	0.000	0.000	0.000	0.000	0.000	4.220
TR40450|c0_g2	0.000	0.000	0.000	4.177	0.000	0.000	0.000	0.000	0.000	0.000	0.000
TR146229|c0_g2	0.000	0.000	0.000	0.000	0.000	0.000	0.000	2.295	0.163	0.000	0.000
TR83404|c0_g1	0.000	0.000	0.000	0.000	0.000	0.000	0.000	0.000	0.000	5.542	0.000
TR98573|c0_g1	0.351	0.411	0.375	0.000	0.000	0.000	0.743	0.000	1.123	0.000	0.423
TR90900|c0_g1	0.000	0.000	0.000	0.000	0.000	0.000	0.000	0.000	0.000	0.000	0.000
TR66426|c0_g3	0.000	0.000	1.001	0.000	0.758	0.000	0.000	0.000	0.000	0.000	0.572
TR5365|c0_g3	0.537	3.100	0.558	1.408	3.139	0.000	0.000	1.187	0.000	0.000	0.000
TR30661|c1_g1	0.517	0.601	1.107	0.236	0.256	0.525	0.807	0.000	0.278	0.335	1.258
TR97643|c1_g1	0.117	0.190	0.433	0.441	0.608	0.588	0.646	0.728	0.374	0.471	0.480
TR60092|c0_g1	0.000	0.000	0.000	0.000	0.000	0.000	1.012	0.000	0.000	0.000	0.000
TR42378|c0_g1	0.000	0.000	0.000	0.000	0.000	0.000	1.356	2.843	0.000	0.000	0.000
TR143733|c0_g2	0.000	0.000	0.000	0.614	0.511	0.000	0.000	0.000	0.528	0.000	0.000
TR112365|c0_g2	0.146	0.000	1.117	0.527	0.000	0.000	0.915	0.157	0.154	0.000	0.000
TR83788|c0_g2	160.843	167.953	244.347	166.717	177.236	124.812	159.150	145.220	118.652	168.232	291.040
TR98028|c0_g1	0.683	0.000	0.000	0.000	0.000	1.418	2.185	0.000	0.000	0.000	0.000
TR57986|c3_g5	1.542	0.000	0.000	0.000	0.000	0.000	3.273	0.000	0.000	0.000	0.904
TR73062|c0_g1	0.761	0.601	0.135	0.354	0.520	0.263	0.129	0.000	0.269	0.168	0.000
TR153012|c0_g2	0.000	0.000	0.000	0.370	0.000	0.000	0.000	0.000	0.000	0.000	0.240
TR132159|c0_g1	0.000	0.000	3.754	0.905	0.000	0.000	0.000	0.000	0.000	0.000	0.000
TR6907|c0_g2	0.000	0.000	0.000	0.472	0.000	0.536	1.098	0.000	0.000	0.000	0.000
TR123336|c1_g1	0.459	0.000	0.000	0.401	0.000	0.000	0.000	1.007	0.000	0.000	0.000
TR155833|c0_g1	0.000	0.000	0.000	0.000	0.000	0.000	0.000	0.000	0.000	0.000	4.220
TR46227|c1_g1	0.000	0.000	0.000	0.960	1.076	0.000	0.000	0.000	0.000	0.000	0.000
TR160563|c1_g1	0.000	0.000	0.000	3.076	0.864	0.935	2.874	1.007	0.000	1.131	2.116
TR45020|c4_g3	0.673	0.274	0.000	0.000	0.000	2.952	0.000	3.224	0.000	10.749	2.745
TR21294|c0_g1	0.488	0.000	0.510	0.425	0.952	0.000	0.000	0.000	0.000	0.000	0.000
TR110026|c0_g1	0.244	0.000	1.069	0.228	0.000	1.261	1.044	0.549	0.000	0.000	0.297
TR76899|c0_g1	0.488	0.000	0.000	0.220	0.494	0.252	0.258	0.269	0.259	0.325	0.000
TR116246|c0_g2	0.400	1.624	0.857	0.362	0.203	0.200	1.238	0.649	0.000	0.000	0.000
TR95110|c0_g2	0.000	0.959	0.000	0.716	0.000	0.000	0.000	0.000	1.776	0.000	0.000
TR52528|c0_g1	0.000	0.000	0.000	0.000	0.000	1.460	1.496	0.000	0.000	0.000	0.000
TR72187|c0_g1	0.000	2.520	0.751	0.000	0.000	0.000	0.000	0.000	0.000	0.932	0.000
TR16605|c0_g2	0.000	0.000	0.000	0.747	0.000	0.000	0.000	0.000	0.000	0.000	1.029
TR34324|c0_g1	0.820	0.938	1.675	0.000	0.785	0.000	0.000	0.000	0.000	0.000	0.000
TR88700|c0_g1	0.000	3.152	0.000	0.000	0.000	0.000	0.000	0.000	0.979	0.000	0.000
TR163071|c0_g1	0.000	0.000	0.202	1.353	0.000	0.000	0.194	0.000	0.585	0.241	0.000
TR4682|c0_g1	0.000	0.000	0.000	0.000	0.000	0.000	0.850	0.896	0.854	0.000	0.000
TR120103|c0_g1	0.185	0.548	0.924	0.346	0.670	0.000	0.194	0.201	0.393	1.498	0.343
TR56514|c2_g7	0.000	0.000	0.000	1.211	0.000	0.000	0.000	0.000	0.000	0.000	0.000
TR99690|c0_g1	1.824	0.000	0.963	0.802	0.000	0.000	0.000	1.052	0.000	0.000	0.000
TR77581|c0_g1	0.000	0.000	0.000	0.000	0.000	0.000	0.000	0.000	0.000	0.000	0.286
TR110466|c0_g1	0.917	0.000	1.858	0.779	0.000	0.000	0.000	2.026	0.000	2.284	0.000
TR53691|c0_g1	0.000	0.000	0.000	0.000	0.000	0.000	0.000	0.000	0.000	0.000	1.361
TR104924|c0_g1	0.741	0.000	0.000	0.637	0.000	0.000	0.000	0.000	0.000	0.000	0.000
TR35420|c0_g1	0.000	0.000	0.000	0.000	0.441	0.000	0.000	0.000	0.000	0.576	0.000
TR60853|c4_g3	1.551	1.349	8.192	0.346	2.901	0.000	5.307	0.000	0.413	4.253	2.802
TR76053|c0_g1	1.746	0.000	0.000	1.015	0.000	0.000	0.248	0.000	1.334	2.064	0.000
TR66657|c0_g1	0.429	0.991	0.452	0.000	1.270	0.000	0.000	0.000	0.000	3.876	0.000
TR153756|c1_g5	0.722	0.327	0.000	0.000	0.000	1.492	1.033	0.000	0.000	0.000	0.000
TR8583|c0_g1	0.000	0.295	0.404	0.228	1.411	0.252	0.000	0.134	0.134	0.335	0.000
TR119516|c0_g1	0.000	0.000	0.000	0.000	0.000	2.269	0.000	0.000	0.000	0.000	3.809
TR9754|c0_g2	0.293	0.000	0.000	0.134	0.000	0.000	0.000	0.000	0.317	0.000	0.000
TR10571|c0_g1	0.000	0.000	0.000	0.000	0.000	1.597	0.000	0.000	3.244	0.000	3.500
TR17434|c0_g1	0.000	0.000	0.000	0.000	0.661	0.000	0.000	0.000	0.000	0.430	0.000
TR46672|c0_g1	0.556	0.000	0.202	0.173	0.000	0.000	0.194	0.616	0.000	0.000	0.000
TR143689|c0_g3	0.000	0.000	0.000	0.000	0.000	0.000	0.000	0.000	0.000	0.461	0.000
TR61063|c0_g1	0.000	0.337	0.000	1.038	0.000	0.000	0.301	0.638	0.000	0.754	1.052
TR57397|c0_g1	0.000	0.000	0.000	0.000	0.000	0.000	0.000	0.000	0.000	0.000	0.000
TR128005|c0_g1	0.537	0.000	0.000	0.000	0.000	0.105	0.000	1.869	0.000	0.000	0.000
TR57435|c0_g1	0.000	0.000	0.000	0.000	0.741	0.000	0.000	0.000	0.000	0.000	0.904
TR56948|c1_g1	0.000	0.580	2.051	0.000	1.914	0.000	0.000	0.000	1.075	0.000	0.000
TR23447|c0_g1	0.000	0.000	0.193	1.306	0.000	0.000	0.764	0.000	0.000	0.000	0.881
TR45903|c0_g1	0.000	0.000	0.000	0.850	0.000	0.000	0.000	1.108	0.000	0.000	0.000
TR47132|c0_g2	0.000	0.706	0.597	0.000	0.000	0.000	0.000	0.000	0.000	0.000	2.265
TR15440|c0_g1	1.278	0.000	0.000	0.000	0.000	1.334	0.000	0.000	0.000	0.000	0.000
TR58456|c0_g1	8.595	5.187	6.748	1.959	18.783	2.774	0.452	0.929	1.785	2.483	0.503
TR92482|c0_g1	0.605	0.000	0.000	0.000	0.000	0.000	0.000	0.000	0.643	0.775	0.000
TR89820|c0_g1	0.702	0.000	0.000	0.000	1.349	0.000	0.000	0.000	1.478	0.000	1.647
TR65661|c1_g1	0.000	0.000	0.000	0.000	0.000	0.000	1.399	0.000	0.000	0.000	0.000
TR96834|c1_g1	0.000	0.369	0.000	0.283	0.000	0.000	0.000	0.000	0.000	0.000	0.000
TR18232|c0_g1	0.000	0.000	0.000	0.000	0.000	1.282	0.000	0.000	2.610	0.000	1.418
TR111158|c1_g1	0.254	0.148	0.491	0.181	0.326	0.515	0.334	0.134	0.413	0.430	0.869
TR100371|c0_g1	0.605	0.000	0.000	0.000	0.000	0.000	0.646	0.000	0.643	0.000	0.000
TR94836|c2_g2	2.673	0.306	2.253	2.313	1.675	0.525	0.377	0.168	0.672	0.775	0.263
TR15982|c4_g1	0.000	0.000	1.088	1.817	1.023	0.000	0.000	0.000	0.000	0.000	0.000
TR135154|c2_g1	0.000	0.000	0.000	0.000	0.000	0.000	0.000	0.000	0.000	0.000	1.041
TR12480|c0_g1	0.000	2.825	0.000	0.000	0.000	0.000	0.000	0.000	0.000	0.000	0.000
TR106533|c0_g1	0.000	3.532	0.000	0.873	0.000	0.000	0.000	0.000	0.000	0.000	0.000
TR56222|c0_g1	114.081	126.289	212.954	109.920	249.007	195.854	154.058	157.499	69.178	137.400	115.595
TR141460|c0_g1	1.161	1.360	0.000	0.000	1.164	0.000	0.000	0.000	0.000	0.000	0.000
TR29053|c1_g7	3.181	0.738	3.957	0.551	3.086	0.000	0.000	0.000	0.672	0.000	1.510
TR170308|c1_g3	2.595	13.189	0.000	0.000	0.000	5.390	0.000	12.974	5.499	0.000	0.000
TR69636|c0_g1	0.351	0.084	0.857	0.000	0.150	3.719	0.818	3.280	2.063	0.283	0.698
TR96662|c0_g1	1.063	0.000	0.558	0.000	0.000	0.000	0.000	0.000	0.000	0.681	0.000
TR41493|c0_g1	0.000	0.000	0.000	0.000	0.000	2.458	0.840	0.000	0.000	0.000	0.000
TR65893|c7_g1	0.000	0.000	0.000	0.000	0.000	0.000	10.431	0.157	0.000	0.000	0.000
TR166520|c0_g1	0.761	0.000	1.675	1.424	0.000	1.891	3.208	2.698	2.706	0.964	3.568
TR151950|c0_g1	0.000	1.571	0.000	0.000	0.000	0.000	0.721	0.000	0.000	0.000	0.000
TR144601|c0_g1	0.000	0.000	1.819	0.000	0.000	0.000	0.000	0.996	0.950	0.000	0.000
TR102732|c0_g1	0.615	0.000	0.000	0.559	0.000	0.000	0.000	0.000	0.326	1.613	0.000
TR91020|c5_g1	33.357	42.718	45.939	36.328	34.955	47.550	54.503	70.690	36.364	42.336	51.433
TR35119|c0_g1	1.073	1.212	0.000	0.000	0.000	0.000	0.000	2.373	0.000	0.000	0.000
TR94778|c2_g1	0.517	0.527	0.558	2.014	0.000	0.988	0.538	0.000	0.365	1.613	0.000
TR75160|c1_g2	0.000	0.000	1.771	0.000	0.000	572.622	6.911	8.048	3.167	2.200	6.462
TR40804|c1_g1	0.000	0.000	0.693	0.000	0.000	0.000	0.000	0.000	0.000	0.000	0.789
TR132389|c0_g2	0.000	1.023	0.000	0.000	0.000	0.000	0.000	0.000	0.000	5.615	0.000
TR89895|c0_g2	0.000	0.137	0.260	0.716	0.000	0.116	0.614	0.000	0.000	0.000	0.583
TR115578|c0_g1	0.000	0.000	0.000	0.000	2.257	0.000	0.000	0.000	0.000	0.000	0.000
TR23713|c0_g1	0.000	0.000	0.000	0.952	0.000	0.000	0.000	0.000	0.000	0.000	0.000
TR81369|c0_g1	0.000	0.295	0.000	0.000	0.000	0.000	0.527	0.280	0.000	0.660	0.309
TR132769|c2_g1	0.000	0.453	0.828	0.000	2.337	0.000	0.000	0.000	0.000	0.000	0.469
TR79993|c0_g1	0.000	0.000	0.000	0.000	0.000	0.000	0.000	0.000	0.000	0.000	0.000
TR70379|c0_g1	0.000	0.000	0.000	0.000	2.610	0.000	0.000	0.000	0.000	0.000	0.000
TR4683|c0_g1	0.000	2.109	3.658	0.000	0.000	0.000	1.292	0.000	0.000	0.000	1.407
TR88257|c0_g1	0.000	0.000	0.000	0.000	0.000	0.599	0.614	0.000	0.624	1.498	0.000
TR156028|c0_g2	0.000	1.697	0.385	0.000	0.000	0.000	0.388	0.000	0.384	0.000	0.000
TR56787|c0_g1	0.000	0.000	0.000	3.359	0.000	0.000	0.000	0.000	0.000	0.000	0.000
TR30474|c1_g2	17.620	14.085	9.531	5.979	18.977	3.562	5.555	3.493	10.269	6.632	5.341
TR161705|c0_g1	0.000	0.000	0.000	2.517	0.000	0.000	0.000	0.000	0.000	0.000	3.500
TR154684|c0_g1	0.000	0.000	0.000	0.000	0.000	0.000	0.000	0.728	0.701	0.000	0.400
TR49510|c0_g1	0.000	0.000	0.000	1.062	0.000	0.000	0.000	0.000	1.363	0.000	0.000
TR108534|c0_g2	0.000	0.000	0.000	1.676	0.467	0.000	0.000	0.000	4.204	0.000	0.000
TR49696|c0_g1	0.000	0.000	3.495	0.000	0.000	0.000	0.000	0.000	3.695	0.000	0.000
TR43725|c1_g2	0.000	0.000	0.000	0.000	0.115	0.000	0.000	0.000	0.000	0.953	0.000
TR143153|c0_g1	0.000	0.000	0.000	0.000	0.000	0.000	0.000	1.993	0.000	0.000	0.000
TR123255|c0_g1	0.000	0.000	1.377	0.000	0.000	0.000	0.000	0.000	0.931	1.697	0.000
TR18089|c0_g2	0.000	0.000	0.000	0.724	0.000	0.000	1.809	0.000	0.000	0.000	0.000
TR25114|c0_g1	0.654	1.497	0.674	0.000	0.626	0.000	0.000	0.000	0.000	0.000	1.544
TR150594|c0_g2	0.000	0.000	0.000	0.000	0.000	0.000	0.000	0.000	0.000	2.525	0.000
TR111265|c0_g1	0.000	0.000	0.000	1.046	0.000	0.000	0.000	0.862	0.000	0.000	0.000
TR79091|c1_g6	1.483	0.000	0.000	0.000	0.000	0.000	0.000	0.000	0.000	0.000	0.000
TR62363|c0_g1	0.537	0.000	0.000	0.472	0.000	0.000	0.000	0.593	0.000	0.000	1.281
TR58479|c0_g1	0.000	0.000	0.424	0.000	0.000	0.599	0.829	0.649	0.422	0.262	0.000
TR2146|c0_g2	0.000	0.000	0.000	0.000	0.000	0.000	0.000	0.000	0.000	0.000	0.000
TR140933|c0_g1	0.000	0.000	0.000	0.220	0.123	0.242	1.001	0.918	0.000	0.796	0.149
TR117749|c1_g1	1.522	0.000	0.000	0.000	0.996	0.000	0.000	0.000	0.000	0.000	0.000
TR38532|c0_g1	0.000	0.000	0.000	0.771	0.000	0.000	0.000	0.000	0.000	0.000	0.000
TR168608|c0_g1	0.459	1.318	0.645	2.266	0.538	0.788	1.087	0.425	0.278	0.880	0.812
TR124164|c1_g1	0.000	0.000	0.000	0.000	0.379	0.000	0.409	0.000	0.000	0.000	0.926
TR60615|c0_g1	1.132	0.000	0.000	0.000	0.000	0.000	0.000	0.000	0.000	0.000	0.000
TR41320|c1_g5	11.717	7.991	1.348	10.234	0.626	0.000	2.067	0.728	3.455	0.828	4.541
TR30628|c0_g1	0.000	1.202	2.137	0.000	1.993	0.000	0.000	0.000	0.000	0.000	0.000
TR51642|c0_g1	0.000	1.349	1.213	0.511	0.000	0.000	0.000	0.000	0.000	0.000	0.000
TR3554|c1_g1	0.000	0.000	0.000	0.000	0.000	0.000	0.000	0.000	0.000	0.000	3.054
TR156676|c0_g1	0.000	0.000	0.000	0.000	0.000	1.114	0.000	0.604	1.152	0.000	0.000
TR123291|c0_g1	0.000	0.000	0.000	0.000	1.023	0.000	0.000	0.000	2.294	0.000	0.000
TR70841|c0_g1	0.263	0.000	0.847	0.000	0.265	0.000	0.000	0.582	0.000	0.000	0.000
TR43593|c0_g2	1.141	0.000	1.155	0.000	0.000	0.000	0.000	0.000	1.823	0.712	0.000
TR39031|c3_g1	0.000	0.000	0.000	0.000	0.000	0.000	0.000	0.000	0.000	0.000	0.000
TR55423|c5_g1	0.000	0.000	0.000	0.000	0.000	0.000	0.000	0.000	0.000	0.000	0.000
TR129344|c3_g8	0.000	0.000	0.000	0.000	11.340	16.684	0.000	0.000	0.000	6.956	0.000
TR121967|c0_g1	0.000	0.000	0.000	0.000	0.000	0.378	0.000	0.000	0.393	0.964	0.000
TR82385|c0_g1	0.156	0.548	0.164	0.000	0.626	0.315	0.646	0.000	1.641	2.053	0.949
TR42681|c0_g1	0.000	0.000	0.000	0.000	0.000	0.000	0.000	0.000	0.000	0.000	5.112
TR35944|c0_g2	0.741	0.179	0.481	0.134	0.150	0.305	0.775	1.299	0.154	0.199	1.087
TR124941|c0_g1	0.000	0.127	0.116	0.393	0.106	0.210	0.000	0.347	1.238	0.849	0.126
TR54402|c0_g1	0.429	0.622	4.226	0.401	0.520	1.019	0.646	0.459	1.286	0.576	0.743
TR105682|c0_g1	0.000	2.404	0.318	0.535	0.000	0.000	0.000	0.000	0.000	0.000	0.000
TR162259|c0_g1	0.839	0.970	0.443	0.370	0.414	0.000	0.000	0.000	0.000	0.000	0.000
TR108639|c0_g1	0.000	0.000	2.590	0.000	0.000	0.000	0.000	0.000	0.000	0.000	0.000
TR99978|c0_g1	0.244	0.569	0.549	0.480	1.032	0.168	1.701	0.526	1.363	0.325	0.194
TR84901|c1_g1	0.000	0.000	0.000	3.013	1.129	0.000	0.000	0.000	0.000	0.000	0.000
TR25078|c0_g1	0.000	0.000	0.000	0.779	0.000	0.000	0.000	0.000	0.000	0.000	0.000
TR121814|c0_g1	0.000	1.086	0.000	0.000	0.459	0.000	0.000	0.000	0.000	0.000	0.560
TR54985|c0_g1	0.000	0.000	0.597	0.503	0.000	0.000	0.000	0.000	0.000	0.000	0.000
TR75817|c0_g1	0.000	0.000	1.973	0.834	0.000	1.923	0.000	0.000	0.499	0.000	0.560
TR160447|c0_g1	0.000	0.000	0.000	0.000	0.503	0.000	0.000	0.000	0.000	0.000	0.000
TR168227|c0_g1	0.000	0.696	0.000	0.000	0.000	0.000	0.000	0.000	0.000	0.765	0.000
TR51668|c0_g2	0.000	0.000	0.000	0.307	0.000	0.000	0.000	0.739	0.355	0.000	0.206
TR75326|c0_g2	0.000	0.000	0.183	0.472	0.000	0.000	0.000	0.000	0.182	0.000	0.000
TR99293|c0_g1	0.000	0.000	0.000	0.000	0.000	0.000	1.055	0.000	1.046	1.236	1.155
TR39204|c0_g1	0.000	0.000	0.000	1.133	0.000	0.000	0.000	0.000	0.000	0.000	0.000
TR121301|c0_g1	0.000	0.000	0.000	0.000	0.000	0.000	0.775	1.612	0.000	0.922	0.000
TR111531|c0_g1	0.000	0.000	0.443	0.747	0.000	0.000	0.000	0.000	0.451	0.545	0.000
TR65519|c1_g1	0.771	2.709	2.455	1.038	0.000	0.000	0.818	0.862	0.000	0.503	0.000
TR8015|c0_g1	0.000	0.000	0.000	1.062	0.000	0.000	0.000	1.422	1.363	0.000	0.000
TR17264|c0_g1	0.000	0.000	0.000	0.000	0.000	0.000	0.000	1.231	0.000	0.000	0.000
TR3459|c0_g1	0.000	0.000	0.000	0.000	0.000	0.000	0.883	0.000	2.639	1.048	0.000
TR10906|c0_g1	2.293	0.000	0.000	0.338	0.000	0.000	0.000	0.425	1.219	0.000	1.384
TR113814|c0_g1	0.000	1.539	0.000	0.000	0.000	0.000	0.000	1.522	0.000	0.000	0.000
TR87586|c0_g1	0.000	0.000	0.000	0.000	0.000	0.000	0.000	1.041	0.998	0.000	0.000
TR5884|c0_g1	0.000	0.000	0.000	1.471	0.000	0.000	0.000	0.000	0.000	0.000	1.006
TR169395|c0_g1	0.000	0.000	0.000	0.614	0.679	0.693	0.355	0.381	0.000	0.000	0.000
TR95747|c0_g1	1.181	0.000	1.829	0.000	0.000	0.000	0.000	0.649	0.000	0.000	0.000
TR47070|c0_g1	0.000	0.000	0.000	0.000	0.000	0.704	0.000	0.000	0.729	0.000	0.000
TR100133|c0_g1	0.000	1.465	0.000	2.155	6.058	0.000	0.000	0.000	0.000	0.000	0.000
TR165561|c0_g1	0.000	0.000	6.623	0.000	0.000	0.000	0.000	0.000	0.000	0.000	0.000
TR146069|c1_g1	0.956	2.246	0.520	0.220	0.238	0.242	0.754	1.321	0.768	0.629	0.000
TR127840|c0_g1	0.000	0.896	1.627	0.000	0.000	0.788	0.000	0.000	0.000	0.503	0.000
TR7415|c0_g1	0.195	0.464	0.424	0.181	0.203	0.200	0.205	0.000	1.478	0.262	0.240
TR142577|c0_g2	90.841	169.334	2.628	6.160	7.284	149.659	446.855	124.130	1.728	10.508	31.097
TR125491|c0_g1	0.000	0.000	0.000	1.211	0.000	0.074	0.000	0.000	0.537	0.000	0.000
TR24993|c0_g2	1.610	0.274	0.000	0.212	0.000	0.116	0.118	0.627	0.125	0.000	1.418
TR87980|c0_g1	0.000	0.000	0.000	0.000	2.231	4.927	0.000	0.000	0.000	2.944	0.000
TR3110|c0_g1	0.000	0.000	0.000	2.344	0.000	0.000	0.000	1.019	0.000	2.305	0.000
TR2845|c0_g1	0.293	0.000	0.308	0.000	0.000	0.000	0.000	0.000	0.614	0.377	0.000
TR17315|c0_g1	0.000	1.465	0.000	3.233	0.000	0.000	1.378	0.000	0.000	0.000	0.000
TR64267|c0_g1	3.649	0.000	0.000	0.000	0.000	0.000	0.000	0.000	0.000	0.000	0.000
TR87627|c0_g1	0.000	1.508	0.000	0.000	0.000	0.000	0.000	1.478	0.000	0.000	0.000
TR130249|c0_g1	0.000	0.000	0.000	0.000	0.000	0.000	0.000	0.000	0.000	0.000	0.000
TR54544|c1_g1	0.644	0.000	0.000	0.000	0.000	0.662	0.000	0.000	0.000	0.000	0.000
TR2805|c1_g1	2.234	0.000	0.000	0.000	0.000	1.156	0.000	0.000	0.000	0.000	0.000
TR164146|c0_g2	0.000	0.000	0.000	0.000	0.000	0.000	0.000	1.198	0.000	0.000	0.000
TR21610|c0_g1	0.000	0.000	0.000	0.787	0.000	0.000	0.000	0.000	0.000	0.000	0.000
TR144641|c0_g1	0.000	0.000	1.194	1.982	0.000	0.000	0.000	0.000	0.000	0.000	0.000
TR105466|c0_g2	0.000	0.000	0.000	0.000	0.265	0.000	0.000	0.000	0.000	0.000	0.000
TR129766|c3_g2	0.537	0.211	0.385	0.975	0.176	0.179	0.366	0.000	0.192	0.471	0.435
TR128401|c0_g2	20.508	16.636	29.400	18.471	25.035	22.620	30.809	21.593	26.326	24.337	19.729
TR86903|c0_g1	2.537	0.000	0.000	0.000	0.000	0.000	0.000	0.000	0.000	0.000	0.000
TR30415|c0_g1	0.000	0.000	0.000	0.527	0.000	1.250	0.000	0.000	0.000	2.336	2.173
TR41561|c0_g2	0.000	1.381	0.000	0.000	0.000	0.620	0.000	0.000	1.276	0.000	0.000
TR32406|c2_g1	0.000	0.000	0.000	0.433	0.000	0.000	0.000	0.000	0.000	0.000	0.000
TR111393|c2_g1	13.405	132.045	7.432	3.650	10.970	25.288	99.426	11.351	102.384	8.004	5.970
TR105615|c0_g1	0.488	0.000	0.000	0.441	0.000	0.000	0.000	0.000	0.259	0.325	0.595
TR8811|c0_g1	2.634	0.000	0.000	0.000	0.000	0.000	0.000	0.000	0.000	1.624	0.000
TR140038|c0_g1	0.000	0.000	0.000	0.000	0.000	0.536	0.000	1.164	0.000	0.000	0.000
TR57881|c1_g1	30.020	19.103	22.604	23.600	17.090	25.330	14.511	22.757	26.134	14.898	18.597
TR129324|c1_g3	1.785	2.499	2.638	2.580	2.928	2.479	4.080	1.119	2.774	1.970	1.693
TR86612|c2_g1	0.000	0.000	1.810	0.385	0.000	0.000	0.000	0.951	0.000	0.555	0.000
TR137917|c0_g1	1.444	0.000	0.000	1.196	0.000	0.000	0.000	0.000	0.000	0.000	0.000
TR128704|c0_g1	0.000	0.000	0.000	2.234	0.000	0.000	0.000	0.000	0.000	0.000	0.000
TR4220|c0_g1	0.537	0.000	0.000	0.244	0.273	0.000	0.000	0.302	0.288	0.356	0.000
TR142061|c1_g3	0.000	0.000	0.000	0.000	0.996	0.000	0.000	0.000	0.000	0.000	0.000
TR50425|c0_g1	0.605	1.402	0.000	0.000	1.182	0.630	0.646	0.000	0.000	0.000	0.000
TR144844|c0_g1	0.000	0.000	0.000	0.795	0.000	0.000	0.000	0.000	0.000	1.173	0.000
TR9664|c0_g1	0.000	0.000	2.474	1.031	1.155	0.000	0.000	0.000	0.000	6.097	0.000
TR96472|c0_g2	0.000	0.000	1.646	0.000	0.000	1.082	0.000	2.328	0.000	0.000	0.000
TR98967|c0_g1	0.000	0.000	0.000	0.000	0.000	0.441	0.452	0.481	0.000	0.000	0.000
TR419|c2_g1	0.937	0.000	0.000	0.000	0.000	0.977	0.000	0.000	0.000	0.000	0.000
TR20229|c0_g1	0.000	0.000	0.000	0.000	1.764	0.725	0.000	0.000	0.000	0.000	0.000
TR158874|c0_g1	0.000	0.000	0.000	0.000	0.000	1.145	0.000	1.231	0.000	0.000	0.000
TR86111|c3_g2	0.020	0.633	0.000	0.000	2.848	0.988	2.078	0.000	0.768	2.902	0.000
TR91410|c0_g2	0.546	0.633	0.000	0.480	0.000	0.000	0.000	0.000	0.000	0.000	0.000
TR161651|c0_g1	0.000	0.000	0.000	0.000	0.000	0.000	0.000	0.000	1.507	0.901	0.835
TR54093|c0_g2	0.000	0.000	0.000	2.415	1.358	0.000	1.561	0.000	3.110	0.000	0.000
TR16999|c0_g1	11.356	2.625	8.500	15.245	5.899	11.746	6.287	23.966	3.657	1.907	7.434
TR58023|c1_g1	6.868	8.666	9.357	7.119	5.732	13.458	9.635	10.679	10.480	5.532	6.759
TR148833|c0_g1	0.000	0.000	1.896	1.927	0.000	0.000	0.000	0.000	0.000	0.471	3.088
TR97857|c0_g1	0.000	27.505	0.000	0.000	9.938	0.000	17.870	20.395	9.741	1.875	0.000
TR66323|c0_g1	0.605	0.706	1.261	0.000	0.591	0.000	0.000	0.000	0.000	0.000	0.000
TR152123|c0_g1	11.873	15.129	21.468	11.257	4.753	4.402	2.476	5.709	2.198	2.001	3.877
TR124251|c0_g1	0.000	0.569	0.260	0.000	0.000	0.000	0.527	0.000	0.000	0.000	0.595
TR94270|c0_g1	0.000	0.780	0.000	0.000	0.000	0.693	0.000	0.000	0.000	0.000	0.000
TR132079|c0_g1	0.293	0.000	0.000	0.000	0.000	0.294	0.000	0.000	0.921	0.000	0.000
TR89150|c0_g1	2.088	0.000	0.000	0.000	0.000	0.000	0.000	0.000	0.000	11.723	0.000
TR57154|c2_g1	5.600	4.354	3.764	7.560	4.197	3.435	3.854	2.899	5.403	1.498	5.284
TR10510|c0_g1	0.000	0.000	0.000	0.000	1.199	0.000	0.000	0.000	0.000	3.164	0.000
TR17762|c0_g1	0.000	0.000	0.000	0.779	0.000	0.000	0.000	0.000	0.000	3.468	0.000
TR171560|c0_g1	1.307	0.000	0.000	6.451	1.305	2.690	0.667	1.399	0.000	0.000	0.000
TR75198|c0_g1	0.263	0.306	0.279	0.000	0.794	0.000	0.280	0.000	0.000	0.000	0.000
TR71063|c0_g1	0.000	0.000	0.000	0.000	0.000	2.637	0.000	0.000	0.000	0.000	0.000
TR78131|c0_g1	0.078	0.095	0.520	0.000	0.000	0.158	0.161	0.000	0.250	0.000	0.000
TR29419|c0_g1	0.000	0.000	0.000	2.470	0.000	0.000	0.000	0.000	0.000	0.000	0.000
TR94027|c2_g1	0.000	0.000	0.000	0.000	0.000	0.000	0.915	0.963	0.000	0.000	0.000
TR11918|c0_g1	1.590	0.527	0.000	2.069	0.000	0.000	0.237	0.000	0.000	0.000	0.000
TR156950|c0_g5	0.000	0.000	1.078	0.897	0.000	1.103	4.532	1.646	1.132	0.000	2.482
TR143696|c0_g2	0.137	0.327	0.000	0.252	0.282	0.000	0.000	0.157	0.000	0.000	0.332
TR125953|c2_g2	1.220	2.920	0.347	1.156	0.961	5.243	2.702	3.840	3.081	2.095	1.555
TR152764|c0_g1	0.000	0.000	3.841	2.344	0.000	0.000	0.000	0.000	0.000	0.000	0.000
TR149564|c2_g1	3.015	0.000	4.486	9.928	2.795	1.565	0.000	0.000	3.196	25.929	3.454
TR42076|c0_g3	2.956	0.285	0.000	0.000	3.554	0.000	0.000	0.000	0.393	0.000	0.286
TR142946|c3_g1	0.634	0.727	1.309	0.551	3.060	0.000	0.000	0.000	0.000	3.216	0.000
TR159176|c0_g1	0.000	0.000	0.000	1.188	0.000	0.000	0.000	0.000	0.000	0.870	0.000
TR128358|c2_g1	2.488	1.571	3.206	7.237	2.222	5.967	1.518	3.067	2.879	3.478	6.222
TR47525|c0_g1	0.634	0.738	0.674	0.283	0.952	2.259	0.000	0.347	0.000	0.000	0.377
TR20727|c0_g2	0.000	0.390	0.356	0.000	0.000	0.336	0.000	0.000	0.000	0.000	0.000
TR22979|c0_g1	0.293	0.000	0.308	0.527	0.000	1.187	0.000	0.000	0.000	0.000	1.761
TR140532|c1_g1	0.000	0.127	0.578	0.000	0.000	0.326	0.226	0.694	0.230	0.430	1.052
TR164243|c0_g1	0.741	0.000	0.000	0.000	0.000	0.000	2.347	0.000	0.000	0.000	0.000
TR152221|c0_g1	0.000	0.000	0.000	2.415	0.000	1.965	1.012	0.000	0.000	0.000	0.000
TR100329|c0_g1	0.000	0.000	0.000	0.000	0.000	1.177	0.000	0.000	1.200	1.404	0.000
TR85325|c0_g1	0.000	0.000	0.000	0.000	0.000	0.000	0.000	0.000	0.000	2.357	0.000
TR113549|c0_g1	0.000	0.633	0.000	0.000	0.538	0.000	0.000	0.000	0.000	0.000	0.000
TR96005|c1_g1	1.122	1.255	5.661	6.356	1.781	0.861	1.163	3.548	4.434	0.545	1.235
TR104991|c0_g1	0.000	0.000	0.000	0.000	1.243	1.387	0.000	0.000	0.000	0.000	0.000
TR94129|c0_g1	3.112	0.000	0.000	0.669	0.000	0.000	0.000	0.000	0.000	0.000	0.000
TR76840|c0_g1	0.000	0.000	0.000	0.000	0.000	1.565	0.000	1.679	0.000	0.000	0.000
TR46525|c0_g1	0.244	0.580	1.059	0.000	0.247	0.000	0.517	0.000	0.518	0.000	0.297
TR2265|c0_g2	0.244	0.422	0.000	0.441	0.000	0.000	0.000	0.000	0.000	0.000	0.000
TR20950|c0_g1	0.000	0.000	0.000	0.574	0.635	0.326	0.000	0.347	0.000	0.000	0.389
TR90724|c1_g1	0.605	0.000	1.925	0.543	0.000	2.763	2.218	2.328	5.758	2.368	2.184
TR40378|c0_g1	4.342	3.258	0.000	0.000	4.021	0.000	0.000	0.000	0.000	0.000	0.000
TR83623|c2_g1	0.302	0.316	0.077	0.189	0.106	2.028	1.389	2.407	0.288	0.136	1.292
TR64335|c0_g1	0.000	0.000	1.540	0.000	0.000	0.000	0.000	0.000	1.046	1.268	0.583
TR148138|c0_g1	0.722	0.843	0.000	0.000	0.362	0.000	0.000	0.000	0.000	0.000	0.000
TR8960|c0_g1	0.185	0.116	0.510	0.527	0.097	0.095	0.000	0.000	0.595	0.503	0.229
TR20040|c0_g1	0.000	0.000	3.572	4.964	0.000	0.000	0.000	0.000	0.000	0.000	0.000
TR133798|c0_g1	0.000	0.000	0.000	1.180	0.000	0.704	0.000	1.511	0.000	0.000	0.000
TR170359|c0_g1	0.137	0.158	0.298	0.252	0.000	0.273	0.140	0.593	0.000	1.991	0.995
TR93775|c0_g1	0.000	0.000	0.000	0.000	0.000	0.000	0.000	1.444	1.372	0.000	0.000
TR21770|c2_g3	0.263	2.731	0.144	0.370	0.000	0.809	0.689	0.728	1.699	4.212	1.144
TR37462|c0_g1	0.000	0.264	0.241	1.227	0.000	0.231	0.237	0.246	0.000	0.000	0.000
TR117341|c0_g1	0.000	0.000	0.000	0.000	2.407	1.061	0.000	0.000	0.000	0.901	0.000
TR168621|c0_g1	0.244	0.285	0.260	0.000	0.247	0.000	0.000	0.537	0.768	0.953	0.000
TR31127|c1_g4	0.000	0.812	0.000	0.000	0.679	0.725	0.000	0.000	0.000	0.000	0.000
TR57715|c0_g1	0.000	0.000	3.418	0.000	0.000	0.000	0.000	0.000	0.000	0.000	0.000
TR16732|c0_g1	0.000	0.000	0.000	0.000	0.300	0.000	0.097	0.638	0.202	0.000	0.000
TR2814|c0_g1	0.000	0.000	0.000	0.000	0.000	0.000	0.000	0.000	0.000	0.000	0.000
TR13916|c0_g1	0.000	0.000	1.223	0.000	0.000	0.000	0.000	0.000	0.000	4.515	0.000
TR101696|c0_g1	0.000	0.000	0.000	0.000	2.998	0.000	0.000	0.000	0.000	0.000	0.000
TR74906|c1_g3	68.343	81.694	77.707	50.315	50.281	162.875	126.790	148.063	78.305	79.747	216.184
TR121089|c0_g1	0.000	0.000	2.907	1.211	0.000	0.000	0.000	0.000	0.000	0.000	0.000
TR32956|c0_g2	0.127	0.053	0.087	0.732	0.000	0.252	0.258	0.716	0.048	0.052	0.000
TR35895|c2_g4	4.712	1.508	3.263	2.761	5.000	6.209	6.104	3.056	2.361	2.011	12.718
TR156560|c0_g1	0.000	0.000	0.000	0.000	0.000	0.000	0.000	0.000	0.000	3.237	0.000
TR134013|c0_g1	0.722	0.000	0.260	0.441	0.247	0.988	0.000	0.000	2.572	0.314	0.000
TR34301|c0_g1	0.000	0.000	0.000	0.000	1.614	0.000	0.000	0.000	0.893	0.000	0.000
TR32270|c0_g1	0.000	0.000	0.000	0.000	0.000	1.523	0.000	3.257	0.000	0.000	0.000
TR149477|c0_g1	1.366	0.000	0.000	0.000	0.000	0.000	0.000	0.000	0.000	0.000	0.000
TR40465|c0_g1	0.000	0.000	0.414	0.708	0.388	0.399	0.000	0.000	0.000	2.053	0.000
TR140547|c0_g1	0.000	0.000	0.000	0.000	0.000	0.000	0.904	0.000	0.000	0.000	0.000
TR126569|c1_g1	0.000	0.000	1.348	0.000	0.000	0.000	0.000	0.000	0.000	1.666	0.000
TR22556|c0_g1	0.000	0.000	0.000	0.000	0.000	0.000	2.487	0.000	0.000	5.814	0.000
TR124946|c0_g1	0.000	2.825	0.000	0.000	0.600	0.630	0.000	0.683	0.000	2.347	0.000
TR30397|c1_g2	0.000	0.000	0.000	0.000	0.000	1.114	0.764	1.265	1.161	0.000	0.000
TR162477|c0_g1	0.000	0.991	2.657	0.000	0.000	0.000	0.000	0.000	0.000	0.000	0.000
TR76542|c0_g1	0.400	1.402	0.424	0.000	0.203	0.210	0.000	0.000	0.000	0.000	0.000
TR11616|c0_g1	0.127	3.627	2.647	1.188	2.619	1.040	0.000	0.985	0.816	0.513	1.098
TR59507|c0_g1	0.000	0.717	0.000	0.535	0.000	0.000	0.000	0.000	0.000	0.000	1.464
TR97748|c0_g1	0.000	0.000	0.000	0.000	0.776	0.399	0.000	0.000	0.000	0.000	0.000
TR123922|c0_g1	1.405	0.000	0.000	0.000	0.000	1.460	1.496	0.000	0.000	0.000	1.613
TR51252|c0_g1	0.000	0.833	0.000	0.637	0.000	0.368	0.000	0.000	0.000	0.000	0.000
TR122045|c0_g1	0.000	0.200	0.934	0.000	1.226	0.525	0.000	0.190	0.365	0.230	0.846
TR114050|c0_g1	0.224	1.044	0.953	0.000	0.450	0.000	0.000	0.493	0.000	0.880	0.000
TR57560|c0_g2	7.395	9.214	6.046	5.231	4.480	6.860	5.705	9.739	8.215	4.054	1.704
TR38913|c3_g1	0.000	0.000	0.000	1.290	1.605	0.000	0.000	0.000	0.403	0.000	0.000
TR124758|c1_g2	0.185	1.866	0.000	0.000	0.000	0.000	0.000	0.000	0.000	0.000	0.000
TR26350|c0_g1	0.000	0.000	0.404	1.211	0.000	0.000	0.194	0.000	0.000	0.000	0.000
TR26141|c1_g1	78.675	79.564	119.151	56.474	52.433	77.640	43.770	43.466	41.240	44.201	79.202
TR48254|c0_g1	0.000	0.000	0.000	1.526	0.000	0.000	0.000	0.000	0.000	0.000	0.000
TR16439|c0_g1	0.000	0.169	0.154	0.661	0.000	1.734	0.000	0.940	0.000	0.000	0.698
TR123413|c0_g1	0.293	0.000	0.000	0.802	0.591	0.000	0.624	0.000	1.257	0.000	0.000
TR34535|c0_g1	38.108	25.028	0.000	15.025	208.399	0.000	0.000	0.000	30.769	16.165	0.000
TR82488|c0_g2	0.000	0.000	0.000	2.022	0.000	0.000	0.000	0.000	0.000	0.000	0.000
TR30334|c0_g1	0.000	0.000	0.789	0.000	0.000	0.000	0.000	1.243	0.000	0.000	1.807
TR109584|c0_g1	0.000	1.444	0.000	2.132	0.000	0.000	1.356	0.000	0.000	0.000	0.000
TR87857|c0_g1	0.000	0.000	4.881	0.000	0.000	0.000	0.000	0.000	0.000	0.000	0.000
TR155917|c0_g1	16.664	10.353	13.814	7.104	12.786	13.437	17.773	13.701	18.206	16.972	12.089
TR104155|c0_g2	0.634	5.071	1.348	3.666	0.891	10.496	4.661	6.358	2.140	2.001	4.403
TR689|c1_g1	0.000	0.654	0.587	0.000	0.000	0.000	0.000	0.000	0.000	0.000	1.350
TR100087|c0_g3	0.000	0.000	0.000	0.291	0.000	0.000	0.000	1.847	0.000	0.000	0.000
TR152945|c0_g1	1.912	1.233	9.636	12.760	1.076	5.715	20.701	9.313	5.979	6.820	4.884
TR114040|c0_g1	0.585	0.000	0.000	0.000	0.000	0.599	0.000	0.000	1.238	0.000	0.000
TR161582|c1_g1	1.551	1.750	0.000	0.000	0.000	0.000	0.000	0.000	0.000	0.000	0.000
TR11995|c0_g1	0.000	0.000	0.000	0.000	0.944	0.000	1.066	0.000	0.000	0.000	0.000
TR71591|c0_g1	0.000	1.033	1.877	0.393	0.000	0.000	0.000	0.000	0.470	0.000	0.000
TR133446|c4_g4	2.810	0.000	1.396	1.164	0.000	0.000	0.000	0.000	0.000	1.729	0.000
TR50372|c0_g2	0.000	0.000	2.561	0.000	0.000	0.000	0.000	0.000	0.000	1.184	0.000
TR107834|c0_g1	0.878	0.253	0.000	3.406	3.324	0.221	0.000	0.246	0.470	0.000	0.000
TR12546|c0_g1	0.000	0.000	1.232	0.000	0.000	0.000	0.000	0.000	0.000	0.000	0.000
TR25963|c0_g2	0.000	0.000	0.000	1.628	0.000	1.282	0.000	0.000	0.000	0.000	0.000
TR93157|c0_g1	0.000	0.000	0.000	0.000	0.000	0.000	0.000	0.000	0.000	0.000	1.189
TR89454|c0_g1	0.000	2.973	1.309	0.000	0.000	1.366	0.000	1.455	0.000	0.000	0.000
TR138080|c3_g5	0.000	0.000	0.000	0.000	2.363	0.000	0.000	0.000	0.000	0.000	0.000
TR88991|c0_g1	1.337	0.000	1.328	0.000	0.000	0.000	0.000	0.000	0.000	1.645	0.000
TR94761|c0_g1	0.000	0.000	0.000	0.000	0.000	1.923	0.000	0.000	0.000	1.163	0.000
TR151537|c1_g1	0.000	0.000	0.000	2.053	0.000	0.000	0.000	0.000	0.000	0.000	0.000
TR62840|c0_g1	0.293	0.337	0.000	0.000	0.000	0.294	0.301	0.951	0.000	0.000	0.000
TR31456|c0_g1	0.000	0.000	0.308	0.527	0.000	0.000	0.000	0.325	0.000	0.000	0.355
TR36517|c0_g1	0.000	0.000	0.000	0.000	0.000	0.000	0.000	1.690	0.000	0.000	0.892
TR145451|c0_g1	0.000	3.447	1.521	0.000	0.000	0.000	0.000	0.000	3.244	3.751	0.000
TR68156|c0_g1	0.000	0.000	2.368	0.000	0.000	0.000	0.000	0.000	0.000	0.000	0.000
TR135553|c2_g1	0.829	0.000	0.000	0.000	0.273	0.840	0.000	0.918	1.468	0.000	0.000
TR129602|c0_g1	0.000	0.000	0.000	1.274	0.000	0.000	0.000	0.000	0.000	0.000	0.000
TR8856|c2_g2	0.000	0.000	1.040	0.000	0.000	0.000	0.000	0.000	0.269	0.000	0.000
TR22078|c0_g1	0.000	0.000	0.000	0.000	0.000	0.000	0.000	0.000	0.000	0.000	0.000
TR153126|c0_g2	0.000	0.000	0.000	0.000	0.000	0.000	0.000	0.235	0.451	0.000	0.000
TR128928|c0_g2	0.000	1.550	0.000	0.000	1.067	0.000	0.840	0.000	0.278	0.346	0.000
TR113206|c0_g2	0.000	1.423	0.645	0.000	0.000	0.000	0.657	0.000	0.000	0.000	0.000
TR41654|c0_g1	0.000	0.000	0.000	0.000	0.000	1.397	0.000	0.000	0.000	0.000	0.000
TR65070|c0_g1	4.107	1.539	0.000	0.000	0.000	0.000	1.453	1.522	0.000	0.000	4.712
TR83462|c6_g1	0.000	0.000	2.051	0.000	0.961	0.000	0.000	0.000	0.000	2.525	0.000
TR107318|c0_g1	0.000	0.000	0.915	0.000	0.855	0.441	0.000	0.000	0.000	0.000	0.000
TR170358|c0_g1	0.234	0.000	0.250	0.417	0.697	0.000	0.484	0.257	0.000	0.000	0.000
TR25024|c1_g1	0.000	0.390	0.000	0.598	0.000	0.000	0.000	0.000	0.000	0.430	0.400
TR162415|c0_g1	0.000	0.000	0.000	0.000	0.000	0.000	0.000	0.000	1.987	0.000	0.000
TR143518|c0_g2	0.000	0.738	4.091	0.000	0.000	0.000	0.000	0.000	0.000	0.000	0.000
TR113220|c1_g1	1.337	0.000	0.000	0.000	0.000	1.387	0.000	0.000	1.411	0.000	1.533
TR7912|c0_g1	0.000	0.000	0.000	0.000	0.503	0.000	0.000	0.000	0.000	0.000	0.606
TR124837|c0_g1	0.000	0.000	0.000	0.763	0.000	0.000	0.000	0.996	0.000	0.000	0.000
TR91405|c0_g1	0.000	0.000	0.000	0.000	0.000	0.000	0.000	0.000	0.000	1.278	0.000
TR53015|c0_g1	0.420	0.000	0.443	1.117	0.000	0.000	0.000	0.000	0.441	0.000	0.503
TR132489|c0_g1	0.302	0.738	0.761	0.110	0.123	0.294	0.484	0.257	0.000	0.157	0.286
TR73638|c0_g2	0.000	0.000	0.000	2.297	0.000	0.000	0.000	0.000	0.000	0.000	0.000
TR619|c0_g1	0.000	1.750	0.000	0.000	0.000	1.618	0.000	0.000	0.000	0.000	0.000
TR102235|c1_g2	0.000	0.285	0.000	0.000	0.000	0.473	0.323	0.358	0.777	2.252	0.000
TR33769|c0_g1	0.000	0.000	0.000	0.000	0.000	0.525	0.000	0.571	0.000	0.660	0.618
TR170168|c0_g1	0.000	0.000	0.000	0.000	0.000	0.672	0.527	0.000	0.355	0.000	0.000
TR143676|c0_g1	0.302	0.242	0.116	0.283	0.309	0.105	0.000	0.112	0.000	1.771	0.252
TR155828|c0_g1	0.000	0.000	0.895	0.747	0.000	0.000	1.862	0.000	0.000	0.000	0.000
TR150945|c1_g1	0.000	0.000	5.227	0.000	0.000	0.000	0.000	0.000	0.000	0.000	0.000
TR144132|c2_g1	0.000	0.000	0.000	0.000	0.000	0.000	0.000	0.000	0.000	1.362	0.000
TR79518|c5_g4	13.249	17.627	9.473	11.163	6.014	4.255	12.757	17.989	18.916	9.837	5.924
TR105975|c1_g1	0.000	0.000	0.770	0.000	0.000	0.000	0.000	0.000	0.000	2.829	0.000
TR147338|c2_g1	5.786	7.000	9.771	7.733	11.693	2.648	5.318	5.295	5.931	4.463	6.153
TR126154|c3_g1	3.971	0.654	0.125	2.871	3.730	1.334	0.118	4.825	2.111	1.771	5.158
TR161766|c0_g1	0.098	1.360	1.454	2.093	0.635	2.217	1.561	1.634	0.461	0.838	0.503
TR83443|c0_g2	0.000	0.000	0.356	0.205	0.000	0.000	0.344	0.000	0.115	0.000	1.750
TR150183|c0_g1	0.000	0.000	0.000	0.000	0.000	0.000	0.000	1.679	0.000	0.000	1.727
TR97422|c0_g1	0.000	0.000	0.000	0.000	0.891	0.305	0.000	0.974	0.624	0.000	0.721
TR67812|c1_g1	0.000	0.000	0.529	0.677	0.000	0.000	0.000	0.817	0.000	0.325	0.000
TR115503|c0_g2	0.000	0.000	0.000	0.000	0.000	0.000	0.000	0.000	0.000	0.000	3.317
TR144193|c0_g1	0.000	0.000	0.000	0.000	0.000	0.000	1.626	0.000	0.000	3.751	0.000
TR17786|c1_g4	0.800	0.622	2.946	0.000	0.397	0.956	2.562	0.660	0.000	1.551	4.220
TR141003|c1_g1	0.000	0.000	0.915	0.771	0.000	0.000	0.000	0.000	0.000	0.000	1.052
TR142304|c0_g1	0.000	0.000	0.578	0.000	0.000	0.000	0.592	0.000	0.000	0.712	0.000
TR114081|c4_g1	11.249	14.243	12.958	9.959	9.427	13.028	11.174	11.340	17.208	9.827	9.985
TR40010|c0_g1	0.000	0.000	0.452	0.000	0.000	0.441	1.367	0.963	0.461	1.676	2.082
TR139528|c0_g1	0.000	0.000	0.000	0.000	0.000	0.000	0.000	0.000	0.000	2.284	0.000
TR91938|c0_g1	0.000	0.000	0.000	0.000	0.714	0.368	0.754	0.392	0.000	0.471	0.000
TR41323|c0_g1	0.000	0.000	0.000	2.179	0.000	0.000	0.000	0.000	0.000	0.000	0.000
TR159071|c0_g2	0.000	0.000	0.000	0.000	2.875	0.000	0.000	0.000	0.000	0.000	0.000
TR10550|c2_g1	0.156	0.358	0.327	0.559	0.000	0.305	0.312	0.168	0.326	1.006	0.000
TR138034|c1_g1	19.747	9.299	12.072	15.293	15.837	9.739	18.516	21.078	16.671	20.482	10.785
TR106525|c0_g1	0.468	0.538	0.491	0.000	0.459	0.000	0.000	0.000	0.000	0.000	0.000
TR47682|c0_g1	0.000	0.432	3.177	0.000	0.000	1.534	0.000	0.414	0.000	1.467	0.000
TR32201|c3_g1	3.444	2.393	2.378	4.657	2.857	1.093	1.443	0.493	2.313	0.754	3.980
TR135122|c0_g1	0.000	0.000	0.000	0.000	5.300	0.000	0.000	0.000	0.000	0.000	0.000
TR100272|c0_g1	0.000	0.000	0.000	0.000	1.437	0.000	0.786	0.000	0.000	0.000	0.000
TR39861|c1_g1	0.000	1.666	0.000	0.000	0.000	0.000	0.000	0.000	0.000	0.000	0.000
TR142430|c0_g3	0.000	0.000	0.000	0.000	0.000	0.000	0.000	0.000	0.000	0.000	0.000
TR52142|c0_g1	1.844	0.000	0.000	0.000	0.000	0.000	0.000	0.000	0.000	0.000	0.000
TR154600|c0_g1	0.000	0.000	0.000	0.000	0.000	0.000	0.000	1.175	0.000	0.000	0.000
TR90712|c0_g1	0.000	0.358	0.000	0.000	0.000	1.261	0.980	1.030	2.639	0.000	0.377
TR38818|c0_g1	0.000	0.127	0.000	0.000	0.115	0.221	0.075	0.728	0.000	0.000	0.000
TR76685|c0_g1	0.576	0.675	0.414	0.708	1.173	0.000	0.807	0.000	0.000	0.251	0.709
TR56282|c0_g1	0.000	0.569	0.510	0.865	0.485	0.000	0.000	0.000	0.000	0.000	0.000
TR73582|c0_g1	0.000	0.000	1.203	0.000	0.000	0.000	0.000	0.000	0.000	0.000	0.000
TR69741|c0_g3	4.566	20.621	21.362	19.092	10.326	7.932	31.757	6.493	3.992	3.730	1.624
TR5297|c0_g1	0.000	0.759	0.000	2.848	0.000	0.000	1.389	0.000	0.000	0.838	0.000
TR47946|c0_g1	1.551	0.000	7.692	0.000	0.000	0.000	0.000	0.000	0.000	0.000	0.000
TR20536|c0_g1	0.000	1.602	0.491	0.000	0.229	0.000	1.432	1.007	0.000	1.205	0.000
TR126740|c0_g2	0.000	0.000	0.000	0.000	0.000	0.000	0.000	0.000	2.035	0.000	0.000
TR38038|c0_g1	1.327	1.328	1.617	0.055	0.397	0.819	0.861	1.209	1.622	3.510	1.018
TR160926|c0_g1	2.498	0.000	0.000	0.000	2.337	0.000	0.000	0.000	0.000	0.000	1.441
TR82107|c0_g1	0.000	0.601	0.000	0.000	0.000	0.000	0.000	1.164	1.113	0.000	0.000
TR39633|c0_g1	0.000	2.214	0.000	0.000	0.617	0.000	0.000	0.000	0.000	0.000	0.000
TR116003|c0_g1	0.566	0.654	0.000	0.496	0.000	0.588	0.000	0.000	0.000	0.000	0.000
TR69534|c0_g1	0.185	1.750	0.000	0.000	1.323	0.000	0.980	0.616	0.202	1.236	0.000
TR162143|c0_g1	1.415	0.000	0.000	2.085	0.000	0.000	0.000	0.000	0.000	0.000	0.000
TR129801|c0_g1	0.000	0.000	0.000	0.000	0.000	0.000	1.356	0.000	0.000	0.000	0.000
TR136966|c0_g1	0.429	0.253	0.462	0.393	0.644	0.000	0.226	0.000	0.230	0.000	0.000
TR84278|c0_g1	0.000	0.770	0.558	0.000	0.000	0.483	0.000	0.705	0.950	0.283	0.000
TR76816|c0_g1	0.000	0.000	0.000	0.000	0.000	0.000	0.000	1.243	1.190	0.000	0.000
TR58801|c0_g1	0.000	0.000	0.000	0.000	0.000	0.000	0.000	0.000	0.000	0.000	0.000
TR158651|c3_g2	29.435	17.153	40.962	22.459	13.351	28.261	26.557	23.216	8.570	10.990	49.626
TR30719|c0_g1	0.000	3.300	0.000	0.000	0.000	1.523	0.000	0.000	0.000	0.000	0.000
TR111517|c1_g1	21.815	17.026	13.940	18.990	14.691	61.576	16.029	67.601	27.055	13.976	4.426
TR141809|c0_g1	0.000	0.000	0.000	0.000	0.688	0.000	0.000	0.784	0.000	2.703	0.000
TR97899|c0_g1	0.000	1.012	0.000	0.000	0.864	0.000	0.000	0.000	0.931	0.000	0.000
TR91691|c0_g1	0.000	0.590	1.588	0.000	0.494	0.525	0.000	1.690	0.000	0.000	0.000
TR63137|c0_g1	0.000	0.000	0.876	0.000	0.820	0.000	0.000	0.000	0.912	0.000	0.000
TR645|c2_g1	0.000	0.000	0.000	0.000	0.000	2.521	0.000	0.000	0.000	0.000	0.000
TR71647|c1_g1	1.112	0.000	0.000	0.000	1.085	0.000	0.000	0.000	0.000	1.414	0.000
TR115400|c0_g1	0.673	1.539	0.000	0.000	0.000	4.150	0.000	0.000	0.000	0.000	0.000
TR47638|c0_g1	0.761	0.000	0.000	0.000	0.000	0.000	0.000	0.851	1.622	0.000	0.000
TR31782|c0_g1	0.000	0.000	0.000	0.000	0.000	0.000	0.549	0.582	0.000	0.000	0.629
TR163541|c0_g1	1.307	0.000	0.000	0.472	0.520	0.000	0.000	0.000	0.000	0.000	0.000
TR6230|c0_g1	0.546	0.000	0.000	0.480	0.538	0.000	0.000	0.000	0.000	0.000	0.000
TR68902|c8_g2	0.000	3.785	0.780	0.330	1.102	0.378	1.475	0.000	0.000	2.452	0.000
TR32250|c0_g1	1.737	0.000	0.000	0.000	0.000	0.893	0.926	0.000	0.000	0.000	0.000
TR97085|c2_g2	0.000	2.298	0.000	0.000	0.000	4.192	0.000	0.000	0.000	0.000	0.000
TR15742|c1_g1	0.000	0.000	0.000	0.000	0.000	0.000	0.000	0.000	1.593	0.000	0.000
TR70856|c0_g1	0.000	0.000	0.000	0.378	0.000	0.441	0.000	0.000	0.000	0.555	0.000
TR163677|c0_g1	0.000	0.000	0.000	0.000	0.000	1.198	0.409	0.862	0.000	0.000	0.000
TR141157|c0_g2	0.937	0.000	0.000	0.000	0.000	0.000	0.000	0.000	0.000	0.000	0.000
TR61225|c0_g3	0.000	0.000	2.282	0.000	0.000	0.000	0.000	0.000	0.787	0.000	0.000
TR127137|c4_g1	1.981	0.000	0.000	0.000	0.935	0.000	0.000	0.000	0.000	0.000	0.000
TR152971|c0_g1	0.000	0.000	0.000	0.000	0.979	0.000	0.000	0.000	0.000	0.000	0.000
TR165483|c2_g3	304.339	139.509	218.528	322.861	384.215	781.809	759.062	331.029	658.742	607.787	427.233
TR167755|c0_g2	0.741	0.000	0.000	0.000	0.000	0.000	0.000	0.000	0.000	0.000	0.000
TR42209|c0_g1	2.381	0.000	0.000	0.000	0.000	0.000	0.000	0.000	0.000	0.000	0.000
TR102642|c2_g1	0.000	1.044	1.858	0.000	3.474	2.826	4.833	0.000	1.939	9.146	6.393
TR87893|c0_g1	0.000	0.000	0.000	0.000	0.000	0.000	0.000	1.175	0.000	0.000	0.000
TR4074|c0_g1	0.000	0.000	0.000	0.000	1.261	2.805	0.000	0.000	0.000	0.000	0.000
TR170176|c0_g1	0.390	0.000	0.847	0.362	0.132	0.525	0.140	0.425	0.547	1.551	0.160
TR25355|c2_g2	3.112	0.706	0.953	0.826	0.944	2.196	2.056	0.873	5.067	0.660	0.526
TR31734|c1_g1	0.000	0.000	0.510	0.000	0.961	0.000	0.000	0.000	1.046	0.000	0.000
TR160306|c1_g1	0.468	0.000	0.000	0.000	0.238	0.000	0.000	0.000	0.499	1.236	0.000
TR76912|c1_g1	0.000	1.181	0.000	0.000	0.000	0.000	0.000	0.000	0.000	0.000	0.000
TR36385|c5_g2	2.059	0.000	0.712	0.000	0.000	0.000	0.000	0.000	0.000	0.000	0.000
TR156164|c4_g1	0.000	0.411	0.000	0.000	0.000	1.786	0.366	1.164	0.000	0.000	1.270
TR133228|c0_g1	0.868	0.000	1.771	0.000	0.000	0.000	0.000	0.000	0.000	0.000	0.000
TR106348|c0_g1	0.000	0.000	0.000	0.000	0.000	0.000	0.000	0.000	0.000	0.000	0.000
TR168825|c2_g1	1.620	1.708	2.667	0.087	0.679	0.483	0.097	0.459	0.000	0.000	0.183
TR157387|c3_g1	3.249	0.538	0.000	0.000	0.917	0.956	0.980	0.000	0.000	0.000	0.000
TR52975|c2_g1	0.000	0.000	0.000	0.000	0.000	0.000	3.951	0.347	0.336	0.000	0.000
TR25900|c0_g1	0.000	0.000	0.414	0.000	0.000	0.000	0.000	0.425	0.000	0.000	0.000
TR85729|c0_g1	0.868	1.508	1.367	0.771	0.855	0.441	0.000	0.000	1.382	0.000	0.000
TR126652|c0_g1	0.351	0.000	0.000	0.000	0.000	0.357	0.000	0.772	1.852	0.000	0.000
TR61202|c0_g1	0.000	0.000	0.000	0.763	0.847	0.000	0.000	0.000	0.000	0.000	0.000
TR66924|c0_g1	0.000	0.495	0.000	0.000	0.000	0.000	0.000	0.000	0.000	0.000	0.000
TR36000|c3_g1	0.420	0.000	0.000	0.000	0.000	0.861	0.000	0.929	0.000	0.000	0.000
TR32054|c6_g3	0.000	1.486	0.000	0.000	0.000	4.097	0.000	0.000	0.000	8.098	0.000
TR111166|c0_g1	1.141	1.297	0.000	0.000	0.000	0.000	0.000	0.000	0.000	0.000	0.000
TR89166|c0_g1	0.000	0.000	0.866	0.000	0.802	0.000	0.000	0.000	0.000	0.000	0.995
TR88228|c1_g1	0.000	2.298	0.000	0.000	0.000	0.000	1.076	0.000	0.000	0.000	0.000
TR162828|c1_g1	0.000	0.000	0.395	0.669	0.370	1.534	0.398	0.000	0.797	0.000	0.000
TR34345|c0_g1	0.302	0.706	0.000	1.109	0.000	1.061	0.000	0.000	0.163	0.995	0.183
TR167322|c0_g1	4.595	4.681	10.175	11.949	8.510	6.220	1.044	6.627	2.457	3.887	8.589
TR142204|c0_g2	0.000	0.063	0.000	0.000	0.000	0.000	0.161	0.000	0.211	0.000	0.000
TR112775|c0_g1	0.244	0.285	0.000	0.677	0.996	0.000	0.000	0.269	0.787	0.325	0.297
TR143020|c2_g1	0.000	0.000	0.000	0.000	0.000	1.439	0.000	0.000	0.000	0.000	1.590
TR137776|c2_g6	0.000	6.420	0.000	0.000	0.000	0.000	0.000	0.000	0.000	0.000	6.542
TR22727|c0_g1	0.566	1.318	0.000	0.496	1.111	0.000	0.000	0.000	0.605	0.723	0.000
TR145568|c5_g2	0.000	0.000	0.000	2.462	0.000	0.126	0.000	0.000	0.000	0.000	0.961
TR63696|c0_g1	0.000	0.000	0.000	2.281	0.855	0.000	0.000	0.000	0.950	0.000	0.000
TR9294|c1_g1	0.000	0.770	0.000	2.305	0.000	0.000	0.000	0.000	0.000	0.000	0.000
TR111260|c0_g1	0.000	1.286	0.000	0.000	0.000	0.000	0.000	0.000	0.000	0.000	0.000
TR73788|c0_g2	0.000	0.000	3.100	0.000	0.000	1.061	0.000	0.000	0.000	0.000	0.000
TR73565|c0_g1	0.673	0.000	0.000	0.000	3.924	0.000	0.000	0.000	0.000	0.000	0.000
TR166279|c1_g1	0.000	0.000	1.020	0.000	0.000	0.000	0.000	0.000	2.150	1.268	1.178
TR160579|c2_g1	0.000	0.000	0.539	0.000	0.000	0.525	0.000	0.000	0.000	0.000	0.000
TR148252|c0_g1	0.000	0.759	0.000	1.172	0.000	0.000	0.000	0.000	0.000	0.000	0.000
TR30758|c0_g1	0.000	0.000	1.540	0.000	0.000	0.000	0.000	0.000	0.000	0.000	0.000
TR78540|c1_g1	0.312	0.000	0.452	0.574	0.106	0.105	0.000	0.000	0.547	0.419	0.252
TR28108|c0_g2	0.000	0.000	0.000	0.000	0.000	0.000	0.000	0.000	0.000	0.000	0.000
TR4133|c0_g2	12.752	4.344	6.999	6.616	9.206	5.022	9.086	0.851	9.031	3.614	30.457
TR127636|c0_g2	0.000	0.000	0.000	0.000	0.000	0.000	0.000	0.000	0.768	0.000	0.000
TR97215|c2_g1	1.942	0.000	0.664	0.000	0.626	1.996	2.734	0.000	1.372	0.817	0.000
TR17171|c0_g1	0.000	0.000	0.000	1.031	0.000	0.000	0.000	0.000	0.000	0.000	0.000
TR10884|c0_g1	0.166	0.000	0.529	0.897	0.661	0.000	0.334	0.000	0.518	0.220	0.400
TR154363|c0_g1	0.351	0.411	0.000	0.315	0.000	1.439	0.366	0.000	0.374	0.000	0.423
TR107370|c0_g1	4.722	1.012	8.914	2.549	2.778	4.602	1.464	1.813	2.179	1.708	1.464
TR59195|c0_g1	0.000	1.033	0.000	0.000	0.000	0.000	0.958	0.000	0.000	0.000	0.000
TR164560|c0_g1	3.024	3.943	1.367	1.943	2.681	0.840	0.215	0.571	0.336	0.419	0.000
TR91102|c1_g2	2.439	3.237	2.282	5.924	2.645	4.402	4.058	10.231	6.421	3.290	3.191
TR74677|c0_g1	100.442	105.257	309.587	153.131	131.893	237.658	122.646	64.298	87.710	108.244	62.046
TR107577|c0_g2	0.000	0.000	0.000	0.527	0.000	0.147	0.151	0.000	0.000	0.000	0.172
TR156402|c0_g2	0.000	0.000	0.000	0.000	0.000	0.000	1.744	0.000	0.000	1.069	0.000
TR160625|c0_g1	0.000	0.390	0.356	0.000	0.000	0.000	0.000	0.000	0.365	0.000	0.412
TR83630|c0_g1	0.000	0.000	0.000	1.982	0.000	0.000	0.000	0.000	0.000	2.944	0.000
TR8829|c0_g1	0.917	0.000	0.000	3.910	0.000	2.858	0.980	3.067	0.000	1.152	1.075
TR24681|c1_g2	0.000	0.000	0.000	1.644	0.000	0.000	0.000	0.000	0.000	0.000	0.000
TR131171|c0_g1	0.000	1.718	1.521	0.000	0.000	0.000	0.000	0.000	0.000	0.000	0.000
TR148753|c0_g2	0.449	0.506	0.000	0.000	0.000	0.000	0.000	0.000	0.000	0.000	0.000
TR76552|c0_g1	1.863	0.000	0.000	0.787	0.000	0.000	0.990	0.000	0.000	0.000	1.087
TR38231|c0_g1	0.000	0.000	0.520	0.873	0.485	0.000	0.527	0.000	1.574	0.639	0.000
TR12939|c1_g1	0.000	0.000	0.000	0.000	1.861	0.000	0.237	0.000	0.000	0.000	0.000
TR102630|c0_g1	0.000	0.127	0.000	0.000	1.067	0.000	0.000	0.000	0.000	0.000	1.029
TR75189|c0_g1	0.800	0.000	0.289	0.000	0.538	1.355	0.000	0.593	0.000	0.346	0.000
TR34972|c1_g3	0.000	11.976	1.367	3.438	11.014	7.743	12.961	8.261	0.739	0.796	0.721
TR70025|c0_g1	0.000	0.000	0.000	0.000	0.000	0.000	0.000	0.000	0.000	0.000	0.000
TR160838|c0_g1	0.000	1.297	2.301	0.960	1.076	1.187	0.000	0.000	0.000	0.000	0.000
TR82064|c2_g1	0.917	0.000	0.000	0.000	3.501	0.000	0.980	1.019	0.000	0.000	0.000
TR95378|c0_g1	0.663	0.000	1.367	0.000	0.000	0.000	0.000	0.739	0.000	0.000	0.000
TR26719|c0_g1	0.468	0.000	0.260	0.000	0.485	0.116	0.118	0.000	0.250	1.100	0.583
TR3160|c0_g1	0.000	0.000	0.231	0.197	0.644	0.000	0.000	0.000	0.451	1.121	0.778
TR1406|c0_g1	0.000	0.000	0.000	0.000	2.681	0.000	1.529	0.000	1.536	0.000	0.000
TR140354|c0_g1	5.971	17.870	5.189	4.051	3.898	4.612	6.362	4.433	0.950	1.697	5.753
TR18275|c0_g2	0.000	0.000	0.000	0.000	0.000	0.000	0.000	0.000	0.000	3.698	0.000
TR37895|c0_g1	0.537	0.316	0.578	0.488	0.547	0.000	0.000	0.000	0.000	1.069	0.000
TR158672|c0_g1	0.000	0.000	0.452	1.156	1.843	0.000	0.431	0.918	0.298	0.000	0.515
TR145738|c0_g7	0.234	1.118	0.905	1.786	0.000	0.483	0.366	0.000	1.161	2.221	0.435
TR55048|c0_g1	0.205	0.000	0.221	0.000	0.838	0.000	0.872	0.224	1.104	0.000	0.000
TR54813|c0_g1	0.322	0.190	0.173	0.590	0.326	0.326	0.000	0.000	0.346	1.708	0.000
TR34403|c0_g1	0.663	0.390	0.000	0.299	0.335	0.000	0.000	0.000	0.355	0.000	0.000
TR159508|c6_g1	0.341	0.601	0.732	0.000	0.344	0.683	1.421	0.369	0.365	0.000	1.247
TR46838|c0_g1	0.000	0.000	0.000	0.802	2.707	0.000	0.000	1.052	0.000	0.000	0.000
TR142|c0_g1	0.234	0.000	0.000	0.000	0.238	0.242	0.000	0.000	0.499	0.618	0.000
TR139954|c0_g1	0.663	1.286	0.241	6.632	0.441	1.345	0.000	0.246	0.000	0.870	1.338
TR139629|c0_g1	2.976	19.999	0.000	0.000	6.799	0.000	1.582	0.000	3.158	3.646	25.539
TR46725|c0_g1	0.000	0.000	0.000	0.000	0.000	0.588	0.000	0.000	2.428	0.000	0.000
TR67155|c0_g1	0.000	0.000	0.000	0.000	0.000	0.000	0.000	0.000	0.000	3.593	0.000
TR37162|c2_g1	0.000	0.000	0.000	0.000	0.000	0.000	1.324	0.000	3.973	0.000	0.000
TR103032|c0_g1	0.000	0.000	0.000	0.000	0.000	0.000	1.012	0.000	0.000	0.000	0.000
TR46214|c3_g1	0.000	0.000	0.000	0.000	1.675	0.000	0.000	0.000	0.931	0.000	0.000
TR171894|c0_g1	0.000	0.000	0.000	1.101	2.487	0.000	1.410	0.000	0.000	0.000	1.533
TR89990|c0_g1	0.000	0.812	0.732	1.227	0.000	0.000	0.000	0.000	0.000	0.000	0.000
TR158668|c0_g1	0.000	0.000	0.857	0.362	1.614	0.000	0.861	0.448	0.000	0.000	0.000
TR76294|c1_g1	0.000	0.000	0.000	0.000	0.000	0.000	0.000	4.220	0.000	0.000	1.281
TR109802|c0_g1	0.000	1.581	0.712	0.000	0.000	0.704	0.732	0.000	0.000	0.000	0.000
TR147000|c3_g1	0.000	0.000	0.000	3.013	0.000	0.000	0.000	0.000	0.000	0.000	0.000
TR102687|c0_g1	0.000	0.000	0.000	0.000	0.300	1.271	0.000	1.030	0.000	0.000	0.000
TR84550|c3_g1	0.000	0.527	1.906	1.613	0.000	0.000	1.916	0.000	0.000	0.000	1.087
TR151685|c0_g1	0.000	0.000	0.000	0.000	0.000	0.000	0.000	1.612	0.768	0.922	0.000
TR10061|c0_g1	0.166	0.000	0.722	0.920	0.168	0.000	0.000	0.000	0.000	0.670	0.000
TR85953|c0_g1	0.000	0.000	0.270	0.000	0.256	0.000	0.000	0.000	0.000	1.320	0.309
TR114706|c0_g1	0.654	0.000	0.000	1.707	0.000	0.000	0.000	0.000	0.000	1.666	0.000
TR103070|c0_g1	0.000	0.000	0.000	0.000	0.000	0.000	0.000	1.545	0.000	1.708	0.000
TR130133|c1_g1	0.790	1.381	0.000	0.000	0.000	0.809	0.420	0.000	0.000	2.064	0.000
TR100293|c0_g2	0.000	0.000	0.000	0.000	0.467	0.242	0.980	1.287	0.000	0.000	0.000
TR88438|c0_g1	0.000	0.000	0.000	0.000	0.000	1.250	0.000	0.000	0.000	2.975	0.000
TR81210|c1_g1	16.566	6.758	21.275	15.521	3.289	10.727	6.050	11.048	8.542	12.886	14.045
TR75716|c0_g1	0.215	0.749	4.592	2.533	0.644	0.431	0.226	0.235	0.681	1.404	0.000
TR126013|c0_g1	0.000	0.000	0.000	0.000	0.000	0.000	0.000	1.231	0.000	0.000	0.000
TR171543|c0_g1	0.449	0.000	0.000	0.000	0.450	0.452	0.463	1.220	0.240	0.293	0.812
TR159477|c0_g1	0.966	0.158	0.751	0.897	1.270	0.284	0.000	0.459	0.000	0.000	0.000
TR66737|c0_g2	0.907	0.000	0.000	0.000	0.000	0.000	0.000	0.000	0.000	0.000	0.000
TR98987|c0_g1	0.166	0.590	0.183	0.464	0.344	0.515	0.700	0.000	0.355	0.901	0.412
TR91244|c0_g1	0.000	0.000	0.000	1.613	0.000	0.000	0.000	0.000	0.000	0.000	0.000
TR145944|c0_g1	0.000	0.000	0.000	0.000	3.157	0.000	2.379	0.000	0.000	0.000	0.000
TR124575|c0_g2	0.000	1.349	0.000	0.000	0.000	0.000	0.000	0.425	0.000	0.000	0.000
TR73766|c0_g1	0.000	0.000	0.000	0.834	1.878	0.000	0.000	0.000	0.000	0.000	0.000
TR161724|c0_g2	11.395	33.494	16.163	15.403	48.173	3.667	25.696	16.433	11.392	31.094	12.226
TR116275|c1_g2	0.000	0.000	0.000	1.597	0.000	0.000	0.000	0.000	0.000	0.000	0.000
TR104338|c0_g1	0.000	0.000	0.000	0.983	1.102	0.000	0.000	0.000	0.000	1.456	0.000
TR116763|c0_g1	0.000	0.000	0.000	0.000	0.000	0.000	1.173	0.000	0.000	0.000	0.000
TR90568|c0_g1	0.000	0.000	0.000	0.000	0.000	0.000	0.000	0.000	0.000	0.000	0.000
TR111522|c0_g2	0.000	0.422	0.000	0.000	0.000	0.000	0.377	0.392	0.192	0.000	0.000
TR143070|c0_g1	0.000	0.000	0.000	1.691	0.000	0.000	0.000	0.000	0.000	0.000	0.000
TR134513|c0_g1	0.283	0.000	0.308	0.000	0.282	2.311	0.592	0.313	0.000	0.377	0.343
TR53839|c2_g1	0.000	0.000	0.000	0.000	0.000	0.000	0.000	0.000	1.046	0.000	0.000
TR2815|c0_g1	0.000	1.866	0.000	0.944	0.529	0.000	0.000	0.000	0.000	0.000	0.000
TR169019|c0_g1	0.234	0.000	0.000	0.212	0.944	0.000	0.000	0.000	0.250	0.922	0.286
TR114878|c0_g1	3.142	1.191	0.000	0.000	0.000	1.082	1.109	0.000	0.000	0.000	0.000
TR84597|c0_g2	0.000	0.000	0.000	0.606	0.000	0.000	0.000	0.000	0.000	0.880	0.000
TR75082|c0_g1	0.000	0.000	0.000	0.000	0.000	0.000	0.000	0.000	1.468	0.000	0.000
TR52172|c0_g1	0.000	0.000	0.558	0.000	0.000	0.000	0.000	0.000	1.132	0.681	0.000
TR159645|c0_g1	0.000	0.000	0.000	0.378	0.000	0.431	0.000	0.000	1.353	0.000	0.000
TR9845|c0_g1	0.000	1.318	0.000	0.991	0.000	0.000	0.000	0.627	3.023	0.000	0.000
TR69440|c0_g1	0.566	0.654	0.000	0.000	0.000	0.588	0.000	0.627	0.000	0.000	1.350
TR55841|c4_g1	0.907	1.075	1.184	0.834	0.741	0.368	1.679	1.265	1.555	0.723	0.663
TR154914|c1_g1	0.000	0.000	0.375	0.000	1.402	0.000	0.000	0.000	0.384	0.461	0.423
TR34582|c0_g2	0.546	0.000	0.000	0.000	0.000	0.284	0.000	0.000	0.576	0.000	0.000
TR172368|c0_g1	0.000	0.959	0.000	1.432	0.000	0.000	0.000	0.000	0.000	0.000	0.000
TR22210|c0_g1	0.000	0.000	0.000	0.000	0.000	1.565	0.000	0.000	0.000	0.000	0.000
TR39635|c1_g2	0.273	0.717	0.000	0.488	0.000	0.347	0.000	0.000	0.672	0.000	0.000
TR141514|c0_g1	0.000	0.000	0.356	0.000	0.000	0.693	0.355	0.000	1.075	0.440	0.000
TR35852|c0_g1	0.000	0.664	0.000	1.503	0.000	0.000	0.000	0.000	0.000	0.000	0.000
TR12525|c0_g1	0.000	0.000	0.000	0.000	0.000	0.000	0.958	1.007	0.969	0.000	0.000
TR159352|c0_g1	0.000	0.000	0.000	0.000	2.487	0.000	0.000	1.478	0.000	0.000	0.000
TR91703|c0_g1	0.000	0.801	0.000	0.000	0.000	1.439	1.475	0.772	0.000	0.000	0.000
TR65741|c0_g3	155.897	194.615	150.543	95.076	94.257	175.031	188.527	150.425	133.317	104.011	361.790
TR109890|c0_g1	0.000	0.000	0.799	0.677	0.000	0.000	1.195	0.414	2.006	0.985	0.000
TR72885|c0_g1	0.000	0.000	0.289	0.488	0.547	0.546	0.280	0.302	0.000	0.356	0.000
TR121193|c0_g1	0.000	0.000	0.000	1.534	0.000	0.000	0.000	0.000	0.000	2.242	0.000
TR109236|c0_g1	1.093	0.000	0.568	0.480	0.000	0.000	0.000	0.000	0.576	0.000	0.000
TR43278|c2_g1	7.747	7.865	5.093	3.288	8.465	5.190	7.116	4.903	11.738	8.727	3.374
TR83818|c0_g1	0.000	0.000	0.000	0.000	0.000	0.000	1.507	0.000	0.000	0.000	3.271
TR145942|c0_g4	2.117	1.202	3.206	0.000	9.982	1.093	0.000	0.000	3.369	0.000	1.224
TR22091|c0_g2	0.000	0.000	0.000	0.000	0.000	0.000	0.000	0.000	1.728	0.000	0.961
TR98240|c0_g1	0.000	0.000	0.000	1.164	0.000	0.000	0.000	0.000	0.000	0.000	0.000
TR101372|c0_g2	0.000	0.000	0.000	0.000	1.287	0.000	0.700	0.000	0.000	0.000	0.000
TR80050|c0_g1	0.000	0.000	0.000	0.000	0.000	0.000	0.000	0.000	0.000	3.195	0.000
TR122703|c0_g1	1.346	1.518	0.000	1.117	0.000	0.000	0.000	0.000	0.000	0.000	0.000
TR54480|c0_g1	2.956	2.309	0.789	8.299	3.227	2.259	2.584	0.537	1.833	0.000	0.904
TR93833|c0_g2	2.059	2.393	2.724	2.407	1.332	5.789	2.078	0.728	2.006	0.566	2.608
TR91632|c0_g1	0.000	0.000	0.539	2.273	0.000	1.586	0.000	0.000	0.000	0.000	0.000
TR163528|c0_g3	0.000	0.822	0.770	1.306	1.420	0.000	0.248	0.000	0.000	0.000	0.286
TR63599|c1_g1	0.224	0.000	0.000	2.281	0.000	0.462	0.000	0.000	0.000	0.304	0.000
TR13621|c0_g1	0.000	1.128	0.000	0.000	0.000	0.000	0.000	2.205	1.046	0.000	0.000
TR109755|c0_g2	0.000	1.012	0.000	0.000	0.000	0.000	0.000	0.000	0.000	0.000	0.000
TR98325|c0_g1	0.000	0.000	1.742	0.000	0.000	0.000	0.000	0.000	0.000	0.000	0.000
TR109671|c1_g2	2.010	3.563	1.338	2.289	1.226	10.033	5.932	5.004	2.610	3.059	2.550
TR136481|c0_g3	0.966	0.000	0.000	0.000	0.000	0.000	0.000	0.000	0.000	0.000	0.000
TR144709|c1_g2	0.000	1.444	0.000	0.000	0.617	0.578	0.000	0.000	0.000	0.000	0.675
TR47929|c0_g1	0.000	0.000	0.000	3.044	0.000	0.000	0.947	0.000	0.000	0.000	0.000
TR35502|c0_g3	3.151	1.581	13.814	17.086	7.390	6.293	12.477	7.231	6.593	8.046	19.226
TR29827|c0_g1	0.000	0.759	0.000	0.000	0.000	0.000	0.000	0.728	0.701	0.000	0.000
TR118395|c6_g1	5.132	5.588	7.673	7.489	4.912	6.314	4.145	5.463	6.373	5.752	9.596
TR27163|c0_g2	0.000	0.907	0.809	1.361	0.000	0.000	10.076	1.108	0.000	2.588	0.926
TR99438|c0_g1	0.000	0.000	0.000	0.000	0.000	1.198	0.000	0.000	0.000	0.000	0.000
TR73628|c0_g1	0.000	0.000	0.000	0.000	0.000	0.893	0.926	0.963	0.000	0.000	0.000
TR122882|c0_g2	0.000	0.000	0.000	1.282	0.000	0.000	0.000	0.000	0.000	0.000	0.881
TR69713|c0_g1	0.000	0.907	1.232	0.818	0.000	0.399	0.000	0.425	6.296	0.000	0.000
TR106822|c0_g1	0.000	2.256	0.000	0.000	0.000	0.000	0.000	0.000	0.000	0.000	0.000
TR61546|c0_g3	14.156	19.746	33.260	39.545	40.211	4.854	6.599	5.172	29.656	11.398	35.512
TR77971|c0_g2	0.166	0.095	0.087	0.000	0.000	0.168	0.431	0.179	0.173	0.660	0.103
TR2314|c0_g2	0.000	0.000	0.000	0.000	0.000	0.000	0.000	0.000	0.432	0.000	0.000
TR135733|c0_g1	0.000	0.000	0.761	0.637	0.000	0.000	0.000	0.000	0.000	0.000	0.000
TR129386|c0_g1	0.000	0.000	0.000	0.000	0.000	0.000	0.000	0.000	0.000	1.854	0.000
TR86556|c3_g3	0.000	0.000	3.793	0.000	0.000	0.000	0.000	0.000	0.000	0.000	0.000
TR85838|c0_g1	0.000	0.000	0.000	0.000	0.000	0.000	0.000	0.000	0.000	0.000	0.000
TR49757|c0_g1	0.976	0.000	0.250	1.046	0.000	0.494	0.754	0.537	0.250	0.629	0.000
TR72555|c0_g1	0.000	0.000	0.000	0.000	0.000	0.725	1.486	0.784	0.000	0.000	0.000
TR58881|c2_g1	0.400	0.464	0.847	0.000	0.000	0.410	0.000	0.448	0.432	0.524	0.972
TR156711|c0_g1	0.000	0.000	0.915	0.771	0.864	0.000	0.000	0.000	0.000	0.000	0.000
TR161650|c0_g2	0.000	2.825	0.000	0.000	0.000	0.000	0.000	1.388	0.000	1.540	0.000
TR84271|c0_g2	0.000	0.000	0.000	1.801	0.000	0.000	0.000	0.000	0.000	0.000	0.000
TR126306|c0_g1	0.000	2.488	2.205	5.947	1.032	0.000	0.000	0.000	0.000	0.000	0.000
TR113657|c0_g2	0.000	0.306	1.377	0.000	0.000	0.263	0.807	0.571	0.278	0.000	0.000
TR90134|c0_g1	0.000	0.000	1.309	0.000	0.000	0.000	0.000	0.000	0.000	1.624	0.000
TR75367|c0_g2	0.215	0.517	0.472	0.401	0.220	0.000	0.000	0.235	0.230	0.000	0.000
TR26519|c0_g1	0.000	0.000	0.000	0.000	0.000	1.408	0.000	3.000	0.000	0.000	0.000
TR152409|c0_g1	0.429	0.000	0.000	0.763	0.000	0.000	0.000	0.000	0.912	0.000	0.000
TR25810|c0_g1	0.000	0.495	0.000	0.378	1.261	0.000	0.000	0.000	0.000	0.000	0.000
TR163241|c0_g1	1.278	1.444	2.561	3.194	0.000	0.000	0.000	0.000	0.000	0.000	0.000
TR143169|c0_g1	0.000	0.000	0.000	0.000	0.000	2.290	0.000	0.000	0.000	0.000	0.000
TR141979|c0_g2	0.000	0.000	1.088	1.298	0.000	0.000	0.000	0.000	0.557	0.000	0.000
TR124022|c0_g1	0.263	0.000	0.000	0.488	0.273	0.000	0.000	0.000	0.000	0.356	0.320
TR122110|c0_g2	0.761	0.000	0.789	0.000	0.000	0.000	0.000	0.000	0.000	0.000	0.000
TR119137|c0_g1	0.000	0.000	0.000	0.000	0.000	0.000	0.000	0.000	1.132	0.000	0.000
TR41926|c0_g1	1.073	0.000	0.000	0.000	0.000	0.000	0.000	1.187	0.000	0.000	0.000
TR19698|c1_g1	2.000	1.139	0.000	0.850	0.000	1.040	0.000	0.000	0.000	0.000	1.167
TR13068|c0_g1	0.244	0.854	0.260	0.220	0.000	0.000	0.764	0.806	0.259	0.000	0.000
TR163217|c0_g1	0.000	1.687	0.000	0.629	0.000	0.000	0.000	0.000	0.000	0.000	0.869
TR11148|c1_g1	3.132	6.399	7.441	7.930	11.543	8.247	15.868	9.851	7.448	3.059	9.664
TR40177|c1_g2	0.000	0.380	0.231	0.000	0.891	0.210	0.000	0.694	1.584	0.283	0.126
TR30471|c0_g1	0.000	0.169	0.000	0.000	0.000	0.000	0.603	0.638	0.000	0.000	0.000
TR94587|c0_g1	0.000	0.000	0.000	0.000	2.302	0.000	0.000	0.000	0.000	0.000	0.000
TR103616|c0_g1	1.581	1.813	0.000	4.075	0.000	0.000	0.000	0.000	0.000	2.001	0.000
TR127771|c0_g1	0.654	0.464	0.144	0.000	0.670	0.263	0.409	0.000	0.144	0.000	0.160
TR143557|c0_g1	0.156	0.190	0.173	0.291	0.159	0.158	0.000	0.000	0.000	0.419	0.000
TR120303|c1_g2	0.000	0.000	0.000	0.480	0.000	0.000	1.152	0.000	0.000	0.000	0.000
TR56612|c0_g1	0.624	0.000	0.221	0.574	0.423	0.000	0.000	0.000	0.441	1.100	0.252
TR147546|c2_g1	0.000	0.211	0.587	0.165	0.370	0.179	0.000	0.000	0.000	0.953	0.217
TR153863|c0_g1	0.000	0.000	0.000	1.038	0.000	2.458	0.000	0.000	0.000	0.000	0.000
TR60852|c3_g2	1.044	0.000	1.059	6.411	0.988	0.000	0.000	0.000	0.000	0.000	0.000
TR32981|c0_g1	0.371	2.182	0.308	0.527	0.000	0.326	1.539	1.063	0.893	1.079	4.232
TR170707|c2_g1	1.093	1.244	2.205	0.000	2.063	2.269	0.000	2.429	1.161	0.000	1.270
TR153847|c0_g1	0.380	0.000	0.000	0.197	0.000	1.166	0.000	0.840	0.000	0.000	0.000
TR80005|c0_g1	0.000	0.000	0.000	0.000	0.000	1.712	0.000	0.000	0.000	0.000	0.000
TR89271|c0_g1	0.322	0.380	0.000	0.000	0.653	0.000	0.000	0.358	0.000	0.849	0.400
TR86101|c2_g1	0.000	0.000	0.000	0.000	0.000	0.000	1.367	0.000	0.000	0.817	0.000
TR55297|c0_g1	0.000	0.000	0.000	0.000	0.000	2.122	0.000	0.000	1.257	0.000	0.000
TR23380|c3_g1	0.849	0.970	0.000	0.000	0.000	0.000	0.000	0.000	1.795	0.000	0.000
TR86509|c0_g1	0.000	0.000	1.165	0.000	0.000	0.000	0.000	0.000	0.000	0.000	0.000
TR74457|c0_g1	1.298	0.000	0.000	0.000	0.000	0.000	0.000	0.000	0.000	0.000	0.000
TR172244|c0_g1	0.722	0.000	0.000	0.000	0.000	0.000	0.000	0.000	0.000	0.000	0.000
TR154777|c0_g1	0.488	0.000	0.000	0.865	0.961	0.000	0.000	0.000	0.000	0.000	0.000
TR70460|c1_g1	0.000	0.221	0.202	0.173	0.379	0.189	0.000	0.000	0.000	1.739	0.000
TR58120|c1_g4	0.000	0.000	0.000	0.000	0.000	0.000	0.000	0.000	2.927	0.000	0.000
TR133989|c0_g1	0.507	0.000	0.000	0.677	0.000	0.000	0.538	0.000	0.000	0.000	0.915
TR45993|c0_g1	0.634	0.000	0.655	0.000	0.000	0.651	0.000	0.705	0.000	0.000	0.000
TR39556|c0_g1	0.000	0.000	0.231	0.000	1.305	0.000	0.000	0.246	0.000	0.000	0.526
TR102984|c0_g1	0.185	0.221	0.202	0.433	0.379	0.000	0.000	0.101	0.489	0.618	0.000
TR80032|c0_g1	0.000	0.000	1.367	0.464	0.256	0.777	0.269	0.280	0.000	0.000	0.000
TR130440|c0_g1	0.741	0.000	0.000	0.000	0.000	0.504	0.000	0.817	0.000	0.325	0.606
TR111735|c0_g2	0.000	0.970	0.000	3.603	0.000	0.000	0.893	0.000	0.000	0.000	0.000
TR152352|c1_g1	0.000	0.000	0.000	0.000	3.113	0.000	0.000	0.000	0.000	0.000	0.000
TR100886|c0_g2	0.000	0.000	0.000	0.000	0.000	0.788	0.000	1.701	0.000	0.000	0.000
TR39925|c1_g1	0.000	0.000	0.000	2.462	0.000	0.000	0.000	0.000	0.000	4.851	0.000
TR101577|c3_g2	0.478	1.212	2.089	0.999	2.205	0.683	0.624	1.052	0.768	1.812	0.881
TR15130|c0_g1	0.000	0.000	0.000	0.000	0.000	3.740	0.000	0.000	0.000	0.000	0.000
TR83337|c2_g4	0.000	6.262	8.096	4.460	0.000	8.573	10.388	6.963	0.000	0.000	0.000
TR8006|c0_g1	0.000	0.000	0.000	0.000	1.323	0.000	0.000	0.000	3.023	0.000	0.000
TR143271|c0_g1	1.512	0.000	0.000	0.000	0.000	0.000	0.000	0.000	0.000	0.000	0.000
TR138951|c0_g1	0.000	0.696	0.000	0.000	2.919	0.000	0.000	0.000	1.276	0.000	0.000
TR67211|c1_g2	7.376	3.532	13.574	9.094	6.614	8.384	7.083	8.317	7.975	8.015	14.880
TR63738|c0_g2	0.283	0.000	0.000	0.511	0.000	0.000	0.592	0.000	0.000	0.000	0.000
TR116720|c0_g2	0.000	1.202	1.069	2.667	2.284	2.196	0.000	3.526	6.728	0.000	0.000
TR103288|c0_g1	0.000	0.000	0.000	1.243	0.000	0.000	0.000	0.000	0.000	0.000	0.000
TR87227|c0_g1	1.610	0.000	0.000	0.000	0.776	1.670	0.000	0.000	0.000	0.000	0.000
TR157176|c0_g1	0.654	0.253	1.406	2.391	0.000	0.441	0.452	0.235	0.000	0.000	0.263
TR73260|c0_g1	0.000	0.000	0.000	0.000	2.716	0.000	0.000	0.000	0.000	0.000	0.000
TR8238|c0_g1	0.000	0.000	1.078	0.000	0.000	0.000	0.000	0.000	0.000	0.000	0.000
TR97111|c0_g1	1.102	0.000	0.000	0.024	0.326	0.000	0.000	0.000	0.000	0.000	0.000
TR12273|c0_g1	0.000	1.486	0.000	0.559	0.000	1.334	0.000	0.000	0.000	0.000	0.000
TR29045|c0_g1	0.273	1.718	1.232	1.235	0.547	1.282	0.291	0.896	3.925	0.000	0.663
TR168930|c1_g1	1.405	0.000	0.000	0.606	0.679	0.000	0.000	0.000	1.497	0.000	0.000
TR133986|c1_g1	71.026	57.151	77.245	55.341	68.676	41.982	43.028	40.399	46.816	37.464	54.818
TR49414|c0_g1	1.044	0.000	0.000	0.000	0.988	0.000	2.218	0.000	0.000	0.000	0.000
TR136814|c0_g1	0.898	0.211	0.193	0.661	0.362	0.368	0.743	0.392	0.000	0.241	0.000
TR69838|c4_g2	2.283	1.908	1.444	1.613	2.513	2.511	1.992	2.720	3.445	1.257	0.229
TR151920|c1_g1	1.571	0.453	0.000	0.000	0.379	0.000	0.000	0.000	0.000	0.000	0.000
TR103723|c0_g3	0.000	0.000	0.000	0.000	0.000	0.000	0.000	0.000	0.000	3.091	0.000
TR74531|c0_g1	0.117	0.538	0.375	1.385	0.591	0.462	0.710	0.381	0.489	0.000	0.286
TR162586|c0_g1	0.000	0.000	0.000	0.503	0.000	0.000	0.000	0.000	1.228	0.000	0.000
TR166084|c1_g1	0.000	1.929	0.000	0.000	0.000	0.000	0.000	0.000	0.893	0.000	0.000
TR147386|c6_g9	3.063	3.627	4.486	0.795	0.882	0.914	2.336	2.474	0.461	3.352	2.676
TR31964|c0_g1	0.293	0.000	0.318	1.329	0.000	0.000	0.000	0.325	0.624	0.388	0.000
TR124330|c0_g1	0.000	0.000	0.703	0.000	0.000	0.000	0.721	0.750	0.000	0.000	0.801
TR38168|c0_g1	0.000	0.000	0.000	2.698	0.000	0.000	0.000	0.000	0.000	0.000	0.000
TR96659|c1_g1	0.000	0.000	0.000	0.000	0.000	0.515	0.797	0.000	0.000	0.000	0.915
TR52174|c0_g2	0.000	0.000	0.000	0.000	0.000	0.000	0.000	0.000	0.000	0.000	0.000
TR147396|c0_g1	0.000	0.601	0.549	0.000	0.511	0.000	0.000	0.582	0.557	0.000	0.000
TR44814|c2_g1	0.000	0.000	0.732	0.000	0.000	0.735	0.754	0.000	0.000	0.000	0.000
TR46283|c0_g1	0.000	0.000	0.000	0.000	0.000	0.000	0.000	0.000	0.000	3.405	0.000
TR27877|c0_g1	0.000	0.675	0.000	0.511	0.000	0.000	0.000	0.649	0.000	0.000	2.082
TR127953|c0_g1	0.000	0.000	0.000	2.612	0.000	0.000	0.000	0.000	1.094	1.289	0.000
TR58502|c0_g3	0.966	1.824	0.866	1.652	0.106	0.609	0.000	0.481	0.173	0.000	1.636
TR45033|c0_g1	0.459	1.054	0.000	0.000	0.000	0.000	0.000	0.000	0.489	0.000	0.000
TR68326|c0_g1	0.000	0.000	0.000	1.919	0.000	1.187	0.000	0.000	0.000	0.000	0.000
TR72943|c0_g1	0.000	0.000	0.000	0.362	0.000	0.000	2.551	0.000	0.000	1.048	0.000
TR81488|c0_g1	0.000	0.000	0.000	3.359	0.000	0.000	0.000	0.000	0.000	0.000	0.000
TR79315|c11_g6	8.800	7.601	0.000	1.133	5.935	24.258	6.298	13.332	10.979	7.732	12.363
TR156975|c0_g1	4.751	1.349	2.387	3.973	4.462	0.000	0.000	0.000	0.000	0.000	5.490
TR12018|c0_g2	0.000	0.000	0.549	0.464	0.000	0.546	0.000	2.127	1.008	0.000	0.000
TR80305|c1_g1	0.605	0.306	0.212	0.370	0.476	0.189	0.754	0.146	0.211	0.356	0.240
TR153490|c0_g1	0.751	0.390	1.357	1.243	0.899	0.210	0.312	0.101	0.960	1.781	0.297
TR57836|c1_g1	14.147	8.624	19.302	6.498	6.675	14.708	1.335	2.966	4.540	3.122	7.754
TR4235|c0_g5	5.073	8.012	21.872	2.541	0.291	10.012	6.943	9.302	9.952	4.725	16.401
TR53038|c0_g1	2.585	3.374	3.918	1.613	3.889	3.330	4.650	3.694	8.215	6.569	3.454
TR20026|c5_g1	0.000	0.000	0.000	1.078	0.000	0.641	0.000	0.000	0.000	0.000	0.000
TR11980|c0_g1	0.000	0.000	0.000	0.000	0.000	0.000	0.000	1.500	0.000	0.000	0.000
TR20893|c0_g1	0.000	1.581	0.000	0.000	0.000	0.000	0.000	0.000	0.000	1.729	0.000
TR1785|c2_g1	0.127	0.401	0.173	0.149	0.185	6.482	0.883	0.672	0.221	0.555	0.961
TR13400|c0_g1	0.000	1.381	0.000	1.015	1.138	0.000	0.000	0.000	0.000	0.000	0.000
TR50988|c0_g1	0.000	0.000	0.703	0.000	0.000	0.000	0.000	1.500	0.000	0.000	0.000
TR171736|c0_g1	0.000	0.000	0.000	0.000	0.000	0.000	0.000	0.000	7.563	3.499	0.000
TR148996|c0_g2	0.000	0.000	0.000	0.000	0.000	3.793	0.000	0.224	0.441	0.000	0.000
TR35492|c1_g1	0.000	0.000	1.473	0.000	0.000	0.483	0.990	0.000	0.000	0.000	1.121
TR151348|c2_g1	0.361	1.708	0.395	0.897	0.247	0.977	0.248	0.526	0.125	0.482	1.636
TR76007|c1_g1	1.366	1.592	0.000	0.810	1.349	0.000	0.484	0.000	0.489	0.000	0.000
TR55130|c0_g1	0.000	0.000	0.000	0.629	0.000	0.000	0.000	0.817	0.000	0.000	0.000
TR165549|c4_g1	7.464	7.907	16.674	13.342	11.596	4.560	6.211	7.746	8.820	9.450	10.694
TR106560|c2_g3	0.000	0.000	0.000	0.000	0.000	0.000	0.000	0.000	0.000	0.000	0.000
TR104312|c5_g1	18.088	11.544	19.456	18.707	10.643	18.480	16.104	17.843	16.709	15.160	16.847
TR65702|c0_g1	0.000	0.000	0.000	0.000	0.000	0.000	4.672	0.000	0.000	0.000	0.000
TR167146|c0_g1	2.322	0.000	0.000	0.968	0.000	0.000	0.000	1.287	0.000	0.000	0.000
TR106929|c2_g1	0.205	0.221	0.684	0.629	0.000	1.723	0.754	0.929	1.152	0.555	0.640
TR75455|c0_g1	0.341	0.200	0.000	0.000	0.520	0.000	0.000	0.190	0.000	0.681	1.041
TR119046|c0_g1	0.000	0.000	0.000	2.321	0.000	0.000	0.000	0.000	0.000	0.000	0.000
TR21420|c1_g1	0.000	0.654	0.000	0.496	0.917	0.000	1.206	0.000	0.000	0.000	0.000
TR145592|c1_g1	0.000	0.000	0.000	0.000	0.000	0.000	0.000	0.000	0.000	5.364	0.000
TR125423|c0_g1	0.000	0.000	0.000	0.000	0.000	1.229	0.635	0.000	0.000	0.000	2.127
TR44611|c2_g1	2.449	1.392	0.000	1.031	2.310	1.261	0.000	1.366	1.296	3.049	1.407
TR24739|c0_g1	0.390	2.256	0.000	0.346	1.534	0.399	0.000	0.000	0.000	0.000	0.000
TR158152|c0_g1	0.712	0.812	0.000	0.000	0.688	0.735	0.000	0.784	0.000	0.000	0.000
TR5731|c0_g1	0.000	1.139	0.000	0.000	0.944	0.000	0.000	1.108	0.000	1.247	0.000
TR120149|c0_g1	2.420	7.422	0.000	1.589	2.381	0.000	0.000	0.784	0.374	0.000	0.972
TR51334|c0_g1	2.117	0.000	0.549	0.000	0.000	0.000	0.000	0.000	0.000	0.000	0.000
TR30874|c0_g1	0.283	0.000	0.000	2.305	0.000	0.284	0.301	0.000	0.000	0.744	0.000
TR131776|c0_g1	1.112	0.622	1.097	2.108	0.935	0.767	1.335	0.985	0.749	0.398	3.157
TR93611|c0_g1	0.000	0.000	0.318	0.000	0.000	0.000	0.452	0.000	0.000	0.388	0.000
TR41074|c0_g1	0.000	2.625	0.000	0.000	1.473	0.000	0.000	0.000	0.000	0.000	0.904
TR110886|c1_g2	47.611	18.312	22.738	31.891	19.797	9.424	6.061	5.944	11.834	15.956	16.172
TR87580|c1_g5	0.000	0.000	0.000	0.511	0.000	1.208	1.249	0.000	0.000	0.000	0.000
TR113525|c0_g1	0.000	0.000	0.000	0.000	0.000	1.902	1.948	0.000	0.000	0.000	0.000
TR59762|c0_g1	1.532	1.128	2.484	1.227	0.388	2.332	1.001	1.892	0.403	1.016	2.104
TR31191|c0_g1	0.556	0.000	0.000	1.463	1.085	0.000	0.000	0.000	0.000	0.000	0.000
TR21436|c0_g1	0.000	0.000	0.000	0.889	0.000	0.000	0.527	1.119	0.000	0.000	0.000
TR118794|c0_g2	4.088	1.824	2.801	4.657	4.929	7.753	7.019	14.284	11.066	8.528	2.905
TR27687|c0_g1	0.000	0.000	0.000	0.000	0.000	1.471	0.000	0.000	0.000	0.000	1.693
TR157513|c0_g1	0.000	0.000	0.000	0.000	0.000	0.000	0.592	0.000	0.595	0.000	0.000
TR116497|c0_g1	0.000	0.000	0.703	0.582	0.000	0.000	0.000	0.000	0.000	0.000	0.000
TR98618|c0_g1	0.000	0.000	0.000	0.000	0.000	0.000	3.617	0.951	0.000	0.000	0.000
TR443|c0_g1	0.000	0.000	2.830	0.000	0.000	0.000	0.000	0.000	0.000	1.750	0.000
TR19530|c0_g1	0.000	1.465	0.000	1.660	0.000	0.651	0.000	0.705	0.000	0.807	0.755
TR97951|c0_g1	0.000	1.128	0.000	0.000	0.000	0.000	0.000	0.000	0.000	0.000	0.000
TR40501|c1_g3	2.342	0.000	2.994	0.000	0.000	0.000	0.000	0.000	0.585	0.000	0.000
TR73665|c0_g1	0.000	0.000	2.156	0.000	0.000	0.000	0.000	0.000	0.000	1.331	0.000
TR33814|c0_g1	0.000	0.000	0.000	0.000	0.000	0.000	0.000	0.000	0.000	0.000	0.000
TR17115|c1_g1	0.000	0.000	0.000	0.000	0.000	0.599	0.000	0.000	0.000	0.000	0.000
TR16356|c0_g1	0.244	0.285	0.000	0.441	0.000	0.000	0.000	0.000	0.509	0.953	0.583
TR1414|c0_g2	2.381	0.000	0.000	0.000	0.000	0.000	0.000	0.000	0.000	0.000	0.000
TR86892|c0_g1	0.634	0.000	0.000	0.551	0.000	0.000	0.000	0.000	0.000	0.000	0.000
TR63217|c1_g1	0.000	0.000	0.664	0.283	0.309	0.315	0.657	1.366	0.000	0.000	0.755
TR1589|c1_g1	0.146	0.706	0.327	0.000	0.309	0.305	0.312	0.828	1.123	0.608	0.000
TR23109|c0_g1	0.000	0.569	0.000	1.298	0.000	0.504	2.078	1.086	0.000	0.629	0.000
TR47157|c0_g1	0.000	0.000	0.424	0.708	0.000	0.000	0.000	0.437	0.000	0.000	1.910
TR138922|c0_g1	0.000	0.000	0.000	1.644	0.917	0.000	0.000	0.000	0.000	0.000	0.000
TR110109|c0_g1	0.000	0.000	0.895	0.378	0.000	0.000	0.000	0.000	0.451	1.100	0.000
TR18895|c0_g1	0.000	4.628	0.000	0.000	0.000	0.000	0.000	0.000	0.000	0.000	0.000
TR122385|c0_g1	0.000	0.000	0.000	0.000	0.000	0.000	0.000	0.000	0.854	1.016	0.000
TR112511|c3_g5	0.000	0.000	0.000	0.968	0.000	0.000	1.120	0.000	0.000	0.000	1.212
TR44965|c1_g1	0.000	0.000	0.000	0.000	0.520	0.546	0.000	0.000	0.000	0.000	0.000
TR112127|c0_g1	0.615	0.000	0.000	0.535	0.000	0.000	0.000	0.000	0.653	0.000	0.000
TR127235|c0_g1	1.063	1.645	2.253	0.315	0.705	0.725	1.120	0.392	0.374	1.383	0.423
TR92355|c1_g1	0.000	0.295	0.077	0.000	0.000	0.000	0.000	0.884	0.000	0.000	0.000
TR56820|c1_g1	0.000	0.000	0.000	0.000	2.760	1.544	0.000	0.000	0.000	0.000	0.000
TR49564|c0_g1	0.956	0.000	1.945	0.000	0.000	0.000	0.000	0.000	0.000	0.000	0.000
TR168834|c0_g1	0.000	0.000	0.000	0.000	0.000	0.000	1.399	0.000	0.000	0.000	0.000
TR71164|c0_g4	0.371	0.864	0.000	1.353	1.314	0.935	0.958	1.623	1.180	0.492	0.904
TR40858|c0_g1	0.000	0.000	0.000	0.000	0.000	0.000	0.000	0.000	0.000	0.000	0.000
TR110672|c0_g1	0.000	0.000	0.000	0.000	0.000	0.000	0.000	0.627	0.000	0.000	0.675
TR14178|c0_g1	1.278	0.495	0.000	0.000	0.000	0.000	0.000	0.000	0.000	0.000	0.000
TR107692|c0_g1	1.024	0.000	0.000	0.000	0.503	0.000	0.000	0.571	0.547	0.000	0.000
TR29988|c0_g1	0.771	0.000	0.000	0.000	0.000	0.000	0.818	0.000	0.000	0.000	0.000
TR170661|c0_g1	0.585	0.000	0.000	0.000	0.573	0.000	0.000	0.649	0.000	0.000	0.000
TR135040|c0_g2	0.000	0.000	0.000	0.000	0.000	0.000	0.000	0.000	0.000	0.000	0.000
TR133476|c1_g1	0.585	0.517	2.060	0.677	1.631	0.735	1.066	0.313	0.000	1.938	0.709
TR72817|c0_g1	0.000	0.000	0.000	0.000	0.000	0.000	1.206	2.519	0.000	0.000	0.000
TR120945|c0_g1	0.849	0.000	0.000	0.000	0.000	0.000	0.893	0.000	0.893	1.058	0.000
TR129365|c0_g1	0.000	0.000	0.000	0.653	0.000	0.000	2.411	0.000	0.000	0.000	1.784
TR81668|c0_g1	0.000	0.411	1.126	0.000	0.000	0.357	0.000	0.392	0.000	0.000	0.000
TR29551|c0_g1	1.141	0.000	0.000	0.000	1.076	0.000	0.000	0.000	0.000	0.000	0.000
TR102852|c2_g1	0.254	0.886	0.270	0.236	0.168	0.084	0.344	0.549	1.238	0.670	0.103
TR155850|c0_g1	0.215	0.000	0.934	0.197	0.653	0.000	0.000	0.000	0.461	0.566	0.263
TR122019|c1_g4	43.972	56.740	19.802	35.612	27.812	6.913	25.599	12.974	5.662	21.047	50.746
TR102682|c0_g1	0.000	0.000	0.193	0.401	0.353	0.000	0.086	0.090	0.182	1.383	0.320
TR56729|c0_g1	2.234	0.000	0.000	0.000	0.000	2.322	0.000	0.000	0.000	0.000	0.000
TR15540|c0_g1	0.595	0.580	1.078	0.920	1.217	0.294	0.517	0.213	0.422	1.592	0.000
TR148956|c0_g1	0.000	2.161	6.748	0.000	0.899	0.000	0.000	0.000	0.000	0.000	0.000
TR85676|c0_g1	0.000	0.000	0.000	0.000	0.000	0.000	0.000	0.772	0.000	0.000	0.000
TR48584|c1_g1	2.429	0.000	0.385	0.330	0.000	0.116	0.248	1.287	0.374	0.157	0.286
TR134895|c0_g1	1.376	0.801	0.000	0.000	1.720	0.357	0.366	0.761	0.000	0.000	0.000
TR105124|c0_g2	0.000	0.622	0.000	0.472	0.000	0.000	0.000	0.000	0.000	0.000	0.000
TR101054|c1_g1	0.380	0.000	0.000	0.338	0.000	0.000	0.398	0.000	0.000	0.000	1.830
TR118939|c0_g1	0.000	0.000	0.000	0.000	0.000	0.000	0.000	0.000	0.000	3.080	0.000
TR5316|c0_g1	0.585	0.000	0.000	0.511	0.000	0.000	0.000	0.000	1.238	0.744	0.000
TR145005|c0_g1	0.000	0.000	0.000	0.000	1.138	0.000	0.000	0.000	0.000	3.017	0.000
TR12483|c1_g1	0.000	0.000	0.000	0.669	0.000	0.189	0.000	0.201	0.000	0.000	1.784
TR65661|c0_g1	0.322	1.128	0.347	0.291	0.644	0.000	0.334	0.000	0.000	0.000	0.000
TR113575|c0_g1	0.000	0.664	1.194	0.000	0.000	0.000	0.000	0.313	0.000	0.000	0.000
TR109043|c0_g2	0.810	0.000	1.665	0.000	0.000	0.000	0.000	0.000	0.000	2.053	0.000
TR67497|c0_g1	0.000	0.000	1.213	0.000	1.517	0.000	0.000	0.000	0.403	0.000	0.000
TR111924|c0_g1	0.000	0.000	0.000	0.983	0.000	0.000	1.249	0.000	0.000	0.000	0.000
TR145578|c5_g9	4.049	0.727	1.001	1.447	3.210	2.101	0.700	0.000	2.524	2.294	0.000
TR132568|c0_g1	0.000	1.307	0.587	0.000	0.000	0.000	1.195	0.000	0.000	0.723	0.675
TR128629|c0_g1	0.537	1.244	0.000	0.944	0.000	0.557	0.000	0.000	0.000	0.000	0.640
TR67749|c0_g1	0.000	0.000	0.000	0.000	0.000	0.000	0.000	0.000	0.000	0.000	0.000
TR5984|c0_g1	0.312	0.000	0.000	0.000	0.000	0.315	0.000	1.366	0.000	0.000	0.000
TR50986|c0_g1	0.000	1.877	0.000	0.000	0.000	0.000	0.000	0.000	0.000	0.000	0.000
TR6896|c2_g5	3.581	0.000	0.000	1.078	0.000	0.000	0.635	0.000	0.000	0.765	0.000
TR55053|c0_g1	0.390	0.453	1.223	0.000	1.146	0.000	0.000	0.000	0.000	1.006	0.000
TR61694|c0_g2	0.000	0.000	0.000	0.000	0.000	0.000	0.000	0.000	0.000	0.000	1.704
TR110215|c0_g1	0.000	0.000	0.616	0.000	0.000	0.000	0.000	0.000	0.000	0.765	0.000
TR30828|c0_g1	0.000	2.066	0.000	0.000	0.000	0.000	0.000	0.000	0.000	0.000	0.000
TR162887|c1_g2	1.093	1.834	4.371	6.490	2.936	2.616	1.324	4.041	0.749	1.257	6.382
TR60267|c0_g1	0.000	0.000	0.356	1.188	0.000	0.000	0.000	0.000	0.000	0.000	0.000
TR93606|c0_g1	1.034	2.024	2.618	1.337	0.476	1.093	1.120	0.896	0.250	0.471	0.858
TR89407|c0_g1	0.000	0.000	0.000	0.000	0.000	0.000	0.000	0.000	0.000	3.866	0.000
TR78424|c0_g1	0.000	0.000	0.000	3.721	0.000	0.000	0.000	0.000	0.000	0.000	0.000
TR147349|c0_g1	0.000	0.000	0.000	0.834	0.467	0.000	0.000	0.526	0.499	0.608	0.000
TR145497|c0_g1	0.000	0.000	0.000	0.000	0.000	1.755	0.000	0.000	0.000	0.000	0.000
TR9584|c0_g1	0.000	0.000	0.963	0.802	0.000	0.000	0.000	0.000	0.000	0.000	0.000
TR86693|c1_g1	0.000	0.000	0.000	1.676	0.000	0.000	0.000	0.000	0.000	0.000	1.155
TR2881|c0_g1	0.000	0.611	0.000	2.313	0.000	0.000	0.000	0.582	0.000	0.000	0.000
TR170702|c1_g1	0.829	0.000	0.000	0.000	0.635	0.000	0.000	0.000	18.417	0.000	0.000
TR165972|c0_g1	1.054	0.791	0.626	0.000	0.979	0.095	0.097	0.101	0.403	0.126	0.823
TR73673|c0_g1	0.517	1.202	0.000	0.913	0.511	0.000	0.000	0.000	0.000	0.000	0.000
TR119495|c0_g1	0.000	0.000	0.000	0.000	0.000	0.000	0.000	0.000	0.000	0.922	0.000
TR163008|c0_g2	0.741	0.000	0.000	0.000	0.000	0.000	0.786	0.000	0.000	0.000	0.000
TR71369|c0_g1	0.673	0.000	0.000	0.582	0.000	0.000	0.000	0.000	0.000	0.000	1.590
TR33027|c0_g2	0.000	1.307	0.000	0.000	0.000	0.000	0.000	0.000	0.000	0.524	0.000
TR26688|c0_g1	0.761	0.000	0.780	0.653	0.000	0.000	0.000	0.000	0.000	1.917	0.000
TR125473|c1_g1	2.137	0.000	0.000	0.897	2.019	0.000	0.000	1.187	0.000	0.000	0.000
TR90760|c0_g1	2.127	0.000	0.000	0.000	0.000	0.000	0.000	0.000	0.000	0.000	0.000
TR143585|c2_g1	0.644	1.497	0.337	2.022	1.279	0.977	0.000	0.705	0.681	0.419	0.778
TR59511|c0_g1	0.859	0.000	0.000	0.000	0.820	0.000	0.000	0.951	0.000	0.000	0.000
TR111880|c4_g1	0.712	0.633	0.452	0.441	0.123	0.357	0.000	0.190	0.317	0.314	0.732
TR139993|c1_g1	0.000	1.328	0.000	0.000	0.000	0.000	0.000	0.000	1.248	0.000	1.361
TR162199|c1_g1	0.000	0.000	0.000	0.952	0.000	0.000	0.000	0.000	0.000	0.000	0.000
TR48554|c0_g1	0.488	0.000	0.000	0.000	0.476	0.494	0.000	0.000	0.000	0.000	0.000
TR14374|c0_g1	0.000	0.443	0.000	0.000	0.000	0.389	0.000	0.000	0.000	0.985	0.000
TR99360|c1_g1	0.000	0.000	0.000	0.000	0.000	0.000	0.000	0.000	1.545	0.000	0.000
TR26344|c0_g1	0.000	1.434	0.000	1.054	0.000	0.000	0.000	0.000	1.344	0.000	0.000
TR15888|c0_g1	0.127	0.770	0.000	0.362	0.000	0.263	0.269	0.280	0.134	0.000	0.160
TR130622|c1_g2	134.081	103.380	195.760	132.143	102.784	130.170	128.922	102.895	63.055	102.356	286.362
TR117582|c0_g1	0.654	0.000	1.357	0.000	0.000	0.000	0.000	0.728	0.000	0.838	0.000
TR102765|c1_g1	0.000	1.233	1.271	1.306	0.529	0.861	0.710	7.175	1.142	2.902	5.890
TR90685|c0_g1	0.000	0.000	0.000	1.479	0.000	0.000	0.000	0.000	0.000	0.000	1.018
TR152757|c0_g1	0.322	0.000	0.356	0.905	0.168	0.326	0.000	0.179	0.518	0.650	0.000
TR46434|c0_g1	0.000	0.000	0.000	0.000	0.000	0.000	0.000	0.000	0.000	3.793	1.178
TR42345|c0_g1	0.000	0.000	0.645	0.000	0.000	0.641	0.000	0.000	1.315	0.000	0.000
TR103053|c0_g1	0.390	0.232	0.635	0.362	0.000	0.000	0.000	0.000	0.211	0.000	0.000
TR8157|c0_g1	0.000	0.970	0.298	0.000	0.000	0.000	0.000	0.302	0.298	0.000	0.000
TR93474|c0_g2	0.000	0.000	0.000	0.000	0.000	0.000	0.000	0.000	1.353	0.000	0.000
TR25596|c1_g1	0.000	0.000	0.000	0.000	0.000	0.000	2.153	0.000	0.000	0.000	0.000
TR9240|c0_g1	0.000	0.000	0.000	0.000	0.000	0.000	0.000	0.000	0.000	0.000	0.000
TR140173|c0_g1	0.380	0.000	0.279	0.000	0.000	6.125	2.282	6.862	0.336	0.000	1.315
TR97142|c0_g1	1.220	0.000	0.000	0.000	0.000	0.000	0.000	0.000	0.000	0.000	0.721
TR92773|c3_g1	2.166	8.940	0.000	21.287	0.000	10.149	5.996	18.884	2.946	2.399	22.188
TR61625|c1_g8	0.000	0.000	0.000	0.000	0.000	0.000	0.000	0.000	0.000	6.349	0.000
TR121582|c0_g2	1.024	0.601	0.183	0.629	0.000	0.000	0.183	0.000	0.000	0.000	0.000
TR112190|c0_g1	0.615	0.242	0.221	0.189	0.000	0.000	0.431	0.224	0.000	0.000	0.743
TR50274|c0_g1	0.624	0.000	0.000	0.543	0.000	0.000	0.000	0.000	0.000	0.000	0.000
TR31082|c1_g1	0.000	0.000	0.000	0.755	0.000	0.000	2.820	0.985	0.941	0.000	1.041
TR128067|c0_g1	0.459	0.000	0.000	0.425	0.229	0.000	0.000	0.000	0.489	0.608	0.000
TR90313|c0_g2	0.390	0.453	0.414	0.000	0.388	0.399	0.000	0.000	0.413	1.016	0.000
TR135207|c0_g2	0.000	0.000	0.501	0.000	0.000	0.599	0.484	0.000	0.000	0.000	1.681
TR149644|c0_g1	0.000	0.000	0.000	0.000	0.000	0.000	0.000	0.000	0.000	0.000	0.000
TR108662|c0_g1	0.312	0.000	0.000	0.535	0.000	0.000	0.000	0.000	1.747	0.000	0.000
TR158951|c1_g1	0.000	0.000	0.520	0.684	0.979	0.000	0.000	0.549	0.000	1.917	0.000
TR77469|c0_g1	0.000	0.000	0.000	0.000	0.000	0.000	0.000	0.000	0.633	1.509	0.000
TR145099|c0_g1	0.000	0.000	1.598	0.000	1.490	0.000	0.829	0.862	1.651	0.000	0.000
TR113213|c0_g1	0.000	3.258	0.000	0.000	0.000	0.000	0.000	0.000	0.000	0.000	0.000
TR53875|c0_g2	2.029	0.000	0.000	0.000	0.000	3.141	0.000	0.000	0.000	0.000	0.000
TR13565|c0_g1	0.000	0.000	0.000	0.000	2.584	0.000	0.000	0.000	0.000	0.000	0.000
TR98280|c0_g2	0.000	1.128	0.000	0.315	0.247	0.000	0.248	0.739	0.662	0.314	0.000
TR22325|c0_g1	0.000	0.000	8.751	0.000	0.000	0.000	0.000	0.000	0.000	0.000	0.000
TR108609|c0_g1	0.000	1.318	1.165	0.000	0.000	0.000	0.000	0.000	0.000	0.000	0.000
TR143163|c1_g5	0.000	0.000	0.000	0.244	1.093	0.000	0.000	0.000	0.000	0.000	0.000
TR1036|c0_g1	0.000	0.000	0.809	0.000	0.000	0.000	0.000	0.000	0.835	0.000	0.000
TR93359|c0_g1	0.322	0.190	0.703	0.149	0.494	0.000	0.334	0.000	0.000	1.289	0.194
TR44503|c0_g1	0.449	0.264	0.125	0.519	0.229	0.116	0.000	0.123	0.000	0.293	0.137
TR18575|c0_g2	0.000	0.000	0.250	0.000	0.459	0.000	0.000	0.000	0.000	0.000	0.000
TR161898|c6_g1	2.527	0.380	1.040	0.503	0.794	0.347	3.574	1.265	3.647	1.519	7.983
TR103494|c0_g1	0.166	1.792	0.366	0.157	0.864	0.168	0.000	1.119	0.365	0.000	0.206
TR145365|c0_g1	0.439	0.000	0.462	0.000	0.432	0.000	0.000	0.000	0.000	0.000	0.526
TR99487|c0_g1	0.000	1.465	0.000	2.155	0.000	0.000	0.000	4.321	0.000	0.000	0.000
TR166897|c0_g1	1.405	3.173	2.801	0.000	0.000	0.000	0.000	0.000	2.985	0.000	0.000
TR159781|c1_g1	0.000	0.000	0.000	0.621	0.697	0.746	0.000	0.000	0.000	0.000	0.000
TR7366|c0_g1	0.000	0.000	0.000	2.030	0.000	0.000	0.000	0.000	0.000	0.000	0.000
TR36879|c1_g1	0.000	2.256	0.000	0.000	0.000	0.000	1.055	0.000	0.000	0.000	0.000
TR135063|c2_g1	0.000	0.980	0.000	0.000	0.000	0.000	0.915	0.000	0.000	0.000	0.000
TR127190|c0_g1	0.000	1.581	0.000	0.000	1.305	0.000	0.000	0.000	0.000	0.000	0.000
TR21408|c0_g2	0.000	1.255	0.000	0.000	0.000	0.000	0.000	1.231	0.000	0.000	0.000
TR123186|c1_g1	4.400	0.843	4.525	2.525	3.527	3.026	0.000	1.634	0.777	2.787	3.454
TR96047|c4_g6	0.000	0.380	0.000	0.559	0.000	0.326	0.980	0.000	7.889	0.000	0.000
TR80022|c0_g1	0.000	0.959	0.857	0.000	0.000	0.000	0.000	0.929	2.668	2.106	0.000
TR167787|c0_g1	0.702	0.000	0.000	0.606	0.000	0.714	0.000	0.772	0.000	0.000	0.000
TR10445|c0_g1	1.298	0.907	0.838	0.000	0.000	0.525	0.538	0.571	0.000	0.000	0.949
TR137600|c0_g1	0.000	0.000	0.000	1.133	3.818	0.000	0.000	0.000	0.000	0.000	0.000
TR138478|c0_g1	0.000	0.000	1.415	0.134	0.291	0.000	0.000	0.000	0.921	1.152	0.183
TR136512|c2_g4	0.000	0.000	1.242	3.642	0.000	0.000	1.260	2.653	0.000	0.000	4.255
TR85906|c0_g1	0.000	0.590	0.000	0.000	0.000	0.000	0.000	0.000	0.000	0.000	0.000
TR94739|c0_g1	0.849	0.000	0.000	0.000	1.631	0.000	0.000	0.000	0.000	0.000	0.000
TR138777|c0_g1	0.468	2.161	0.000	0.409	0.000	0.000	0.000	0.000	0.000	0.000	0.000
TR115785|c0_g1	0.000	0.411	0.000	0.637	0.353	0.000	0.000	0.000	0.000	0.000	0.000
TR116519|c0_g1	0.000	1.434	0.000	0.000	1.182	0.000	0.000	0.000	0.000	0.000	0.000
TR82265|c0_g1	0.000	0.000	0.000	0.330	1.455	0.000	0.000	0.000	1.161	0.000	0.435
TR120659|c1_g2	0.000	0.622	0.568	0.000	0.000	0.000	0.000	0.593	0.566	0.000	0.000
TR23598|c0_g1	0.000	1.655	0.000	0.000	0.000	0.000	0.000	0.000	0.000	0.000	0.000
TR156664|c2_g1	5.532	3.606	5.670	1.943	3.527	3.782	5.975	6.157	7.726	9.743	4.117
TR138296|c3_g2	2.439	1.381	0.934	2.580	0.688	0.000	2.584	3.493	0.000	0.000	0.000
TR146369|c0_g1	0.000	0.337	0.308	0.779	0.000	0.294	0.000	0.313	0.307	0.377	0.000
TR83290|c2_g1	1.444	1.118	0.501	5.514	3.148	2.469	1.012	3.728	0.000	0.618	6.325
TR48904|c0_g1	0.576	0.337	0.000	0.519	0.317	0.000	0.000	0.347	0.336	0.000	1.144
TR150161|c0_g1	0.000	0.000	0.000	0.000	0.661	0.231	0.000	0.336	0.000	1.729	0.000
TR93964|c0_g1	0.000	0.000	0.000	0.000	0.000	1.261	0.000	0.000	0.000	0.000	0.000
TR167803|c0_g1	0.507	0.295	1.088	0.228	0.256	0.263	0.000	0.000	0.000	0.000	0.000
TR128669|c0_g3	0.000	0.000	2.994	1.251	0.000	0.000	0.000	0.000	0.000	0.000	0.000
TR627|c1_g1	0.546	0.000	0.895	2.030	0.000	0.137	1.141	0.448	0.441	0.733	0.846
TR125210|c1_g5	0.000	37.036	17.482	5.404	4.744	23.229	12.229	0.000	38.207	3.321	0.000
TR125470|c0_g1	0.000	0.000	0.000	0.000	0.000	0.000	0.000	0.000	0.000	0.000	0.000
TR102170|c0_g1	0.537	0.000	0.558	0.000	0.000	0.000	0.000	0.000	0.000	0.691	0.640
TR70491|c3_g1	0.556	0.169	1.088	1.919	3.263	0.305	0.140	0.806	0.605	0.765	0.183
TR81296|c0_g1	0.078	0.959	0.164	0.205	0.000	0.368	0.151	0.000	0.077	0.398	0.000
TR121|c8_g1	0.000	0.000	0.000	0.000	0.000	2.637	3.391	2.138	0.000	0.817	7.594
TR5703|c0_g4	56.138	93.481	67.349	45.225	44.029	146.265	88.144	118.668	68.333	65.311	75.588
TR59361|c0_g1	0.000	1.444	1.280	0.000	0.000	0.000	0.000	0.000	0.000	0.000	0.000
TR32342|c0_g1	0.000	0.000	0.000	0.000	1.226	0.000	0.000	1.455	0.000	0.000	0.000
TR21433|c0_g1	0.000	1.624	0.000	0.000	0.000	0.000	0.000	0.000	3.062	0.000	0.000
TR124270|c0_g3	0.878	1.455	1.444	0.330	0.273	0.704	0.732	0.761	0.470	0.230	0.652
TR43314|c2_g2	0.000	0.000	0.000	0.000	0.000	0.000	1.529	0.638	0.000	0.000	0.000
TR17207|c1_g6	0.000	2.973	0.000	0.000	0.000	0.000	0.000	0.000	0.000	0.000	0.000
TR54107|c3_g2	2.888	0.000	0.000	0.000	0.000	0.000	6.136	0.000	3.062	0.000	0.000
TR78648|c1_g1	0.000	0.000	0.000	0.000	0.000	0.000	0.000	1.881	0.000	0.000	1.521
TR5180|c0_g1	0.000	0.000	0.000	1.259	0.000	0.000	0.000	0.000	0.000	0.000	0.000
TR27394|c0_g1	0.605	0.000	0.000	0.000	0.000	0.000	0.000	0.000	0.000	0.000	0.000
TR13132|c2_g3	0.000	0.000	0.000	0.000	0.000	0.000	0.000	0.000	0.000	0.000	0.000
TR28351|c1_g1	0.000	0.000	2.695	0.000	6.287	1.408	0.000	0.000	0.000	0.000	0.000
TR140626|c0_g1	18.381	15.360	14.161	7.489	9.621	6.797	4.543	6.325	10.144	11.000	10.602
TR135660|c0_g1	1.190	1.265	3.071	0.960	1.402	8.331	1.841	3.627	2.227	6.391	0.629
TR94342|c1_g1	0.459	0.000	0.000	0.000	0.000	0.473	0.000	0.000	0.000	1.184	0.000
TR63497|c0_g1	1.415	0.000	0.000	1.227	0.688	4.392	0.000	0.000	0.000	0.000	0.000
TR131064|c0_g1	0.000	0.000	0.000	0.551	1.226	0.000	0.000	0.000	0.000	2.420	0.000
TR65333|c0_g1	0.000	0.000	0.000	0.000	0.000	0.000	0.000	0.000	0.000	0.000	0.000
TR64734|c0_g1	0.390	0.917	0.000	0.708	0.000	1.208	0.829	0.000	0.557	0.000	1.201
TR156188|c0_g1	0.000	0.000	0.000	0.000	2.257	0.000	0.000	0.000	0.000	0.000	0.000
TR58041|c0_g1	0.302	0.696	0.000	1.078	0.300	0.000	0.000	0.000	0.000	0.000	0.000
TR122793|c0_g1	0.000	0.675	0.000	0.000	0.000	0.000	0.000	0.000	0.000	0.000	0.000
TR154464|c0_g1	0.000	0.000	0.000	1.133	0.000	0.000	0.000	1.522	0.000	1.687	0.000
TR7778|c0_g1	0.000	0.000	0.000	0.000	0.000	1.544	0.000	0.000	0.000	0.000	0.000
TR164704|c0_g1	2.000	3.795	0.000	0.000	0.000	0.000	0.000	0.000	0.000	0.000	0.000
TR160634|c1_g1	0.176	0.717	0.472	0.323	0.802	0.347	0.452	0.750	0.278	0.230	0.423
TR110640|c0_g1	0.000	0.000	0.000	0.000	1.032	0.357	0.000	0.000	0.000	0.000	0.835
TR5938|c0_g1	0.000	0.464	0.000	0.354	0.388	0.000	0.000	0.873	0.000	0.000	0.000
TR127955|c0_g1	0.000	0.000	0.000	0.000	0.000	0.294	0.926	0.325	0.000	0.000	0.355
TR106731|c0_g1	0.000	0.559	0.501	0.000	0.467	0.000	0.506	0.000	0.509	0.000	0.000
TR143877|c0_g1	1.532	0.000	0.000	0.000	0.000	0.000	1.626	0.000	0.000	0.000	0.000
TR129367|c0_g1	0.000	0.000	0.000	0.000	0.000	0.000	1.206	0.000	3.609	0.000	0.000
TR86275|c0_g1	0.000	0.000	0.000	0.000	1.393	0.000	0.000	0.000	0.000	9.240	0.000
TR17265|c1_g1	0.000	0.000	0.000	0.000	2.681	0.000	0.000	0.000	0.000	1.771	0.000
TR103140|c1_g3	0.000	0.000	0.000	0.000	1.367	0.000	0.000	1.578	0.000	0.000	0.000
TR49417|c0_g2	1.200	0.000	0.000	0.275	0.300	0.609	0.000	0.336	0.960	0.000	1.453
TR69677|c0_g1	0.439	0.253	0.472	0.598	0.441	0.000	0.226	0.000	1.392	1.729	0.000
TR36678|c0_g1	0.000	0.000	0.000	3.878	0.000	0.000	0.000	0.000	0.000	0.000	0.000
TR13041|c0_g1	0.507	0.000	1.069	1.345	0.503	0.525	0.000	0.000	0.000	0.000	0.000
TR109150|c0_g1	0.000	0.000	0.000	0.448	1.005	2.637	0.000	0.571	0.000	0.000	0.000
TR76085|c0_g1	3.063	0.000	0.000	0.000	0.000	1.597	1.626	0.000	3.244	0.000	0.000
TR74437|c0_g2	0.000	0.000	0.000	0.000	1.129	0.000	0.000	2.675	0.000	0.000	0.000
TR157515|c0_g2	0.000	0.000	0.000	0.000	0.000	0.000	0.000	0.000	1.017	0.000	0.000
TR170250|c0_g1	0.000	3.447	0.000	0.000	0.000	0.000	0.000	0.000	0.000	0.000	0.000
TR138076|c0_g3	0.000	0.000	0.000	0.000	0.000	0.000	0.000	0.000	0.000	3.960	0.000
TR152949|c4_g2	0.654	1.792	0.452	0.889	0.132	1.513	0.409	0.437	0.835	0.744	3.282
TR83908|c0_g1	0.000	0.000	0.000	0.000	0.000	0.000	0.000	2.552	0.000	0.000	0.000
TR150180|c0_g1	1.132	0.000	0.000	0.000	0.000	0.000	0.000	0.000	0.000	0.000	0.000
TR170336|c0_g1	1.434	5.472	2.907	6.584	2.178	11.977	7.288	5.888	2.092	3.321	7.446
TR127618|c0_g1	100.412	136.167	110.563	68.998	75.686	102.728	151.517	146.003	83.564	134.760	127.832
TR103934|c0_g1	1.093	0.000	0.000	0.000	1.032	0.000	0.000	0.000	0.000	0.000	0.000
TR130028|c0_g1	0.849	0.991	0.915	0.000	1.711	0.210	0.441	0.235	0.000	1.404	0.000
TR4042|c0_g1	0.000	0.000	0.000	0.000	0.000	0.662	2.734	0.716	0.000	2.462	0.000
TR124032|c0_g1	1.054	1.202	0.000	0.889	0.996	0.000	0.000	0.000	0.000	0.000	0.000
TR10397|c2_g1	0.361	0.000	0.000	0.000	0.000	0.000	0.000	0.000	0.000	0.000	0.000
TR64098|c0_g1	0.137	0.158	1.194	0.252	0.282	0.000	0.861	0.302	0.000	0.000	0.172
TR86362|c0_g1	0.000	0.559	0.510	0.000	0.952	0.000	0.000	0.000	1.037	0.000	0.000
TR27333|c1_g1	1.951	0.200	0.491	0.102	1.111	0.179	0.409	0.392	1.430	2.179	0.000
TR124487|c0_g1	0.000	1.602	0.000	0.000	0.000	0.000	0.000	3.168	0.000	0.000	0.000
TR41991|c0_g1	0.761	3.258	0.000	3.217	0.256	0.252	6.890	1.948	0.537	1.991	0.926
TR154138|c0_g1	3.103	0.000	3.138	0.000	0.000	0.000	1.098	0.000	0.000	0.000	0.000
TR83507|c0_g1	0.000	0.000	0.000	0.000	0.000	0.000	0.000	0.000	0.000	1.561	0.000
TR7425|c0_g1	0.000	0.000	0.000	0.000	0.000	1.828	0.937	0.000	0.000	0.000	0.000
TR135631|c0_g1	0.293	0.000	0.000	0.267	0.582	0.000	0.000	0.000	1.555	0.388	0.000
TR124085|c2_g1	0.332	0.759	1.290	1.101	3.192	1.628	1.787	1.881	1.142	0.147	2.962
TR12075|c0_g1	0.380	0.000	0.000	1.345	0.000	0.000	0.000	0.000	0.000	0.000	0.000
TR33683|c0_g1	0.459	0.000	0.000	0.244	0.000	0.000	0.000	0.504	0.489	0.000	0.549
TR125779|c0_g1	0.273	0.432	1.588	1.188	0.653	0.179	0.194	0.201	0.480	2.933	0.446
TR89716|c0_g1	0.244	1.128	1.040	0.661	0.970	0.977	0.506	0.269	0.000	0.639	0.583
TR34144|c1_g2	13.054	12.092	11.225	6.632	12.777	18.207	16.363	20.451	26.402	14.426	6.759
TR145437|c0_g1	0.000	0.000	0.789	0.661	0.000	0.000	0.000	0.000	0.816	0.000	0.000
TR121800|c0_g2	0.000	0.000	0.000	0.000	0.000	2.479	0.000	0.000	0.845	0.000	0.000
TR58063|c0_g1	0.478	0.000	1.511	0.425	0.000	0.000	0.000	0.000	0.000	0.000	0.000
TR76027|c0_g1	0.000	0.938	0.000	0.000	1.570	0.000	0.000	0.000	0.000	0.000	0.000
TR133536|c0_g1	0.000	0.000	0.000	0.291	0.000	0.000	0.334	0.000	0.000	0.000	1.167
TR122483|c1_g1	0.000	0.000	0.000	0.999	0.000	0.000	0.000	0.000	0.000	0.723	0.000
TR171931|c3_g9	3.317	0.000	2.224	1.857	1.041	0.000	0.000	0.000	1.171	0.000	0.000
TR146761|c0_g1	0.000	0.453	1.223	0.000	0.000	0.399	0.000	0.425	0.000	0.503	0.000
TR117026|c0_g1	0.000	0.000	0.000	0.000	0.000	1.040	0.000	0.000	0.000	0.000	1.167
TR49538|c4_g1	0.000	0.000	0.000	0.000	0.000	0.000	0.000	0.000	0.000	0.000	0.000
TR171502|c0_g1	0.000	1.508	1.328	0.000	0.000	0.000	0.000	1.478	0.000	1.645	0.000
TR93781|c0_g1	1.044	0.000	0.000	0.000	0.000	0.000	0.000	0.000	0.000	0.000	0.000
TR2899|c0_g1	0.000	0.000	2.253	0.936	0.000	0.000	0.000	0.000	0.000	1.393	0.000
TR29773|c0_g1	1.190	1.118	2.166	1.888	0.379	0.189	0.000	0.414	0.134	0.000	0.949
TR48338|c1_g1	0.000	0.000	5.333	0.000	0.000	0.000	0.000	0.000	0.000	0.000	0.000
TR131773|c2_g1	0.566	1.624	0.000	0.000	1.834	0.000	0.000	0.000	0.000	0.000	0.000
TR140517|c0_g2	0.000	1.402	0.000	0.000	0.317	0.315	0.312	0.336	0.336	0.000	0.377
TR137433|c1_g1	0.000	0.358	0.000	0.826	0.917	0.935	0.000	0.000	0.653	0.398	1.109
TR127959|c0_g1	0.000	0.000	0.000	0.000	0.000	0.000	0.000	0.000	0.000	0.000	0.000
TR97945|c0_g1	0.000	0.000	0.818	0.000	0.000	0.000	0.000	0.000	0.000	0.000	0.000
TR69653|c1_g1	0.000	0.000	0.000	0.000	0.000	0.000	0.000	0.000	0.000	1.771	0.000
TR10083|c0_g1	0.000	0.422	0.385	0.000	0.714	0.368	0.000	0.000	0.384	0.471	0.000
TR50335|c0_g1	0.468	0.000	0.000	0.000	1.367	0.000	0.495	0.515	0.000	0.000	0.000
TR48555|c0_g1	0.000	0.000	0.443	0.000	1.041	0.000	0.000	0.000	0.221	0.000	0.000
TR62497|c0_g1	0.000	0.000	0.000	0.716	0.000	0.000	0.000	0.000	0.000	1.383	0.000
TR21185|c0_g1	0.449	0.527	0.000	0.802	0.000	0.000	0.000	0.504	0.000	0.000	0.538
TR8284|c0_g1	0.000	0.000	0.000	0.197	0.000	0.000	1.141	0.000	0.000	0.000	0.000
TR69588|c0_g1	149.857	210.619	165.898	77.635	146.355	91.109	29.410	75.280	96.050	41.749	90.650
TR132827|c0_g1	0.000	0.000	0.000	0.991	0.000	0.000	0.000	1.321	0.000	0.000	0.000
TR71924|c0_g1	0.000	2.657	0.000	0.000	0.000	0.798	0.000	0.000	0.000	0.000	1.818
TR95095|c0_g1	0.000	0.000	0.000	0.000	0.785	0.263	0.000	0.000	0.557	0.000	0.000
[truncated: 236,750 more rows]
