# Supplementary material for: The White-Nose Syndrome Transcriptome: Activation of Anti-fungal Host Responses in Wing Tissue of Hibernating Little Brown Myotis
Source: PLoS Pathog. 2015 Oct 1;11(10):e1005168. doi: 10.1371/journal.ppat.1005168 (PMC4591128; doi:10.1371/journal.ppat.1005168)
Supplement: S2 Dataset — (ZIP) [file ppat.1005168.s013.zip › Trinity_trans.counts.matrix]

	SSD011WING	SSD064WING	SSD075WING	SSD090WING	SSD114WING	KYMYLU06W	KYMYLU07W	KYMYLU11W	KYMYLU19W	KYMYLU23W	KYMYLU39W
TR21747|c0_g1_i1	0.00	0.00	0.00	0.00	0.00	0.00	0.00	0.00	0.00	0.00	1.00
TR18653|c0_g1_i1	0.00	0.00	1.00	0.00	3.00	0.00	0.00	0.00	0.00	0.00	0.00
TR110450|c3_g1_i1	0.00	0.00	0.00	0.00	0.00	0.00	0.00	0.00	0.00	0.00	0.00
TR53416|c0_g1_i1	0.00	0.00	0.00	0.00	6.00	0.00	0.00	0.00	0.00	0.00	0.00
TR140225|c0_g1_i1	0.00	0.00	0.00	0.00	0.00	1.12	0.00	0.00	0.00	0.00	0.00
TR79352|c0_g1_i1	0.00	0.00	0.00	0.00	0.00	1.00	2.00	1.00	0.00	0.00	0.00
TR94645|c0_g1_i2	111.85	108.31	195.25	8.83	176.06	147.81	94.61	33.93	118.92	134.22	15.29
TR140746|c0_g1_i1	2.00	0.00	0.00	3.00	0.00	0.00	0.00	0.00	0.00	0.00	0.00
TR59161|c0_g1_i1	0.00	0.00	0.00	0.00	1.00	0.00	0.00	1.00	0.00	0.00	0.00
TR68972|c3_g1_i1	0.00	0.00	5.00	0.00	0.00	0.00	0.00	0.00	0.00	0.00	0.00
TR102779|c0_g1_i2	0.00	12.96	11.88	3.73	7.00	11.08	12.36	15.45	2.30	7.39	2.52
TR82555|c0_g1_i1	0.00	19.37	0.00	3.05	19.64	0.00	0.00	2.46	4.65	10.37	0.00
TR141024|c2_g1_i2	4465.31	6467.46	4255.37	3287.54	4817.52	7436.97	7960.04	5348.17	5304.27	10483.94	8748.48
TR37345|c0_g2_i1	0.00	1.00	0.00	0.00	0.00	0.00	1.00	0.00	0.00	1.00	0.00
TR112939|c3_g1_i1	1.42	0.00	1.36	0.00	0.00	0.00	0.00	3.60	0.00	0.00	0.00
TR112448|c0_g1_i1	2.00	0.00	2.00	1.00	0.00	1.00	1.00	0.00	0.00	0.00	0.00
TR80327|c0_g1_i1	1.00	1.00	4.00	0.00	0.00	0.00	0.00	0.00	0.00	0.00	0.00
TR51011|c0_g1_i1	0.00	0.00	0.00	0.00	0.00	0.00	2.00	0.00	0.00	0.00	0.00
TR152838|c0_g1_i1	0.00	0.00	0.00	0.00	0.00	0.00	1.00	0.00	1.00	5.00	0.00
TR117224|c0_g1_i1	1.00	2.00	0.00	0.00	0.00	0.00	0.00	0.00	0.00	0.00	0.00
TR9678|c3_g1_i7	1.51	1.09	13.04	2.25	2.28	6.56	1.95	3.02	0.00	2.59	5.45
TR67163|c1_g1_i9	0.00	3.52	9.28	0.00	3.51	7.02	11.72	5.24	14.01	9.49	0.00
TR125193|c2_g1_i1	0.00	1.00	0.00	2.00	0.00	0.00	0.00	0.00	1.00	0.00	0.00
TR85373|c0_g1_i1	1.00	0.00	6.00	3.00	2.00	0.00	1.28	0.00	4.00	1.67	1.00
TR33431|c0_g2_i5	6.76	0.00	0.00	16.01	4.36	0.00	0.00	0.00	0.00	0.00	2.01
TR127348|c0_g1_i1	1.00	0.00	0.00	1.00	3.00	0.00	0.00	0.00	1.00	0.00	0.00
TR7431|c1_g1_i1	10.00	8.00	1.00	7.00	5.00	0.00	2.00	6.00	7.00	1.00	9.00
TR116877|c1_g3_i1	0.00	0.00	0.00	0.00	0.00	3.00	0.00	0.00	0.00	0.00	0.00
TR3538|c0_g1_i2	0.00	0.00	0.00	0.00	0.00	0.00	0.00	0.00	0.00	0.00	0.00
TR102887|c0_g1_i1	0.00	0.00	2.00	0.00	0.00	0.00	0.00	0.00	0.00	1.00	0.00
TR20110|c3_g2_i9	1.47	0.00	3.43	0.00	0.00	6.78	0.00	0.00	8.15	7.96	0.00
TR118887|c0_g1_i5	4.20	4.03	8.39	7.21	0.00	0.00	2.04	3.15	0.00	0.00	29.99
TR28256|c0_g1_i1	3.00	1.00	0.00	0.00	0.00	0.00	0.00	0.00	0.00	3.00	0.00
TR105335|c0_g1_i1	0.00	0.00	0.00	0.00	0.00	0.00	1.00	0.00	0.00	3.00	0.00
TR112515|c1_g1_i4	23.77	45.09	102.99	0.00	50.86	51.72	0.00	0.00	0.00	60.07	22.38
TR77184|c0_g1_i1	0.00	0.00	0.00	0.00	0.00	0.00	0.00	0.00	1.00	0.00	0.00
TR169847|c0_g1_i1	0.00	3.00	2.00	0.00	0.00	0.00	1.00	0.00	0.00	0.00	0.00
TR57861|c1_g1_i1	3.00	17.00	3.00	3.00	12.00	0.00	2.00	0.00	1.00	1.00	0.00
TR52126|c0_g1_i1	0.00	0.00	0.00	0.00	0.00	0.00	0.00	1.00	1.00	0.00	0.00
TR161799|c1_g1_i1	0.00	2.00	0.00	0.00	0.00	0.00	0.00	0.00	0.00	0.00	0.00
TR37265|c3_g1_i7	26.77	17.14	16.80	24.27	22.75	43.90	20.96	50.11	41.88	16.74	6.63
TR163533|c0_g1_i1	0.00	0.00	3.00	1.00	1.00	0.00	0.00	0.00	2.00	2.00	0.00
TR152447|c0_g1_i1	1.00	0.00	0.00	0.00	0.00	0.00	4.00	0.00	2.00	0.00	1.00
TR99979|c0_g1_i1	0.00	0.00	0.00	3.00	0.00	0.00	0.00	2.00	0.00	0.00	2.00
TR66552|c0_g1_i1	3.00	1.00	2.00	2.00	3.00	4.00	7.00	2.00	3.00	6.00	9.00
TR139956|c0_g2_i8	0.00	10.48	0.00	0.00	0.00	0.00	7.32	3.19	13.00	0.00	11.03
TR161558|c1_g4_i4	5.73	9.33	0.00	1.92	21.56	19.14	0.00	4.92	0.00	25.10	4.96
TR55611|c1_g1_i1	5.00	4.00	0.00	0.00	0.00	0.00	0.00	2.00	2.00	1.00	1.00
TR109741|c0_g1_i11	0.00	0.00	0.00	0.00	0.00	0.96	0.00	0.00	0.00	0.00	0.00
TR30228|c0_g1_i1	0.00	0.00	0.00	0.00	0.00	0.00	1.00	2.00	0.00	0.00	3.00
TR151310|c3_g4_i1	3.00	0.00	0.00	0.00	0.00	0.00	1.00	1.00	0.00	0.00	0.00
TR145406|c1_g3_i1	1.00	0.00	0.00	6.00	1.00	4.00	6.00	1.00	1.00	1.00	0.00
TR153958|c0_g1_i1	1.00	1.00	1.00	1.00	0.00	0.00	0.00	0.00	0.00	0.00	0.00
TR128104|c2_g1_i10	0.00	0.00	0.35	1.00	0.00	0.00	0.00	1.04	0.00	0.00	5.87
TR71422|c0_g2_i1	0.00	0.00	0.00	0.00	0.00	0.00	0.00	0.00	0.00	0.00	0.00
TR161987|c1_g1_i1	0.00	0.00	0.00	0.00	1.00	0.00	0.00	0.00	0.00	0.00	1.00
TR140722|c0_g2_i1	0.00	0.00	1.00	0.00	5.00	0.00	0.00	0.00	0.00	0.00	0.00
TR89804|c0_g1_i1	0.00	2.00	0.00	0.00	0.00	0.00	0.00	0.00	1.00	0.00	0.00
TR37706|c0_g1_i1	0.00	0.00	2.00	4.00	0.00	1.00	0.00	0.00	0.00	0.00	0.00
TR53945|c2_g2_i4	0.00	0.00	0.00	0.00	0.00	0.00	0.00	0.00	0.00	0.00	0.00
TR86544|c0_g1_i1	0.00	1.00	1.00	0.00	1.00	0.00	1.00	0.00	0.00	0.00	0.00
TR168024|c0_g1_i1	0.00	0.00	0.00	3.00	1.00	0.00	0.00	0.00	0.00	0.00	0.00
TR147000|c5_g1_i1	6.00	8.00	1.00	3.00	3.00	4.00	6.00	9.00	0.00	1.00	2.00
TR70456|c0_g1_i5	3.29	2.35	3.78	1.84	2.43	35.91	16.79	12.46	9.88	6.84	15.52
TR171742|c0_g1_i1	0.00	1.00	3.00	0.00	0.00	0.00	0.00	0.00	0.00	0.00	0.00
TR84768|c0_g1_i1	0.00	1.00	1.00	0.00	0.00	0.00	2.00	0.00	0.00	0.00	0.00
TR26458|c1_g1_i1	0.00	0.00	0.00	0.00	0.00	0.00	0.00	0.00	0.00	0.00	0.00
TR113580|c0_g1_i1	0.00	0.00	3.00	0.00	0.00	0.00	0.00	0.00	5.00	3.00	0.00
TR65539|c0_g1_i2	0.00	2.00	3.00	1.00	0.00	1.00	7.00	5.00	2.00	2.00	0.00
TR86366|c0_g1_i3	1.00	0.00	0.00	14.66	1.00	0.00	3.00	0.00	3.00	1.00	0.00
TR125066|c9_g4_i3	0.00	7.45	0.00	0.00	0.00	0.00	10.47	4.14	0.00	2.52	0.00
TR35547|c2_g1_i1	0.00	0.00	0.00	0.00	0.00	2.00	0.00	1.06	2.00	0.00	0.00
TR142091|c0_g1_i1	0.00	1.00	1.00	0.00	1.00	0.00	0.00	0.00	0.00	1.00	0.00
TR141504|c0_g1_i1	2.00	0.00	0.00	3.00	0.00	0.00	0.00	0.00	0.00	2.00	0.00
TR170725|c3_g2_i18	0.00	13.62	0.00	7.22	0.00	53.94	101.07	10.91	0.00	24.18	0.00
TR90064|c0_g6_i1	26.64	30.00	33.68	0.00	14.00	6.53	12.00	8.00	1.00	8.00	11.00
TR4939|c1_g1_i3	0.00	77.46	0.00	0.00	28.50	30.39	0.00	0.00	0.00	0.00	0.00
TR19486|c0_g1_i1	2.00	3.00	1.00	0.00	2.00	0.00	0.00	0.00	1.00	2.00	0.00
TR113920|c0_g1_i1	0.00	1.00	2.00	0.00	1.00	0.00	2.00	3.00	0.00	1.00	3.00
TR80411|c1_g1_i7	2.69	0.00	0.00	3.00	0.00	1.00	0.24	0.00	0.00	4.00	0.31
TR20610|c0_g1_i1	0.00	0.00	0.00	2.00	0.00	0.00	0.00	0.00	1.00	2.00	0.00
TR120054|c0_g2_i1	2.00	0.00	0.00	1.00	7.00	0.00	0.00	0.00	0.00	2.00	1.00
TR100511|c1_g1_i2	29.00	0.00	10.07	0.00	0.00	6.00	0.00	2.00	19.00	15.00	0.00
TR41520|c1_g5_i3	397.09	455.19	955.38	154.57	306.03	809.92	206.41	882.54	61.72	435.87	706.88
TR170923|c0_g1_i3	0.00	0.00	0.00	5.69	0.00	0.00	0.00	4.20	0.00	0.00	0.00
TR130606|c1_g1_i1	0.00	0.00	0.00	0.00	0.00	0.00	0.00	0.00	2.00	2.00	0.00
TR164856|c0_g1_i1	0.00	1.00	1.00	2.00	2.00	0.00	11.00	1.00	0.00	0.00	7.00
TR101948|c0_g1_i1	0.00	0.00	1.00	0.00	0.00	1.00	0.00	0.00	0.00	0.00	0.00
TR155595|c0_g1_i1	2.00	0.00	0.00	1.00	0.00	0.00	0.00	1.00	0.00	0.00	0.00
TR150002|c0_g1_i1	1.00	0.00	0.00	1.00	0.00	0.00	0.00	0.00	0.00	0.00	1.00
TR133882|c0_g2_i1	2.00	0.00	0.00	0.00	0.00	0.00	1.00	1.00	0.00	0.00	0.00
TR84398|c0_g1_i1	50.57	74.61	80.85	126.12	26.44	198.90	77.65	95.41	0.00	0.00	46.81
TR26179|c0_g1_i1	0.00	0.00	1.00	0.00	1.00	1.00	1.00	1.00	0.00	0.00	0.00
TR23380|c0_g1_i1	3.00	0.00	4.00	25.00	3.00	1.00	2.00	5.00	0.00	5.00	15.00
TR146653|c1_g1_i1	0.00	0.00	1.00	0.00	0.00	0.00	1.00	0.00	0.00	0.00	5.00
TR119690|c4_g1_i5	0.00	1.51	0.00	0.00	0.00	3.96	5.13	2.23	0.00	0.00	1.39
TR26151|c4_g1_i3	0.00	0.00	0.00	0.00	0.00	71.16	0.00	0.00	0.00	0.00	0.00
TR82648|c0_g1_i1	0.00	1.00	0.00	2.00	0.00	0.00	0.00	0.00	0.00	2.00	0.00
TR154965|c0_g1_i1	0.00	0.00	0.00	1.00	2.00	0.00	0.00	1.00	0.00	0.00	0.00
TR8303|c0_g1_i1	2.00	0.00	1.00	0.00	1.00	0.00	0.00	0.00	0.00	0.00	0.00
TR36650|c0_g1_i1	0.00	1.00	0.00	0.00	0.00	1.00	0.00	0.00	0.00	0.00	1.00
TR48147|c0_g1_i1	0.00	0.00	1.00	0.00	0.00	0.00	0.00	0.00	0.00	0.00	0.00
TR95833|c0_g1_i2	2.00	4.00	9.40	4.00	9.00	15.92	0.00	2.00	8.00	2.00	1.00
TR38161|c0_g1_i2	0.00	3.08	0.00	1.00	0.00	0.00	0.00	3.56	0.00	0.00	1.00
TR74319|c0_g3_i1	0.00	0.00	0.00	0.00	0.00	0.00	0.00	0.00	0.00	0.00	0.00
TR93040|c0_g1_i7	0.00	0.00	3.90	12.14	4.65	12.44	7.10	0.00	50.50	0.00	8.68
TR879|c1_g2_i1	0.16	0.00	0.00	0.77	4.65	0.00	3.12	0.00	0.00	0.00	1.26
TR97520|c0_g1_i4	0.33	4.76	0.00	0.51	4.96	5.36	15.44	26.60	53.33	6.08	0.00
TR20184|c1_g1_i8	1.00	0.00	1.00	1.00	1.00	0.00	0.00	0.93	0.00	0.00	0.46
TR116771|c0_g1_i1	4.00	3.00	0.00	5.00	3.00	0.00	1.00	3.00	0.00	0.00	0.00
TR82235|c0_g1_i1	0.00	0.00	0.00	0.00	0.00	0.00	0.00	0.00	0.00	2.00	0.00
TR78564|c5_g1_i1	0.00	0.00	0.00	0.00	0.00	0.00	2.00	2.00	0.00	0.00	0.00
TR139312|c0_g1_i1	0.00	0.00	2.00	0.00	0.00	0.00	0.00	0.00	0.00	10.00	0.00
TR126233|c1_g12_i2	6.91	1.00	4.00	7.90	6.02	3.00	8.00	10.00	5.00	1.00	1.00
TR71695|c0_g1_i1	1.00	0.00	0.00	0.00	0.00	2.00	0.00	0.00	0.00	0.00	2.00
TR63176|c0_g3_i1	3.00	8.99	10.00	9.00	8.08	10.00	7.07	2.00	7.10	9.00	14.00
TR122213|c0_g1_i1	0.00	2.00	3.00	4.00	0.00	0.00	0.00	2.00	1.00	0.00	0.00
TR56528|c0_g2_i1	0.00	0.00	1.45	0.00	0.00	0.38	0.00	0.00	0.00	0.00	0.00
TR42059|c2_g2_i14	8.03	0.00	0.00	0.00	16.24	0.00	6.64	0.00	0.88	0.00	0.00
TR145892|c0_g1_i4	0.00	0.00	1.00	0.00	0.00	0.00	0.00	0.00	0.00	0.00	0.00
TR112758|c2_g1_i1	134.29	564.68	0.00	817.56	0.00	0.00	568.05	587.48	0.00	0.00	0.00
TR151845|c0_g1_i1	0.00	1.00	0.00	0.00	0.00	1.00	0.00	0.00	0.00	0.00	1.00
TR73233|c0_g1_i1	84.55	31.49	50.32	82.47	16.81	22.56	81.01	48.31	24.88	26.44	179.81
TR149173|c0_g1_i1	0.00	0.00	3.00	3.00	0.00	0.00	0.00	0.00	0.00	4.00	0.00
TR31978|c0_g1_i1	17.49	9.00	30.69	103.94	7.00	7.00	3.00	12.00	5.00	2.00	2.82
TR56256|c0_g1_i1	1.00	0.00	0.00	6.00	2.00	1.00	0.00	0.00	0.00	2.00	0.00
TR31957|c0_g1_i1	0.00	0.00	0.00	0.00	0.00	0.00	0.00	0.00	0.00	0.00	0.00
TR12939|c2_g1_i5	25.19	4.23	47.48	10.22	32.49	21.27	17.42	19.48	53.10	8.71	10.43
TR59152|c2_g3_i8	0.00	0.00	5.00	0.00	2.00	0.00	0.00	0.00	0.00	1.00	0.00
TR50541|c0_g1_i1	0.00	0.00	0.00	0.00	1.00	0.00	0.00	0.00	2.00	1.00	1.00
TR171758|c0_g1_i1	0.00	0.00	0.00	0.00	0.00	0.00	1.00	0.00	0.00	0.00	0.00
TR103454|c0_g1_i1	1.00	0.00	3.00	1.00	0.00	1.00	0.00	0.00	0.00	0.00	0.00
TR77820|c0_g2_i1	0.00	3.00	0.00	0.00	0.00	6.00	0.00	0.00	0.00	0.00	0.00
TR23647|c0_g1_i1	0.00	1.00	0.00	1.00	0.00	0.00	0.00	0.00	0.00	3.00	0.00
TR71767|c4_g2_i1	1.24	17.00	14.29	0.00	10.27	4.02	9.23	0.00	0.00	0.00	2.64
TR23839|c0_g1_i2	7.05	62.17	85.32	29.92	46.50	187.66	87.95	41.14	144.04	129.37	227.27
TR148316|c0_g1_i1	0.00	2.00	1.00	5.00	0.00	0.00	0.00	0.00	0.00	0.00	0.00
TR169687|c1_g1_i3	3.00	0.00	0.00	0.00	1.00	1.23	3.76	0.00	0.00	0.00	0.00
TR48505|c0_g1_i1	1.00	4.00	0.00	1.00	3.00	0.00	0.00	0.00	0.00	0.00	0.00
TR18469|c0_g1_i4	0.00	2.00	0.00	0.00	0.00	1.02	1.00	0.00	0.00	0.00	0.00
TR41510|c0_g1_i1	1.00	1.00	1.00	4.00	2.00	3.00	1.00	1.00	3.00	0.00	1.00
TR155846|c0_g1_i1	0.00	0.00	0.00	2.00	3.00	0.00	1.00	0.00	0.00	1.00	0.00
TR63130|c0_g1_i1	1345.80	1681.49	1808.58	964.65	1896.48	1134.24	1528.91	1468.71	1698.32	1044.02	2026.18
TR22718|c2_g1_i6	0.00	2.31	4.36	1.34	0.00	0.00	0.00	12.47	0.00	0.00	1.58
TR153989|c0_g1_i1	0.00	0.00	0.00	0.00	0.00	0.00	0.00	0.00	2.00	4.00	0.00
TR35015|c0_g1_i1	0.00	0.00	0.00	0.00	2.00	0.00	0.00	0.00	0.00	0.00	0.00
TR1404|c0_g3_i3	26.42	41.50	50.22	23.03	57.03	35.68	53.25	75.20	49.96	24.08	42.86
TR77876|c0_g1_i1	0.00	1.00	0.00	0.00	0.00	0.00	0.00	0.00	0.00	0.00	0.00
TR42327|c0_g1_i1	0.00	0.00	0.00	4.00	0.00	0.00	1.00	1.00	0.00	0.00	0.00
TR158512|c1_g1_i3	0.00	1.32	0.00	9.00	1.68	1.00	1.83	1.35	0.00	0.00	0.00
TR127050|c3_g6_i3	0.00	5.58	0.00	5.17	0.00	9.41	1.27	0.00	5.33	0.00	0.00
TR125114|c0_g1_i1	0.00	0.00	0.00	0.00	0.00	0.00	0.00	0.00	0.00	0.00	0.00
TR90585|c0_g1_i1	0.00	0.00	1.00	0.00	0.00	0.00	0.00	1.00	0.00	0.00	0.00
TR4485|c0_g2_i1	0.00	1.00	0.00	0.00	0.00	0.00	0.00	1.00	0.00	0.00	0.00
TR96840|c0_g1_i1	71.00	98.00	132.00	51.27	0.99	26.78	48.00	21.95	1.18	0.00	53.00
TR80433|c0_g1_i3	65.37	94.92	49.30	48.71	60.65	53.93	46.24	237.86	56.96	202.53	112.59
TR58733|c0_g1_i1	1.00	0.00	0.00	1.00	0.00	0.00	1.00	0.00	2.00	0.00	0.00
TR105863|c0_g3_i6	1.00	0.00	0.00	1.00	0.00	0.00	0.00	0.00	0.00	0.00	0.00
TR68018|c1_g1_i1	0.00	2.00	1.00	2.00	2.00	0.00	0.00	2.11	0.00	0.00	0.00
TR42718|c0_g1_i7	0.00	0.00	1.39	0.00	0.00	0.00	0.00	0.00	0.00	0.00	1.78
TR37771|c1_g1_i1	0.00	0.00	0.00	0.00	0.00	0.00	0.00	2.00	0.00	0.00	0.00
TR143689|c0_g2_i8	0.00	6.45	0.00	0.00	4.20	10.68	2.25	3.70	0.68	3.23	0.00
TR86904|c0_g1_i1	0.00	0.00	0.00	0.00	0.00	0.00	0.00	0.00	0.00	0.00	1.00
TR127477|c3_g1_i11	0.00	0.00	0.00	0.00	0.00	0.00	1.00	0.00	0.00	0.00	1.00
TR34556|c0_g1_i7	0.00	0.00	0.00	0.00	0.00	0.00	0.00	0.00	0.00	0.00	0.00
TR15634|c2_g1_i3	1.22	2.15	9.62	2.20	4.00	51.67	3.04	2.90	0.00	0.00	0.00
TR52797|c0_g1_i1	0.00	0.00	0.50	0.00	0.00	1.00	1.50	0.50	0.00	2.00	0.50
TR130737|c0_g1_i1	0.00	0.00	2.00	2.00	0.00	1.00	3.00	2.00	0.00	0.00	0.00
TR146515|c1_g1_i1	0.00	2.00	1.00	0.00	0.00	0.00	0.00	0.00	1.00	1.00	1.00
TR64608|c0_g1_i1	2.00	0.00	1.00	0.00	0.00	0.00	1.00	0.00	6.00	1.00	1.00
TR10339|c1_g1_i1	1.00	0.00	0.00	1.00	4.00	1.00	2.00	1.00	12.00	4.00	1.00
TR140200|c0_g1_i1	1.00	2.00	0.00	0.00	0.00	0.00	0.00	0.00	0.00	0.00	0.00
TR124125|c0_g2_i1	2.99	1.26	3.53	2.35	0.00	0.00	1.00	0.00	3.00	0.00	1.29
TR59715|c0_g1_i1	0.00	0.00	0.00	0.00	1.00	0.00	0.00	0.00	0.00	0.00	0.00
TR49439|c0_g1_i1	0.00	1.00	0.00	0.00	0.00	0.00	0.00	1.00	0.00	0.00	3.00
TR145345|c0_g1_i1	0.00	1.00	0.00	0.00	1.00	1.00	0.00	0.00	1.00	2.00	0.00
TR58522|c0_g1_i1	0.00	0.00	0.00	0.00	3.00	0.00	0.00	0.00	0.00	0.00	0.00
TR64341|c1_g1_i1	0.96	0.00	1.18	1.00	1.00	0.00	0.00	0.00	4.00	0.00	0.00
TR112659|c0_g1_i5	0.00	0.00	0.00	0.00	0.00	0.00	4.85	0.00	8.23	0.00	0.00
TR16323|c0_g10_i1	0.00	3.00	5.26	0.00	18.90	2.00	0.00	7.00	0.00	11.96	0.00
TR102724|c0_g1_i1	3.00	9.00	16.00	33.00	21.00	6.00	4.00	2.00	19.00	47.00	9.00
TR162206|c1_g1_i1	2.00	0.00	0.00	1.00	0.00	0.00	0.00	0.00	0.00	0.00	0.00
TR142307|c0_g1_i1	2.00	2.00	3.00	2.00	0.00	1.00	0.00	0.00	3.00	2.00	0.00
TR42406|c0_g1_i1	0.00	0.00	1.00	0.00	0.00	0.00	0.00	0.00	0.00	0.00	0.00
TR99225|c0_g1_i4	2.72	0.00	4.42	4.52	11.76	13.25	4.13	0.00	0.00	0.00	2.61
TR23098|c2_g1_i11	0.00	0.00	0.00	0.00	19.02	0.00	0.00	0.00	0.00	162.07	0.00
TR151532|c0_g1_i1	1.00	0.00	0.00	0.00	0.00	1.00	0.00	0.00	0.00	0.00	0.00
TR16466|c0_g1_i1	1.00	0.00	0.00	0.00	0.00	0.00	1.00	1.00	0.00	0.00	0.00
TR9607|c7_g1_i1	0.00	0.00	0.00	0.00	0.00	0.00	0.00	0.00	0.00	1.00	0.00
TR67336|c0_g2_i1	0.00	0.00	20.49	0.00	0.00	0.00	0.00	0.00	0.00	0.00	0.00
TR27510|c2_g1_i1	1.00	4.00	1.00	3.00	2.00	0.00	0.00	0.00	0.00	0.00	2.00
TR33317|c0_g1_i1	1.00	1.00	0.00	0.00	0.00	0.00	0.00	0.00	0.00	0.00	2.00
TR41195|c1_g1_i1	15.21	23.73	10.59	20.10	0.00	31.54	14.56	65.69	40.13	24.88	0.00
TR18645|c0_g1_i1	0.00	1.00	0.00	1.00	0.00	1.00	0.00	0.00	0.00	0.00	0.00
TR151033|c0_g1_i3	0.49	0.00	0.00	0.00	0.00	4.39	6.31	0.00	0.00	5.04	0.00
TR111485|c3_g1_i11	0.06	0.00	22.52	43.22	0.04	180.27	0.06	0.09	0.15	0.05	221.94
TR144792|c0_g1_i4	10.93	4.85	7.25	9.78	22.40	0.00	1.70	0.00	0.00	0.00	0.00
TR33265|c0_g1_i2	32.13	19.47	2.00	17.00	11.00	3.00	0.00	0.00	1.00	3.03	3.00
TR163854|c0_g1_i1	0.00	0.00	1.00	0.00	0.00	0.00	0.00	0.00	0.00	0.00	0.00
TR148631|c0_g1_i1	0.00	0.00	1.00	0.00	1.00	1.00	0.00	0.00	0.00	3.00	0.00
TR45560|c1_g1_i1	1.00	1.00	0.00	6.00	2.00	2.00	0.00	2.00	0.00	0.00	0.00
TR38167|c1_g1_i1	1.00	2.00	1.00	3.00	0.00	1.00	0.00	0.00	1.00	0.00	0.00
TR20458|c3_g3_i1	190.68	7.13	419.64	0.00	3.00	8.27	0.00	0.00	0.00	99.25	13.67
TR38519|c1_g1_i8	1.12	1.39	6.20	3.05	11.11	7.17	6.14	1.88	0.00	0.00	3.15
TR113673|c0_g1_i1	1.00	0.00	1.00	0.00	0.00	1.00	0.00	2.00	4.00	1.00	0.00
TR102099|c0_g1_i1	2.00	0.00	0.00	0.00	1.00	4.00	3.00	4.00	13.00	6.00	0.00
TR68122|c5_g1_i1	9.76	9.00	11.00	10.00	17.00	19.00	19.00	27.00	18.00	12.00	5.24
TR95210|c2_g1_i1	0.00	0.00	0.00	1.00	1.00	0.00	0.00	0.00	0.00	1.00	0.00
TR101321|c0_g2_i1	0.00	0.00	0.00	0.00	0.00	0.00	0.00	2.00	0.00	0.00	0.00
TR92625|c1_g1_i1	0.00	0.00	0.00	0.00	2.00	0.00	1.00	0.00	0.00	1.00	1.00
TR11294|c0_g2_i1	0.00	6.00	0.00	0.00	3.00	0.00	2.00	0.00	0.00	0.00	7.00
TR50496|c2_g2_i1	0.00	1.00	0.00	0.00	0.00	2.00	0.00	0.00	0.00	0.00	0.00
TR37881|c2_g1_i1	1.00	0.00	0.00	1.00	0.00	1.00	2.00	4.00	1.00	0.00	0.00
TR64137|c0_g1_i1	1.00	1.00	0.00	0.00	1.00	0.00	0.00	0.00	0.00	0.00	0.00
TR46803|c2_g1_i2	1.82	0.00	0.00	0.00	4.01	0.00	1.62	8.61	1.47	3.57	2.14
TR145937|c0_g1_i1	2.00	2.00	1.00	2.00	1.00	0.00	1.00	1.00	0.00	1.00	0.00
TR26590|c0_g1_i3	2967.94	1755.21	2197.90	1723.90	2306.18	1648.88	2055.08	1244.50	3342.80	1994.31	1597.40
TR155366|c0_g1_i1	1.00	2.00	1.00	3.00	0.00	0.00	0.00	1.00	1.00	0.00	1.00
TR46045|c1_g1_i3	0.00	7.76	0.00	32.07	0.00	0.00	0.00	0.00	0.00	0.00	0.00
TR17360|c0_g1_i3	4.00	2.00	2.00	3.00	6.00	3.00	0.00	0.00	8.00	3.00	1.00
TR56678|c0_g1_i1	0.00	1.00	1.00	0.00	2.00	0.00	0.00	0.00	0.00	1.00	0.00
TR151792|c0_g1_i3	0.00	3.34	9.65	26.41	6.02	0.00	2.99	19.93	0.00	0.00	0.00
TR121355|c1_g2_i5	3.00	1.09	0.00	0.00	2.14	0.00	0.00	0.00	0.00	1.11	0.00
TR55502|c4_g3_i1	0.00	2.00	3.00	0.00	0.00	0.00	2.00	1.00	0.00	0.00	1.00
TR77620|c0_g1_i1	3.00	0.00	1.00	2.00	0.00	0.00	4.00	2.00	1.00	0.00	5.00
TR142239|c3_g1_i7	1.12	7.84	9.47	3.11	5.86	2.60	5.78	2.50	0.00	0.00	3.58
TR60668|c0_g5_i2	3.00	0.82	2.00	0.00	3.00	1.96	0.00	4.00	2.00	1.12	1.49
TR85544|c1_g10_i1	0.00	0.00	0.00	0.00	0.00	0.00	0.00	10.35	0.00	0.00	0.00
TR55842|c0_g1_i1	0.00	2.00	0.00	0.00	0.00	0.00	0.00	2.00	0.00	0.00	0.00
TR81659|c0_g1_i1	2.00	2.00	8.00	1.00	1.00	0.00	0.00	0.00	11.00	0.00	6.00
TR22477|c1_g1_i1	0.00	2.00	1.00	4.00	0.00	1.00	0.00	1.00	0.00	1.00	2.00
TR146175|c0_g1_i1	0.00	0.00	0.00	0.00	0.00	1.00	1.00	0.00	1.00	1.00	0.00
TR61599|c6_g1_i1	0.17	0.00	36.23	64.94	0.00	0.00	0.00	0.00	0.00	0.00	0.00
TR29053|c1_g1_i4	0.00	0.00	0.00	0.00	0.00	0.00	0.00	0.00	0.00	0.00	0.00
TR109872|c1_g1_i3	0.00	0.00	0.00	0.00	0.00	0.00	0.00	0.00	0.00	0.00	0.00
TR168592|c1_g1_i1	0.00	0.00	3.00	0.00	1.00	2.00	12.00	4.00	0.00	3.00	9.00
TR53038|c0_g1_i10	0.00	5.37	10.17	0.00	0.00	0.00	7.33	0.00	21.04	7.55	2.88
TR49300|c0_g1_i1	1.00	0.00	0.00	1.00	0.00	0.00	0.00	0.00	0.00	2.00	0.00
TR123830|c0_g1_i1	0.00	0.00	1.00	0.00	0.00	0.00	0.00	0.00	0.00	1.00	0.00
TR163385|c0_g1_i1	3.00	1.00	4.00	12.00	11.00	5.00	5.00	8.00	9.00	2.00	7.00
TR146354|c0_g1_i1	0.00	0.00	0.00	2.00	0.00	0.00	1.00	0.00	0.00	0.00	0.50
TR11978|c0_g1_i4	0.00	0.00	0.00	1.77	0.00	0.00	0.00	0.00	4.33	0.00	0.00
TR110127|c0_g1_i1	0.00	0.00	0.00	0.00	0.00	0.00	0.00	0.00	0.00	0.00	0.00
TR166516|c1_g4_i1	0.00	11.30	5.92	0.00	0.00	2.18	1.59	2.55	4.31	0.00	0.00
TR24940|c0_g1_i1	0.00	0.00	1.00	0.00	0.00	0.00	0.00	0.00	0.00	0.00	0.00
TR80323|c1_g2_i1	0.00	8.44	0.00	0.00	0.00	4.00	0.00	0.00	0.00	1.00	5.02
TR169435|c0_g1_i1	0.00	0.00	2.00	2.00	2.00	1.00	0.00	0.00	1.00	3.00	1.00
TR147006|c2_g1_i1	5.38	6.05	4.30	0.00	0.00	0.00	2.75	0.00	1.00	0.00	0.00
TR36489|c6_g1_i1	6.00	2.00	3.00	5.00	0.00	0.00	2.00	2.00	0.00	0.00	0.00
TR18959|c1_g1_i1	24.63	20.80	57.66	43.94	52.87	1.72	11.00	2.97	17.36	1.00	10.98
TR144862|c1_g1_i1	7.71	0.00	3.23	5.48	0.00	0.00	2.00	0.00	0.00	0.00	0.00
TR44064|c0_g1_i1	0.00	0.00	0.00	0.00	0.00	0.00	0.00	0.00	0.00	0.00	1.00
TR18549|c1_g3_i5	133.11	41.53	28.17	92.84	51.49	570.22	241.88	420.28	219.63	39.10	98.80
TR125870|c2_g3_i2	11.51	2.54	7.03	0.00	4.00	0.00	0.00	0.00	0.00	2.40	0.00
TR102182|c1_g1_i1	56.00	37.00	60.00	122.00	71.00	46.00	39.00	42.00	45.00	32.00	37.00
TR115020|c0_g1_i1	0.00	0.00	0.00	2.00	0.00	0.00	0.00	0.00	0.00	0.00	1.00
TR9627|c0_g1_i1	0.00	0.00	0.00	0.00	0.00	3.00	0.00	1.00	0.50	3.00	0.00
TR146438|c2_g1_i1	0.00	4.00	3.00	0.00	1.00	0.00	0.00	0.00	0.00	0.00	0.00
TR97162|c0_g2_i1	0.00	0.00	0.00	0.00	3.00	0.00	0.00	0.00	0.00	0.00	0.00
TR88257|c6_g3_i4	0.00	0.00	0.00	0.00	0.00	0.00	0.00	0.00	0.00	0.00	0.00
TR110910|c0_g1_i1	0.00	0.00	3.00	0.00	0.00	0.00	0.00	0.00	3.00	0.00	0.00
TR84391|c1_g5_i4	0.00	0.00	0.00	0.00	0.00	0.00	0.00	0.00	0.00	0.00	55.71
TR52431|c5_g1_i1	0.00	0.00	0.00	1.00	0.00	0.00	0.00	0.00	0.00	2.00	0.00
TR31592|c2_g5_i2	76.30	53.89	25.26	90.18	50.40	59.93	53.71	43.69	55.50	9.68	48.35
TR144721|c0_g1_i1	0.00	0.00	2.00	0.00	0.00	0.00	0.00	0.00	0.00	3.00	0.00
TR103545|c0_g1_i2	0.00	1.00	0.00	0.00	0.00	0.00	0.00	3.00	0.00	0.00	0.00
TR88056|c0_g1_i1	0.00	0.00	0.00	3.00	0.00	0.00	0.00	0.00	1.00	0.00	0.00
TR159145|c2_g1_i1	14.00	10.39	18.40	14.00	11.84	12.00	6.78	9.08	23.33	8.00	6.67
TR13041|c0_g1_i1	1.00	0.00	2.00	3.00	1.00	1.00	0.00	0.00	0.00	0.00	0.00
TR81675|c0_g1_i4	1.00	5.02	0.27	2.00	0.00	8.86	0.00	0.00	8.68	0.00	0.00
TR52727|c0_g2_i1	101.00	87.00	375.00	189.00	52.00	182.00	47.00	100.00	102.00	157.00	180.00
TR32163|c0_g1_i2	0.00	0.00	2.00	22.00	0.00	8.00	3.00	0.00	0.00	1.00	8.00
TR106950|c7_g1_i3	80.66	94.11	87.26	132.43	26.67	146.69	119.40	41.69	38.44	22.74	98.45
TR72896|c1_g2_i1	2.00	1.00	2.00	0.00	1.00	0.00	0.00	1.00	0.00	2.00	0.00
TR3773|c0_g1_i1	3.00	0.00	2.00	0.00	1.00	0.00	0.00	0.00	0.00	1.00	0.00
TR91667|c1_g1_i1	1.00	0.00	2.00	1.00	3.00	1.00	0.00	1.00	1.00	3.00	3.00
TR60460|c0_g2_i1	41.00	32.00	64.00	40.00	21.00	103.83	128.00	159.92	167.85	103.02	79.00
TR141291|c3_g1_i6	0.00	0.00	0.00	1.67	0.00	0.00	0.00	0.00	2.71	0.73	0.00
TR16852|c2_g2_i4	0.00	0.00	1.44	0.00	0.00	0.00	0.00	0.00	0.00	0.00	1.71
TR42196|c1_g1_i1	0.00	0.00	1.00	0.00	0.00	1.00	1.00	0.00	0.00	0.00	0.00
TR164976|c0_g1_i1	2.00	0.00	0.00	0.00	0.00	0.00	0.00	0.00	3.00	1.00	0.00
TR155519|c0_g1_i1	8.00	0.00	0.00	1.00	0.00	0.00	0.00	1.00	3.00	0.00	0.00
TR143109|c0_g1_i1	0.00	0.00	0.00	0.00	0.00	1.00	0.00	0.00	1.00	0.00	3.00
TR169168|c0_g1_i1	13.20	32.74	35.81	0.00	24.44	20.71	37.99	31.90	24.92	0.00	82.88
TR140848|c0_g5_i7	31.03	23.46	14.48	11.71	5.60	0.00	0.00	0.00	0.00	2.59	7.79
TR171446|c2_g1_i6	1.00	0.00	0.00	0.00	0.00	0.00	0.00	0.00	0.00	0.00	0.00
TR44986|c2_g1_i16	0.00	0.00	0.00	0.00	0.00	3.15	3.14	5.53	2.55	0.00	1.17
TR129528|c1_g1_i1	0.00	0.00	0.00	0.00	0.00	3.76	1.00	0.00	1.66	0.00	5.00
TR62806|c2_g1_i19	0.00	0.00	0.00	0.00	0.00	28.07	13.94	3.69	37.94	29.90	0.00
TR150248|c3_g2_i2	2.00	0.00	0.00	0.00	9.00	0.00	0.00	0.00	0.00	0.00	0.00
TR69504|c0_g1_i1	1.00	2.00	0.00	2.00	0.00	5.00	0.00	1.00	0.00	0.00	5.00
TR39674|c1_g1_i7	444.57	271.11	0.00	0.00	52.64	249.42	316.54	75.58	146.21	209.14	330.82
TR148591|c0_g1_i1	0.00	0.00	5.00	9.97	2.17	0.00	0.00	1.00	0.00	4.62	0.00
TR33032|c0_g1_i6	0.00	0.00	6.42	0.00	9.81	0.00	0.00	0.00	0.00	0.00	11.22
TR148863|c0_g1_i5	0.00	2.00	0.00	0.00	0.00	0.00	0.00	0.00	0.00	0.00	0.00
TR73445|c0_g1_i1	0.00	1.00	0.00	2.00	1.00	0.00	2.00	0.00	3.00	3.00	0.00
TR101667|c0_g1_i1	0.00	0.00	0.00	0.00	0.00	0.00	0.00	0.00	2.66	0.00	0.00
TR6383|c0_g1_i1	0.00	0.00	0.00	0.00	0.00	9.00	1.00	0.00	0.00	0.00	0.00
TR22144|c0_g1_i1	1.00	0.00	0.00	0.00	0.00	1.00	0.00	0.00	0.00	0.00	0.00
TR99995|c2_g1_i9	4.74	0.00	0.00	0.00	3.33	0.86	4.01	0.00	0.00	4.79	1.00
TR39535|c0_g1_i1	0.00	0.00	0.00	4.00	9.00	0.00	0.00	1.00	0.00	1.00	0.00
TR32833|c2_g1_i1	27.98	12.07	18.07	49.00	1.63	4.34	19.73	11.63	8.11	2.54	61.61
TR159322|c0_g1_i1	0.00	2.00	0.00	1.00	3.00	0.00	0.00	0.00	0.00	0.00	0.00
TR406|c0_g1_i1	0.00	0.00	7.00	0.00	0.00	0.00	0.00	0.00	0.00	0.00	0.00
TR7734|c0_g2_i1	2.00	0.00	0.00	0.00	0.50	3.00	3.00	0.00	0.00	0.00	0.00
TR76488|c1_g2_i3	2.72	1.15	8.38	1.10	7.40	0.00	3.00	4.27	2.37	2.07	1.56
TR23391|c0_g1_i1	2.22	0.00	21.00	1.00	0.00	23.00	0.00	0.00	0.00	0.00	5.78
TR148055|c0_g1_i1	0.00	0.00	0.00	0.00	1.00	2.00	1.00	2.00	0.00	0.00	0.00
TR74584|c0_g1_i3	0.00	5.67	8.97	55.21	0.00	0.04	5.28	17.48	0.63	0.00	13.93
TR2000|c0_g1_i1	1.00	2.00	2.00	6.00	1.00	0.00	1.00	0.00	0.00	2.00	2.00
TR96111|c1_g1_i1	0.00	0.00	0.00	1.00	0.00	1.00	0.00	0.00	0.00	0.00	0.00
TR11890|c2_g1_i1	1.00	11.00	11.36	275.23	0.00	13.18	9.09	1.00	8.00	7.00	13.34
TR91594|c1_g2_i1	0.00	0.00	0.00	9.00	0.00	0.00	0.00	0.00	0.00	0.00	0.00
TR58367|c0_g1_i1	1.00	0.00	0.00	7.00	1.00	0.00	0.00	0.00	0.00	0.00	0.00
TR46641|c0_g3_i8	7.97	0.00	0.00	0.00	38.83	0.00	190.71	129.45	45.24	11.79	0.00
TR107487|c0_g1_i1	0.00	1.00	0.00	0.00	0.00	0.00	0.00	0.00	1.00	0.00	0.00
TR92831|c5_g1_i9	0.00	5.05	7.72	9.92	0.00	0.00	4.88	23.25	10.47	6.30	29.62
TR74728|c0_g1_i1	0.00	0.00	0.00	0.00	0.00	0.00	0.00	0.00	2.00	0.00	0.00
TR168411|c1_g1_i2	0.00	5.12	5.77	0.00	6.54	2.20	11.90	16.25	3.79	15.48	0.00
TR168355|c0_g1_i1	4.00	0.00	2.00	0.00	1.00	0.00	0.00	2.00	8.57	4.00	1.00
TR119182|c0_g1_i1	1.00	0.00	0.00	0.00	0.00	0.00	1.00	1.00	0.00	1.00	0.00
TR83156|c0_g1_i1	0.00	0.00	0.00	0.00	3.00	0.00	0.00	0.00	0.00	0.00	0.00
TR110873|c0_g1_i1	2.00	0.00	0.00	4.00	0.00	0.00	0.00	0.00	0.00	0.00	0.00
TR46504|c2_g1_i2	0.00	1.00	4.00	5.63	0.00	3.45	2.00	0.00	0.00	3.00	0.00
TR65780|c2_g1_i4	1.09	1.51	0.00	0.00	0.00	0.00	0.00	0.00	0.00	0.00	0.00
TR9497|c0_g1_i1	3.00	0.00	1.00	0.00	3.00	0.00	0.00	0.00	0.00	0.00	0.00
TR2497|c0_g1_i2	0.00	34.99	0.00	32.58	34.74	0.00	9.12	0.00	15.57	0.00	0.00
TR161235|c1_g1_i1	0.00	0.00	0.00	0.00	0.00	1.00	1.00	0.00	0.00	0.00	0.00
TR6837|c0_g1_i2	68.38	0.00	15.43	18.56	0.00	26.27	38.46	0.00	0.00	39.54	30.61
TR52034|c0_g1_i1	2.00	0.00	0.00	2.00	0.00	0.00	4.00	0.00	0.00	0.00	0.00
TR157236|c0_g2_i1	0.00	1.00	0.00	2.00	0.00	0.00	0.00	0.00	0.00	0.00	0.00
TR38047|c0_g1_i1	0.00	0.00	0.00	3.00	0.00	1.00	0.00	0.00	1.00	0.00	0.00
TR19940|c0_g1_i1	12.00	2.00	0.00	2.00	2.00	2.00	1.00	4.00	2.00	0.00	2.00
TR160788|c0_g1_i1	11.00	2.00	8.00	0.00	8.00	0.00	0.00	2.00	4.00	0.00	1.00
TR122922|c0_g1_i1	0.00	2.00	0.00	1.00	0.00	1.00	0.00	0.00	0.00	0.00	0.00
TR74971|c1_g1_i1	1.00	0.00	0.00	0.00	0.00	0.00	1.00	1.00	0.00	0.00	0.00
TR58505|c2_g1_i6	5.35	5.14	0.00	0.00	0.00	4.12	0.00	0.00	0.00	0.00	1.44
TR167987|c1_g1_i1	1.00	0.00	0.00	1.00	0.00	0.00	1.00	0.00	0.00	0.00	0.00
TR82381|c2_g1_i1	0.00	0.00	2.00	0.00	1.00	0.00	0.00	1.00	0.00	0.00	1.00
TR53727|c2_g1_i2	0.00	0.00	0.00	5.16	1.00	9.64	1.95	0.00	0.00	0.00	0.00
TR144992|c2_g4_i1	0.00	3.00	4.04	0.00	0.00	5.75	2.00	3.00	3.64	5.00	4.00
TR112978|c0_g1_i2	0.00	0.00	0.00	0.00	0.00	0.13	0.00	11.29	22.80	15.47	0.00
TR78635|c2_g1_i1	0.00	1.00	5.00	0.00	0.00	0.00	0.00	0.00	0.00	0.00	0.00
TR9020|c2_g3_i5	1.02	0.00	0.00	1.60	0.00	18.62	2.34	4.79	0.00	0.00	0.00
TR121417|c0_g1_i1	0.00	0.00	0.00	0.00	0.00	0.00	0.00	0.00	0.00	0.00	9.00
TR50683|c0_g1_i1	6.81	1.00	1.00	3.00	2.00	0.00	0.00	1.00	3.00	0.00	0.00
TR104116|c0_g2_i1	0.00	0.00	0.00	0.00	0.00	5.00	0.00	0.00	0.00	1.00	0.00
TR38824|c0_g1_i1	0.00	0.00	0.00	1.00	2.00	0.00	0.00	0.00	0.00	0.00	0.00
TR81715|c1_g1_i11	27.30	37.25	0.00	80.54	98.38	428.79	35.87	143.10	0.00	80.44	0.00
TR166952|c2_g2_i1	0.00	0.00	0.00	0.00	0.00	0.00	0.00	0.00	0.00	0.00	0.00
TR77220|c0_g1_i1	0.00	0.00	0.00	0.00	0.00	2.00	0.00	0.00	0.00	0.00	0.00
TR39359|c0_g1_i2	3.47	1.73	35.78	21.43	0.00	0.00	0.00	0.00	0.00	0.00	4.00
TR146944|c0_g2_i9	13.80	2.95	0.00	0.00	0.00	0.00	0.00	0.00	0.00	6.88	0.00
TR80316|c3_g2_i1	0.00	0.00	0.00	0.00	0.00	0.00	0.00	0.00	5.99	0.00	0.00
TR134293|c0_g1_i2	30.60	12.01	27.17	31.65	27.30	4.30	0.00	9.12	19.71	9.00	17.35
TR135283|c0_g1_i1	1.00	0.00	0.00	0.00	3.00	0.00	0.00	1.00	0.00	0.00	0.00
TR159392|c0_g1_i1	0.00	3.00	2.00	2.00	0.00	0.00	2.00	0.00	1.00	0.00	0.00
TR35101|c0_g1_i1	0.00	0.00	0.00	1.00	0.00	0.00	3.00	0.00	0.00	0.00	0.00
TR94873|c0_g1_i1	0.00	0.00	0.00	0.00	0.00	0.00	0.00	0.00	0.00	0.00	0.00
TR81786|c2_g4_i11	10.03	0.00	0.00	3.86	0.00	0.00	0.00	0.00	4.70	0.00	7.40
TR64807|c0_g1_i1	1.00	0.00	3.00	0.00	0.00	0.00	1.00	0.00	0.00	0.00	0.00
TR143118|c0_g1_i1	0.00	0.00	0.00	0.00	0.00	0.00	0.00	1.00	0.00	0.00	0.00
TR35805|c0_g2_i1	0.00	3.00	0.00	0.00	1.00	0.00	0.00	1.00	0.00	0.00	0.00
TR34286|c1_g1_i5	3.11	0.00	6.15	0.00	0.00	0.00	7.82	0.00	0.00	0.00	2.18
TR82072|c2_g1_i1	0.00	0.00	0.00	0.00	0.00	0.00	0.00	0.00	0.00	0.00	0.00
TR148532|c0_g1_i1	0.00	1.00	1.00	0.00	0.00	0.00	0.00	1.00	0.00	0.00	0.00
TR58260|c0_g2_i1	1.00	0.00	2.00	0.00	0.00	1.00	0.00	1.00	0.00	0.00	0.00
TR40625|c0_g1_i8	0.00	0.00	6.47	0.00	0.00	0.00	0.28	0.00	0.00	0.00	0.00
TR79601|c1_g1_i13	0.00	0.00	0.00	0.00	2.76	0.00	0.00	11.04	0.00	11.39	10.59
TR64146|c0_g1_i11	0.00	0.00	0.00	0.00	0.00	0.00	0.00	0.00	0.00	0.00	2.99
TR164032|c2_g1_i1	0.00	0.00	0.00	0.00	0.00	0.00	0.00	8.00	0.00	0.00	0.00
TR163407|c0_g1_i1	0.00	0.00	0.00	0.00	1.00	0.00	0.00	0.00	0.00	2.00	0.00
TR55869|c0_g3_i6	0.00	0.00	0.00	0.00	0.00	0.00	1.26	0.00	3.59	25.08	2.62
TR144515|c0_g1_i1	2.00	1.00	0.00	0.00	0.00	0.00	0.00	1.00	3.00	0.00	0.00
TR77874|c1_g1_i1	0.00	1.00	0.00	0.00	2.00	1.00	1.00	1.00	0.00	0.00	1.00
TR171929|c2_g1_i1	1.00	0.00	0.00	4.00	4.00	0.00	0.00	1.00	2.00	0.00	2.00
TR50795|c0_g2_i1	0.41	0.00	0.62	0.00	0.00	0.83	0.00	0.48	0.27	0.00	5.89
TR42919|c0_g1_i1	0.00	1.00	0.00	2.00	0.00	0.00	1.00	0.00	0.00	0.00	0.00
TR84890|c0_g1_i1	2.00	0.00	0.00	4.00	1.00	0.00	0.00	0.00	0.00	0.00	0.00
TR42386|c2_g4_i1	3.58	1.00	8.04	0.00	2.03	1.50	0.00	1.00	1.01	0.00	0.00
TR38747|c0_g1_i1	0.00	3.00	0.00	0.00	0.00	1.00	0.00	0.00	0.00	0.00	0.00
TR27604|c0_g1_i1	0.00	3.00	0.00	1.00	0.00	0.00	0.00	0.00	2.00	0.00	0.00
TR23852|c0_g2_i1	1.16	2.01	2.03	14.02	6.00	0.00	5.99	7.57	1.44	4.00	0.00
TR31887|c0_g1_i1	1.00	2.00	0.00	0.00	0.00	0.00	0.00	0.00	0.00	0.00	0.00
TR30474|c2_g2_i1	74.00	122.00	95.00	43.01	89.00	37.00	66.01	65.00	82.00	60.00	59.00
TR168628|c0_g1_i1	0.00	1.00	0.00	0.00	0.00	0.00	0.00	0.00	0.00	5.00	2.00
TR129763|c0_g1_i1	1.00	0.00	0.00	4.00	1.00	0.00	0.00	0.00	0.00	1.00	0.00
TR97899|c0_g1_i1	0.00	2.00	0.00	0.00	2.00	0.00	0.00	0.00	2.00	0.00	0.00
TR10749|c0_g1_i1	4.00	0.00	0.00	0.00	0.00	1.00	0.00	0.00	2.00	2.00	0.00
TR136743|c0_g1_i1	0.00	0.00	17.04	0.07	0.00	19.45	108.57	33.68	0.00	0.00	0.00
TR17748|c0_g1_i1	1.00	1.00	0.00	1.00	0.00	0.00	2.00	0.00	1.00	0.00	0.00
TR111346|c0_g2_i1	0.00	0.00	2.00	0.00	5.00	0.00	0.00	0.00	1.00	1.00	0.00
TR43174|c0_g1_i4	4.00	5.49	11.00	1.00	8.35	0.00	21.00	5.00	11.00	13.00	0.00
TR141237|c0_g1_i8	0.00	0.00	73.49	228.27	0.00	10.82	183.35	0.00	80.49	30.13	0.00
TR17068|c0_g1_i1	24.00	23.00	10.00	68.00	8.00	24.00	16.00	18.00	12.00	31.00	44.00
TR51077|c0_g1_i3	2.00	3.00	2.00	0.00	1.00	0.00	0.00	0.00	0.00	0.00	0.00
TR77712|c0_g1_i1	0.00	0.00	0.00	4.00	1.00	0.00	0.00	0.00	1.00	3.00	0.00
TR98729|c0_g1_i1	2.00	0.00	6.00	1.00	1.00	3.00	4.00	2.00	1.00	0.00	0.00
TR122325|c0_g4_i2	46.41	0.00	0.00	59.30	24.24	112.48	0.00	24.67	16.09	20.91	48.40
TR99958|c0_g1_i1	0.00	0.00	1.00	2.00	0.00	0.00	1.00	0.00	2.00	0.00	0.00
TR27862|c2_g2_i1	7.00	11.65	3.00	9.00	5.00	11.00	5.00	2.00	0.00	2.00	18.94
TR141725|c1_g1_i1	0.00	0.00	0.00	0.00	0.00	0.00	0.00	0.00	0.00	0.00	25.88
TR117455|c0_g1_i1	0.00	0.00	0.00	0.00	0.00	2.00	0.00	0.00	0.00	0.00	0.00
TR4903|c0_g1_i2	0.00	0.00	0.00	0.00	0.00	0.00	0.00	0.00	0.00	0.00	0.00
TR149318|c1_g3_i1	0.00	2.00	1.00	2.00	5.00	4.00	0.00	1.00	5.00	0.00	0.00
TR156521|c0_g2_i1	3.00	4.00	4.00	1.00	0.00	2.00	0.00	2.00	2.00	3.00	2.00
TR86190|c0_g1_i1	0.00	2.00	0.00	0.00	0.00	0.00	0.00	0.00	0.00	0.00	2.00
TR46599|c3_g1_i7	0.00	0.01	6.34	67.63	0.00	0.00	0.00	0.00	0.00	0.00	111.57
TR40487|c0_g1_i1	3.00	0.00	0.50	3.33	5.00	0.00	0.00	0.00	0.00	5.00	2.00
TR58070|c0_g1_i1	2.00	2.00	0.00	2.00	0.00	0.00	2.00	1.00	1.29	1.00	0.00
TR131860|c2_g1_i5	24.00	4.49	25.00	24.11	18.17	9.59	13.14	0.00	22.00	10.00	21.35
TR86460|c0_g1_i1	0.00	0.00	1.00	0.00	0.00	0.00	0.00	0.00	0.00	0.00	0.00
TR147771|c0_g1_i1	0.00	0.00	1.00	1.00	0.00	0.00	0.00	0.00	0.00	0.00	0.00
TR20237|c0_g6_i1	221.78	71.17	242.66	19.02	197.97	148.30	25.00	37.12	56.24	27.94	53.19
TR114842|c0_g1_i1	1.00	1.00	0.00	3.00	1.00	0.00	0.00	0.00	1.00	3.00	0.00
TR72664|c4_g2_i1	0.00	0.00	0.00	0.00	1.00	0.00	0.00	0.00	0.00	0.00	0.00
TR54398|c0_g7_i1	0.00	0.00	0.00	0.00	0.00	0.00	0.00	1.00	0.00	0.00	0.00
TR108878|c1_g1_i7	0.00	12.97	3.46	0.00	0.00	24.85	16.74	0.00	0.00	0.00	43.43
TR63160|c0_g1_i1	1.00	1.00	0.00	0.00	0.00	0.00	0.00	0.00	5.00	0.00	0.00
TR82155|c4_g1_i1	5.00	1.00	4.00	3.00	1.00	0.00	2.00	2.00	0.00	1.00	0.00
TR72381|c0_g1_i1	0.00	0.00	0.00	0.00	3.00	0.00	0.00	0.00	0.00	0.00	0.00
TR31493|c0_g1_i1	0.00	0.00	0.00	2.00	0.00	0.00	0.00	0.00	0.00	0.00	0.00
TR15966|c1_g1_i10	0.00	0.00	5.43	0.00	17.55	18.67	0.00	0.00	0.00	0.00	0.00
TR65780|c8_g1_i1	0.00	0.00	0.00	0.00	1.00	0.00	0.00	0.00	0.00	0.00	0.00
TR72599|c0_g1_i1	0.00	0.00	0.00	2.00	0.00	0.00	7.00	3.00	0.00	0.00	0.00
TR153656|c0_g6_i1	9.97	0.00	0.00	0.00	0.00	0.00	0.00	0.00	0.00	0.00	0.00
TR9681|c0_g1_i1	0.00	0.00	0.00	0.00	0.00	0.00	0.00	0.00	0.00	1.00	0.00
TR170019|c1_g1_i1	0.00	5.79	0.00	0.00	15.89	0.00	0.00	11.50	0.00	33.31	54.03
TR125046|c0_g1_i1	0.00	0.00	0.00	0.00	0.00	0.00	0.00	0.00	0.00	14.66	0.00
TR163251|c5_g8_i1	180.00	247.00	231.00	185.00	244.00	655.00	433.00	401.00	317.00	414.00	353.00
TR93518|c0_g1_i1	0.00	0.00	0.00	0.00	4.00	0.00	1.00	0.00	0.00	0.00	0.00
TR27583|c0_g1_i5	0.00	0.00	0.00	0.00	0.00	0.00	0.00	0.00	0.00	0.00	0.00
TR18936|c2_g1_i1	0.00	0.00	0.00	0.00	0.00	0.00	0.00	0.00	0.00	0.00	0.00
TR142424|c0_g1_i1	0.00	1.00	0.00	0.00	3.00	0.00	0.00	0.00	1.00	1.00	4.00
TR136207|c4_g1_i1	0.00	0.00	1.74	0.00	0.00	1.75	0.00	0.00	0.00	0.00	0.00
TR41409|c0_g1_i1	1.00	0.00	0.00	0.00	0.00	1.67	1.00	0.00	0.00	0.00	0.00
TR55773|c0_g1_i1	0.00	0.00	0.00	3.00	1.00	0.00	0.00	0.00	0.00	0.00	1.00
TR51944|c2_g2_i5	0.00	2.57	0.00	0.00	16.00	0.00	3.61	0.00	0.00	0.00	42.95
TR14039|c0_g1_i1	0.00	0.00	0.00	2.00	1.00	1.00	0.00	0.00	0.00	0.00	0.00
TR46510|c0_g1_i1	2.00	3.00	0.00	0.00	0.00	0.00	1.00	2.00	0.00	0.00	0.00
TR165380|c2_g1_i2	34.70	16.00	36.00	20.00	25.00	8.00	37.01	25.00	18.00	56.00	19.00
TR150505|c3_g6_i1	0.00	0.00	0.00	1.00	0.00	0.00	0.00	0.00	2.00	0.00	0.00
TR24772|c0_g2_i1	0.00	0.00	0.00	0.00	0.00	1.00	0.00	0.00	0.00	0.00	0.00
TR70132|c0_g1_i1	2.00	0.00	1.00	1.00	1.00	3.00	3.00	1.00	3.00	2.00	0.00
TR65019|c2_g2_i8	0.00	0.00	0.00	0.00	0.00	0.00	0.00	0.00	0.00	2.00	0.00
TR116735|c0_g1_i1	0.00	0.00	0.00	0.00	2.00	0.00	0.00	0.00	0.00	0.00	0.00
TR8344|c0_g1_i1	0.00	0.00	0.00	0.00	0.00	0.00	0.00	0.00	0.00	2.00	1.00
TR115110|c0_g1_i1	0.00	0.00	0.00	0.00	2.00	0.00	0.00	0.00	0.00	0.00	0.00
TR103231|c0_g1_i1	0.00	2.00	0.00	3.00	0.00	0.00	2.00	0.00	0.00	0.00	0.00
TR125566|c7_g2_i5	0.00	0.00	1.02	0.00	0.00	0.00	0.00	0.00	0.00	0.00	0.00
TR50400|c0_g1_i1	1.00	2.00	3.00	1.00	2.00	11.00	5.00	2.00	1.00	2.00	2.00
TR51154|c9_g1_i1	2.00	3.00	2.00	7.00	2.00	0.00	0.00	0.00	0.00	0.00	0.00
TR36536|c1_g2_i6	0.23	2.31	0.00	0.00	4.66	0.00	0.54	0.00	0.00	2.47	0.00
TR47880|c0_g1_i1	0.00	0.00	2.00	1.00	0.00	0.00	0.00	1.00	0.00	0.00	0.00
TR124036|c1_g1_i1	1.00	4.00	3.00	2.00	4.00	2.00	2.00	3.00	2.00	1.00	2.00
TR67298|c0_g1_i2	0.95	0.00	0.00	0.16	0.44	0.00	1.00	1.15	0.00	0.00	1.00
TR133887|c1_g2_i2	36.36	41.91	12.27	26.27	0.00	0.00	68.12	0.00	2.90	54.94	62.28
TR93560|c0_g1_i1	2.00	3.00	4.00	0.00	14.00	1.00	2.00	0.00	1.00	0.00	0.00
TR140477|c0_g1_i1	1.00	0.00	0.00	0.00	1.00	0.00	2.00	5.00	9.00	0.00	0.00
TR13170|c2_g2_i4	26.05	40.00	53.76	52.64	44.74	31.61	29.14	37.99	0.00	28.21	88.22
TR66945|c1_g1_i1	1.00	2.00	8.00	1.00	5.00	0.00	0.00	0.00	3.00	1.00	2.00
TR74488|c0_g1_i1	0.00	0.00	0.00	2.00	4.00	2.00	0.00	2.00	0.00	0.00	0.00
TR55777|c0_g1_i1	0.00	2.00	1.00	0.00	0.00	0.00	3.00	1.58	0.00	0.00	0.00
TR115552|c0_g1_i1	3.00	0.00	1.00	3.00	2.00	0.00	2.00	2.00	0.00	0.00	0.00
TR60744|c0_g1_i1	1.00	3.00	2.00	4.00	3.00	3.00	4.00	2.00	5.00	1.00	1.00
TR162187|c1_g1_i1	40.00	24.00	19.00	68.00	17.00	57.00	24.00	20.00	10.00	10.00	24.00
TR116707|c0_g1_i1	1.00	0.00	0.00	0.00	0.00	0.00	0.00	1.00	0.00	0.00	1.00
TR19084|c0_g1_i2	0.00	0.00	0.00	0.00	0.00	0.00	0.00	0.00	1.68	1.00	0.00
TR115384|c0_g1_i1	0.00	1.00	2.00	0.00	0.00	0.00	0.00	0.00	1.00	0.00	7.00
TR45216|c1_g1_i4	489.61	68.24	227.34	124.56	222.20	277.19	505.37	665.32	54.44	764.25	547.97
TR14344|c7_g2_i5	0.00	0.00	1.73	3.34	0.00	0.00	0.00	0.00	0.00	2.59	0.00
TR876|c0_g1_i1	8.00	7.00	5.00	10.00	1.00	0.00	1.00	1.00	2.00	0.00	2.00
TR24826|c0_g1_i1	0.00	0.00	0.00	0.00	0.00	14.00	0.00	0.00	0.00	0.00	0.00
TR17985|c2_g1_i3	7.61	1.83	0.00	5.14	0.00	0.00	18.37	0.00	0.00	2.39	0.00
TR117337|c2_g1_i9	2.59	223.27	103.72	171.15	124.43	195.21	218.01	398.10	121.94	277.24	194.12
TR120474|c0_g1_i1	3.00	0.00	0.00	0.00	0.00	0.00	0.00	0.00	1.00	0.00	0.00
TR148412|c5_g5_i1	2.00	0.00	0.00	1.00	0.00	0.00	1.00	0.00	0.00	0.00	1.00
TR76539|c1_g1_i16	0.00	0.00	0.00	0.00	0.00	0.00	7.83	0.00	0.00	9.40	0.00
TR14033|c0_g1_i1	1.00	1.00	2.00	1.00	0.00	1.00	0.00	0.00	0.00	0.00	1.00
TR73794|c2_g1_i5	0.00	0.00	0.00	1.00	3.99	0.00	0.00	0.00	0.00	0.00	2.09
TR55728|c3_g1_i1	0.00	6.39	0.00	2.31	0.00	94.10	12.63	96.66	15.44	0.00	0.00
TR100435|c0_g1_i1	1.00	0.00	1.00	0.00	0.00	0.00	0.00	0.00	0.00	0.00	0.00
TR155108|c0_g2_i4	0.00	6.00	1.00	3.00	4.00	1.00	1.18	2.00	0.00	0.00	0.00
TR68133|c7_g1_i1	0.00	1.93	0.00	6.00	1.95	0.00	0.00	0.00	0.00	0.00	0.00
TR91448|c0_g1_i1	0.00	0.00	0.00	0.00	0.00	1.00	0.00	4.00	1.00	0.00	0.00
TR52332|c0_g1_i1	0.00	0.00	0.00	0.00	0.00	0.00	0.00	0.00	0.00	0.00	0.00
TR114333|c0_g1_i1	1.00	0.00	1.00	1.00	0.00	0.00	0.00	0.00	0.00	0.00	0.00
TR4908|c0_g1_i1	0.70	3.00	1.00	1.00	1.00	0.60	3.00	1.92	0.00	0.00	2.00
TR36013|c1_g1_i1	0.00	0.00	0.00	4.72	2.91	17.72	0.00	11.66	0.00	0.00	0.00
TR150607|c1_g2_i1	0.00	0.00	0.00	0.00	0.00	8.00	0.00	0.00	0.00	0.00	0.00
TR139948|c0_g1_i1	6.00	6.00	14.00	13.00	4.00	4.00	7.00	0.00	6.00	3.00	3.00
TR4902|c0_g1_i1	0.00	0.00	1.00	0.00	1.00	0.00	0.00	0.00	0.00	2.00	0.00
TR149767|c3_g1_i6	0.00	0.00	0.00	6.96	0.00	0.00	0.00	8.56	3.23	18.60	2.65
TR165767|c0_g1_i1	6.00	0.00	3.00	6.00	2.00	3.00	2.00	5.00	5.00	1.00	1.00
TR88455|c0_g1_i1	0.00	0.00	1.00	2.00	0.00	0.00	0.00	0.00	0.00	0.00	0.00
TR166830|c1_g1_i1	0.00	1.00	0.00	0.00	1.00	0.00	0.00	0.00	0.00	0.00	0.00
TR136068|c0_g1_i1	0.00	0.00	0.00	0.00	0.00	2.00	0.00	0.00	0.00	0.00	0.00
TR114693|c1_g1_i5	2.89	0.00	0.00	0.56	0.00	0.00	0.00	0.00	0.00	0.00	0.00
TR107368|c2_g1_i1	0.00	0.00	0.00	2.00	1.00	0.00	2.00	1.00	0.00	0.00	0.00
TR168446|c0_g1_i1	0.00	0.00	0.00	2.00	2.00	0.00	0.00	0.00	0.00	2.00	1.00
TR116138|c0_g3_i1	0.00	0.00	0.00	0.00	1.00	0.00	0.00	0.00	0.00	0.00	0.00
TR52251|c2_g1_i3	31.83	19.59	28.47	31.40	20.00	24.05	62.00	40.22	39.00	25.24	17.94
TR70475|c2_g1_i27	0.00	0.00	0.00	0.00	0.00	0.00	0.00	0.00	0.00	0.19	0.00
TR54422|c0_g1_i2	0.00	0.00	0.00	0.00	0.57	0.97	0.00	0.00	0.00	0.00	0.00
TR156667|c1_g1_i1	4.00	3.00	0.00	2.00	2.00	1.00	0.00	0.00	0.00	4.00	1.00
TR69781|c1_g1_i1	4.24	20.29	0.00	15.15	43.64	2.72	7.53	16.15	0.00	32.48	4.48
TR165383|c0_g1_i1	0.00	1.00	0.00	2.00	0.00	0.00	0.00	0.00	0.00	0.00	0.00
TR48356|c0_g2_i2	23.60	17.67	38.96	54.00	65.59	135.72	77.96	30.34	70.14	79.39	68.67
TR167410|c0_g1_i2	0.00	0.00	0.00	1.20	0.00	0.00	0.00	7.80	7.00	4.00	0.00
TR88673|c0_g1_i1	0.00	1.00	2.00	1.00	0.00	1.00	0.00	2.00	1.00	0.00	2.00
TR168825|c2_g1_i3	10.00	11.35	5.49	0.00	11.00	0.00	0.00	7.00	0.00	0.00	1.00
TR115184|c0_g2_i13	10.21	0.00	22.87	4.87	0.24	0.00	0.00	0.00	20.74	6.58	6.98
TR17525|c1_g1_i5	0.00	16.42	0.00	0.00	0.00	90.96	0.00	0.00	0.00	0.00	0.00
TR59674|c0_g1_i1	1.00	1.00	1.00	3.00	0.00	0.00	0.00	1.00	1.00	1.00	3.00
TR26325|c0_g2_i1	0.00	5.48	0.00	6.78	5.13	0.00	0.00	3.24	0.00	0.00	0.00
TR73348|c0_g1_i1	0.00	0.00	0.00	1.00	0.00	0.00	0.00	2.00	0.00	0.00	0.00
TR136653|c3_g1_i9	123.78	366.28	593.23	46.69	223.97	1358.16	158.97	234.93	150.11	152.77	143.86
TR91950|c0_g1_i1	1.00	0.00	1.00	0.00	0.00	0.00	0.00	0.00	0.00	0.00	0.00
TR157273|c0_g1_i7	0.00	3.61	0.00	0.00	1.17	10.40	12.60	11.52	0.00	0.00	0.05
TR43311|c0_g2_i1	0.00	0.00	2.00	0.00	0.00	0.00	0.00	0.00	0.00	0.00	0.00
TR128465|c0_g1_i1	0.00	2.00	0.00	0.00	0.00	0.00	0.00	0.00	0.00	2.00	0.00
TR126668|c0_g1_i5	0.00	0.00	0.00	1.09	5.77	1.76	5.95	0.00	5.65	0.00	0.00
TR64464|c2_g1_i1	0.00	0.00	0.00	0.00	0.00	1.00	1.00	0.00	0.00	0.00	0.00
TR77024|c1_g1_i4	3.00	0.00	0.00	0.00	1.00	0.00	0.00	0.00	2.00	0.00	0.00
TR156099|c2_g1_i1	81.00	67.48	27.00	43.00	75.00	71.00	58.00	44.00	137.00	22.00	45.00
TR6630|c0_g1_i1	0.00	0.00	0.00	1.00	0.00	0.00	0.00	0.00	1.00	3.00	0.00
TR49317|c0_g2_i1	2.15	0.00	1.81	10.00	6.00	2.00	10.00	2.00	1.00	13.00	2.98
TR159190|c0_g1_i7	3.19	2.60	5.68	2.38	3.35	4.85	2.42	0.00	1.77	0.00	6.44
TR15177|c0_g1_i1	0.00	0.00	0.00	5.83	0.00	0.00	0.00	0.00	0.00	0.00	0.00
TR91509|c3_g1_i1	4.00	9.00	1.00	0.00	0.00	7.69	9.16	11.00	18.00	3.00	4.00
TR30670|c1_g1_i1	0.00	0.00	0.00	0.00	0.00	0.00	0.00	1.00	0.00	1.00	0.00
TR4898|c0_g1_i1	0.00	0.00	0.00	0.00	0.00	0.00	0.00	0.00	1.00	0.00	0.00
TR270|c0_g1_i1	1.00	1.00	3.00	1.00	12.00	2.00	4.00	1.00	0.00	4.00	0.00
TR9555|c0_g1_i3	0.00	0.00	1.95	0.00	0.00	10.70	0.00	0.50	4.52	0.00	0.00
TR1493|c1_g1_i3	0.00	0.00	0.00	0.00	0.00	0.00	0.12	0.00	3.45	0.00	0.00
TR157144|c0_g1_i5	0.00	41.66	31.12	0.00	59.63	12.01	25.71	0.00	49.00	25.84	0.00
TR15574|c0_g2_i4	191.81	251.04	112.32	188.44	316.16	159.42	279.22	367.91	148.36	38.79	181.28
TR121777|c0_g1_i8	63.82	0.00	80.37	68.54	0.00	124.12	142.74	0.00	57.39	0.00	59.36
TR143724|c0_g1_i1	0.00	0.00	0.00	0.00	1.00	0.00	2.00	0.00	0.00	9.00	0.00
TR115225|c0_g1_i1	0.00	46.04	83.00	44.11	61.98	32.38	10.58	29.82	8.39	16.14	59.83
TR108944|c0_g1_i1	0.00	0.00	0.00	2.00	0.00	1.00	0.00	0.00	0.00	0.00	0.00
TR103073|c1_g2_i7	1070.43	782.96	993.05	1129.45	1007.96	639.45	1007.69	628.25	434.72	603.55	1372.52
TR60349|c0_g1_i1	0.00	0.00	0.00	4.00	0.00	0.00	0.00	0.00	0.00	0.00	0.00
TR154658|c4_g3_i3	1.00	0.00	15.74	0.00	0.00	0.00	0.00	0.00	0.00	0.00	2.00
TR157338|c1_g3_i1	197.00	68.78	113.86	73.43	189.35	13.01	19.96	32.34	43.54	18.08	84.00
TR11945|c3_g2_i3	7.71	23.75	18.60	23.88	41.41	68.04	37.46	54.66	0.00	0.00	0.00
TR3577|c0_g1_i1	0.00	0.00	0.00	0.00	0.00	0.00	0.00	0.00	0.00	4.00	0.00
TR108238|c0_g1_i7	0.00	0.00	3.26	5.52	0.00	4.32	0.00	2.86	6.15	3.70	2.45
TR112528|c3_g2_i11	0.00	0.00	0.00	0.00	0.00	0.00	0.00	0.00	0.00	0.00	0.00
TR61552|c0_g1_i1	0.00	0.00	0.00	0.00	0.00	0.00	0.00	0.00	1.00	0.00	0.00
TR115170|c0_g1_i1	0.00	0.00	0.00	0.00	0.00	0.00	0.00	2.00	0.00	0.00	0.00
TR79058|c0_g4_i5	3.17	11.79	93.30	11.94	24.32	32.24	18.81	31.47	5.71	14.07	46.48
TR137485|c0_g2_i1	0.00	0.00	2.00	0.50	1.00	0.00	1.00	0.50	0.00	0.00	2.00
TR154030|c0_g1_i1	0.00	0.00	0.00	2.00	0.00	0.00	0.00	0.00	0.00	2.00	0.00
TR138363|c0_g1_i1	0.00	0.00	0.00	0.00	0.00	1.00	0.00	0.00	0.00	0.00	2.00
TR49737|c0_g1_i1	2.00	0.00	0.00	2.00	0.00	0.00	0.00	0.00	1.00	0.00	0.00
TR76383|c0_g1_i1	0.00	0.00	3.00	0.00	0.00	0.00	0.00	0.00	0.00	0.00	0.00
TR62448|c0_g1_i1	0.00	0.00	0.00	0.00	2.00	1.00	0.00	7.00	1.00	0.00	0.00
TR147535|c0_g2_i1	0.00	0.00	0.00	0.00	0.00	3.00	0.00	0.00	0.00	0.00	2.00
TR162170|c1_g1_i6	10.11	0.00	5.55	10.30	8.52	0.00	26.02	15.55	3.09	5.77	10.47
TR144365|c0_g2_i19	16.60	9.32	9.29	0.00	2.52	0.00	7.39	4.18	2.79	0.00	1.41
TR103045|c0_g1_i1	1.00	0.00	0.00	0.00	0.00	0.00	0.00	0.00	0.00	0.00	1.00
TR68362|c1_g1_i1	3.00	2.00	1.00	2.00	1.00	0.00	0.00	0.00	1.00	9.00	0.00
TR89739|c1_g1_i1	16.00	15.00	1.00	20.00	7.00	0.00	0.00	0.00	0.00	0.00	0.00
TR78600|c1_g7_i8	0.00	13.97	0.00	0.00	0.00	0.00	0.00	0.00	0.00	0.00	0.00
TR119706|c0_g1_i1	57.00	44.55	46.00	204.96	25.64	105.78	140.10	137.22	76.69	67.39	98.11
TR65886|c1_g1_i3	9.35	0.00	6.31	18.48	7.13	10.50	0.00	0.00	25.73	0.77	5.36
TR149240|c0_g1_i1	0.00	0.00	1.00	0.00	0.00	1.00	1.00	0.00	0.00	0.00	0.00
TR118475|c0_g1_i2	2.00	0.00	0.00	0.00	0.00	0.00	0.00	0.00	0.00	0.00	0.00
TR162628|c0_g3_i4	0.00	1.00	3.00	0.00	2.00	4.00	0.00	1.00	0.00	1.00	0.00
TR139116|c0_g1_i1	0.00	0.00	1.00	0.00	0.00	0.00	0.00	0.00	0.00	0.00	0.00
TR43370|c0_g1_i1	2.00	0.00	0.00	7.00	0.00	0.00	0.00	0.00	0.00	2.00	0.00
TR75441|c0_g1_i1	0.00	0.00	0.00	0.00	0.00	0.00	0.00	0.00	0.00	0.00	0.00
TR73265|c5_g1_i1	80.00	33.00	92.00	166.00	37.00	35.00	10.00	12.00	22.00	2.00	89.00
TR8762|c0_g1_i1	0.00	0.00	0.00	0.00	0.00	0.00	0.00	0.00	0.00	1.00	0.00
TR88089|c0_g1_i3	2.00	0.00	0.00	3.00	0.00	0.00	0.00	0.00	1.00	3.00	1.00
TR128368|c0_g1_i1	0.00	1.00	0.00	1.00	0.00	1.00	2.00	0.00	0.00	0.00	0.00
TR160365|c0_g1_i1	0.00	1.00	1.00	1.00	0.00	0.00	0.00	0.00	0.00	1.00	0.00
TR161247|c0_g2_i1	7.00	5.00	9.00	0.00	0.00	3.00	1.00	3.00	12.00	23.00	0.00
TR125862|c2_g3_i5	2424.62	1383.71	1869.28	1624.02	1576.60	1541.84	1158.51	1428.78	786.09	249.25	1166.32
TR69106|c0_g1_i1	1.00	0.00	0.00	0.00	0.00	0.00	0.00	0.00	1.00	0.00	0.00
TR146058|c1_g2_i3	0.00	0.00	0.00	0.00	0.00	0.00	1.00	4.00	0.00	0.00	0.00
TR112474|c0_g1_i10	5.29	21.24	22.35	18.13	3.77	7.65	7.39	3.70	14.68	0.00	2.94
TR142125|c2_g5_i1	0.00	0.00	0.00	84.58	0.00	2.26	1.00	0.00	5.00	0.00	4.18
TR130075|c0_g1_i1	0.00	1.00	2.00	0.00	0.00	0.00	0.00	0.00	0.00	0.00	0.00
TR96443|c0_g3_i2	0.00	1.00	1.00	0.00	0.00	0.00	0.00	0.00	0.00	0.00	0.00
TR165261|c0_g1_i1	1.00	2.00	1.00	0.00	0.00	2.00	0.00	2.00	3.00	0.00	0.00
TR167431|c0_g1_i1	0.00	0.00	1.00	0.00	0.00	0.00	0.00	1.00	0.00	0.00	0.00
TR114231|c0_g1_i2	0.00	0.00	0.00	2.00	0.00	0.00	0.00	0.00	0.00	0.00	0.00
TR90939|c3_g3_i1	0.00	6.15	0.00	2.71	8.74	11.47	2.09	4.62	12.83	9.87	10.35
TR104866|c0_g1_i1	0.00	0.00	3.00	0.00	0.00	1.00	0.00	0.00	1.00	0.00	1.00
TR111819|c3_g1_i8	0.00	0.00	1.00	0.00	2.19	0.00	1.03	0.00	1.00	1.00	1.04
TR55991|c0_g1_i5	41.38	0.00	19.88	0.00	6.77	13.78	0.00	0.00	39.60	0.00	28.28
TR138970|c4_g1_i3	179.34	98.03	179.51	173.02	87.99	206.74	181.74	381.62	85.88	83.58	106.94
TR46367|c0_g1_i1	1.00	1.00	3.00	4.00	2.00	0.00	2.00	0.00	1.00	4.00	1.00
TR126884|c0_g3_i1	0.43	0.00	3.00	0.00	0.00	3.00	0.00	1.00	0.00	0.00	0.00
TR96197|c1_g2_i1	0.00	0.00	0.14	2.00	0.00	2.00	0.00	0.00	0.00	0.00	1.00
TR51117|c0_g3_i3	0.00	0.00	5.34	0.00	0.00	0.00	0.00	0.00	0.00	0.00	0.00
TR118039|c1_g1_i1	0.00	2.00	0.00	0.00	2.00	1.54	1.47	0.00	6.25	0.00	1.00
TR2883|c0_g1_i1	0.00	1.00	0.00	0.00	0.00	0.00	0.25	0.00	0.00	0.00	0.00
TR138118|c0_g2_i1	31.00	26.00	33.00	46.00	11.00	22.00	42.00	20.00	49.00	46.00	72.00
TR139045|c0_g2_i4	0.00	0.00	4.43	0.00	3.31	2.52	1.30	0.00	0.00	0.00	1.00
TR92006|c0_g1_i1	0.00	0.00	0.00	0.00	0.00	0.00	0.00	1.00	0.00	1.00	0.00
TR27960|c1_g1_i3	0.00	0.00	0.00	0.00	0.00	28.25	0.00	0.00	0.00	0.00	0.00
TR53319|c0_g2_i1	2.00	0.00	0.00	0.26	0.00	0.00	0.00	0.00	0.00	0.00	0.00
TR125626|c0_g1_i1	0.00	0.00	0.00	4.00	0.00	0.00	0.00	0.00	2.00	0.00	0.00
TR105689|c0_g1_i4	0.00	0.00	17.51	0.00	16.78	0.00	4.43	10.54	17.00	7.77	0.00
TR72704|c1_g1_i1	84.07	39.76	34.44	85.11	44.56	58.14	261.71	52.50	57.32	27.67	104.42
TR20855|c0_g1_i1	0.00	0.00	0.00	0.00	0.00	2.00	0.00	0.00	0.00	0.00	0.00
TR111083|c0_g1_i1	0.00	1.00	2.00	1.00	0.00	1.00	4.00	1.00	3.00	0.00	0.00
TR61246|c0_g3_i1	16.00	5.00	9.00	4.00	34.00	1.07	7.00	3.00	16.00	2.00	2.00
TR158303|c0_g2_i1	0.00	0.00	0.00	1.00	0.00	0.00	0.00	0.00	0.00	0.00	0.00
TR83786|c1_g1_i1	0.00	0.00	0.00	0.00	0.00	0.00	0.00	0.00	0.00	3.00	0.00
TR56245|c1_g3_i1	14.00	5.00	10.00	4.00	1.00	18.00	8.00	16.00	3.00	11.00	15.00
TR12423|c0_g1_i1	0.00	4.00	0.00	8.00	1.00	1.00	0.00	11.00	4.00	0.00	3.00
TR152888|c0_g1_i1	2.00	0.00	0.00	0.00	0.00	0.00	2.00	0.00	0.00	0.00	5.00
TR8450|c0_g1_i1	2.00	0.00	0.00	0.00	0.00	0.00	0.00	1.00	5.00	0.00	0.00
TR120129|c3_g2_i10	0.00	0.00	0.00	0.00	0.00	0.00	0.00	0.00	0.00	0.00	0.00
TR61634|c0_g1_i1	0.00	1.00	0.00	0.00	0.00	0.00	1.00	0.00	0.00	0.00	0.00
TR154270|c1_g1_i1	4.00	0.00	1.00	0.00	1.00	1.00	1.00	0.00	0.00	0.00	0.00
TR80411|c0_g1_i1	0.00	0.00	0.00	1.00	0.00	1.00	2.00	0.00	2.00	0.00	0.00
TR75132|c0_g1_i1	0.00	1.00	0.00	0.00	0.00	0.00	0.00	1.00	0.00	0.00	3.00
TR19647|c0_g1_i3	224.97	154.02	212.87	171.15	246.43	78.50	95.32	78.45	527.64	189.85	131.89
TR122588|c0_g1_i1	2.00	0.00	0.00	2.00	0.00	0.00	0.00	0.00	0.00	0.00	0.00
TR94639|c0_g5_i4	3.52	0.00	0.00	0.00	3.22	1.53	1.10	9.13	3.18	7.73	0.00
TR69189|c0_g2_i1	0.00	0.00	2.00	4.00	0.00	1.00	1.33	3.00	0.00	0.00	0.00
TR7717|c0_g3_i3	1.07	1.19	0.00	0.00	2.33	4.47	1.44	0.00	5.94	0.00	0.00
TR23079|c0_g1_i1	0.00	1.00	2.00	0.00	0.00	0.00	0.00	0.00	1.00	0.00	0.00
TR150701|c3_g2_i6	125.31	235.51	297.74	103.06	187.93	171.28	253.50	139.32	409.27	106.89	53.87
TR140011|c2_g3_i1	2.00	0.00	0.00	0.00	0.00	0.00	0.00	0.00	0.00	0.00	0.00
TR96778|c0_g1_i1	7.99	2.63	0.00	2.00	0.00	5.00	2.00	1.00	0.00	0.00	3.00
TR66899|c0_g1_i1	0.00	0.00	0.00	0.00	0.00	1.00	0.00	0.00	0.00	0.00	0.00
TR169227|c1_g3_i1	3.00	6.00	4.00	5.00	3.00	7.00	4.00	8.00	0.00	8.00	4.00
TR101676|c0_g1_i1	2.00	1.00	0.00	0.00	0.00	0.00	0.00	0.00	0.00	0.00	0.00
TR27733|c0_g1_i1	0.00	0.00	0.00	0.00	0.00	0.00	0.00	0.00	0.62	0.00	0.00
TR16507|c2_g1_i2	0.00	0.00	5.00	1.00	1.00	0.00	0.00	0.00	0.00	1.00	0.00
TR103698|c3_g1_i4	2.03	0.00	2.00	0.00	0.00	1.30	0.00	0.00	0.00	3.99	3.41
TR64060|c0_g2_i1	0.00	0.00	0.00	0.00	1.67	0.00	0.00	0.00	0.00	0.00	0.00
TR6212|c1_g1_i1	1.00	2.00	0.00	5.00	1.00	0.00	4.00	4.00	2.00	2.00	4.00
TR63392|c0_g1_i1	0.00	0.00	0.00	3.00	0.00	0.00	0.00	0.00	0.00	0.00	0.00
TR37897|c1_g4_i1	0.00	0.00	0.00	0.00	0.00	0.00	0.00	0.00	0.00	0.00	1.48
TR143450|c0_g2_i1	0.00	1.00	0.00	1.00	0.00	0.00	3.00	0.00	1.00	0.00	1.00
TR161837|c0_g1_i1	0.00	0.00	5.00	1.00	0.00	0.00	0.00	0.00	0.00	0.00	0.00
TR135835|c1_g1_i6	0.00	0.00	1.39	0.00	0.00	0.00	0.00	0.00	0.00	3.69	11.22
TR58751|c0_g1_i2	0.00	0.00	0.00	2.39	0.00	1.00	0.00	0.00	0.00	1.00	0.00
TR141048|c0_g2_i1	28.00	7.00	12.00	33.00	21.00	14.00	8.00	1.00	2.00	8.00	15.00
TR134442|c0_g1_i1	0.00	0.00	0.00	0.00	0.00	0.00	0.00	0.00	0.00	0.00	0.00
TR47573|c0_g1_i1	0.00	0.00	0.00	0.00	5.00	0.00	0.00	0.00	0.00	0.00	0.00
TR156352|c4_g1_i6	1.69	0.07	0.00	4.54	3.17	0.00	0.00	0.14	8.03	0.00	1.00
TR96989|c0_g1_i2	2.21	0.00	1.69	0.00	0.00	1.00	0.00	0.00	1.00	1.00	4.00
TR128815|c4_g1_i2	0.00	0.00	0.00	0.00	0.00	0.00	0.00	41.51	0.00	0.00	0.00
TR82042|c0_g1_i1	1.00	0.00	0.00	0.00	0.00	0.00	0.00	0.00	0.00	0.00	0.00
TR75539|c4_g1_i1	0.00	0.00	0.00	0.00	15.94	0.00	0.00	0.00	0.00	0.00	0.00
TR88244|c0_g1_i1	1.00	1.00	0.00	0.00	0.00	0.00	0.00	0.00	0.00	1.00	0.00
TR102693|c0_g1_i1	1.00	1.00	0.00	0.00	0.00	0.00	0.00	0.00	1.00	0.00	0.00
TR96902|c4_g1_i1	0.00	1.00	0.00	0.00	4.00	0.00	0.00	1.00	0.00	0.00	0.00
TR91970|c1_g1_i1	0.00	0.00	0.00	3.00	2.00	0.00	0.00	0.00	0.00	0.00	0.00
TR21411|c0_g1_i1	2.00	0.00	1.00	0.00	2.00	0.00	0.00	0.00	0.00	0.00	0.00
TR150005|c0_g1_i8	0.00	0.00	0.00	0.00	2.00	0.00	0.00	0.00	0.00	0.00	0.00
TR47764|c0_g1_i1	0.00	0.00	2.00	0.00	0.00	0.00	0.00	0.00	0.00	0.00	0.00
TR115586|c1_g1_i2	0.00	38.31	1.53	2.76	8.90	0.00	1.00	3.00	0.00	1.00	1.00
TR119810|c0_g1_i1	9.00	5.00	15.00	5.00	1.00	3.00	4.00	2.00	9.00	8.00	2.00
TR94807|c5_g2_i6	0.00	0.00	0.00	1.00	1.66	0.00	0.00	4.00	3.00	1.00	3.53
TR75327|c6_g3_i1	0.00	1.00	0.00	14.00	10.00	0.00	2.00	0.00	0.00	0.00	0.00
TR147572|c0_g1_i1	4.00	4.00	0.00	1.00	3.00	1.00	0.00	0.00	0.00	0.00	0.00
TR141059|c1_g1_i8	0.00	4.53	0.00	0.00	0.00	0.00	7.31	0.00	0.00	0.00	8.11
TR121099|c0_g1_i1	0.00	0.00	0.00	2.00	0.00	1.00	0.00	1.00	0.00	0.00	1.00
TR3380|c0_g1_i1	0.00	0.00	0.00	2.00	0.00	0.00	0.00	0.00	1.00	2.00	0.00
TR148634|c0_g1_i1	0.00	0.00	2.00	0.00	0.00	0.00	0.00	0.00	1.00	1.00	0.00
TR44431|c1_g1_i1	0.00	0.00	1.00	0.00	2.00	1.00	0.00	3.00	2.00	1.00	0.00
TR119094|c1_g1_i10	0.00	4.67	3.21	0.00	0.00	2.11	11.59	0.00	4.41	0.00	5.05
TR163573|c1_g1_i2	1.00	0.00	0.00	0.00	0.00	0.00	0.00	0.00	0.00	0.00	0.00
TR102231|c2_g1_i3	0.00	106.25	30.08	88.55	100.21	70.48	114.75	0.00	152.36	140.21	244.00
TR143821|c0_g1_i1	0.00	1.00	1.00	2.00	2.00	0.00	0.00	1.00	0.00	0.00	0.00
TR172358|c0_g1_i1	2.00	0.00	0.00	2.00	0.00	1.00	0.00	0.00	0.00	0.00	1.00
TR148010|c1_g1_i8	0.00	0.00	1.08	7.52	1.00	3.75	7.20	1.00	0.00	8.31	21.92
TR72347|c2_g8_i4	6.94	11.70	17.36	12.11	7.98	25.23	19.45	19.39	9.51	13.03	10.78
TR164161|c0_g1_i2	2.14	0.00	0.00	0.00	0.00	0.00	0.00	0.00	5.00	0.00	0.00
TR106166|c1_g1_i1	0.00	1.00	0.00	7.00	1.00	1.00	0.00	1.00	0.00	1.00	0.00
TR42124|c2_g1_i2	1.59	1.00	0.00	5.00	0.00	1.14	1.00	2.15	1.00	0.00	0.00
TR125220|c0_g2_i1	2.00	0.00	0.00	0.00	0.00	0.00	0.00	0.00	0.00	0.00	0.00
TR24981|c1_g6_i1	161.79	442.41	235.26	214.39	208.80	583.35	35.04	174.42	55.24	31.91	104.87
TR98530|c0_g1_i1	0.00	0.00	0.00	0.00	2.00	0.00	0.00	0.00	0.00	0.00	0.00
TR45289|c6_g1_i3	8.50	5.70	3.44	4.74	5.95	5.07	20.52	1.70	0.00	0.00	28.16
TR31853|c0_g1_i1	1.00	0.00	0.00	0.00	0.00	0.00	0.00	0.00	0.00	1.00	0.00
TR50181|c0_g1_i1	0.00	0.00	0.00	1.00	0.00	0.00	0.00	2.00	0.00	1.00	0.00
TR82716|c0_g1_i1	0.00	0.00	0.00	0.00	0.00	0.00	0.00	0.00	4.00	0.00	0.00
TR36478|c0_g1_i1	0.00	0.00	0.00	0.00	0.00	0.00	0.00	2.00	1.00	0.00	0.00
TR88671|c0_g1_i2	31.72	11.41	4.78	18.00	42.14	25.00	12.80	12.97	24.91	35.00	24.00
TR80743|c4_g1_i4	0.00	9.09	8.05	4.63	17.48	139.87	33.53	97.94	54.79	29.91	34.00
TR99670|c0_g2_i1	0.00	0.00	0.00	0.00	0.00	3.20	1.00	0.00	1.00	0.00	0.00
TR156906|c0_g1_i8	0.00	3.00	0.00	2.28	1.09	0.00	0.00	0.00	0.00	0.00	0.00
TR170637|c0_g2_i10	0.00	0.00	0.00	0.00	0.00	0.00	0.00	0.00	0.00	0.00	0.00
TR127744|c0_g1_i1	0.00	0.00	0.00	0.00	0.00	5.00	36.00	11.00	1.00	2.00	3.00
TR78226|c3_g1_i10	33.59	31.44	21.06	38.39	40.57	15.27	3.53	11.05	11.59	9.16	7.10
TR37795|c0_g1_i1	0.00	0.00	0.00	1.00	0.00	0.00	0.00	1.00	0.00	0.00	3.00
TR11524|c0_g1_i1	0.00	0.00	0.00	1.00	0.00	0.00	0.00	0.00	1.00	0.00	3.00
TR3295|c0_g1_i1	0.00	0.00	0.00	0.00	0.00	0.00	0.00	0.00	0.00	0.00	0.00
TR22525|c0_g1_i1	1.00	0.00	0.00	2.00	0.00	0.00	0.00	0.00	0.00	0.00	0.00
TR109044|c0_g1_i1	2.00	3.00	0.00	3.00	2.00	0.00	1.00	0.00	0.00	0.00	0.00
TR16893|c0_g1_i15	0.00	0.00	0.00	0.00	0.00	0.00	0.00	0.00	0.00	0.00	0.00
TR138213|c0_g2_i1	0.00	0.00	0.00	0.00	0.00	0.00	0.00	0.00	0.00	0.00	0.00
TR37112|c1_g2_i7	11.75	17.24	1.24	7.61	0.00	7.33	2.85	1.17	3.54	0.00	2.28
TR19709|c1_g1_i1	27.00	25.00	36.00	42.00	33.00	13.00	13.00	33.00	49.00	47.00	18.00
TR29185|c0_g5_i3	17.21	0.00	0.00	68.74	4.71	0.00	0.00	0.00	0.00	19.90	0.00
TR118143|c0_g1_i2	225.37	132.33	96.35	70.97	66.60	85.79	93.48	98.10	69.77	82.93	92.61
TR64196|c0_g1_i1	2.00	0.00	0.00	0.00	0.00	0.50	0.00	0.00	0.00	0.00	0.50
TR108279|c0_g1_i1	0.00	1.00	0.00	0.00	0.00	0.00	0.00	0.00	0.00	1.00	0.00
TR74824|c3_g1_i7	0.00	0.00	5.44	0.00	5.14	0.00	0.00	3.91	3.83	0.00	0.00
TR73724|c0_g3_i11	0.00	2.83	1.00	1.00	1.72	1.00	0.00	2.87	0.00	5.35	1.03
TR147948|c5_g2_i16	0.00	0.00	4.63	0.00	5.86	4.96	0.00	0.00	0.00	0.00	1.30
TR43207|c0_g2_i2	0.00	0.00	0.00	0.00	1.13	0.00	0.00	0.00	0.00	0.00	0.00
TR13376|c0_g1_i1	0.00	1.00	2.00	1.50	0.00	34.31	0.00	21.79	0.00	7.00	1.99
TR147376|c0_g1_i1	0.00	0.00	0.00	5.00	2.00	0.00	1.00	0.00	0.00	0.00	0.00
TR48333|c0_g2_i1	0.00	0.00	0.00	0.00	0.00	0.00	0.00	2.00	0.00	0.00	0.00
TR40823|c0_g1_i1	0.00	1.00	0.00	0.00	2.00	0.00	0.00	1.00	0.00	0.00	0.00
TR142743|c1_g2_i1	0.00	0.00	0.00	0.00	0.00	0.00	0.00	0.00	0.00	0.00	0.00
TR125699|c0_g1_i1	1.00	0.00	0.00	0.00	0.00	0.00	0.00	0.00	0.00	0.00	0.00
TR43441|c0_g1_i1	0.00	0.00	0.00	0.00	0.00	3.00	0.00	0.00	0.00	0.00	0.00
TR86890|c0_g1_i2	2.00	1.00	0.00	3.00	0.00	1.00	2.00	1.00	0.00	0.00	0.00
TR37564|c1_g1_i1	0.00	34.38	288.34	0.00	118.01	253.28	250.11	10.22	226.77	106.99	294.11
TR80017|c0_g2_i1	0.00	0.00	0.00	0.00	0.00	0.00	0.00	0.00	0.00	0.91	0.49
TR163733|c0_g1_i1	5.00	2.00	11.00	13.00	8.00	1.00	0.00	3.00	10.00	12.00	3.00
TR136348|c3_g2_i1	0.00	0.00	0.00	0.00	0.00	0.00	4.00	0.00	0.00	1.00	4.81
TR48647|c0_g1_i1	178.51	60.50	44.03	156.56	171.19	150.55	399.50	210.72	118.42	130.19	90.55
TR60075|c0_g1_i1	0.00	0.00	0.00	2.00	2.00	5.00	1.00	4.00	2.00	0.00	1.00
TR73836|c1_g2_i1	0.00	0.00	0.00	0.00	0.00	0.00	0.00	0.00	0.00	0.00	0.00
TR169948|c0_g1_i1	89.05	69.45	22.98	83.81	62.00	22.36	114.51	38.43	24.00	45.01	119.11
TR126581|c0_g2_i1	0.00	2.00	0.00	0.00	0.00	0.00	0.00	0.00	4.00	0.00	0.00
TR73885|c1_g1_i2	2.00	4.00	1.43	4.00	15.00	1.00	0.00	1.00	1.00	0.00	0.00
TR26431|c0_g2_i2	21.20	0.00	0.00	67.91	0.00	0.00	0.00	7.95	0.00	0.00	0.00
TR20257|c0_g1_i1	0.00	1.00	0.00	0.00	0.00	0.00	0.00	0.00	1.00	0.00	1.00
TR29183|c0_g1_i1	0.00	0.00	4.00	1.00	4.00	5.00	0.00	0.00	0.00	4.00	0.00
TR161082|c3_g1_i27	0.01	0.88	0.00	0.00	0.00	0.00	16.84	0.00	0.05	0.00	0.00
TR84084|c0_g2_i1	0.00	0.00	0.00	5.00	0.00	0.00	0.00	0.00	0.00	1.00	0.50
TR43330|c0_g1_i1	4.00	5.00	10.00	9.00	2.00	3.00	2.00	1.00	4.00	13.00	1.00
TR28131|c1_g1_i1	0.00	0.00	0.00	2.00	0.00	0.00	0.00	0.00	0.00	0.00	0.00
TR69285|c6_g3_i1	0.00	0.00	0.00	0.00	0.00	0.00	0.00	0.00	0.00	0.00	10.00
TR54120|c0_g1_i1	0.00	0.00	0.00	0.00	0.00	0.00	0.00	0.00	0.00	0.00	0.00
TR56754|c0_g1_i1	2.00	2.00	0.00	0.00	0.00	0.00	1.00	0.00	0.00	0.00	0.00
TR145692|c0_g1_i1	0.00	0.00	1.00	0.00	0.00	0.00	2.00	0.00	0.00	0.00	0.00
TR72347|c2_g3_i1	0.00	0.00	0.00	2.00	2.00	0.00	0.00	0.00	2.00	0.00	0.00
TR128771|c0_g1_i1	0.00	1.00	0.00	0.00	0.00	0.00	0.00	0.00	0.00	0.00	0.00
TR77370|c1_g7_i1	1.06	29.33	8.98	5.59	13.98	3.74	1.00	4.77	8.39	4.23	11.70
TR88957|c0_g2_i13	7.22	14.37	21.55	0.00	0.10	1.05	0.00	33.91	0.31	0.00	0.00
TR119334|c0_g1_i1	0.00	0.00	0.00	0.00	0.00	0.00	0.00	1.00	0.00	0.00	1.00
TR96044|c0_g1_i1	0.00	1.00	0.00	1.00	0.00	0.00	0.00	0.00	0.00	0.00	0.00
TR166776|c1_g1_i1	0.00	0.00	0.00	0.00	2.00	4.00	0.00	0.00	0.00	0.00	0.00
TR124930|c0_g1_i1	0.00	0.00	0.00	0.00	0.00	2.00	0.00	0.00	2.00	0.00	0.00
TR157091|c0_g1_i2	2.11	0.63	0.00	0.00	1.53	1.00	0.00	0.00	0.00	1.51	0.00
TR50848|c0_g1_i1	0.00	0.00	0.00	0.00	2.00	0.00	0.00	0.00	0.00	0.00	1.00
TR41379|c2_g3_i2	4.00	1.77	6.39	11.76	12.00	0.00	9.00	4.44	8.00	1.22	0.00
TR88567|c1_g2_i2	34.00	8.26	25.03	70.67	10.00	29.77	8.87	26.00	7.00	14.00	15.57
TR81120|c0_g1_i3	2.02	0.00	0.00	0.00	0.00	128.83	184.30	276.52	97.68	66.84	0.00
TR142723|c0_g1_i1	2.00	5.00	2.00	7.00	2.00	3.00	2.00	0.00	0.00	6.00	2.00
TR150766|c0_g1_i1	0.00	0.00	0.00	0.00	0.00	0.00	0.00	0.00	0.00	0.00	0.00
TR108555|c3_g3_i1	3.67	2.68	6.57	6.00	3.00	1.00	0.00	5.00	2.63	6.00	7.00
TR156135|c4_g1_i10	0.00	1.98	0.00	0.00	0.00	1.61	1.50	0.00	4.67	0.00	0.00
TR79324|c0_g1_i1	3.00	0.00	3.00	0.00	0.00	0.00	0.00	0.00	0.00	1.00	0.00
TR62944|c0_g1_i1	0.00	1.00	0.00	0.00	0.00	0.00	0.00	0.00	0.00	1.00	0.00
TR20653|c0_g1_i2	1.00	0.00	0.00	0.00	0.00	1.63	0.00	0.00	0.00	3.00	0.00
TR137408|c1_g1_i1	0.00	0.00	0.00	4.00	2.00	0.00	0.00	0.00	1.00	0.00	0.00
TR98960|c0_g1_i1	1.00	0.00	0.00	0.00	0.00	1.00	0.00	2.00	0.00	0.00	0.00
TR28631|c3_g1_i4	22.74	9.53	5.97	10.06	27.85	11.73	35.81	28.91	23.40	27.51	2.80
TR16412|c0_g1_i1	0.00	0.00	1.00	0.00	0.00	0.00	0.00	0.00	0.00	0.00	0.00
TR38407|c1_g1_i1	0.06	2.78	4.21	3.72	3.57	2.79	4.08	2.13	3.39	0.00	1.58
TR3230|c4_g4_i8	182.01	29.89	38.69	60.69	86.36	116.78	47.26	72.06	162.13	38.86	122.62
TR89017|c0_g1_i1	0.00	0.00	0.00	3.00	0.00	1.00	2.00	6.00	0.00	0.00	14.00
TR66121|c0_g2_i1	0.00	0.00	2.00	2.00	0.00	2.00	1.00	3.99	4.00	0.00	3.00
TR135223|c1_g1_i1	0.00	0.00	0.00	0.00	0.00	0.00	0.00	0.00	0.00	0.00	2.00
TR140990|c0_g1_i1	1.00	0.00	0.00	0.00	0.00	1.00	0.00	1.00	0.00	0.00	0.00
TR47064|c0_g1_i1	1.00	0.00	0.00	0.00	0.00	0.00	0.00	0.00	0.00	0.00	0.00
TR112089|c0_g1_i1	6.00	2.00	0.00	5.00	1.00	0.00	0.00	2.00	0.00	0.00	1.00
TR85179|c1_g1_i15	2.65	0.00	0.00	6.12	0.00	0.97	0.00	0.00	6.20	15.34	1.00
TR154612|c0_g1_i1	5.00	9.00	1.00	1.00	5.00	0.00	0.00	1.00	5.00	0.00	0.00
TR80283|c0_g1_i4	0.00	0.00	0.00	0.00	0.00	1.00	0.00	0.00	0.00	0.00	0.00
TR73212|c1_g1_i1	1.00	0.00	1.00	0.00	0.00	0.00	0.00	0.00	0.00	0.00	0.00
TR96664|c0_g1_i1	0.00	1.00	0.00	1.00	0.00	0.00	0.00	1.00	0.00	0.00	1.00
TR57953|c0_g1_i1	1.00	2.00	2.00	5.00	0.00	3.00	2.00	0.00	0.00	4.00	0.00
TR106907|c7_g1_i2	0.00	1.00	0.00	0.00	0.00	1.00	12.00	4.00	6.00	1.00	3.00
TR153602|c2_g1_i1	6.00	7.00	3.00	19.00	13.00	1.00	5.00	2.00	1.00	0.00	1.00
TR91456|c0_g1_i1	1.33	0.00	0.00	0.00	0.00	0.00	0.00	0.00	0.00	0.00	0.00
TR115781|c1_g1_i2	0.00	4.57	7.21	1.07	0.00	0.00	0.00	0.00	0.00	0.00	0.00
TR52591|c0_g1_i1	1.00	2.00	3.00	4.00	1.00	0.00	0.00	0.00	1.00	8.00	1.00
TR22216|c0_g3_i17	0.00	0.00	0.00	0.00	0.00	0.00	3.17	3.43	9.32	0.00	0.00
TR29921|c0_g1_i1	5.00	10.00	13.00	10.00	4.00	7.00	2.00	4.00	4.00	5.00	5.00
TR21185|c0_g1_i1	1.00	1.00	0.00	2.00	0.00	0.00	0.00	1.00	0.00	0.00	1.00
TR139278|c0_g1_i1	0.00	0.00	0.00	0.00	1.00	0.00	0.00	0.00	0.00	0.00	0.00
TR134021|c0_g1_i1	0.00	1.00	0.00	0.00	0.00	0.00	0.00	0.00	0.00	0.00	0.00
TR39209|c0_g1_i1	0.00	1.00	0.00	0.00	0.00	0.00	0.00	0.00	1.00	1.00	0.00
TR66877|c0_g1_i3	0.00	0.00	0.00	0.00	0.00	0.00	0.00	0.00	0.00	0.00	0.00
TR84390|c2_g1_i1	1.00	0.00	0.00	0.00	1.00	0.00	1.00	3.00	0.00	0.00	0.00
TR167422|c0_g1_i1	0.00	0.00	0.00	2.00	0.00	1.00	0.00	0.00	0.00	0.00	0.00
TR824|c0_g1_i1	1.00	1.00	3.00	0.00	3.00	1.00	0.00	0.00	2.00	1.00	1.00
TR27503|c0_g1_i1	0.00	4.00	0.00	0.00	1.00	0.00	0.00	0.00	0.00	0.00	0.00
TR101868|c1_g1_i1	0.00	0.00	2.00	0.00	0.00	0.00	0.00	0.00	0.00	0.00	0.00
TR121098|c1_g1_i3	0.00	0.00	0.00	0.00	0.00	0.00	0.00	0.00	13.69	0.00	0.00
TR2068|c0_g1_i1	0.00	0.00	1.00	0.00	0.00	0.00	0.00	0.00	0.00	0.00	0.00
TR79810|c0_g1_i1	1.00	0.00	0.00	0.00	0.00	0.00	0.00	0.00	0.00	0.00	2.00
TR142653|c0_g1_i7	0.00	0.00	0.00	0.00	0.00	0.00	0.00	0.00	2.67	0.00	1.65
TR64719|c0_g1_i1	0.00	2.00	1.00	2.00	2.00	0.00	0.00	1.00	0.00	1.00	0.00
TR49800|c0_g1_i1	0.00	2.00	0.00	3.00	1.00	3.00	0.00	7.00	0.00	0.00	0.00
TR130738|c0_g1_i1	0.00	2.00	1.00	1.00	1.00	0.00	0.00	1.00	2.00	0.00	0.00
TR37581|c1_g1_i1	7.00	1.00	0.00	1.00	1.00	0.00	1.00	1.00	0.00	0.00	0.00
TR164780|c0_g1_i1	0.00	0.00	0.00	0.00	0.00	0.00	0.00	1.00	2.00	0.00	0.00
TR12395|c0_g1_i1	1.00	1.00	0.00	0.00	0.00	0.00	1.00	0.00	0.00	0.00	3.00
TR130606|c0_g1_i8	72.06	112.44	24.33	0.00	29.98	0.00	0.77	0.00	62.59	76.98	0.00
TR87196|c0_g1_i1	0.00	0.00	0.00	2.00	0.00	1.00	1.00	1.00	0.00	0.00	3.00
TR102320|c0_g1_i1	2.00	0.00	0.00	0.00	0.00	1.00	0.00	2.00	0.00	0.00	0.00
TR19875|c0_g2_i1	5.33	0.00	0.00	0.00	0.00	0.00	0.00	1.00	0.00	0.00	0.00
TR103969|c0_g1_i1	0.00	0.00	3.00	0.00	0.00	1.00	6.00	4.00	0.00	7.00	1.00
TR118585|c0_g1_i1	0.00	4.00	0.00	2.00	1.00	0.00	0.00	0.00	1.00	0.00	0.00
TR77222|c3_g1_i2	0.00	1.00	0.00	1.00	0.00	3.00	0.00	0.00	0.00	0.00	0.00
TR34526|c2_g1_i1	1.00	0.00	0.00	0.00	1.00	0.00	0.00	0.00	0.00	1.00	0.00
TR33324|c0_g1_i1	0.00	0.00	0.00	1.00	0.00	0.00	0.00	0.00	0.00	0.00	0.00
TR18693|c0_g1_i1	0.00	2.00	0.00	3.00	0.00	0.00	0.00	0.00	0.00	0.00	0.00
TR4434|c0_g1_i1	0.00	1.00	0.00	0.00	2.00	0.00	0.00	0.00	0.00	0.00	0.00
TR36812|c4_g1_i6	0.00	0.00	1.00	0.00	0.00	0.00	0.00	0.00	0.00	0.00	0.00
TR158701|c0_g1_i1	2.00	0.00	1.00	2.00	0.00	1.00	1.00	0.00	1.00	0.00	2.00
TR137537|c0_g3_i2	5.99	46.95	77.68	23.21	0.00	106.31	9.04	56.31	85.55	0.00	37.44
TR68121|c17_g3_i3	284.99	0.00	0.00	3.14	0.00	2.00	115.57	0.00	4.00	0.00	2.00
TR49321|c0_g1_i1	0.00	0.00	0.00	1.00	0.00	0.00	0.00	0.00	0.00	0.00	0.00
TR8716|c0_g1_i1	1.00	1.00	0.00	6.00	0.00	5.00	2.00	2.00	4.00	2.00	0.00
TR166896|c0_g1_i1	0.00	0.00	1.00	2.00	0.00	0.00	0.00	0.00	1.00	0.00	1.00
TR47225|c0_g1_i1	0.00	0.00	0.00	1.00	0.00	0.00	0.00	0.00	0.00	0.00	0.00
TR23238|c0_g2_i6	4.42	2.53	0.00	0.00	0.00	10.65	3.64	0.00	0.00	0.00	0.00
TR145532|c0_g5_i1	0.00	0.00	0.00	0.00	0.00	0.00	0.00	0.00	0.00	0.00	19.00
TR130758|c0_g1_i1	0.00	2.00	0.00	2.00	0.00	0.00	0.00	0.00	1.00	1.00	0.00
TR109105|c0_g1_i1	0.00	0.00	0.00	0.00	0.00	0.00	0.00	1.00	0.00	1.00	0.00
TR76837|c2_g4_i1	0.00	0.00	5.00	108.00	0.00	0.00	0.00	0.00	0.00	0.00	0.00
TR161003|c1_g1_i1	1.00	2.00	0.00	0.00	0.00	0.00	1.00	0.00	1.00	0.00	0.00
TR58686|c0_g1_i1	0.00	0.00	0.00	0.00	0.00	0.00	0.00	0.00	0.00	0.00	0.00
TR40712|c0_g1_i1	0.00	0.00	0.00	0.00	0.00	2.00	0.00	0.00	0.00	2.00	0.00
TR52336|c0_g1_i1	1.00	0.00	0.00	0.00	0.00	3.00	3.00	0.00	1.00	5.00	3.00
TR136536|c0_g1_i1	0.00	0.00	0.00	0.00	0.00	2.00	0.00	1.00	0.00	0.00	0.00
TR145426|c1_g2_i6	6.92	0.00	2.76	0.00	4.22	0.00	0.00	0.00	1.46	0.00	1.58
TR6983|c1_g2_i3	1.00	0.00	0.00	0.00	0.00	0.00	0.00	1.31	0.00	0.00	0.00
TR35720|c0_g1_i1	0.00	0.00	0.00	1.00	0.00	0.00	0.00	1.00	0.00	0.00	0.00
TR133922|c0_g1_i1	1.00	0.00	0.00	4.00	2.00	1.00	0.00	0.00	2.00	0.00	0.00
TR3909|c0_g1_i1	0.00	0.00	0.00	2.00	0.00	0.00	0.00	0.00	0.00	0.00	0.00
TR170400|c1_g2_i7	4.74	6.45	287.16	0.00	153.77	36.93	158.97	12.44	0.00	147.94	155.02
TR171439|c0_g1_i1	0.00	0.00	0.00	0.00	0.00	0.00	0.00	1.00	0.00	0.00	0.00
TR116324|c0_g1_i1	0.00	0.00	1.00	0.00	0.00	0.00	0.00	0.00	1.00	1.00	1.00
TR171854|c1_g1_i3	0.00	0.00	0.00	0.00	0.00	3.41	0.00	1.00	0.00	0.00	0.00
TR168970|c0_g1_i1	2.00	0.00	0.00	0.00	1.00	0.00	0.00	0.00	0.00	0.00	0.00
TR89704|c0_g1_i1	0.00	0.00	0.00	0.00	1.00	0.00	1.00	0.00	0.00	2.00	0.00
TR60231|c0_g2_i1	0.00	0.00	0.00	2.00	0.00	0.00	0.00	0.00	0.00	0.00	0.00
TR47018|c0_g1_i2	7.82	5.49	1.25	0.00	0.00	7.77	0.00	3.00	2.44	11.94	0.00
TR150029|c0_g3_i1	0.00	0.00	0.50	0.00	0.00	0.00	2.00	0.00	0.00	0.00	0.00
TR65432|c0_g1_i1	2.00	1.00	0.00	0.00	1.00	0.00	1.00	0.00	0.00	2.00	1.00
TR5769|c1_g1_i1	0.00	1.00	0.00	0.00	0.00	0.00	0.00	1.00	0.00	1.00	0.00
TR16067|c1_g1_i1	2.00	1.00	0.00	1.00	0.00	0.00	0.00	0.00	0.00	0.00	0.00
TR16847|c1_g1_i2	4.66	9.37	2.00	12.88	13.94	10.86	5.74	6.95	8.17	0.00	9.89
TR55256|c3_g1_i1	0.00	0.00	0.00	2.00	1.00	0.00	0.00	0.00	0.00	0.00	0.00
TR118182|c0_g4_i1	0.00	1.00	0.00	2.00	2.00	0.00	0.00	0.00	2.00	0.00	0.00
TR92619|c0_g2_i1	1.00	0.00	1.00	0.00	0.00	0.00	3.00	0.00	0.00	0.00	0.00
TR123153|c0_g1_i1	3.92	0.00	3.83	0.00	0.00	8.61	0.00	0.00	16.18	3.99	0.00
TR66896|c0_g1_i1	0.00	0.00	2.00	0.00	0.00	0.00	0.00	0.00	0.00	1.00	0.00
TR46117|c0_g1_i1	0.00	0.00	2.00	0.00	0.00	0.00	1.00	2.00	0.00	0.00	0.00
TR141629|c0_g2_i1	0.00	0.00	0.00	0.00	0.00	0.00	0.00	0.00	0.00	0.00	0.00
TR44774|c0_g2_i9	1.00	1.00	0.00	0.00	0.00	2.00	0.00	1.51	0.00	0.00	0.00
TR97456|c0_g1_i1	0.00	0.00	0.00	0.00	0.00	0.00	0.00	0.00	0.00	0.00	0.00
TR77462|c0_g1_i1	2.00	0.00	0.00	2.00	0.00	1.00	0.00	0.00	0.00	0.00	0.00
TR14200|c0_g1_i1	1.00	4.00	4.00	0.00	1.00	0.00	1.00	1.00	1.00	0.00	0.00
TR91787|c1_g4_i2	14.00	0.00	7.89	0.00	2.50	28.66	0.00	0.00	54.28	9.40	5.05
TR44875|c0_g2_i1	4.47	0.67	1.00	0.00	0.00	2.00	2.00	1.16	3.27	3.00	1.00
TR1695|c0_g1_i1	3.00	9.00	1.00	6.00	19.00	2.00	2.00	3.00	0.00	2.00	0.00
TR108086|c0_g1_i1	1.00	0.00	0.00	0.00	0.00	0.00	0.00	0.00	1.00	0.00	0.00
TR78145|c1_g2_i11	0.00	0.00	0.00	0.00	0.00	0.00	0.00	0.00	0.00	0.00	3.00
TR154378|c0_g1_i1	0.00	0.00	0.00	1.00	0.00	0.00	0.00	0.00	0.00	0.00	0.00
TR47797|c0_g1_i1	0.00	0.00	2.00	2.00	1.00	0.00	0.00	0.00	0.00	1.00	0.00
TR168579|c0_g1_i1	1.00	1.00	3.00	1.00	1.00	0.00	4.00	0.00	2.00	0.00	0.00
TR113108|c0_g1_i1	0.00	0.00	0.00	1.00	1.00	1.00	0.00	0.00	0.00	0.00	0.00
TR74305|c0_g2_i1	0.00	0.00	0.00	1.00	2.00	0.00	0.00	0.00	0.00	0.00	0.00
TR52266|c0_g1_i6	0.00	0.02	6.69	0.00	0.00	44.66	55.19	220.70	48.39	4.48	6.15
TR34828|c1_g1_i6	0.00	1.63	1.70	29.73	0.00	0.00	0.00	0.00	0.00	0.00	1.72
TR81414|c0_g4_i8	0.00	3.97	0.00	0.00	0.00	0.00	1.97	0.00	8.87	3.14	4.46
TR107380|c0_g1_i1	1.00	0.00	3.00	0.00	3.00	0.00	0.00	0.00	0.00	0.00	1.00
TR67768|c0_g1_i1	0.00	0.00	0.00	0.00	0.00	0.00	0.00	0.00	1.00	0.00	1.00
TR168096|c0_g1_i2	1.00	0.00	2.00	8.55	0.00	3.00	0.00	1.00	0.00	0.00	2.88
TR78476|c0_g1_i3	0.00	19.60	0.00	5.34	0.00	14.48	2.74	18.06	2.91	0.00	6.50
TR102142|c0_g1_i1	0.00	0.00	0.00	0.00	0.00	0.00	0.00	0.00	1.00	0.00	0.00
TR38762|c4_g2_i3	0.00	0.00	0.94	0.00	0.00	0.00	2.31	2.00	0.00	1.00	0.00
TR145454|c1_g2_i6	0.00	0.00	0.00	0.00	0.00	0.00	0.00	0.00	39.11	0.00	0.00
TR120577|c0_g2_i4	4.44	7.95	3.90	3.09	0.00	0.00	0.00	9.56	0.00	0.00	3.46
TR49678|c0_g1_i1	2.00	0.00	0.00	1.00	0.00	1.00	0.00	0.00	0.00	0.00	0.00
TR94667|c0_g1_i1	0.00	0.00	0.00	5.00	0.00	0.00	0.00	0.00	0.00	0.00	0.00
TR108353|c0_g1_i1	3.00	3.00	0.00	8.66	0.00	7.89	3.00	0.00	14.00	17.14	1.00
TR84231|c1_g1_i1	342.52	153.65	624.28	264.66	0.00	510.73	262.34	445.72	244.32	556.85	234.40
TR122435|c0_g2_i1	0.00	0.00	0.00	0.00	5.00	0.00	0.00	0.00	0.00	0.00	0.00
TR164885|c3_g3_i1	3.00	0.00	12.00	0.00	1.00	2.00	2.00	1.00	2.00	8.00	1.00
TR158030|c2_g1_i1	0.00	0.00	0.00	0.00	0.00	0.00	2.00	0.00	0.00	2.00	0.00
TR34048|c1_g1_i1	1.00	0.00	1.00	0.00	0.00	0.00	0.00	0.00	1.00	1.00	0.00
TR123762|c0_g1_i1	0.00	3.00	3.00	0.00	0.00	0.00	1.00	2.00	0.00	1.00	0.00
TR89985|c3_g2_i7	1.28	0.00	0.00	1.60	0.00	10.62	5.86	11.35	0.00	0.00	1.27
TR135528|c1_g1_i1	0.00	0.00	3.00	0.00	0.00	0.00	0.00	0.00	0.00	0.00	0.00
TR130460|c0_g2_i20	10.81	0.00	0.00	0.00	0.00	0.00	0.00	0.00	0.00	2.98	0.00
TR68182|c3_g4_i8	0.00	0.00	0.00	0.00	1.00	1.14	0.00	0.00	0.00	0.00	1.00
TR160045|c0_g1_i1	0.00	0.00	0.00	0.00	0.00	0.00	0.00	2.00	0.00	0.00	0.00
TR136197|c0_g2_i1	0.00	0.00	4.46	0.00	0.00	0.00	0.00	0.00	0.00	0.00	0.00
TR154828|c0_g1_i4	0.00	0.00	0.00	5.16	0.00	30.12	0.00	34.74	0.00	0.00	0.00
TR44082|c0_g1_i1	0.00	0.00	0.00	1.00	0.00	0.00	0.00	0.00	2.00	1.00	0.00
TR31491|c3_g1_i1	11.35	0.00	17.10	29.75	15.78	90.90	2.78	24.58	44.20	1.31	0.00
TR160213|c5_g2_i7	0.00	0.00	0.00	0.00	0.00	2.02	4.06	3.90	0.00	1.05	6.00
TR142501|c0_g2_i1	0.00	1.00	0.00	0.00	4.00	0.00	3.00	1.00	0.00	0.00	0.00
TR47195|c0_g1_i1	0.00	1.00	0.00	1.00	1.00	0.00	0.00	0.00	0.00	0.00	0.00
TR124417|c4_g1_i6	1.54	4.04	0.00	0.00	8.15	5.50	0.00	0.61	5.58	8.68	2.80
TR121123|c1_g1_i1	0.00	0.00	1.00	1.00	0.00	0.00	1.00	0.00	0.00	0.00	0.00
TR136552|c0_g6_i1	0.00	0.00	9.00	1.00	0.00	0.00	0.00	1.05	0.00	0.00	0.00
TR3936|c0_g1_i1	0.00	4.00	1.00	1.00	1.00	3.00	4.00	0.00	0.00	0.00	1.00
TR107927|c1_g1_i2	0.00	0.00	0.00	0.00	0.00	0.00	0.00	10.14	0.00	0.00	1.00
TR377|c0_g1_i1	0.00	0.00	0.00	0.00	0.00	0.00	0.00	7.00	0.00	0.00	0.00
TR35579|c1_g1_i9	0.00	0.00	0.00	0.00	0.00	0.00	0.00	0.00	0.00	2.32	0.00
TR34587|c1_g1_i1	0.00	0.00	1.00	0.00	0.00	0.00	1.00	0.00	0.00	4.72	0.00
TR4707|c0_g2_i4	0.00	29.00	0.00	0.00	0.00	4.00	0.00	0.00	0.00	0.00	0.00
TR163365|c0_g1_i2	13.17	0.00	61.22	0.00	42.46	34.70	0.00	12.37	0.00	11.37	13.61
TR127499|c1_g1_i1	181.00	105.00	126.00	133.00	200.00	94.00	146.00	123.00	125.00	80.00	152.00
TR110556|c0_g1_i2	11.00	0.00	0.00	5.18	1.00	5.00	6.00	1.00	1.00	0.00	8.11
TR63207|c1_g1_i1	11.49	71.44	11.72	7.13	37.30	21.51	18.82	53.70	0.00	32.23	85.59
TR1136|c0_g1_i1	1.00	0.00	1.00	0.00	0.00	1.00	0.00	0.00	0.00	0.00	0.00
TR112642|c1_g2_i9	320.96	231.53	246.28	170.00	426.39	264.96	176.94	258.83	244.09	245.20	375.10
TR12855|c0_g1_i1	0.00	0.00	0.00	3.00	2.00	0.00	0.00	0.00	0.00	0.00	0.00
TR135469|c0_g1_i1	7.84	2.12	0.00	9.51	1.00	4.97	1.61	0.00	11.63	2.88	12.54
TR61785|c1_g6_i2	3.83	17.98	39.54	6.93	20.72	53.68	25.06	33.26	49.09	27.71	22.01
TR91405|c2_g2_i1	0.00	1.00	0.00	0.00	0.00	0.00	0.00	0.00	0.00	0.00	0.00
TR167488|c5_g3_i1	0.00	0.00	1.00	0.00	0.00	0.00	0.00	0.00	1.00	1.00	25.00
TR58968|c3_g1_i5	2.96	0.00	0.00	0.00	0.00	7.35	0.00	0.00	0.00	0.00	0.00
TR17724|c0_g1_i1	0.00	1.00	1.00	2.00	1.00	0.00	0.00	0.00	0.00	1.00	0.00
TR155421|c0_g1_i1	0.00	1.00	1.00	0.00	4.00	1.00	0.00	0.00	4.00	3.00	0.00
TR91114|c0_g1_i4	0.60	0.00	2.35	0.00	0.00	0.00	0.00	1.00	0.00	0.00	0.00
TR28320|c0_g1_i2	7.90	23.87	23.21	65.50	7.03	90.64	13.43	97.97	5.56	9.32	20.30
TR23558|c0_g1_i1	2.00	0.00	0.00	3.00	0.00	0.00	2.00	1.00	2.00	2.00	0.00
TR66104|c0_g1_i1	0.00	5.00	0.00	0.00	0.00	0.00	1.00	0.00	1.00	1.98	0.00
TR76307|c0_g1_i1	0.00	0.00	0.00	5.00	0.00	0.00	0.00	2.00	1.00	0.00	2.00
TR167372|c0_g2_i2	0.00	0.00	0.00	5.00	0.00	0.00	0.00	0.00	0.00	0.00	0.00
TR163988|c0_g1_i1	0.00	0.00	0.00	0.00	0.00	0.00	1.00	1.00	2.00	1.00	0.00
TR157364|c0_g1_i1	1.00	1.00	0.00	2.00	6.00	0.00	1.00	0.00	3.00	0.00	0.00
TR120037|c1_g1_i1	1.00	5.00	0.00	2.00	1.00	1.00	0.00	1.00	0.00	0.00	0.00
TR98851|c0_g2_i6	10.65	38.80	3.98	15.56	11.60	0.00	3.00	4.12	16.71	0.00	0.33
TR52867|c2_g1_i4	142.87	69.47	0.00	21.71	95.66	39.85	0.06	31.33	0.00	0.00	0.00
TR83590|c0_g1_i1	4.00	0.00	0.00	0.00	0.00	0.00	0.00	0.00	0.00	0.00	0.00
TR172149|c1_g2_i5	29.33	43.81	18.07	0.00	29.62	3.21	12.48	161.95	209.44	0.00	0.00
TR155969|c1_g1_i1	1.00	1.00	5.00	1.00	0.00	2.00	1.00	0.00	1.00	0.00	0.00
TR35309|c2_g1_i2	0.00	34.01	2.06	1.06	3.00	9.00	1.13	56.00	0.00	1.00	0.00
TR160821|c5_g1_i2	0.00	0.00	1.27	0.00	0.00	0.00	0.00	0.00	0.00	0.00	0.00
TR118285|c7_g1_i5	0.00	0.00	0.00	0.00	14.73	0.00	0.00	0.00	0.00	0.00	0.00
TR152512|c2_g9_i5	1.00	0.00	0.00	3.00	0.00	0.00	3.00	0.00	0.00	0.00	3.00
TR109920|c1_g1_i1	0.00	1.93	0.00	2.00	0.00	1.00	3.11	1.91	0.00	0.00	3.62
TR93026|c0_g1_i1	1.00	1.00	1.00	1.00	0.00	0.00	1.00	1.00	0.00	1.00	1.00
TR23074|c0_g1_i1	0.00	1.00	0.00	2.00	0.00	0.00	0.00	0.00	0.00	0.00	0.00
TR134761|c1_g3_i7	3.08	0.00	0.00	0.00	0.00	48.27	0.00	0.00	10.45	14.28	0.00
TR36868|c0_g1_i1	0.00	0.00	0.00	2.00	0.00	0.00	0.00	0.00	0.00	1.00	0.00
TR3764|c2_g2_i2	68.11	18.35	28.27	78.33	46.91	17.49	0.00	0.00	50.52	0.00	0.00
TR108079|c1_g1_i6	9.79	3.58	2.12	0.00	17.52	6.25	30.41	0.00	16.98	0.00	10.96
TR47884|c0_g1_i1	0.00	0.00	0.00	0.00	0.00	0.00	0.00	0.00	1.00	0.00	0.00
TR145426|c0_g1_i2	4.89	0.00	7.87	0.00	7.00	0.00	26.00	0.00	30.19	21.98	96.27
TR113766|c0_g1_i1	7.00	2.00	0.00	0.00	1.00	0.00	1.00	7.00	1.00	2.00	7.00
TR59645|c3_g2_i9	3.35	0.00	1.23	1.40	3.19	0.00	1.20	1.27	4.16	6.18	0.00
TR19735|c0_g1_i1	1.00	0.00	0.00	0.00	0.00	0.00	0.00	0.00	2.00	3.00	0.00
TR62254|c0_g1_i1	0.00	0.00	2.00	3.00	8.00	0.00	0.00	0.00	2.00	12.00	1.00
TR14222|c0_g2_i1	0.00	0.00	0.00	0.00	0.00	2.00	0.00	0.00	0.00	0.00	0.00
TR145202|c0_g1_i1	0.00	1.00	0.00	0.00	2.00	0.00	0.00	2.00	0.00	1.00	0.00
TR13132|c1_g1_i2	8.00	0.92	7.00	9.00	8.00	13.02	1.01	10.80	17.00	0.00	7.00
TR164338|c0_g1_i1	0.00	0.00	0.00	0.00	0.00	1.00	0.00	1.00	0.00	0.00	3.00
TR123705|c1_g1_i2	3.79	2.08	7.46	1.00	2.21	2.44	0.00	2.85	17.64	15.15	0.00
TR18787|c0_g1_i4	0.00	0.00	0.00	0.00	0.00	0.00	0.00	0.00	0.00	0.00	4.17
TR102692|c0_g1_i1	4.00	0.00	0.00	0.00	0.00	0.00	0.00	0.00	0.00	0.00	0.00
TR96526|c0_g1_i1	10.75	14.01	15.00	0.00	18.96	0.00	21.40	17.09	18.54	27.00	0.00
TR37139|c1_g1_i16	0.00	7.80	0.00	0.00	0.00	0.00	3.09	52.18	0.00	0.00	0.00
TR11013|c0_g1_i1	1.00	1.00	0.00	1.00	0.00	0.00	0.00	0.00	0.00	1.00	0.00
TR419|c1_g1_i3	17.21	1213.14	117.24	8.57	806.19	0.00	86.29	93.95	103.86	46.99	542.37
TR102064|c0_g1_i1	1.00	0.00	0.00	1.00	3.00	0.00	0.00	0.00	0.00	0.00	0.00
TR3772|c0_g1_i1	2.00	3.00	0.00	8.00	1.00	0.00	0.00	0.00	0.00	0.00	1.00
TR35547|c4_g1_i3	0.00	6.88	0.00	0.00	0.00	3.43	0.00	0.00	0.00	3.48	0.00
TR787|c0_g3_i2	1.78	5.00	3.00	0.00	1.00	7.00	0.00	2.00	1.00	0.00	2.00
TR169182|c3_g1_i14	0.00	0.00	2.14	0.00	2.30	3.11	1.88	0.00	1.38	1.70	0.00
TR98507|c0_g1_i1	2.00	5.00	4.00	1.00	0.00	1.00	0.00	0.00	1.00	1.00	0.00
TR150965|c2_g3_i3	1.25	4.41	5.00	0.00	4.12	0.00	2.59	1.17	9.23	0.00	1.00
TR150774|c6_g1_i9	0.00	0.00	0.00	0.00	1.00	0.00	1.00	0.00	0.00	0.38	9.59
TR96735|c0_g1_i1	2.00	1.00	6.00	0.00	2.00	3.00	1.00	1.00	4.00	1.00	0.00
TR57094|c5_g1_i1	2.00	4.00	0.00	3.00	5.00	3.00	1.00	3.00	0.00	0.00	1.00
TR153515|c1_g1_i8	0.00	5.06	0.00	0.00	0.00	0.00	0.00	0.00	0.00	0.00	0.00
TR120646|c0_g1_i1	1.00	0.00	0.00	0.00	3.00	0.00	0.00	0.00	0.00	1.00	0.00
TR66833|c1_g1_i1	2.00	2.00	1.00	0.00	0.00	3.00	5.00	0.00	1.00	3.00	4.00
TR34752|c2_g2_i2	17.83	30.00	9.80	49.00	7.00	57.00	23.00	19.00	17.95	4.00	21.00
TR119605|c0_g1_i1	0.00	0.00	2.00	0.00	0.00	1.00	0.00	0.00	1.00	0.00	1.00
TR99160|c0_g1_i1	1.00	0.00	0.00	0.00	0.00	0.00	1.00	0.00	1.00	0.00	0.00
TR37108|c4_g1_i1	15.31	0.00	31.16	15.81	5.89	42.22	58.50	73.15	21.25	15.67	5.73
TR114808|c2_g1_i1	0.00	0.00	1.60	0.00	49.91	0.00	0.00	0.00	0.00	36.14	44.88
TR88470|c0_g1_i1	0.00	0.00	0.00	3.00	2.00	0.00	0.00	2.00	1.00	6.00	1.00
TR64847|c0_g1_i1	1.00	0.00	0.00	4.00	0.00	0.00	0.00	0.00	0.00	0.00	0.00
TR23855|c1_g1_i2	1.21	0.00	4.76	4.15	0.00	8.75	23.06	7.14	4.78	0.00	0.00
TR18379|c0_g1_i1	0.00	1.00	1.00	0.00	0.00	0.00	0.00	0.00	0.00	1.00	0.00
TR44772|c0_g1_i1	0.00	0.00	0.00	0.00	0.00	0.00	0.00	0.00	1.00	2.00	0.00
TR102220|c1_g5_i3	1627.24	683.57	959.09	697.08	1422.51	2458.17	1461.62	1922.18	2135.28	728.22	977.74
TR80527|c0_g1_i1	0.00	1.00	0.00	0.00	0.00	0.00	0.00	0.00	0.00	0.00	0.00
TR107245|c0_g1_i1	0.00	0.00	0.00	0.00	2.00	0.00	0.00	0.00	0.00	0.00	0.00
TR38346|c0_g1_i1	0.00	0.00	6.00	4.00	0.00	0.00	0.00	0.00	0.00	0.00	0.00
TR4740|c0_g3_i2	23.00	34.00	23.00	14.00	43.48	45.00	83.27	59.94	59.50	55.00	8.00
TR102025|c0_g2_i1	0.00	0.00	0.00	1.00	0.00	0.00	0.00	0.00	0.00	0.00	0.00
TR37340|c0_g1_i1	0.00	0.00	1.00	3.00	0.00	0.00	0.00	0.00	0.00	0.00	0.00
TR171083|c0_g1_i2	23.43	21.00	35.20	16.00	72.19	139.99	258.43	320.00	409.25	159.00	47.05
TR37091|c2_g1_i7	26.62	0.00	0.00	0.00	0.00	9.24	0.00	15.72	4.47	0.00	0.00
TR115027|c0_g1_i1	0.00	1.50	2.00	9.42	0.50	8.00	5.00	3.00	1.50	2.00	1.00
TR67450|c0_g1_i1	0.00	1.00	4.00	5.00	1.00	2.00	3.00	0.00	1.00	0.00	0.00
TR43592|c0_g1_i1	1.00	0.00	1.00	0.00	0.00	0.00	0.00	0.00	0.00	2.00	0.00
TR21628|c0_g1_i1	0.00	0.00	1.00	0.00	0.00	0.00	0.00	0.00	1.00	0.00	0.00
TR147338|c2_g1_i12	1.20	1.23	0.00	0.00	2.80	1.40	1.64	4.65	2.82	0.00	2.10
TR53168|c0_g2_i1	2.00	3.00	0.00	0.00	0.00	0.00	2.00	0.00	1.00	0.00	0.00
TR131726|c0_g1_i1	0.00	0.00	3.00	2.00	0.00	3.00	0.00	0.00	2.00	5.00	0.00
TR124319|c1_g3_i1	7.00	8.28	3.00	1.00	14.00	0.00	3.00	6.00	6.00	3.00	4.00
TR88466|c0_g1_i1	0.00	0.00	0.00	0.00	0.00	0.00	0.00	0.00	1.00	2.00	1.00
TR5011|c0_g1_i1	4.00	5.00	0.00	11.00	0.00	0.00	6.00	1.00	4.00	0.00	3.00
TR49685|c0_g1_i1	0.00	1.00	0.00	0.00	0.00	0.00	0.00	3.00	0.00	1.00	0.00
TR76736|c1_g1_i4	0.00	0.00	11.00	4.17	26.00	92.49	0.00	0.00	31.42	3.00	0.00
TR159857|c0_g1_i1	1.00	0.00	0.00	0.00	0.00	0.00	0.00	0.00	0.00	0.00	1.00
TR11710|c0_g2_i7	2.53	0.00	13.08	0.00	9.47	28.80	0.00	51.55	46.12	33.22	35.06
TR165932|c0_g1_i1	1.00	0.00	3.00	4.00	6.00	1.00	0.00	0.00	3.00	5.00	2.00
TR21958|c1_g1_i1	0.00	0.00	0.00	0.00	0.00	0.00	2.00	0.00	1.00	0.00	0.00
TR158758|c1_g1_i1	0.00	0.00	0.00	0.00	0.00	0.00	0.00	0.00	0.00	0.00	0.00
TR106653|c0_g1_i3	2.00	0.00	0.00	4.93	2.00	0.00	0.00	0.00	3.00	2.00	1.00
TR34606|c0_g1_i1	0.00	0.00	1.00	0.00	0.00	0.00	0.00	0.00	0.00	3.00	0.00
TR25661|c0_g1_i1	0.00	0.00	0.00	1.00	4.00	0.00	0.00	4.00	0.00	0.00	0.00
TR166045|c0_g1_i1	0.00	1.00	0.00	0.00	0.00	0.00	0.00	0.00	0.00	0.00	0.00
TR72463|c1_g1_i1	1.00	0.00	0.00	0.00	0.00	0.00	0.00	0.00	0.00	2.00	0.00
TR164544|c0_g1_i2	10.39	51.00	18.32	0.00	1.72	7.65	11.00	2.20	19.88	14.85	10.00
TR117919|c1_g7_i2	1.00	4.00	0.00	0.00	0.00	1.00	0.00	0.00	1.00	0.00	4.00
TR54827|c0_g2_i1	6.00	2.46	0.00	0.00	3.63	3.00	3.00	3.00	1.00	3.00	0.00
TR50184|c0_g1_i1	0.00	0.00	0.00	0.00	0.00	0.00	0.00	1.00	0.00	3.00	0.00
TR62491|c8_g1_i4	5.35	3.77	13.76	2.31	22.67	0.00	13.00	14.80	0.00	0.00	0.00
TR7146|c0_g2_i7	0.00	1.82	0.00	0.00	0.00	0.00	5.85	0.00	0.00	0.00	6.02
TR146535|c0_g1_i1	1.00	1.00	0.00	0.00	0.00	0.00	0.00	0.00	0.00	0.00	0.00
TR170148|c0_g1_i1	0.00	1.00	0.00	1.00	0.00	0.00	0.00	0.00	1.00	2.00	3.00
TR90880|c1_g2_i1	0.00	0.00	0.00	0.00	0.00	0.00	1.27	0.00	0.00	0.00	0.00
TR18625|c0_g2_i1	0.19	3.15	0.00	0.00	0.00	0.00	0.00	0.00	0.00	0.00	0.00
TR79240|c0_g1_i1	0.00	0.00	1.00	2.00	0.00	0.00	2.00	0.00	1.00	0.00	1.00
TR57327|c0_g2_i2	2.10	0.00	0.00	16.39	131.63	0.00	87.69	66.02	140.06	0.00	1.38
TR88239|c0_g1_i1	2.00	1.00	0.00	0.00	1.00	1.00	0.00	0.00	0.00	0.00	1.00
TR23526|c2_g1_i7	1.37	5.54	2.23	4.43	12.43	46.39	43.69	97.36	29.31	22.49	11.24
TR17606|c0_g3_i1	0.00	0.66	2.00	6.00	4.00	0.00	1.00	0.00	1.00	0.00	1.00
TR147538|c0_g1_i1	0.00	3.00	0.00	0.00	0.00	3.11	0.00	0.00	2.24	10.00	0.00
TR100067|c0_g2_i1	0.00	0.00	0.00	0.00	0.00	0.00	0.00	1.00	0.00	0.00	0.00
TR112637|c2_g1_i1	0.00	0.00	0.00	0.00	0.00	0.00	1.00	0.00	0.00	1.00	1.00
TR7331|c0_g1_i1	0.00	1.00	0.00	0.00	0.00	2.00	0.00	0.00	0.00	0.00	0.00
TR72683|c2_g2_i4	5.08	27.67	0.00	31.77	26.16	30.18	0.00	0.00	27.99	17.41	0.00
TR115029|c6_g1_i3	0.99	0.00	0.00	2.36	0.00	0.00	0.00	0.00	5.19	0.00	0.00
TR64160|c0_g2_i1	0.00	0.00	0.00	1.00	0.00	1.00	1.00	0.00	0.00	2.00	0.00
TR27781|c2_g1_i1	4.00	10.00	0.00	0.00	1.00	0.00	1.00	0.00	0.00	0.00	2.00
TR49985|c2_g1_i1	0.00	0.00	0.00	8.00	0.00	4.44	0.00	0.00	1.00	0.00	0.00
TR32889|c0_g1_i1	0.00	0.00	0.00	1.00	0.00	0.00	1.00	0.00	0.00	0.00	1.00
TR168868|c0_g1_i1	0.00	1.00	0.00	1.00	0.00	0.00	0.00	0.00	1.00	0.00	0.00
TR108771|c0_g2_i1	0.00	0.00	1.00	3.00	0.00	0.00	0.00	0.00	0.00	0.00	0.00
TR131093|c1_g1_i1	1.00	0.00	0.00	0.00	0.00	0.00	1.00	0.00	0.00	1.00	0.00
TR39943|c3_g4_i11	0.00	0.00	0.00	0.00	0.00	1.76	0.00	0.00	3.63	0.00	0.00
TR55334|c0_g1_i1	1.00	0.00	2.00	0.00	0.00	1.00	0.00	0.00	0.00	0.00	0.00
TR74379|c0_g1_i1	0.00	0.00	0.00	2.00	0.00	2.00	0.00	0.00	0.00	0.00	0.00
TR163438|c0_g1_i1	0.00	0.00	0.00	0.00	0.00	0.00	0.00	1.00	0.00	0.00	0.00
TR21967|c0_g1_i1	2.00	0.00	3.00	1.00	1.00	0.00	0.00	0.00	3.00	1.00	0.00
TR159972|c0_g1_i1	0.00	0.00	0.00	0.00	0.00	0.00	0.00	0.00	0.00	2.00	0.00
TR167926|c0_g1_i1	0.00	0.00	0.00	0.00	0.00	0.00	2.00	0.00	0.00	0.00	0.00
TR37392|c1_g3_i2	574.44	458.63	391.90	187.29	237.97	265.73	482.74	402.84	832.54	371.35	386.80
TR121130|c0_g1_i2	5.00	8.00	8.97	9.00	4.87	12.64	44.23	32.36	13.30	19.85	0.00
TR91939|c1_g1_i1	0.00	0.00	2.00	2.00	0.00	2.00	0.00	1.00	0.00	3.00	1.00
TR134336|c0_g2_i1	0.00	1.00	1.00	0.00	0.00	2.00	0.00	0.00	0.00	0.00	0.00
TR105366|c0_g1_i1	2.00	2.00	3.00	2.00	1.00	1.00	0.00	0.00	0.00	4.00	3.00
TR7847|c0_g1_i1	1.00	0.00	0.00	0.00	1.00	0.00	0.00	0.00	0.00	0.00	0.00
TR131674|c3_g4_i2	0.00	0.31	47.03	0.00	148.41	194.50	399.77	407.73	93.88	0.00	279.19
TR161883|c0_g1_i1	0.00	0.00	0.00	0.00	0.00	1.00	2.00	1.00	1.00	0.00	0.00
TR151896|c0_g1_i1	2.00	0.00	1.00	0.00	0.00	0.00	0.00	0.00	0.00	0.00	0.00
TR70332|c0_g1_i3	1.00	3.05	0.00	0.00	4.48	0.00	0.00	0.00	8.38	0.00	4.92
TR20982|c1_g1_i1	0.00	0.00	1.00	0.00	0.00	0.00	0.00	0.00	0.00	0.00	0.00
TR95283|c2_g1_i1	0.00	0.00	3.00	0.00	0.00	2.00	0.00	0.00	1.00	0.00	0.00
TR16345|c1_g1_i1	0.00	0.00	0.00	1.00	0.00	0.00	1.00	0.00	0.00	0.00	1.00
TR9334|c0_g1_i1	1.00	0.00	0.00	0.00	2.00	1.00	0.00	0.00	0.00	0.00	3.00
TR89404|c0_g1_i1	1.00	0.00	0.00	0.00	0.00	0.00	0.00	0.00	0.00	0.00	0.00
TR155699|c0_g1_i1	0.00	1.00	0.00	0.00	0.00	0.00	0.00	0.00	0.00	0.00	0.00
TR153830|c0_g1_i4	0.00	0.00	44.26	38.72	9.79	7.54	3.29	38.93	55.72	11.08	3.69
TR126541|c0_g2_i13	0.00	2.37	0.00	0.00	0.00	1.00	0.00	0.00	0.00	0.00	0.01
TR130278|c0_g1_i1	0.00	0.00	0.00	0.00	0.00	0.00	0.00	0.00	1.00	2.00	1.00
TR38411|c0_g1_i1	0.00	0.00	0.00	0.00	0.00	1.00	0.00	0.00	1.00	0.00	0.00
TR141073|c0_g1_i1	5.00	0.00	1.00	3.00	0.00	0.00	1.00	0.00	0.00	0.00	0.00
TR136825|c1_g3_i1	10.00	10.00	48.00	4.00	6.00	9.00	0.00	1.00	25.95	16.00	7.00
TR61763|c0_g1_i1	0.00	0.00	1.00	0.00	0.00	0.00	0.00	0.00	0.00	0.00	0.00
TR82459|c1_g1_i1	0.00	0.00	0.00	0.00	0.00	2.00	0.00	1.00	0.00	0.00	0.00
TR97341|c2_g2_i5	0.00	4.86	0.00	1.48	0.00	0.00	0.02	0.00	1.12	0.00	3.33
TR86629|c0_g1_i1	0.00	0.00	0.00	0.00	0.00	0.00	0.00	0.00	0.00	0.00	0.00
TR71560|c0_g2_i1	0.00	0.00	0.00	1.00	0.00	0.00	0.00	1.00	0.00	0.00	0.00
TR129491|c0_g1_i1	0.00	27.14	0.00	0.00	43.55	13.47	7.55	0.00	0.00	14.00	9.49
TR100734|c0_g1_i1	0.00	0.00	14.00	20.22	0.00	16.87	0.00	17.35	0.00	0.00	0.00
TR10010|c0_g1_i1	0.00	0.00	0.00	2.00	1.00	0.00	0.00	0.00	0.00	0.00	0.00
TR75123|c0_g1_i1	0.00	1.00	0.00	0.00	1.00	0.00	0.00	0.00	0.00	1.00	0.00
TR102658|c1_g1_i1	29.00	44.00	26.79	41.87	43.72	130.92	136.08	62.75	83.77	86.83	71.50
TR86279|c1_g1_i2	0.00	0.00	0.00	0.00	2.00	0.00	0.00	0.00	0.00	0.00	0.00
TR33701|c0_g1_i1	0.00	0.00	0.00	0.00	0.00	2.00	0.00	0.00	0.00	0.00	0.00
TR136290|c0_g1_i1	0.00	0.00	0.00	0.00	5.00	0.00	0.00	0.00	0.00	0.00	0.00
TR134044|c5_g2_i1	2.00	3.00	1.00	3.00	2.00	1.00	0.00	0.00	0.00	1.00	5.00
TR169891|c1_g3_i1	0.00	2.00	0.00	0.00	0.00	0.00	0.00	1.00	2.37	1.00	0.00
TR126667|c0_g1_i3	0.00	0.00	5.14	0.00	1.68	0.00	3.57	8.01	0.00	0.00	0.00
TR23298|c4_g1_i1	3.00	5.00	7.00	12.00	6.00	10.00	15.00	8.00	5.00	6.00	1.00
TR132680|c0_g1_i1	5.00	3.00	2.00	8.00	2.00	1.00	0.00	0.00	2.00	11.00	2.00
TR115887|c0_g1_i1	0.00	0.00	1.00	0.00	0.00	0.00	0.00	0.00	0.00	0.00	0.00
TR55486|c1_g2_i1	0.00	0.00	0.00	0.00	0.00	0.00	0.00	6.00	0.00	0.00	0.00
TR114197|c0_g2_i7	0.00	1.00	0.00	0.00	0.00	0.00	0.00	0.00	0.00	0.00	0.00
TR116958|c0_g1_i1	0.00	0.00	2.00	1.00	0.00	1.00	0.00	0.00	0.00	0.00	0.00
TR104682|c0_g1_i1	0.00	0.00	1.00	1.00	1.00	0.00	0.00	0.00	0.00	3.00	0.00
TR94191|c3_g1_i4	14.00	0.00	0.00	0.00	0.00	0.00	1.00	0.00	0.00	0.00	0.00
TR75343|c1_g1_i6	228.28	342.44	131.77	135.19	51.74	494.19	716.57	802.05	275.98	662.79	308.40
TR4188|c1_g1_i1	1.00	1.00	0.00	1.00	0.00	2.00	0.00	0.00	0.00	2.00	5.00
TR107835|c1_g1_i7	0.00	0.00	0.00	0.00	0.00	0.00	0.00	0.00	0.00	0.00	1.00
TR16394|c0_g1_i1	0.00	0.00	1.00	0.00	0.00	0.00	0.00	0.00	0.00	0.00	0.00
TR168948|c3_g1_i2	0.00	0.00	1.15	0.00	16.00	0.00	0.00	2.80	0.47	0.00	0.00
TR159466|c2_g1_i1	4.00	4.00	3.00	0.00	1.00	0.00	0.00	0.00	0.00	0.00	1.00
TR69660|c0_g1_i1	2.00	9.00	2.00	0.00	4.00	1.00	0.00	4.00	0.00	1.00	3.00
TR78531|c0_g1_i1	3.00	1.00	3.00	4.00	1.00	1.00	1.00	0.00	1.00	0.00	1.00
TR105489|c5_g1_i1	0.00	1.00	1.00	1.00	0.00	0.00	0.00	1.00	0.00	0.00	0.00
TR9171|c1_g2_i2	5.19	3.56	0.00	2.00	1.04	0.00	2.38	15.80	2.71	3.91	0.00
TR5731|c3_g1_i1	29.00	7.00	13.00	0.00	11.00	9.00	9.00	10.00	14.00	19.00	4.00
TR161490|c1_g1_i1	6.00	1.00	14.00	7.00	6.00	7.00	1.00	4.00	3.00	5.00	18.00
TR107398|c0_g1_i1	4.00	0.00	0.00	0.00	0.00	1.00	0.00	0.00	0.00	0.00	0.00
TR69565|c0_g1_i1	0.00	0.00	0.00	0.00	0.00	0.00	0.00	1.00	0.00	0.00	0.00
TR154739|c0_g1_i1	2.00	1.00	1.00	1.00	3.00	0.00	0.00	0.00	0.00	0.00	0.00
TR78275|c0_g1_i1	0.00	0.00	0.00	2.00	0.00	0.00	0.00	0.00	0.00	0.00	0.00
TR162738|c2_g1_i1	0.00	0.00	0.00	0.00	0.00	0.00	0.00	1.00	0.00	0.00	2.00
TR170911|c1_g2_i5	0.00	1.11	0.00	0.00	20.51	1.46	0.00	0.00	6.21	0.00	0.00
TR159795|c0_g1_i1	0.00	0.00	1.00	0.00	0.00	0.00	0.00	0.00	0.00	0.00	0.00
TR130411|c0_g2_i1	0.00	0.00	0.00	0.00	2.00	0.00	0.00	0.00	0.00	0.00	0.00
TR3567|c0_g1_i1	0.00	0.00	0.00	0.00	0.00	2.00	0.00	0.00	2.00	0.00	0.00
TR171626|c0_g2_i1	0.00	0.00	0.00	8.00	0.00	0.00	0.00	1.00	0.00	0.00	2.00
TR105422|c0_g1_i1	0.00	2.00	0.00	0.00	0.00	1.00	0.00	0.00	0.00	0.00	0.00
TR33931|c0_g1_i1	0.00	0.00	1.00	0.00	0.00	0.00	0.00	0.00	0.00	2.00	0.00
TR48486|c0_g1_i1	1.00	0.00	0.00	0.00	2.00	0.00	0.00	0.00	0.00	4.00	1.00
TR76505|c2_g4_i1	0.00	0.00	0.00	0.00	1.00	0.00	0.00	0.00	0.00	0.00	0.00
TR116964|c0_g1_i1	0.00	0.00	0.00	0.00	0.00	0.00	0.00	0.00	0.00	0.00	1.00
TR112778|c1_g1_i4	15.37	13.25	11.76	0.00	13.46	36.93	26.88	1.09	6.86	16.75	15.39
TR34314|c3_g1_i3	63.73	23.94	21.09	20.00	37.95	20.69	14.37	43.00	28.34	68.28	10.43
TR59957|c0_g1_i1	0.00	0.00	0.00	2.00	0.00	0.00	0.00	0.00	0.00	0.00	0.00
TR151074|c0_g1_i2	0.00	0.00	2.00	1.00	4.00	1.42	3.01	6.00	4.00	2.00	1.00
TR82749|c0_g1_i1	0.00	0.00	0.00	1.00	0.00	0.00	0.00	0.00	0.00	0.00	2.00
TR123447|c0_g1_i1	0.00	0.00	0.00	0.00	0.00	0.00	0.00	0.00	0.00	0.00	1.00
TR136030|c4_g1_i7	0.00	0.00	6.53	0.00	0.00	0.00	0.00	0.00	0.00	0.00	2.12
TR157337|c0_g2_i1	0.00	0.00	0.00	0.00	0.00	0.00	0.00	0.00	0.00	1.00	0.00
TR171854|c2_g3_i1	61.17	1907.99	112.46	0.00	2.00	1.00	0.00	688.37	2.00	1.00	1.29
TR168855|c0_g1_i2	0.00	3.00	3.00	0.00	1.00	2.00	1.00	0.00	0.00	0.00	0.00
TR150169|c0_g1_i1	1.00	1.00	1.00	0.00	0.00	0.00	0.00	0.00	0.00	2.00	0.00
TR32479|c1_g1_i1	12207.19	4724.00	12771.97	7239.63	7953.08	8507.63	10123.56	3082.90	5383.39	5672.98	7276.89
TR41623|c0_g2_i2	0.00	0.00	0.00	6.20	0.00	2.06	0.00	0.00	0.00	0.00	2.31
TR82567|c0_g1_i1	0.00	0.00	0.00	0.00	1.00	0.00	0.00	2.00	0.00	0.00	1.00
TR3412|c0_g1_i1	2.00	4.00	1.00	8.00	2.00	0.00	0.00	0.00	3.00	10.00	3.00
TR71440|c0_g1_i1	0.00	0.00	0.00	0.00	0.00	3.00	0.00	5.00	0.00	0.00	2.00
TR11214|c3_g2_i6	0.00	0.00	4.00	0.00	0.00	0.00	0.00	0.00	0.00	0.00	1.00
TR44005|c2_g1_i6	0.00	0.00	14.86	0.00	0.00	0.00	0.00	0.00	0.00	0.00	0.00
TR43353|c0_g1_i1	2.00	1.00	2.00	0.00	0.00	1.00	2.00	0.00	0.00	0.00	0.00
TR33987|c2_g1_i10	37.09	0.00	17.00	8.09	0.00	14.05	7.51	37.30	25.20	0.00	0.00
TR39210|c2_g1_i6	1.00	0.00	0.00	0.00	0.00	0.00	2.70	0.00	0.00	0.00	2.86
TR29288|c0_g1_i1	1.00	0.00	2.00	6.00	0.00	1.00	1.00	0.00	2.00	4.00	2.00
TR26134|c0_g1_i1	0.00	0.00	0.00	0.00	1.00	0.00	2.00	0.00	2.00	1.00	0.00
TR151305|c0_g1_i1	0.00	3.00	1.00	0.00	0.00	0.00	0.00	2.00	0.00	2.00	0.00
TR149023|c1_g2_i3	279.40	519.62	256.59	474.83	171.26	803.39	407.29	878.29	328.84	218.22	243.26
TR152104|c0_g1_i2	0.00	1.00	0.00	1.00	0.00	0.00	2.00	0.00	0.00	0.00	0.00
TR73222|c1_g1_i1	0.00	0.00	0.00	1.00	4.00	0.00	0.00	0.00	0.00	0.00	0.00
TR135353|c1_g1_i1	0.00	1.00	1.00	0.00	1.00	0.00	0.00	1.00	0.00	3.00	0.00
TR31990|c0_g1_i1	0.00	0.00	0.00	1.00	0.00	0.00	0.00	0.00	0.00	2.00	0.00
TR14103|c0_g1_i9	1.00	1.27	1.08	5.65	3.13	2.89	3.04	1.26	0.00	0.00	0.00
TR84858|c0_g2_i1	0.00	0.00	0.50	0.00	0.00	0.00	0.00	0.00	1.00	0.00	0.00
TR19957|c0_g1_i1	0.00	0.00	0.00	0.00	0.00	0.00	0.00	0.00	0.00	0.00	11.00
TR21014|c4_g1_i1	0.00	0.00	0.00	2.00	0.00	2.00	0.00	0.00	2.00	0.00	1.00
TR74081|c0_g1_i1	0.00	2.00	1.00	1.00	1.00	0.00	0.00	0.00	0.00	1.00	1.00
TR150531|c1_g1_i1	1.00	1.00	0.00	0.00	1.00	1.00	0.00	1.00	1.00	0.00	0.00
TR159330|c0_g1_i1	0.00	0.00	0.00	0.00	0.00	2.00	2.00	0.00	0.00	0.00	0.00
TR154936|c0_g1_i1	0.00	1.00	0.00	0.00	0.00	0.00	0.00	0.00	0.00	0.00	0.00
TR107400|c1_g1_i1	0.00	1.00	2.00	0.00	0.00	1.93	0.00	0.00	0.00	0.00	0.00
TR25024|c1_g1_i1	0.00	1.00	0.00	2.00	0.00	0.00	0.00	0.00	0.00	1.00	1.00
TR22643|c0_g1_i1	1.00	0.00	0.00	3.00	0.00	1.00	0.00	1.00	0.00	0.00	0.00
TR50224|c1_g1_i1	2.00	5.00	0.00	2.00	1.00	0.00	0.00	0.00	0.00	0.00	0.00
TR157944|c1_g1_i9	0.00	0.00	4.98	0.00	1.30	0.00	0.00	0.00	15.70	2.14	0.00
TR57065|c0_g1_i1	2.00	2.00	0.00	5.00	1.00	0.00	2.00	3.00	0.00	0.00	2.00
TR28238|c2_g1_i5	6.22	247.81	5.45	0.00	29.07	0.00	0.00	11.12	4.32	0.00	0.00
TR67687|c1_g1_i9	0.00	0.00	0.00	0.00	0.00	0.00	0.00	0.00	0.00	0.00	0.00
TR146231|c0_g1_i1	3.00	0.00	0.00	0.00	0.00	0.00	0.00	0.00	0.00	0.00	0.00
TR147921|c0_g1_i1	0.00	0.00	0.32	5.73	0.00	0.00	0.00	0.00	0.09	0.00	0.00
TR26473|c0_g1_i12	0.00	0.00	0.00	7.22	62.97	0.00	0.00	0.00	3.86	10.73	0.00
TR10526|c1_g1_i7	0.00	0.00	0.00	0.00	0.00	0.00	59.35	0.00	0.00	11.50	0.00
TR20674|c0_g2_i1	0.00	0.00	0.00	0.00	0.00	0.00	0.00	0.00	0.00	0.00	0.00
TR46803|c2_g1_i6	4.55	0.00	0.00	0.00	0.00	0.00	0.00	1.90	0.00	0.00	0.00
TR134074|c2_g1_i8	2.46	5.09	0.00	1.53	0.00	0.00	0.00	0.00	0.00	1.86	0.00
TR124140|c1_g1_i1	1.00	0.00	0.00	0.00	0.00	0.00	0.00	0.00	0.00	0.00	0.00
TR162711|c0_g1_i1	0.00	0.00	1.00	1.00	0.00	0.00	0.00	0.00	0.00	0.00	0.00
TR137291|c4_g1_i1	1.00	1.00	0.00	0.00	3.00	0.00	1.00	0.00	0.00	0.00	0.00
TR139526|c0_g1_i1	0.00	0.00	0.00	0.00	0.00	2.00	0.00	0.00	5.00	0.00	2.00
TR50760|c1_g1_i3	0.00	0.00	4.61	0.00	0.00	1.19	0.00	0.00	1.09	0.00	7.61
TR142671|c0_g1_i1	3.00	1.00	0.00	0.00	5.00	2.00	1.00	2.00	0.00	0.00	3.00
TR56358|c1_g1_i1	2.00	1.00	0.00	0.00	2.00	1.00	0.00	0.00	1.00	0.00	0.00
TR165465|c0_g2_i22	0.00	3.22	0.00	2.76	0.00	0.00	0.00	0.00	0.00	0.00	0.00
TR59444|c4_g1_i3	0.00	19.39	24.45	70.32	4.03	5.50	0.00	1.47	4.01	3.66	16.66
TR117480|c0_g1_i1	2.00	0.00	0.00	0.00	1.00	0.00	0.00	0.00	0.00	0.00	0.00
TR26059|c0_g1_i1	0.00	0.00	0.00	0.00	0.00	0.00	0.00	1.00	1.00	0.00	0.00
TR29427|c4_g1_i2	0.00	0.00	0.00	0.00	0.00	0.00	0.00	0.00	0.00	0.00	0.00
TR89692|c0_g1_i1	0.00	0.00	0.00	0.00	0.00	0.00	0.00	1.00	0.00	0.00	1.00
TR168426|c1_g1_i1	2.00	12.00	0.00	1.00	0.00	0.00	0.00	10.00	0.00	0.00	0.00
TR98515|c0_g1_i1	21.00	6.00	16.00	20.00	24.00	7.00	12.00	11.00	8.00	10.00	11.00
TR71079|c0_g1_i1	0.00	0.00	0.00	0.00	0.00	0.00	2.00	0.00	0.00	0.00	0.00
TR134027|c0_g1_i1	0.00	1.00	0.00	1.00	0.00	0.00	1.00	0.00	1.00	0.00	1.00
TR96009|c0_g1_i1	0.00	0.00	0.00	0.00	1.00	0.00	0.00	1.00	0.00	0.00	0.00
TR142108|c0_g1_i1	0.00	0.00	0.00	2.00	7.00	0.00	0.00	0.00	0.00	2.00	0.00
TR1021|c0_g1_i1	0.00	17.49	43.94	30.57	0.00	13.66	15.65	15.42	27.42	0.00	3.61
TR166211|c0_g1_i1	0.00	0.00	0.00	1.00	1.00	0.00	0.00	0.00	1.00	2.00	0.00
TR95269|c1_g1_i1	0.00	0.00	0.00	2.00	0.00	0.00	1.00	0.00	0.00	0.00	0.00
TR125077|c1_g1_i6	6.00	4.31	5.00	10.00	4.00	1.00	3.09	0.00	0.00	4.59	0.00
TR159349|c0_g1_i2	0.00	1.00	0.00	1.00	0.00	0.00	0.00	2.85	3.00	0.57	0.00
TR79616|c0_g1_i1	2.00	0.00	5.00	1.00	1.00	0.00	0.00	0.00	0.00	0.00	0.00
TR67258|c0_g1_i1	0.00	1.00	0.00	0.00	1.00	2.00	0.00	0.00	0.00	1.00	0.00
TR37400|c1_g1_i3	0.00	0.00	0.00	0.00	0.00	0.00	0.00	0.00	0.00	0.00	0.00
TR28685|c1_g1_i1	28.56	110.29	50.18	54.91	94.38	134.71	172.99	146.27	109.90	129.44	83.45
TR9679|c5_g3_i8	0.00	0.00	0.00	0.00	0.00	2.06	0.00	0.00	0.00	0.00	0.00
TR162658|c0_g1_i1	0.00	0.00	0.00	0.00	0.00	2.00	0.00	0.00	1.00	1.00	0.00
TR38227|c0_g1_i1	0.00	1.00	0.00	3.00	0.00	0.00	2.00	0.00	0.00	0.00	0.00
TR35215|c0_g1_i1	2.00	0.00	0.00	0.00	3.00	2.00	1.00	1.00	4.00	4.00	0.00
TR68988|c0_g2_i1	0.00	1.00	0.00	0.00	0.00	2.00	0.00	0.00	0.00	0.00	0.00
TR114497|c1_g1_i1	1.00	1.00	0.00	2.00	1.00	0.00	0.00	0.00	0.00	0.00	0.00
TR89694|c0_g1_i1	0.00	0.00	0.00	0.00	0.00	0.00	0.00	0.00	0.00	0.00	0.00
TR82097|c0_g1_i1	0.00	0.00	0.00	0.00	0.00	0.00	0.00	0.00	0.00	3.00	1.00
TR33925|c0_g1_i1	0.00	0.00	0.00	2.00	0.00	0.00	0.00	0.00	1.00	7.00	1.00
TR137918|c0_g1_i1	0.00	2.00	0.00	0.00	0.00	2.00	0.00	1.00	0.00	0.00	0.00
TR78318|c1_g1_i1	0.00	1.00	0.00	0.00	0.00	0.00	0.00	0.00	2.00	0.00	1.00
TR48524|c0_g1_i1	1.00	0.00	0.00	0.00	1.00	0.00	0.00	0.00	0.00	0.00	0.00
TR98513|c1_g2_i3	1.64	0.00	0.00	8.56	2.43	0.00	0.00	3.00	0.00	0.00	3.61
TR170715|c1_g1_i1	0.00	2.00	8.00	0.00	0.00	1.00	3.00	3.00	5.00	2.00	0.00
TR35545|c0_g2_i2	0.00	0.00	0.00	0.00	0.00	0.00	0.00	6.64	0.00	0.00	0.00
TR93041|c0_g1_i1	29.00	30.00	60.00	42.00	66.00	77.00	61.00	17.00	56.00	26.00	51.00
TR171216|c0_g1_i1	0.00	0.00	0.00	0.00	1.00	0.00	0.00	0.00	0.00	2.00	0.00
TR10794|c0_g1_i1	0.00	0.00	0.00	0.00	0.00	2.00	0.00	0.00	2.00	4.00	0.00
TR122398|c1_g1_i4	0.00	0.00	0.00	0.00	0.85	0.00	0.00	56.91	0.00	0.00	0.00
TR46218|c0_g1_i2	0.00	19.00	4.00	16.83	0.00	3.65	0.00	0.00	0.00	2.40	0.00
TR22966|c1_g1_i1	0.00	0.00	1.00	2.00	0.00	0.00	0.00	0.00	0.00	0.00	8.00
TR36333|c0_g3_i6	8.35	8.80	1.85	4.91	4.00	26.31	12.13	13.14	13.36	0.00	9.88
TR116895|c14_g3_i4	1.00	1.00	3.07	2.37	7.15	2.04	3.00	2.50	0.00	0.00	0.00
TR53307|c1_g1_i1	2.00	1.91	0.00	1.00	0.00	0.00	0.00	3.00	0.00	4.00	6.00
TR61695|c0_g1_i1	0.00	2.00	0.00	2.00	1.00	0.00	0.00	1.00	0.00	0.00	1.00
TR31294|c3_g4_i1	3770.73	3117.42	2298.92	3403.14	2389.74	2344.88	1548.89	2043.44	1688.38	1075.58	2403.86
TR131640|c1_g1_i14	0.00	0.00	0.00	0.00	2.29	8.94	0.00	0.00	0.00	0.00	0.00
TR60069|c0_g1_i1	2.00	4.00	7.00	1.00	2.00	0.00	4.00	3.00	0.00	4.00	1.00
TR123597|c1_g1_i1	0.00	2.00	0.00	0.00	0.00	0.00	0.00	0.00	0.00	0.00	1.00
TR112375|c0_g1_i1	0.00	0.00	0.00	1.00	1.00	0.00	0.00	0.00	0.00	1.00	0.00
TR605|c0_g3_i1	0.00	2.00	1.00	0.00	0.00	0.00	0.00	0.00	1.00	0.00	0.00
TR163968|c4_g2_i3	6.00	0.00	8.00	3.00	8.00	5.00	2.00	0.00	0.00	6.00	4.00
TR156805|c1_g1_i1	0.16	1.00	0.00	0.00	0.00	0.00	0.00	0.00	0.00	0.00	0.00
TR154286|c0_g1_i4	92.12	34.59	128.32	66.53	73.75	43.84	56.08	80.00	77.70	93.47	20.14
TR53397|c1_g2_i5	14.23	0.00	0.00	7.66	0.00	0.00	0.00	1.62	0.00	1.46	0.00
TR79099|c0_g4_i1	2.08	2.30	23.92	0.00	18.01	7.00	0.00	1.21	7.91	7.00	9.00
TR57269|c0_g1_i1	1.00	1.00	1.00	1.00	0.00	0.00	0.00	0.00	1.00	4.00	0.00
TR4570|c1_g1_i1	0.00	0.00	0.00	0.00	0.00	0.00	0.00	0.00	2.00	0.00	0.00
TR146647|c1_g1_i1	0.00	1.00	0.00	0.00	0.00	2.00	0.00	0.00	2.00	0.00	0.00
TR28983|c0_g1_i1	0.00	0.00	0.00	2.00	3.00	0.00	1.00	0.00	1.00	4.00	1.00
TR171276|c0_g1_i1	9.00	0.00	4.00	1.00	1.00	0.00	0.00	0.00	1.00	6.00	0.00
TR36465|c0_g1_i1	14.00	6.00	10.00	6.00	16.00	2.00	8.00	5.00	3.00	5.00	5.00
TR21957|c1_g1_i1	0.00	0.00	0.00	0.00	0.00	0.00	0.00	3.00	0.00	0.00	1.35
TR143899|c0_g1_i1	0.00	0.00	0.00	0.00	0.00	2.00	0.00	1.00	0.00	0.00	0.00
TR67370|c2_g1_i9	0.00	3.59	0.47	4.55	2.89	0.00	6.09	2.31	3.21	0.00	1.44
TR90041|c0_g1_i1	0.00	0.00	0.00	2.00	0.00	0.00	1.00	1.00	0.00	0.00	0.00
TR45166|c0_g1_i1	1.00	1.00	0.00	0.00	0.00	0.00	0.00	0.00	0.00	3.00	0.00
TR14314|c3_g2_i2	12.98	0.00	0.00	2.00	0.00	1.00	3.00	1.51	2.00	0.00	0.00
TR87262|c0_g1_i2	0.00	0.00	4.00	1.00	0.00	0.00	2.00	2.00	0.00	2.00	0.00
TR39078|c0_g1_i2	0.00	0.00	0.00	0.00	1.00	5.00	1.00	0.00	0.00	0.00	12.85
TR172001|c0_g1_i1	0.00	0.00	0.00	0.00	0.00	0.00	0.00	2.00	0.00	0.00	0.00
TR33279|c0_g1_i3	38.18	7.74	36.93	47.02	41.93	0.00	11.72	12.90	23.17	9.02	37.09
TR49427|c5_g1_i1	0.00	0.00	0.00	0.00	0.00	0.00	0.00	0.00	0.00	0.00	6.91
TR22022|c0_g1_i1	0.00	0.00	0.00	5.00	0.00	0.00	0.00	0.00	0.00	0.00	0.00
TR52755|c6_g1_i3	0.00	0.00	0.00	0.00	0.00	0.00	0.00	0.00	0.00	0.00	0.00
TR2993|c0_g1_i1	0.00	1.00	0.00	0.00	0.00	1.00	0.00	0.00	0.00	0.00	0.00
TR62427|c0_g1_i4	2.00	5.00	3.00	14.86	4.00	0.00	1.00	1.00	0.00	15.00	0.00
TR48697|c0_g1_i1	9.00	1.00	0.00	2.00	1.00	0.00	0.00	3.00	1.00	0.00	2.00
TR75850|c0_g1_i1	0.00	1.00	0.00	0.00	0.00	0.00	0.00	0.00	0.00	0.00	0.00
TR60908|c3_g1_i1	7.55	4.00	1.96	3.35	14.51	0.00	0.00	0.00	0.00	0.00	1.72
TR31935|c0_g1_i1	0.00	1.00	1.00	5.00	1.00	3.00	3.00	0.00	0.00	0.00	0.00
TR59576|c0_g1_i1	0.00	3.00	0.00	2.00	3.00	2.00	7.00	0.00	0.00	2.00	5.00
TR98074|c3_g1_i6	142.89	149.60	210.45	0.00	234.33	181.21	82.02	207.10	96.19	83.58	217.68
TR1534|c0_g3_i1	0.50	0.00	0.00	0.00	0.00	0.00	0.00	1.00	0.00	0.00	0.00
TR33879|c0_g13_i1	66.77	9.02	14.25	23.01	3.45	7.15	4.11	19.75	401.47	6.40	37.55
TR42680|c0_g1_i2	0.00	0.00	0.00	0.00	0.00	0.00	6.41	4.32	2.34	0.00	0.00
TR31097|c3_g3_i2	0.00	0.00	2.19	16.13	4.61	0.00	1.00	15.61	0.00	1.16	0.00
TR117610|c0_g1_i1	0.00	0.00	0.00	0.00	1.00	0.00	4.00	1.00	1.00	1.00	0.00
TR6536|c0_g1_i1	1.00	0.00	0.00	0.00	0.00	0.00	0.00	0.00	0.00	0.00	0.00
TR21015|c0_g1_i1	0.00	0.00	0.00	1.00	0.00	0.00	0.00	2.00	0.00	0.00	0.00
TR91464|c0_g2_i1	0.00	5.00	0.00	1.00	0.00	1.00	0.00	1.00	0.00	0.00	0.00
TR148070|c0_g1_i1	0.00	1.00	0.00	2.00	0.00	1.00	0.00	0.00	0.00	1.00	1.00
TR133197|c0_g1_i9	43.40	5.97	2.91	0.00	0.00	123.84	0.00	51.08	0.00	2.68	4.46
TR166941|c0_g1_i1	4.00	3.00	9.00	1.00	2.00	2.00	1.00	1.00	0.00	8.00	0.00
TR124296|c3_g1_i1	19.00	17.00	19.00	22.00	10.00	28.00	31.00	15.00	40.00	31.00	14.00
TR149264|c3_g1_i2	0.00	2.75	3.66	4.90	0.00	0.00	1.62	0.00	5.86	0.00	12.43
TR168403|c0_g4_i1	0.00	0.00	3.00	0.00	4.42	0.00	0.67	0.67	0.00	0.00	0.00
TR4017|c1_g1_i1	0.00	0.00	0.00	0.00	0.00	0.00	0.00	0.00	0.00	0.00	0.00
TR160827|c0_g1_i1	0.00	0.00	1.00	0.00	0.00	0.00	0.00	0.00	2.00	0.00	0.00
TR122105|c0_g1_i1	1.00	2.00	3.00	3.00	0.00	0.00	0.00	0.00	0.00	0.00	0.00
TR2415|c0_g1_i2	0.00	0.00	6.00	0.00	1.00	0.00	0.00	0.00	0.00	6.00	0.00
TR122867|c0_g1_i1	0.00	0.00	0.00	1.00	0.00	0.00	0.00	0.00	0.00	2.00	1.00
TR110678|c0_g1_i1	1.00	0.00	0.00	0.00	0.00	1.00	1.00	0.00	1.00	0.00	3.00
TR66997|c0_g2_i5	0.00	0.00	0.00	0.00	0.00	0.00	0.00	0.00	0.00	0.00	0.00
TR140375|c4_g1_i1	0.00	0.00	3.78	0.00	0.14	0.00	0.00	0.00	0.00	1.01	1.17
TR82035|c0_g1_i1	0.00	0.00	0.00	0.00	3.00	0.00	0.00	0.00	1.00	0.00	0.00
TR163867|c0_g1_i1	0.00	1.00	0.00	2.00	0.00	0.00	1.00	0.00	1.00	2.00	0.00
TR76841|c1_g1_i1	14.35	6.00	6.07	4.15	0.00	0.00	1.00	2.00	0.00	2.00	3.00
TR73577|c0_g1_i15	0.00	0.00	0.00	0.00	3.58	0.00	0.00	6.66	0.00	0.00	0.00
TR54975|c2_g2_i1	0.00	0.00	0.00	6.99	4.70	0.00	3.17	3.68	2.28	0.00	3.36
TR151546|c5_g6_i7	0.00	0.00	3.00	0.00	0.00	0.00	0.00	0.00	0.00	0.00	0.00
TR19615|c0_g1_i1	1.00	0.00	1.00	1.00	0.00	0.00	0.00	0.00	1.00	0.00	0.00
TR125346|c0_g1_i1	0.00	1.00	0.00	0.00	0.00	0.00	1.00	0.00	0.00	0.00	1.00
TR70478|c0_g1_i1	0.00	3.00	0.00	0.00	0.00	0.00	0.00	0.00	1.00	0.00	0.00
TR112042|c3_g1_i3	0.00	0.00	0.00	51.60	209.49	0.00	154.64	176.45	220.86	0.00	69.06
TR165597|c0_g1_i1	0.00	0.00	0.00	1.00	0.00	0.00	0.00	0.00	1.00	2.00	0.00
TR117573|c1_g1_i1	3.00	1.00	2.00	3.00	0.00	0.00	0.00	0.00	1.00	8.00	0.00
TR154512|c0_g1_i1	0.00	0.00	1.00	1.00	0.00	0.00	1.00	0.00	0.00	0.00	0.00
TR161726|c1_g1_i8	0.00	0.00	0.00	0.00	0.00	0.00	0.00	0.00	0.00	0.00	0.00
TR171600|c6_g3_i3	126.82	4.00	0.00	267.07	0.00	33.91	12.90	29.00	90.18	78.56	2.00
TR94618|c0_g1_i1	1.00	2.00	0.00	4.00	0.00	0.00	0.00	2.00	3.00	4.00	0.00
TR48915|c0_g1_i1	1.00	0.00	0.00	0.00	0.00	0.00	0.00	0.50	1.25	0.00	0.50
TR36362|c0_g1_i4	0.00	1.24	3.26	1.10	0.00	1.76	0.00	0.00	3.61	8.68	1.42
TR131425|c0_g2_i6	19.00	32.56	0.00	22.37	5.45	10.16	27.65	3.97	0.00	13.57	14.99
TR84735|c0_g2_i1	1.00	0.00	0.00	0.00	0.00	0.00	0.00	0.00	0.00	0.00	0.00
TR21493|c0_g3_i5	24.92	0.00	3.01	5.09	0.00	3.70	0.00	4.20	0.00	0.00	0.00
TR64754|c2_g1_i5	1.00	0.00	4.12	1.00	4.00	0.00	2.00	2.00	2.44	3.00	0.00
TR90911|c0_g1_i2	5.93	0.00	5.03	5.12	5.47	0.00	2.32	11.94	0.00	0.00	0.00
TR115962|c1_g1_i10	5.58	4.46	2.12	6.77	0.00	37.93	19.47	21.04	28.31	6.30	0.00
TR144209|c0_g1_i5	9.59	49.31	81.78	18.20	43.51	314.98	93.70	154.69	16.90	66.32	203.40
TR112559|c3_g1_i6	2.00	1.00	3.00	1.00	5.00	1.00	1.00	0.00	2.68	0.00	5.00
TR97827|c3_g1_i2	0.00	4.79	5.46	0.00	0.00	0.00	5.44	1.00	8.00	1.00	0.00
TR118170|c0_g2_i4	161.45	23.16	478.95	163.66	33.55	551.63	53.07	1512.84	294.71	0.00	151.82
TR90668|c2_g1_i5	0.00	7.54	0.00	2.02	4.81	1.70	0.00	2.78	3.02	10.87	4.95
TR543|c0_g1_i1	0.00	0.00	1.00	0.00	0.00	0.00	0.00	0.00	0.00	4.00	0.00
TR151562|c0_g1_i1	0.00	0.00	1.00	0.00	1.00	1.00	0.00	2.00	0.00	0.00	2.00
TR59470|c1_g1_i10	0.00	0.00	0.00	0.00	0.00	0.00	0.00	0.00	0.00	0.00	1.98
TR74359|c0_g1_i1	0.00	1.00	0.00	0.00	1.00	0.00	0.00	0.00	0.00	0.00	0.00
TR139055|c0_g1_i1	0.00	0.00	1.00	1.06	1.09	2.10	19.82	18.20	0.00	0.00	0.00
TR94163|c0_g1_i1	0.00	0.00	0.00	0.00	0.00	1.00	0.00	1.00	1.00	0.00	0.00
TR157185|c0_g1_i1	0.00	0.00	2.00	0.00	0.00	0.00	0.00	0.00	0.00	0.00	1.00
TR137527|c0_g1_i1	2.00	0.00	0.00	0.00	0.00	0.00	0.00	0.00	0.00	0.00	0.00
TR91963|c0_g1_i1	2.00	0.00	0.00	0.00	4.00	2.00	0.00	2.00	0.00	1.00	3.00
TR117054|c0_g1_i5	0.00	0.00	0.00	0.00	0.00	0.00	1.00	0.00	0.00	1.00	0.00
TR57405|c0_g1_i1	9.00	1.00	0.00	0.00	0.00	3.00	0.00	0.00	0.00	0.00	0.00
TR73936|c0_g1_i1	0.00	0.00	0.00	0.00	0.00	0.00	0.00	0.00	0.00	0.00	0.00
TR5817|c0_g1_i1	0.00	1.00	1.00	0.00	0.00	0.00	0.00	0.00	0.00	0.00	0.00
TR30243|c0_g1_i1	1.00	0.00	0.00	0.00	1.00	0.00	0.00	1.00	0.00	0.00	0.00
TR131728|c2_g1_i7	3.04	0.00	5.66	20.88	3.40	7.27	9.63	2.55	0.00	0.00	23.14
TR64517|c1_g3_i1	30.28	195.15	14.36	9.06	14.59	91.79	4.98	7.93	95.58	38.55	39.79
TR2173|c1_g4_i6	9.72	0.00	0.00	0.00	0.00	5.48	0.00	5.60	91.21	1.37	0.00
TR35724|c0_g1_i1	2.00	1.00	0.00	1.00	1.00	0.00	0.00	0.00	0.00	0.00	0.00
TR24315|c0_g1_i1	0.00	0.00	0.00	5.00	0.00	0.00	0.00	0.00	0.00	0.00	0.00
TR116935|c2_g1_i4	42.71	23.96	20.41	19.13	29.43	25.47	50.95	30.21	13.27	18.83	21.89
TR147822|c0_g1_i1	0.00	0.00	1.00	1.00	0.00	0.00	0.00	0.00	2.00	0.00	0.00
TR51645|c0_g1_i1	1.00	0.00	0.00	0.00	0.00	0.00	0.00	0.00	0.00	0.00	0.00
TR101993|c0_g1_i1	0.00	0.00	0.00	0.00	0.00	0.00	0.00	1.00	2.00	3.00	0.00
TR101848|c0_g1_i1	0.00	0.00	2.00	3.00	2.00	0.00	1.00	0.00	0.00	0.00	0.00
TR33204|c0_g1_i1	1.00	0.00	0.00	0.00	0.00	0.00	0.00	2.00	1.00	0.00	1.00
TR117847|c0_g1_i1	0.00	0.00	0.00	2.00	1.00	0.00	0.00	0.00	0.00	1.00	1.00
TR49957|c0_g1_i1	0.00	0.00	0.00	0.00	1.00	0.00	1.00	0.00	0.00	0.00	0.00
TR166957|c1_g1_i1	0.00	0.00	0.00	1.00	1.00	0.00	0.00	1.00	0.00	0.00	0.00
TR8512|c1_g1_i2	0.00	3.00	0.00	0.00	3.00	0.00	0.00	4.00	6.52	1.31	0.00
TR53282|c8_g3_i3	5.00	6.00	5.00	5.00	3.00	0.00	2.00	2.00	0.00	0.00	0.00
TR118713|c0_g3_i1	0.67	0.00	0.00	2.50	0.00	0.00	0.00	0.00	0.00	0.00	0.00
TR107033|c1_g2_i20	85.28	467.67	264.90	295.84	381.73	496.00	318.60	883.49	347.70	288.65	1185.22
TR68182|c3_g5_i2	0.12	5.78	0.00	0.00	0.00	0.00	17.25	0.00	43.96	29.71	49.46
TR107409|c0_g1_i7	0.00	0.00	0.00	0.00	6.78	0.00	0.00	0.00	0.00	0.00	0.00
TR7089|c0_g1_i1	1.00	2.00	0.00	0.00	0.00	0.00	0.00	0.00	0.00	0.00	0.00
TR125965|c0_g2_i13	80.82	273.97	3.47	45.37	62.14	97.72	208.22	26.21	15.81	88.15	164.94
TR163280|c0_g2_i1	0.00	0.00	0.00	3.36	0.00	0.00	0.00	0.00	0.00	0.00	0.00
TR129521|c0_g2_i1	0.50	0.50	0.00	4.00	0.00	0.00	1.00	0.00	0.50	1.50	0.00
TR41655|c2_g4_i1	7.64	9.81	7.64	7.45	3.94	19.29	14.06	31.47	31.49	13.83	2.11
TR23402|c0_g2_i3	0.00	17.45	23.29	39.11	15.68	25.77	1.91	0.00	29.76	4.02	1.15
TR32195|c0_g1_i1	1.00	0.00	0.00	0.00	0.00	0.00	0.00	0.00	0.00	0.00	4.00
TR56629|c0_g1_i1	3.00	1.00	0.00	10.00	0.00	0.00	0.00	0.00	0.00	3.00	1.00
TR82486|c0_g1_i1	1.00	4.00	0.00	2.00	0.00	0.00	0.00	0.00	0.00	0.00	1.00
TR130506|c0_g1_i2	0.00	0.00	0.00	0.00	1.75	0.00	7.76	10.34	0.00	0.00	5.93
TR121180|c0_g1_i2	0.00	1.00	1.00	0.00	0.00	1.00	1.00	0.00	0.00	2.00	0.00
TR142413|c0_g1_i1	1.00	0.00	0.00	0.00	0.00	0.00	0.00	0.00	0.00	2.00	0.00
TR136937|c0_g1_i1	0.00	1.00	0.00	1.00	1.00	0.00	0.00	0.00	1.00	0.00	0.00
TR156358|c0_g1_i1	0.00	0.00	0.00	0.00	0.00	0.00	1.00	0.00	0.00	0.00	0.00
TR119015|c0_g1_i1	0.00	0.00	0.00	0.00	0.00	0.00	0.00	0.00	0.00	0.00	0.00
TR8737|c0_g1_i1	1.00	2.00	5.00	1.00	0.00	5.00	4.00	2.00	0.00	1.00	1.00
TR26867|c0_g2_i1	0.00	0.00	0.00	0.00	0.00	0.00	0.00	2.00	0.00	0.00	0.00
TR13834|c0_g1_i11	0.00	28.00	28.48	0.00	0.00	26.18	64.47	16.06	21.15	0.00	14.73
TR13511|c0_g5_i7	0.00	0.00	54.62	0.00	0.00	0.00	0.00	0.00	0.00	7.08	0.00
TR6560|c0_g1_i1	1.00	2.00	0.00	0.00	0.00	0.00	0.00	0.00	0.00	0.00	0.00
TR142908|c2_g1_i5	0.00	2.00	0.00	0.00	0.00	0.00	0.00	0.00	0.00	0.00	0.00
TR64857|c0_g1_i1	0.00	1.00	2.00	0.00	0.00	1.00	0.00	0.00	0.00	0.00	0.00
TR51459|c2_g1_i4	1.37	0.00	0.00	0.00	4.00	1.00	0.00	0.00	0.00	0.00	0.00
TR39925|c2_g2_i12	0.00	0.00	0.00	0.00	0.00	0.00	0.00	0.00	0.00	0.00	0.00
TR156159|c0_g2_i1	1.00	0.00	0.00	0.00	0.00	1.00	2.00	0.00	0.00	0.00	0.00
TR13074|c1_g1_i1	0.00	0.00	0.64	0.00	0.00	2.89	3.64	0.00	0.00	0.00	0.00
TR101012|c1_g1_i3	5.00	1.00	0.00	6.00	0.00	0.00	0.00	0.10	2.48	0.00	1.00
TR3578|c1_g2_i1	0.00	0.00	0.00	1.00	0.00	0.00	0.00	0.00	0.00	2.00	0.00
TR139222|c0_g1_i1	0.00	0.00	0.00	0.00	0.00	0.00	0.00	1.00	0.00	0.00	0.00
TR159284|c0_g1_i1	0.00	0.00	0.00	2.00	5.00	0.00	0.00	1.00	0.00	0.00	0.00
TR79793|c0_g2_i1	3.00	0.00	0.00	0.00	2.00	3.00	0.00	2.00	2.00	1.00	0.00
TR135250|c1_g1_i1	0.00	0.00	0.00	0.00	1.00	0.00	0.00	0.00	0.00	0.00	1.00
TR3285|c0_g1_i1	1.00	4.00	4.00	1.00	1.00	1.00	1.00	3.00	1.00	0.00	0.00
TR28015|c0_g1_i1	1.00	1.00	0.00	0.00	0.00	0.00	0.00	1.00	0.00	0.00	0.00
TR112502|c0_g1_i1	0.00	0.00	0.00	0.00	0.00	0.00	0.00	0.00	0.00	2.00	0.00
TR37169|c0_g5_i2	0.00	0.00	0.00	0.00	1.00	0.00	0.00	0.00	0.00	0.00	1.00
TR21396|c6_g3_i3	91.86	102.98	139.77	249.20	51.62	288.66	165.41	195.48	262.57	143.92	176.73
TR56060|c0_g1_i1	0.00	0.00	2.00	4.00	1.00	1.00	0.00	0.00	1.00	0.00	2.00
TR155290|c0_g1_i1	0.00	0.00	0.00	0.00	0.00	0.00	0.00	0.00	0.00	0.00	0.00
TR56026|c1_g2_i3	0.00	0.00	4.00	0.00	0.00	0.00	4.92	0.00	0.00	0.00	5.79
TR131250|c2_g1_i8	2743.64	3114.13	2591.60	1763.96	4109.84	688.47	319.85	867.64	536.97	43.45	833.91
TR126699|c4_g2_i3	0.00	0.00	0.00	0.00	0.00	0.00	10.60	10.24	22.97	0.00	0.00
TR95271|c1_g1_i9	0.00	93.05	75.76	0.00	0.00	144.60	314.19	142.86	232.94	68.53	88.37
TR78812|c0_g2_i1	0.00	0.00	0.00	0.00	0.00	2.00	1.00	0.00	0.00	0.00	0.00
TR104625|c2_g1_i5	1.72	0.00	0.00	0.00	0.00	0.00	0.00	0.00	0.00	0.00	0.99
TR21761|c5_g6_i1	0.00	0.00	0.00	0.00	0.00	0.00	0.00	0.00	0.00	0.00	0.00
TR1852|c0_g1_i1	1.00	0.00	0.00	0.00	0.00	0.00	0.00	0.00	0.00	0.00	0.00
TR21898|c3_g1_i1	5.00	9.00	8.00	14.00	4.00	7.00	5.00	7.00	3.00	4.00	1.00
TR136595|c0_g1_i1	0.00	0.00	0.00	0.00	0.00	0.00	0.00	0.00	0.00	1.00	2.00
TR153890|c1_g5_i7	0.00	0.00	0.00	0.00	0.00	0.00	0.00	0.00	0.00	0.00	0.00
TR146298|c1_g3_i1	0.00	0.00	0.00	5.00	24.55	0.00	4.00	0.00	0.00	3.00	0.00
TR118140|c0_g1_i1	0.00	0.00	0.00	0.00	0.00	0.00	0.00	0.00	0.00	2.00	3.00
TR69459|c0_g1_i1	1.00	1.00	0.00	1.00	1.00	0.00	0.00	0.00	0.00	0.00	0.00
TR122559|c1_g1_i1	3.00	0.00	0.00	5.00	2.00	0.00	0.00	0.00	0.00	0.00	0.00
TR376|c0_g2_i1	0.00	0.00	1.23	0.00	1.00	0.00	1.00	0.00	0.00	0.00	0.00
TR27483|c0_g1_i1	2.00	2.00	1.00	4.00	2.00	1.00	0.00	0.00	0.00	1.00	0.00
TR157188|c5_g4_i3	0.00	0.00	0.00	0.00	0.00	16.17	30.39	0.00	3.07	5.85	0.00
TR153404|c0_g1_i1	0.00	4.00	0.00	0.00	0.00	0.00	0.00	1.00	0.00	1.00	0.00
TR4434|c1_g1_i1	2.00	0.00	1.00	0.00	3.00	3.00	0.00	0.00	0.00	2.00	0.00
TR161103|c0_g2_i9	818.23	545.27	794.89	798.09	794.74	645.41	551.51	550.15	606.44	291.82	1052.40
TR12116|c0_g6_i1	15.00	19.00	24.00	11.00	3.00	6.00	6.00	10.00	12.00	0.00	9.00
TR104223|c0_g1_i1	1.00	0.00	0.00	0.00	0.00	0.00	0.00	0.00	0.00	0.00	0.00
TR165168|c0_g2_i5	1.82	0.00	3.49	1.79	0.00	0.00	5.00	7.63	0.00	4.00	0.00
TR62632|c0_g1_i1	0.00	0.00	7.00	0.00	0.00	0.00	0.00	0.00	0.00	0.00	0.00
TR68121|c20_g1_i1	0.00	0.00	0.00	3.00	0.00	1.00	0.00	0.00	0.00	0.00	0.00
TR21439|c0_g1_i1	9.00	26.00	12.00	5.00	8.00	35.00	12.00	29.00	23.00	14.00	9.00
TR27163|c0_g3_i2	14.88	10.80	4.68	6.00	0.00	25.12	24.25	17.86	0.00	24.62	3.75
TR152302|c0_g4_i2	0.00	5.00	6.68	0.00	7.00	5.00	1.00	0.00	3.00	0.00	0.00
TR89499|c0_g1_i1	0.00	0.00	2.00	2.00	0.00	0.00	2.00	0.00	0.00	0.00	0.00
TR123145|c1_g1_i1	0.00	0.00	0.00	2.00	0.00	0.00	0.00	0.00	0.00	0.00	0.00
TR157868|c0_g1_i1	0.00	0.00	0.00	1.00	0.00	1.00	1.00	0.00	1.00	0.00	0.00
TR129324|c1_g2_i1	0.00	0.00	0.00	5.00	0.00	0.00	1.00	0.00	3.00	0.00	0.00
TR14252|c0_g1_i1	0.00	2.00	0.00	0.00	0.00	1.00	0.00	1.00	0.00	0.00	0.00
TR105206|c0_g2_i1	0.00	2.00	1.00	0.00	0.00	0.00	0.00	0.00	0.00	0.00	0.00
TR80269|c1_g1_i1	0.00	0.00	4.00	9.00	1.00	2.00	2.00	4.00	1.00	3.00	10.00
TR138194|c0_g1_i2	0.00	1.53	0.00	0.00	0.00	0.00	2.71	5.40	0.00	4.58	6.97
TR41762|c2_g1_i5	0.00	6.10	0.00	0.00	2.16	3.92	6.62	18.64	8.85	0.00	14.13
TR36640|c0_g2_i1	0.00	0.00	0.00	0.00	0.00	14.00	0.00	0.00	4.00	0.00	0.00
TR116823|c1_g1_i3	0.00	0.05	0.01	0.00	41.20	23.94	17.65	0.00	51.93	0.00	0.00
TR90317|c1_g1_i1	1.00	0.00	0.00	5.00	0.00	0.00	0.00	0.00	3.00	0.00	0.00
TR48335|c1_g4_i18	0.00	0.00	0.00	0.00	0.00	2.05	8.25	0.00	0.00	0.00	11.53
TR38630|c2_g3_i3	54.54	21.31	23.78	6.81	13.61	26.63	9.21	0.00	0.00	4.34	48.55
TR56524|c0_g1_i1	0.00	1.00	1.00	2.00	0.00	0.00	0.00	0.00	1.00	3.00	0.00
TR131301|c4_g2_i1	1.00	11.93	5.54	20.57	2.16	14.54	8.53	9.80	0.00	13.01	46.32
TR116409|c0_g1_i1	0.00	0.00	2.00	2.00	0.00	0.00	0.00	0.00	1.00	1.00	0.00
TR72347|c1_g1_i3	0.00	0.00	0.00	0.00	0.00	0.00	0.00	0.00	0.00	0.00	0.00
TR53881|c3_g1_i3	4.86	0.00	2.92	6.61	39.83	23.89	8.28	19.18	44.32	13.31	0.00
TR124696|c0_g1_i3	0.00	0.00	0.00	6.00	0.00	0.00	0.00	0.00	0.00	0.00	0.00
TR90181|c0_g1_i1	0.00	0.00	0.00	1.00	2.00	0.00	0.00	0.00	0.00	0.00	0.00
TR162090|c1_g1_i4	0.00	9.74	79.78	72.01	0.00	2.43	5.99	24.58	1.18	28.69	0.00
TR162804|c0_g1_i1	8.00	1.00	1.00	10.00	6.00	0.00	0.00	1.00	0.00	0.00	2.00
TR55436|c0_g1_i1	0.00	0.00	0.00	2.00	0.00	0.00	0.00	0.00	0.00	2.00	0.00
TR53543|c0_g5_i1	0.00	0.14	0.00	0.00	0.44	0.00	0.00	0.00	1.00	0.00	0.00
TR34952|c0_g2_i1	0.00	0.00	0.00	2.00	0.00	0.00	0.00	0.00	0.00	0.00	0.00
TR77592|c1_g1_i1	0.00	0.00	0.00	0.00	1.00	0.00	0.00	0.00	0.00	5.00	0.00
TR38283|c0_g1_i1	4.00	0.00	1.00	4.00	0.00	1.00	0.00	1.00	0.00	2.00	0.00
TR164132|c0_g1_i1	0.00	2.00	1.00	0.00	0.00	3.00	5.00	7.00	1.00	6.00	0.00
TR95084|c0_g3_i2	0.00	0.00	0.00	0.00	0.00	0.00	0.00	0.00	1.00	0.00	0.00
TR112847|c3_g1_i1	363.06	126.15	281.27	86.52	297.58	64.06	96.17	95.19	97.71	40.12	18.53
TR51213|c0_g1_i1	0.00	0.00	0.00	0.00	0.00	0.00	0.00	0.00	0.00	0.00	0.00
TR46246|c0_g2_i5	3.00	0.00	0.00	0.00	0.00	6.00	8.30	0.00	0.00	0.00	0.00
TR11195|c2_g1_i8	0.00	0.00	3.07	0.00	0.00	0.00	0.00	0.00	6.55	0.00	0.00
TR111279|c0_g1_i1	0.00	0.00	0.00	0.00	0.00	0.00	1.00	0.00	2.00	0.00	1.00
TR168433|c0_g1_i3	4.76	0.00	0.00	2.15	0.00	2.28	0.00	2.40	0.00	0.00	0.00
TR31739|c0_g1_i1	0.00	2.00	1.00	0.00	0.00	0.00	2.00	0.00	0.00	0.00	0.00
TR130364|c0_g1_i1	2.00	1.00	0.00	2.00	0.00	0.00	0.00	0.00	0.00	0.00	0.00
TR49509|c0_g1_i1	0.00	3.00	0.00	0.00	0.00	0.00	0.00	0.00	0.00	0.00	0.00
TR71112|c0_g1_i6	0.00	1.27	12.12	0.00	4.59	0.00	4.06	0.00	0.00	8.10	9.26
TR129727|c1_g5_i1	3.00	2.00	1.23	0.00	0.50	0.00	0.00	2.00	0.00	0.00	1.15
TR60573|c1_g1_i1	1.00	0.00	0.00	0.00	0.00	0.00	0.00	1.00	0.00	0.00	0.00
TR47378|c0_g2_i17	19.70	0.00	0.00	4.88	0.00	9.08	7.89	19.36	0.00	0.00	0.00
TR141291|c3_g1_i4	5.28	0.00	0.00	0.00	2.56	0.00	0.00	0.00	0.00	12.47	2.61
TR74289|c0_g1_i1	0.00	1.00	3.00	3.00	5.00	0.00	0.00	0.00	4.00	6.00	1.00
TR112444|c2_g1_i22	0.00	0.00	0.00	0.00	0.00	0.00	0.00	0.00	0.00	0.00	12.36
TR159882|c0_g1_i1	3.00	1.00	4.00	3.00	5.00	0.00	2.00	1.00	1.00	5.00	3.00
TR120295|c0_g1_i1	0.00	0.00	0.00	0.00	0.00	1.00	0.00	0.00	0.00	1.00	0.00
TR109056|c0_g1_i1	0.00	0.00	0.00	0.00	0.00	0.00	0.00	1.00	0.00	0.00	0.00
TR19866|c0_g1_i1	2.00	4.00	0.00	6.00	0.00	2.00	0.00	0.00	0.00	0.00	0.00
TR100692|c2_g2_i3	0.00	68.51	0.00	40.68	44.45	73.70	121.78	151.77	25.16	128.23	0.00
TR114167|c1_g1_i1	0.00	4.00	0.00	0.00	8.00	9.00	0.00	0.00	6.00	0.00	4.00
TR172169|c1_g1_i1	11.44	22.73	21.60	12.36	28.93	62.94	58.09	64.02	35.92	36.96	12.00
TR90739|c0_g1_i1	1.00	0.00	0.00	0.00	1.00	0.00	0.00	0.00	0.00	0.00	0.00
TR69643|c2_g3_i1	0.00	2.00	2.19	2.00	3.00	0.00	2.00	2.00	0.00	0.00	0.00
TR135736|c0_g1_i1	0.00	0.00	1.00	0.00	0.00	0.00	1.00	0.00	0.00	3.00	0.00
TR88027|c2_g1_i6	0.00	0.00	0.00	4.32	0.00	3.62	0.00	5.49	0.57	0.00	0.00
TR154569|c0_g3_i8	144.89	191.78	56.69	139.19	133.24	191.24	109.33	222.47	142.01	66.43	245.64
TR43607|c0_g1_i1	0.00	0.00	0.00	0.00	9.00	0.00	0.00	0.00	0.00	0.00	0.00
TR67480|c0_g1_i1	6.00	5.00	3.00	6.86	10.00	0.00	1.00	1.00	0.00	5.00	6.86
TR120973|c0_g1_i1	0.00	0.00	2.00	0.00	0.00	0.00	0.00	0.00	0.00	0.00	0.00
TR43923|c1_g3_i1	0.00	0.00	0.00	0.00	0.00	0.00	3.00	0.00	0.00	0.00	0.00
TR106444|c0_g2_i1	0.27	0.00	0.00	1.19	2.36	0.00	0.00	0.00	1.39	0.00	0.00
TR55979|c0_g1_i1	0.00	0.00	0.00	0.00	0.00	0.00	0.00	0.00	2.00	0.00	0.00
TR130361|c0_g1_i1	0.00	0.00	0.00	0.00	0.00	0.00	0.00	0.00	0.00	0.00	0.00
TR133763|c0_g1_i1	0.00	0.00	0.00	0.00	0.00	0.00	0.00	2.00	1.00	0.00	0.00
TR5768|c0_g1_i1	0.00	8.20	4.62	1.36	1.84	0.52	0.00	0.00	1.41	0.00	0.00
TR6435|c1_g4_i5	3.32	5.06	0.00	10.96	3.64	8.48	22.53	3.23	21.67	0.00	0.00
TR125701|c1_g1_i1	1.00	0.00	1.00	0.00	0.00	2.00	4.00	0.00	0.00	0.00	0.00
TR117584|c0_g2_i1	0.00	0.00	0.00	7.00	2.00	2.00	0.00	0.00	0.00	0.00	0.00
TR75935|c0_g1_i1	0.00	0.00	4.12	6.96	12.73	5.09	0.00	0.00	0.90	0.00	0.00
TR77026|c1_g2_i2	0.00	0.00	0.00	0.00	0.50	0.00	0.00	0.00	1.00	0.00	0.00
TR73802|c5_g7_i2	5.50	0.00	2.21	9.51	0.00	12.93	0.00	9.68	11.89	2.18	13.34
TR120793|c0_g1_i1	2.00	0.00	0.00	0.00	0.00	0.00	0.50	0.00	0.00	0.00	0.00
TR30485|c0_g1_i3	10.20	18.78	7.79	12.86	2.45	15.01	11.78	48.49	27.00	6.06	4.42
TR52581|c0_g1_i1	1.00	1.00	0.00	0.00	0.00	0.00	1.00	0.00	0.00	0.00	0.00
TR47711|c0_g1_i1	0.00	0.00	0.00	0.00	0.00	0.00	0.00	2.00	0.00	0.00	0.00
TR14915|c2_g2_i1	2.00	0.00	5.73	0.00	0.00	4.33	0.00	1.54	2.28	0.00	0.00
TR53632|c0_g3_i13	0.00	0.00	0.00	0.00	0.00	0.00	0.00	6.74	0.00	0.00	0.00
TR53294|c0_g1_i1	0.00	0.00	0.00	0.00	0.00	0.00	8.27	0.00	0.00	0.00	0.00
TR12856|c6_g1_i5	8.08	13.31	71.08	25.65	27.77	0.00	12.67	6.78	28.51	0.00	32.59
TR37085|c0_g1_i1	0.00	0.00	1.00	1.00	1.00	0.00	0.00	0.00	1.00	0.00	0.00
TR133984|c2_g10_i1	0.00	0.00	0.00	6.12	0.00	80.89	8.55	8.04	0.00	0.00	14.22
TR149547|c0_g1_i1	0.00	0.00	0.00	0.00	2.00	0.00	1.00	1.00	0.00	0.00	0.00
TR57671|c4_g2_i3	1.00	0.00	1.00	1.44	2.42	6.00	1.29	1.00	6.15	3.00	0.00
TR79230|c0_g1_i1	0.00	0.00	0.00	0.00	0.00	0.00	0.00	0.00	1.00	0.00	0.00
TR79038|c0_g1_i1	3.00	0.00	0.00	0.00	0.00	0.00	0.00	0.00	0.00	1.00	4.00
TR109658|c0_g1_i1	0.00	0.00	0.00	0.00	0.00	0.00	0.00	0.00	0.00	1.00	0.00
TR154876|c2_g1_i11	7.12	0.00	0.00	0.00	0.00	0.00	0.00	0.00	6.53	4.05	0.00
TR24681|c1_g1_i2	2.53	12.26	0.00	3.18	0.00	3.28	0.00	2.08	2.63	0.00	2.13
TR20467|c0_g1_i1	0.00	0.00	0.00	0.00	0.00	2.00	0.00	0.00	0.00	0.00	0.00
TR6760|c0_g1_i1	1.00	0.00	0.00	5.00	2.00	0.00	0.00	0.00	4.00	2.00	0.00
TR48004|c0_g1_i1	0.00	0.00	2.00	2.00	0.00	0.00	0.00	0.00	0.00	0.00	0.00
TR101210|c0_g1_i2	6.31	4.02	9.08	7.08	11.09	4.01	5.14	9.03	0.00	4.03	2.01
TR128221|c1_g1_i1	0.00	6.86	0.00	0.00	12.54	0.00	4.06	0.00	2.62	5.89	19.38
TR127141|c0_g1_i1	0.00	1.00	0.00	3.00	1.00	0.00	0.00	0.00	0.00	0.00	1.00
TR39945|c0_g1_i8	5.00	0.00	0.00	10.00	0.00	0.00	0.00	8.14	0.00	0.00	0.00
TR137325|c0_g1_i3	0.00	6.48	1.94	5.66	2.31	6.46	1.75	7.00	2.11	1.18	5.31
TR75060|c5_g1_i2	0.00	7.78	0.00	5.18	3.63	0.00	2.00	7.00	2.41	0.00	2.00
TR123589|c0_g1_i1	0.00	0.00	0.00	0.00	0.00	0.00	1.00	0.00	2.00	0.00	0.00
TR106584|c0_g1_i1	0.00	0.00	0.00	2.00	0.00	0.00	0.00	0.00	1.00	0.00	0.00
TR2531|c1_g1_i1	4.00	3.00	2.00	2.00	5.00	27.00	9.00	5.00	1.00	0.00	13.00
TR62472|c0_g1_i1	1.00	0.00	1.00	0.00	0.00	0.00	0.00	1.00	0.00	0.00	0.00
TR103326|c0_g2_i1	12.89	39.23	12.62	138.51	1.27	20.19	1.02	411.00	13.77	0.00	150.96
TR156409|c0_g1_i3	0.00	0.00	0.00	0.00	0.00	2.94	0.00	0.00	0.00	0.00	0.00
TR40246|c5_g2_i11	0.00	9.01	0.00	24.39	0.00	62.98	25.66	0.00	0.00	0.00	12.63
TR152267|c0_g1_i1	0.00	0.00	0.00	3.00	0.00	0.00	0.00	0.00	2.00	0.00	0.00
TR98564|c2_g1_i9	0.00	0.00	0.00	34.15	1.91	0.00	0.00	0.00	0.00	0.00	0.00
TR54111|c1_g5_i1	1.03	1.05	2.07	3.00	2.18	4.00	0.00	0.00	8.00	10.00	1.00
TR139393|c3_g1_i2	0.00	5.00	4.00	0.00	0.00	2.00	0.00	2.00	0.00	3.00	0.00
TR169334|c0_g1_i1	0.00	4.00	0.00	0.00	14.00	5.00	0.00	0.00	0.00	0.00	2.00
TR75420|c0_g1_i1	0.00	0.00	1.00	0.00	1.00	0.00	0.00	0.00	0.00	1.00	0.00
TR130810|c0_g1_i5	233.94	127.00	130.00	308.95	98.96	56.78	39.61	105.81	136.46	285.62	168.97
TR69722|c0_g1_i1	0.00	0.00	0.00	0.00	0.00	0.00	0.00	0.00	0.00	0.00	1.00
TR85544|c1_g7_i1	56.98	21.47	6.16	30.68	19.14	37.33	3.04	38.37	4.87	23.72	5.21
TR8362|c0_g1_i1	0.00	2.00	0.00	0.00	1.00	0.00	0.00	0.00	0.00	0.00	0.00
TR48551|c1_g1_i2	0.00	6.03	12.77	73.93	0.00	30.17	42.26	27.07	55.12	42.20	1.16
TR90003|c0_g1_i1	1.00	0.00	0.00	0.00	0.00	0.00	0.00	3.00	0.00	0.00	2.00
TR74771|c0_g1_i1	7.00	0.00	1.00	0.00	9.00	11.00	4.00	0.00	2.00	7.00	22.00
TR114629|c0_g1_i1	0.00	0.00	3.00	0.00	0.00	0.00	0.00	0.00	1.00	0.00	0.00
TR65796|c1_g1_i1	0.00	0.00	3.00	0.00	0.00	0.00	0.00	0.00	0.00	2.00	0.00
TR151560|c4_g3_i2	19.53	8.54	2.00	2.00	0.00	0.00	0.00	0.00	0.00	0.00	2.00
TR57814|c3_g1_i33	0.00	0.00	0.00	12.89	0.00	0.00	0.00	0.00	0.00	0.00	0.06
TR61403|c1_g1_i1	53.00	16.00	17.00	43.00	9.00	57.96	23.00	19.00	35.00	8.00	16.46
TR86935|c0_g2_i1	3.40	0.00	1.00	0.00	7.00	0.00	0.00	0.00	2.00	0.00	1.00
TR4782|c0_g1_i1	0.00	1.00	2.00	6.00	2.00	3.00	0.00	0.00	0.00	7.00	1.00
TR12017|c0_g9_i1	0.00	1.00	3.08	0.03	5.73	0.00	0.00	9.00	0.00	0.00	0.00
TR151374|c0_g1_i1	0.00	0.00	0.00	0.00	0.00	0.00	0.00	0.00	0.00	0.00	0.00
TR32412|c3_g1_i6	155.83	135.26	124.49	139.25	100.06	35.38	124.67	78.42	37.00	56.20	55.08
TR23957|c5_g2_i1	9.00	5.19	18.00	2.87	11.00	3.00	6.41	7.30	0.00	9.00	9.43
TR34390|c1_g1_i1	0.00	0.00	1.00	0.50	3.00	0.00	0.50	0.00	0.00	1.00	1.08
TR16930|c3_g1_i2	0.00	0.00	5.90	78.91	36.73	8.28	170.26	0.00	0.00	39.56	125.33
TR93394|c0_g1_i1	0.00	2.00	0.00	0.00	0.00	1.00	0.00	0.00	0.00	1.00	0.00
TR99392|c0_g2_i7	29.58	24.19	18.01	6.63	45.00	11.94	22.91	9.07	71.44	70.43	29.00
TR109441|c0_g1_i1	0.00	0.00	0.00	0.00	0.00	3.00	0.00	0.00	0.00	0.00	0.00
TR57635|c0_g2_i2	0.00	0.00	0.00	0.00	0.00	0.00	2.00	0.00	0.00	0.00	0.67
TR158266|c0_g1_i1	0.00	0.00	0.00	0.00	0.00	1.00	3.00	1.00	1.00	1.00	0.00
TR170542|c0_g1_i1	0.00	0.00	0.00	0.00	2.00	0.00	0.00	0.00	0.00	0.00	0.00
TR157793|c0_g1_i1	0.00	2.00	0.00	0.00	0.00	0.00	0.00	0.00	0.00	2.00	1.00
TR151285|c0_g1_i1	1.00	0.00	0.00	0.00	0.00	1.00	4.00	0.00	0.00	0.00	0.00
TR134012|c0_g2_i31	6.48	7.12	6.42	0.00	5.52	0.00	5.23	0.00	0.00	0.00	3.58
TR96197|c1_g4_i5	0.00	0.00	0.00	2.06	0.00	0.00	0.00	2.35	3.37	0.00	0.00
TR89956|c0_g1_i1	16.00	12.00	3.00	0.00	1.00	7.00	6.00	2.00	9.00	10.00	4.00
TR135412|c0_g1_i1	1.00	2.00	3.00	0.00	0.00	0.00	0.00	0.00	0.00	0.00	0.00
TR46592|c0_g1_i1	0.00	0.00	2.00	0.00	0.00	0.00	0.00	2.00	0.00	0.00	3.00
TR32078|c0_g1_i1	18.01	0.00	0.00	0.00	10.00	0.00	0.00	3.00	3.00	0.00	0.00
TR25023|c0_g1_i6	22.23	30.24	6.33	8.98	75.67	9.15	0.00	10.43	64.33	8.18	0.00
TR33927|c1_g1_i1	1.00	0.00	0.00	0.00	0.00	4.00	4.00	1.00	2.00	4.00	0.00
TR86060|c0_g3_i1	19.88	42.19	42.77	41.87	23.54	16.80	21.82	11.78	21.15	18.14	6.25
TR158558|c0_g1_i1	1.00	0.00	0.00	1.00	0.00	0.00	0.00	0.00	0.00	0.00	0.00
TR12053|c2_g2_i1	3.38	4.31	11.67	0.00	2.29	1.32	2.62	12.22	8.46	3.98	1.20
TR171511|c4_g1_i10	0.00	52.31	0.00	43.66	47.33	183.25	4.00	61.14	125.35	59.22	0.00
TR26732|c0_g1_i1	0.00	1.00	0.00	0.00	1.00	0.00	0.00	1.00	0.00	0.00	0.00
TR113430|c0_g1_i3	0.00	2.00	0.00	0.00	0.00	2.18	0.00	2.31	0.00	0.00	0.00
TR168908|c0_g1_i3	0.00	0.00	0.00	0.00	0.00	0.00	1.00	0.00	0.00	0.00	0.00
TR83462|c2_g3_i7	3.51	2.94	1.58	3.54	4.05	1.37	20.62	11.38	11.18	0.00	0.00
TR72664|c3_g1_i1	31.02	62.34	38.00	128.07	54.38	46.44	7.00	19.84	20.00	24.72	135.81
TR103687|c2_g1_i3	5.00	1.00	0.00	0.00	6.00	1.00	4.00	2.00	0.00	0.00	1.31
TR104829|c0_g1_i3	5.72	4.00	0.00	0.00	0.00	0.00	3.26	4.41	0.00	0.00	6.41
TR54267|c0_g1_i5	0.00	0.00	1.00	0.00	0.00	0.00	1.00	0.00	0.00	2.00	2.05
TR51607|c0_g1_i1	0.00	2.00	2.00	1.00	0.00	0.00	1.00	0.00	0.00	0.00	3.00
TR122426|c2_g2_i4	160.48	81.15	122.32	46.17	184.03	64.05	69.04	20.41	193.38	103.44	25.46
TR96574|c2_g1_i8	0.00	0.00	0.00	0.00	3.27	3.06	8.06	6.17	0.00	0.00	0.00
TR103747|c0_g1_i13	95.50	0.00	141.20	146.30	47.85	0.00	10.41	33.13	0.00	61.07	0.00
TR88301|c0_g2_i4	74.57	0.00	21.45	79.60	59.93	0.00	27.14	0.00	1.78	73.67	0.00
TR72654|c0_g1_i1	1.00	1.00	0.00	0.00	3.00	0.00	1.00	0.00	0.00	0.00	0.00
TR46467|c0_g1_i1	5.00	1.00	3.00	2.00	3.00	1.00	1.00	1.00	0.00	0.00	1.00
TR129579|c0_g1_i1	0.00	0.00	1.00	0.00	0.00	0.00	1.00	0.00	0.00	0.00	0.00
TR5804|c1_g1_i5	11.88	0.00	1.45	3.11	0.00	0.00	1.96	2.11	0.00	1.53	3.21
TR48708|c0_g1_i1	1.00	0.00	0.00	0.00	1.00	2.00	1.00	0.00	0.00	0.00	0.00
TR98624|c2_g1_i3	0.00	0.00	0.00	11.03	0.00	21.34	21.04	16.34	0.00	9.14	13.91
TR155316|c0_g1_i7	0.00	0.00	0.00	3.00	0.00	0.00	0.00	0.00	0.00	0.00	1.00
TR133719|c1_g1_i1	1.00	0.00	0.00	0.00	1.00	2.00	1.00	0.00	1.00	0.00	0.00
TR104456|c1_g3_i12	3.70	6.45	1.70	15.81	0.00	0.00	0.00	0.00	0.00	0.00	3.26
TR106704|c0_g1_i1	0.00	0.00	0.00	0.00	0.00	0.00	0.00	0.00	0.00	3.00	0.00
TR4913|c0_g1_i4	0.00	0.00	0.00	2.00	0.00	0.00	6.00	0.00	0.00	9.00	13.00
TR87834|c1_g2_i1	0.00	7.33	0.00	1.17	5.00	3.55	0.00	2.00	0.00	0.00	0.00
TR78270|c0_g1_i1	0.00	0.00	3.00	0.00	0.00	0.00	5.00	2.00	0.00	0.00	0.00
TR82918|c0_g1_i1	0.00	0.00	1.00	0.00	0.00	0.00	0.00	0.00	0.00	4.00	1.00
TR158501|c1_g4_i1	0.00	0.00	0.00	0.00	0.00	0.00	10.15	0.00	0.00	0.00	0.00
TR94684|c0_g2_i3	2.46	13.94	4.72	0.00	0.00	4.18	4.09	4.34	9.05	5.90	0.00
TR5339|c3_g4_i1	11.00	0.00	0.00	21.41	14.26	0.00	0.00	47.24	16.77	1.49	0.00
TR155725|c0_g2_i1	5.00	2.00	0.00	2.00	0.00	3.00	0.00	2.00	0.00	0.00	3.00
TR81405|c0_g2_i8	16.19	7.35	15.33	28.22	38.07	25.91	125.30	35.03	15.01	23.50	123.60
TR168070|c0_g1_i1	0.00	0.00	1.00	2.00	0.00	0.00	1.00	0.00	1.00	1.00	0.00
TR19168|c8_g1_i11	0.00	0.00	0.00	0.00	0.00	83.90	5.70	0.00	0.00	3.04	0.00
TR94763|c2_g1_i1	0.00	0.00	0.00	0.00	4.00	2.00	3.00	0.00	0.00	0.00	0.00
TR94681|c2_g2_i8	3.51	0.00	0.00	5.48	3.43	0.00	0.00	0.04	0.00	0.00	12.65
TR45606|c0_g1_i1	0.00	0.00	0.00	0.00	2.00	0.00	0.00	5.00	0.00	1.00	0.00
TR87581|c3_g1_i3	2.00	0.00	0.00	0.00	0.00	0.00	0.00	0.00	1.00	0.00	0.00
TR724|c0_g1_i1	2.00	0.00	4.00	3.00	0.00	1.00	0.00	0.00	0.00	0.00	0.00
TR140062|c0_g2_i4	51.07	82.03	84.31	173.74	124.14	3.33	39.91	48.98	48.29	93.66	15.83
TR50655|c0_g1_i1	1.00	1.00	1.00	0.00	5.00	0.00	0.00	0.00	0.00	0.00	0.00
TR119201|c1_g2_i2	0.00	2.75	4.00	0.00	2.00	0.00	0.80	0.18	0.00	0.00	3.00
TR55934|c0_g1_i2	6.37	21.15	44.21	0.00	31.33	72.10	0.00	0.00	53.83	0.00	20.44
TR137836|c0_g2_i1	0.00	2.00	3.49	0.00	0.00	0.00	0.00	0.00	0.00	0.00	0.00
TR72004|c1_g1_i1	39.00	85.00	92.00	72.00	187.00	31.00	39.00	69.00	47.00	43.00	37.00
TR96205|c0_g1_i1	1901.00	937.00	1244.00	1281.00	1852.00	2585.00	2170.00	1051.00	685.00	185.00	1777.00
TR77861|c1_g1_i7	28.51	65.88	60.59	19.73	47.40	50.10	35.29	7.61	45.60	79.01	62.75
TR105489|c2_g1_i2	2.00	1.00	0.00	0.00	3.00	0.00	0.00	1.00	12.73	4.00	0.00
TR94707|c0_g1_i1	4.00	2.00	5.00	6.00	4.00	3.00	3.00	4.00	8.00	1.00	8.00
TR169011|c1_g1_i1	0.00	1.00	0.00	0.00	0.00	0.00	0.00	0.00	0.00	0.00	0.00
TR110655|c0_g2_i1	0.00	1.00	2.00	2.00	1.00	2.00	6.00	1.00	2.00	0.00	0.00
TR63868|c5_g1_i1	0.00	0.00	0.00	0.00	0.00	0.00	0.00	0.00	0.00	0.00	0.00
TR152961|c0_g1_i1	0.00	0.00	2.00	0.00	3.00	0.00	0.00	0.00	0.00	2.00	0.00
TR130201|c0_g1_i1	0.00	1.00	0.00	1.00	0.00	0.00	0.00	2.00	0.00	0.00	0.00
TR69620|c0_g1_i1	3.00	5.80	32.58	6.28	10.00	31.85	17.64	6.68	3.00	19.62	81.00
TR9607|c5_g1_i6	0.00	0.00	3.17	0.00	0.00	0.00	0.00	0.00	2.46	0.00	1.30
TR163443|c2_g10_i3	0.00	3.66	0.00	0.00	0.00	0.00	0.00	0.00	1.33	0.00	0.00
TR59565|c0_g1_i2	0.00	0.00	0.00	0.00	0.00	0.00	0.00	1.00	0.00	0.00	0.00
TR47077|c0_g1_i1	0.00	1.00	0.00	0.00	1.00	1.00	0.00	2.00	0.00	2.00	0.00
TR159855|c3_g2_i1	0.00	0.00	0.00	0.00	0.00	1.00	0.00	0.00	2.00	0.00	1.00
TR134574|c0_g1_i2	5.64	0.00	1.30	0.00	1.00	0.00	0.00	0.00	4.00	0.00	0.00
TR146529|c0_g1_i1	0.00	0.00	0.00	0.00	0.00	0.00	0.00	0.00	0.00	1.00	0.00
TR87505|c0_g2_i1	0.00	0.00	4.89	0.00	6.00	0.00	2.00	3.00	0.00	0.00	0.50
TR12008|c0_g1_i1	1.00	0.00	0.00	2.00	1.00	0.00	0.00	0.00	0.00	0.00	0.00
TR102141|c5_g2_i1	0.00	0.00	1.34	0.00	0.00	0.00	4.00	4.00	0.00	0.00	3.25
TR154082|c1_g1_i1	0.00	0.00	0.00	0.00	2.00	0.00	0.00	1.00	0.00	0.00	0.00
TR111788|c0_g1_i1	0.00	0.00	2.00	4.00	1.00	0.00	1.00	0.00	2.00	0.00	1.00
TR106835|c4_g3_i2	0.00	0.00	0.00	0.00	0.00	4.00	1.00	0.00	0.00	0.00	0.00
TR81640|c0_g1_i6	0.00	0.00	6.47	0.00	0.00	0.00	0.00	2.19	2.53	19.41	0.00
TR36071|c0_g1_i1	1.00	0.00	1.00	1.00	0.00	0.00	1.00	0.00	2.00	0.00	0.00
TR97637|c1_g3_i2	0.00	2.55	0.00	0.00	0.00	0.00	2.86	2.04	0.00	0.00	3.92
TR39750|c1_g5_i5	0.00	13.86	16.00	8.00	10.36	0.00	9.44	0.00	0.00	0.00	0.00
TR147896|c0_g1_i1	0.00	0.00	1.00	0.00	0.00	0.00	1.00	0.00	0.00	0.00	0.00
TR14142|c0_g1_i1	4.00	2.00	0.00	3.00	5.00	2.00	0.00	0.00	0.00	1.00	0.00
TR16669|c1_g1_i1	0.00	0.00	0.00	2.00	0.00	0.00	0.00	4.00	1.00	1.00	0.00
TR110890|c1_g2_i7	0.00	0.00	0.00	0.00	0.00	1.28	7.69	2.76	0.00	0.00	5.13
TR63835|c2_g1_i1	2.00	2.38	0.00	2.01	0.00	0.00	8.00	0.00	0.00	1.00	0.00
TR153253|c1_g3_i1	0.00	0.00	0.00	0.00	0.00	0.00	0.00	0.00	0.00	0.00	0.00
TR167456|c1_g2_i2	0.00	1.00	0.00	0.00	0.00	0.00	0.00	0.00	0.00	0.00	0.00
TR125559|c1_g3_i2	0.00	0.00	4.08	0.00	3.41	0.00	0.00	1.46	1.64	0.00	0.00
TR154249|c0_g1_i4	17.81	0.00	2.00	2.48	2.00	0.00	4.00	4.00	0.00	0.00	0.00
TR133752|c0_g1_i5	5.82	37.57	11.82	17.91	20.02	7.09	32.73	23.36	18.09	3.21	35.26
TR6507|c5_g1_i1	1.00	1.00	1.00	3.00	3.00	5.00	1.00	4.00	15.00	0.00	1.00
TR96350|c0_g1_i1	0.00	1.00	0.00	0.00	0.00	2.00	2.00	2.00	0.00	0.00	1.00
TR46542|c0_g1_i1	0.00	0.00	0.00	1.00	0.00	0.00	0.00	0.00	0.00	0.00	0.00
TR16439|c1_g1_i3	0.00	11.15	0.00	0.00	0.00	0.00	0.00	15.44	6.65	3.49	1.56
TR98527|c0_g1_i1	0.00	2.00	0.00	0.00	0.00	1.00	0.00	1.00	0.00	0.00	0.00
TR56615|c0_g1_i1	0.00	0.00	0.00	0.00	0.00	0.00	0.00	0.00	2.00	0.00	1.00
TR163898|c0_g1_i1	1.00	0.00	1.00	0.00	3.00	0.00	0.00	0.00	0.00	0.00	0.00
TR128031|c5_g1_i3	0.00	0.00	0.00	0.00	0.00	0.00	5.84	0.55	1.42	0.43	3.06
TR93829|c0_g1_i1	0.00	0.00	0.00	1.00	0.00	0.00	0.00	0.00	3.00	1.00	0.00
TR41759|c0_g2_i1	0.00	0.00	0.00	0.00	0.00	0.00	0.00	11.87	0.00	0.00	0.00
TR113378|c0_g1_i1	3.00	0.00	1.00	2.00	0.00	0.00	1.00	0.00	1.00	2.00	2.00
TR42855|c0_g2_i1	0.00	0.00	2.00	0.00	0.00	0.00	0.00	0.00	0.00	0.00	0.00
TR147731|c3_g1_i1	0.00	0.00	0.00	0.00	1.00	0.00	0.00	0.00	0.00	1.00	0.00
TR117336|c0_g1_i1	0.00	0.00	0.00	0.00	0.00	0.00	0.00	0.00	2.00	0.00	0.00
TR75565|c0_g1_i1	1.00	0.00	0.00	1.00	0.00	1.00	0.00	0.00	0.00	0.00	0.00
TR134975|c0_g4_i1	11.00	2.00	6.00	63.96	1.25	0.00	4.16	10.54	0.00	31.40	28.26
TR96255|c1_g3_i5	0.00	0.00	0.00	0.00	0.00	0.00	0.00	0.00	0.00	7.19	0.00
TR23712|c0_g1_i1	2.00	2.00	3.00	1.00	0.00	1.00	2.00	0.00	0.00	1.00	2.00
TR128240|c1_g2_i6	3.00	1.00	0.00	0.00	1.00	0.00	1.00	0.00	0.00	0.00	0.00
TR40709|c0_g3_i2	2.00	2.35	0.00	3.00	1.00	1.00	1.00	0.00	2.00	6.27	3.24
TR39218|c0_g2_i1	13.00	11.00	10.00	0.00	0.00	5.00	3.00	4.00	4.00	5.00	0.00
TR140672|c0_g1_i1	0.00	1.00	0.00	3.00	2.00	2.00	0.00	1.00	0.00	3.00	2.00
TR103582|c0_g1_i1	1.00	0.00	0.00	0.00	1.00	2.00	1.00	0.00	0.00	0.00	0.00
TR88318|c0_g1_i1	0.00	0.00	0.00	4.00	0.00	0.00	0.00	0.00	0.00	0.00	0.00
TR73036|c0_g1_i1	0.00	2.00	0.00	0.00	0.00	0.00	1.00	0.00	0.00	0.00	0.00
TR93104|c0_g1_i1	2.00	0.00	0.00	1.00	2.00	0.00	1.00	0.00	1.00	0.00	0.00
TR29339|c0_g1_i4	7.57	6.48	4.51	13.01	17.00	0.00	2.93	0.00	2.70	0.00	4.69
TR23702|c1_g1_i1	0.00	0.00	0.00	0.00	0.00	0.00	0.00	0.00	0.00	0.00	0.00
TR122453|c0_g1_i1	0.00	0.00	0.00	0.00	0.00	0.00	0.00	2.00	28.00	0.00	0.00
TR120981|c2_g1_i1	2.00	0.00	3.00	13.00	0.00	11.23	13.65	48.05	0.00	6.73	8.38
TR76706|c2_g1_i5	0.00	0.00	0.00	0.00	0.00	7.60	0.00	0.00	0.00	5.58	0.00
TR167470|c0_g2_i1	130.93	172.30	184.44	123.88	41.47	125.01	192.72	192.84	165.05	45.34	44.53
TR79513|c4_g1_i3	0.00	199.01	244.49	88.61	432.34	179.31	327.91	0.00	248.51	390.88	6.60
TR76118|c0_g1_i1	4.00	2.00	3.00	1.00	0.00	2.00	2.00	2.00	0.00	0.00	3.00
TR41426|c2_g1_i2	1.02	0.00	1.00	0.00	0.00	0.00	0.00	8.73	2.00	0.00	9.07
TR134323|c2_g1_i6	0.00	0.00	0.00	0.00	0.00	5.41	0.00	0.00	0.00	0.00	0.00
TR74217|c0_g1_i1	2.00	1.00	5.00	4.00	2.00	3.00	3.00	2.00	6.00	0.00	1.00
TR41427|c0_g2_i1	0.00	2.00	1.00	2.00	0.00	2.00	0.00	2.00	1.00	0.00	0.00
TR11043|c0_g1_i1	0.00	0.00	0.00	1.00	0.00	0.00	0.00	2.00	0.00	0.00	0.00
TR161886|c1_g1_i1	0.00	0.00	1.00	1.00	0.00	0.00	0.00	0.00	0.00	0.00	0.00
TR100791|c3_g1_i2	26.49	13.15	11.25	24.49	23.51	0.00	77.81	31.15	13.54	42.44	24.76
TR1762|c0_g2_i8	0.00	0.00	3.50	0.00	0.00	6.08	0.00	0.16	7.43	0.00	2.33
TR114439|c1_g1_i1	1.00	2.00	2.00	1.00	2.00	1.00	1.00	0.00	1.00	0.00	0.00
TR64871|c3_g3_i6	304.79	420.77	276.07	63.07	78.24	471.16	520.38	434.48	207.75	411.60	115.71
TR135554|c0_g1_i1	0.00	0.00	0.00	0.00	0.00	0.00	0.00	0.00	0.00	0.00	0.00
TR155937|c0_g2_i1	1.00	0.00	0.00	2.00	2.00	0.00	0.00	0.00	0.00	0.00	2.00
TR120857|c0_g1_i1	0.00	3.72	0.00	0.00	0.00	0.00	0.00	0.00	0.00	1.00	0.00
TR28062|c0_g1_i1	0.07	0.00	0.00	0.00	0.00	0.00	0.00	0.00	0.00	0.00	0.00
TR88008|c0_g2_i1	0.00	3.00	3.00	0.00	2.00	0.00	0.00	2.00	0.00	0.00	0.00
TR26581|c4_g1_i1	5.00	12.00	4.00	4.00	9.00	1.00	2.00	3.00	2.00	3.00	0.00
TR61270|c0_g1_i1	0.00	0.00	0.00	0.00	0.00	2.00	0.00	0.00	0.00	0.00	0.00
TR109093|c0_g1_i1	0.00	0.00	0.00	0.00	0.00	0.00	0.00	0.00	0.00	0.00	0.00
TR47784|c0_g1_i2	26.71	25.65	19.78	70.00	36.00	2.71	2.63	7.00	12.00	3.70	19.97
TR14778|c1_g1_i2	0.00	0.00	0.00	0.00	0.00	0.00	7.00	0.00	0.00	2.00	0.00
TR161726|c1_g1_i21	0.00	0.00	0.00	0.00	0.00	0.00	7.32	0.00	0.00	0.00	0.00
TR129234|c0_g1_i1	4.00	5.00	2.00	0.00	1.00	1.00	0.00	0.00	0.00	3.00	0.00
TR10406|c0_g1_i1	1.00	0.00	3.00	1.00	0.00	0.00	0.00	0.00	0.00	0.00	0.00
TR19095|c0_g1_i1	0.00	0.00	1.00	1.00	1.00	0.00	0.00	0.00	1.00	0.00	0.00
TR49070|c0_g1_i1	0.00	4.00	0.00	0.00	0.00	0.00	0.00	0.00	0.00	0.00	0.00
TR102804|c0_g4_i1	2.60	2.00	1.00	0.00	1.00	4.00	0.00	0.00	10.92	0.00	0.99
TR13886|c0_g1_i1	6.00	0.00	0.00	1.00	0.00	1.00	0.00	0.00	3.00	3.00	2.00
TR135618|c0_g3_i1	0.00	2.00	0.00	0.00	4.00	1.07	2.00	4.00	0.00	0.00	0.00
TR37751|c1_g1_i1	0.00	4.00	0.00	1.00	0.00	0.00	0.00	0.00	0.00	0.00	0.00
TR37639|c2_g1_i1	1.00	1.00	3.00	0.00	0.00	1.00	0.00	0.00	4.00	2.00	0.00
TR109661|c2_g1_i2	46.00	26.00	40.00	31.00	57.00	23.00	15.42	3.60	22.62	6.00	7.36
TR19010|c0_g1_i1	2.00	0.00	0.00	20.00	0.00	0.00	0.00	0.00	1.00	0.00	0.00
TR82115|c0_g1_i1	0.00	0.00	0.00	0.00	93.11	78.77	0.00	0.00	31.98	0.00	31.56
TR128062|c1_g3_i1	2.12	0.00	0.00	2.04	2.14	1.19	0.00	0.00	1.02	0.00	1.05
TR132679|c1_g1_i13	121.11	368.76	163.25	261.89	96.39	696.30	578.00	1063.56	927.22	660.14	201.38
TR83363|c0_g1_i1	7.00	7.00	1.00	10.00	4.00	1.00	2.00	2.00	1.00	0.00	0.00
TR41982|c0_g1_i1	0.00	0.00	0.00	1.00	0.00	0.00	1.00	2.00	0.00	0.00	0.00
TR38882|c0_g1_i1	0.00	0.00	0.00	0.00	0.00	0.00	0.00	2.00	0.00	0.00	0.00
TR9031|c0_g1_i1	0.00	0.00	0.00	0.00	0.00	3.00	0.00	0.00	0.00	0.00	0.00
TR42365|c0_g1_i1	1.00	0.00	0.00	0.00	0.00	0.00	0.00	0.00	0.00	0.00	0.00
TR41938|c0_g1_i1	0.00	1.00	3.00	1.00	0.00	1.00	2.00	2.00	0.00	1.00	0.00
TR124309|c0_g1_i1	1.00	0.00	0.00	0.00	0.00	0.00	0.00	0.00	0.00	0.00	0.00
TR96785|c0_g1_i1	0.00	1.00	0.00	0.00	0.00	0.00	5.00	2.00	11.14	1.00	0.00
TR16220|c0_g1_i1	2.00	0.00	0.00	0.00	0.00	0.00	1.00	0.00	3.00	0.00	0.00
TR95901|c0_g1_i1	1.00	0.00	0.00	0.00	0.00	0.00	1.00	1.00	0.00	0.00	0.00
TR78285|c0_g1_i12	0.00	0.00	0.00	0.00	0.00	0.00	0.00	0.00	0.00	0.00	2.41
TR86731|c3_g2_i26	0.00	0.00	2.18	0.00	0.00	14.37	0.00	7.67	5.75	0.00	0.00
TR67484|c0_g1_i3	1.00	0.00	3.04	0.00	2.77	0.00	1.00	4.57	0.00	2.00	0.00
TR51638|c0_g1_i1	33.00	25.00	64.00	102.00	57.00	16.00	14.00	6.00	71.00	131.00	31.00
TR171861|c0_g2_i1	0.00	1.32	0.00	1.00	1.00	0.00	0.00	0.00	1.00	0.00	0.00
TR64496|c4_g1_i3	0.00	1.99	4.22	26.13	0.00	0.00	17.25	66.81	5.04	3.79	16.38
TR162738|c1_g3_i1	7.68	0.48	1.50	3.65	5.75	1.48	0.00	0.00	1.00	0.00	4.54
TR97520|c0_g1_i1	29.67	3.57	28.56	3.29	28.04	41.45	110.05	103.38	210.98	125.56	31.16
TR2879|c0_g1_i1	0.00	1.00	0.00	1.00	0.00	0.00	0.00	0.00	0.00	0.00	0.00
TR26174|c0_g1_i1	0.00	0.00	0.00	0.00	1.00	0.00	0.00	0.00	0.00	1.00	0.00
TR51362|c0_g1_i1	4.00	4.00	0.00	0.00	1.00	0.00	1.00	1.00	0.00	13.00	1.00
TR25820|c0_g1_i11	0.00	0.00	0.00	2.00	0.00	0.00	0.00	0.00	0.00	15.13	15.26
TR153343|c0_g1_i1	10.00	6.00	16.00	5.00	7.00	9.00	2.00	4.00	2.00	6.00	2.00
TR113238|c0_g1_i4	0.00	0.00	0.00	0.00	0.00	4.98	3177.20	0.00	0.00	0.00	0.00
TR131235|c0_g1_i2	1.00	2.08	7.00	6.00	13.00	1.00	0.00	0.00	0.00	1.96	1.00
TR60406|c0_g1_i1	0.00	0.00	2.00	0.00	0.00	0.00	0.00	0.00	0.00	0.00	0.00
TR413|c1_g1_i2	36.00	13.26	16.07	17.84	8.31	20.95	29.32	72.81	11.30	8.67	10.22
TR80323|c1_g7_i1	0.00	0.00	0.00	0.00	0.00	1.28	2.64	0.00	0.00	0.00	1.00
TR77186|c1_g7_i1	0.00	0.00	0.00	0.00	4.44	5.00	1.11	1.24	0.00	0.00	0.00
TR98204|c0_g1_i1	0.00	0.00	1.00	0.00	0.00	0.00	0.00	1.00	4.00	3.00	0.00
TR84515|c0_g1_i1	0.00	0.00	5.00	2.00	0.00	0.00	0.00	0.00	0.00	0.00	8.00
TR48405|c0_g1_i5	0.00	0.00	0.00	15.00	0.98	0.00	0.00	0.00	0.00	0.00	0.50
TR163423|c0_g1_i2	0.00	0.00	0.00	0.00	1.00	0.00	0.00	0.00	2.49	0.00	0.00
TR1616|c0_g1_i1	0.00	0.00	1.50	0.00	2.00	0.50	0.00	1.50	1.50	0.50	0.00
TR15686|c0_g2_i1	0.00	0.00	1.50	0.00	0.00	0.50	0.00	0.00	1.00	3.00	0.00
TR111774|c0_g1_i1	0.05	48.12	0.00	0.00	2.96	1.92	2.30	0.00	1.77	2.42	0.00
TR112126|c0_g1_i3	21.94	41.06	27.12	31.83	4.05	52.28	42.26	58.55	51.28	42.95	16.85
TR110684|c0_g1_i1	10.00	0.00	0.00	0.00	0.00	0.00	0.00	0.00	0.00	0.00	1.00
TR151334|c0_g1_i1	0.00	0.00	0.00	0.00	0.00	0.00	0.00	1.00	1.00	0.00	0.00
TR13093|c0_g1_i1	3.00	1.00	3.00	1.00	3.00	1.00	0.00	0.00	0.00	0.00	0.00
TR15864|c0_g1_i1	1.00	0.00	4.00	7.00	1.00	2.00	3.00	2.00	3.00	0.00	0.00
TR69838|c4_g1_i1	0.00	0.00	0.00	1.00	0.00	0.00	0.00	0.00	0.00	0.00	0.00
TR133876|c0_g1_i1	0.00	0.00	0.00	0.00	0.00	2.00	4.00	2.00	0.00	0.00	1.00
TR100740|c0_g1_i1	0.00	1.00	0.00	0.00	0.00	1.00	4.00	0.00	2.00	0.00	1.00
TR127024|c0_g6_i1	0.00	0.00	6.00	1.44	0.00	1.50	0.00	0.00	0.00	0.00	3.15
TR94903|c0_g1_i1	1.00	0.00	0.00	0.00	0.00	0.00	1.00	0.00	0.00	0.00	2.00
TR168807|c3_g2_i1	15.00	5.02	0.00	0.00	16.00	0.00	5.54	13.01	0.00	1.00	0.00
TR109717|c0_g2_i1	0.00	4.00	0.00	0.00	5.00	0.00	0.00	0.00	0.00	0.00	0.00
TR77471|c0_g1_i10	0.00	0.01	0.00	0.04	94.76	0.00	129.62	0.02	0.00	0.00	2.67
TR128420|c1_g1_i1	0.00	0.00	0.00	6.00	1.00	0.00	4.00	0.00	1.00	0.00	2.00
TR73952|c0_g1_i1	1.00	0.00	0.00	4.00	0.00	0.00	0.00	0.00	2.00	0.00	0.00
TR64141|c0_g1_i1	0.00	2.00	6.00	0.00	0.00	2.00	1.00	0.00	2.00	1.00	1.00
TR129247|c0_g2_i1	2.00	0.00	0.50	0.00	0.00	1.00	0.00	0.00	0.00	0.00	0.00
TR51937|c0_g1_i3	1.29	0.00	0.00	0.00	0.00	0.00	4.32	1.24	4.00	1.12	0.00
TR143206|c7_g3_i1	24.42	62.02	78.67	57.21	44.46	170.32	187.84	389.91	170.50	132.41	112.90
TR70546|c0_g1_i1	0.00	1.00	0.00	3.00	7.00	0.00	0.00	2.00	0.00	0.00	0.00
TR32896|c0_g1_i1	0.00	1.00	1.00	0.00	0.00	0.00	0.00	0.00	0.00	0.00	1.00
TR152607|c0_g2_i1	0.00	0.00	0.00	0.00	0.00	2.00	0.00	0.00	0.00	0.00	0.00
TR30534|c3_g2_i1	0.00	0.00	0.00	1.00	1.42	0.00	0.00	0.00	0.00	0.00	0.00
TR106841|c0_g5_i2	0.00	1.00	1.00	2.00	2.00	2.01	0.00	0.00	0.00	0.00	1.00
TR122160|c1_g1_i1	0.00	0.00	2.00	0.00	1.00	0.00	0.00	0.00	0.00	1.00	0.00
TR169000|c3_g2_i3	0.00	1.58	0.00	0.00	0.00	5.46	6.69	2.00	2.00	0.00	1.28
TR152639|c0_g3_i8	0.00	0.00	32.28	0.00	12.86	83.55	12.28	4.30	36.71	23.15	0.00
TR137951|c0_g1_i2	0.00	0.00	0.00	0.00	0.00	0.00	0.00	0.00	0.00	0.00	0.00
TR137644|c2_g1_i6	51.15	24.03	13.57	49.60	0.00	6.59	0.41	43.52	31.97	48.30	0.00
TR78023|c0_g1_i1	0.00	1.00	0.00	7.00	1.00	0.00	0.00	0.00	0.00	0.00	0.00
TR115182|c0_g1_i1	0.00	2.00	0.00	2.00	1.00	0.00	0.00	0.00	0.00	1.00	0.00
TR47598|c0_g1_i1	0.00	0.00	0.00	0.00	0.00	0.00	1.00	0.00	0.00	1.00	0.00
TR165477|c0_g1_i1	612.04	588.73	928.73	516.72	276.16	1392.76	1564.38	1484.07	513.52	1318.54	657.74
TR119578|c1_g1_i5	0.00	0.00	0.00	1.00	1.00	6.00	1.00	6.00	0.00	0.00	1.00
TR101049|c1_g1_i1	0.00	2.00	0.00	0.00	2.00	0.00	0.00	0.00	0.00	0.00	0.00
TR6520|c0_g11_i1	383.30	70.49	0.00	12.96	4.52	10.26	0.00	132.98	0.00	0.00	58.02
TR101289|c0_g1_i1	1.00	1.00	0.00	0.00	0.00	0.00	0.00	0.00	0.00	0.00	0.00
TR110968|c1_g1_i1	1.00	1.00	0.00	0.00	1.00	2.00	0.00	0.00	0.00	0.00	0.00
TR168113|c0_g1_i1	1.00	2.00	3.00	9.00	4.00	2.00	0.00	0.00	8.00	10.00	1.00
TR125466|c0_g1_i1	6.00	1.00	1.00	3.00	1.00	0.00	5.00	2.00	5.00	1.00	0.00
TR29081|c0_g2_i1	152.21	203.27	189.02	272.64	221.87	229.20	196.03	262.94	305.54	333.54	149.35
TR63749|c0_g6_i1	0.00	0.00	1.00	0.00	2.00	0.00	0.00	0.00	0.00	0.00	0.00
TR101669|c0_g1_i1	0.00	0.00	0.00	1.00	0.00	0.00	2.00	0.00	0.00	0.00	0.00
TR2926|c0_g2_i1	0.00	0.00	0.00	0.00	0.00	0.00	0.00	0.00	0.00	0.00	1.00
TR138570|c0_g1_i1	1.00	0.00	5.00	1.00	0.00	0.00	1.00	0.00	3.00	5.00	1.00
TR29865|c0_g1_i2	0.00	0.00	0.00	3.00	0.00	0.00	1.00	0.00	0.00	0.00	1.00
TR156439|c0_g1_i1	0.00	0.00	0.00	1.00	1.00	0.00	0.00	0.00	0.00	0.00	3.00
TR77087|c1_g4_i1	0.00	0.00	0.00	0.00	0.00	0.00	0.00	0.00	0.00	0.00	0.00
TR107936|c0_g1_i1	0.00	0.00	0.00	0.00	0.00	0.00	1.00	0.00	0.00	0.00	0.00
TR92047|c0_g1_i1	1.00	0.00	1.00	0.00	0.00	0.00	2.00	0.00	0.00	0.00	0.00
TR146980|c2_g1_i4	0.00	0.00	0.00	0.00	0.00	0.00	0.00	0.00	0.00	0.00	0.00
TR125496|c0_g1_i1	1.00	0.00	0.00	0.00	1.00	1.00	0.00	0.00	0.00	0.00	0.00
TR9910|c1_g1_i3	0.00	0.00	0.00	0.00	0.00	0.00	6.42	0.00	0.00	0.00	12.99
TR62562|c0_g1_i1	0.00	0.00	0.00	1.00	1.00	0.00	0.00	0.00	0.00	1.00	0.00
TR3928|c0_g1_i1	0.00	0.00	0.00	0.00	2.00	0.00	1.00	0.00	0.00	0.00	0.00
TR14933|c0_g3_i9	0.00	0.00	0.00	0.00	0.00	6.24	0.00	0.00	0.00	0.00	0.00
TR99666|c1_g1_i1	0.00	0.00	0.00	0.00	0.00	0.00	0.00	0.00	2.00	3.00	0.00
TR49837|c0_g1_i1	2.00	1.00	0.00	3.00	4.00	0.00	0.00	1.00	0.00	0.00	0.00
TR14904|c0_g1_i1	0.00	0.00	0.00	0.00	2.00	0.00	0.00	0.00	0.00	5.00	0.00
TR41566|c0_g1_i1	0.00	1.00	1.00	0.00	0.00	0.00	0.00	0.00	0.00	0.00	0.00
TR38596|c0_g1_i1	1.00	0.00	2.00	0.00	0.00	0.00	0.00	0.00	0.00	0.00	0.00
TR103058|c0_g1_i1	0.00	0.00	0.00	0.00	0.00	0.00	2.00	0.00	0.00	0.00	0.00
TR22675|c3_g1_i1	0.00	0.00	0.00	1.00	2.00	0.00	0.00	0.00	1.00	0.00	0.00
TR54518|c0_g1_i1	0.00	0.00	0.00	0.00	0.00	0.00	0.00	0.00	0.00	1.00	0.00
TR99364|c0_g1_i1	42.37	9.61	10.45	24.56	32.10	16.01	122.16	74.92	20.33	24.85	10.15
TR166496|c1_g1_i1	0.00	2.00	0.00	0.00	2.00	0.00	0.00	0.00	0.00	0.00	0.00
TR83796|c1_g1_i1	2.00	0.00	0.00	2.00	0.00	2.00	0.00	0.00	1.00	0.00	3.00
TR21770|c2_g1_i1	25.05	78.00	31.00	128.31	63.84	44.35	530.00	112.14	29.00	92.03	207.44
TR12356|c2_g1_i1	126.80	168.65	47.75	0.00	108.29	75.96	75.01	56.09	0.00	51.53	227.95
TR65501|c0_g1_i4	2.73	0.00	3.00	0.00	3.00	5.00	0.00	0.00	6.25	1.21	0.00
TR169145|c0_g2_i1	3.27	10.53	23.41	3.69	0.00	0.00	0.00	9.52	2.30	0.00	0.00
TR15872|c0_g1_i1	1.00	0.00	0.00	0.00	3.00	0.00	0.00	0.00	0.00	0.00	0.00
TR68952|c1_g1_i1	13.00	5.00	22.00	27.00	18.00	9.00	9.00	4.00	5.00	4.00	4.00
TR17660|c0_g2_i1	0.00	1.00	0.00	0.00	0.00	0.00	0.00	0.00	0.00	0.00	0.00
TR102694|c1_g2_i1	408.68	292.32	775.28	89.49	706.55	633.59	228.84	375.83	531.53	251.46	386.80
TR148236|c0_g1_i1	0.00	0.00	0.00	0.00	0.00	0.00	0.00	0.00	0.00	0.00	0.00
TR77166|c1_g1_i4	2.94	0.00	0.00	0.00	1.28	0.00	2.30	2.85	0.00	0.00	0.00
TR147028|c0_g1_i1	0.00	0.00	0.00	0.00	0.00	0.00	0.50	1.00	0.00	3.00	0.00
TR126622|c0_g1_i1	1.00	1.00	0.00	0.00	6.00	0.00	0.00	1.00	0.00	0.00	0.00
TR89109|c0_g1_i2	163.68	0.00	25.20	140.69	11.31	280.17	224.28	0.00	0.00	8.01	65.83
TR84631|c1_g1_i2	398.22	321.15	373.32	258.18	389.69	191.91	412.93	218.22	331.55	288.04	341.79
TR14410|c2_g1_i2	0.00	0.00	0.00	0.00	0.00	0.00	0.00	0.00	0.00	0.00	0.00
TR9689|c0_g1_i1	1.00	0.00	0.00	0.00	0.00	0.00	0.00	0.00	0.00	3.00	2.00
TR160105|c2_g1_i1	0.00	3.77	2.91	6.74	0.00	0.00	0.00	3.00	0.00	0.00	0.00
TR124817|c1_g1_i1	29.00	11.00	11.00	7.00	17.00	13.00	14.00	2.00	8.00	6.00	9.00
TR80855|c0_g1_i1	0.00	0.00	0.00	1.00	0.00	0.00	0.00	0.00	0.00	0.00	0.00
TR311|c0_g1_i7	0.00	0.00	0.00	0.00	0.00	3.85	0.00	0.00	0.00	0.00	11.23
TR124612|c1_g1_i1	15.00	4.00	7.00	6.00	10.00	49.00	4.00	17.00	7.00	2.00	14.00
TR129914|c0_g1_i1	1.00	0.00	0.00	2.00	0.00	0.00	0.00	0.00	0.00	0.00	0.00
TR63818|c0_g1_i1	12.00	14.00	9.00	6.00	18.00	12.00	6.00	12.00	35.00	21.00	15.00
TR88892|c3_g2_i1	0.00	0.00	9.00	0.00	0.00	2.00	0.00	0.00	0.00	0.00	1.72
TR150515|c1_g3_i1	0.00	0.00	0.00	0.00	0.00	1.00	1.00	14.00	0.00	0.00	35.00
TR49367|c0_g1_i1	0.00	0.00	0.00	1.00	0.00	0.00	0.00	0.00	0.00	0.00	0.00
TR32476|c0_g1_i3	232.92	105.97	195.86	175.57	331.78	83.95	72.75	32.21	139.29	60.48	101.28
TR55476|c0_g1_i1	0.00	0.00	1.00	0.00	1.00	0.00	0.00	1.00	1.00	0.00	0.00
TR27029|c0_g1_i1	0.00	1.00	0.00	0.00	0.00	0.00	0.00	0.00	0.00	0.00	0.00
TR86731|c2_g1_i1	0.00	0.00	0.00	3.74	28.34	19.34	0.00	0.00	17.28	0.00	0.00
TR170018|c0_g1_i1	0.00	0.00	0.00	2.00	2.00	0.00	0.00	0.00	0.00	0.00	0.00
TR143500|c1_g1_i1	1.00	0.00	0.00	0.00	0.00	0.00	0.00	0.00	0.00	4.00	2.00
TR143437|c0_g1_i1	1.00	0.00	0.00	0.00	0.00	2.00	0.00	1.00	0.00	1.00	0.00
TR118189|c0_g1_i1	0.00	0.00	1.00	2.00	0.00	0.00	0.00	2.00	0.00	1.00	0.00
TR66647|c0_g1_i1	0.00	1.00	5.00	6.00	1.00	1.00	1.00	0.00	4.00	3.00	7.00
TR14011|c0_g1_i1	0.00	0.00	0.00	0.00	0.00	0.00	0.00	0.00	0.00	1.00	0.00
TR131425|c0_g2_i3	0.00	0.00	0.00	0.00	0.00	0.00	0.00	0.00	0.00	0.00	0.00
TR67022|c0_g1_i1	2.00	1.00	6.00	5.00	1.00	0.00	1.00	1.00	0.00	2.00	2.00
TR24974|c7_g1_i6	10.52	2.08	0.00	7.31	7.00	3.48	0.00	3.03	0.00	0.00	0.00
TR89574|c0_g1_i1	0.00	0.00	0.00	0.00	0.00	0.00	1.00	0.00	0.00	1.00	0.00
TR36631|c1_g1_i2	0.00	3.19	0.00	13.98	0.00	0.00	0.00	0.00	0.00	0.00	0.00
TR95391|c1_g9_i4	0.00	0.00	1.27	0.00	3.11	4.37	11.69	0.00	0.00	0.00	0.00
TR91690|c0_g1_i1	0.00	0.00	1.00	0.00	0.00	0.00	0.00	0.00	0.00	0.00	2.00
TR7341|c4_g1_i33	1.60	7.17	2.51	0.00	0.14	2.02	0.00	0.00	0.00	0.00	0.00
TR159527|c4_g4_i3	0.00	5.78	0.00	0.00	0.00	1.00	0.00	0.00	0.00	0.00	0.00
TR21944|c0_g1_i1	0.00	0.00	0.00	0.00	0.00	0.00	0.00	0.00	0.00	0.00	0.00
TR82045|c0_g1_i1	1.00	0.00	0.00	0.00	0.00	1.00	3.00	0.00	0.00	0.00	0.00
TR168642|c1_g1_i1	0.00	0.00	0.00	1.00	0.00	0.00	3.00	0.00	1.00	0.00	0.00
TR6314|c0_g1_i1	0.00	0.00	1.00	3.00	1.00	1.00	0.00	0.00	5.00	6.00	1.00
TR72935|c1_g1_i1	0.00	0.00	0.00	0.00	0.00	2.00	1.00	0.00	1.00	0.00	0.00
TR81036|c4_g1_i5	0.00	0.00	0.00	5.18	0.00	2.86	9.13	0.00	6.85	0.00	0.00
TR101878|c0_g1_i14	0.00	0.00	0.00	68.23	0.00	43.32	152.92	45.41	12.39	0.00	94.20
TR15223|c0_g1_i1	0.00	3.00	0.00	0.00	0.00	0.00	0.00	0.00	0.00	0.00	0.00
TR71130|c0_g1_i1	0.00	2.00	4.00	0.00	1.00	1.00	3.00	0.00	1.00	0.00	1.00
TR160249|c0_g1_i1	0.00	0.00	2.00	4.00	0.00	0.00	0.00	0.00	0.00	0.00	0.00
TR24339|c0_g1_i1	2.00	0.00	0.00	3.00	0.00	0.00	0.00	0.00	0.00	0.00	0.00
TR90445|c5_g1_i5	0.00	0.00	0.00	4.06	0.00	2.00	0.00	0.00	0.00	0.00	0.00
TR60033|c0_g1_i1	3.00	1.00	3.00	3.00	0.00	3.00	2.00	3.00	1.00	0.00	2.00
TR53476|c1_g1_i1	0.00	4.00	0.00	0.00	2.00	0.00	0.00	0.00	0.00	4.00	0.00
TR150292|c1_g3_i1	48.09	65.34	81.23	10.95	63.50	75.69	72.42	24.36	62.07	5.87	37.83
TR4517|c2_g1_i1	5.00	3.00	1.00	0.00	7.00	7.00	3.00	8.00	3.00	0.00	8.00
TR84030|c3_g1_i11	28.17	13.10	4.83	7.82	15.16	0.00	16.28	1.83	14.68	23.09	0.00
TR79499|c1_g4_i4	103.48	706.19	470.34	168.99	412.26	323.87	456.86	262.87	572.50	254.30	82.06
TR125535|c2_g1_i1	0.00	5.15	4.19	3.08	0.00	2.55	5.43	8.69	0.00	1.35	7.01
TR168009|c3_g1_i9	67.84	108.89	101.57	527.89	14.23	43.74	66.57	214.97	33.71	22.50	106.70
TR116012|c0_g2_i1	0.00	5.00	2.00	5.00	1.00	2.00	0.00	0.00	2.00	6.00	0.00
TR105824|c0_g1_i1	0.00	7.00	0.00	2.00	0.00	0.00	0.00	0.00	1.00	2.00	0.00
TR53741|c1_g5_i7	0.00	0.00	0.00	3.93	1.77	0.00	16.20	5.35	2.79	0.00	0.00
TR76539|c1_g1_i19	24.39	0.00	0.00	16.87	0.00	0.00	1.03	0.00	27.12	1.12	0.00
TR126754|c0_g1_i1	0.00	0.00	0.00	0.00	3.00	0.00	0.00	0.00	0.00	0.00	0.00
TR8730|c1_g1_i1	0.00	0.00	2.00	0.00	0.00	0.00	0.00	0.00	0.00	0.00	2.00
TR31112|c0_g1_i1	1.00	11.54	0.00	0.00	0.00	0.00	5.30	0.00	0.00	0.00	6.00
TR7574|c2_g3_i6	0.00	13.66	14.74	0.00	0.00	0.00	15.67	0.00	0.00	21.28	0.00
TR8084|c0_g1_i1	0.00	0.00	0.00	1.00	1.00	1.00	0.00	0.00	1.00	0.00	0.00
TR92396|c0_g1_i1	3.00	0.00	2.00	2.00	3.00	0.00	0.00	0.00	0.00	3.00	0.00
TR102220|c1_g1_i1	208.59	178.15	1.35	205.15	168.39	339.23	86.63	286.59	148.36	80.62	161.98
TR40414|c2_g1_i1	46.93	38.05	27.54	28.45	0.00	39.88	0.00	21.92	13.72	8.02	24.43
TR120862|c0_g1_i2	0.00	0.00	0.00	1.46	0.00	0.00	0.00	0.00	0.00	2.00	0.00
TR6395|c1_g2_i8	0.00	0.00	0.00	0.00	5.83	1.88	1.93	0.00	0.00	2.26	0.00
TR80570|c1_g1_i10	1.00	0.00	0.00	0.00	0.00	4.00	33.91	0.00	0.00	0.00	20.77
TR33223|c0_g1_i1	3.00	2.00	0.00	0.00	2.00	0.00	0.00	0.00	0.00	0.00	0.00
TR163746|c0_g1_i1	0.00	0.00	0.00	0.00	1.00	0.00	1.00	0.00	0.00	2.00	0.00
TR118387|c0_g1_i1	1.00	3.00	1.00	0.00	0.00	0.00	0.00	0.00	0.00	0.00	0.00
TR108095|c0_g1_i1	1.00	0.00	0.00	2.00	0.00	0.00	0.00	0.00	0.00	0.00	1.00
TR34660|c0_g1_i1	0.00	0.00	1.00	1.00	0.00	0.00	0.00	0.00	0.00	3.00	0.00
TR30399|c2_g2_i1	1.00	1.00	1.00	3.00	4.00	0.00	3.00	5.00	0.00	1.00	0.00
TR160782|c0_g1_i1	0.00	0.00	0.00	1.00	1.00	0.00	0.00	0.00	0.00	0.00	0.00
TR8564|c0_g1_i1	0.00	2.00	0.00	0.00	0.00	0.00	0.00	0.00	0.00	2.00	0.00
TR2061|c0_g2_i1	0.00	0.00	0.00	2.00	0.00	0.00	0.00	0.00	0.00	0.00	0.00
TR47406|c4_g4_i1	0.00	1.00	1.00	0.00	1.00	0.00	0.00	6.00	5.00	0.00	0.00
TR64220|c0_g5_i1	0.00	0.00	0.00	0.00	0.00	0.00	0.00	0.00	0.00	0.00	0.00
TR49616|c0_g1_i1	0.00	0.00	6.00	0.00	0.00	0.00	1.00	0.00	0.00	0.00	0.00
TR63594|c2_g1_i8	0.00	3.36	0.00	1.07	2.40	4.03	1.83	0.00	2.05	0.00	0.00
TR42026|c0_g1_i1	2.00	0.00	0.00	0.00	0.00	0.00	0.00	2.00	1.00	0.00	0.00
TR110299|c0_g2_i2	3.00	1.00	5.00	0.00	1.00	0.00	0.00	0.00	0.00	0.00	1.00
TR15060|c0_g1_i1	1.00	0.00	0.00	2.00	1.00	2.00	1.00	3.00	1.00	0.00	0.00
TR66059|c1_g1_i1	0.00	0.00	1.00	2.00	0.00	1.00	0.00	0.00	1.00	0.00	0.00
TR130898|c0_g1_i1	4.00	0.00	0.00	0.33	0.00	0.00	0.33	0.00	0.00	0.33	0.00
TR28238|c2_g2_i3	0.00	0.00	4.67	0.00	0.00	0.00	3.62	19.53	11.23	0.00	16.08
TR71573|c0_g2_i1	451.93	330.39	172.51	191.46	122.83	588.77	151.27	223.11	634.89	157.79	153.23
TR152288|c2_g2_i1	13.00	42.00	38.00	121.01	9.00	118.00	1.00	126.00	21.00	71.00	80.00
TR59553|c0_g1_i1	0.00	0.00	1.00	0.00	12.00	0.00	1.00	0.00	0.00	0.00	1.00
TR12357|c0_g3_i1	0.00	0.00	0.00	0.00	0.00	0.00	0.00	0.00	0.00	0.00	0.00
TR89842|c0_g3_i1	1.00	0.00	0.00	2.00	0.00	8.75	0.00	0.00	0.00	1.00	2.04
TR17866|c2_g1_i3	22.22	17.05	0.00	0.00	7.07	4.43	0.00	0.00	30.90	24.15	0.00
TR24703|c0_g1_i1	0.00	1.00	0.00	0.00	1.00	2.00	1.00	0.00	0.00	0.00	0.00
TR10891|c0_g1_i1	0.00	0.00	1.00	1.00	2.00	0.00	0.00	0.00	1.00	0.00	1.00
TR78580|c0_g1_i1	0.00	0.00	2.00	3.00	0.00	1.00	0.00	1.00	2.00	4.00	1.00
TR74415|c1_g1_i1	0.00	0.00	0.00	0.00	0.00	1.83	0.00	0.00	0.00	114.89	0.00
TR3110|c0_g1_i1	0.00	0.00	0.00	3.00	0.00	0.00	0.00	1.00	0.00	2.00	0.00
TR109198|c4_g1_i1	0.00	2.00	0.00	1.00	0.00	1.00	3.00	1.00	1.00	0.00	0.00
TR96575|c1_g4_i6	7974.98	7603.14	5973.75	7493.74	3284.51	6968.77	11154.42	10953.12	4930.71	5786.82	11473.29
TR153656|c0_g1_i2	0.00	0.00	0.00	0.00	0.00	0.00	0.00	0.00	0.00	0.00	0.00
TR92284|c0_g1_i2	9.21	16.16	9.86	0.00	35.56	260.66	0.00	0.00	145.55	32.02	0.00
TR153300|c0_g1_i1	0.00	0.00	0.00	0.00	1.00	0.00	1.00	0.00	0.00	2.00	0.00
TR12803|c0_g1_i1	0.00	2.00	2.00	3.00	2.00	0.00	0.00	1.00	2.00	3.00	1.00
TR132382|c1_g3_i2	0.00	0.00	0.00	0.00	0.00	0.00	5.00	0.00	0.00	0.00	0.00
TR120941|c0_g1_i1	2.00	0.00	0.00	1.00	0.00	0.00	0.00	1.00	1.00	1.00	0.00
TR100829|c0_g1_i1	0.00	0.00	3.00	0.00	2.00	0.00	0.00	0.00	0.00	0.00	0.00
TR35303|c0_g1_i1	1.00	0.00	1.00	1.00	2.00	1.00	0.00	2.00	0.00	0.00	0.00
TR133669|c0_g1_i1	0.00	1.00	4.00	9.00	1.00	2.00	1.00	0.00	3.00	5.00	5.00
TR91448|c2_g2_i1	10.07	23.03	6.08	13.69	10.14	5.02	0.00	0.00	4.01	3.00	1.01
TR119723|c2_g4_i1	0.00	0.00	0.00	0.00	0.00	0.00	0.00	0.00	0.00	1.00	0.00
TR54640|c4_g1_i3	0.00	0.00	0.00	2.42	0.00	3.31	25.27	28.95	2.33	6.46	3.27
TR120694|c0_g2_i1	0.00	0.00	0.00	0.00	0.00	0.00	0.00	0.00	0.00	0.00	0.00
TR118089|c1_g5_i7	138.15	40.92	65.54	68.58	31.42	39.00	27.30	104.26	114.48	75.62	30.22
TR131754|c1_g1_i2	0.00	1.00	0.00	0.00	3.51	0.00	0.00	0.00	0.00	0.00	0.00
TR66092|c0_g1_i1	0.00	2.00	0.00	0.00	0.00	0.00	0.00	0.00	1.00	0.00	3.00
TR121130|c0_g3_i1	32.00	176.00	99.00	134.00	80.00	209.00	352.00	450.00	245.00	109.00	30.00
TR143733|c0_g1_i1	0.00	1.00	0.00	0.00	0.00	0.00	4.00	4.00	0.00	0.00	0.00
TR30799|c2_g1_i1	0.00	0.00	0.00	0.00	0.00	0.00	0.00	0.00	0.00	0.00	0.00
TR118281|c0_g1_i1	0.00	0.00	0.00	0.00	0.00	0.00	0.00	0.00	0.00	0.00	0.00
TR121777|c0_g1_i19	3.91	0.00	1.91	1.49	0.00	8.09	3.83	9.86	0.00	9.19	0.00
TR21420|c3_g1_i1	0.00	0.00	2.00	0.00	0.00	0.00	0.00	0.00	0.00	0.00	0.00
TR16178|c3_g1_i1	3.00	1.00	1.00	4.00	10.00	2.00	6.00	1.00	1.00	11.00	0.00
TR11950|c0_g1_i1	1.00	0.00	1.00	0.00	1.00	0.00	0.00	0.00	0.00	2.00	0.00
TR171282|c0_g1_i1	1.00	0.00	1.00	0.00	0.00	0.00	0.00	0.00	0.00	0.00	0.00
TR87322|c0_g1_i1	0.00	0.00	0.50	0.50	1.50	0.00	2.00	0.00	0.00	0.00	1.00
TR22962|c2_g1_i1	8.00	9.00	3.00	7.00	7.00	5.00	1.00	4.00	5.00	5.00	4.00
TR162131|c0_g1_i3	0.00	0.00	22.05	0.00	0.00	0.00	0.00	0.00	6.31	0.00	0.00
TR117018|c2_g3_i7	0.00	0.00	0.00	0.00	0.00	4.44	0.00	0.00	1.00	0.00	0.00
TR137159|c1_g1_i10	0.00	0.00	3.41	0.00	0.00	0.00	0.00	0.00	0.00	1.97	0.00
TR59900|c0_g1_i1	0.00	1.00	0.00	0.00	1.00	0.00	0.00	0.00	0.00	1.00	0.00
TR23569|c0_g2_i1	0.00	0.00	0.49	0.00	0.00	0.00	0.00	0.00	0.00	0.00	0.00
TR91433|c0_g7_i1	0.00	0.00	0.00	0.00	1.00	0.00	0.00	0.00	0.00	0.00	0.00
TR11342|c0_g1_i1	0.00	1.00	0.00	0.00	0.00	0.00	0.00	0.00	0.00	0.00	0.00
TR71959|c0_g1_i1	0.00	0.00	0.00	0.00	0.00	0.00	0.00	2.00	0.00	0.00	2.00
TR80342|c10_g1_i8	0.00	3.63	0.00	0.00	0.00	0.00	0.00	0.00	0.00	0.00	0.00
TR74549|c0_g1_i1	2.00	3.00	1.00	3.00	0.00	0.00	0.00	0.00	0.00	0.00	0.00
TR170091|c5_g3_i1	0.00	2.00	4.00	1.00	4.00	0.00	0.00	6.00	0.00	4.25	0.00
TR153392|c0_g1_i1	0.00	0.00	0.00	0.00	0.00	2.00	0.00	3.00	3.00	0.00	0.00
TR99542|c0_g1_i1	1.00	0.00	9.34	4.00	0.00	0.00	0.00	1.00	0.00	3.00	3.00
TR127247|c0_g1_i1	0.00	0.00	3.00	1.00	0.00	0.00	1.00	3.00	1.00	0.00	2.00
TR50178|c1_g1_i1	2.00	3.00	0.00	0.00	4.00	3.00	0.00	0.00	0.00	0.00	3.00
TR85319|c2_g1_i1	109.00	144.00	42.00	136.00	65.00	79.00	240.00	349.00	84.00	197.00	282.00
TR20316|c0_g1_i1	0.00	0.00	0.00	0.00	1.00	0.00	0.00	0.00	1.00	0.00	0.00
TR44049|c7_g5_i2	0.00	1.13	0.00	0.00	0.00	0.00	5.00	6.37	0.00	0.00	0.00
TR34948|c1_g2_i3	0.00	3.00	0.00	0.00	3.70	2.00	0.00	0.00	0.00	0.00	0.00
TR165069|c0_g1_i1	0.00	0.00	0.00	0.00	3.00	0.00	0.00	0.00	0.00	0.00	0.00
TR45097|c0_g1_i1	0.00	0.00	0.00	0.00	0.00	0.00	0.00	0.00	0.00	0.00	0.00
TR134708|c0_g1_i3	5.26	4.86	0.00	8.02	16.88	6.32	0.00	0.00	0.00	1.55	22.23
TR37934|c0_g1_i2	0.00	0.00	0.00	0.00	0.00	0.00	1.00	0.00	0.00	0.00	0.00
TR131579|c0_g1_i1	2.00	1.00	2.00	1.00	0.00	2.00	1.00	2.00	0.00	0.00	0.00
TR41623|c0_g3_i1	373.57	0.00	138.28	282.24	128.93	0.00	205.70	1.83	29.62	181.09	0.00
[truncated: 344,500 more rows]
