# Supplementary material for: The White-Nose Syndrome Transcriptome: Activation of Anti-fungal Host Responses in Wing Tissue of Hibernating Little Brown Myotis
Source: PLoS Pathog. 2015 Oct 1;11(10):e1005168. doi: 10.1371/journal.ppat.1005168 (PMC4591128; doi:10.1371/journal.ppat.1005168)
Supplement: S2 Dataset — (ZIP) [file ppat.1005168.s013.zip › Trinity_trans.TMM.fpkm.matrix]

	SSD011WING	SSD064WING	SSD075WING	SSD090WING	SSD114WING	KYMYLU06W	KYMYLU07W	KYMYLU11W	KYMYLU19W	KYMYLU23W	KYMYLU39W
TR21747|c0_g1_i1	0.000	0.000	0.000	0.000	0.000	0.000	0.000	0.000	0.000	0.000	1.550
TR18653|c0_g1_i1	0.000	0.000	0.664	0.000	1.863	0.000	0.000	0.000	0.000	0.000	0.000
TR110450|c3_g1_i1	0.000	0.000	0.000	0.000	0.000	0.000	0.000	0.000	0.000	0.000	0.000
TR53416|c0_g1_i1	0.000	0.000	0.000	0.000	4.050	0.000	0.000	0.000	0.000	0.000	0.000
TR140225|c0_g1_i1	0.000	0.000	0.000	0.000	0.000	0.796	0.000	0.000	0.000	0.000	0.000
TR79352|c0_g1_i1	0.000	0.000	0.000	0.000	0.000	0.486	0.992	0.529	0.000	0.000	0.000
TR94645|c0_g1_i2	4.751	5.399	9.462	0.367	7.974	6.245	4.107	1.555	5.382	7.778	0.792
TR140746|c0_g1_i1	2.342	0.000	0.000	3.053	0.000	0.000	0.000	0.000	0.000	0.000	0.000
TR59161|c0_g1_i1	0.000	0.000	0.000	0.000	0.850	0.000	0.000	0.948	0.000	0.000	0.000
TR68972|c3_g1_i1	0.000	0.000	7.200	0.000	0.000	0.000	0.000	0.000	0.000	0.000	0.000
TR102779|c0_g1_i2	0.000	0.801	0.714	0.188	0.389	0.579	0.665	0.871	0.134	0.527	0.156
TR82555|c0_g1_i1	0.000	0.863	0.000	0.114	0.796	0.000	0.000	0.099	0.191	0.538	0.000
TR141024|c2_g1_i2	3315.986	5456.388	3357.482	2188.903	3541.083	5630.543	6164.114	4362.776	4181.815	9948.293	7489.468
TR37345|c0_g2_i1	0.000	0.967	0.000	0.000	0.000	0.000	0.897	0.000	0.000	1.086	0.000
TR112939|c3_g1_i1	0.476	0.000	0.506	0.000	0.000	0.000	0.000	1.323	0.000	0.000	0.000
TR112448|c0_g1_i1	2.487	0.000	2.579	1.077	0.000	1.272	1.298	0.000	0.000	0.000	0.000
TR80327|c0_g1_i1	0.758	0.863	3.233	0.000	0.000	0.000	0.000	0.000	0.000	0.000	0.000
TR51011|c0_g1_i1	0.000	0.000	0.000	0.000	0.000	0.000	2.882	0.000	0.000	0.000	0.000
TR152838|c0_g1_i1	0.000	0.000	0.000	0.000	0.000	0.000	0.475	0.000	0.488	2.993	0.000
TR117224|c0_g1_i1	1.010	2.268	0.000	0.000	0.000	0.000	0.000	0.000	0.000	0.000	0.000
TR9678|c3_g1_i7	0.146	0.125	1.458	0.212	0.235	0.651	0.201	0.320	0.000	0.348	0.647
TR67163|c1_g1_i9	0.000	1.311	3.283	0.000	1.157	2.275	3.895	1.841	4.789	4.026	0.000
TR125193|c2_g1_i1	0.000	0.999	0.000	1.567	0.000	0.000	0.000	0.000	0.937	0.000	0.000
TR85373|c0_g1_i1	0.146	0.000	0.972	0.416	0.307	0.000	0.190	0.000	0.612	0.327	0.178
TR33431|c0_g2_i5	0.457	0.000	0.000	1.061	0.316	0.000	0.000	0.000	0.000	0.000	0.167
TR127348|c0_g1_i1	0.398	0.000	0.000	0.367	1.221	0.000	0.000	0.000	0.421	0.000	0.000
TR7431|c1_g1_i1	0.981	0.926	0.109	0.669	0.524	0.000	0.201	0.639	0.736	0.137	1.070
TR116877|c1_g3_i1	0.000	0.000	0.000	0.000	0.000	3.733	0.000	0.000	0.000	0.000	0.000
TR3538|c0_g1_i2	0.000	0.000	0.000	0.000	0.000	0.000	0.000	0.000	0.000	0.000	0.000
TR102887|c0_g1_i1	0.000	0.000	2.023	0.000	0.000	0.000	0.000	0.000	0.000	1.223	0.000
TR20110|c3_g2_i9	0.155	0.000	0.417	0.000	0.000	0.734	0.000	0.000	0.937	1.159	0.000
TR118887|c0_g1_i5	0.554	0.614	1.230	0.906	0.000	0.000	0.274	0.441	0.000	0.000	4.705
TR28256|c0_g1_i1	3.342	1.248	0.000	0.000	0.000	0.000	0.000	0.000	0.000	4.195	0.000
TR105335|c0_g1_i1	0.000	0.000	0.000	0.000	0.000	0.000	1.277	0.000	0.000	4.595	0.000
TR112515|c1_g1_i4	1.846	4.109	9.085	0.000	4.195	4.012	0.000	0.000	0.000	6.345	2.107
TR77184|c0_g1_i1	0.000	0.000	0.000	0.000	0.000	0.000	0.000	0.000	1.529	0.000	0.000
TR169847|c0_g1_i1	0.000	1.592	1.002	0.000	0.000	0.000	0.486	0.000	0.000	0.000	0.000
TR57861|c1_g1_i1	0.379	2.476	0.426	0.359	1.582	0.000	0.253	0.000	0.134	0.169	0.000
TR52126|c0_g1_i1	0.000	0.000	0.000	0.000	0.000	0.000	0.000	1.654	1.596	0.000	0.000
TR161799|c1_g1_i1	0.000	2.507	0.000	0.000	0.000	0.000	0.000	0.000	0.000	0.000	0.000
TR37265|c3_g1_i7	2.993	2.247	2.122	2.628	2.685	4.911	2.407	6.064	4.990	2.529	0.892
TR163533|c0_g1_i1	0.000	0.000	1.041	0.294	0.325	0.000	0.000	0.000	0.669	0.833	0.000
TR152447|c0_g1_i1	0.719	0.000	0.000	0.000	0.000	0.000	2.998	0.000	1.529	0.000	0.825
TR99979|c0_g1_i1	0.000	0.000	0.000	1.143	0.000	0.000	0.000	0.893	0.000	0.000	0.959
TR66552|c0_g1_i1	0.359	0.146	0.268	0.237	0.380	0.476	0.866	0.265	0.382	0.970	1.305
TR139956|c0_g2_i8	0.000	1.103	0.000	0.000	0.000	0.000	0.676	0.309	1.243	0.000	1.193
TR161558|c1_g4_i4	0.126	0.239	0.000	0.041	0.506	0.414	0.000	0.121	0.000	0.748	0.134
TR55611|c1_g1_i1	0.632	0.593	0.000	0.000	0.000	0.000	0.000	0.276	0.268	0.169	0.156
TR109741|c0_g1_i11	0.000	0.000	0.000	0.000	0.000	1.323	0.000	0.000	0.000	0.000	0.000
TR30228|c0_g1_i1	0.000	0.000	0.000	0.000	0.000	0.000	0.992	2.084	0.000	0.000	3.245
TR151310|c3_g4_i1	1.117	0.000	0.000	0.000	0.000	0.000	0.391	0.408	0.000	0.000	0.000
TR145406|c1_g3_i1	0.194	0.000	0.000	1.102	0.199	0.775	1.193	0.209	0.201	0.253	0.000
TR153958|c0_g1_i1	0.816	0.926	0.863	0.726	0.000	0.000	0.000	0.000	0.000	0.000	0.000
TR128104|c2_g1_i10	0.000	0.000	0.149	0.351	0.000	0.000	0.000	0.430	0.000	0.000	2.609
TR71422|c0_g2_i1	0.000	0.000	0.000	0.000	0.000	0.000	0.000	0.000	0.000	0.000	0.000
TR161987|c1_g1_i1	0.000	0.000	0.000	0.000	1.184	0.000	0.000	0.000	0.000	0.000	1.383
TR140722|c0_g2_i1	0.000	0.000	1.190	0.000	5.524	0.000	0.000	0.000	0.000	0.000	0.000
TR89804|c0_g1_i1	0.000	1.331	0.000	0.000	0.000	0.000	0.000	0.000	0.621	0.000	0.000
TR37706|c0_g1_i1	0.000	0.000	0.774	1.322	0.000	0.362	0.000	0.000	0.000	0.000	0.000
TR53945|c2_g2_i4	0.000	0.000	0.000	0.000	0.000	0.000	0.000	0.000	0.000	0.000	0.000
TR86544|c0_g1_i1	0.000	1.186	1.101	0.000	1.022	0.000	1.098	0.000	0.000	0.000	0.000
TR168024|c0_g1_i1	0.000	0.000	0.000	1.118	0.407	0.000	0.000	0.000	0.000	0.000	0.000
TR147000|c5_g1_i1	2.701	4.140	0.486	1.249	1.365	1.820	2.808	4.432	0.000	0.590	1.059
TR70456|c0_g1_i5	0.700	0.583	0.903	0.375	0.542	7.703	3.695	2.889	2.246	1.950	3.958
TR171742|c0_g1_i1	0.000	1.488	4.106	0.000	0.000	0.000	0.000	0.000	0.000	0.000	0.000
TR84768|c0_g1_i1	0.000	1.113	1.031	0.000	0.000	0.000	2.059	0.000	0.000	0.000	0.000
TR26458|c1_g1_i1	0.000	0.000	0.000	0.000	0.000	0.000	0.000	0.000	0.000	0.000	0.000
TR113580|c0_g1_i1	0.000	0.000	1.091	0.000	0.000	0.000	0.000	0.000	1.768	1.317	0.000
TR65539|c0_g1_i2	0.000	0.624	0.893	0.253	0.000	0.269	1.953	1.466	0.574	0.717	0.000
TR86366|c0_g1_i3	0.243	0.000	0.000	3.444	0.253	0.000	0.771	0.000	0.793	0.327	0.000
TR125066|c9_g4_i3	0.000	7.032	0.000	0.000	0.000	0.000	9.100	3.793	0.000	2.666	0.000
TR35547|c2_g1_i1	0.000	0.000	0.000	0.000	0.000	1.913	0.000	1.092	1.988	0.000	0.000
TR142091|c0_g1_i1	0.000	0.863	0.813	0.000	0.750	0.000	0.000	0.000	0.000	0.970	0.000
TR141504|c0_g1_i1	1.992	0.000	0.000	2.636	0.000	0.000	0.000	0.000	0.000	2.519	0.000
TR170725|c3_g2_i18	0.000	0.749	0.000	0.326	0.000	2.502	4.814	0.551	0.000	1.539	0.000
TR90064|c0_g6_i1	13.952	18.006	19.052	0.000	7.387	3.474	6.545	4.598	0.554	5.438	6.724
TR4939|c1_g1_i3	0.000	2.809	0.000	0.000	0.940	0.931	0.000	0.000	0.000	0.000	0.000
TR19486|c0_g1_i1	2.079	3.516	1.091	0.000	2.025	0.000	0.000	0.000	1.109	2.624	0.000
TR113920|c0_g1_i1	0.000	0.510	0.962	0.000	0.452	0.000	0.918	1.455	0.000	0.580	1.561
TR80411|c1_g1_i7	0.991	0.000	0.000	1.037	0.000	0.372	0.095	0.000	0.000	1.950	0.134
TR20610|c0_g1_i1	0.000	0.000	0.000	0.718	0.000	0.000	0.000	0.000	0.411	1.012	0.000
TR120054|c0_g2_i1	0.466	0.000	0.000	0.220	1.682	0.000	0.000	0.000	0.000	0.611	0.279
TR100511|c1_g1_i2	3.274	0.000	1.289	0.000	0.000	0.682	0.000	0.243	2.285	2.287	0.000
TR41520|c1_g5_i3	11.241	15.135	30.874	4.293	9.249	22.778	5.965	26.891	1.864	16.842	24.263
TR170923|c0_g1_i3	0.000	0.000	0.000	0.767	0.000	0.000	0.000	0.628	0.000	0.000	0.000
TR130606|c1_g1_i1	0.000	0.000	0.000	0.000	0.000	0.000	0.000	0.000	1.004	1.233	0.000
TR164856|c0_g1_i1	0.000	0.208	0.198	0.343	0.371	0.000	2.016	0.187	0.000	0.000	1.494
TR101948|c0_g1_i1	0.000	0.000	0.506	0.000	0.000	0.476	0.000	0.000	0.000	0.000	0.000
TR155595|c0_g1_i1	1.312	0.000	0.000	0.596	0.000	0.000	0.000	0.728	0.000	0.000	0.000
TR150002|c0_g1_i1	1.380	0.000	0.000	1.192	0.000	0.000	0.000	0.000	0.000	0.000	1.550
TR133882|c0_g2_i1	0.651	0.000	0.000	0.000	0.000	0.000	0.338	0.353	0.000	0.000	0.000
TR84398|c0_g1_i1	1.953	3.370	3.551	4.758	1.085	7.620	3.051	3.958	0.000	0.000	2.185
TR26179|c0_g1_i1	0.000	0.000	0.506	0.000	0.479	0.476	0.486	0.518	0.000	0.000	0.000
TR23380|c0_g1_i1	0.447	0.000	0.664	3.567	0.470	0.145	0.306	0.805	0.000	1.001	2.665
TR146653|c1_g1_i1	0.000	0.000	0.417	0.000	0.000	0.000	0.391	0.000	0.000	0.000	2.219
TR119690|c4_g1_i5	0.000	0.146	0.000	0.000	0.000	0.331	0.443	0.198	0.000	0.000	0.145
TR26151|c4_g1_i3	0.000	0.000	0.000	0.000	0.000	2.264	0.000	0.000	0.000	0.000	0.000
TR82648|c0_g1_i1	0.000	0.770	0.000	1.224	0.000	0.000	0.000	0.000	0.000	1.739	0.000
TR154965|c0_g1_i1	0.000	0.000	0.000	0.637	1.410	0.000	0.000	0.783	0.000	0.000	0.000
TR8303|c0_g1_i1	1.409	0.000	0.754	0.000	0.705	0.000	0.000	0.000	0.000	0.000	0.000
TR36650|c0_g1_i1	0.000	1.363	0.000	0.000	0.000	1.241	0.000	0.000	0.000	0.000	1.371
TR48147|c0_g1_i1	0.000	0.000	1.388	0.000	0.000	0.000	0.000	0.000	0.000	0.000	0.000
TR95833|c0_g1_i2	2.652	5.940	12.863	4.587	11.455	21.682	0.000	2.911	11.251	3.299	1.494
TR38161|c0_g1_i2	0.000	0.343	0.000	0.090	0.000	0.000	0.000	0.375	0.000	0.000	0.112
TR74319|c0_g3_i1	0.000	0.000	0.000	0.000	0.000	0.000	0.000	0.000	0.000	0.000	0.000
TR93040|c0_g1_i7	0.000	0.000	0.119	0.318	0.136	0.331	0.190	0.000	1.434	0.000	0.279
TR879|c1_g2_i1	0.233	0.000	0.000	0.955	6.401	0.000	4.698	0.000	0.000	0.000	2.040
TR97520|c0_g1_i4	0.049	0.811	0.000	0.073	0.759	0.775	2.312	4.190	8.259	1.191	0.000
TR20184|c1_g1_i8	0.700	0.000	0.744	0.628	0.696	0.000	0.000	0.717	0.000	0.000	0.379
TR116771|c0_g1_i1	1.370	1.186	0.000	1.608	1.058	0.000	0.359	1.125	0.000	0.000	0.000
TR82235|c0_g1_i1	0.000	0.000	0.000	0.000	0.000	0.000	0.000	0.000	0.000	2.572	0.000
TR78564|c5_g1_i1	0.000	0.000	0.000	0.000	0.000	0.000	1.151	1.213	0.000	0.000	0.000
TR139312|c0_g1_i1	0.000	0.000	1.141	0.000	0.000	0.000	0.000	0.000	0.000	6.872	0.000
TR126233|c1_g12_i2	8.375	1.363	5.028	8.325	7.043	3.733	10.135	13.330	6.433	1.518	1.371
TR71695|c0_g1_i1	1.244	0.000	0.000	0.000	0.000	2.554	0.000	0.000	0.000	0.000	2.810
TR63176|c0_g3_i1	1.661	5.711	5.980	4.554	4.503	5.635	4.086	1.213	4.187	6.461	9.054
TR122213|c0_g1_i1	0.000	1.612	2.261	2.538	0.000	0.000	0.000	1.555	0.746	0.000	0.000
TR56528|c0_g2_i1	0.000	0.000	0.585	0.000	0.000	0.145	0.000	0.000	0.000	0.000	0.000
TR42059|c2_g2_i14	0.194	0.000	0.000	0.000	0.416	0.000	0.158	0.000	0.019	0.000	0.000
TR145892|c0_g1_i4	0.000	0.000	1.269	0.000	0.000	0.000	0.000	0.000	0.000	0.000	0.000
TR112758|c2_g1_i1	7.860	38.748	0.000	46.727	0.000	0.000	33.993	37.067	0.000	0.000	0.000
TR151845|c0_g1_i1	0.000	0.957	0.000	0.000	0.000	0.858	0.000	0.000	0.000	0.000	0.970
TR73233|c0_g1_i1	3.614	1.581	2.450	3.453	0.769	0.962	3.537	2.227	1.138	1.539	9.310
TR149173|c0_g1_i1	0.000	0.000	0.843	0.718	0.000	0.000	0.000	0.000	0.000	1.339	0.000
TR31978|c0_g1_i1	1.963	1.175	3.878	11.264	0.832	0.786	0.348	1.455	0.593	0.306	0.379
TR56256|c0_g1_i1	1.137	0.000	0.000	5.975	2.206	1.168	0.000	0.000	0.000	2.856	0.000
TR31957|c0_g1_i1	0.000	0.000	0.000	0.000	0.000	0.000	0.000	0.000	0.000	0.000	0.000
TR12939|c2_g1_i5	1.661	0.322	3.551	0.653	2.269	1.396	1.172	1.389	3.728	0.780	0.836
TR59152|c2_g3_i8	0.000	0.000	1.934	0.000	0.723	0.000	0.000	0.000	0.000	0.464	0.000
TR50541|c0_g1_i1	0.000	0.000	0.000	0.000	0.443	0.000	0.000	0.000	0.937	0.580	0.513
TR171758|c0_g1_i1	0.000	0.000	0.000	0.000	0.000	0.000	0.549	0.000	0.000	0.000	0.000
TR103454|c0_g1_i1	1.380	0.000	4.265	1.192	0.000	1.417	0.000	0.000	0.000	0.000	0.000
TR77820|c0_g2_i1	0.000	2.965	0.000	0.000	0.000	5.356	0.000	0.000	0.000	0.000	0.000
TR23647|c0_g1_i1	0.000	1.311	0.000	1.020	0.000	0.000	0.000	0.000	0.000	4.395	0.000
TR71767|c4_g2_i1	0.117	1.935	1.577	0.000	1.058	0.393	0.918	0.000	0.000	0.000	0.312
TR23839|c0_g1_i2	0.962	9.872	13.062	3.926	6.654	25.508	12.278	6.053	20.858	23.714	37.153
TR148316|c0_g1_i1	0.000	0.874	0.417	1.755	0.000	0.000	0.000	0.000	0.000	0.000	0.000
TR169687|c1_g1_i3	0.525	0.000	0.000	0.000	0.181	0.217	0.676	0.000	0.000	0.000	0.000
TR48505|c0_g1_i1	0.836	3.776	0.000	0.743	2.459	0.000	0.000	0.000	0.000	0.000	0.000
TR18469|c0_g1_i4	0.000	0.510	0.000	0.000	0.000	0.227	0.222	0.000	0.000	0.000	0.000
TR41510|c0_g1_i1	0.272	0.312	0.298	1.028	0.561	0.827	0.285	0.298	0.870	0.000	0.323
TR155846|c0_g1_i1	0.000	0.000	0.000	0.669	1.094	0.000	0.369	0.000	0.000	0.474	0.000
TR63130|c0_g1_i1	73.832	108.214	112.904	51.731	110.710	61.945	85.764	86.879	99.251	77.971	134.550
TR22718|c2_g1_i6	0.000	0.676	1.230	0.326	0.000	0.000	0.000	3.451	0.000	0.000	0.479
TR153989|c0_g1_i1	0.000	0.000	0.000	0.000	0.000	0.000	0.000	0.000	0.726	1.802	0.000
TR35015|c0_g1_i1	0.000	0.000	0.000	0.000	1.311	0.000	0.000	0.000	0.000	0.000	0.000
TR1404|c0_g3_i3	4.644	8.499	9.888	3.877	10.497	6.287	9.638	14.344	9.349	5.681	9.032
TR77876|c0_g1_i1	0.000	1.425	0.000	0.000	0.000	0.000	0.000	0.000	0.000	0.000	0.000
TR42327|c0_g1_i1	0.000	0.000	0.000	1.763	0.000	0.000	0.496	0.529	0.000	0.000	0.000
TR158512|c1_g1_i3	0.000	0.166	0.000	0.947	0.190	0.103	0.201	0.154	0.000	0.000	0.000
TR127050|c3_g6_i3	0.000	0.718	0.000	0.547	0.000	1.034	0.148	0.000	0.621	0.000	0.000
TR125114|c0_g1_i1	0.000	0.000	0.000	0.000	0.000	0.000	0.000	0.000	0.000	0.000	0.000
TR90585|c0_g1_i1	0.000	0.000	1.041	0.000	0.000	0.000	0.000	1.092	0.000	0.000	0.000
TR4485|c0_g2_i1	0.000	1.103	0.000	0.000	0.000	0.000	0.000	1.069	0.000	0.000	0.000
TR96840|c0_g1_i1	81.041	125.607	156.651	51.053	1.094	31.329	57.218	27.530	1.424	0.000	68.552
TR80433|c0_g1_i3	3.605	6.137	3.094	2.628	3.562	2.957	2.608	14.134	3.346	15.198	7.515
TR58733|c0_g1_i1	0.573	0.000	0.000	0.522	0.000	0.000	0.602	0.000	1.224	0.000	0.000
TR105863|c0_g3_i6	0.787	0.000	0.000	0.702	0.000	0.000	0.000	0.000	0.000	0.000	0.000
TR68018|c1_g1_i1	0.000	0.728	0.347	0.588	0.651	0.000	0.000	0.728	0.000	0.000	0.000
TR42718|c0_g1_i7	0.000	0.000	0.040	0.000	0.000	0.000	0.000	0.000	0.000	0.000	0.056
TR37771|c1_g1_i1	0.000	0.000	0.000	0.000	0.000	0.000	0.000	0.937	0.000	0.000	0.000
TR143689|c0_g2_i8	0.000	0.926	0.000	0.000	0.542	1.313	0.285	0.496	0.086	0.538	0.000
TR86904|c0_g1_i1	0.000	0.000	0.000	0.000	0.000	0.000	0.000	0.000	0.000	0.000	0.769
TR127477|c3_g1_i11	0.000	0.000	0.000	0.000	0.000	0.000	0.581	0.000	0.000	0.000	0.647
TR34556|c0_g1_i7	0.000	0.000	0.000	0.000	0.000	0.000	0.000	0.000	0.000	0.000	0.000
TR15634|c2_g1_i3	0.087	0.187	0.813	0.163	0.316	3.857	0.232	0.232	0.000	0.000	0.000
TR52797|c0_g1_i1	0.000	0.000	0.099	0.000	0.000	0.176	0.264	0.099	0.000	0.464	0.100
TR130737|c0_g1_i1	0.000	0.000	0.506	0.433	0.000	0.227	0.707	0.496	0.000	0.000	0.000
TR146515|c1_g1_i1	0.000	1.040	0.496	0.000	0.000	0.000	0.000	0.000	0.478	0.590	0.535
TR64608|c0_g1_i1	0.418	0.000	0.228	0.000	0.000	0.000	0.211	0.000	1.319	0.274	0.245
TR10339|c1_g1_i1	1.457	0.000	0.000	1.257	5.578	1.499	3.051	1.599	18.583	7.230	1.639
TR140200|c0_g1_i1	0.428	0.978	0.000	0.000	0.000	0.000	0.000	0.000	0.000	0.000	0.000
TR124125|c0_g2_i1	1.661	0.801	2.112	1.192	0.000	0.000	0.581	0.000	1.768	0.000	0.836
TR59715|c0_g1_i1	0.000	0.000	0.000	0.000	1.094	0.000	0.000	0.000	0.000	0.000	0.000
TR49439|c0_g1_i1	0.000	1.581	0.000	0.000	0.000	0.000	0.000	1.555	0.000	0.000	4.783
TR145345|c0_g1_i1	0.000	0.447	0.000	0.000	0.398	0.393	0.000	0.000	0.411	1.012	0.000
TR58522|c0_g1_i1	0.000	0.000	0.000	0.000	2.947	0.000	0.000	0.000	0.000	0.000	0.000
TR64341|c1_g1_i1	1.146	0.000	1.468	1.045	1.157	0.000	0.000	0.000	5.085	0.000	0.000
TR112659|c0_g1_i5	0.000	0.000	0.000	0.000	0.000	0.000	0.676	0.000	1.185	0.000	0.000
TR16323|c0_g10_i1	0.000	3.308	5.385	0.000	17.992	1.996	0.000	7.508	0.000	14.734	0.000
TR102724|c0_g1_i1	0.078	0.270	0.456	0.816	0.570	0.155	0.106	0.055	0.507	1.623	0.279
TR162206|c1_g1_i1	1.156	0.000	0.000	0.522	0.000	0.000	0.000	0.000	0.000	0.000	0.000
TR142307|c0_g1_i1	0.564	0.655	0.942	0.539	0.000	0.290	0.000	0.000	0.908	0.748	0.000
TR42406|c0_g1_i1	0.000	0.000	1.567	0.000	0.000	0.000	0.000	0.000	0.000	0.000	0.000
TR99225|c0_g1_i4	0.904	0.000	1.617	1.404	4.014	4.436	1.415	0.000	0.000	0.000	1.026
TR23098|c2_g1_i11	0.000	0.000	0.000	0.000	0.588	0.000	0.000	0.000	0.000	6.429	0.000
TR151532|c0_g1_i1	0.797	0.000	0.000	0.000	0.000	0.817	0.000	0.000	0.000	0.000	0.000
TR16466|c0_g1_i1	1.506	0.000	0.000	0.000	0.000	0.000	1.573	1.654	0.000	0.000	0.000
TR9607|c7_g1_i1	0.000	0.000	0.000	0.000	0.000	0.000	0.000	0.000	0.000	1.718	0.000
TR67336|c0_g2_i1	0.000	0.000	26.699	0.000	0.000	0.000	0.000	0.000	0.000	0.000	0.000
TR27510|c2_g1_i1	0.301	1.415	0.337	0.865	0.633	0.000	0.000	0.000	0.000	0.000	0.725
TR33317|c0_g1_i1	0.709	0.811	0.000	0.000	0.000	0.000	0.000	0.000	0.000	0.000	1.650
TR41195|c1_g1_i1	0.554	1.019	0.436	0.718	0.000	1.148	0.538	2.580	1.558	1.233	0.000
TR18645|c0_g1_i1	0.000	0.957	0.000	0.751	0.000	0.858	0.000	0.000	0.000	0.000	0.000
TR151033|c0_g1_i3	0.039	0.000	0.000	0.000	0.000	0.341	0.507	0.000	0.000	0.538	0.000
TR111485|c3_g1_i11	0.000	0.000	1.448	2.383	0.000	10.123	0.000	0.000	0.010	0.000	15.153
TR144792|c0_g1_i4	3.867	1.976	2.817	3.232	8.119	0.000	0.623	0.000	0.000	0.000	0.000
TR33265|c0_g1_i2	2.555	1.810	0.179	1.314	0.931	0.238	0.000	0.000	0.086	0.327	0.290
TR163854|c0_g1_i1	0.000	0.000	1.567	0.000	0.000	0.000	0.000	0.000	0.000	0.000	0.000
TR148631|c0_g1_i1	0.000	0.000	1.002	0.000	0.931	0.982	0.000	0.000	0.000	3.626	0.000
TR45560|c1_g1_i1	0.389	0.447	0.000	2.187	0.796	0.796	0.000	0.860	0.000	0.000	0.000
TR38167|c1_g1_i1	0.223	0.520	0.248	0.637	0.000	0.227	0.000	0.000	0.239	0.000	0.000
TR20458|c3_g3_i1	20.928	0.915	52.038	0.000	0.353	0.910	0.000	0.000	0.000	14.734	1.806
TR38519|c1_g1_i8	0.146	0.208	0.883	0.375	1.483	0.910	0.802	0.254	0.000	0.000	0.479
TR113673|c0_g1_i1	0.185	0.000	0.208	0.000	0.000	0.186	0.000	0.397	0.774	0.242	0.000
TR102099|c0_g1_i1	0.457	0.000	0.000	0.000	0.235	0.920	0.707	0.992	3.164	1.823	0.000
TR68122|c5_g1_i1	0.612	0.666	0.793	0.612	1.139	1.199	1.225	1.841	1.214	1.033	0.401
TR95210|c2_g1_i1	0.000	0.000	0.000	0.596	0.660	0.000	0.000	0.000	0.000	0.843	0.000
TR101321|c0_g2_i1	0.000	0.000	0.000	0.000	0.000	0.000	0.000	1.974	0.000	0.000	0.000
TR92625|c1_g1_i1	0.000	0.000	0.000	0.000	2.577	0.000	1.404	0.000	0.000	1.676	1.516
TR11294|c0_g2_i1	0.000	0.395	0.000	0.000	0.181	0.000	0.116	0.000	0.000	0.000	0.479
TR50496|c2_g2_i1	0.000	1.207	0.000	0.000	0.000	2.202	0.000	0.000	0.000	0.000	0.000
TR37881|c2_g1_i1	0.282	0.000	0.000	0.261	0.000	0.279	0.581	1.224	0.296	0.000	0.000
TR64137|c0_g1_i1	1.117	1.248	0.000	0.000	1.076	0.000	0.000	0.000	0.000	0.000	0.000
TR46803|c2_g1_i2	0.233	0.000	0.000	0.000	0.533	0.000	0.211	1.169	0.201	0.611	0.323
TR145937|c0_g1_i1	0.466	0.541	0.258	0.441	0.244	0.000	0.243	0.254	0.000	0.306	0.000
TR26590|c0_g1_i3	47.103	32.746	39.899	26.910	39.158	25.994	33.275	21.257	56.532	43.296	30.786
TR155366|c0_g1_i1	0.185	0.426	0.208	0.531	0.000	0.000	0.000	0.198	0.201	0.000	0.223
TR46045|c1_g1_i3	0.000	0.510	0.000	1.747	0.000	0.000	0.000	0.000	0.000	0.000	0.000
TR17360|c0_g1_i3	0.651	0.385	0.367	0.473	1.031	0.496	0.000	0.000	1.396	0.664	0.201
TR56678|c0_g1_i1	0.000	1.227	1.131	0.000	2.116	0.000	0.000	0.000	0.000	1.370	0.000
TR151792|c0_g1_i3	0.000	0.229	0.635	1.502	0.371	0.000	0.179	1.257	0.000	0.000	0.000
TR121355|c1_g2_i5	1.273	0.531	0.000	0.000	0.922	0.000	0.000	0.000	0.000	0.622	0.000
TR55502|c4_g3_i1	0.000	1.841	2.569	0.000	0.000	0.000	1.689	0.893	0.000	0.000	0.937
TR77620|c0_g1_i1	0.534	0.000	0.198	0.343	0.000	0.000	0.728	0.386	0.191	0.000	1.070
TR142239|c3_g1_i7	0.087	0.749	0.883	0.245	0.506	0.217	0.486	0.221	0.000	0.000	0.357
TR60668|c0_g5_i2	1.555	0.489	1.121	0.000	1.564	1.034	0.000	2.271	1.099	0.748	0.903
TR85544|c1_g10_i1	0.000	0.000	0.000	0.000	0.000	0.000	0.000	6.262	0.000	0.000	0.000
TR55842|c0_g1_i1	0.000	0.999	0.000	0.000	0.000	0.000	0.000	0.948	0.000	0.000	0.000
TR81659|c0_g1_i1	0.233	0.281	1.071	0.114	0.127	0.000	0.000	0.000	1.396	0.000	0.859
TR22477|c1_g1_i1	0.000	0.884	0.417	1.428	0.000	0.393	0.000	0.419	0.000	0.506	0.903
TR146175|c0_g1_i1	0.000	0.000	0.000	0.000	0.000	0.403	0.412	0.000	0.421	0.516	0.000
TR61599|c6_g1_i1	0.214	0.000	47.208	70.895	0.000	0.000	0.000	0.000	0.000	0.000	0.000
TR29053|c1_g1_i4	0.000	0.000	0.000	0.000	0.000	0.000	0.000	0.000	0.000	0.000	0.000
TR109872|c1_g1_i3	0.000	0.000	0.000	0.000	0.000	0.000	0.000	0.000	0.000	0.000	0.000
TR168592|c1_g1_i1	0.000	0.000	0.704	0.000	0.217	0.424	2.608	0.915	0.000	0.843	2.264
TR53038|c0_g1_i10	0.000	0.302	0.545	0.000	0.000	0.000	0.348	0.000	1.051	0.485	0.167
TR49300|c0_g1_i1	0.398	0.000	0.000	0.367	0.000	0.000	0.000	0.000	0.000	1.043	0.000
TR123830|c0_g1_i1	0.000	0.000	1.388	0.000	0.000	0.000	0.000	0.000	0.000	1.676	0.000
TR163385|c0_g1_i1	0.233	0.094	0.347	0.906	0.904	0.383	0.391	0.662	0.736	0.211	0.658
TR146354|c0_g1_i1	0.000	0.000	0.000	2.473	0.000	0.000	1.499	0.000	0.000	0.000	0.803
TR11978|c0_g1_i4	0.000	0.000	0.000	0.343	0.000	0.000	0.000	0.000	0.927	0.000	0.000
TR110127|c0_g1_i1	0.000	0.000	0.000	0.000	0.000	0.000	0.000	0.000	0.000	0.000	0.000
TR166516|c1_g4_i1	0.000	1.540	0.774	0.000	0.000	0.248	0.190	0.320	0.535	0.000	0.000
TR24940|c0_g1_i1	0.000	0.000	0.893	0.000	0.000	0.000	0.000	0.000	0.000	0.000	0.000
TR80323|c1_g2_i1	0.000	1.966	0.000	0.000	0.000	0.806	0.000	0.000	0.000	0.263	1.204
TR169435|c0_g1_i1	0.000	0.000	0.545	0.465	0.506	0.248	0.000	0.000	0.258	0.980	0.290
TR147006|c2_g1_i1	0.573	0.749	0.516	0.000	0.000	0.000	0.296	0.000	0.115	0.000	0.000
TR36489|c6_g1_i1	1.331	0.520	0.744	1.061	0.000	0.000	0.465	0.485	0.000	0.000	0.000
TR18959|c1_g1_i1	1.836	1.820	4.880	3.191	4.186	0.124	0.845	0.243	1.376	0.105	0.992
TR144862|c1_g1_i1	5.626	0.000	2.509	3.591	0.000	0.000	1.520	0.000	0.000	0.000	0.000
TR44064|c0_g1_i1	0.000	0.000	0.000	0.000	0.000	0.000	0.000	0.000	0.000	0.000	1.293
TR18549|c1_g3_i5	7.656	2.798	1.845	5.216	3.155	32.663	14.231	26.075	13.459	3.056	6.880
TR125870|c2_g3_i2	0.661	0.166	0.456	0.000	0.244	0.000	0.000	0.000	0.000	0.190	0.000
TR102182|c1_g1_i1	12.330	9.466	14.718	25.571	16.265	10.174	8.857	10.055	10.544	9.401	9.723
TR115020|c0_g1_i1	0.000	0.000	0.000	1.077	0.000	0.000	0.000	0.000	0.000	0.000	0.691
TR9627|c0_g1_i1	0.000	0.000	0.000	0.000	0.000	0.910	0.000	0.331	0.163	1.191	0.000
TR146438|c2_g1_i1	0.000	2.226	1.577	0.000	0.488	0.000	0.000	0.000	0.000	0.000	0.000
TR97162|c0_g2_i1	0.000	0.000	0.000	0.000	1.212	0.000	0.000	0.000	0.000	0.000	0.000
TR88257|c6_g3_i4	0.000	0.000	0.000	0.000	0.000	0.000	0.000	0.000	0.000	0.000	0.000
TR110910|c0_g1_i1	0.000	0.000	2.142	0.000	0.000	0.000	0.000	0.000	2.132	0.000	0.000
TR84391|c1_g5_i4	0.000	0.000	0.000	0.000	0.000	0.000	0.000	0.000	0.000	0.000	1.227
TR52431|c5_g1_i1	0.000	0.000	0.000	0.604	0.000	0.000	0.000	0.000	0.000	1.728	0.000
TR31592|c2_g5_i2	4.401	3.651	1.656	5.085	3.092	3.443	3.167	2.723	3.413	0.759	3.379
TR144721|c0_g1_i1	0.000	0.000	2.995	0.000	0.000	0.000	0.000	0.000	0.000	5.428	0.000
TR103545|c0_g1_i2	0.000	0.531	0.000	0.000	0.000	0.000	0.000	1.499	0.000	0.000	0.000
TR88056|c0_g1_i1	0.000	0.000	0.000	0.539	0.000	0.000	0.000	0.000	0.201	0.000	0.000
TR159145|c2_g1_i1	0.680	0.593	1.012	0.661	0.615	0.579	0.338	0.474	1.204	0.527	0.390
TR13041|c0_g1_i1	0.505	0.000	1.101	1.396	0.515	0.517	0.000	0.000	0.000	0.000	0.000
TR81675|c0_g1_i4	0.194	1.134	0.060	0.367	0.000	1.727	0.000	0.000	1.788	0.000	0.000
TR52727|c0_g2_i1	4.605	4.660	19.478	8.439	2.523	8.261	2.196	4.917	4.952	9.760	9.946
TR32163|c0_g1_i2	0.000	0.000	0.397	3.755	0.000	1.427	0.549	0.000	0.000	0.242	1.706
TR106950|c7_g1_i3	15.526	21.085	18.774	24.363	5.361	28.300	23.669	8.710	7.877	5.860	22.668
TR72896|c1_g2_i1	0.525	0.302	0.585	0.000	0.271	0.000	0.000	0.287	0.000	0.696	0.000
TR3773|c0_g1_i1	1.283	0.000	0.932	0.000	0.434	0.000	0.000	0.000	0.000	0.559	0.000
TR91667|c1_g1_i1	0.185	0.000	0.407	0.171	0.570	0.186	0.000	0.198	0.191	0.738	0.658
TR60460|c0_g2_i1	8.395	7.625	14.629	7.819	4.484	21.341	27.026	35.590	36.592	28.214	19.335
TR141291|c3_g1_i6	0.000	0.000	0.000	0.457	0.000	0.000	0.000	0.000	0.832	0.274	0.000
TR16852|c2_g2_i4	0.000	0.000	0.050	0.000	0.000	0.000	0.000	0.000	0.000	0.000	0.056
TR42196|c1_g1_i1	0.000	0.000	0.793	0.000	0.000	0.755	0.771	0.000	0.000	0.000	0.000
TR164976|c0_g1_i1	1.059	0.000	0.000	0.000	0.000	0.000	0.000	0.000	1.682	0.685	0.000
TR155519|c0_g1_i1	2.769	0.000	0.000	0.326	0.000	0.000	0.000	0.375	1.109	0.000	0.000
TR143109|c0_g1_i1	0.000	0.000	0.000	0.000	0.000	0.486	0.000	0.000	0.516	0.000	1.695
TR169168|c0_g1_i1	0.437	1.279	1.359	0.000	0.868	0.682	1.288	1.136	0.879	0.000	3.334
TR140848|c0_g5_i7	3.712	3.287	1.954	1.355	0.705	0.000	0.000	0.000	0.000	0.422	1.126
TR171446|c2_g1_i6	1.166	0.000	0.000	0.000	0.000	0.000	0.000	0.000	0.000	0.000	0.000
TR44986|c2_g1_i16	0.000	0.000	0.000	0.000	0.000	0.186	0.190	0.353	0.163	0.000	0.089
TR129528|c1_g1_i1	0.000	0.000	0.000	0.000	0.000	0.724	0.201	0.000	0.344	0.000	1.160
TR62806|c2_g1_i19	0.000	0.000	0.000	0.000	0.000	2.130	1.087	0.298	3.068	3.088	0.000
TR150248|c3_g2_i2	0.593	0.000	0.000	0.000	2.767	0.000	0.000	0.000	0.000	0.000	0.000
TR69504|c0_g1_i1	0.233	0.541	0.000	0.441	0.000	1.168	0.000	0.254	0.000	0.000	1.394
TR39674|c1_g1_i7	14.263	10.215	0.000	0.000	1.799	7.951	10.367	2.613	4.999	9.159	12.867
TR148591|c0_g1_i1	0.000	0.000	0.635	1.077	0.253	0.000	0.000	0.121	0.000	0.696	0.000
TR33032|c0_g1_i6	0.000	0.000	0.426	0.000	0.615	0.000	0.000	0.000	0.000	0.000	0.803
TR148863|c0_g1_i5	0.000	1.644	0.000	0.000	0.000	0.000	0.000	0.000	0.000	0.000	0.000
TR73445|c0_g1_i1	0.000	0.239	0.000	0.392	0.217	0.000	0.422	0.000	0.650	0.822	0.000
TR101667|c0_g1_i1	0.000	0.000	0.000	0.000	0.000	0.000	0.000	0.000	2.590	0.000	0.000
TR6383|c0_g1_i1	0.000	0.000	0.000	0.000	0.000	2.326	0.264	0.000	0.000	0.000	0.000
TR22144|c0_g1_i1	0.904	0.000	0.000	0.000	0.000	0.920	0.000	0.000	0.000	0.000	0.000
TR99995|c2_g1_i9	0.291	0.000	0.000	0.000	0.217	0.052	0.253	0.000	0.000	0.400	0.078
TR39535|c0_g1_i1	0.000	0.000	0.000	0.759	1.863	0.000	0.000	0.221	0.000	0.263	0.000
TR32833|c2_g1_i1	1.409	0.718	1.041	2.416	0.090	0.217	1.013	0.628	0.440	0.179	3.758
TR159322|c0_g1_i1	0.000	1.508	0.000	0.596	1.980	0.000	0.000	0.000	0.000	0.000	0.000
TR406|c0_g1_i1	0.000	0.000	2.321	0.000	0.000	0.000	0.000	0.000	0.000	0.000	0.000
TR7734|c0_g2_i1	0.457	0.000	0.000	0.000	0.118	0.682	0.707	0.000	0.000	0.000	0.000
TR76488|c1_g2_i3	0.253	0.125	0.893	0.098	0.732	0.000	0.285	0.430	0.239	0.263	0.178
TR23391|c0_g1_i1	0.194	0.000	2.103	0.090	0.000	2.027	0.000	0.000	0.000	0.000	0.613
TR148055|c0_g1_i1	0.000	0.000	0.000	0.000	0.316	0.631	0.327	0.684	0.000	0.000	0.000
TR74584|c0_g1_i3	0.000	0.125	0.188	0.988	0.000	0.000	0.095	0.342	0.010	0.000	0.312
TR2000|c0_g1_i1	0.155	0.354	0.347	0.881	0.163	0.000	0.158	0.000	0.000	0.411	0.368
TR96111|c1_g1_i1	0.000	0.000	0.000	1.241	0.000	1.479	0.000	0.000	0.000	0.000	0.000
TR11890|c2_g1_i1	0.136	1.779	1.765	36.713	0.000	1.820	1.288	0.154	1.176	1.307	2.219
TR91594|c1_g2_i1	0.000	0.000	0.000	2.465	0.000	0.000	0.000	0.000	0.000	0.000	0.000
TR58367|c0_g1_i1	0.359	0.000	0.000	2.326	0.362	0.000	0.000	0.000	0.000	0.000	0.000
TR46641|c0_g3_i8	0.243	0.000	0.000	0.000	1.284	0.000	6.049	4.333	1.501	0.495	0.000
TR107487|c0_g1_i1	0.000	1.051	0.000	0.000	0.000	0.000	0.000	0.000	0.985	0.000	0.000
TR92831|c5_g1_i9	0.000	0.260	0.387	0.424	0.000	0.000	0.222	1.092	0.488	0.379	1.572
TR74728|c0_g1_i1	0.000	0.000	0.000	0.000	0.000	0.000	0.000	0.000	2.973	0.000	0.000
TR168411|c1_g1_i2	0.000	0.541	0.585	0.000	0.624	0.196	1.098	1.577	0.363	1.887	0.000
TR168355|c0_g1_i1	2.672	0.000	1.428	0.000	0.669	0.000	0.000	1.466	6.080	3.436	0.769
TR119182|c0_g1_i1	0.369	0.000	0.000	0.000	0.000	0.000	0.391	0.408	0.000	0.495	0.000
TR83156|c0_g1_i1	0.000	0.000	0.000	0.000	3.201	0.000	0.000	0.000	0.000	0.000	0.000
TR110873|c0_g1_i1	1.098	0.000	0.000	2.000	0.000	0.000	0.000	0.000	0.000	0.000	0.000
TR46504|c2_g1_i2	0.000	0.697	2.608	3.102	0.000	2.130	1.267	0.000	0.000	2.350	0.000
TR65780|c2_g1_i4	0.709	1.123	0.000	0.000	0.000	0.000	0.000	0.000	0.000	0.000	0.000
TR9497|c0_g1_i1	2.410	0.000	0.853	0.000	2.378	0.000	0.000	0.000	0.000	0.000	0.000
TR2497|c0_g1_i2	0.000	1.207	0.000	0.939	1.085	0.000	0.274	0.000	0.488	0.000	0.000
TR161235|c1_g1_i1	0.000	0.000	0.000	0.000	0.000	0.476	0.486	0.000	0.000	0.000	0.000
TR6837|c0_g1_i2	5.198	0.000	1.329	1.371	0.000	1.985	2.988	0.000	0.000	4.079	2.810
TR52034|c0_g1_i1	1.069	0.000	0.000	0.979	0.000	0.000	2.217	0.000	0.000	0.000	0.000
TR157236|c0_g2_i1	0.000	0.843	0.000	1.330	0.000	0.000	0.000	0.000	0.000	0.000	0.000
TR38047|c0_g1_i1	0.000	0.000	0.000	1.388	0.000	0.517	0.000	0.000	0.535	0.000	0.000
TR19940|c0_g1_i1	2.332	0.447	0.000	0.375	0.407	0.393	0.201	0.849	0.411	0.000	0.468
TR160788|c0_g1_i1	2.536	0.531	2.053	0.000	1.917	0.000	0.000	0.496	0.985	0.000	0.279
TR122922|c0_g1_i1	0.000	3.256	0.000	1.257	0.000	1.499	0.000	0.000	0.000	0.000	0.000
TR74971|c1_g1_i1	0.564	0.000	0.000	0.000	0.000	0.000	0.581	0.617	0.000	0.000	0.000
TR58505|c2_g1_i6	0.369	0.416	0.000	0.000	0.000	0.290	0.000	0.000	0.000	0.000	0.123
TR167987|c1_g1_i1	0.826	0.000	0.000	0.735	0.000	0.000	0.866	0.000	0.000	0.000	0.000
TR82381|c2_g1_i1	0.000	0.000	2.995	0.000	1.392	0.000	0.000	1.599	0.000	0.000	1.639
TR53727|c2_g1_i2	0.000	0.000	0.000	0.588	0.127	1.127	0.232	0.000	0.000	0.000	0.000
TR144992|c2_g4_i1	0.000	1.331	1.706	0.000	0.000	2.244	0.802	1.268	1.491	2.529	1.817
TR112978|c0_g1_i2	0.000	0.000	0.000	0.000	0.000	0.000	0.000	0.298	0.583	0.506	0.000
TR78635|c2_g1_i1	0.000	0.780	3.679	0.000	0.000	0.000	0.000	0.000	0.000	0.000	0.000
TR9020|c2_g3_i5	0.223	0.000	0.000	0.335	0.000	4.126	0.528	1.147	0.000	0.000	0.000
TR121417|c0_g1_i1	0.000	0.000	0.000	0.000	0.000	0.000	0.000	0.000	0.000	0.000	3.066
TR50683|c0_g1_i1	1.593	0.270	0.258	0.669	0.488	0.000	0.000	0.254	0.746	0.000	0.000
TR104116|c0_g2_i1	0.000	0.000	0.000	0.000	0.000	4.332	0.000	0.000	0.000	1.075	0.000
TR38824|c0_g1_i1	0.000	0.000	0.000	0.800	1.763	0.000	0.000	0.000	0.000	0.000	0.000
TR81715|c1_g1_i11	1.020	1.633	0.000	2.955	3.924	15.944	1.372	5.766	0.000	4.100	0.000
TR166952|c2_g2_i1	0.000	0.000	0.000	0.000	0.000	0.000	0.000	0.000	0.000	0.000	0.000
TR77220|c0_g1_i1	0.000	0.000	0.000	0.000	0.000	1.623	0.000	0.000	0.000	0.000	0.000
TR39359|c0_g1_i2	0.398	0.229	4.661	2.391	0.000	0.000	0.000	0.000	0.000	0.000	0.558
TR146944|c0_g2_i9	1.827	0.458	0.000	0.000	0.000	0.000	0.000	0.000	0.000	1.223	0.000
TR80316|c3_g2_i1	0.000	0.000	0.000	0.000	0.000	0.000	0.000	0.000	7.896	0.000	0.000
TR134293|c0_g1_i2	3.566	1.633	3.570	3.567	3.354	0.496	0.000	1.147	2.447	1.412	2.431
TR135283|c0_g1_i1	0.525	0.000	0.000	0.000	1.582	0.000	0.000	0.573	0.000	0.000	0.000
TR159392|c0_g1_i1	0.000	1.123	0.714	0.612	0.000	0.000	0.676	0.000	0.344	0.000	0.000
TR35101|c0_g1_i1	0.000	0.000	0.000	1.069	0.000	0.000	3.843	0.000	0.000	0.000	0.000
TR94873|c0_g1_i1	0.000	0.000	0.000	0.000	0.000	0.000	0.000	0.000	0.000	0.000	0.000
TR81786|c2_g4_i11	0.972	0.000	0.000	0.367	0.000	0.000	0.000	0.000	0.488	0.000	0.870
TR64807|c0_g1_i1	0.690	0.000	2.202	0.000	0.000	0.000	0.718	0.000	0.000	0.000	0.000
TR143118|c0_g1_i1	0.000	0.000	0.000	0.000	0.000	0.000	0.000	0.992	0.000	0.000	0.000
TR35805|c0_g2_i1	0.000	0.999	0.000	0.000	0.298	0.000	0.000	0.309	0.000	0.000	0.000
TR34286|c1_g1_i5	0.126	0.000	0.288	0.000	0.000	0.000	0.327	0.000	0.000	0.000	0.112
TR82072|c2_g1_i1	0.000	0.000	0.000	0.000	0.000	0.000	0.000	0.000	0.000	0.000	0.000
TR148532|c0_g1_i1	0.000	0.531	0.506	0.000	0.000	0.000	0.000	0.507	0.000	0.000	0.000
TR58260|c0_g2_i1	0.311	0.000	0.684	0.000	0.000	0.310	0.000	0.342	0.000	0.000	0.000
TR40625|c0_g1_i8	0.000	0.000	0.417	0.000	0.000	0.000	0.021	0.000	0.000	0.000	0.000
TR79601|c1_g1_i13	0.000	0.000	0.000	0.000	0.154	0.000	0.000	0.628	0.000	0.822	0.680
TR64146|c0_g1_i11	0.000	0.000	0.000	0.000	0.000	0.000	0.000	0.000	0.000	0.000	1.193
TR164032|c2_g1_i1	0.000	0.000	0.000	0.000	0.000	0.000	0.000	4.873	0.000	0.000	0.000
TR163407|c0_g1_i1	0.000	0.000	0.000	0.000	0.931	0.000	0.000	0.000	0.000	2.414	0.000
TR55869|c0_g3_i6	0.000	0.000	0.000	0.000	0.000	0.000	0.106	0.000	0.325	2.909	0.268
TR144515|c0_g1_i1	0.719	0.416	0.000	0.000	0.000	0.000	0.000	0.397	1.157	0.000	0.000
TR77874|c1_g1_i1	0.000	0.749	0.000	0.000	1.311	0.672	0.686	0.728	0.000	0.000	0.758
TR171929|c2_g1_i1	1.457	0.000	0.000	5.011	5.578	0.000	0.000	1.599	3.097	0.000	3.278
TR50795|c0_g2_i1	0.408	0.000	0.655	0.000	0.000	0.858	0.000	0.529	0.287	0.000	6.757
TR42919|c0_g1_i1	0.000	0.957	0.000	1.494	0.000	0.000	0.876	0.000	0.000	0.000	0.000
TR84890|c0_g1_i1	1.234	0.000	0.000	2.236	0.615	0.000	0.000	0.000	0.000	0.000	0.000
TR42386|c2_g4_i1	0.894	0.291	2.222	0.000	0.524	0.372	0.000	0.276	0.268	0.000	0.000
TR38747|c0_g1_i1	0.000	1.997	0.000	0.000	0.000	0.589	0.000	0.000	0.000	0.000	0.000
TR27604|c0_g1_i1	0.000	2.174	0.000	0.571	0.000	0.000	0.000	0.000	1.348	0.000	0.000
TR23852|c0_g2_i1	0.768	1.508	1.428	8.333	3.933	0.000	4.107	5.480	1.004	3.383	0.000
TR31887|c0_g1_i1	1.292	2.892	0.000	0.000	0.000	0.000	0.000	0.000	0.000	0.000	0.000
TR30474|c2_g2_i1	9.434	18.162	13.647	5.297	11.953	4.715	8.636	8.964	11.127	10.318	9.043
TR168628|c0_g1_i1	0.000	0.676	0.000	0.000	0.000	0.000	0.000	0.000	0.000	3.805	1.371
TR129763|c0_g1_i1	0.544	0.000	0.000	1.992	0.552	0.000	0.000	0.000	0.000	0.706	0.000
TR97899|c0_g1_i1	0.000	0.999	0.000	0.000	0.886	0.000	0.000	0.000	0.927	0.000	0.000
TR10749|c0_g1_i1	1.098	0.000	0.000	0.000	0.000	0.279	0.000	0.000	0.583	0.727	0.000
TR136743|c0_g1_i1	0.000	0.000	0.555	0.000	0.000	0.548	3.146	1.025	0.000	0.000	0.000
TR17748|c0_g1_i1	0.311	0.364	0.000	0.294	0.000	0.000	0.644	0.000	0.335	0.000	0.000
TR111346|c0_g2_i1	0.000	0.000	1.379	0.000	3.210	0.000	0.000	0.000	0.679	0.822	0.000
TR43174|c0_g1_i4	0.262	0.426	0.823	0.065	0.588	0.000	1.415	0.353	0.774	1.159	0.000
TR141237|c0_g1_i8	0.000	0.000	3.124	8.350	0.000	0.403	6.989	0.000	3.202	1.528	0.000
TR17068|c0_g1_i1	1.846	2.070	0.873	5.085	0.651	1.840	1.256	1.488	0.985	3.236	4.081
TR51077|c0_g1_i3	0.661	1.134	0.724	0.000	0.335	0.000	0.000	0.000	0.000	0.000	0.000
TR77712|c0_g1_i1	0.000	0.000	0.000	1.575	0.434	0.000	0.000	0.000	0.449	1.676	0.000
TR98729|c0_g1_i1	0.253	0.000	0.873	0.122	0.136	0.383	0.528	0.276	0.134	0.000	0.000
TR122325|c0_g4_i2	1.078	0.000	0.000	1.355	0.606	2.606	0.000	0.617	0.401	0.664	1.371
TR99958|c0_g1_i1	0.000	0.000	0.605	1.020	0.000	0.000	0.581	0.000	1.185	0.000	0.000
TR27862|c2_g2_i1	3.430	6.543	1.587	4.048	2.477	5.459	2.544	1.069	0.000	1.275	10.849
TR141725|c1_g1_i1	0.000	0.000	0.000	0.000	0.000	0.000	0.000	0.000	0.000	0.000	1.316
TR117455|c0_g1_i1	0.000	0.000	0.000	0.000	0.000	1.716	0.000	0.000	0.000	0.000	0.000
TR4903|c0_g1_i2	0.000	0.000	0.000	0.000	0.000	0.000	0.000	0.000	0.000	0.000	0.000
TR149318|c1_g3_i1	0.000	0.583	0.278	0.482	1.311	1.013	0.000	0.276	1.338	0.000	0.000
TR156521|c0_g2_i1	0.389	0.603	0.575	0.122	0.000	0.258	0.000	0.276	0.277	0.516	0.312
TR86190|c0_g1_i1	0.000	2.715	0.000	0.000	0.000	0.000	0.000	0.000	0.000	0.000	2.743
TR46599|c3_g1_i7	0.000	0.000	0.625	5.738	0.000	0.000	0.000	0.000	0.000	0.000	11.752
TR40487|c0_g1_i1	0.359	0.000	0.069	0.384	0.624	0.000	0.000	0.000	0.000	0.801	0.290
TR58070|c0_g1_i1	0.525	0.614	0.000	0.498	0.000	0.000	0.549	0.287	0.363	0.348	0.000
TR131860|c2_g1_i5	1.720	0.374	2.033	1.681	1.383	0.682	0.961	0.000	1.673	0.970	1.840
TR86460|c0_g1_i1	0.000	0.000	1.200	0.000	0.000	0.000	0.000	0.000	0.000	0.000	0.000
TR147771|c0_g1_i1	0.000	0.000	0.357	0.310	0.000	0.000	0.000	0.000	0.000	0.000	0.000
TR20237|c0_g6_i1	5.266	1.987	6.585	0.441	5.027	3.495	0.602	0.948	1.424	0.906	1.528
TR114842|c0_g1_i1	0.194	0.229	0.000	0.555	0.199	0.000	0.000	0.000	0.210	0.780	0.000
TR72664|c4_g2_i1	0.000	0.000	0.000	0.000	1.410	0.000	0.000	0.000	0.000	0.000	0.000
TR54398|c0_g7_i1	0.000	0.000	0.000	0.000	0.000	0.000	0.000	1.555	0.000	0.000	0.000
TR108878|c1_g1_i7	0.000	0.364	0.089	0.000	0.000	0.589	0.401	0.000	0.000	0.000	1.249
TR63160|c0_g1_i1	0.806	0.915	0.000	0.000	0.000	0.000	0.000	0.000	4.263	0.000	0.000
TR82155|c4_g1_i1	6.296	1.415	5.207	3.273	1.212	0.000	2.629	2.767	0.000	1.570	0.000
TR72381|c0_g1_i1	0.000	0.000	0.000	0.000	2.857	0.000	0.000	0.000	0.000	0.000	0.000
TR31493|c0_g1_i1	0.000	0.000	0.000	1.232	0.000	0.000	0.000	0.000	0.000	0.000	0.000
TR15966|c1_g1_i10	0.000	0.000	0.228	0.000	0.687	0.682	0.000	0.000	0.000	0.000	0.000
TR65780|c8_g1_i1	0.000	0.000	0.000	0.000	0.967	0.000	0.000	0.000	0.000	0.000	0.000
TR72599|c0_g1_i1	0.000	0.000	0.000	0.555	0.000	0.000	2.143	0.970	0.000	0.000	0.000
TR153656|c0_g6_i1	13.962	0.000	0.000	0.000	0.000	0.000	0.000	0.000	0.000	0.000	0.000
TR9681|c0_g1_i1	0.000	0.000	0.000	0.000	0.000	0.000	0.000	0.000	0.000	0.843	0.000
TR170019|c1_g1_i1	0.000	0.884	0.000	0.000	2.197	0.000	0.000	1.632	0.000	5.902	8.541
TR125046|c0_g1_i1	0.000	0.000	0.000	0.000	0.000	0.000	0.000	0.000	0.000	1.180	0.000
TR163251|c5_g8_i1	125.152	195.437	171.190	115.794	168.493	463.912	313.825	306.195	234.033	368.880	283.641
TR93518|c0_g1_i1	0.000	0.000	0.000	0.000	3.490	0.000	0.929	0.000	0.000	0.000	0.000
TR27583|c0_g1_i5	0.000	0.000	0.000	0.000	0.000	0.000	0.000	0.000	0.000	0.000	0.000
TR18936|c2_g1_i1	0.000	0.000	0.000	0.000	0.000	0.000	0.000	0.000	0.000	0.000	0.000
TR142424|c0_g1_i1	0.000	0.458	0.000	0.000	1.212	0.000	0.000	0.000	0.421	0.516	1.873
TR136207|c4_g1_i1	0.000	0.000	1.597	0.000	0.000	1.561	0.000	0.000	0.000	0.000	0.000
TR41409|c0_g1_i1	1.399	0.000	0.000	0.000	0.000	2.399	1.467	0.000	0.000	0.000	0.000
TR55773|c0_g1_i1	0.000	0.000	0.000	1.004	0.362	0.000	0.000	0.000	0.000	0.000	0.424
TR51944|c2_g2_i5	0.000	0.125	0.000	0.000	0.705	0.000	0.158	0.000	0.000	0.000	2.163
TR14039|c0_g1_i1	0.000	0.000	0.000	1.673	0.922	0.972	0.000	0.000	0.000	0.000	0.000
TR46510|c0_g1_i1	1.078	1.862	0.000	0.000	0.000	0.000	0.560	1.191	0.000	0.000	0.000
TR165380|c2_g1_i2	1.545	0.832	1.825	0.873	1.184	0.352	1.679	1.202	0.851	3.394	1.026
TR150505|c3_g6_i1	0.000	0.000	0.000	1.135	0.000	0.000	0.000	0.000	2.782	0.000	0.000
TR24772|c0_g2_i1	0.000	0.000	0.000	0.000	0.000	0.941	0.000	0.000	0.000	0.000	0.000
TR70132|c0_g1_i1	0.418	0.000	0.228	0.196	0.217	0.631	0.644	0.232	0.660	0.559	0.000
TR65019|c2_g2_i8	0.000	0.000	0.000	0.000	0.000	0.000	0.000	0.000	0.000	2.161	0.000
TR116735|c0_g1_i1	0.000	0.000	0.000	0.000	1.347	0.000	0.000	0.000	0.000	0.000	0.000
TR8344|c0_g1_i1	0.000	0.000	0.000	0.000	0.000	0.000	0.000	0.000	0.000	3.826	1.728
TR115110|c0_g1_i1	0.000	0.000	0.000	0.000	2.369	0.000	0.000	0.000	0.000	0.000	0.000
TR103231|c0_g1_i1	0.000	2.340	0.000	2.742	0.000	0.000	2.175	0.000	0.000	0.000	0.000
TR125566|c7_g2_i5	0.000	0.000	0.238	0.000	0.000	0.000	0.000	0.000	0.000	0.000	0.000
TR50400|c0_g1_i1	0.243	0.572	0.813	0.229	0.506	2.709	1.267	0.529	0.258	0.653	0.580
TR51154|c9_g1_i1	1.049	1.800	1.131	3.355	1.058	0.000	0.000	0.000	0.000	0.000	0.000
TR36536|c1_g2_i6	0.039	0.489	0.000	0.000	0.886	0.000	0.106	0.000	0.000	0.601	0.000
TR47880|c0_g1_i1	0.000	0.000	1.914	0.808	0.000	0.000	0.000	1.003	0.000	0.000	0.000
TR124036|c1_g1_i1	0.117	0.541	0.397	0.229	0.488	0.238	0.243	0.375	0.249	0.158	0.279
TR67298|c0_g1_i2	0.369	0.000	0.000	0.057	0.172	0.000	0.401	0.485	0.000	0.000	0.457
TR133887|c1_g2_i2	15.351	20.347	5.643	10.268	0.000	0.000	29.844	0.000	1.300	30.311	30.886
TR93560|c0_g1_i1	0.583	1.009	1.279	0.000	4.186	0.290	0.602	0.000	0.306	0.000	0.000
TR140477|c0_g1_i1	0.107	0.000	0.000	0.000	0.108	0.000	0.222	0.573	1.023	0.000	0.000
TR13170|c2_g2_i4	1.127	2.028	2.658	2.236	2.061	1.365	1.288	1.775	0.000	1.665	4.627
TR66945|c1_g1_i1	0.107	0.239	0.932	0.098	0.542	0.000	0.000	0.000	0.325	0.137	0.245
TR74488|c0_g1_i1	0.000	0.000	0.000	0.849	1.872	0.941	0.000	1.014	0.000	0.000	0.000
TR55777|c0_g1_i1	0.000	0.426	0.208	0.000	0.000	0.000	0.560	0.309	0.000	0.000	0.000
TR115552|c0_g1_i1	0.758	0.000	0.278	0.718	0.524	0.000	0.517	0.551	0.000	0.000	0.000
TR60744|c0_g1_i1	0.194	0.687	0.446	0.759	0.615	0.600	0.813	0.430	1.051	0.263	0.234
TR162187|c1_g1_i1	5.509	3.859	2.946	9.027	2.459	7.848	3.389	2.977	1.463	1.855	3.969
TR116707|c0_g1_i1	0.457	0.000	0.000	0.000	0.000	0.000	0.000	0.496	0.000	0.000	0.535
TR19084|c0_g1_i2	0.000	0.000	0.000	0.000	0.000	0.000	0.000	0.000	2.466	1.718	0.000
TR115384|c0_g1_i1	0.000	0.416	0.793	0.000	0.000	0.000	0.000	0.000	0.382	0.000	2.988
TR45216|c1_g1_i4	79.049	12.847	41.198	19.319	37.630	44.812	83.927	116.471	9.358	165.817	106.139
TR14344|c7_g2_i5	0.000	0.000	0.704	1.159	0.000	0.000	0.000	0.000	0.000	1.265	0.000
TR876|c0_g1_i1	1.574	1.602	1.101	1.877	0.208	0.000	0.201	0.209	0.421	0.000	0.468
TR24826|c0_g1_i1	0.000	0.000	0.000	0.000	0.000	4.415	0.000	0.000	0.000	0.000	0.000
TR17985|c2_g1_i3	1.253	0.354	0.000	0.808	0.000	0.000	3.104	0.000	0.000	0.527	0.000
TR117337|c2_g1_i9	0.155	16.082	7.240	10.260	8.128	11.942	13.692	26.373	7.982	23.155	14.417
TR120474|c0_g1_i1	2.526	0.000	0.000	0.000	0.000	0.000	0.000	0.000	0.889	0.000	0.000
TR148412|c5_g5_i1	0.855	0.000	0.000	0.400	0.000	0.000	0.443	0.000	0.000	0.000	0.502
TR76539|c1_g1_i16	0.000	0.000	0.000	0.000	0.000	0.000	0.359	0.000	0.000	0.569	0.000
TR14033|c0_g1_i1	0.321	0.374	0.704	0.302	0.000	0.321	0.000	0.000	0.000	0.000	0.379
TR73794|c2_g1_i5	0.000	0.000	0.000	0.637	2.794	0.000	0.000	0.000	0.000	0.000	1.706
TR55728|c3_g1_i1	0.000	0.322	0.000	0.098	0.000	3.970	0.549	4.410	0.698	0.000	0.000
TR100435|c0_g1_i1	1.506	0.000	1.537	0.000	0.000	0.000	0.000	0.000	0.000	0.000	0.000
TR155108|c0_g2_i4	0.000	4.463	0.694	1.771	2.604	0.662	0.802	1.433	0.000	0.000	0.000
TR68133|c7_g1_i1	0.000	0.863	0.000	2.171	0.778	0.000	0.000	0.000	0.000	0.000	0.000
TR91448|c0_g1_i1	0.000	0.000	0.000	0.000	0.000	0.703	0.000	3.032	0.736	0.000	0.000
TR52332|c0_g1_i1	0.000	0.000	0.000	0.000	0.000	0.000	0.000	0.000	0.000	0.000	0.000
TR114333|c0_g1_i1	0.845	0.000	0.893	0.751	0.000	0.000	0.000	0.000	0.000	0.000	0.000
TR4908|c0_g1_i1	0.233	1.134	0.357	0.310	0.335	0.196	1.013	0.684	0.000	0.000	0.769
TR36013|c1_g1_i1	0.000	0.000	0.000	0.286	0.190	1.106	0.000	0.794	0.000	0.000	0.000
TR150607|c1_g2_i1	0.000	0.000	0.000	0.000	0.000	2.161	0.000	0.000	0.000	0.000	0.000
TR139948|c0_g1_i1	0.709	0.832	1.865	1.485	0.497	0.476	0.845	0.000	0.755	0.474	0.424
TR4902|c0_g1_i1	0.000	0.000	0.833	0.000	0.778	0.000	0.000	0.000	0.000	2.013	0.000
TR149767|c3_g1_i6	0.000	0.000	0.000	0.571	0.000	0.000	0.000	0.783	0.287	2.129	0.268
TR165767|c0_g1_i1	0.573	0.000	0.327	0.563	0.208	0.290	0.201	0.518	0.516	0.126	0.112
TR88455|c0_g1_i1	0.000	0.000	0.714	1.208	0.000	0.000	0.000	0.000	0.000	0.000	0.000
TR166830|c1_g1_i1	0.000	0.624	0.000	0.000	0.552	0.000	0.000	0.000	0.000	0.000	0.000
TR136068|c0_g1_i1	0.000	0.000	0.000	0.000	0.000	1.954	0.000	0.000	0.000	0.000	0.000
TR114693|c1_g1_i5	0.340	0.000	0.000	0.065	0.000	0.000	0.000	0.000	0.000	0.000	0.000
TR107368|c2_g1_i1	0.000	0.000	0.000	1.657	0.913	0.000	1.953	1.025	0.000	0.000	0.000
TR168446|c0_g1_i1	0.000	0.000	0.000	0.620	0.678	0.000	0.000	0.000	0.000	0.864	0.390
TR116138|c0_g3_i1	0.000	0.000	0.000	0.000	0.678	0.000	0.000	0.000	0.000	0.000	0.000
TR52251|c2_g1_i3	4.761	3.422	4.790	4.522	3.146	3.598	9.533	6.516	6.213	5.080	3.222
TR70475|c2_g1_i27	0.000	0.000	0.000	0.000	0.000	0.000	0.000	0.000	0.000	0.021	0.000
TR54422|c0_g1_i2	0.000	0.000	0.000	0.000	0.524	0.931	0.000	0.000	0.000	0.000	0.000
TR156667|c1_g1_i1	0.602	0.531	0.000	0.294	0.316	0.155	0.000	0.000	0.000	0.812	0.178
TR69781|c1_g1_i1	0.107	0.593	0.000	0.367	1.157	0.062	0.190	0.430	0.000	1.096	0.134
TR165383|c0_g1_i1	0.000	1.467	0.000	2.261	0.000	0.000	0.000	0.000	0.000	0.000	0.000
TR48356|c0_g2_i2	1.438	1.269	2.708	3.224	4.258	8.251	4.867	1.996	4.560	6.598	5.073
TR167410|c0_g1_i2	0.000	0.000	0.000	0.147	0.000	0.000	0.000	1.080	0.956	0.696	0.000
TR88673|c0_g1_i1	0.000	0.312	0.595	0.253	0.000	0.269	0.000	0.584	0.287	0.000	0.636
TR168825|c2_g1_i3	0.593	0.791	0.367	0.000	0.696	0.000	0.000	0.452	0.000	0.000	0.067
TR115184|c0_g2_i13	0.700	0.000	1.795	0.326	0.018	0.000	0.000	0.000	1.520	0.622	0.580
TR17525|c1_g1_i5	0.000	0.551	0.000	0.000	0.000	2.564	0.000	0.000	0.000	0.000	0.000
TR59674|c0_g1_i1	0.243	0.281	0.268	0.686	0.000	0.000	0.000	0.265	0.258	0.316	0.859
TR26325|c0_g2_i1	0.000	2.757	0.000	2.742	2.278	0.000	0.000	1.555	0.000	0.000	0.000
TR73348|c0_g1_i1	0.000	0.000	0.000	0.645	0.000	0.000	0.000	1.577	0.000	0.000	0.000
TR136653|c3_g1_i9	20.919	72.171	112.437	7.574	39.664	229.945	27.649	43.076	27.014	34.664	29.158
TR91950|c0_g1_i1	1.419	0.000	1.458	0.000	0.000	0.000	0.000	0.000	0.000	0.000	0.000
TR157273|c0_g1_i7	0.000	0.541	0.000	0.000	0.163	1.344	1.679	1.610	0.000	0.000	0.011
TR43311|c0_g2_i1	0.000	0.000	2.995	0.000	0.000	0.000	0.000	0.000	0.000	0.000	0.000
TR128465|c0_g1_i1	0.000	2.757	0.000	0.000	0.000	0.000	0.000	0.000	0.000	3.067	0.000
TR126668|c0_g1_i5	0.000	0.000	0.000	0.571	3.345	1.034	3.579	0.000	3.470	0.000	0.000
TR64464|c2_g1_i1	0.000	0.000	0.000	0.000	0.000	1.437	1.467	0.000	0.000	0.000	0.000
TR77024|c1_g1_i4	1.904	0.000	0.000	0.000	0.633	0.000	0.000	0.000	1.348	0.000	0.000
TR156099|c2_g1_i1	7.102	6.928	2.678	3.665	6.962	6.204	5.205	4.168	12.790	2.614	4.761
TR6630|c0_g1_i1	0.000	0.000	0.000	0.498	0.000	0.000	0.000	0.000	0.583	2.129	0.000
TR49317|c0_g2_i1	0.214	0.000	0.208	0.971	0.633	0.196	1.035	0.221	0.105	1.771	0.357
TR159190|c0_g1_i7	1.623	1.519	3.114	1.110	1.718	2.502	1.277	0.000	0.956	0.000	3.825
TR15177|c0_g1_i1	0.000	0.000	0.000	0.775	0.000	0.000	0.000	0.000	0.000	0.000	0.000
TR91509|c3_g1_i1	0.291	0.759	0.079	0.000	0.000	0.548	0.676	0.860	1.386	0.295	0.346
TR30670|c1_g1_i1	0.000	0.000	0.000	0.000	0.000	0.000	0.000	1.169	0.000	1.339	0.000
TR4898|c0_g1_i1	0.000	0.000	0.000	0.000	0.000	0.000	0.000	0.000	1.424	0.000	0.000
TR270|c0_g1_i1	0.146	0.177	0.506	0.147	1.881	0.300	0.612	0.165	0.000	0.801	0.000
TR9555|c0_g1_i3	0.000	0.000	0.159	0.000	0.000	0.775	0.000	0.044	0.354	0.000	0.000
TR1493|c1_g1_i3	0.000	0.000	0.000	0.000	0.000	0.000	0.063	0.000	2.036	0.000	0.000
TR157144|c0_g1_i5	0.000	1.675	1.220	0.000	2.179	0.414	0.897	0.000	1.788	1.201	0.000
TR15574|c0_g2_i4	3.488	5.357	2.331	3.363	6.139	2.874	5.173	7.188	2.868	0.959	3.992
TR121777|c0_g1_i8	0.991	0.000	1.428	1.045	0.000	1.913	2.259	0.000	0.946	0.000	1.115
TR143724|c0_g1_i1	0.000	0.000	0.000	0.000	0.985	0.000	2.101	0.000	0.000	11.435	0.000
TR115225|c0_g1_i1	0.000	1.436	2.509	1.143	1.754	0.848	0.285	0.849	0.239	0.580	1.918
TR108944|c0_g1_i1	0.000	0.000	0.000	1.012	0.000	0.569	0.000	0.000	0.000	0.000	0.000
TR103073|c1_g2_i7	40.904	35.128	43.271	42.295	41.074	24.298	39.335	25.865	17.694	31.460	63.568
TR60349|c0_g1_i1	0.000	0.000	0.000	3.077	0.000	0.000	0.000	0.000	0.000	0.000	0.000
TR154658|c4_g3_i3	0.447	0.000	7.696	0.000	0.000	0.000	0.000	0.000	0.000	0.000	1.059
TR157338|c1_g3_i1	21.239	8.675	13.875	7.672	21.572	1.406	2.206	3.771	4.999	2.635	10.916
TR11945|c3_g2_i3	0.437	1.571	1.200	1.322	2.486	3.826	2.164	3.330	0.000	0.000	0.000
TR3577|c0_g1_i1	0.000	0.000	0.000	0.000	0.000	0.000	0.000	0.000	0.000	4.311	0.000
TR108238|c0_g1_i7	0.000	0.000	0.258	0.367	0.000	0.290	0.000	0.209	0.449	0.348	0.201
TR112528|c3_g2_i11	0.000	0.000	0.000	0.000	0.000	0.000	0.000	0.000	0.000	0.000	0.000
TR61552|c0_g1_i1	0.000	0.000	0.000	0.000	0.000	0.000	0.000	0.000	0.707	0.000	0.000
TR115170|c0_g1_i1	0.000	0.000	0.000	0.000	0.000	0.000	0.000	1.852	0.000	0.000	0.000
TR79058|c0_g4_i5	0.291	1.259	9.670	1.061	2.360	2.947	1.763	3.109	0.554	1.750	5.129
TR137485|c0_g2_i1	0.000	0.000	1.022	0.220	0.479	0.000	0.496	0.265	0.000	0.000	1.104
TR154030|c0_g1_i1	0.000	0.000	0.000	1.690	0.000	0.000	0.000	0.000	0.000	2.414	0.000
TR138363|c0_g1_i1	0.000	0.000	0.000	0.000	0.000	1.520	0.000	0.000	0.000	0.000	3.323
TR49737|c0_g1_i1	1.671	0.000	0.000	1.485	0.000	0.000	0.000	0.000	0.889	0.000	0.000
TR76383|c0_g1_i1	0.000	0.000	2.063	0.000	0.000	0.000	0.000	0.000	0.000	0.000	0.000
TR62448|c0_g1_i1	0.000	0.000	0.000	0.000	1.230	0.631	0.000	4.730	0.650	0.000	0.000
TR147535|c0_g2_i1	0.000	0.000	0.000	0.000	0.000	0.641	0.000	0.000	0.000	0.000	0.513
TR162170|c1_g1_i6	0.573	0.000	0.357	0.571	0.515	0.000	1.520	0.959	0.191	0.443	0.725
TR144365|c0_g2_i19	1.389	0.915	0.883	0.000	0.226	0.000	0.633	0.375	0.249	0.000	0.145
TR103045|c0_g1_i1	1.049	0.000	0.000	0.000	0.000	0.000	0.000	0.000	0.000	0.000	1.193
TR68362|c1_g1_i1	0.670	0.520	0.248	0.424	0.235	0.000	0.000	0.000	0.239	2.677	0.000
TR89739|c1_g1_i1	1.448	1.592	0.099	1.763	0.669	0.000	0.000	0.000	0.000	0.000	0.000
TR78600|c1_g7_i8	0.000	1.290	0.000	0.000	0.000	0.000	0.000	0.000	0.000	0.000	0.000
TR119706|c0_g1_i1	1.516	1.394	1.398	5.354	0.732	2.802	3.800	3.925	2.170	2.445	3.167
TR65886|c1_g1_i3	0.233	0.000	0.179	0.457	0.190	0.258	0.000	0.000	0.688	0.021	0.167
TR149240|c0_g1_i1	0.000	0.000	0.536	0.000	0.000	0.507	0.517	0.000	0.000	0.000	0.000
TR118475|c0_g1_i2	1.088	0.000	0.000	0.000	0.000	0.000	0.000	0.000	0.000	0.000	0.000
TR162628|c0_g3_i4	0.000	0.749	2.112	0.000	1.311	2.678	0.000	0.728	0.000	0.843	0.000
TR139116|c0_g1_i1	0.000	0.000	1.537	0.000	0.000	0.000	0.000	0.000	0.000	0.000	0.000
TR43370|c0_g1_i1	2.040	0.000	0.000	6.268	0.000	0.000	0.000	0.000	0.000	2.572	0.000
TR75441|c0_g1_i1	0.000	0.000	0.000	0.000	0.000	0.000	0.000	0.000	0.000	0.000	0.000
TR73265|c5_g1_i1	51.096	24.029	62.878	95.936	23.571	22.747	6.651	8.412	14.922	1.644	65.898
TR8762|c0_g1_i1	0.000	0.000	0.000	0.000	0.000	0.000	0.000	0.000	0.000	1.518	0.000
TR88089|c0_g1_i3	2.157	0.000	0.000	2.832	0.000	0.000	0.000	0.000	1.147	4.058	1.227
TR128368|c0_g1_i1	0.000	0.697	0.000	0.547	0.000	0.620	1.267	0.000	0.000	0.000	0.000
TR160365|c0_g1_i1	0.000	0.687	0.645	0.547	0.000	0.000	0.000	0.000	0.000	0.780	0.000
TR161247|c0_g2_i1	0.622	0.520	0.903	0.000	0.000	0.269	0.095	0.287	1.128	2.761	0.000
TR125862|c2_g3_i5	131.205	87.836	115.105	85.905	90.792	83.049	64.102	83.351	45.310	18.360	76.402
TR69106|c0_g1_i1	1.040	0.000	0.000	0.000	0.000	0.000	0.000	0.000	1.109	0.000	0.000
TR146058|c1_g2_i3	0.000	0.000	0.000	0.000	0.000	0.000	0.391	1.654	0.000	0.000	0.000
TR112474|c0_g1_i10	0.175	0.811	0.833	0.580	0.136	0.248	0.243	0.132	0.516	0.000	0.112
TR142125|c2_g5_i1	0.000	0.000	0.000	20.283	0.000	0.579	0.264	0.000	1.348	0.000	1.260
TR130075|c0_g1_i1	0.000	1.071	1.984	0.000	0.000	0.000	0.000	0.000	0.000	0.000	0.000
TR96443|c0_g3_i2	0.000	1.560	1.438	0.000	0.000	0.000	0.000	0.000	0.000	0.000	0.000
TR165261|c0_g1_i1	0.350	0.801	0.387	0.000	0.000	0.703	0.000	0.761	1.109	0.000	0.000
TR167431|c0_g1_i1	0.000	0.000	0.704	0.000	0.000	0.000	0.000	0.728	0.000	0.000	0.000
TR114231|c0_g1_i2	0.000	0.000	0.000	1.388	0.000	0.000	0.000	0.000	0.000	0.000	0.000
TR90939|c3_g3_i1	0.000	2.684	0.000	0.955	3.381	4.394	0.823	1.907	5.162	4.911	4.627
TR104866|c0_g1_i1	0.000	0.000	0.833	0.000	0.000	0.248	0.000	0.000	0.268	0.000	0.301
TR111819|c3_g1_i8	0.000	0.000	1.101	0.000	2.233	0.000	1.130	0.000	1.118	1.328	1.238
TR55991|c0_g1_i5	0.544	0.000	0.298	0.000	0.099	0.176	0.000	0.000	0.554	0.000	0.457
TR138970|c4_g1_i3	2.254	1.446	2.579	2.138	1.184	2.585	2.333	5.160	1.147	1.433	1.639
TR46367|c0_g1_i1	0.136	0.156	0.446	0.514	0.280	0.000	0.274	0.000	0.143	0.717	0.156
TR126884|c0_g3_i1	0.272	0.000	1.993	0.000	0.000	1.892	0.000	0.684	0.000	0.000	0.000
TR96197|c1_g2_i1	0.000	0.000	0.069	0.792	0.000	0.869	0.000	0.000	0.000	0.000	0.502
TR51117|c0_g3_i3	0.000	0.000	1.200	0.000	0.000	0.000	0.000	0.000	0.000	0.000	0.000
TR118039|c1_g1_i1	0.000	0.863	0.000	0.000	0.759	0.579	0.570	0.000	2.485	0.000	0.435
TR2883|c0_g1_i1	0.000	1.196	0.000	0.000	0.000	0.000	0.274	0.000	0.000	0.000	0.000
TR138118|c0_g2_i1	2.662	2.621	3.213	3.844	1.004	1.882	3.695	1.852	4.483	5.365	7.471
TR139045|c0_g2_i4	0.000	0.000	0.873	0.000	0.615	0.445	0.232	0.000	0.000	0.000	0.212
TR92006|c0_g1_i1	0.000	0.000	0.000	0.000	0.000	0.000	0.000	1.147	0.000	1.307	0.000
TR27960|c1_g1_i3	0.000	0.000	0.000	0.000	0.000	1.520	0.000	0.000	0.000	0.000	0.000
TR53319|c0_g2_i1	0.972	0.000	0.000	0.114	0.000	0.000	0.000	0.000	0.000	0.000	0.000
TR125626|c0_g1_i1	0.000	0.000	0.000	1.877	0.000	0.000	0.000	0.000	1.090	0.000	0.000
TR105689|c0_g1_i4	0.000	0.000	0.873	0.000	0.778	0.000	0.201	0.496	0.793	0.464	0.000
TR72704|c1_g1_i1	2.944	1.633	1.379	2.922	1.664	2.027	9.364	1.985	2.141	1.328	4.438
TR20855|c0_g1_i1	0.000	0.000	0.000	0.000	0.000	1.417	0.000	0.000	0.000	0.000	0.000
TR111083|c0_g1_i1	0.000	0.395	0.754	0.318	0.000	0.352	1.425	0.375	1.099	0.000	0.000
TR61246|c0_g3_i1	0.942	0.343	0.605	0.229	2.125	0.062	0.422	0.187	1.004	0.158	0.145
TR158303|c0_g2_i1	0.000	0.000	0.000	1.028	0.000	0.000	0.000	0.000	0.000	0.000	0.000
TR83786|c1_g1_i1	0.000	0.000	0.000	0.000	0.000	0.000	0.000	0.000	0.000	1.412	0.000
TR56245|c1_g3_i1	1.127	0.468	0.912	0.310	0.081	1.448	0.665	1.389	0.258	1.201	1.461
TR12423|c0_g1_i1	0.000	0.499	0.000	0.833	0.118	0.103	0.000	1.279	0.459	0.000	0.390
TR152888|c0_g1_i1	1.078	0.000	0.000	0.000	0.000	0.000	1.119	0.000	0.000	0.000	3.133
TR8450|c0_g1_i1	0.894	0.000	0.000	0.000	0.000	0.000	0.000	0.485	2.380	0.000	0.000
TR120129|c3_g2_i10	0.000	0.000	0.000	0.000	0.000	0.000	0.000	0.000	0.000	0.000	0.000
TR61634|c0_g1_i1	0.000	0.874	0.000	0.000	0.000	0.000	0.802	0.000	0.000	0.000	0.000
TR154270|c1_g1_i1	2.138	0.000	0.575	0.000	0.533	0.538	0.560	0.000	0.000	0.000	0.000
TR80411|c0_g1_i1	0.000	0.000	0.000	0.384	0.000	0.414	0.855	0.000	0.879	0.000	0.000
TR75132|c0_g1_i1	0.000	0.687	0.000	0.000	0.000	0.000	0.000	0.662	0.000	0.000	2.096
TR19647|c0_g1_i3	14.564	11.692	15.660	10.806	16.952	5.056	6.313	5.480	36.382	16.705	10.325
TR122588|c0_g1_i1	2.371	0.000	0.000	2.057	0.000	0.000	0.000	0.000	0.000	0.000	0.000
TR94639|c0_g5_i4	0.573	0.000	0.000	0.000	0.542	0.248	0.179	1.610	0.545	1.686	0.000
TR69189|c0_g2_i1	0.000	0.000	0.873	1.485	0.000	0.403	0.549	1.312	0.000	0.000	0.000
TR7717|c0_g3_i3	0.126	0.156	0.000	0.000	0.280	0.517	0.169	0.000	0.726	0.000	0.000
TR23079|c0_g1_i1	0.000	0.562	1.051	0.000	0.000	0.000	0.000	0.000	0.516	0.000	0.000
TR150701|c3_g2_i6	3.167	7.001	8.599	2.563	5.081	4.301	6.545	3.793	11.031	3.689	1.650
TR140011|c2_g3_i1	0.758	0.000	0.000	0.000	0.000	0.000	0.000	0.000	0.000	0.000	0.000
TR96778|c0_g1_i1	1.117	0.426	0.000	0.269	0.000	0.703	0.285	0.154	0.000	0.000	0.502
TR66899|c0_g1_i1	0.000	0.000	0.000	0.000	0.000	0.786	0.000	0.000	0.000	0.000	0.000
TR169227|c1_g3_i1	1.176	2.705	1.716	1.820	1.202	2.771	1.626	3.429	0.000	4.110	1.840
TR101676|c0_g1_i1	2.837	1.581	0.000	0.000	0.000	0.000	0.000	0.000	0.000	0.000	0.000
TR27733|c0_g1_i1	0.000	0.000	0.000	0.000	0.000	0.000	0.000	0.000	0.268	0.000	0.000
TR16507|c2_g1_i2	0.000	0.000	2.291	0.392	0.425	0.000	0.000	0.000	0.000	0.548	0.000
TR103698|c3_g1_i4	0.758	0.000	0.823	0.000	0.000	0.496	0.000	0.000	0.000	1.971	1.505
TR64060|c0_g2_i1	0.000	0.000	0.000	0.000	2.324	0.000	0.000	0.000	0.000	0.000	0.000
TR6212|c1_g1_i1	0.214	0.499	0.000	1.020	0.226	0.000	0.887	0.926	0.459	0.569	1.026
TR63392|c0_g1_i1	0.000	0.000	0.000	3.314	0.000	0.000	0.000	0.000	0.000	0.000	0.000
TR37897|c1_g4_i1	0.000	0.000	0.000	0.000	0.000	0.000	0.000	0.000	0.000	0.000	0.323
TR143450|c0_g2_i1	0.000	1.019	0.000	0.800	0.000	0.000	2.819	0.000	0.956	0.000	1.026
TR161837|c0_g1_i1	0.000	0.000	3.253	0.547	0.000	0.000	0.000	0.000	0.000	0.000	0.000
TR135835|c1_g1_i6	0.000	0.000	0.288	0.000	0.000	0.000	0.000	0.000	0.000	0.906	2.464
TR58751|c0_g1_i2	0.000	0.000	0.000	1.192	0.000	0.558	0.000	0.000	0.000	0.706	0.000
TR141048|c0_g2_i1	3.080	0.905	1.488	3.518	2.441	1.541	0.908	0.121	0.239	1.191	1.985
TR134442|c0_g1_i1	0.000	0.000	0.000	0.000	0.000	0.000	0.000	0.000	0.000	0.000	0.000
TR47573|c0_g1_i1	0.000	0.000	0.000	0.000	4.765	0.000	0.000	0.000	0.000	0.000	0.000
TR156352|c4_g1_i6	0.262	0.010	0.000	0.669	0.506	0.000	0.000	0.022	1.310	0.000	0.178
TR96989|c0_g1_i2	1.020	0.000	0.853	0.000	0.000	0.465	0.000	0.000	0.488	0.601	2.163
TR128815|c4_g1_i2	0.000	0.000	0.000	0.000	0.000	0.000	0.000	2.911	0.000	0.000	0.000
TR82042|c0_g1_i1	0.554	0.000	0.000	0.000	0.000	0.000	0.000	0.000	0.000	0.000	0.000
TR75539|c4_g1_i1	0.000	0.000	0.000	0.000	0.289	0.000	0.000	0.000	0.000	0.000	0.000
TR88244|c0_g1_i1	0.913	1.030	0.000	0.000	0.000	0.000	0.000	0.000	0.000	1.149	0.000
TR102693|c0_g1_i1	0.700	0.801	0.000	0.000	0.000	0.000	0.000	0.000	0.746	0.000	0.000
TR96902|c4_g1_i1	0.000	1.040	0.000	0.000	3.589	0.000	0.000	1.003	0.000	0.000	0.000
TR91970|c1_g1_i1	0.000	0.000	0.000	3.616	2.676	0.000	0.000	0.000	0.000	0.000	0.000
TR21411|c0_g1_i1	1.059	0.000	0.575	0.000	1.067	0.000	0.000	0.000	0.000	0.000	0.000
TR150005|c0_g1_i8	0.000	0.000	0.000	0.000	2.749	0.000	0.000	0.000	0.000	0.000	0.000
TR47764|c0_g1_i1	0.000	0.000	1.349	0.000	0.000	0.000	0.000	0.000	0.000	0.000	0.000
TR115586|c1_g1_i2	0.000	13.637	0.516	0.800	2.821	0.000	0.317	1.003	0.000	0.411	0.368
TR119810|c0_g1_i1	1.078	0.697	2.033	0.580	0.127	0.362	0.496	0.265	1.147	1.296	0.290
TR94807|c5_g2_i6	0.000	0.000	0.000	1.322	2.450	0.000	0.000	6.792	4.923	1.908	6.110
TR75327|c6_g3_i1	0.000	0.718	0.000	7.982	6.284	0.000	1.309	0.000	0.000	0.000	0.000
TR147572|c0_g1_i1	1.001	1.155	0.000	0.237	0.778	0.248	0.000	0.000	0.000	0.000	0.000
TR141059|c1_g1_i8	0.000	0.635	0.000	0.000	0.000	0.000	0.908	0.000	0.000	0.000	1.171
TR121099|c0_g1_i1	0.000	0.000	0.000	1.175	0.000	0.662	0.000	0.717	0.000	0.000	0.747
TR3380|c0_g1_i1	0.000	0.000	0.000	1.510	0.000	0.000	0.000	0.000	0.899	2.161	0.000
TR148634|c0_g1_i1	0.000	0.000	1.022	0.000	0.000	0.000	0.000	0.000	0.507	0.611	0.000
TR44431|c1_g1_i1	0.000	0.000	0.258	0.000	0.488	0.238	0.000	0.761	0.497	0.316	0.000
TR119094|c1_g1_i10	0.000	0.281	0.188	0.000	0.000	0.114	0.612	0.000	0.249	0.000	0.312
TR163573|c1_g1_i2	0.350	0.000	0.000	0.000	0.000	0.000	0.000	0.000	0.000	0.000	0.000
TR102231|c2_g1_i3	0.000	3.110	0.853	2.163	2.667	1.747	2.914	0.000	4.043	4.774	7.370
TR143821|c0_g1_i1	0.000	0.416	0.387	0.669	0.732	0.000	0.000	0.386	0.000	0.000	0.000
TR172358|c0_g1_i1	1.555	0.000	0.000	1.388	0.000	0.786	0.000	0.000	0.000	0.000	0.892
TR148010|c1_g1_i8	0.000	0.000	0.407	2.400	0.353	1.282	2.544	0.375	0.000	3.731	8.820
TR72347|c2_g8_i4	5.528	10.558	14.629	8.611	6.266	20.504	16.152	16.968	8.039	13.216	9.868
TR164161|c0_g1_i2	2.798	0.000	0.000	0.000	0.000	0.000	0.000	0.000	6.940	0.000	0.000
TR106166|c1_g1_i1	0.000	0.250	0.000	1.453	0.226	0.217	0.000	0.232	0.000	0.295	0.000
TR42124|c2_g1_i2	1.389	0.988	0.000	3.877	0.000	1.024	0.908	2.062	0.927	0.000	0.000
TR125220|c0_g2_i1	2.128	0.000	0.000	0.000	0.000	0.000	0.000	0.000	0.000	0.000	0.000
TR24981|c1_g6_i1	24.853	79.296	40.603	31.685	33.679	89.697	5.532	29.041	9.033	6.598	19.346
TR98530|c0_g1_i1	0.000	0.000	0.000	0.000	1.655	0.000	0.000	0.000	0.000	0.000	0.000
TR45289|c6_g1_i3	2.274	1.768	1.022	1.200	1.646	1.365	5.669	0.496	0.000	0.000	8.954
TR31853|c0_g1_i1	1.069	0.000	0.000	0.000	0.000	0.000	0.000	0.000	0.000	1.339	0.000
TR50181|c0_g1_i1	0.000	0.000	0.000	0.416	0.000	0.000	0.000	0.992	0.000	0.590	0.000
TR82716|c0_g1_i1	0.000	0.000	0.000	0.000	0.000	0.000	0.000	0.000	1.969	0.000	0.000
TR36478|c0_g1_i1	0.000	0.000	0.000	0.000	0.000	0.000	0.000	2.018	0.975	0.000	0.000
TR88671|c0_g1_i2	3.760	1.581	0.645	2.065	5.271	2.967	1.562	1.665	3.145	5.607	3.423
TR80743|c4_g1_i4	0.000	0.333	0.288	0.139	0.579	4.291	1.056	3.252	1.807	1.265	1.271
TR99670|c0_g2_i1	0.000	0.000	0.000	0.000	0.000	1.230	0.401	0.000	0.411	0.000	0.000
TR156906|c0_g1_i8	0.000	0.843	0.000	0.522	0.271	0.000	0.000	0.000	0.000	0.000	0.000
TR170637|c0_g2_i10	0.000	0.000	0.000	0.000	0.000	0.000	0.000	0.000	0.000	0.000	0.000
TR127744|c0_g1_i1	0.000	0.000	0.000	0.000	0.000	0.486	3.568	1.147	0.105	0.263	0.346
TR78226|c3_g1_i10	4.061	4.442	2.876	4.489	5.181	1.840	0.443	1.444	1.491	1.497	1.037
TR37795|c0_g1_i1	0.000	0.000	0.000	0.996	0.000	0.000	0.000	1.257	0.000	0.000	3.880
TR11524|c0_g1_i1	0.000	0.000	0.000	0.408	0.000	0.000	0.000	0.000	0.468	0.000	1.561
TR3295|c0_g1_i1	0.000	0.000	0.000	0.000	0.000	0.000	0.000	0.000	0.000	0.000	0.000
TR22525|c0_g1_i1	0.758	0.000	0.000	1.363	0.000	0.000	0.000	0.000	0.000	0.000	0.000
TR109044|c0_g1_i1	1.564	2.663	0.000	2.098	1.546	0.000	0.813	0.000	0.000	0.000	0.000
TR16893|c0_g1_i15	0.000	0.000	0.000	0.000	0.000	0.000	0.000	0.000	0.000	0.000	0.000
TR138213|c0_g2_i1	0.000	0.000	0.000	0.000	0.000	0.000	0.000	0.000	0.000	0.000	0.000
TR37112|c1_g2_i7	0.428	0.739	0.050	0.269	0.000	0.269	0.106	0.044	0.134	0.000	0.100
TR19709|c1_g1_i1	0.496	0.541	0.754	0.759	0.651	0.238	0.243	0.650	0.956	1.180	0.401
TR29185|c0_g5_i3	0.311	0.000	0.000	1.208	0.090	0.000	0.000	0.000	0.000	0.485	0.000
TR118143|c0_g1_i2	37.853	25.912	18.149	11.443	11.717	14.434	16.152	17.872	12.474	18.697	18.654
TR64196|c0_g1_i1	0.904	0.000	0.000	0.000	0.000	0.227	0.000	0.000	0.000	0.000	0.268
TR108279|c0_g1_i1	0.000	1.498	0.000	0.000	0.000	0.000	0.000	0.000	0.000	1.676	0.000
TR74824|c3_g1_i7	0.000	0.000	0.585	0.000	0.515	0.000	0.000	0.397	0.382	0.000	0.000
TR73724|c0_g3_i11	0.000	1.331	0.446	0.375	0.714	0.414	0.000	1.279	0.000	2.856	0.491
TR147948|c5_g2_i16	0.000	0.000	0.099	0.000	0.118	0.093	0.000	0.000	0.000	0.000	0.033
TR43207|c0_g2_i2	0.000	0.000	0.000	0.000	0.850	0.000	0.000	0.000	0.000	0.000	0.000
TR13376|c0_g1_i1	0.000	0.062	0.119	0.073	0.000	1.727	0.000	1.180	0.000	0.485	0.123
TR147376|c0_g1_i1	0.000	0.000	0.000	2.318	1.022	0.000	0.528	0.000	0.000	0.000	0.000
TR48333|c0_g2_i1	0.000	0.000	0.000	0.000	0.000	0.000	0.000	1.764	0.000	0.000	0.000
TR40823|c0_g1_i1	0.000	1.269	0.000	0.000	2.188	0.000	0.000	1.235	0.000	0.000	0.000
TR142743|c1_g2_i1	0.000	0.000	0.000	0.000	0.000	0.000	0.000	0.000	0.000	0.000	0.000
TR125699|c0_g1_i1	0.806	0.000	0.000	0.000	0.000	0.000	0.000	0.000	0.000	0.000	0.000
TR43441|c0_g1_i1	0.000	0.000	0.000	0.000	0.000	2.306	0.000	0.000	0.000	0.000	0.000
TR86890|c0_g1_i2	1.370	0.780	0.000	1.853	0.000	0.693	1.425	0.750	0.000	0.000	0.000
TR37564|c1_g1_i1	0.000	1.789	14.569	0.000	5.578	11.177	11.338	0.485	10.716	6.471	15.800
TR80017|c0_g2_i1	0.000	0.000	0.000	0.000	0.000	0.000	0.000	0.000	0.000	0.443	0.212
TR163733|c0_g1_i1	0.262	0.125	0.655	0.661	0.443	0.052	0.000	0.165	0.554	0.854	0.190
TR136348|c3_g2_i1	0.000	0.000	0.000	0.000	0.000	0.000	4.117	0.000	0.000	1.244	5.408
TR48647|c0_g1_i1	12.213	4.847	3.422	10.447	12.441	10.257	27.965	15.557	8.632	12.110	7.493
TR60075|c0_g1_i1	0.000	0.000	0.000	0.392	0.425	1.034	0.211	0.893	0.440	0.000	0.245
TR73836|c1_g2_i1	0.000	0.000	0.000	0.000	0.000	0.000	0.000	0.000	0.000	0.000	0.000
TR169948|c0_g1_i1	9.240	8.426	2.698	8.431	6.799	2.316	12.183	4.311	2.648	6.313	14.897
TR126581|c0_g2_i1	0.000	1.238	0.000	0.000	0.000	0.000	0.000	0.000	2.294	0.000	0.000
TR73885|c1_g1_i2	0.855	1.976	0.664	1.583	6.537	0.434	0.000	0.474	0.459	0.000	0.000
TR26431|c0_g2_i2	0.573	0.000	0.000	1.812	0.000	0.000	0.000	0.232	0.000	0.000	0.000
TR20257|c0_g1_i1	0.000	0.551	0.000	0.000	0.000	0.000	0.000	0.000	0.516	0.000	0.569
TR29183|c0_g1_i1	0.000	0.000	0.337	0.073	0.316	0.372	0.000	0.000	0.000	0.400	0.000
TR161082|c3_g1_i27	0.000	0.042	0.000	0.000	0.000	0.000	0.686	0.000	0.000	0.000	0.000
TR84084|c0_g2_i1	0.000	0.000	0.000	2.457	0.000	0.000	0.000	0.000	0.000	0.696	0.312
TR43330|c0_g1_i1	0.826	1.196	2.301	1.771	0.425	0.620	0.422	0.221	0.879	3.573	0.245
TR28131|c1_g1_i1	0.000	0.000	0.000	0.808	0.000	0.000	0.000	0.000	0.000	0.000	0.000
TR69285|c6_g3_i1	0.000	0.000	0.000	0.000	0.000	0.000	0.000	0.000	0.000	0.000	3.646
TR54120|c0_g1_i1	0.000	0.000	0.000	0.000	0.000	0.000	0.000	0.000	0.000	0.000	0.000
TR56754|c0_g1_i1	1.729	1.956	0.000	0.000	0.000	0.000	0.908	0.000	0.000	0.000	0.000
TR145692|c0_g1_i1	0.000	0.000	0.565	0.000	0.000	0.000	1.087	0.000	0.000	0.000	0.000
TR72347|c2_g3_i1	0.000	0.000	0.000	0.637	0.696	0.000	0.000	0.000	0.717	0.000	0.000
TR128771|c0_g1_i1	0.000	1.144	0.000	0.000	0.000	0.000	0.000	0.000	0.000	0.000	0.000
TR77370|c1_g7_i1	0.437	14.095	4.086	2.163	5.940	1.582	0.433	2.183	3.728	2.308	5.742
TR88957|c0_g2_i13	0.311	0.739	1.071	0.000	0.009	0.041	0.000	1.599	0.010	0.000	0.000
TR119334|c0_g1_i1	0.000	0.000	0.000	0.000	0.000	0.000	0.000	0.695	0.000	0.000	0.736
TR96044|c0_g1_i1	0.000	1.446	0.000	1.118	0.000	0.000	0.000	0.000	0.000	0.000	0.000
TR166776|c1_g1_i1	0.000	0.000	0.000	0.000	0.859	1.706	0.000	0.000	0.000	0.000	0.000
TR124930|c0_g1_i1	0.000	0.000	0.000	0.000	0.000	0.734	0.000	0.000	0.774	0.000	0.000
TR157091|c0_g1_i2	1.069	0.364	0.000	0.000	0.787	0.517	0.000	0.000	0.000	0.991	0.000
TR50848|c0_g1_i1	0.000	0.000	0.000	0.000	1.112	0.000	0.000	0.000	0.000	0.000	0.647
TR41379|c2_g3_i2	0.719	0.364	1.279	2.016	2.251	0.000	1.657	0.860	1.520	0.295	0.000
TR88567|c1_g2_i2	11.669	3.277	9.442	22.690	3.517	10.319	3.157	9.746	2.552	6.334	6.311
TR81120|c0_g1_i3	0.097	0.000	0.000	0.000	0.000	6.452	9.491	15.016	5.238	4.585	0.000
TR142723|c0_g1_i1	0.486	1.404	0.536	1.608	0.506	0.734	0.496	0.000	0.000	1.939	0.580
TR150766|c0_g1_i1	0.000	0.000	0.000	0.000	0.000	0.000	0.000	0.000	0.000	0.000	0.000
TR108555|c3_g3_i1	5.072	4.130	9.352	7.142	3.969	1.417	0.000	7.585	3.852	10.286	10.872
TR156135|c4_g1_i10	0.000	0.635	0.000	0.000	0.000	0.445	0.433	0.000	1.376	0.000	0.000
TR79324|c0_g1_i1	2.808	0.000	2.955	0.000	0.000	0.000	0.000	0.000	0.000	1.180	0.000
TR62944|c0_g1_i1	0.000	1.446	0.000	0.000	0.000	0.000	0.000	0.000	0.000	1.613	0.000
TR20653|c0_g1_i2	0.622	0.000	0.000	0.000	0.000	1.024	0.000	0.000	0.000	2.392	0.000
TR137408|c1_g1_i1	0.000	0.000	0.000	1.396	0.759	0.000	0.000	0.000	0.401	0.000	0.000
TR98960|c0_g1_i1	0.952	0.000	0.000	0.000	0.000	0.982	0.000	2.106	0.000	0.000	0.000
TR28631|c3_g1_i4	1.496	0.739	0.446	0.645	1.944	0.765	2.407	2.051	1.635	2.456	0.223
TR16412|c0_g1_i1	0.000	0.000	1.160	0.000	0.000	0.000	0.000	0.000	0.000	0.000	0.000
TR38407|c1_g1_i1	0.019	0.978	1.408	1.061	1.112	0.858	1.277	0.706	1.090	0.000	0.569
TR3230|c4_g4_i8	91.884	17.299	21.125	28.102	43.986	59.795	24.809	39.867	86.977	25.474	72.343
TR89017|c0_g1_i1	0.000	0.000	0.000	0.335	0.000	0.114	0.243	0.750	0.000	0.000	1.962
TR66121|c0_g2_i1	0.000	0.000	0.208	0.180	0.000	0.186	0.095	0.397	0.392	0.000	0.335
TR135223|c1_g1_i1	0.000	0.000	0.000	0.000	0.000	0.000	0.000	0.000	0.000	0.000	1.539
TR140990|c0_g1_i1	0.515	0.000	0.000	0.000	0.000	0.517	0.000	0.562	0.000	0.000	0.000
TR47064|c0_g1_i1	1.360	0.000	0.000	0.000	0.000	0.000	0.000	0.000	0.000	0.000	0.000
TR112089|c0_g1_i1	1.710	0.655	0.000	1.339	0.298	0.000	0.000	0.617	0.000	0.000	0.335
TR85179|c1_g1_i15	1.010	0.000	0.000	2.171	0.000	0.372	0.000	0.000	2.514	7.662	0.446
TR154612|c0_g1_i1	0.904	1.904	0.198	0.171	0.949	0.000	0.000	0.198	0.965	0.000	0.000
TR80283|c0_g1_i4	0.000	0.000	0.000	0.000	0.000	0.424	0.000	0.000	0.000	0.000	0.000
TR73212|c1_g1_i1	0.359	0.000	0.397	0.000	0.000	0.000	0.000	0.000	0.000	0.000	0.000
TR96664|c0_g1_i1	0.000	0.780	0.000	0.620	0.000	0.000	0.000	0.761	0.000	0.000	0.803
TR57953|c0_g1_i1	0.428	0.978	0.922	1.967	0.000	1.292	0.876	0.000	0.000	2.213	0.000
TR106907|c7_g1_i2	0.000	0.156	0.000	0.000	0.000	0.134	1.605	0.562	0.832	0.179	0.468
TR153602|c2_g1_i1	1.564	2.112	0.863	4.685	3.508	0.258	1.341	0.562	0.277	0.000	0.312
TR91456|c0_g1_i1	1.389	0.000	0.000	0.000	0.000	0.000	0.000	0.000	0.000	0.000	0.000
TR115781|c1_g1_i2	0.000	1.030	1.557	0.196	0.000	0.000	0.000	0.000	0.000	0.000	0.000
TR52591|c0_g1_i1	0.185	0.426	0.625	0.710	0.190	0.000	0.000	0.000	0.201	1.981	0.223
TR22216|c0_g3_i17	0.000	0.000	0.000	0.000	0.000	0.000	0.454	0.507	1.367	0.000	0.000
TR29921|c0_g1_i1	1.555	3.589	4.443	2.914	1.275	2.192	0.644	1.356	1.319	2.045	1.840
TR21185|c0_g1_i1	0.447	0.520	0.000	0.833	0.000	0.000	0.000	0.496	0.000	0.000	0.524
TR139278|c0_g1_i1	0.000	0.000	0.000	0.000	1.374	0.000	0.000	0.000	0.000	0.000	0.000
TR134021|c0_g1_i1	0.000	1.134	0.000	0.000	0.000	0.000	0.000	0.000	0.000	0.000	0.000
TR39209|c0_g1_i1	0.000	1.331	0.000	0.000	0.000	0.000	0.000	0.000	1.252	1.476	0.000
TR66877|c0_g1_i3	0.000	0.000	0.000	0.000	0.000	0.000	0.000	0.000	0.000	0.000	0.000
TR84390|c2_g1_i1	0.223	0.000	0.000	0.000	0.235	0.000	0.232	0.728	0.000	0.000	0.000
TR167422|c0_g1_i1	0.000	0.000	0.000	1.706	0.000	0.993	0.000	0.000	0.000	0.000	0.000
TR824|c0_g1_i1	0.291	0.333	0.952	0.000	0.895	0.290	0.000	0.000	0.612	0.379	0.346
TR27503|c0_g1_i1	0.000	6.012	0.000	0.000	1.293	0.000	0.000	0.000	0.000	0.000	0.000
TR101868|c1_g1_i1	0.000	0.000	2.955	0.000	0.000	0.000	0.000	0.000	0.000	0.000	0.000
TR121098|c1_g1_i3	0.000	0.000	0.000	0.000	0.000	0.000	0.000	0.000	1.596	0.000	0.000
TR2068|c0_g1_i1	0.000	0.000	1.478	0.000	0.000	0.000	0.000	0.000	0.000	0.000	0.000
TR79810|c0_g1_i1	0.894	0.000	0.000	0.000	0.000	0.000	0.000	0.000	0.000	0.000	2.040
TR142653|c0_g1_i7	0.000	0.000	0.000	0.000	0.000	0.000	0.000	0.000	1.032	0.000	0.714
TR64719|c0_g1_i1	0.000	0.499	0.238	0.408	0.443	0.000	0.000	0.232	0.000	0.285	0.000
TR49800|c0_g1_i1	0.000	0.447	0.000	0.555	0.199	0.579	0.000	1.477	0.000	0.000	0.000
TR130738|c0_g1_i1	0.000	1.248	0.585	0.498	0.552	0.000	0.000	0.595	1.157	0.000	0.000
TR37581|c1_g1_i1	1.010	0.166	0.000	0.139	0.154	0.000	0.148	0.154	0.000	0.000	0.000
TR164780|c0_g1_i1	0.000	0.000	0.000	0.000	0.000	0.000	0.000	1.698	3.279	0.000	0.000
TR12395|c0_g1_i1	0.418	0.479	0.000	0.000	0.000	0.000	0.433	0.000	0.000	0.000	1.461
TR130606|c0_g1_i8	1.865	3.433	0.724	0.000	0.832	0.000	0.021	0.000	1.730	2.730	0.000
TR87196|c0_g1_i1	0.000	0.000	0.000	0.351	0.000	0.186	0.190	0.198	0.000	0.000	0.658
TR102320|c0_g1_i1	1.729	0.000	0.000	0.000	0.000	0.879	0.000	1.907	0.000	0.000	0.000
TR19875|c0_g2_i1	1.632	0.000	0.000	0.000	0.000	0.000	0.000	0.331	0.000	0.000	0.000
TR103969|c0_g1_i1	0.000	0.000	0.377	0.000	0.000	0.114	0.686	0.485	0.000	1.064	0.134
TR118585|c0_g1_i1	0.000	1.696	0.000	0.686	0.371	0.000	0.000	0.000	0.392	0.000	0.000
TR77222|c3_g1_i2	0.000	1.092	0.000	0.849	0.000	2.967	0.000	0.000	0.000	0.000	0.000
TR34526|c2_g1_i1	0.602	0.000	0.000	0.000	0.606	0.000	0.000	0.000	0.000	0.780	0.000
TR33324|c0_g1_i1	0.000	0.000	0.000	0.751	0.000	0.000	0.000	0.000	0.000	0.000	0.000
TR18693|c0_g1_i1	0.000	1.425	0.000	1.698	0.000	0.000	0.000	0.000	0.000	0.000	0.000
TR4434|c0_g1_i1	0.000	1.602	0.000	0.000	2.749	0.000	0.000	0.000	0.000	0.000	0.000
TR36812|c4_g1_i6	0.000	0.000	0.288	0.000	0.000	0.000	0.000	0.000	0.000	0.000	0.000
TR158701|c0_g1_i1	0.534	0.000	0.298	0.498	0.000	0.269	0.274	0.000	0.277	0.000	0.636
TR137537|c0_g3_i2	0.330	3.037	4.870	1.249	0.000	5.832	0.507	3.341	5.018	0.000	2.498
TR68121|c17_g3_i3	19.131	0.000	0.000	0.204	0.000	0.134	7.939	0.000	0.287	0.000	0.167
TR49321|c0_g1_i1	0.000	0.000	0.000	0.718	0.000	0.000	0.000	0.000	0.000	0.000	0.000
TR8716|c0_g1_i1	1.438	1.602	0.000	7.427	0.000	7.403	3.009	3.164	6.108	3.573	0.000
TR166896|c0_g1_i1	0.000	0.000	0.526	0.881	0.000	0.000	0.000	0.000	0.516	0.000	0.569
TR47225|c0_g1_i1	0.000	0.000	0.000	0.857	0.000	0.000	0.000	0.000	0.000	0.000	0.000
TR23238|c0_g2_i6	0.253	0.177	0.000	0.000	0.000	0.610	0.211	0.000	0.000	0.000	0.000
TR145532|c0_g5_i1	0.000	0.000	0.000	0.000	0.000	0.000	0.000	0.000	0.000	0.000	26.683
TR130758|c0_g1_i1	0.000	1.644	0.000	1.298	0.000	0.000	0.000	0.000	0.765	0.927	0.000
TR109105|c0_g1_i1	0.000	0.000	0.000	0.000	0.000	0.000	0.000	1.312	0.000	1.497	0.000
TR76837|c2_g4_i1	0.000	0.000	7.200	130.192	0.000	0.000	0.000	0.000	0.000	0.000	0.000
TR161003|c1_g1_i1	0.214	0.510	0.000	0.000	0.000	0.000	0.222	0.000	0.229	0.000	0.000
TR58686|c0_g1_i1	0.000	0.000	0.000	0.000	0.000	0.000	0.000	0.000	0.000	0.000	0.000
TR40712|c0_g1_i1	0.000	0.000	0.000	0.000	0.000	2.368	0.000	0.000	0.000	2.898	0.000
TR52336|c0_g1_i1	0.136	0.000	0.000	0.000	0.000	0.414	0.422	0.000	0.143	0.938	0.502
TR136536|c0_g1_i1	0.000	0.000	0.000	0.000	0.000	2.461	0.000	1.312	0.000	0.000	0.000
TR145426|c1_g2_i6	0.680	0.000	0.307	0.000	0.434	0.000	0.000	0.000	0.153	0.000	0.190
TR6983|c1_g2_i3	1.001	0.000	0.000	0.000	0.000	0.000	0.000	1.444	0.000	0.000	0.000
TR35720|c0_g1_i1	0.000	0.000	0.000	0.824	0.000	0.000	0.000	1.025	0.000	0.000	0.000
TR133922|c0_g1_i1	0.155	0.000	0.000	0.604	0.335	0.155	0.000	0.000	0.335	0.000	0.000
TR3909|c0_g1_i1	0.000	0.000	0.000	2.351	0.000	0.000	0.000	0.000	0.000	0.000	0.000
TR170400|c1_g2_i7	0.253	0.406	17.386	0.000	8.707	1.954	8.646	0.717	0.000	10.719	9.979
TR171439|c0_g1_i1	0.000	0.000	0.000	0.000	0.000	0.000	0.000	1.544	0.000	0.000	0.000
TR116324|c0_g1_i1	0.000	0.000	1.111	0.000	0.000	0.000	0.000	0.000	1.128	1.339	1.215
TR171854|c1_g1_i3	0.000	0.000	0.000	0.000	0.000	2.606	0.000	0.827	0.000	0.000	0.000
TR168970|c0_g1_i1	1.263	0.000	0.000	0.000	0.624	0.000	0.000	0.000	0.000	0.000	0.000
TR89704|c0_g1_i1	0.000	0.000	0.000	0.000	1.239	0.000	1.351	0.000	0.000	3.215	0.000
TR60231|c0_g2_i1	0.000	0.000	0.000	0.547	0.000	0.000	0.000	0.000	0.000	0.000	0.000
TR47018|c0_g1_i2	1.253	1.030	0.228	0.000	0.000	1.251	0.000	0.518	0.421	2.572	0.000
TR150029|c0_g3_i1	0.000	0.000	0.139	0.000	0.000	0.000	0.507	0.000	0.000	0.000	0.000
TR65432|c0_g1_i1	0.845	0.489	0.000	0.000	0.434	0.000	0.443	0.000	0.000	1.107	0.502
TR5769|c1_g1_i1	0.000	0.957	0.000	0.000	0.000	0.000	0.000	0.926	0.000	1.064	0.000
TR16067|c1_g1_i1	2.458	1.373	0.000	1.069	0.000	0.000	0.000	0.000	0.000	0.000	0.000
TR16847|c1_g1_i2	4.314	9.809	1.944	10.553	12.640	10.288	5.553	7.089	8.039	0.000	10.470
TR55256|c3_g1_i1	0.000	0.000	0.000	1.755	0.967	0.000	0.000	0.000	0.000	0.000	0.000
TR118182|c0_g4_i1	0.000	0.489	0.000	0.792	0.868	0.000	0.000	0.000	0.908	0.000	0.000
TR92619|c0_g2_i1	0.418	0.000	0.456	0.000	0.000	0.000	1.298	0.000	0.000	0.000	0.000
TR123153|c0_g1_i1	0.340	0.000	0.377	0.000	0.000	0.755	0.000	0.000	1.510	0.474	0.000
TR66896|c0_g1_i1	0.000	0.000	3.084	0.000	0.000	0.000	0.000	0.000	0.000	1.855	0.000
TR46117|c0_g1_i1	0.000	0.000	0.972	0.000	0.000	0.000	0.465	0.970	0.000	0.000	0.000
TR141629|c0_g2_i1	0.000	0.000	0.000	0.000	0.000	0.000	0.000	0.000	0.000	0.000	0.000
TR44774|c0_g2_i9	0.466	0.531	0.000	0.000	0.000	0.941	0.000	0.772	0.000	0.000	0.000
TR97456|c0_g1_i1	0.000	0.000	0.000	0.000	0.000	0.000	0.000	0.000	0.000	0.000	0.000
TR77462|c0_g1_i1	0.806	0.000	0.000	0.751	0.000	0.414	0.000	0.000	0.000	0.000	0.000
TR14200|c0_g1_i1	0.330	1.519	1.448	0.000	0.335	0.000	0.338	0.353	0.344	0.000	0.000
TR91787|c1_g4_i2	2.448	0.000	1.547	0.000	0.461	5.025	0.000	0.000	10.113	2.203	1.059
TR44875|c0_g2_i1	4.139	0.697	0.972	0.000	0.000	1.892	1.932	1.191	3.221	3.520	1.059
TR1695|c0_g1_i1	1.069	3.714	0.387	2.000	6.944	0.724	0.739	1.169	0.000	0.938	0.000
TR108086|c0_g1_i1	0.661	0.000	0.000	0.000	0.000	0.000	0.000	0.000	0.707	0.000	0.000
TR78145|c1_g2_i11	0.000	0.000	0.000	0.000	0.000	0.000	0.000	0.000	0.000	0.000	4.215
TR154378|c0_g1_i1	0.000	0.000	0.000	0.914	0.000	0.000	0.000	0.000	0.000	0.000	0.000
TR47797|c0_g1_i1	0.000	0.000	1.765	1.485	0.823	0.000	0.000	0.000	0.000	1.064	0.000
TR168579|c0_g1_i1	0.204	0.239	0.694	0.196	0.217	0.000	0.855	0.000	0.440	0.000	0.000
TR113108|c0_g1_i1	0.000	0.000	0.000	0.563	0.624	0.631	0.000	0.000	0.000	0.000	0.000
TR74305|c0_g2_i1	0.000	0.000	0.000	0.367	0.814	0.000	0.000	0.000	0.000	0.000	0.000
TR52266|c0_g1_i6	0.000	0.000	0.268	0.000	0.000	1.541	1.964	8.269	1.797	0.211	0.256
TR34828|c1_g1_i6	0.000	0.312	0.317	4.726	0.000	0.000	0.000	0.000	0.000	0.000	0.346
TR81414|c0_g4_i8	0.000	0.385	0.000	0.000	0.000	0.000	0.169	0.000	0.774	0.348	0.446
TR107380|c0_g1_i1	0.476	0.000	1.557	0.000	1.456	0.000	0.000	0.000	0.000	0.000	0.558
TR67768|c0_g1_i1	0.000	0.000	0.000	0.000	0.000	0.000	0.000	0.000	1.319	0.000	1.405
TR168096|c0_g1_i2	0.661	0.000	1.408	5.085	0.000	2.006	0.000	0.728	0.000	0.000	2.197
TR78476|c0_g1_i3	0.000	0.999	0.000	0.229	0.000	0.620	0.127	0.849	0.134	0.000	0.346
TR102142|c0_g1_i1	0.000	0.000	0.000	0.000	0.000	0.000	0.000	0.000	1.510	0.000	0.000
TR38762|c4_g2_i3	0.000	0.000	0.357	0.000	0.000	0.000	0.834	0.761	0.000	0.464	0.000
TR145454|c1_g2_i6	0.000	0.000	0.000	0.000	0.000	0.000	0.000	0.000	2.218	0.000	0.000
TR120577|c0_g2_i4	0.622	1.300	0.615	0.416	0.000	0.000	0.000	1.444	0.000	0.000	0.580
TR49678|c0_g1_i1	1.156	0.000	0.000	0.522	0.000	0.589	0.000	0.000	0.000	0.000	0.000
TR94667|c0_g1_i1	0.000	0.000	0.000	5.877	0.000	0.000	0.000	0.000	0.000	0.000	0.000
TR108353|c0_g1_i1	0.146	0.177	0.000	0.416	0.000	0.383	0.148	0.000	0.736	1.149	0.056
TR84231|c1_g1_i1	17.013	8.956	35.307	12.855	0.000	25.250	13.323	23.859	12.924	37.678	14.094
TR122435|c0_g2_i1	0.000	0.000	0.000	0.000	2.052	0.000	0.000	0.000	0.000	0.000	0.000
TR164885|c3_g3_i1	0.573	0.000	2.559	0.000	0.199	0.383	0.391	0.209	0.411	2.045	0.223
TR158030|c2_g1_i1	0.000	0.000	0.000	0.000	0.000	0.000	1.035	0.000	0.000	1.296	0.000
TR34048|c1_g1_i1	0.515	0.000	0.555	0.000	0.000	0.000	0.000	0.000	0.545	0.664	0.000
TR123762|c0_g1_i1	0.000	1.737	1.636	0.000	0.000	0.000	0.528	1.103	0.000	0.653	0.000
TR89985|c3_g2_i7	0.107	0.000	0.000	0.131	0.000	0.879	0.496	1.014	0.000	0.000	0.123
TR135528|c1_g1_i1	0.000	0.000	4.433	0.000	0.000	0.000	0.000	0.000	0.000	0.000	0.000
TR130460|c0_g2_i20	0.389	0.000	0.000	0.000	0.000	0.000	0.000	0.000	0.000	0.148	0.000
TR68182|c3_g4_i8	0.000	0.000	0.000	0.000	0.588	0.682	0.000	0.000	0.000	0.000	0.680
TR160045|c0_g1_i1	0.000	0.000	0.000	0.000	0.000	0.000	0.000	3.352	0.000	0.000	0.000
TR136197|c0_g2_i1	0.000	0.000	1.914	0.000	0.000	0.000	0.000	0.000	0.000	0.000	0.000
TR154828|c0_g1_i4	0.000	0.000	0.000	0.310	0.000	1.851	0.000	2.304	0.000	0.000	0.000
TR44082|c0_g1_i1	0.000	0.000	0.000	1.192	0.000	0.000	0.000	0.000	2.925	1.718	0.000
TR31491|c3_g1_i1	0.243	0.000	0.426	0.628	0.362	1.954	0.063	0.573	1.013	0.042	0.000
TR160213|c5_g2_i7	0.000	0.000	0.000	0.000	0.000	0.103	0.201	0.209	0.000	0.074	0.357
TR142501|c0_g2_i1	0.000	0.354	0.000	0.000	1.248	0.000	0.940	0.331	0.000	0.000	0.000
TR47195|c0_g1_i1	0.000	0.572	0.000	0.457	0.506	0.000	0.000	0.000	0.000	0.000	0.000
TR124417|c4_g1_i6	0.272	0.811	0.000	0.000	1.474	0.951	0.000	0.110	1.023	2.013	0.580
TR121123|c1_g1_i1	0.000	0.000	1.041	0.881	0.000	0.000	1.045	0.000	0.000	0.000	0.000
TR136552|c0_g6_i1	0.000	0.000	7.280	0.686	0.000	0.000	0.000	0.882	0.000	0.000	0.000
TR3936|c0_g1_i1	0.000	1.654	0.397	0.335	0.371	1.086	1.489	0.000	0.000	0.000	0.424
TR107927|c1_g1_i2	0.000	0.000	0.000	0.000	0.000	0.000	0.000	0.827	0.000	0.000	0.089
TR377|c0_g1_i1	0.000	0.000	0.000	0.000	0.000	0.000	0.000	11.224	0.000	0.000	0.000
TR35579|c1_g1_i9	0.000	0.000	0.000	0.000	0.000	0.000	0.000	0.000	0.000	2.129	0.000
TR34587|c1_g1_i1	0.000	0.000	0.704	0.000	0.000	0.000	0.686	0.000	0.000	3.994	0.000
TR4707|c0_g2_i4	0.000	10.860	0.000	0.000	0.000	1.303	0.000	0.000	0.000	0.000	0.000
TR163365|c0_g1_i2	0.894	0.000	4.721	0.000	3.065	2.347	0.000	0.904	0.000	1.054	1.115
TR127499|c1_g1_i1	3.789	2.590	3.015	2.742	4.484	1.954	3.125	2.778	2.791	2.287	3.869
TR110556|c0_g1_i2	1.817	0.000	0.000	0.816	0.172	0.827	1.013	0.176	0.172	0.000	1.606
TR63207|c1_g1_i1	0.612	4.494	0.714	0.375	2.125	1.148	1.035	3.109	0.000	2.350	5.553
TR1136|c0_g1_i1	1.040	0.000	1.091	0.000	0.000	1.065	0.000	0.000	0.000	0.000	0.000
TR112642|c1_g2_i9	80.225	67.157	68.333	40.263	110.502	66.577	45.669	70.419	64.915	81.512	111.614
TR12855|c0_g1_i1	0.000	0.000	0.000	3.665	2.712	0.000	0.000	0.000	0.000	0.000	0.000
TR135469|c0_g1_i1	0.913	0.291	0.000	1.069	0.127	0.579	0.190	0.000	1.443	0.453	1.751
TR61785|c1_g6_i2	0.262	1.446	3.084	0.465	1.510	3.671	1.763	2.470	3.594	2.593	1.829
TR91405|c2_g2_i1	0.000	0.915	0.000	0.000	0.000	0.000	0.000	0.000	0.000	0.000	0.000
TR167488|c5_g3_i1	0.000	0.000	0.169	0.000	0.000	0.000	0.000	0.000	0.163	0.211	4.605
TR58968|c3_g1_i5	0.418	0.000	0.000	0.000	0.000	1.024	0.000	0.000	0.000	0.000	0.000
TR17724|c0_g1_i1	0.000	1.009	0.942	1.575	0.877	0.000	0.000	0.000	0.000	1.128	0.000
TR155421|c0_g1_i1	0.000	0.177	0.179	0.000	0.651	0.155	0.000	0.000	0.660	0.622	0.000
TR91114|c0_g1_i4	0.564	0.000	2.311	0.000	0.000	0.000	0.000	1.025	0.000	0.000	0.000
TR28320|c0_g1_i2	0.680	2.393	2.251	5.444	0.633	7.724	1.172	9.041	0.507	1.086	2.096
TR23558|c0_g1_i1	0.369	0.000	0.000	0.531	0.000	0.000	0.380	0.198	0.392	0.495	0.000
TR66104|c0_g1_i1	0.000	6.969	0.000	0.000	0.000	0.000	1.298	0.000	1.319	3.067	0.000
TR76307|c0_g1_i1	0.000	0.000	0.000	1.045	0.000	0.000	0.000	0.474	0.229	0.000	0.524
TR167372|c0_g2_i2	0.000	0.000	0.000	6.105	0.000	0.000	0.000	0.000	0.000	0.000	0.000
TR163988|c0_g1_i1	0.000	0.000	0.000	0.000	0.000	0.000	0.665	0.695	1.348	0.812	0.000
TR157364|c0_g1_i1	0.602	0.697	0.000	1.102	3.644	0.000	0.633	0.000	1.931	0.000	0.000
TR120037|c1_g1_i1	0.437	2.528	0.000	0.816	0.443	0.445	0.000	0.485	0.000	0.000	0.000
TR98851|c0_g2_i6	1.409	6.002	0.595	1.992	1.618	0.000	0.412	0.595	2.361	0.000	0.056
TR52867|c2_g1_i4	2.497	1.425	0.000	0.375	1.790	0.693	0.000	0.584	0.000	0.000	0.000
TR83590|c0_g1_i1	3.051	0.000	0.000	0.000	0.000	0.000	0.000	0.000	0.000	0.000	0.000
TR172149|c1_g2_i5	0.525	0.915	0.367	0.000	0.561	0.052	0.222	3.098	3.967	0.000	0.000
TR155969|c1_g1_i1	0.340	0.395	1.865	0.318	0.000	0.682	0.348	0.000	0.363	0.000	0.000
TR35309|c2_g1_i2	0.000	7.074	0.417	0.180	0.561	1.613	0.211	10.849	0.000	0.242	0.000
TR160821|c5_g1_i2	0.000	0.000	0.258	0.000	0.000	0.000	0.000	0.000	0.000	0.000	0.000
TR118285|c7_g1_i5	0.000	0.000	0.000	0.000	4.828	0.000	0.000	0.000	0.000	0.000	0.000
TR152512|c2_g9_i5	0.233	0.000	0.000	0.669	0.000	0.000	0.728	0.000	0.000	0.000	0.836
TR109920|c1_g1_i1	0.000	0.260	0.000	0.220	0.000	0.114	0.359	0.232	0.000	0.000	0.502
TR93026|c0_g1_i1	0.223	0.250	0.248	0.212	0.000	0.000	0.222	0.243	0.000	0.295	0.256
TR23074|c0_g1_i1	0.000	1.654	0.000	2.538	0.000	0.000	0.000	0.000	0.000	0.000	0.000
TR134761|c1_g3_i7	0.185	0.000	0.000	0.000	0.000	2.885	0.000	0.000	0.669	1.170	0.000
TR36868|c0_g1_i1	0.000	0.000	0.000	1.951	0.000	0.000	0.000	0.000	0.000	1.402	0.000
TR3764|c2_g2_i2	2.497	0.791	1.180	2.816	1.835	0.641	0.000	0.000	1.979	0.000	0.000
TR108079|c1_g1_i6	0.641	0.281	0.159	0.000	1.221	0.414	2.037	0.000	1.185	0.000	0.870
TR47884|c0_g1_i1	0.000	0.000	0.000	0.000	0.000	0.000	0.000	0.000	1.243	0.000	0.000
TR145426|c0_g1_i2	2.050	0.000	3.600	0.000	2.993	0.000	11.328	0.000	13.478	12.068	47.500
TR113766|c0_g1_i1	0.962	0.322	0.000	0.000	0.145	0.000	0.137	1.047	0.143	0.369	1.160
TR59645|c3_g2_i9	0.622	0.000	0.258	0.245	0.615	0.000	0.232	0.254	0.813	1.528	0.000
TR19735|c0_g1_i1	0.738	0.000	0.000	0.000	0.000	0.000	0.000	0.000	1.577	2.846	0.000
TR62254|c0_g1_i1	0.000	0.000	0.238	0.302	0.877	0.000	0.000	0.000	0.220	1.686	0.123
TR14222|c0_g2_i1	0.000	0.000	0.000	0.000	0.000	1.768	0.000	0.000	0.000	0.000	0.000
TR145202|c0_g1_i1	0.000	1.227	0.000	0.000	2.116	0.000	0.000	2.392	0.000	1.370	0.000
TR13132|c1_g1_i2	0.564	0.073	0.565	0.620	0.606	0.920	0.074	0.827	1.281	0.000	0.602
TR164338|c0_g1_i1	0.000	0.000	0.000	0.000	0.000	0.920	0.000	0.992	0.000	0.000	3.089
TR123705|c1_g1_i2	0.641	0.416	1.418	0.163	0.389	0.414	0.000	0.529	3.183	3.446	0.000
TR18787|c0_g1_i4	0.000	0.000	0.000	0.000	0.000	0.000	0.000	0.000	0.000	0.000	1.338
TR102692|c0_g1_i1	1.982	0.000	0.000	0.000	0.000	0.000	0.000	0.000	0.000	0.000	0.000
TR96526|c0_g1_i1	0.340	0.520	0.545	0.000	0.642	0.000	0.686	0.584	0.621	1.159	0.000
TR37139|c1_g1_i16	0.000	0.551	0.000	0.000	0.000	0.000	0.190	3.374	0.000	0.000	0.000
TR11013|c0_g1_i1	0.787	0.895	0.000	0.702	0.000	0.000	0.000	0.000	0.000	1.001	0.000
TR419|c1_g1_i3	0.291	24.300	2.281	0.147	14.692	0.000	1.499	1.720	1.883	1.096	11.217
TR102064|c0_g1_i1	0.952	0.000	0.000	0.841	2.803	0.000	0.000	0.000	0.000	0.000	0.000
TR3772|c0_g1_i1	0.486	0.853	0.000	1.861	0.253	0.000	0.000	0.000	0.000	0.000	0.290
TR35547|c4_g1_i3	0.000	0.416	0.000	0.000	0.000	0.176	0.000	0.000	0.000	0.242	0.000
TR787|c0_g3_i2	0.768	2.476	1.408	0.000	0.434	3.050	0.000	0.948	0.459	0.000	1.015
TR169182|c3_g1_i14	0.000	0.000	1.240	0.000	1.248	1.696	1.056	0.000	0.793	1.180	0.000
TR98507|c0_g1_i1	0.398	1.155	0.893	0.188	0.000	0.196	0.000	0.000	0.210	0.263	0.000
TR150965|c2_g3_i3	0.078	0.333	0.367	0.000	0.289	0.000	0.169	0.077	0.640	0.000	0.078
TR150774|c6_g1_i9	0.000	0.000	0.000	0.000	0.244	0.000	0.243	0.000	0.000	0.116	2.687
TR96735|c0_g1_i1	0.389	0.229	1.309	0.000	0.407	0.589	0.201	0.209	0.832	0.263	0.000
TR57094|c5_g1_i1	1.409	3.214	0.000	1.910	3.508	2.161	0.739	2.326	0.000	0.000	0.814
TR153515|c1_g1_i8	0.000	0.583	0.000	0.000	0.000	0.000	0.000	0.000	0.000	0.000	0.000
TR120646|c0_g1_i1	1.088	0.000	0.000	0.000	3.173	0.000	0.000	0.000	0.000	1.370	0.000
TR66833|c1_g1_i1	1.914	2.153	1.002	0.000	0.000	2.936	4.993	0.000	1.013	3.626	4.360
TR34752|c2_g2_i2	6.850	13.284	4.116	17.516	2.749	22.127	9.163	7.982	7.332	2.013	9.500
TR119605|c0_g1_i1	0.000	0.000	0.764	0.000	0.000	0.352	0.000	0.000	0.373	0.000	0.413
TR99160|c0_g1_i1	1.098	0.000	0.000	0.000	0.000	0.000	1.151	0.000	1.166	0.000	0.000
TR37108|c4_g1_i1	2.274	0.000	5.197	2.261	0.922	6.276	8.921	11.764	3.355	3.130	1.026
TR114808|c2_g1_i1	0.000	0.000	0.456	0.000	13.173	0.000	0.000	0.000	0.000	12.236	13.603
TR88470|c0_g1_i1	0.000	0.000	0.000	0.563	0.407	0.000	0.000	0.430	0.210	1.570	0.234
TR64847|c0_g1_i1	0.738	0.000	0.000	2.644	0.000	0.000	0.000	0.000	0.000	0.000	0.000
TR23855|c1_g1_i2	0.078	0.000	0.337	0.253	0.000	0.548	1.489	0.485	0.325	0.000	0.000
TR18379|c0_g1_i1	0.000	0.416	0.397	0.000	0.000	0.000	0.000	0.000	0.000	0.474	0.000
TR44772|c0_g1_i1	0.000	0.000	0.000	0.000	0.000	0.000	0.000	0.000	0.793	1.918	0.000
TR102220|c1_g5_i3	175.218	86.089	116.712	72.740	161.821	264.262	161.405	223.791	244.863	106.058	126.868
TR80527|c0_g1_i1	0.000	0.281	0.000	0.000	0.000	0.000	0.000	0.000	0.000	0.000	0.000
TR107245|c0_g1_i1	0.000	0.000	0.000	0.000	2.902	0.000	0.000	0.000	0.000	0.000	0.000
TR38346|c0_g1_i1	0.000	0.000	2.499	1.420	0.000	0.000	0.000	0.000	0.000	0.000	0.000
TR4740|c0_g3_i2	0.758	1.321	0.873	0.457	1.537	1.479	2.819	2.139	2.103	2.487	0.323
TR102025|c0_g2_i1	0.000	0.000	0.000	0.726	0.000	0.000	0.000	0.000	0.000	0.000	0.000
TR37340|c0_g1_i1	0.000	0.000	0.615	1.559	0.000	0.000	0.000	0.000	0.000	0.000	0.000
TR171083|c0_g1_i2	2.138	2.247	3.640	1.420	6.989	12.759	24.196	31.599	39.842	19.698	5.185
TR37091|c2_g1_i7	0.904	0.000	0.000	0.000	0.000	0.310	0.000	0.573	0.163	0.000	0.000
TR115027|c0_g1_i1	0.000	0.312	0.407	1.616	0.090	1.437	0.918	0.584	0.287	0.485	0.212
TR67450|c0_g1_i1	0.000	0.458	1.746	1.853	0.407	0.806	1.246	0.000	0.421	0.000	0.000
TR43592|c0_g1_i1	0.700	0.000	0.744	0.000	0.000	0.000	0.000	0.000	0.000	1.781	0.000
TR21628|c0_g1_i1	0.000	0.000	1.150	0.000	0.000	0.000	0.000	0.000	1.166	0.000	0.000
TR147338|c2_g1_i12	0.136	0.166	0.000	0.000	0.335	0.155	0.190	0.573	0.344	0.000	0.290
TR53168|c0_g2_i1	0.428	0.739	0.000	0.000	0.000	0.000	0.443	0.000	0.229	0.000	0.000
TR131726|c0_g1_i1	0.000	0.000	0.486	0.278	0.000	0.434	0.000	0.000	0.306	0.980	0.000
TR124319|c1_g3_i1	9.415	12.441	4.156	1.159	18.046	0.000	4.212	8.864	8.555	5.017	6.055
TR88466|c0_g1_i1	0.000	0.000	0.000	0.000	0.000	0.000	0.000	0.000	0.927	2.213	1.004
TR5011|c0_g1_i1	0.486	0.718	0.000	1.306	0.000	0.000	0.750	0.132	0.526	0.000	0.446
TR49685|c0_g1_i1	0.000	0.843	0.000	0.000	0.000	0.000	0.000	2.448	0.000	0.949	0.000
TR76736|c1_g1_i4	0.000	0.000	0.734	0.237	1.627	5.408	0.000	0.000	1.969	0.242	0.000
TR159857|c0_g1_i1	0.884	0.000	0.000	0.000	0.000	0.000	0.000	0.000	0.000	0.000	1.015
TR11710|c0_g2_i7	0.087	0.000	0.545	0.000	0.371	1.044	0.000	2.018	1.788	1.655	1.550
TR165932|c0_g1_i1	0.136	0.000	0.446	0.514	0.841	0.134	0.000	0.000	0.421	0.896	0.323
TR21958|c1_g1_i1	0.000	0.000	0.000	0.000	0.000	0.000	2.776	0.000	1.405	0.000	0.000
TR158758|c1_g1_i1	0.000	0.000	0.000	0.000	0.000	0.000	0.000	0.000	0.000	0.000	0.000
TR106653|c0_g1_i3	0.729	0.000	0.000	1.673	0.750	0.000	0.000	0.000	1.166	0.959	0.435
TR34606|c0_g1_i1	0.000	0.000	0.516	0.000	0.000	0.000	0.000	0.000	0.000	1.865	0.000
TR25661|c0_g1_i1	0.000	0.000	0.000	0.473	2.089	0.000	0.000	2.271	0.000	0.000	0.000
TR166045|c0_g1_i1	0.000	1.113	0.000	0.000	0.000	0.000	0.000	0.000	0.000	0.000	0.000
TR72463|c1_g1_i1	0.913	0.000	0.000	0.000	0.000	0.000	0.000	0.000	0.000	2.298	0.000
TR164544|c0_g1_i2	0.641	3.693	1.289	0.000	0.108	0.476	0.697	0.143	1.310	1.244	0.747
TR117919|c1_g7_i2	1.244	5.576	0.000	0.000	0.000	1.272	0.000	0.000	1.319	0.000	5.620
TR54827|c0_g2_i1	0.923	0.447	0.000	0.000	0.588	0.465	0.475	0.507	0.163	0.622	0.000
TR50184|c0_g1_i1	0.000	0.000	0.000	0.000	0.000	0.000	0.000	0.606	0.000	2.150	0.000
TR62491|c8_g1_i4	0.515	0.426	1.507	0.212	2.315	0.000	1.288	1.544	0.000	0.000	0.000
TR7146|c0_g2_i7	0.000	0.218	0.000	0.000	0.000	0.000	0.623	0.000	0.000	0.000	0.758
TR146535|c0_g1_i1	1.185	1.331	0.000	0.000	0.000	0.000	0.000	0.000	0.000	0.000	0.000
TR170148|c0_g1_i1	0.000	0.364	0.000	0.302	0.000	0.000	0.000	0.000	0.335	0.843	1.126
TR90880|c1_g2_i1	0.000	0.000	0.000	0.000	0.000	0.000	0.327	0.000	0.000	0.000	0.000
TR18625|c0_g2_i1	0.097	1.852	0.000	0.000	0.000	0.000	0.000	0.000	0.000	0.000	0.000
TR79240|c0_g1_i1	0.000	0.000	0.327	0.563	0.000	0.000	0.612	0.000	0.315	0.000	0.357
TR57327|c0_g2_i2	0.155	0.000	0.000	1.192	10.388	0.000	6.683	5.303	11.098	0.000	0.123
TR88239|c0_g1_i1	2.798	1.560	0.000	0.000	1.338	1.437	0.000	0.000	0.000	0.000	1.572
TR23526|c2_g1_i7	0.029	0.156	0.060	0.098	0.307	1.075	1.035	2.437	0.726	0.717	0.312
TR17606|c0_g3_i1	0.000	0.135	0.387	1.004	0.732	0.000	0.179	0.000	0.182	0.000	0.212
TR147538|c0_g1_i1	0.000	0.302	0.000	0.000	0.000	0.269	0.000	0.000	0.201	1.159	0.000
TR100067|c0_g2_i1	0.000	0.000	0.000	0.000	0.000	0.000	0.000	1.521	0.000	0.000	0.000
TR112637|c2_g1_i1	0.000	0.000	0.000	0.000	0.000	0.000	1.425	0.000	0.000	1.697	1.528
TR7331|c0_g1_i1	0.000	1.633	0.000	0.000	0.000	2.999	0.000	0.000	0.000	0.000	0.000
TR72683|c2_g2_i4	0.233	1.467	0.000	1.404	1.257	1.355	0.000	0.000	1.348	1.075	0.000
TR115029|c6_g1_i3	0.311	0.000	0.000	0.686	0.000	0.000	0.000	0.000	1.702	0.000	0.000
TR64160|c0_g2_i1	0.000	0.000	0.000	1.069	0.000	1.261	1.277	0.000	0.000	3.067	0.000
TR27781|c2_g1_i1	0.836	2.434	0.000	0.000	0.217	0.000	0.211	0.000	0.000	0.000	0.502
TR49985|c2_g1_i1	0.000	0.000	0.000	1.069	0.000	0.620	0.000	0.000	0.143	0.000	0.000
TR32889|c0_g1_i1	0.000	0.000	0.000	0.392	0.000	0.000	0.443	0.000	0.000	0.000	0.502
TR168868|c0_g1_i1	0.000	0.884	0.000	0.702	0.000	0.000	0.000	0.000	0.832	0.000	0.000
TR108771|c0_g2_i1	0.000	0.000	0.496	1.249	0.000	0.000	0.000	0.000	0.000	0.000	0.000
TR131093|c1_g1_i1	0.855	0.000	0.000	0.000	0.000	0.000	0.897	0.000	0.000	1.086	0.000
TR39943|c3_g4_i11	0.000	0.000	0.000	0.000	0.000	0.414	0.000	0.000	0.899	0.000	0.000
TR55334|c0_g1_i1	0.923	0.000	1.944	0.000	0.000	0.951	0.000	0.000	0.000	0.000	0.000
TR74379|c0_g1_i1	0.000	0.000	0.000	1.657	0.000	1.913	0.000	0.000	0.000	0.000	0.000
TR163438|c0_g1_i1	0.000	0.000	0.000	0.000	0.000	0.000	0.000	1.632	0.000	0.000	0.000
TR21967|c0_g1_i1	0.350	0.000	0.595	0.171	0.181	0.000	0.000	0.000	0.564	0.232	0.000
TR159972|c0_g1_i1	0.000	0.000	0.000	0.000	0.000	0.000	0.000	0.000	0.000	2.140	0.000
TR167926|c0_g1_i1	0.000	0.000	0.000	0.000	0.000	0.000	2.703	0.000	0.000	0.000	0.000
TR37392|c1_g3_i2	31.062	29.095	24.120	9.900	13.698	14.300	26.688	23.484	47.958	27.339	25.322
TR121130|c0_g1_i2	4.829	8.717	9.085	7.664	4.584	12.490	44.603	34.355	13.631	24.220	0.000
TR91939|c1_g1_i1	0.000	0.000	0.605	0.522	0.000	0.558	0.000	0.298	0.000	1.096	0.323
TR134336|c0_g2_i1	0.000	0.395	0.377	0.000	0.000	0.682	0.000	0.000	0.000	0.000	0.000
TR105366|c0_g1_i1	0.243	0.281	0.407	0.237	0.127	0.124	0.000	0.000	0.000	0.653	0.435
TR7847|c0_g1_i1	1.098	0.000	0.000	0.000	1.067	0.000	0.000	0.000	0.000	0.000	0.000
TR131674|c3_g4_i2	0.000	0.010	1.091	0.000	3.237	3.939	8.319	8.942	2.036	0.000	6.913
TR161883|c0_g1_i1	0.000	0.000	0.000	0.000	0.000	0.331	0.676	0.353	0.344	0.000	0.000
TR151896|c0_g1_i1	1.496	0.000	0.793	0.000	0.000	0.000	0.000	0.000	0.000	0.000	0.000
TR70332|c0_g1_i3	0.155	0.562	0.000	0.000	0.741	0.000	0.000	0.000	1.405	0.000	0.925
TR20982|c1_g1_i1	0.000	0.000	0.774	0.000	0.000	0.000	0.000	0.000	0.000	0.000	0.000
TR95283|c2_g1_i1	0.000	0.000	1.111	0.000	0.000	0.682	0.000	0.000	0.354	0.000	0.000
TR16345|c1_g1_i1	0.000	0.000	0.000	0.686	0.000	0.000	0.802	0.000	0.000	0.000	0.881
TR9334|c0_g1_i1	1.137	0.000	0.000	0.000	2.206	1.168	0.000	0.000	0.000	0.000	3.880
TR89404|c0_g1_i1	0.855	0.000	0.000	0.000	0.000	0.000	0.000	0.000	0.000	0.000	0.000
TR155699|c0_g1_i1	0.000	1.560	0.000	0.000	0.000	0.000	0.000	0.000	0.000	0.000	0.000
TR153830|c0_g1_i4	0.000	0.000	4.701	3.526	0.967	0.703	0.317	3.947	5.563	1.412	0.413
TR126541|c0_g2_i13	0.000	0.780	0.000	0.000	0.000	0.290	0.000	0.000	0.000	0.000	0.000
TR130278|c0_g1_i1	0.000	0.000	0.000	0.000	0.000	0.000	0.000	0.000	0.516	1.265	0.569
TR38411|c0_g1_i1	0.000	0.000	0.000	0.000	0.000	0.879	0.000	0.000	0.908	0.000	0.000
TR141073|c0_g1_i1	1.146	0.000	0.258	0.653	0.000	0.000	0.232	0.000	0.000	0.000	0.000
TR136825|c1_g3_i1	3.750	4.327	19.716	1.396	2.296	3.412	0.000	0.408	10.352	7.883	3.100
TR61763|c0_g1_i1	0.000	0.000	1.408	0.000	0.000	0.000	0.000	0.000	0.000	0.000	0.000
TR82459|c1_g1_i1	0.000	0.000	0.000	0.000	0.000	1.355	0.000	0.728	0.000	0.000	0.000
TR97341|c2_g2_i5	0.000	1.113	0.000	0.278	0.000	0.000	0.000	0.000	0.229	0.000	0.781
TR86629|c0_g1_i1	0.000	0.000	0.000	0.000	0.000	0.000	0.000	0.000	0.000	0.000	0.000
TR71560|c0_g2_i1	0.000	0.000	0.000	0.400	0.000	0.000	0.000	0.474	0.000	0.000	0.000
TR129491|c0_g1_i1	0.000	0.822	0.000	0.000	1.202	0.341	0.201	0.000	0.000	0.495	0.301
TR100734|c0_g1_i1	0.000	0.000	0.922	1.143	0.000	0.972	0.000	1.080	0.000	0.000	0.000
TR10010|c0_g1_i1	0.000	0.000	0.000	1.159	0.633	0.000	0.000	0.000	0.000	0.000	0.000
TR75123|c0_g1_i1	0.000	1.051	0.000	0.000	0.904	0.000	0.000	0.000	0.000	1.170	0.000
TR102658|c1_g1_i1	0.874	1.550	0.922	1.232	1.401	3.908	4.181	2.029	2.686	3.562	2.609
TR86279|c1_g1_i2	0.000	0.000	0.000	0.000	1.356	0.000	0.000	0.000	0.000	0.000	0.000
TR33701|c0_g1_i1	0.000	0.000	0.000	0.000	0.000	2.802	0.000	0.000	0.000	0.000	0.000
TR136290|c0_g1_i1	0.000	0.000	0.000	0.000	4.367	0.000	0.000	0.000	0.000	0.000	0.000
TR134044|c5_g2_i1	0.709	1.217	0.387	0.988	0.723	0.352	0.000	0.000	0.000	0.464	2.085
TR169891|c1_g3_i1	0.000	0.468	0.000	0.000	0.000	0.000	0.000	0.221	0.507	0.263	0.000
TR126667|c0_g1_i3	0.000	0.000	0.536	0.000	0.163	0.000	0.338	0.805	0.000	0.000	0.000
TR23298|c4_g1_i1	0.748	1.446	1.944	2.840	1.555	2.513	3.874	2.172	1.329	1.992	0.301
TR132680|c0_g1_i1	0.972	0.676	0.436	1.485	0.407	0.196	0.000	0.000	0.411	2.867	0.468
TR115887|c0_g1_i1	0.000	0.000	1.567	0.000	0.000	0.000	0.000	0.000	0.000	0.000	0.000
TR55486|c1_g2_i1	0.000	0.000	0.000	0.000	0.000	0.000	0.000	5.204	0.000	0.000	0.000
TR114197|c0_g2_i7	0.000	1.134	0.000	0.000	0.000	0.000	0.000	0.000	0.000	0.000	0.000
TR116958|c0_g1_i1	0.000	0.000	0.972	0.408	0.000	0.455	0.000	0.000	0.000	0.000	0.000
TR104682|c0_g1_i1	0.000	0.000	0.278	0.237	0.262	0.000	0.000	0.000	0.000	1.001	0.000
TR94191|c3_g1_i4	9.356	0.000	0.000	0.000	0.000	0.000	0.697	0.000	0.000	0.000	0.000
TR75343|c1_g1_i6	4.780	8.426	3.154	2.783	1.157	10.288	15.318	18.081	6.156	18.982	7.839
TR4188|c1_g1_i1	0.301	0.343	0.000	0.286	0.000	0.600	0.000	0.000	0.000	0.790	1.773
TR107835|c1_g1_i7	0.000	0.000	0.000	0.000	0.000	0.000	0.000	0.000	0.000	0.000	0.390
TR16394|c0_g1_i1	0.000	0.000	1.111	0.000	0.000	0.000	0.000	0.000	0.000	0.000	0.000
TR168948|c3_g1_i2	0.000	0.000	0.456	0.000	5.877	0.000	0.000	1.092	0.182	0.000	0.000
TR159466|c2_g1_i1	2.147	2.465	1.736	0.000	0.542	0.000	0.000	0.000	0.000	0.000	0.624
TR69660|c0_g1_i1	0.428	2.226	0.476	0.000	0.886	0.217	0.000	0.926	0.000	0.285	0.758
TR78531|c0_g1_i1	0.379	0.146	0.426	0.490	0.136	0.124	0.127	0.000	0.134	0.000	0.156
TR105489|c5_g1_i1	0.000	0.739	0.694	0.588	0.000	0.000	0.000	0.717	0.000	0.000	0.000
TR9171|c1_g2_i2	4.537	3.526	0.000	1.551	0.895	0.000	2.164	15.171	2.514	4.332	0.000
TR5731|c3_g1_i1	1.166	0.333	0.595	0.000	0.470	0.362	0.369	0.430	0.602	1.043	0.190
TR161490|c1_g1_i1	1.700	0.333	4.394	1.869	1.754	1.996	0.296	1.235	0.908	1.876	6.066
TR107398|c0_g1_i1	3.245	0.000	0.000	0.000	0.000	0.827	0.000	0.000	0.000	0.000	0.000
TR69565|c0_g1_i1	0.000	0.000	0.000	0.000	0.000	0.000	0.000	1.433	0.000	0.000	0.000
TR154739|c0_g1_i1	1.428	0.811	0.754	0.637	2.116	0.000	0.000	0.000	0.000	0.000	0.000
TR78275|c0_g1_i1	0.000	0.000	0.000	2.261	0.000	0.000	0.000	0.000	0.000	0.000	0.000
TR162738|c2_g1_i1	0.000	0.000	0.000	0.000	0.000	0.000	0.000	0.871	0.000	0.000	1.829
TR170911|c1_g2_i5	0.000	0.083	0.000	0.000	1.356	0.093	0.000	0.000	0.411	0.000	0.000
TR159795|c0_g1_i1	0.000	0.000	0.605	0.000	0.000	0.000	0.000	0.000	0.000	0.000	0.000
TR130411|c0_g2_i1	0.000	0.000	0.000	0.000	2.287	0.000	0.000	0.000	0.000	0.000	0.000
TR3567|c0_g1_i1	0.000	0.000	0.000	0.000	0.000	1.530	0.000	0.000	1.587	0.000	0.000
TR171626|c0_g2_i1	0.000	0.000	0.000	1.869	0.000	0.000	0.000	0.265	0.000	0.000	0.591
TR105422|c0_g1_i1	0.000	2.715	0.000	0.000	0.000	1.241	0.000	0.000	0.000	0.000	0.000
TR33931|c0_g1_i1	0.000	0.000	1.041	0.000	0.000	0.000	0.000	0.000	0.000	2.519	0.000
TR48486|c0_g1_i1	0.350	0.000	0.000	0.000	0.723	0.000	0.000	0.000	0.000	1.844	0.413
TR76505|c2_g4_i1	0.000	0.000	0.000	0.000	0.922	0.000	0.000	0.000	0.000	0.000	0.000
TR116964|c0_g1_i1	0.000	0.000	0.000	0.000	0.000	0.000	0.000	0.000	0.000	0.000	1.706
TR112778|c1_g1_i4	2.342	2.361	2.013	0.000	2.152	5.635	4.212	0.176	1.118	3.436	2.821
TR34314|c3_g1_i3	4.149	1.831	1.557	1.273	2.622	1.344	0.961	3.021	1.969	6.039	0.825
TR59957|c0_g1_i1	0.000	0.000	0.000	0.580	0.000	0.000	0.000	0.000	0.000	0.000	0.000
TR151074|c0_g1_i2	0.000	0.000	0.476	0.204	0.895	0.310	0.665	1.400	0.908	0.569	0.256
TR82749|c0_g1_i1	0.000	0.000	0.000	0.669	0.000	0.000	0.000	0.000	0.000	0.000	1.717
TR123447|c0_g1_i1	0.000	0.000	0.000	0.000	0.000	0.000	0.000	0.000	0.000	0.000	1.371
TR136030|c4_g1_i7	0.000	0.000	0.456	0.000	0.000	0.000	0.000	0.000	0.000	0.000	0.156
TR157337|c0_g2_i1	0.000	0.000	0.000	0.000	0.000	0.000	0.000	0.000	0.000	1.591	0.000
TR171854|c2_g3_i1	49.143	1737.794	95.617	0.000	1.582	0.817	0.000	607.615	1.702	1.022	1.182
TR168855|c0_g1_i2	0.000	1.113	1.061	0.000	0.335	0.651	0.338	0.000	0.000	0.000	0.000
TR150169|c0_g1_i1	0.758	0.853	0.803	0.000	0.000	0.000	0.000	0.000	0.000	1.929	0.000
TR32479|c1_g1_i1	899.729	407.996	1068.517	519.934	622.120	624.860	763.760	245.236	422.632	567.886	648.165
TR41623|c0_g2_i2	0.000	0.000	0.000	0.563	0.000	0.196	0.000	0.000	0.000	0.000	0.268
TR82567|c0_g1_i1	0.000	0.000	0.000	0.000	0.995	0.000	0.000	2.238	0.000	0.000	1.160
TR3412|c0_g1_i1	0.243	0.572	0.139	0.947	0.253	0.000	0.000	0.000	0.392	1.644	0.446
TR71440|c0_g1_i1	0.000	0.000	0.000	0.000	0.000	0.589	0.000	1.069	0.000	0.000	0.468
TR11214|c3_g2_i6	0.000	0.000	2.618	0.000	0.000	0.000	0.000	0.000	0.000	0.000	0.714
TR44005|c2_g1_i6	0.000	0.000	0.843	0.000	0.000	0.000	0.000	0.000	0.000	0.000	0.000
TR43353|c0_g1_i1	0.428	0.250	0.476	0.000	0.000	0.217	0.443	0.000	0.000	0.000	0.000
TR33987|c2_g1_i10	2.682	0.000	1.398	0.571	0.000	1.013	0.560	2.911	1.940	0.000	0.000
TR39210|c2_g1_i6	0.428	0.000	0.000	0.000	0.000	0.000	1.203	0.000	0.000	0.000	1.438
TR29288|c0_g1_i1	0.126	0.000	0.298	0.751	0.000	0.134	0.137	0.000	0.277	0.706	0.312
TR26134|c0_g1_i1	0.000	0.000	0.000	0.000	0.669	0.000	1.404	0.000	1.434	0.864	0.000
TR151305|c0_g1_i1	0.000	2.205	0.684	0.000	0.000	0.000	0.000	1.411	0.000	1.655	0.000
TR149023|c1_g2_i3	9.551	20.856	10.007	15.916	6.248	27.307	14.220	32.337	11.977	10.181	10.080
TR152104|c0_g1_i2	0.000	0.676	0.000	0.539	0.000	0.000	1.225	0.000	0.000	0.000	0.000
TR73222|c1_g1_i1	0.000	0.000	0.000	0.367	1.600	0.000	0.000	0.000	0.000	0.000	0.000
TR135353|c1_g1_i1	0.000	0.707	0.664	0.000	0.624	0.000	0.000	0.684	0.000	2.392	0.000
TR31990|c0_g1_i1	0.000	0.000	0.000	0.449	0.000	0.000	0.000	0.000	0.000	1.265	0.000
TR14103|c0_g1_i9	0.117	0.166	0.139	0.620	0.371	0.321	0.348	0.154	0.000	0.000	0.000
TR84858|c0_g2_i1	0.000	0.000	0.694	0.000	0.000	0.000	0.000	0.000	1.424	0.000	0.000
TR19957|c0_g1_i1	0.000	0.000	0.000	0.000	0.000	0.000	0.000	0.000	0.000	0.000	5.687
TR21014|c4_g1_i1	0.000	0.000	0.000	2.351	0.000	2.802	0.000	0.000	2.887	0.000	1.528
TR74081|c0_g1_i1	0.000	0.624	0.298	0.253	0.280	0.000	0.000	0.000	0.000	0.358	0.323
TR150531|c1_g1_i1	0.544	0.624	0.000	0.000	0.542	0.548	0.000	0.595	0.574	0.000	0.000
TR159330|c0_g1_i1	0.000	0.000	0.000	0.000	0.000	0.817	0.845	0.000	0.000	0.000	0.000
TR154936|c0_g1_i1	0.000	1.488	0.000	0.000	0.000	0.000	0.000	0.000	0.000	0.000	0.000
TR107400|c1_g1_i1	0.000	0.603	1.141	0.000	0.000	1.034	0.000	0.000	0.000	0.000	0.000
TR25024|c1_g1_i1	0.000	0.385	0.000	0.620	0.000	0.000	0.000	0.000	0.000	0.432	0.390
TR22643|c0_g1_i1	0.991	0.000	0.000	2.604	0.000	1.013	0.000	1.080	0.000	0.000	0.000
TR50224|c1_g1_i1	0.447	1.300	0.000	0.424	0.235	0.000	0.000	0.000	0.000	0.000	0.000
TR157944|c1_g1_i9	0.000	0.000	0.526	0.000	0.127	0.000	0.000	0.000	1.568	0.274	0.000
TR57065|c0_g1_i1	0.476	0.551	0.000	1.135	0.244	0.000	0.496	0.783	0.000	0.000	0.569
TR28238|c2_g1_i5	0.865	40.101	0.853	0.000	4.240	0.000	0.000	1.665	0.640	0.000	0.000
TR67687|c1_g1_i9	0.000	0.000	0.000	0.000	0.000	0.000	0.000	0.000	0.000	0.000	0.000
TR146231|c0_g1_i1	2.643	0.000	0.000	0.000	0.000	0.000	0.000	0.000	0.000	0.000	0.000
TR147921|c0_g1_i1	0.000	0.000	0.089	1.371	0.000	0.000	0.000	0.000	0.029	0.000	0.000
TR26473|c0_g1_i12	0.000	0.000	0.000	0.326	3.101	0.000	0.000	0.000	0.191	0.675	0.000
TR10526|c1_g1_i7	0.000	0.000	0.000	0.000	0.000	0.000	9.860	0.000	0.000	2.498	0.000
TR20674|c0_g2_i1	0.000	0.000	0.000	0.000	0.000	0.000	0.000	0.000	0.000	0.000	0.000
TR46803|c2_g1_i6	1.059	0.000	0.000	0.000	0.000	0.000	0.000	0.485	0.000	0.000	0.000
TR134074|c2_g1_i8	0.476	1.144	0.000	0.286	0.000	0.000	0.000	0.000	0.000	0.474	0.000
TR124140|c1_g1_i1	1.049	0.000	0.000	0.000	0.000	0.000	0.000	0.000	0.000	0.000	0.000
TR162711|c0_g1_i1	0.000	0.000	1.081	0.906	0.000	0.000	0.000	0.000	0.000	0.000	0.000
TR137291|c4_g1_i1	0.233	0.270	0.000	0.000	0.741	0.000	0.243	0.000	0.000	0.000	0.000
TR139526|c0_g1_i1	0.000	0.000	0.000	0.000	0.000	1.055	0.000	0.000	2.753	0.000	1.204
TR50760|c1_g1_i3	0.000	0.000	0.793	0.000	0.000	0.186	0.000	0.000	0.182	0.000	1.394
TR142671|c0_g1_i1	0.622	0.239	0.000	0.000	1.076	0.414	0.211	0.452	0.000	0.000	0.736
TR56358|c1_g1_i1	0.418	0.239	0.000	0.000	0.434	0.207	0.000	0.000	0.220	0.000	0.000
TR165465|c0_g2_i22	0.000	0.541	0.000	0.384	0.000	0.000	0.000	0.000	0.000	0.000	0.000
TR59444|c4_g1_i3	0.000	27.347	31.856	76.763	4.882	7.114	0.000	2.029	5.353	5.744	23.683
TR117480|c0_g1_i1	2.837	0.000	0.000	0.000	1.356	0.000	0.000	0.000	0.000	0.000	0.000
TR26059|c0_g1_i1	0.000	0.000	0.000	0.000	0.000	0.000	0.000	0.937	0.908	0.000	0.000
TR29427|c4_g1_i2	0.000	0.000	0.000	0.000	0.000	0.000	0.000	0.000	0.000	0.000	0.000
TR89692|c0_g1_i1	0.000	0.000	0.000	0.000	0.000	0.000	0.000	1.555	0.000	0.000	1.594
TR168426|c1_g1_i1	0.233	1.633	0.000	0.114	0.000	0.000	0.000	1.257	0.000	0.000	0.000
TR98515|c0_g1_i1	1.448	0.489	1.260	1.347	1.763	0.486	0.845	0.816	0.593	0.938	0.914
TR71079|c0_g1_i1	0.000	0.000	0.000	0.000	0.000	0.000	2.037	0.000	0.000	0.000	0.000
TR134027|c0_g1_i1	0.000	0.770	0.000	0.612	0.000	0.000	0.707	0.000	0.717	0.000	0.781
TR96009|c0_g1_i1	0.000	0.000	0.000	0.000	1.184	0.000	0.000	1.345	0.000	0.000	0.000
TR142108|c0_g1_i1	0.000	0.000	0.000	0.375	1.438	0.000	0.000	0.000	0.000	0.527	0.000
TR1021|c0_g1_i1	0.000	1.342	3.263	1.951	0.000	0.889	1.045	1.092	1.912	0.000	0.290
TR166211|c0_g1_i1	0.000	0.000	0.000	0.514	0.561	0.000	0.000	0.000	0.602	1.454	0.000
TR95269|c1_g1_i1	0.000	0.000	0.000	2.473	0.000	0.000	1.499	0.000	0.000	0.000	0.000
TR125077|c1_g1_i6	0.700	0.583	0.655	1.126	0.488	0.114	0.369	0.000	0.000	0.717	0.000
TR159349|c0_g1_i2	0.000	0.416	0.000	0.343	0.000	0.000	0.000	1.136	1.157	0.274	0.000
TR79616|c0_g1_i1	0.913	0.000	2.470	0.416	0.461	0.000	0.000	0.000	0.000	0.000	0.000
TR67258|c0_g1_i1	0.000	0.655	0.000	0.000	0.570	1.158	0.000	0.000	0.000	0.738	0.000
TR37400|c1_g1_i3	0.000	0.000	0.000	0.000	0.000	0.000	0.000	0.000	0.000	0.000	0.000
TR28685|c1_g1_i1	0.942	4.255	1.884	1.771	3.309	4.405	5.806	5.182	3.852	5.807	3.323
TR9679|c5_g3_i8	0.000	0.000	0.000	0.000	0.000	0.196	0.000	0.000	0.000	0.000	0.000
TR162658|c0_g1_i1	0.000	0.000	0.000	0.000	0.000	1.572	0.000	0.000	0.813	0.980	0.000
TR38227|c0_g1_i1	0.000	0.541	0.000	1.298	0.000	0.000	0.982	0.000	0.000	0.000	0.000
TR35215|c0_g1_i1	0.554	0.000	0.000	0.000	0.859	0.558	0.285	0.298	1.176	1.465	0.000
TR68988|c0_g2_i1	0.000	1.300	0.000	0.000	0.000	2.368	0.000	0.000	0.000	0.000	0.000
TR114497|c1_g1_i1	0.661	0.749	0.000	1.192	0.660	0.000	0.000	0.000	0.000	0.000	0.000
TR89694|c0_g1_i1	0.000	0.000	0.000	0.000	0.000	0.000	0.000	0.000	0.000	0.000	0.000
TR82097|c0_g1_i1	0.000	0.000	0.000	0.000	0.000	0.000	0.000	0.000	0.000	2.013	0.602
TR33925|c0_g1_i1	0.000	0.000	0.000	0.563	0.000	0.000	0.000	0.000	0.315	2.761	0.357
TR137918|c0_g1_i1	0.000	1.560	0.000	0.000	0.000	1.396	0.000	0.750	0.000	0.000	0.000
TR78318|c1_g1_i1	0.000	0.676	0.000	0.000	0.000	0.000	0.000	0.000	1.252	0.000	0.691
TR48524|c0_g1_i1	0.661	0.000	0.000	0.000	0.660	0.000	0.000	0.000	0.000	0.000	0.000
TR98513|c1_g2_i3	0.136	0.000	0.000	0.677	0.208	0.000	0.000	0.265	0.000	0.000	0.357
TR170715|c1_g1_i1	0.000	1.560	5.842	0.000	0.000	0.693	2.143	2.249	3.632	1.760	0.000
TR35545|c0_g2_i2	0.000	0.000	0.000	0.000	0.000	0.000	0.000	1.147	0.000	0.000	0.000
TR93041|c0_g1_i1	2.001	2.424	4.691	2.824	4.828	5.284	4.297	1.268	4.110	2.435	4.248
TR171216|c0_g1_i1	0.000	0.000	0.000	0.000	1.121	0.000	0.000	0.000	0.000	2.898	0.000
TR10794|c0_g1_i1	0.000	0.000	0.000	0.000	0.000	0.693	0.000	0.000	0.736	1.813	0.000
TR122398|c1_g1_i4	0.000	0.000	0.000	0.000	0.072	0.000	0.000	5.116	0.000	0.000	0.000
TR46218|c0_g1_i2	0.000	2.164	0.436	1.592	0.000	0.352	0.000	0.000	0.000	0.316	0.000
TR22966|c1_g1_i1	0.000	0.000	0.288	0.490	0.000	0.000	0.000	0.000	0.000	0.000	2.475
TR36333|c0_g3_i6	1.069	1.311	0.268	0.604	0.542	3.360	1.594	1.819	1.816	0.000	1.516
TR116895|c14_g3_i4	0.894	1.009	2.886	1.869	6.248	1.861	2.787	2.448	0.000	0.000	0.000
TR53307|c1_g1_i1	0.243	0.270	0.000	0.122	0.000	0.000	0.000	0.397	0.000	0.664	0.892
TR61695|c0_g1_i1	0.000	1.352	0.000	1.077	0.597	0.000	0.000	0.650	0.000	0.000	0.691
TR31294|c3_g4_i1	155.329	150.749	107.945	137.325	104.942	96.087	65.189	90.694	74.092	60.412	119.999
TR131640|c1_g1_i14	0.000	0.000	0.000	0.000	0.335	1.230	0.000	0.000	0.000	0.000	0.000
TR60069|c0_g1_i1	0.418	0.967	1.617	0.196	0.434	0.000	0.855	0.673	0.000	1.107	0.245
TR123597|c1_g1_i1	0.000	2.132	0.000	0.000	0.000	0.000	0.000	0.000	0.000	0.000	1.082
TR112375|c0_g1_i1	0.000	0.000	0.000	0.645	0.714	0.000	0.000	0.000	0.000	0.917	0.000
TR605|c0_g3_i1	0.000	1.779	0.833	0.000	0.000	0.000	0.000	0.000	0.832	0.000	0.000
TR163968|c4_g2_i3	1.380	0.000	2.043	0.653	1.908	1.158	0.475	0.000	0.000	1.834	1.093
TR156805|c1_g1_i1	0.078	0.531	0.000	0.000	0.000	0.000	0.000	0.000	0.000	0.000	0.000
TR154286|c0_g1_i4	1.564	0.697	2.499	1.110	1.338	0.744	0.971	1.466	1.405	2.171	0.413
TR53397|c1_g2_i5	1.691	0.000	0.000	0.881	0.000	0.000	0.000	0.209	0.000	0.232	0.000
TR79099|c0_g4_i1	0.826	1.051	10.334	0.000	7.260	2.802	0.000	0.518	3.327	3.626	4.193
TR57269|c0_g1_i1	0.194	0.229	0.218	0.188	0.000	0.000	0.000	0.000	0.210	1.054	0.000
TR4570|c1_g1_i1	0.000	0.000	0.000	0.000	0.000	0.000	0.000	0.000	3.183	0.000	0.000
TR146647|c1_g1_i1	0.000	0.426	0.000	0.000	0.000	0.744	0.000	0.000	0.784	0.000	0.000
TR28983|c0_g1_i1	0.000	0.000	0.000	0.449	0.732	0.000	0.243	0.000	0.249	1.254	0.279
TR171276|c0_g1_i1	3.119	0.000	1.517	0.326	0.353	0.000	0.000	0.000	0.373	2.740	0.000
TR36465|c0_g1_i1	1.292	0.645	1.041	0.539	1.564	0.186	0.760	0.496	0.296	0.622	0.558
TR21957|c1_g1_i1	0.000	0.000	0.000	0.000	0.000	0.000	0.000	0.981	0.000	0.000	0.479
TR143899|c0_g1_i1	0.000	0.000	0.000	0.000	0.000	1.572	0.000	0.849	0.000	0.000	0.000
TR67370|c2_g1_i9	0.000	1.061	0.129	1.102	0.769	0.000	1.605	0.639	0.870	0.000	0.435
TR90041|c0_g1_i1	0.000	0.000	0.000	1.641	0.000	0.000	0.971	1.014	0.000	0.000	0.000
TR45166|c0_g1_i1	1.127	1.269	0.000	0.000	0.000	0.000	0.000	0.000	0.000	4.247	0.000
TR14314|c3_g2_i2	1.263	0.000	0.000	0.188	0.000	0.093	0.296	0.154	0.210	0.000	0.000
TR87262|c0_g1_i2	0.000	0.000	2.351	0.498	0.000	0.000	1.130	1.191	0.000	1.412	0.000
TR39078|c0_g1_i2	0.000	0.000	0.000	0.000	0.190	0.920	0.190	0.000	0.000	0.000	2.821
TR172001|c0_g1_i1	0.000	0.000	0.000	0.000	0.000	0.000	0.000	1.709	0.000	0.000	0.000
TR33279|c0_g1_i3	7.054	1.664	7.637	8.317	8.101	0.000	2.228	2.591	4.560	2.234	8.207
TR49427|c5_g1_i1	0.000	0.000	0.000	0.000	0.000	0.000	0.000	0.000	0.000	0.000	0.691
TR22022|c0_g1_i1	0.000	0.000	0.000	3.355	0.000	0.000	0.000	0.000	0.000	0.000	0.000
TR52755|c6_g1_i3	0.000	0.000	0.000	0.000	0.000	0.000	0.000	0.000	0.000	0.000	0.000
TR2993|c0_g1_i1	0.000	0.967	0.000	0.000	0.000	0.879	0.000	0.000	0.000	0.000	0.000
TR62427|c0_g1_i4	0.952	2.736	1.547	6.505	1.926	0.000	0.496	0.518	0.000	9.285	0.000
TR48697|c0_g1_i1	2.225	0.291	0.000	0.465	0.253	0.000	0.000	0.805	0.258	0.000	0.591
TR75850|c0_g1_i1	0.000	0.603	0.000	0.000	0.000	0.000	0.000	0.000	0.000	0.000	0.000
TR60908|c3_g1_i1	2.837	1.727	0.803	1.175	5.560	0.000	0.000	0.000	0.000	0.000	0.758
TR31935|c0_g1_i1	0.000	0.791	0.744	3.126	0.687	2.120	2.175	0.000	0.000	0.000	0.000
TR59576|c0_g1_i1	0.000	0.988	0.000	0.539	0.886	0.579	2.069	0.000	0.000	0.759	1.695
TR98074|c3_g1_i6	7.588	9.320	12.724	0.000	13.254	9.585	4.455	11.863	5.449	6.050	14.005
TR1534|c0_g3_i1	0.165	0.000	0.000	0.000	0.000	0.000	0.000	0.353	0.000	0.000	0.000
TR33879|c0_g13_i1	59.481	9.081	13.359	18.169	3.011	6.504	3.822	19.338	379.540	7.230	38.290
TR42680|c0_g1_i2	0.000	0.000	0.000	0.000	0.000	0.000	1.182	0.838	0.449	0.000	0.000
TR31097|c3_g3_i2	0.000	0.000	0.298	1.910	0.597	0.000	0.127	2.073	0.000	0.190	0.000
TR117610|c0_g1_i1	0.000	0.000	0.000	0.000	1.293	0.000	5.616	1.477	1.424	1.676	0.000
TR6536|c0_g1_i1	1.098	0.000	0.000	0.000	0.000	0.000	0.000	0.000	0.000	0.000	0.000
TR21015|c0_g1_i1	0.000	0.000	0.000	0.392	0.000	0.000	0.000	0.926	0.000	0.000	0.000
TR91464|c0_g2_i1	0.000	1.602	0.000	0.261	0.000	0.279	0.000	0.298	0.000	0.000	0.000
TR148070|c0_g1_i1	0.000	0.437	0.000	0.702	0.000	0.383	0.000	0.000	0.000	0.495	0.446
TR133197|c0_g1_i9	2.575	0.416	0.198	0.000	0.000	7.321	0.000	3.275	0.000	0.221	0.323
TR166941|c0_g1_i1	0.350	0.312	0.903	0.090	0.190	0.176	0.095	0.099	0.000	0.959	0.000
TR124296|c3_g1_i1	1.360	1.425	1.547	1.534	0.759	1.996	2.270	1.158	3.049	3.014	1.215
TR149264|c3_g1_i2	0.000	0.583	0.744	0.857	0.000	0.000	0.306	0.000	1.138	0.000	2.721
TR168403|c0_g4_i1	0.000	0.000	0.446	0.000	0.624	0.000	0.095	0.099	0.000	0.000	0.000
TR4017|c1_g1_i1	0.000	0.000	0.000	0.000	0.000	0.000	0.000	0.000	0.000	0.000	0.000
TR160827|c0_g1_i1	0.000	0.000	0.883	0.000	0.000	0.000	0.000	0.000	1.768	0.000	0.000
TR122105|c0_g1_i1	0.593	1.352	1.904	1.608	0.000	0.000	0.000	0.000	0.000	0.000	0.000
TR2415|c0_g1_i2	0.000	0.000	2.241	0.000	0.353	0.000	0.000	0.000	0.000	2.688	0.000
TR122867|c0_g1_i1	0.000	0.000	0.000	0.498	0.000	0.000	0.000	0.000	0.000	1.423	0.636
TR110678|c0_g1_i1	0.515	0.000	0.000	0.000	0.000	0.517	0.528	0.000	0.545	0.000	1.795
TR66997|c0_g2_i5	0.000	0.000	0.000	0.000	0.000	0.000	0.000	0.000	0.000	0.000	0.000
TR140375|c4_g1_i1	0.000	0.000	2.658	0.000	0.090	0.000	0.000	0.000	0.000	0.854	0.892
TR82035|c0_g1_i1	0.000	0.000	0.000	0.000	2.667	0.000	0.000	0.000	0.965	0.000	0.000
TR163867|c0_g1_i1	0.000	0.499	0.000	0.808	0.000	0.000	0.454	0.000	0.459	1.138	0.000
TR76841|c1_g1_i1	2.380	1.155	1.131	0.661	0.000	0.000	0.169	0.364	0.000	0.443	0.591
TR73577|c0_g1_i15	0.000	0.000	0.000	0.000	0.759	0.000	0.000	1.477	0.000	0.000	0.000
TR54975|c2_g2_i1	0.000	0.000	0.000	0.726	0.533	0.000	0.348	0.430	0.258	0.000	0.435
TR151546|c5_g6_i7	0.000	0.000	4.433	0.000	0.000	0.000	0.000	0.000	0.000	0.000	0.000
TR19615|c0_g1_i1	0.641	0.000	0.684	0.580	0.000	0.000	0.000	0.000	0.679	0.000	0.000
TR125346|c0_g1_i1	0.000	1.363	0.000	0.000	0.000	0.000	1.267	0.000	0.000	0.000	1.371
TR70478|c0_g1_i1	0.000	2.705	0.000	0.000	0.000	0.000	0.000	0.000	0.841	0.000	0.000
TR112042|c3_g1_i3	0.000	0.000	0.000	0.522	2.296	0.000	1.615	1.940	2.409	0.000	0.859
TR165597|c0_g1_i1	0.000	0.000	0.000	0.424	0.000	0.000	0.000	0.000	0.488	1.201	0.000
TR117573|c1_g1_i1	0.700	0.270	0.516	0.661	0.000	0.000	0.000	0.000	0.249	2.477	0.000
TR154512|c0_g1_i1	0.000	0.000	0.952	0.808	0.000	0.000	0.950	0.000	0.000	0.000	0.000
TR161726|c1_g1_i8	0.000	0.000	0.000	0.000	0.000	0.000	0.000	0.000	0.000	0.000	0.000
TR171600|c6_g3_i3	30.275	1.113	0.000	60.513	0.000	8.137	3.178	7.530	22.903	24.968	0.569
TR94618|c0_g1_i1	0.155	0.374	0.000	0.612	0.000	0.000	0.000	0.342	0.507	0.854	0.000
TR48915|c0_g1_i1	0.291	0.000	0.000	0.000	0.000	0.000	0.000	0.165	0.392	0.000	0.178
TR36362|c0_g1_i4	0.000	0.312	0.784	0.229	0.000	0.383	0.000	0.000	0.832	2.508	0.368
TR131425|c0_g2_i6	1.040	2.091	0.000	1.200	0.316	0.558	1.552	0.232	0.000	1.012	0.992
TR84735|c0_g2_i1	1.166	0.000	0.000	0.000	0.000	0.000	0.000	0.000	0.000	0.000	0.000
TR21493|c0_g3_i5	1.137	0.000	0.159	0.229	0.000	0.165	0.000	0.209	0.000	0.000	0.000
TR64754|c2_g1_i5	0.301	0.000	1.388	0.286	1.257	0.000	0.633	0.662	0.793	1.212	0.000
TR90911|c0_g1_i2	0.155	0.000	0.149	0.131	0.154	0.000	0.063	0.331	0.000	0.000	0.000
TR115962|c1_g1_i10	0.389	0.364	0.169	0.457	0.000	2.606	1.372	1.566	2.074	0.590	0.000
TR144209|c0_g1_i5	2.108	12.587	20.004	3.803	9.945	69.442	21.219	36.924	3.948	19.435	53.309
TR112559|c3_g1_i6	0.709	0.406	1.160	0.326	1.808	0.362	0.369	0.000	1.013	0.000	2.085
TR97827|c3_g1_i2	0.000	1.779	1.934	0.000	0.000	0.000	1.805	0.353	2.734	0.422	0.000
TR118170|c0_g2_i4	15.507	2.601	52.068	15.263	3.409	52.867	5.226	157.022	30.149	0.000	17.595
TR90668|c2_g1_i5	0.000	0.426	0.000	0.098	0.244	0.083	0.000	0.143	0.153	0.717	0.290
TR543|c0_g1_i1	0.000	0.000	0.724	0.000	0.000	0.000	0.000	0.000	0.000	3.457	0.000
TR151562|c0_g1_i1	0.000	0.000	0.744	0.000	0.687	0.703	0.000	1.533	0.000	0.000	1.606
TR59470|c1_g1_i10	0.000	0.000	0.000	0.000	0.000	0.000	0.000	0.000	0.000	0.000	0.245
TR74359|c0_g1_i1	0.000	0.562	0.000	0.000	0.497	0.000	0.000	0.000	0.000	0.000	0.000
TR139055|c0_g1_i1	0.000	0.000	0.298	0.269	0.307	0.569	5.532	5.358	0.000	0.000	0.000
TR94163|c0_g1_i1	0.000	0.000	0.000	0.000	0.000	0.569	0.000	0.617	0.602	0.000	0.000
TR157185|c0_g1_i1	0.000	0.000	2.489	0.000	0.000	0.000	0.000	0.000	0.000	0.000	1.349
TR137527|c0_g1_i1	1.389	0.000	0.000	0.000	0.000	0.000	0.000	0.000	0.000	0.000	0.000
TR91963|c0_g1_i1	2.652	0.000	0.000	0.000	5.090	2.730	0.000	2.911	0.000	1.655	4.482
TR117054|c0_g1_i5	0.000	0.000	0.000	0.000	0.000	0.000	0.169	0.000	0.000	0.221	0.000
TR57405|c0_g1_i1	1.759	0.229	0.000	0.000	0.000	0.589	0.000	0.000	0.000	0.000	0.000
TR73936|c0_g1_i1	0.000	0.000	0.000	0.000	0.000	0.000	0.000	0.000	0.000	0.000	0.000
TR5817|c0_g1_i1	0.000	0.718	0.664	0.000	0.000	0.000	0.000	0.000	0.000	0.000	0.000
TR30243|c0_g1_i1	1.457	0.000	0.000	0.000	1.392	0.000	0.000	1.599	0.000	0.000	0.000
TR131728|c2_g1_i7	0.223	0.000	0.466	1.469	0.262	0.527	0.707	0.198	0.000	0.000	2.018
TR64517|c1_g3_i1	13.768	101.983	7.091	3.803	6.727	42.279	2.354	3.947	46.208	22.860	21.219
TR2173|c1_g4_i6	0.923	0.000	0.000	0.000	0.000	0.517	0.000	0.573	9.177	0.179	0.000
TR35724|c0_g1_i1	2.157	1.207	0.000	0.947	1.049	0.000	0.000	0.000	0.000	0.000	0.000
TR24315|c0_g1_i1	0.000	0.000	0.000	3.412	0.000	0.000	0.000	0.000	0.000	0.000	0.000
TR116935|c2_g1_i4	1.360	0.895	0.744	0.596	1.004	0.806	1.657	1.036	0.449	0.822	0.847
TR147822|c0_g1_i1	0.000	0.000	0.536	0.457	0.000	0.000	0.000	0.000	1.061	0.000	0.000
TR51645|c0_g1_i1	0.428	0.000	0.000	0.000	0.000	0.000	0.000	0.000	0.000	0.000	0.000
TR101993|c0_g1_i1	0.000	0.000	0.000	0.000	0.000	0.000	0.000	0.904	1.749	3.151	0.000
TR101848|c0_g1_i1	0.000	0.000	0.655	0.841	0.615	0.000	0.306	0.000	0.000	0.000	0.000
TR33204|c0_g1_i1	0.486	0.000	0.000	0.000	0.000	0.000	0.000	1.069	0.516	0.000	0.569
TR117847|c0_g1_i1	0.000	0.000	0.000	0.694	0.380	0.000	0.000	0.000	0.000	0.485	0.435
TR49957|c0_g1_i1	0.000	0.000	0.000	0.000	0.416	0.000	0.422	0.000	0.000	0.000	0.000
TR166957|c1_g1_i1	0.000	0.000	0.000	0.759	0.841	0.000	0.000	0.937	0.000	0.000	0.000
TR8512|c1_g1_i2	0.000	1.498	0.000	0.000	1.320	0.000	0.000	1.896	3.002	0.738	0.000
TR53282|c8_g3_i3	2.215	3.048	2.410	2.040	1.347	0.000	0.918	0.970	0.000	0.000	0.000
TR118713|c0_g3_i1	0.272	0.000	0.000	0.955	0.000	0.000	0.000	0.000	0.000	0.000	0.000
TR107033|c1_g2_i20	64.417	401.161	212.418	200.148	285.152	382.063	250.980	733.138	278.817	278.399	1031.422
TR68182|c3_g5_i2	0.010	0.364	0.000	0.000	0.000	0.000	0.950	0.000	2.533	2.192	3.245
TR107409|c0_g1_i7	0.000	0.000	0.000	0.000	0.506	0.000	0.000	0.000	0.000	0.000	0.000
TR7089|c0_g1_i1	1.214	2.715	0.000	0.000	0.000	0.000	0.000	0.000	0.000	0.000	0.000
TR125965|c0_g2_i13	15.400	60.791	0.734	8.268	12.368	18.674	40.866	5.424	3.212	22.491	37.610
TR163280|c0_g2_i1	0.000	0.000	0.000	0.620	0.000	0.000	0.000	0.000	0.000	0.000	0.000
TR129521|c0_g2_i1	0.087	0.094	0.000	0.637	0.000	0.000	0.169	0.000	0.086	0.337	0.000
TR41655|c2_g4_i1	2.623	3.890	2.886	2.391	1.392	6.679	5.004	11.797	11.499	6.250	0.859
TR23402|c0_g2_i3	0.000	0.541	0.704	1.012	0.443	0.672	0.053	0.000	0.841	0.148	0.033
TR32195|c0_g1_i1	1.380	0.000	0.000	0.000	0.000	0.000	0.000	0.000	0.000	0.000	6.211
TR56629|c0_g1_i1	0.447	0.177	0.000	1.445	0.000	0.000	0.000	0.000	0.000	0.601	0.178
TR82486|c0_g1_i1	1.214	5.440	0.000	2.106	0.000	0.000	0.000	0.000	0.000	0.000	1.371
TR130506|c0_g1_i2	0.000	0.000	0.000	0.000	0.099	0.000	0.443	0.617	0.000	0.000	0.401
TR121180|c0_g1_i2	0.000	0.780	0.734	0.000	0.000	0.693	0.718	0.000	0.000	1.760	0.000
TR142413|c0_g1_i1	1.331	0.000	0.000	0.000	0.000	0.000	0.000	0.000	0.000	3.299	0.000
TR136937|c0_g1_i1	0.000	0.603	0.000	0.482	0.533	0.000	0.000	0.000	0.564	0.000	0.000
TR156358|c0_g1_i1	0.000	0.000	0.000	0.000	0.000	0.000	1.140	0.000	0.000	0.000	0.000
TR119015|c0_g1_i1	0.000	0.000	0.000	0.000	0.000	0.000	0.000	0.000	0.000	0.000	0.000
TR8737|c0_g1_i1	0.155	0.364	0.873	0.147	0.000	0.775	0.633	0.331	0.000	0.211	0.190
TR26867|c0_g2_i1	0.000	0.000	0.000	0.000	0.000	0.000	0.000	2.106	0.000	0.000	0.000
TR13834|c0_g1_i11	0.000	1.540	1.517	0.000	0.000	1.220	3.083	0.816	1.051	0.000	0.836
TR13511|c0_g5_i7	0.000	0.000	0.754	0.000	0.000	0.000	0.000	0.000	0.000	0.116	0.000
TR6560|c0_g1_i1	1.380	3.089	0.000	0.000	0.000	0.000	0.000	0.000	0.000	0.000	0.000
TR142908|c2_g1_i5	0.000	0.905	0.000	0.000	0.000	0.000	0.000	0.000	0.000	0.000	0.000
TR64857|c0_g1_i1	0.000	0.572	1.081	0.000	0.000	0.507	0.000	0.000	0.000	0.000	0.000
TR51459|c2_g1_i4	0.359	0.000	0.000	0.000	1.076	0.258	0.000	0.000	0.000	0.000	0.000
TR39925|c2_g2_i12	0.000	0.000	0.000	0.000	0.000	0.000	0.000	0.000	0.000	0.000	0.000
TR156159|c0_g2_i1	0.602	0.000	0.000	0.000	0.000	0.610	1.246	0.000	0.000	0.000	0.000
TR13074|c1_g1_i1	0.000	0.000	0.417	0.000	0.000	1.768	2.280	0.000	0.000	0.000	0.000
TR101012|c1_g1_i3	1.661	0.385	0.000	1.869	0.000	0.000	0.000	0.033	0.870	0.000	0.390
TR3578|c1_g2_i1	0.000	0.000	0.000	0.490	0.000	0.000	0.000	0.000	0.000	1.381	0.000
TR139222|c0_g1_i1	0.000	0.000	0.000	0.000	0.000	0.000	0.000	0.871	0.000	0.000	0.000
TR159284|c0_g1_i1	0.000	0.000	0.000	0.686	1.872	0.000	0.000	0.397	0.000	0.000	0.000
TR79793|c0_g2_i1	0.962	0.000	0.000	0.000	0.660	0.972	0.000	0.706	0.688	0.422	0.000
TR135250|c1_g1_i1	0.000	0.000	0.000	0.000	1.139	0.000	0.000	0.000	0.000	0.000	1.338
TR3285|c0_g1_i1	0.272	1.248	1.200	0.253	0.280	0.269	0.274	0.882	0.287	0.000	0.000
TR28015|c0_g1_i1	0.826	0.936	0.000	0.000	0.000	0.000	0.000	0.904	0.000	0.000	0.000
TR112502|c0_g1_i1	0.000	0.000	0.000	0.000	0.000	0.000	0.000	0.000	0.000	2.192	0.000
TR37169|c0_g5_i2	0.000	0.000	0.000	0.000	1.257	0.000	0.000	0.000	0.000	0.000	1.472
TR21396|c6_g3_i3	2.089	2.746	3.620	5.558	1.248	6.514	3.832	4.774	6.347	4.469	4.873
TR56060|c0_g1_i1	0.000	0.000	0.595	1.020	0.280	0.269	0.000	0.000	0.287	0.000	0.647
TR155290|c0_g1_i1	0.000	0.000	0.000	0.000	0.000	0.000	0.000	0.000	0.000	0.000	0.000
TR56026|c1_g2_i3	0.000	0.000	0.635	0.000	0.000	0.000	0.707	0.000	0.000	0.000	0.981
TR131250|c2_g1_i8	170.088	226.363	182.635	106.759	270.831	42.507	20.280	58.015	35.454	3.668	62.531
TR126699|c4_g2_i3	0.000	0.000	0.000	0.000	0.000	0.000	0.296	0.309	0.679	0.000	0.000
TR95271|c1_g1_i9	0.000	2.528	2.003	0.000	0.000	3.319	7.411	3.550	5.735	2.161	2.475
TR78812|c0_g2_i1	0.000	0.000	0.000	0.000	0.000	1.861	0.950	0.000	0.000	0.000	0.000
TR104625|c2_g1_i5	0.564	0.000	0.000	0.000	0.000	0.000	0.000	0.000	0.000	0.000	0.379
TR21761|c5_g6_i1	0.000	0.000	0.000	0.000	0.000	0.000	0.000	0.000	0.000	0.000	0.000
TR1852|c0_g1_i1	0.661	0.000	0.000	0.000	0.000	0.000	0.000	0.000	0.000	0.000	0.000
TR21898|c3_g1_i1	0.573	1.196	1.031	1.543	0.479	0.796	0.581	0.860	0.363	0.611	0.134
TR136595|c0_g1_i1	0.000	0.000	0.000	0.000	0.000	0.000	0.000	0.000	0.000	0.696	1.249
TR153890|c1_g5_i7	0.000	0.000	0.000	0.000	0.000	0.000	0.000	0.000	0.000	0.000	0.000
TR146298|c1_g3_i1	0.000	0.000	0.000	4.571	24.854	0.000	4.349	0.000	0.000	3.931	0.000
TR118140|c0_g1_i1	0.000	0.000	0.000	0.000	0.000	0.000	0.000	0.000	0.000	2.993	4.059
TR69459|c0_g1_i1	0.651	0.739	0.000	0.588	0.642	0.000	0.000	0.000	0.000	0.000	0.000
TR122559|c1_g1_i1	1.166	0.000	0.000	1.812	0.796	0.000	0.000	0.000	0.000	0.000	0.000
TR376|c0_g2_i1	0.000	0.000	0.536	0.000	0.407	0.000	0.412	0.000	0.000	0.000	0.000
TR27483|c0_g1_i1	0.554	0.635	0.307	1.037	0.570	0.279	0.000	0.000	0.000	0.369	0.000
TR157188|c5_g4_i3	0.000	0.000	0.000	0.000	0.000	1.075	2.069	0.000	0.220	0.527	0.000
TR153404|c0_g1_i1	0.000	1.675	0.000	0.000	0.000	0.000	0.000	0.397	0.000	0.474	0.000
TR4434|c1_g1_i1	0.350	0.000	0.198	0.000	0.542	0.527	0.000	0.000	0.000	0.464	0.000
TR161103|c0_g2_i9	34.317	26.838	37.995	32.778	35.523	26.925	23.626	24.862	27.090	16.684	53.477
TR12116|c0_g6_i1	3.070	4.525	5.485	2.147	0.642	1.230	1.267	2.227	2.619	0.000	2.208
TR104223|c0_g1_i1	0.894	0.000	0.000	0.000	0.000	0.000	0.000	0.000	0.000	0.000	0.000
TR165168|c0_g2_i5	0.087	0.000	0.179	0.082	0.000	0.000	0.232	0.375	0.000	0.253	0.000
TR62632|c0_g1_i1	0.000	0.000	4.185	0.000	0.000	0.000	0.000	0.000	0.000	0.000	0.000
TR68121|c20_g1_i1	0.000	0.000	0.000	2.742	0.000	1.065	0.000	0.000	0.000	0.000	0.000
TR21439|c0_g1_i1	1.603	5.388	2.390	0.849	1.492	6.235	2.196	5.590	4.349	3.341	1.918
TR27163|c0_g3_i2	0.923	0.791	0.327	0.367	0.000	1.551	1.541	1.202	0.000	2.087	0.279
TR152302|c0_g4_i2	0.000	2.642	3.342	0.000	3.264	2.326	0.475	0.000	1.472	0.000	0.000
TR89499|c0_g1_i1	0.000	0.000	2.063	1.739	0.000	0.000	2.059	0.000	0.000	0.000	0.000
TR123145|c1_g1_i1	0.000	0.000	0.000	1.845	0.000	0.000	0.000	0.000	0.000	0.000	0.000
TR157868|c0_g1_i1	0.000	0.000	0.000	0.620	0.000	0.693	0.718	0.000	0.726	0.000	0.000
TR129324|c1_g2_i1	0.000	0.000	0.000	2.808	0.000	0.000	0.644	0.000	1.979	0.000	0.000
TR14252|c0_g1_i1	0.000	2.372	0.000	0.000	0.000	1.075	0.000	1.158	0.000	0.000	0.000
TR105206|c0_g2_i1	0.000	1.009	0.476	0.000	0.000	0.000	0.000	0.000	0.000	0.000	0.000
TR80269|c1_g1_i1	0.000	0.000	0.714	1.371	0.163	0.321	0.327	0.684	0.172	0.643	1.896
TR138194|c0_g1_i2	0.000	0.302	0.000	0.000	0.000	0.000	0.475	0.992	0.000	1.043	1.416
TR41762|c2_g1_i5	0.000	0.603	0.000	0.000	0.199	0.331	0.581	1.709	0.803	0.000	1.450
TR36640|c0_g2_i1	0.000	0.000	0.000	0.000	0.000	6.142	0.000	0.000	1.845	0.000	0.000
TR116823|c1_g1_i3	0.000	0.000	0.000	0.000	1.175	0.641	0.486	0.000	1.482	0.000	0.000
TR90317|c1_g1_i1	0.282	0.000	0.000	1.339	0.000	0.000	0.000	0.000	0.908	0.000	0.000
TR48335|c1_g4_i18	0.000	0.000	0.000	0.000	0.000	0.134	0.538	0.000	0.000	0.000	0.892
TR38630|c2_g3_i3	16.352	7.396	7.865	1.918	4.204	8.044	2.861	0.000	0.000	1.718	17.249
TR56524|c0_g1_i1	0.000	0.635	0.595	1.004	0.000	0.000	0.000	0.000	0.583	2.140	0.000
TR131301|c4_g2_i1	0.583	7.989	3.491	10.962	1.275	8.665	5.205	6.306	0.000	9.844	31.555
TR116409|c0_g1_i1	0.000	0.000	0.694	0.588	0.000	0.000	0.000	0.000	0.335	0.411	0.000
TR72347|c1_g1_i3	0.000	0.000	0.000	0.000	0.000	0.000	0.000	0.000	0.000	0.000	0.000
TR53881|c3_g1_i3	0.282	0.000	0.198	0.384	2.486	1.396	0.496	1.213	2.772	1.064	0.000
TR124696|c0_g1_i3	0.000	0.000	0.000	0.384	0.000	0.000	0.000	0.000	0.000	0.000	0.000
TR90181|c0_g1_i1	0.000	0.000	0.000	0.620	1.356	0.000	0.000	0.000	0.000	0.000	0.000
TR162090|c1_g1_i4	0.000	0.510	4.017	3.118	0.000	0.103	0.274	1.169	0.057	1.728	0.000
TR162804|c0_g1_i1	2.322	0.333	0.317	2.734	1.799	0.000	0.000	0.320	0.000	0.000	0.691
TR55436|c0_g1_i1	0.000	0.000	0.000	2.040	0.000	0.000	0.000	0.000	0.000	2.930	0.000
TR53543|c0_g5_i1	0.000	0.094	0.000	0.000	0.262	0.000	0.000	0.000	0.640	0.000	0.000
TR34952|c0_g2_i1	0.000	0.000	0.000	0.759	0.000	0.000	0.000	0.000	0.000	0.000	0.000
TR77592|c1_g1_i1	0.000	0.000	0.000	0.000	0.533	0.000	0.000	0.000	0.000	3.436	0.000
TR38283|c0_g1_i1	0.700	0.000	0.198	0.669	0.000	0.176	0.000	0.187	0.000	0.464	0.000
TR164132|c0_g1_i1	0.000	0.957	0.456	0.000	0.000	1.272	2.164	3.197	0.440	3.278	0.000
TR95084|c0_g3_i2	0.000	0.000	0.000	0.000	0.000	0.000	0.000	0.000	1.549	0.000	0.000
TR112847|c3_g1_i1	11.756	4.795	10.394	2.751	10.280	2.058	3.178	3.319	3.365	1.771	0.725
TR51213|c0_g1_i1	0.000	0.000	0.000	0.000	0.000	0.000	0.000	0.000	0.000	0.000	0.000
TR46246|c0_g2_i5	0.146	0.000	0.000	0.000	0.000	0.290	0.412	0.000	0.000	0.000	0.000
TR11195|c2_g1_i8	0.000	0.000	0.129	0.000	0.000	0.000	0.000	0.000	0.258	0.000	0.000
TR111279|c0_g1_i1	0.000	0.000	0.000	0.000	0.000	0.000	0.866	0.000	1.768	0.000	0.959
TR168433|c0_g1_i3	2.011	0.000	0.000	0.841	0.000	0.972	0.000	1.114	0.000	0.000	0.000
TR31739|c0_g1_i1	0.000	1.550	0.724	0.000	0.000	0.000	1.415	0.000	0.000	0.000	0.000
TR130364|c0_g1_i1	0.855	0.489	0.000	0.792	0.000	0.000	0.000	0.000	0.000	0.000	0.000
TR49509|c0_g1_i1	0.000	1.914	0.000	0.000	0.000	0.000	0.000	0.000	0.000	0.000	0.000
TR71112|c0_g1_i6	0.000	0.114	1.091	0.000	0.389	0.000	0.327	0.000	0.000	0.875	0.892
TR129727|c1_g5_i1	3.546	2.653	1.507	0.000	0.570	0.000	0.000	2.602	0.000	0.000	1.539
TR60573|c1_g1_i1	0.748	0.000	0.000	0.000	0.000	0.000	0.000	0.827	0.000	0.000	0.000
TR47378|c0_g2_i17	0.836	0.000	0.000	0.204	0.000	0.383	0.338	0.882	0.000	0.000	0.000
TR141291|c3_g1_i4	0.311	0.000	0.000	0.000	0.163	0.000	0.000	0.000	0.000	1.001	0.190
TR74289|c0_g1_i1	0.000	0.125	0.377	0.326	0.588	0.000	0.000	0.000	0.478	0.906	0.134
TR112444|c2_g1_i22	0.000	0.000	0.000	0.000	0.000	0.000	0.000	0.000	0.000	0.000	1.048
TR159882|c0_g1_i1	0.282	0.104	0.417	0.269	0.488	0.000	0.190	0.099	0.096	0.622	0.335
TR120295|c0_g1_i1	0.000	0.000	0.000	0.000	0.000	0.869	0.000	0.000	0.000	1.075	0.000
TR109056|c0_g1_i1	0.000	0.000	0.000	0.000	0.000	0.000	0.000	1.047	0.000	0.000	0.000
TR19866|c0_g1_i1	1.098	2.507	0.000	3.004	0.000	1.117	0.000	0.000	0.000	0.000	0.000
TR100692|c2_g2_i3	0.000	2.580	0.000	1.281	1.519	2.347	3.980	5.237	0.860	5.607	0.000
TR114167|c1_g1_i1	0.000	0.395	0.000	0.000	0.714	0.755	0.000	0.000	0.535	0.000	0.413
TR172169|c1_g1_i1	0.962	2.236	2.053	1.012	2.577	5.263	4.993	5.799	3.212	4.205	1.215
TR90739|c0_g1_i1	0.933	0.000	0.000	0.000	0.913	0.000	0.000	0.000	0.000	0.000	0.000
TR69643|c2_g3_i1	0.000	1.498	1.537	1.192	1.971	0.000	1.372	1.444	0.000	0.000	0.000
TR135736|c0_g1_i1	0.000	0.000	0.912	0.000	0.000	0.000	0.908	0.000	0.000	3.299	0.000
TR88027|c2_g1_i6	0.000	0.000	0.000	1.494	0.000	1.355	0.000	2.216	0.229	0.000	0.000
TR154569|c0_g3_i8	11.232	17.424	4.989	10.504	10.958	14.775	8.678	18.622	11.729	6.988	23.003
TR43607|c0_g1_i1	0.000	0.000	0.000	0.000	4.150	0.000	0.000	0.000	0.000	0.000	0.000
TR67480|c0_g1_i1	4.528	4.286	2.410	4.636	7.468	0.000	0.792	0.827	0.000	4.827	5.965
TR120973|c0_g1_i1	0.000	0.000	2.995	0.000	0.000	0.000	0.000	0.000	0.000	0.000	0.000
TR43923|c1_g3_i1	0.000	0.000	0.000	0.000	0.000	0.000	0.929	0.000	0.000	0.000	0.000
TR106444|c0_g2_i1	0.175	0.000	0.000	0.718	1.573	0.000	0.000	0.000	0.985	0.000	0.000
TR55979|c0_g1_i1	0.000	0.000	0.000	0.000	0.000	0.000	0.000	0.000	2.189	0.000	0.000
TR130361|c0_g1_i1	0.000	0.000	0.000	0.000	0.000	0.000	0.000	0.000	0.000	0.000	0.000
TR133763|c0_g1_i1	0.000	0.000	0.000	0.000	0.000	0.000	0.000	2.955	1.424	0.000	0.000
TR5768|c0_g1_i1	0.000	7.032	3.699	0.922	1.374	0.403	0.000	0.000	1.138	0.000	0.000
TR6435|c1_g4_i5	0.165	0.302	0.000	0.547	0.199	0.434	1.182	0.176	1.185	0.000	0.000
TR125701|c1_g1_i1	0.389	0.000	0.426	0.000	0.000	0.775	1.605	0.000	0.000	0.000	0.000
TR117584|c0_g2_i1	0.000	0.000	0.000	2.040	0.642	0.620	0.000	0.000	0.000	0.000	0.000
TR75935|c0_g1_i1	0.000	0.000	0.694	1.004	2.007	0.765	0.000	0.000	0.143	0.000	0.000
TR77026|c1_g2_i2	0.000	0.000	0.000	0.000	0.443	0.000	0.000	0.000	0.956	0.000	0.000
TR73802|c5_g7_i2	1.010	0.000	0.456	1.673	0.000	2.378	0.000	1.929	2.323	0.538	2.933
TR120793|c0_g1_i1	1.797	0.000	0.000	0.000	0.000	0.000	0.465	0.000	0.000	0.000	0.000
TR30485|c0_g1_i3	0.194	0.426	0.169	0.245	0.054	0.290	0.232	1.014	0.554	0.158	0.100
TR52581|c0_g1_i1	0.913	1.040	0.000	0.000	0.000	0.000	0.961	0.000	0.000	0.000	0.000
TR47711|c0_g1_i1	0.000	0.000	0.000	0.000	0.000	0.000	0.000	1.819	0.000	0.000	0.000
TR14915|c2_g2_i1	0.602	0.000	1.914	0.000	0.000	1.323	0.000	0.507	0.736	0.000	0.000
TR53632|c0_g3_i13	0.000	0.000	0.000	0.000	0.000	0.000	0.000	0.706	0.000	0.000	0.000
TR53294|c0_g1_i1	0.000	0.000	0.000	0.000	0.000	0.000	5.226	0.000	0.000	0.000	0.000
TR12856|c6_g1_i5	0.233	0.458	2.360	0.735	0.859	0.000	0.380	0.209	0.879	0.000	1.148
TR37085|c0_g1_i1	0.000	0.000	0.645	0.547	0.597	0.000	0.000	0.000	0.631	0.000	0.000
TR133984|c2_g10_i1	0.000	0.000	0.000	0.465	0.000	6.318	0.686	0.684	0.000	0.000	1.349
TR149547|c0_g1_i1	0.000	0.000	0.000	0.000	1.257	0.000	0.655	0.695	0.000	0.000	0.000
TR57671|c4_g2_i3	0.758	0.000	0.803	0.971	1.808	4.622	1.013	0.827	4.932	2.898	0.000
TR79230|c0_g1_i1	0.000	0.000	0.000	0.000	0.000	0.000	0.000	0.000	0.535	0.000	0.000
TR79038|c0_g1_i1	2.206	0.000	0.000	0.000	0.000	0.000	0.000	0.000	0.000	0.938	3.401
TR109658|c0_g1_i1	0.000	0.000	0.000	0.000	0.000	0.000	0.000	0.000	0.000	1.697	0.000
TR154876|c2_g1_i11	0.311	0.000	0.000	0.000	0.000	0.000	0.000	0.000	0.296	0.242	0.000
TR24681|c1_g1_i2	0.301	1.696	0.000	0.367	0.000	0.393	0.000	0.265	0.335	0.000	0.301
TR20467|c0_g1_i1	0.000	0.000	0.000	0.000	0.000	1.768	0.000	0.000	0.000	0.000	0.000
TR6760|c0_g1_i1	0.272	0.000	0.000	1.298	0.570	0.000	0.000	0.000	1.166	0.727	0.000
TR48004|c0_g1_i1	0.000	0.000	2.460	2.057	0.000	0.000	0.000	0.000	0.000	0.000	0.000
TR101210|c0_g1_i2	0.651	0.489	1.061	0.710	1.212	0.414	0.549	1.014	0.000	0.569	0.256
TR128221|c1_g1_i1	0.000	0.187	0.000	0.000	0.316	0.000	0.095	0.000	0.067	0.190	0.558
TR127141|c0_g1_i1	0.000	0.291	0.000	0.702	0.253	0.000	0.000	0.000	0.000	0.000	0.290
TR39945|c0_g1_i8	0.525	0.000	0.000	1.020	0.000	0.000	0.000	0.926	0.000	0.000	0.000
TR137325|c0_g1_i3	0.000	0.739	0.218	0.539	0.235	0.631	0.179	0.739	0.220	0.158	0.624
TR75060|c5_g1_i2	0.000	1.394	0.000	0.767	0.588	0.000	0.317	1.169	0.392	0.000	0.368
TR123589|c0_g1_i1	0.000	0.000	0.000	0.000	0.000	0.000	1.467	0.000	2.973	0.000	0.000
TR106584|c0_g1_i1	0.000	0.000	0.000	1.739	0.000	0.000	0.000	0.000	1.042	0.000	0.000
TR2531|c1_g1_i1	0.428	0.374	0.238	0.204	0.561	2.874	0.982	0.573	0.115	0.000	1.673
TR62472|c0_g1_i1	0.622	0.000	0.664	0.000	0.000	0.000	0.000	0.684	0.000	0.000	0.000
TR103326|c0_g2_i1	7.452	25.912	7.835	72.862	0.732	11.860	0.612	260.583	8.460	0.000	101.501
TR156409|c0_g1_i3	0.000	0.000	0.000	0.000	0.000	4.477	0.000	0.000	0.000	0.000	0.000
TR40246|c5_g2_i11	0.000	0.395	0.000	0.898	0.000	2.368	0.992	0.000	0.000	0.000	0.580
TR152267|c0_g1_i1	0.000	0.000	0.000	3.763	0.000	0.000	0.000	0.000	3.097	0.000	0.000
TR98564|c2_g1_i9	0.000	0.000	0.000	2.873	0.172	0.000	0.000	0.000	0.000	0.000	0.000
TR54111|c1_g5_i1	0.243	0.291	0.555	0.686	0.542	0.962	0.000	0.000	2.046	3.193	0.290
TR139393|c3_g1_i2	0.000	1.664	1.269	0.000	0.000	0.579	0.000	0.628	0.000	1.138	0.000
TR169334|c0_g1_i1	0.000	1.207	0.000	0.000	3.779	1.313	0.000	0.000	0.000	0.000	0.624
TR75420|c0_g1_i1	0.000	0.000	0.992	0.000	0.922	0.000	0.000	0.000	0.000	1.191	0.000
TR130810|c0_g1_i5	52.525	33.141	32.500	65.990	23.109	12.801	9.174	25.832	32.606	85.538	45.270
TR69722|c0_g1_i1	0.000	0.000	0.000	0.000	0.000	0.000	0.000	0.000	0.000	0.000	1.684
TR85544|c1_g7_i1	24.047	10.423	2.836	11.990	8.219	15.944	1.330	17.718	2.179	13.090	2.587
TR8362|c0_g1_i1	0.000	1.342	0.000	0.000	0.588	0.000	0.000	0.000	0.000	0.000	0.000
TR48551|c1_g1_i2	0.000	0.770	1.567	7.762	0.000	3.267	4.698	3.175	6.366	6.187	0.156
TR90003|c0_g1_i1	0.680	0.000	0.000	0.000	0.000	0.000	0.000	2.238	0.000	0.000	1.572
TR74771|c0_g1_i1	2.031	0.000	0.317	0.000	2.694	3.216	1.203	0.000	0.621	2.688	7.571
TR114629|c0_g1_i1	0.000	0.000	3.521	0.000	0.000	0.000	0.000	0.000	1.195	0.000	0.000
TR65796|c1_g1_i1	0.000	0.000	1.785	0.000	0.000	0.000	0.000	0.000	0.000	1.423	0.000
TR151560|c4_g3_i2	5.664	2.871	0.645	0.547	0.000	0.000	0.000	0.000	0.000	0.000	0.691
TR57814|c3_g1_i33	0.000	0.000	0.000	0.653	0.000	0.000	0.000	0.000	0.000	0.000	0.000
TR61403|c1_g1_i1	21.055	7.323	7.379	15.867	3.644	23.285	9.480	8.258	14.788	4.163	7.694
TR86935|c0_g2_i1	0.981	0.000	0.317	0.000	2.079	0.000	0.000	0.000	0.612	0.000	0.346
TR4782|c0_g1_i1	0.000	0.146	0.268	0.702	0.253	0.362	0.000	0.000	0.000	1.138	0.145
TR12017|c0_g9_i1	0.000	0.655	1.884	0.016	3.273	0.000	0.000	5.634	0.000	0.000	0.000
TR151374|c0_g1_i1	0.000	0.000	0.000	0.000	0.000	0.000	0.000	0.000	0.000	0.000	0.000
TR32412|c3_g1_i6	2.915	2.975	2.658	2.563	1.998	0.662	2.375	1.577	0.736	1.433	1.249
TR23957|c5_g2_i1	0.952	0.645	2.162	0.294	1.230	0.321	0.697	0.838	0.000	1.296	1.204
TR34390|c1_g1_i1	0.000	0.000	0.764	0.326	2.134	0.000	0.369	0.000	0.000	0.917	0.892
TR16930|c3_g1_i2	0.000	0.000	0.238	2.702	1.365	0.290	6.081	0.000	0.000	1.887	5.308
TR93394|c0_g1_i1	0.000	3.048	0.000	0.000	0.000	1.396	0.000	0.000	0.000	1.697	0.000
TR99392|c0_g2_i7	2.264	2.164	1.567	0.498	3.653	0.910	1.795	0.750	5.821	7.314	2.676
TR109441|c0_g1_i1	0.000	0.000	0.000	0.000	0.000	1.210	0.000	0.000	0.000	0.000	0.000
TR57635|c0_g2_i2	0.000	0.000	0.000	0.000	0.000	0.000	0.433	0.000	0.000	0.000	0.167
TR158266|c0_g1_i1	0.000	0.000	0.000	0.000	0.000	0.383	1.182	0.419	0.401	0.495	0.000
TR170542|c0_g1_i1	0.000	0.000	0.000	0.000	1.130	0.000	0.000	0.000	0.000	0.000	0.000
TR157793|c0_g1_i1	0.000	1.997	0.000	0.000	0.000	0.000	0.000	0.000	0.000	2.234	1.015
TR151285|c0_g1_i1	0.564	0.000	0.000	0.000	0.000	0.569	2.323	0.000	0.000	0.000	0.000
TR134012|c0_g2_i31	0.952	1.217	1.061	0.000	0.850	0.000	0.792	0.000	0.000	0.000	0.636
TR96197|c1_g4_i5	0.000	0.000	0.000	0.220	0.000	0.000	0.000	0.276	0.392	0.000	0.000
TR89956|c0_g1_i1	1.496	1.311	0.317	0.000	0.099	0.651	0.570	0.198	0.889	1.265	0.446
TR135412|c0_g1_i1	1.341	3.006	4.156	0.000	0.000	0.000	0.000	0.000	0.000	0.000	0.000
TR46592|c0_g1_i1	0.000	0.000	1.934	0.000	0.000	0.000	0.000	2.018	0.000	0.000	3.144
TR32078|c0_g1_i1	17.217	0.000	0.000	0.000	9.340	0.000	0.000	3.153	3.049	0.000	0.000
TR25023|c0_g1_i6	1.253	1.997	0.407	0.498	4.539	0.517	0.000	0.639	3.862	0.632	0.000
TR33927|c1_g1_i1	0.408	0.000	0.000	0.000	0.000	1.654	1.700	0.452	0.870	2.140	0.000
TR86060|c0_g3_i1	1.108	2.767	2.717	2.285	1.401	0.931	1.246	0.706	1.262	1.381	0.424
TR158558|c0_g1_i1	0.534	0.000	0.000	0.490	0.000	0.000	0.000	0.000	0.000	0.000	0.000
TR12053|c2_g2_i1	0.923	1.363	3.531	0.000	0.651	0.362	0.739	3.638	2.457	1.444	0.390
TR171511|c4_g1_i10	0.000	2.528	0.000	1.755	2.070	7.496	0.169	2.712	5.487	3.320	0.000
TR26732|c0_g1_i1	0.000	1.165	0.000	0.000	1.004	0.000	0.000	1.136	0.000	0.000	0.000
TR113430|c0_g1_i3	0.000	0.447	0.000	0.000	0.000	0.414	0.000	0.474	0.000	0.000	0.000
TR168908|c0_g1_i3	0.000	0.000	0.000	0.000	0.000	0.000	1.467	0.000	0.000	0.000	0.000
TR83462|c2_g3_i7	0.126	0.125	0.069	0.131	0.163	0.052	0.771	0.452	0.440	0.000	0.000
TR72664|c3_g1_i1	14.185	32.757	18.873	54.016	25.198	21.517	3.325	9.934	9.722	14.734	72.811
TR103687|c2_g1_i3	2.604	0.593	0.000	0.000	3.146	0.527	2.164	1.147	0.000	0.000	0.803
TR104829|c0_g1_i3	0.768	0.624	0.000	0.000	0.000	0.000	0.454	0.639	0.000	0.000	1.037
TR54267|c0_g1_i5	0.000	0.000	0.506	0.000	0.000	0.000	0.486	0.000	0.000	1.223	1.126
TR51607|c0_g1_i1	0.000	1.581	1.478	0.628	0.000	0.000	0.728	0.000	0.000	0.000	2.408
TR122426|c2_g2_i4	8.307	4.931	7.210	2.334	10.144	3.298	3.653	1.136	10.668	7.293	1.594
TR96574|c2_g1_i8	0.000	0.000	0.000	0.000	0.335	0.290	0.792	0.639	0.000	0.000	0.000
TR103747|c0_g1_i13	3.546	0.000	5.980	5.330	1.899	0.000	0.391	1.323	0.000	3.099	0.000
TR88301|c0_g2_i4	6.296	0.000	2.053	6.538	5.361	0.000	2.344	0.000	0.163	8.432	0.000
TR72654|c0_g1_i1	0.651	0.739	0.000	0.000	1.935	0.000	0.676	0.000	0.000	0.000	0.000
TR46467|c0_g1_i1	1.555	0.364	1.031	0.588	0.958	0.310	0.327	0.342	0.000	0.000	0.368
TR129579|c0_g1_i1	0.000	0.000	1.567	0.000	0.000	0.000	1.594	0.000	0.000	0.000	0.000
TR5804|c1_g1_i5	4.042	0.000	0.545	0.988	0.000	0.000	0.686	0.783	0.000	0.685	1.293
TR48708|c0_g1_i1	0.758	0.000	0.000	0.000	0.750	1.541	0.792	0.000	0.000	0.000	0.000
TR98624|c2_g1_i3	0.000	0.000	0.000	0.571	0.000	1.127	1.140	0.937	0.000	0.664	0.892
TR155316|c0_g1_i7	0.000	0.000	0.000	0.971	0.000	0.000	0.000	0.000	0.000	0.000	0.413
TR133719|c1_g1_i1	0.700	0.000	0.000	0.000	0.687	1.417	0.728	0.000	0.736	0.000	0.000
TR104456|c1_g3_i12	0.194	0.385	0.099	0.792	0.000	0.000	0.000	0.000	0.000	0.000	0.201
TR106704|c0_g1_i1	0.000	0.000	0.000	0.000	0.000	0.000	0.000	0.000	0.000	5.575	0.000
TR4913|c0_g1_i4	0.000	0.000	0.000	0.547	0.000	0.000	1.816	0.000	0.000	3.478	4.505
TR87834|c1_g2_i1	0.000	4.026	0.000	0.514	2.423	1.716	0.000	1.047	0.000	0.000	0.000
TR78270|c0_g1_i1	0.000	0.000	1.686	0.000	0.000	0.000	2.703	1.147	0.000	0.000	0.000
TR82918|c0_g1_i1	0.000	0.000	0.645	0.000	0.000	0.000	0.000	0.000	0.000	3.088	0.691
TR158501|c1_g4_i1	0.000	0.000	0.000	0.000	0.000	0.000	8.424	0.000	0.000	0.000	0.000
TR94684|c0_g2_i3	0.214	1.446	0.476	0.000	0.000	0.372	0.369	0.419	0.851	0.706	0.000
TR5339|c3_g4_i1	3.022	0.000	0.000	5.558	4.050	0.000	0.000	14.156	4.904	0.538	0.000
TR155725|c0_g2_i1	0.768	0.354	0.000	0.294	0.000	0.465	0.000	0.331	0.000	0.000	0.558
TR81405|c0_g2_i8	1.195	0.635	1.289	2.032	2.984	1.913	9.480	2.789	1.185	2.361	11.039
TR168070|c0_g1_i1	0.000	0.000	0.347	0.588	0.000	0.000	0.327	0.000	0.335	0.411	0.000
TR19168|c8_g1_i11	0.000	0.000	0.000	0.000	0.000	5.697	0.401	0.000	0.000	0.285	0.000
TR94763|c2_g1_i1	0.000	0.000	0.000	0.000	2.966	1.530	2.344	0.000	0.000	0.000	0.000
TR94681|c2_g2_i8	0.602	0.000	0.000	0.898	0.615	0.000	0.000	0.011	0.000	0.000	2.587
TR45606|c0_g1_i1	0.000	0.000	0.000	0.000	0.651	0.000	0.000	1.720	0.000	0.411	0.000
TR87581|c3_g1_i3	1.166	0.000	0.000	0.000	0.000	0.000	0.000	0.000	0.621	0.000	0.000
TR724|c0_g1_i1	2.176	0.000	4.542	2.857	0.000	1.117	0.000	0.000	0.000	0.000	0.000
TR140062|c0_g2_i4	2.089	3.942	3.937	6.970	5.416	0.134	1.668	2.161	2.103	5.228	0.781
TR50655|c0_g1_i1	0.719	0.822	0.764	0.000	3.562	0.000	0.000	0.000	0.000	0.000	0.000
TR119201|c1_g2_i2	0.000	0.770	1.071	0.000	0.497	0.000	0.201	0.044	0.000	0.000	0.859
TR55934|c0_g1_i2	0.330	1.269	2.579	0.000	1.709	3.671	0.000	0.000	2.935	0.000	1.260
TR137836|c0_g2_i1	0.000	1.019	1.686	0.000	0.000	0.000	0.000	0.000	0.000	0.000	0.000
TR72004|c1_g1_i1	1.253	3.204	3.372	2.269	6.410	0.993	1.277	2.381	1.606	1.887	1.438
TR96205|c0_g1_i1	82.197	47.559	61.302	54.244	85.340	111.204	95.878	48.963	31.554	10.908	93.094
TR77861|c1_g1_i7	1.438	3.890	3.471	0.971	2.541	2.513	1.816	0.408	2.447	5.417	3.825
TR105489|c2_g1_i2	0.253	0.146	0.000	0.000	0.398	0.000	0.000	0.132	1.692	0.675	0.000
TR94707|c0_g1_i1	0.670	0.385	0.932	0.963	0.696	0.496	0.517	0.728	1.415	0.221	1.594
TR169011|c1_g1_i1	0.000	0.822	0.000	0.000	0.000	0.000	0.000	0.000	0.000	0.000	0.000
TR110655|c0_g2_i1	0.000	0.114	0.228	0.196	0.108	0.207	0.633	0.110	0.220	0.000	0.000
TR63868|c5_g1_i1	0.000	0.000	0.000	0.000	0.000	0.000	0.000	0.000	0.000	0.000	0.000
TR152961|c0_g1_i1	0.000	0.000	0.813	0.000	1.148	0.000	0.000	0.000	0.000	0.980	0.000
TR130201|c0_g1_i1	0.000	1.009	0.000	0.792	0.000	0.000	0.000	1.963	0.000	0.000	0.000
TR69620|c0_g1_i1	0.651	1.456	7.845	1.290	2.251	6.907	3.927	1.566	0.688	5.660	20.884
TR9607|c5_g1_i6	0.000	0.000	0.803	0.000	0.000	0.000	0.000	0.000	0.593	0.000	0.346
TR163443|c2_g10_i3	0.000	1.540	0.000	0.000	0.000	0.000	0.000	0.000	0.516	0.000	0.000
TR59565|c0_g1_i2	0.000	0.000	0.000	0.000	0.000	0.000	0.000	1.477	0.000	0.000	0.000
TR47077|c0_g1_i1	0.000	0.666	0.000	0.000	0.579	0.589	0.000	1.268	0.000	1.497	0.000
TR159855|c3_g2_i1	0.000	0.000	0.000	0.000	0.000	0.455	0.000	0.000	0.946	0.000	0.524
TR134574|c0_g1_i2	0.836	0.000	0.218	0.000	0.154	0.000	0.000	0.000	0.631	0.000	0.000
TR146529|c0_g1_i1	0.000	0.000	0.000	0.000	0.000	0.000	0.000	0.000	0.000	1.855	0.000
TR87505|c0_g2_i1	0.000	0.000	2.836	0.000	3.246	0.000	1.119	1.764	0.000	0.000	0.312
TR12008|c0_g1_i1	0.486	0.000	0.000	0.898	0.497	0.000	0.000	0.000	0.000	0.000	0.000
TR102141|c5_g2_i1	0.000	0.000	0.377	0.000	0.000	0.000	1.035	1.092	0.000	0.000	0.970
TR154082|c1_g1_i1	0.000	0.000	0.000	0.000	2.902	0.000	0.000	1.676	0.000	0.000	0.000
TR111788|c0_g1_i1	0.000	0.000	0.506	0.865	0.235	0.000	0.232	0.000	0.478	0.000	0.268
TR106835|c4_g3_i2	0.000	0.000	0.000	0.000	0.000	0.724	0.190	0.000	0.000	0.000	0.000
TR81640|c0_g1_i6	0.000	0.000	0.684	0.000	0.000	0.000	0.000	0.221	0.249	2.456	0.000
TR36071|c0_g1_i1	0.573	0.000	0.615	0.522	0.000	0.000	0.591	0.000	1.214	0.000	0.000
TR97637|c1_g3_i2	0.000	2.132	0.000	0.000	0.000	0.000	2.196	1.643	0.000	0.000	3.323
TR39750|c1_g5_i5	0.000	3.932	4.344	1.853	2.631	0.000	2.386	0.000	0.000	0.000	0.000
TR147896|c0_g1_i1	0.000	0.000	0.169	0.000	0.000	0.000	0.148	0.000	0.000	0.000	0.000
TR14142|c0_g1_i1	1.292	0.749	0.000	0.906	1.655	0.651	0.000	0.000	0.000	0.422	0.000
TR16669|c1_g1_i1	0.000	0.000	0.000	0.865	0.000	0.000	0.000	2.062	0.497	0.611	0.000
TR110890|c1_g2_i7	0.000	0.000	0.000	0.000	0.000	0.227	1.415	0.540	0.000	0.000	1.104
TR63835|c2_g1_i1	0.282	0.385	0.000	0.269	0.000	0.000	1.151	0.000	0.000	0.190	0.000
TR153253|c1_g3_i1	0.000	0.000	0.000	0.000	0.000	0.000	0.000	0.000	0.000	0.000	0.000
TR167456|c1_g2_i2	0.000	1.363	0.000	0.000	0.000	0.000	0.000	0.000	0.000	0.000	0.000
TR125559|c1_g3_i2	0.000	0.000	2.112	0.000	1.655	0.000	0.000	0.761	0.832	0.000	0.000
TR154249|c0_g1_i4	1.953	0.000	0.248	0.261	0.235	0.000	0.454	0.474	0.000	0.000	0.000
TR133752|c0_g1_i5	0.457	3.474	1.061	1.379	1.673	0.558	2.650	1.985	1.520	0.348	3.367
TR6507|c5_g1_i1	0.126	0.146	0.139	0.359	0.398	0.620	0.127	0.540	1.998	0.000	0.145
TR96350|c0_g1_i1	0.000	0.198	0.000	0.000	0.000	0.341	0.359	0.375	0.000	0.000	0.212
TR46542|c0_g1_i1	0.000	0.000	0.000	1.159	0.000	0.000	0.000	0.000	0.000	0.000	0.000
TR16439|c1_g1_i3	0.000	0.770	0.000	0.000	0.000	0.000	0.000	0.981	0.421	0.285	0.112
TR98527|c0_g1_i1	0.000	0.562	0.000	0.000	0.000	0.248	0.000	0.265	0.000	0.000	0.000
TR56615|c0_g1_i1	0.000	0.000	0.000	0.000	0.000	0.000	0.000	0.000	1.491	0.000	0.814
TR163898|c0_g1_i1	0.486	0.000	0.526	0.000	1.465	0.000	0.000	0.000	0.000	0.000	0.000
TR128031|c5_g1_i3	0.000	0.000	0.000	0.000	0.000	0.000	1.161	0.110	0.296	0.116	0.702
TR93829|c0_g1_i1	0.000	0.000	0.000	0.302	0.000	0.000	0.000	0.000	1.032	0.422	0.000
TR41759|c0_g2_i1	0.000	0.000	0.000	0.000	0.000	0.000	0.000	0.959	0.000	0.000	0.000
TR113378|c0_g1_i1	0.496	0.000	0.188	0.318	0.000	0.000	0.169	0.000	0.172	0.443	0.401
TR42855|c0_g2_i1	0.000	0.000	1.765	0.000	0.000	0.000	0.000	0.000	0.000	0.000	0.000
TR147731|c3_g1_i1	0.000	0.000	0.000	0.000	0.750	0.000	0.000	0.000	0.000	0.970	0.000
TR117336|c0_g1_i1	0.000	0.000	0.000	0.000	0.000	0.000	0.000	0.000	3.183	0.000	0.000
TR75565|c0_g1_i1	0.476	0.000	0.000	0.433	0.000	0.476	0.000	0.000	0.000	0.000	0.000
TR134975|c0_g4_i1	4.576	0.957	2.717	24.633	0.524	0.000	1.795	4.796	0.000	17.074	13.804
TR96255|c1_g3_i5	0.000	0.000	0.000	0.000	0.000	0.000	0.000	0.000	0.000	2.066	0.000
TR23712|c0_g1_i1	0.243	0.291	0.417	0.122	0.000	0.124	0.253	0.000	0.000	0.169	0.301
TR128240|c1_g2_i6	2.322	0.884	0.000	0.000	0.769	0.000	0.813	0.000	0.000	0.000	0.000
TR40709|c0_g3_i2	0.165	0.229	0.000	0.245	0.090	0.083	0.084	0.000	0.182	0.706	0.323
TR39218|c0_g2_i1	1.234	1.227	1.071	0.000	0.000	0.476	0.296	0.408	0.401	0.643	0.000
TR140672|c0_g1_i1	0.000	0.312	0.000	0.767	0.561	0.548	0.000	0.298	0.000	1.086	0.647
TR103582|c0_g1_i1	0.836	0.000	0.000	0.000	0.823	1.706	0.866	0.000	0.000	0.000	0.000
TR88318|c0_g1_i1	0.000	0.000	0.000	2.840	0.000	0.000	0.000	0.000	0.000	0.000	0.000
TR73036|c0_g1_i1	0.000	1.019	0.000	0.000	0.000	0.000	0.465	0.000	0.000	0.000	0.000
TR93104|c0_g1_i1	1.448	0.000	0.000	0.653	1.438	0.000	0.760	0.000	0.765	0.000	0.000
TR29339|c0_g1_i4	2.604	2.569	1.696	4.179	5.985	0.000	1.045	0.000	0.985	0.000	1.907
TR23702|c1_g1_i1	0.000	0.000	0.000	0.000	0.000	0.000	0.000	0.000	0.000	0.000	0.000
TR122453|c0_g1_i1	0.000	0.000	0.000	0.000	0.000	0.000	0.000	0.265	3.661	0.000	0.000
TR120981|c2_g1_i1	0.155	0.000	0.258	0.963	0.000	0.858	1.066	3.958	0.000	0.696	0.769
TR76706|c2_g1_i5	0.000	0.000	0.000	0.000	0.000	0.403	0.000	0.000	0.000	0.411	0.000
TR167470|c0_g2_i1	6.481	10.007	10.394	5.999	2.188	6.152	9.744	10.287	8.699	3.056	2.665
TR79513|c4_g1_i3	0.000	6.179	7.379	2.302	12.206	4.715	8.847	0.000	6.997	14.112	0.212
TR76118|c0_g1_i1	0.525	0.302	0.446	0.122	0.000	0.258	0.264	0.287	0.000	0.000	0.468
TR41426|c2_g1_i2	0.466	0.000	0.496	0.000	0.000	0.000	0.000	4.377	0.975	0.000	4.862
TR134323|c2_g1_i6	0.000	0.000	0.000	0.000	0.000	1.975	0.000	0.000	0.000	0.000	0.000
TR74217|c0_g1_i1	0.243	0.146	0.694	0.473	0.262	0.372	0.380	0.265	0.784	0.000	0.145
TR41427|c0_g2_i1	0.000	0.915	0.436	0.735	0.000	0.806	0.000	0.871	0.421	0.000	0.000
TR11043|c0_g1_i1	0.000	0.000	0.000	0.906	0.000	0.000	0.000	2.260	0.000	0.000	0.000
TR161886|c1_g1_i1	0.000	0.000	1.091	0.914	0.000	0.000	0.000	0.000	0.000	0.000	0.000
TR100791|c3_g1_i2	0.544	0.322	0.268	0.498	0.515	0.000	1.636	0.684	0.296	1.191	0.613
TR1762|c0_g2_i8	0.000	0.000	0.536	0.000	0.000	0.838	0.000	0.022	1.090	0.000	0.390
TR114439|c1_g1_i1	0.573	1.311	1.230	0.522	1.148	0.579	0.602	0.000	0.612	0.000	0.000
TR64871|c3_g3_i6	55.673	89.521	56.442	11.027	14.945	86.264	97.873	86.141	40.396	100.778	25.311
TR135554|c0_g1_i1	0.000	0.000	0.000	0.000	0.000	0.000	0.000	0.000	0.000	0.000	0.000
TR155937|c0_g2_i1	0.758	0.000	0.000	1.363	1.510	0.000	0.000	0.000	0.000	0.000	1.751
TR120857|c0_g1_i1	0.000	1.477	0.000	0.000	0.000	0.000	0.000	0.000	0.000	0.453	0.000
TR28062|c0_g1_i1	0.087	0.000	0.000	0.000	0.000	0.000	0.000	0.000	0.000	0.000	0.000
TR88008|c0_g2_i1	0.000	0.718	0.684	0.000	0.425	0.000	0.000	0.441	0.000	0.000	0.000
TR26581|c4_g1_i1	1.477	4.098	1.309	1.110	2.740	0.300	0.612	0.970	0.631	1.170	0.000
TR61270|c0_g1_i1	0.000	0.000	0.000	0.000	0.000	2.616	0.000	0.000	0.000	0.000	0.000
TR109093|c0_g1_i1	0.000	0.000	0.000	0.000	0.000	0.000	0.000	0.000	0.000	0.000	0.000
TR47784|c0_g1_i2	6.432	7.178	5.296	15.997	9.005	0.651	0.655	1.830	3.078	1.191	5.731
TR14778|c1_g1_i2	0.000	0.000	0.000	0.000	0.000	0.000	0.771	0.000	0.000	0.285	0.000
TR161726|c1_g1_i21	0.000	0.000	0.000	0.000	0.000	0.000	0.549	0.000	0.000	0.000	0.000
TR129234|c0_g1_i1	1.331	1.924	0.734	0.000	0.344	0.341	0.000	0.000	0.000	1.317	0.000
TR10406|c0_g1_i1	1.292	0.000	4.007	1.118	0.000	0.000	0.000	0.000	0.000	0.000	0.000
TR19095|c0_g1_i1	0.000	0.000	0.476	0.408	0.443	0.000	0.000	0.000	0.468	0.000	0.000
TR49070|c0_g1_i1	0.000	4.275	0.000	0.000	0.000	0.000	0.000	0.000	0.000	0.000	0.000
TR102804|c0_g4_i1	0.612	0.541	0.258	0.000	0.244	0.941	0.000	0.000	2.724	0.000	0.279
TR13886|c0_g1_i1	2.575	0.000	0.000	0.400	0.000	0.434	0.000	0.000	1.367	1.676	1.004
TR135618|c0_g3_i1	0.000	2.205	0.000	0.000	3.806	1.065	2.037	4.289	0.000	0.000	0.000
TR37751|c1_g1_i1	0.000	4.494	0.000	0.881	0.000	0.000	0.000	0.000	0.000	0.000	0.000
TR37639|c2_g1_i1	0.233	0.270	0.793	0.000	0.000	0.238	0.000	0.000	1.013	0.632	0.000
TR109661|c2_g1_i2	4.567	3.017	4.493	2.987	5.985	2.275	1.573	0.386	2.390	0.812	0.881
TR19010|c0_g1_i1	0.398	0.000	0.000	3.787	0.000	0.000	0.000	0.000	0.210	0.000	0.000
TR82115|c0_g1_i1	0.000	0.000	0.000	0.000	8.056	6.411	0.000	0.000	2.782	0.000	3.111
TR128062|c1_g3_i1	0.942	0.000	0.000	0.841	0.967	0.538	0.000	0.000	0.478	0.000	0.546
TR132679|c1_g1_i13	4.314	15.426	6.635	9.150	3.662	24.671	21.040	40.816	35.196	32.093	8.697
TR83363|c0_g1_i1	1.477	1.716	0.238	2.008	0.877	0.207	0.433	0.463	0.220	0.000	0.000
TR41982|c0_g1_i1	0.000	0.000	0.000	0.539	0.000	0.000	0.623	1.301	0.000	0.000	0.000
TR38882|c0_g1_i1	0.000	0.000	0.000	0.000	0.000	0.000	0.000	1.544	0.000	0.000	0.000
TR9031|c0_g1_i1	0.000	0.000	0.000	0.000	0.000	2.089	0.000	0.000	0.000	0.000	0.000
TR42365|c0_g1_i1	0.787	0.000	0.000	0.000	0.000	0.000	0.000	0.000	0.000	0.000	0.000
TR41938|c0_g1_i1	0.000	0.229	0.664	0.188	0.000	0.196	0.412	0.430	0.000	0.263	0.000
TR124309|c0_g1_i1	1.419	0.000	0.000	0.000	0.000	0.000	0.000	0.000	0.000	0.000	0.000
TR96785|c0_g1_i1	0.000	0.125	0.000	0.000	0.000	0.000	0.549	0.232	1.271	0.148	0.000
TR16220|c0_g1_i1	2.011	0.000	0.000	0.000	0.000	0.000	1.056	0.000	3.212	0.000	0.000
TR95901|c0_g1_i1	1.244	0.000	0.000	0.000	0.000	0.000	1.298	1.367	0.000	0.000	0.000
TR78285|c0_g1_i12	0.000	0.000	0.000	0.000	0.000	0.000	0.000	0.000	0.000	0.000	0.078
TR86731|c3_g2_i26	0.000	0.000	0.426	0.000	0.000	2.523	0.000	1.455	1.071	0.000	0.000
TR67484|c0_g1_i3	0.136	0.000	0.466	0.000	0.398	0.000	0.137	0.673	0.000	0.369	0.000
TR51638|c0_g1_i1	0.428	0.374	0.942	1.290	0.778	0.207	0.179	0.088	0.965	2.298	0.479
TR171861|c0_g2_i1	0.000	0.697	0.000	0.424	0.470	0.000	0.000	0.000	0.488	0.000	0.000
TR64496|c4_g1_i3	0.000	0.094	0.198	1.069	0.000	0.000	0.739	3.010	0.220	0.211	0.825
TR162738|c1_g3_i1	2.011	0.146	0.436	0.906	1.564	0.393	0.000	0.000	0.277	0.000	1.416
TR97520|c0_g1_i1	1.088	0.156	1.190	0.114	1.094	1.510	4.117	4.079	8.230	6.271	1.383
TR2879|c0_g1_i1	0.000	1.238	0.000	0.963	0.000	0.000	0.000	0.000	0.000	0.000	0.000
TR26174|c0_g1_i1	0.000	0.000	0.000	0.000	0.741	0.000	0.000	0.000	0.000	0.959	0.000
TR51362|c0_g1_i1	0.359	0.426	0.000	0.000	0.099	0.000	0.095	0.099	0.000	1.591	0.112
TR25820|c0_g1_i11	0.000	0.000	0.000	0.155	0.000	0.000	0.000	0.000	0.000	1.655	1.483
TR153343|c0_g1_i1	0.758	0.531	1.369	0.367	0.561	0.682	0.158	0.331	0.163	0.611	0.178
TR113238|c0_g1_i4	0.000	0.000	0.000	0.000	0.000	0.476	313.920	0.000	0.000	0.000	0.000
TR131235|c0_g1_i2	0.330	0.801	2.579	1.877	4.466	0.341	0.000	0.000	0.000	0.864	0.401
TR60406|c0_g1_i1	0.000	0.000	2.846	0.000	0.000	0.000	0.000	0.000	0.000	0.000	0.000
TR413|c1_g1_i2	1.720	0.749	0.873	0.833	0.425	0.993	1.436	3.749	0.574	0.569	0.591
TR80323|c1_g7_i1	0.000	0.000	0.000	0.000	0.000	1.034	2.175	0.000	0.000	0.000	0.903
TR77186|c1_g7_i1	0.000	0.000	0.000	0.000	3.607	4.219	0.950	1.125	0.000	0.000	0.000
TR98204|c0_g1_i1	0.000	0.000	0.426	0.000	0.000	0.000	0.000	0.419	1.654	1.528	0.000
TR84515|c0_g1_i1	0.000	0.000	0.536	0.188	0.000	0.000	0.000	0.000	0.000	0.000	0.914
TR48405|c0_g1_i5	0.000	0.000	0.000	11.027	0.796	0.000	0.000	0.000	0.000	0.000	0.479
TR163423|c0_g1_i2	0.000	0.000	0.000	0.000	1.212	0.000	0.000	0.000	3.327	0.000	0.000
TR1616|c0_g1_i1	0.000	0.000	0.664	0.000	0.823	0.207	0.000	0.662	0.650	0.263	0.000
TR15686|c0_g2_i1	0.000	0.000	0.417	0.000	0.000	0.124	0.000	0.000	0.268	1.012	0.000
TR111774|c0_g1_i1	0.010	8.467	0.000	0.000	0.470	0.290	0.359	0.000	0.287	0.495	0.000
TR112126|c0_g1_i3	3.099	6.772	4.314	4.334	0.606	7.393	6.134	8.964	7.714	8.179	2.866
TR110684|c0_g1_i1	2.089	0.000	0.000	0.000	0.000	0.000	0.000	0.000	0.000	0.000	0.245
TR151334|c0_g1_i1	0.000	0.000	0.000	0.000	0.000	0.000	0.000	1.290	1.243	0.000	0.000
TR13093|c0_g1_i1	1.078	0.416	1.180	0.335	1.103	0.362	0.000	0.000	0.000	0.000	0.000
TR15864|c0_g1_i1	0.379	0.000	1.646	2.449	0.380	0.755	1.172	0.816	1.195	0.000	0.000
TR69838|c4_g1_i1	0.000	0.000	0.000	1.192	0.000	0.000	0.000	0.000	0.000	0.000	0.000
TR133876|c0_g1_i1	0.000	0.000	0.000	0.000	0.000	0.527	1.077	0.573	0.000	0.000	0.312
TR100740|c0_g1_i1	0.000	0.947	0.000	0.000	0.000	0.848	3.473	0.000	1.768	0.000	0.959
TR127024|c0_g6_i1	0.000	0.000	3.729	0.759	0.000	0.879	0.000	0.000	0.000	0.000	2.119
TR94903|c0_g1_i1	0.874	0.000	0.000	0.000	0.000	0.000	0.908	0.000	0.000	0.000	2.007
TR168807|c3_g2_i1	1.972	0.770	0.000	0.000	2.215	0.000	0.750	1.852	0.000	0.179	0.000
TR109717|c0_g2_i1	0.000	0.791	0.000	0.000	0.895	0.000	0.000	0.000	0.000	0.000	0.000
TR77471|c0_g1_i10	0.000	0.000	0.000	0.000	4.394	0.000	5.764	0.000	0.000	0.000	0.145
TR128420|c1_g1_i1	0.000	0.000	0.000	1.273	0.235	0.000	0.918	0.000	0.239	0.000	0.535
TR73952|c0_g1_i1	0.972	0.000	0.000	3.444	0.000	0.000	0.000	0.000	2.074	0.000	0.000
TR64141|c0_g1_i1	0.000	0.635	1.805	0.000	0.000	0.548	0.285	0.000	0.583	0.358	0.323
TR129247|c0_g2_i1	0.525	0.000	0.149	0.000	0.000	0.258	0.000	0.000	0.000	0.000	0.000
TR51937|c0_g1_i3	0.408	0.000	0.000	0.000	0.000	0.000	1.415	0.430	1.348	0.474	0.000
TR143206|c7_g3_i1	4.537	13.408	16.344	10.162	8.625	31.702	35.915	78.577	33.695	32.936	25.088
TR70546|c0_g1_i1	0.000	0.239	0.000	0.596	1.528	0.000	0.000	0.452	0.000	0.000	0.000
TR32896|c0_g1_i1	0.000	0.926	0.863	0.000	0.000	0.000	0.000	0.000	0.000	0.000	0.937
TR152607|c0_g2_i1	0.000	0.000	0.000	0.000	0.000	0.455	0.000	0.000	0.000	0.000	0.000
TR30534|c3_g2_i1	0.000	0.000	0.000	1.322	2.098	0.000	0.000	0.000	0.000	0.000	0.000
TR106841|c0_g5_i2	0.000	0.426	0.407	0.694	0.759	0.755	0.000	0.000	0.000	0.000	0.435
TR122160|c1_g1_i1	0.000	0.000	3.164	0.000	1.474	0.000	0.000	0.000	0.000	1.908	0.000
TR169000|c3_g2_i3	0.000	0.759	0.000	0.000	0.000	2.306	2.903	0.915	0.889	0.000	0.624
TR152639|c0_g3_i8	0.000	0.000	3.303	0.000	1.230	7.538	1.140	0.419	3.537	2.835	0.000
TR137951|c0_g1_i2	0.000	0.000	0.000	0.000	0.000	0.000	0.000	0.000	0.000	0.000	0.000
TR137644|c2_g1_i6	2.886	1.592	0.873	2.734	0.000	0.372	0.021	2.646	1.921	3.710	0.000
TR78023|c0_g1_i1	0.000	0.437	0.000	2.449	0.380	0.000	0.000	0.000	0.000	0.000	0.000
TR115182|c0_g1_i1	0.000	1.415	0.000	1.126	0.624	0.000	0.000	0.000	0.000	0.801	0.000
TR47598|c0_g1_i1	0.000	0.000	0.000	0.000	0.000	0.000	0.507	0.000	0.000	0.632	0.000
TR165477|c0_g1_i1	19.597	22.136	33.939	16.226	9.439	44.337	51.148	51.168	17.512	57.630	25.534
TR119578|c1_g1_i5	0.000	0.000	0.000	0.155	0.172	0.972	0.169	1.047	0.000	0.000	0.190
TR101049|c1_g1_i1	0.000	2.861	0.000	0.000	2.450	0.000	0.000	0.000	0.000	0.000	0.000
TR6520|c0_g11_i1	287.068	59.969	0.000	8.701	3.345	7.838	0.000	109.404	0.000	0.000	50.076
TR101289|c0_g1_i1	0.622	0.707	0.000	0.000	0.000	0.000	0.000	0.000	0.000	0.000	0.000
TR110968|c1_g1_i1	0.486	0.551	0.000	0.000	0.488	0.972	0.000	0.000	0.000	0.000	0.000
TR168113|c0_g1_i1	0.078	0.187	0.278	0.710	0.344	0.165	0.000	0.000	0.688	1.096	0.100
TR125466|c0_g1_i1	2.925	0.562	0.526	1.347	0.488	0.000	2.534	1.069	2.590	0.632	0.000
TR29081|c0_g2_i1	4.809	7.542	6.813	8.448	7.486	7.196	6.324	8.942	10.285	14.386	5.720
TR63749|c0_g6_i1	0.000	0.000	1.240	0.000	2.315	0.000	0.000	0.000	0.000	0.000	0.000
TR101669|c0_g1_i1	0.000	0.000	0.000	0.922	0.000	0.000	2.196	0.000	0.000	0.000	0.000
TR2926|c0_g2_i1	0.000	0.000	0.000	0.000	0.000	0.000	0.000	0.000	0.000	0.000	0.357
TR138570|c0_g1_i1	0.107	0.000	0.575	0.098	0.000	0.000	0.106	0.000	0.325	0.696	0.123
TR29865|c0_g1_i2	0.000	0.000	0.000	1.371	0.000	0.000	0.517	0.000	0.000	0.000	0.580
TR156439|c0_g1_i1	0.000	0.000	0.000	0.229	0.253	0.000	0.000	0.000	0.000	0.000	0.870
TR77087|c1_g4_i1	0.000	0.000	0.000	0.000	0.000	0.000	0.000	0.000	0.000	0.000	0.000
TR107936|c0_g1_i1	0.000	0.000	0.000	0.000	0.000	0.000	0.950	0.000	0.000	0.000	0.000
TR92047|c0_g1_i1	0.641	0.000	0.684	0.000	0.000	0.000	1.330	0.000	0.000	0.000	0.000
TR146980|c2_g1_i4	0.000	0.000	0.000	0.000	0.000	0.000	0.000	0.000	0.000	0.000	0.000
TR125496|c0_g1_i1	1.166	0.000	0.000	0.000	1.130	1.199	0.000	0.000	0.000	0.000	0.000
TR9910|c1_g1_i3	0.000	0.000	0.000	0.000	0.000	0.000	0.401	0.000	0.000	0.000	0.959
TR62562|c0_g1_i1	0.000	0.000	0.000	0.775	0.859	0.000	0.000	0.000	0.000	1.107	0.000
TR3928|c0_g1_i1	0.000	0.000	0.000	0.000	1.112	0.000	0.581	0.000	0.000	0.000	0.000
TR14933|c0_g3_i9	0.000	0.000	0.000	0.000	0.000	1.013	0.000	0.000	0.000	0.000	0.000
TR99666|c1_g1_i1	0.000	0.000	0.000	0.000	0.000	0.000	0.000	0.000	2.887	5.080	0.000
TR49837|c0_g1_i1	1.020	0.583	0.000	1.404	2.061	0.000	0.000	0.562	0.000	0.000	0.000
TR14904|c0_g1_i1	0.000	0.000	0.000	0.000	0.443	0.000	0.000	0.000	0.000	1.423	0.000
TR41566|c0_g1_i1	0.000	0.624	0.595	0.000	0.000	0.000	0.000	0.000	0.000	0.000	0.000
TR38596|c0_g1_i1	0.253	0.000	0.565	0.000	0.000	0.000	0.000	0.000	0.000	0.000	0.000
TR103058|c0_g1_i1	0.000	0.000	0.000	0.000	0.000	0.000	1.911	0.000	0.000	0.000	0.000
TR22675|c3_g1_i1	0.000	0.000	0.000	0.906	2.007	0.000	0.000	0.000	1.090	0.000	0.000
TR54518|c0_g1_i1	0.000	0.000	0.000	0.000	0.000	0.000	0.000	0.000	0.000	1.760	0.000
TR99364|c0_g1_i1	1.214	0.322	0.347	0.694	0.985	0.455	3.589	2.315	0.621	0.980	0.357
TR166496|c1_g1_i1	0.000	1.976	0.000	0.000	1.718	0.000	0.000	0.000	0.000	0.000	0.000
TR83796|c1_g1_i1	0.612	0.000	0.000	0.580	0.000	0.620	0.000	0.000	0.325	0.000	1.093
TR21770|c2_g1_i1	3.702	13.440	5.147	18.234	9.900	6.555	80.412	17.938	4.560	18.286	36.774
TR12356|c2_g1_i1	3.430	5.368	1.478	0.000	3.128	2.047	2.069	1.632	0.000	1.908	7.493
TR65501|c0_g1_i4	0.379	0.000	0.476	0.000	0.443	0.703	0.000	0.000	0.927	0.232	0.000
TR169145|c0_g2_i1	0.379	1.425	3.065	0.416	0.000	0.000	0.000	1.191	0.287	0.000	0.000
TR15872|c0_g1_i1	1.069	0.000	0.000	0.000	3.101	0.000	0.000	0.000	0.000	0.000	0.000
TR68952|c1_g1_i1	1.108	0.499	2.122	2.236	1.627	0.765	0.781	0.364	0.449	0.464	0.413
TR17660|c0_g2_i1	0.000	1.581	0.000	0.000	0.000	0.000	0.000	0.000	0.000	0.000	0.000
TR102694|c1_g2_i1	20.540	17.236	44.372	4.399	37.811	31.691	11.760	20.364	28.457	17.221	23.538
TR148236|c0_g1_i1	0.000	0.000	0.000	0.000	0.000	0.000	0.000	0.000	0.000	0.000	0.000
TR77166|c1_g1_i4	0.447	0.000	0.000	0.000	0.208	0.000	0.359	0.474	0.000	0.000	0.000
TR147028|c0_g1_i1	0.000	0.000	0.000	0.000	0.000	0.000	0.707	1.499	0.000	5.080	0.000
TR126622|c0_g1_i1	0.389	0.447	0.000	0.000	2.396	0.000	0.000	0.430	0.000	0.000	0.000
TR89109|c0_g1_i2	10.678	0.000	1.865	8.962	0.787	18.208	14.970	0.000	0.000	0.706	5.196
TR84631|c1_g1_i2	5.305	5.024	5.683	3.387	5.551	2.533	5.606	3.131	4.703	5.249	5.531
TR14410|c2_g1_i2	0.000	0.000	0.000	0.000	0.000	0.000	0.000	0.000	0.000	0.000	0.000
TR9689|c0_g1_i1	0.466	0.000	0.000	0.000	0.000	0.000	0.000	0.000	0.000	1.813	1.093
TR160105|c2_g1_i1	0.000	0.926	0.684	1.355	0.000	0.000	0.000	0.684	0.000	0.000	0.000
TR124817|c1_g1_i1	1.603	0.718	0.694	0.375	1.004	0.713	0.792	0.121	0.468	0.453	0.602
TR80855|c0_g1_i1	0.000	0.000	0.000	1.224	0.000	0.000	0.000	0.000	0.000	0.000	0.000
TR311|c0_g1_i7	0.000	0.000	0.000	0.000	0.000	0.258	0.000	0.000	0.000	0.000	0.925
TR124612|c1_g1_i1	2.206	0.687	1.160	0.849	1.546	7.207	0.602	2.712	1.099	0.400	2.475
TR129914|c0_g1_i1	1.069	0.000	0.000	1.869	0.000	0.000	0.000	0.000	0.000	0.000	0.000
TR63818|c0_g1_i1	1.020	1.394	0.873	0.498	1.627	1.024	0.528	1.103	3.174	2.424	1.539
TR88892|c3_g2_i1	0.000	0.000	8.599	0.000	0.000	1.861	0.000	0.000	0.000	0.000	1.795
TR150515|c1_g3_i1	0.000	0.000	0.000	0.000	0.000	0.496	0.507	7.475	0.000	0.000	19.948
TR49367|c0_g1_i1	0.000	0.000	0.000	0.588	0.000	0.000	0.000	0.000	0.000	0.000	0.000
TR32476|c0_g1_i3	21.482	11.442	20.460	15.736	32.404	7.724	6.873	3.208	13.688	7.557	11.273
TR55476|c0_g1_i1	0.000	0.000	0.972	0.000	0.904	0.000	0.000	1.014	0.985	0.000	0.000
TR27029|c0_g1_i1	0.000	1.633	0.000	0.000	0.000	0.000	0.000	0.000	0.000	0.000	0.000
TR86731|c2_g1_i1	0.000	0.000	0.000	0.367	3.020	1.944	0.000	0.000	1.854	0.000	0.000
TR170018|c0_g1_i1	0.000	0.000	0.000	2.081	2.315	0.000	0.000	0.000	0.000	0.000	0.000
TR143500|c1_g1_i1	1.078	0.000	0.000	0.000	0.000	0.000	0.000	0.000	0.000	5.417	2.442
TR143437|c0_g1_i1	0.515	0.000	0.000	0.000	0.000	1.034	0.000	0.562	0.000	0.664	0.000
TR118189|c0_g1_i1	0.000	0.000	1.002	1.690	0.000	0.000	0.000	2.106	0.000	1.212	0.000
TR66647|c0_g1_i1	0.000	0.114	0.575	0.596	0.108	0.103	0.106	0.000	0.440	0.411	0.859
TR14011|c0_g1_i1	0.000	0.000	0.000	0.000	0.000	0.000	0.000	0.000	0.000	1.138	0.000
TR131425|c0_g2_i3	0.000	0.000	0.000	0.000	0.000	0.000	0.000	0.000	0.000	0.000	0.000
TR67022|c0_g1_i1	0.564	0.322	1.865	1.322	0.289	0.000	0.285	0.309	0.000	0.748	0.669
TR24974|c7_g1_i6	1.710	0.395	0.000	1.143	1.193	0.569	0.000	0.529	0.000	0.000	0.000
TR89574|c0_g1_i1	0.000	0.000	0.000	0.000	0.000	0.000	1.203	0.000	0.000	1.444	0.000
TR36631|c1_g1_i2	0.000	0.333	0.000	1.216	0.000	0.000	0.000	0.000	0.000	0.000	0.000
TR95391|c1_g9_i4	0.000	0.000	0.377	0.000	0.868	1.189	3.262	0.000	0.000	0.000	0.000
TR91690|c0_g1_i1	0.000	0.000	1.498	0.000	0.000	0.000	0.000	0.000	0.000	0.000	3.278
TR7341|c4_g1_i33	0.107	0.562	0.188	0.000	0.009	0.134	0.000	0.000	0.000	0.000	0.000
TR159527|c4_g4_i3	0.000	5.357	0.000	0.000	0.000	0.838	0.000	0.000	0.000	0.000	0.000
TR21944|c0_g1_i1	0.000	0.000	0.000	0.000	0.000	0.000	0.000	0.000	0.000	0.000	0.000
TR82045|c0_g1_i1	0.301	0.000	0.000	0.000	0.000	0.300	0.940	0.000	0.000	0.000	0.000
TR168642|c1_g1_i1	0.000	0.000	0.000	0.302	0.000	0.000	1.003	0.000	0.344	0.000	0.000
TR6314|c0_g1_i1	0.000	0.000	0.179	0.449	0.163	0.155	0.000	0.000	0.832	1.254	0.190
TR72935|c1_g1_i1	0.000	0.000	0.000	0.000	0.000	1.975	1.013	0.000	1.023	0.000	0.000
TR81036|c4_g1_i5	0.000	0.000	0.000	0.326	0.000	0.186	0.602	0.000	0.468	0.000	0.000
TR101878|c0_g1_i14	0.000	0.000	0.000	1.641	0.000	1.055	3.822	1.191	0.325	0.000	2.799
TR15223|c0_g1_i1	0.000	4.452	0.000	0.000	0.000	0.000	0.000	0.000	0.000	0.000	0.000
TR71130|c0_g1_i1	0.000	0.364	0.704	0.000	0.163	0.155	0.486	0.000	0.163	0.000	0.190
TR160249|c0_g1_i1	0.000	0.000	1.775	2.995	0.000	0.000	0.000	0.000	0.000	0.000	0.000
TR24339|c0_g1_i1	1.895	0.000	0.000	2.506	0.000	0.000	0.000	0.000	0.000	0.000	0.000
TR90445|c5_g1_i5	0.000	0.000	0.000	1.763	0.000	0.951	0.000	0.000	0.000	0.000	0.000
TR60033|c0_g1_i1	0.573	0.218	0.635	0.547	0.000	0.569	0.391	0.617	0.201	0.000	0.457
TR53476|c1_g1_i1	0.000	2.299	0.000	0.000	1.013	0.000	0.000	0.000	0.000	2.603	0.000
TR150292|c1_g3_i1	10.765	17.008	20.252	2.334	14.792	17.019	16.722	5.932	14.788	1.750	10.102
TR4517|c2_g1_i1	0.379	0.270	0.089	0.000	0.561	0.527	0.232	0.650	0.239	0.000	0.736
TR84030|c3_g1_i11	1.108	0.603	0.218	0.302	0.633	0.000	0.655	0.077	0.612	1.233	0.000
TR79499|c1_g4_i4	10.736	85.693	55.162	16.993	45.197	33.532	48.593	29.471	63.242	35.697	10.258
TR125535|c2_g1_i1	0.000	2.538	1.954	1.224	0.000	1.106	2.418	4.079	0.000	0.759	3.535
TR168009|c3_g1_i9	4.061	7.646	6.913	30.869	0.904	2.606	4.075	13.881	2.151	1.834	7.727
TR116012|c0_g2_i1	0.000	1.071	0.417	0.881	0.190	0.372	0.000	0.000	0.392	1.486	0.000
TR105824|c0_g1_i1	0.000	2.497	0.000	0.580	0.000	0.000	0.000	0.000	0.325	0.812	0.000
TR53741|c1_g5_i7	0.000	0.000	0.000	0.261	0.127	0.000	1.151	0.397	0.201	0.000	0.000
TR76539|c1_g1_i19	1.127	0.000	0.000	0.767	0.000	0.000	0.053	0.000	1.338	0.074	0.000
TR126754|c0_g1_i1	0.000	0.000	0.000	0.000	2.776	0.000	0.000	0.000	0.000	0.000	0.000
TR8730|c1_g1_i1	0.000	0.000	2.489	0.000	0.000	0.000	0.000	0.000	0.000	0.000	2.710
TR31112|c0_g1_i1	0.087	1.248	0.000	0.000	0.000	0.000	0.496	0.000	0.000	0.000	0.669
TR7574|c2_g3_i6	0.000	0.687	0.714	0.000	0.000	0.000	0.686	0.000	0.000	1.244	0.000
TR8084|c0_g1_i1	0.000	0.000	0.000	0.482	0.533	0.538	0.000	0.000	0.564	0.000	0.000
TR92396|c0_g1_i1	1.555	0.000	1.121	0.947	1.564	0.000	0.000	0.000	0.000	2.013	0.000
TR102220|c1_g1_i1	163.141	158.082	1.121	143.390	130.004	270.683	70.668	246.261	123.168	80.395	145.756
TR40414|c2_g1_i1	4.100	3.901	2.727	2.416	0.000	3.474	0.000	2.073	1.281	0.949	2.576
TR120862|c0_g1_i2	0.000	0.000	0.000	1.779	0.000	0.000	0.000	0.000	0.000	3.520	0.000
TR6395|c1_g2_i8	0.000	0.000	0.000	0.000	0.524	0.165	0.169	0.000	0.000	0.263	0.000
TR80570|c1_g1_i10	0.622	0.000	0.000	0.000	0.000	2.523	21.906	0.000	0.000	0.000	14.941
TR33223|c0_g1_i1	0.923	0.718	0.000	0.000	0.633	0.000	0.000	0.000	0.000	0.000	0.000
TR163746|c0_g1_i1	0.000	0.000	0.000	0.000	0.850	0.000	0.908	0.000	0.000	2.192	0.000
TR118387|c0_g1_i1	0.845	2.861	0.893	0.000	0.000	0.000	0.000	0.000	0.000	0.000	0.000
TR108095|c0_g1_i1	1.487	0.000	0.000	2.538	0.000	0.000	0.000	0.000	0.000	0.000	1.661
TR34660|c0_g1_i1	0.000	0.000	0.774	0.653	0.000	0.000	0.000	0.000	0.000	2.782	0.000
TR30399|c2_g2_i1	0.214	0.250	0.238	0.620	0.904	0.000	0.665	1.180	0.000	0.285	0.000
TR160782|c0_g1_i1	0.000	0.000	0.000	0.482	0.524	0.000	0.000	0.000	0.000	0.000	0.000
TR8564|c0_g1_i1	0.000	3.402	0.000	0.000	0.000	0.000	0.000	0.000	0.000	3.773	0.000
TR2061|c0_g2_i1	0.000	0.000	0.000	2.612	0.000	0.000	0.000	0.000	0.000	0.000	0.000
TR47406|c4_g4_i1	0.000	0.364	0.347	0.000	0.325	0.000	0.000	2.051	1.663	0.000	0.000
TR64220|c0_g5_i1	0.000	0.000	0.000	0.000	0.000	0.000	0.000	0.000	0.000	0.000	0.000
TR49616|c0_g1_i1	0.000	0.000	2.747	0.000	0.000	0.000	0.433	0.000	0.000	0.000	0.000
TR63594|c2_g1_i8	0.000	0.541	0.000	0.139	0.344	0.548	0.253	0.000	0.296	0.000	0.000
TR42026|c0_g1_i1	1.312	0.000	0.000	0.000	0.000	0.000	0.000	1.444	0.698	0.000	0.000
TR110299|c0_g2_i2	3.303	1.238	5.742	0.000	1.067	0.000	0.000	0.000	0.000	0.000	1.249
TR15060|c0_g1_i1	0.564	0.000	0.000	1.028	0.561	1.148	0.581	1.852	0.602	0.000	0.000
TR66059|c1_g1_i1	0.000	0.000	0.407	0.686	0.000	0.372	0.000	0.000	0.392	0.000	0.000
TR130898|c0_g1_i1	0.952	0.000	0.000	0.073	0.000	0.000	0.084	0.000	0.000	0.105	0.000
TR28238|c2_g2_i3	0.000	0.000	2.112	0.000	0.000	0.000	1.562	8.886	4.961	0.000	7.850
TR71573|c0_g2_i1	12.582	10.808	5.485	5.232	3.653	16.295	4.297	6.692	18.841	6.007	5.174
TR152288|c2_g2_i1	0.486	1.841	1.617	4.432	0.362	4.384	0.042	5.072	0.832	3.615	3.624
TR59553|c0_g1_i1	0.000	0.000	0.377	0.000	4.258	0.000	0.359	0.000	0.000	0.000	0.413
TR12357|c0_g3_i1	0.000	0.000	0.000	0.000	0.000	0.000	0.000	0.000	0.000	0.000	0.000
TR89842|c0_g3_i1	0.457	0.000	0.000	0.841	0.000	4.053	0.000	0.000	0.000	0.601	1.093
TR17866|c2_g1_i3	1.088	0.978	0.000	0.000	0.371	0.217	0.000	0.000	1.606	1.602	0.000
TR24703|c0_g1_i1	0.000	0.926	0.000	0.000	0.805	1.675	0.855	0.000	0.000	0.000	0.000
TR10891|c0_g1_i1	0.000	0.000	0.327	0.286	0.624	0.000	0.000	0.000	0.315	0.000	0.357
TR78580|c0_g1_i1	0.000	0.000	0.734	0.939	0.000	0.341	0.000	0.364	0.707	1.760	0.401
TR74415|c1_g1_i1	0.000	0.000	0.000	0.000	0.000	0.093	0.000	0.000	0.000	8.158	0.000
TR3110|c0_g1_i1	0.000	0.000	0.000	2.432	0.000	0.000	0.000	1.003	0.000	2.319	0.000
TR109198|c4_g1_i1	0.000	1.685	0.000	0.669	0.000	0.755	2.323	0.816	0.784	0.000	0.000
TR96575|c1_g4_i6	551.839	616.654	469.476	505.634	241.366	480.414	789.857	817.790	363.424	544.151	959.804
TR153656|c0_g1_i2	0.000	0.000	0.000	0.000	0.000	0.000	0.000	0.000	0.000	0.000	0.000
TR92284|c0_g1_i2	0.136	0.281	0.169	0.000	0.570	3.846	0.000	0.000	2.304	0.653	0.000
TR153300|c0_g1_i1	0.000	0.000	0.000	0.000	1.356	0.000	1.478	0.000	0.000	3.520	0.000
TR12803|c0_g1_i1	0.000	0.468	0.446	0.580	0.416	0.000	0.000	0.221	0.430	0.812	0.245
TR132382|c1_g3_i2	0.000	0.000	0.000	0.000	0.000	0.000	2.829	0.000	0.000	0.000	0.000
TR120941|c0_g1_i1	0.690	0.000	0.000	0.326	0.000	0.000	0.000	0.375	0.373	0.453	0.000
TR100829|c0_g1_i1	0.000	0.000	2.688	0.000	1.673	0.000	0.000	0.000	0.000	0.000	0.000
TR35303|c0_g1_i1	0.262	0.000	0.298	0.253	0.542	0.269	0.000	0.573	0.000	0.000	0.000
TR133669|c0_g1_i1	0.000	0.146	0.575	1.118	0.136	0.258	0.137	0.000	0.411	0.864	0.769
TR91448|c2_g2_i1	1.273	3.391	0.863	1.665	1.347	0.631	0.000	0.000	0.535	0.506	0.156
TR119723|c2_g4_i1	0.000	0.000	0.000	0.000	0.000	0.000	0.000	0.000	0.000	0.622	0.000
TR54640|c4_g1_i3	0.000	0.000	0.000	0.359	0.000	0.507	3.980	4.807	0.382	1.328	0.602
TR120694|c0_g2_i1	0.000	0.000	0.000	0.000	0.000	0.000	0.000	0.000	0.000	0.000	0.000
TR118089|c1_g5_i7	6.072	2.112	3.283	2.955	1.474	1.706	1.225	4.939	5.363	4.532	1.606
TR131754|c1_g1_i2	0.000	0.218	0.000	0.000	0.696	0.000	0.000	0.000	0.000	0.000	0.000
TR66092|c0_g1_i1	0.000	1.300	0.000	0.000	0.000	0.000	0.000	0.000	0.602	0.000	1.996
TR121130|c0_g3_i1	1.584	10.236	5.584	6.497	4.222	10.309	17.831	24.035	12.933	7.357	1.795
TR143733|c0_g1_i1	0.000	0.198	0.000	0.000	0.000	0.000	0.686	0.717	0.000	0.000	0.000
TR30799|c2_g1_i1	0.000	0.000	0.000	0.000	0.000	0.000	0.000	0.000	0.000	0.000	0.000
TR118281|c0_g1_i1	0.000	0.000	0.000	0.000	0.000	0.000	0.000	0.000	0.000	0.000	0.000
TR121777|c0_g1_i19	0.126	0.000	0.069	0.049	0.000	0.258	0.127	0.342	0.000	0.400	0.000
TR21420|c3_g1_i1	0.000	0.000	2.916	0.000	0.000	0.000	0.000	0.000	0.000	0.000	0.000
TR16178|c3_g1_i1	0.408	0.156	0.149	0.522	1.429	0.269	0.834	0.143	0.143	2.013	0.000
TR11950|c0_g1_i1	1.545	0.000	1.587	0.000	1.474	0.000	0.000	0.000	0.000	3.826	0.000
TR171282|c0_g1_i1	1.010	0.000	1.051	0.000	0.000	0.000	0.000	0.000	0.000	0.000	0.000
TR87322|c0_g1_i1	0.000	0.000	0.208	0.180	0.579	0.000	0.781	0.000	0.000	0.000	0.446
TR22962|c2_g1_i1	1.555	2.039	0.655	1.306	1.419	0.972	0.201	0.849	1.032	1.307	0.937
TR162131|c0_g1_i3	0.000	0.000	1.914	0.000	0.000	0.000	0.000	0.000	0.516	0.000	0.000
TR117018|c2_g3_i7	0.000	0.000	0.000	0.000	0.000	2.419	0.000	0.000	0.574	0.000	0.000
TR137159|c1_g1_i10	0.000	0.000	0.149	0.000	0.000	0.000	0.000	0.000	0.000	0.105	0.000
TR59900|c0_g1_i1	0.000	1.030	0.000	0.000	0.886	0.000	0.000	0.000	0.000	1.149	0.000
TR23569|c0_g2_i1	0.000	0.000	0.426	0.000	0.000	0.000	0.000	0.000	0.000	0.000	0.000
TR91433|c0_g7_i1	0.000	0.000	0.000	0.000	0.552	0.000	0.000	0.000	0.000	0.000	0.000
TR11342|c0_g1_i1	0.000	0.967	0.000	0.000	0.000	0.000	0.000	0.000	0.000	0.000	0.000
TR71959|c0_g1_i1	0.000	0.000	0.000	0.000	0.000	0.000	0.000	1.709	0.000	0.000	1.784
TR80342|c10_g1_i8	0.000	1.654	0.000	0.000	0.000	0.000	0.000	0.000	0.000	0.000	0.000
TR74549|c0_g1_i1	1.263	2.153	0.674	1.706	0.000	0.000	0.000	0.000	0.000	0.000	0.000
TR170091|c5_g3_i1	0.000	0.479	0.922	0.196	0.859	0.000	0.000	1.345	0.000	1.180	0.000
TR153392|c0_g1_i1	0.000	0.000	0.000	0.000	0.000	1.003	0.000	1.632	1.577	0.000	0.000
TR99542|c0_g1_i1	0.194	0.000	2.063	0.751	0.000	0.000	0.000	0.209	0.000	0.790	0.702
TR127247|c0_g1_i1	0.000	0.000	1.220	0.343	0.000	0.000	0.391	1.224	0.392	0.000	0.881
TR50178|c1_g1_i1	0.330	0.583	0.000	0.000	0.696	0.496	0.000	0.000	0.000	0.000	0.602
TR85319|c2_g1_i1	6.646	10.298	2.916	8.097	4.213	4.798	14.970	22.955	5.458	16.347	20.806
TR20316|c0_g1_i1	0.000	0.000	0.000	0.000	1.031	0.000	0.000	0.000	1.128	0.000	0.000
TR44049|c7_g5_i2	0.000	1.227	0.000	0.000	0.000	0.000	5.046	6.759	0.000	0.000	0.000
TR34948|c1_g2_i3	0.000	0.624	0.000	0.000	0.687	0.362	0.000	0.000	0.000	0.000	0.000
TR165069|c0_g1_i1	0.000	0.000	0.000	0.000	4.240	0.000	0.000	0.000	0.000	0.000	0.000
TR45097|c0_g1_i1	0.000	0.000	0.000	0.000	0.000	0.000	0.000	0.000	0.000	0.000	0.000
TR134708|c0_g1_i3	0.359	0.395	0.000	0.539	1.230	0.434	0.000	0.000	0.000	0.148	1.840
TR37934|c0_g1_i2	0.000	0.000	0.000	0.000	0.000	0.000	1.035	0.000	0.000	0.000	0.000
TR131579|c0_g1_i1	0.428	0.250	0.476	0.204	0.000	0.424	0.222	0.463	0.000	0.000	0.000
TR41623|c0_g3_i1	7.141	0.000	3.025	5.305	2.640	0.000	4.012	0.033	0.602	4.732	0.000
[truncated: 344,500 more rows]
