# Supplementary material for: The White-Nose Syndrome Transcriptome: Activation of Anti-fungal Host Responses in Wing Tissue of Hibernating Little Brown Myotis
Source: PLoS Pathog. 2015 Oct 1;11(10):e1005168. doi: 10.1371/journal.ppat.1005168 (PMC4591128; doi:10.1371/journal.ppat.1005168)
Supplement: S3 Dataset — (ZIP) [file ppat.1005168.s014.zip › Trinity-GG.fasta]

>GG1|c0_g1_i1 len=292 path=[270:0-291] [-1, 270, -2]
TCATTGTCCTCTTTCAAACACCTTGACAGCACTATCACCCCCCACAAAATATAGCAGTTC
TCTTGCCTCCGCTTTCTGTTCAGTTGGCAATCTACCGTCAGAATCCCCTGTCGTAATCCG
GCACACCCCACTTACATCCCTAGCCGTCCCTGTATCCAAAAGCCTTAACGACATCACTAG
ATCTTCTTGGTGGGCAAGGCTCAATAGAAGAGCCCCATGATTCGTCTCCAGTGGTGTATC
ATGTCCAGCTGCCAACGGTGTATCGGCAGCAAGTGTCAATATTGTTGAATGG
>GG2|c0_g1_i1 len=257 path=[235:0-256] [-1, 235, -2]
TTTCCAACGTCCTCCAACACCTAATCACACTATAACGAACATGAGGTCTATTTTCGGACT
AATATAGACTCCGGTGGTGATGTAGGTACTTTGACCTGGTATCAAAGGACAGTTCGATAC
GGCTGGCTTAGTGCCTTCATCGACTCGGATCGGAATAATGTATGCAGGACCTTTGTCGCT
GTAAAATGGTGCGGATTTGGGACCGGGAATCCTCACGACCGAAACCCCCTGATAGAGTTA
GCAATACTCTAGAAACT
>GG3|c0_g1_i1 len=395 path=[373:0-394] [-1, 373, -2]
ATGTACGCCAGGTACAAGATCGCACCAACTCCATCAGGTCACGTGCCTTCAACGCCTCCA
GCGCTGCCTCCCACTGCTTCGGATCCACAAACACATCCAACGACTCTCGCGCCCTAAAAT
CACAATCGATGCCATGCTCCTCCACCAACGCCGCTACGGCACGCACTTTCGTCTCCTCGA
GGTTCTCCACCCGCAGCGCCTCCTCGACGCCGATGAGATCCACATTATTCTTGAACCCCA
AGTAGTCCCCCGGGCGACAATGCCCACCGTTGCGTCCGGTGGCGCCGCTGGAGGCCTGCC
GGGCTTCCAGGAGGACGACAGAGGCGGAGGGTTCGGCGAGGAGGAGCTTGTAAGCTATGC
TGGCGCCAGTGATGCCGGAGCCGATGGTTACGTAT
>GG4|c0_g1_i1 len=280 path=[258:0-279] [-1, 258, -2]
GATGCCGTGACACCGAGAGAAGCGCCAGCGAGGATGCCGATGAAAGCGCCCTTCACGACA
GAGGTGGTGAAGTCATCTGGCTCCGAGTTCATCCCGTCCGCATCAGCGTTCGCAGGGACA
TCCACGCCGTTCTTCTCAAGCTGCAGCTCCGCCTGCTCGAGCTCTGGCGACATAACAGGG
CTGTCCGTGCCGGCATTGCGCGCAAAGAGGAGCAGAACCACCAGAGTCGCAGCTAGGATC
GCAAGACCCTGTACCATACTCGTCACATCGAAGCGTGCCC
>GG4|c1_g1_i1 len=424 path=[402:0-423] [-1, 402, -2]
TGAACGGGAGGAGGAACGCATTATGCGGTTCCTTAACAGCCGTCTCGTACAAGAACGGCA
AGGCATTATGACACGCCAGCGCCGGCTGCTCCTCCGTCCCATTAACCGGTACCGCAAAAT
CATAACGCAACGCATCCACAATAACCACAACCGCCTTCTCAAAGATCCTCGGGTGCCAGC
ACCCCGGCCTTGCCGAGTCAGGTGTATACCCTCTCGGCGGTTCCGCGCACGCCGAGTGCT
CCTCCAGCACTAGCCTTGTGAGCAAGAAGCCCTTGGTGAAGAAGTAGATACCCGCAGCGT
TGACCAAGAACAGCCATGCGAAGAAGAGGGTCGTCCAGTTCCATTGACGCCGGAAGTCGG
CGGCGCAGATGGCGTCGCGCTTTTCGGCTGCGGTGGGGAGGCGGGAGGCTTCTTTTTTGA
TGGC
>GG4|c2_g1_i1 len=233 path=[211:0-232] [-1, 211, -2]
TCGTATGCGCGACTCACGTTTTCTTCAAAGTAGTCAGGGAACAGCGCCGTCCACGTATCA
TCGCCCAAGTGCGCAATACGCTTCCCCGCCTCCTTGAGCTGCTTGAGCAAATTATCCTCT
TCAATCGCCGTCCCCGCAAAATTGCTCCCCGCATCGATGAAAGTCGGTAAAGTCCCCGTC
GTCAGGCCCTTAAGGCGCTGTAAGGTCGTAGTCGGCGGGTCCGCGATGAACGG
>GG5|c0_g1_i1 len=364 path=[342:0-363] [-1, 342, -2]
AGACCTCATGTTCGTTATAGTGTGATTAGGTGTTGGAGGACGTTGGAAAGGGGATGCTGG
TCATATCATATGGGTCGTACTGAAATGTGATGTTCGAAAGTAAATGGGCGTCACTGTAGT
TGAAGGAGAAGTTCGAGAGGTAATGGCTGGAGTCGAAATCGAAGGGAAATGCCGAATCGT
CATTGGCAATATTTTTGTTATAGGTTAGATCTGAAGACGGCCAAGGTAGATTGGAGAAGC
CACTCGAATCCATGGCCATAGAGGCAATACCTGCACCTTCTGAGACTCTACTGGGTTCAA
ATTGCTGAGGGTCTAGGGGGCCTGTGTTCGGTCACCTTCTGCTGAGATTTAAAGTCTTGA
CGAG
>GG6|c0_g1_i1 len=395 path=[373:0-394] [-1, 373, -2]
CACCGGAAGATGCTGTGGGGGTCCAGGTCAGTAGGTGAGACAGATGATCTCGGATACGGG
GTTTCGTACGTCTCGTTCTTCAGGGGGATGGCGGTGTCGGGTTGGCCATGGATGCGGAGG
AGGTTGCCGTCGAAGTCCAGGCAGGGTTCCTCGCGGATTCGGCCCTTGTTGAGGCTGGGG
ATTGTTAGAAGGGCTCACTCATATGGCTTCGGATAGGGGTGGACCCACAGCTCGGCGTAT
TTCTCGGCGCCGATATCATCGTCCCAGAAGCCGAGCTCCAGGTACGTCCCCTGCACTTTG
TCATACTCGATGACCACAACTTTCTTCTTGTCCACACCCGAAGCAGCTGGTCCTTCGGAC
ATCTTGGCGAGGCGAGTTTCCAGGAACTGAGAGGA
>GG6|c1_g1_i1 len=308 path=[286:0-307] [-1, 286, -2]
GAGGGGCGACGACGGCTGCTGCTGCTGCCGGCAGTGGAGGTGGGGGGCCGAGACGGACCG
GCAGAGGAAATCCGACGGCGCTTGCGAGCAAGGCCGTCTTGGACATCCTCATCGTCCGAA
TCGGTGATATCCCCATCGCTGCCTGGAGACCCAGACAGCACTCCACCACCAACACTGCAG
CCGCCGGCCGTGGGAGCACGCTCTGCTGGAAGCCCGAAGGCGCCCAGCTGCGTGCTTCGA
CCCACGTTGCCGCCACCCTTCTCGAACGCGTCCGCAGCCTGCTGGAACTCGGCCACGGGA
TGGGCAGC
>GG7|c0_g1_i1 len=360 path=[338:0-359] [-1, 338, -2]
GGGAAGCGCTGGGGCTCGGCCTCAAGTTGTACATCGTTGAATCGATGTTGTTCATCACTG
CCTTCAGGCTTCGCTCCCGCCTGAAATCCGTGGGTCGCAGGATATGAGAGAAGTCATAGT
CAGGGTGACTGGCATTCAGCGTGGCGATCAGATATGCGAAAGTCCGACGACTTGATATCT
GGCTCAGGGGCCCGAATGGACTTGACCTACTCAGATCGAGCGATGCCGGCGCGGATGATT
GTGGGGGAGAGAACGAGGCTGACAGCCGGAGCAAGGATTCGTATTGCGACTCTAGGGAGT
TTTCGATATTGCGATAGAGCTTCTTATCGGAGCCAGCAGCCTTTGTGGTGTACAGATCGC
>GG8|c0_g1_i1 len=225 path=[203:0-224] [-1, 203, -2]
GAAGTTGCTATTTACATTCTCTCTGGCCGTTCTGTAGCATATTGGCAACTTAAATCCCTC
GAGATAGGAATCACAATAAATGGTGAAGTACAGATGTTATAGGGATCTGACAGCAATATT
CCTCCATTTATGTAGCCGGACATCATAATCGATTGTGTGTCTTCGATTGTCAATCTGTAC
ATGGTGCCGATGTGAGAATCTATAGCAAGATTAGAGATGCTGTCA
>GG9|c0_g1_i1 len=819 path=[821:0-557 822:558-818] [-1, 821, 822, -2]
AGTGGCGGCCTTGAGACCTTCAGTCTTCGCCTTGCTCAGCTCCACAAGGATCTCGGTGTG
ATGAAGGAAAGCCTGGCGAGGATCGTCAACATTACGCGCGACGGCCTCAGAAGGCCCAGC
GACTTCCTCCTTGGGAGGTGCAGCGACTCCCTTATCCTTGGCCGGCTTGGCGGCACCCTT
CTTCTTCTTGGGGTAGCCTCGGAATCGGCAGCAAGGCCAGCATCTTCGTCGTCGGCCCAA
CAGTTCAGGAGAGCATCAGCCGCAAGCTGGAGGGCCTCCAACTCGGCGCCAAGCTGGGCA
GTAGCCTACCCAACCATTAGTACAAACAAGCAACGAGGAGGGAGTCCCTTACCAGAATGC
ACGCGTGGTTGCCCCGAAGGCAGTCCGCGCATTTGGCCATGCCAGAAGGGACCCAGCACA
TCTGGCCGGGGAAGTTGTAATACGTGTGCGCACACTTCACGCAGCACGGGCGGGAGCCAG
CGCGAAGGCGTCCTGCAGACTCAGGAACCTCACAGCGGGCAGCAACCTTCCACCCAAGCA
CGGTGCGCTCATCCTTTAGAGCCTCTGGCTCAGGAACGATGGAGCCCTCAGGCTCCTCAG
CAGCGTTCTCGACTTCAGGCGAGCCATACGGACAGACAGTGCGAGAACGTGATGGGGAGG
AGGCGACACCAGAAGGAACAGGCGTGACTGGCGCCTCGGATTCAGGAGAGCCTGCCATCT
GGTCAGCTGCCCTCTTGCATGGAGTAGCCACAGGATTCTTCTTGTGAGGCATTGCGGAAG
CTGAGCAAACCAGAAGATCTACTCCCACGAGTTAGCCAC
>GG9|c0_g2_i1 len=308 path=[823:0-46 824:47-307] [-1, 823, 824, -2]
ACAGCGGGCAGCAACCTTCCACCAAAGCACGGTGCGCTCATCCTTTAGAGCCTCTGGCTC
AGGAACGATGGAGCCCTCAGGCTCCTCAGCAGCGTTCTCGACTTCAGGCGAGCCATACGG
ACAGACAGTGCGAGAACGTGATGGGGAGGAGGCGACACCAGAAGGAACAGGCGTGACTGG
CGCCTCGGATTCAGGAGAGCCTGCCATCTGGTCAGCTGCCCTCTTGCATGGAGTAGCCAC
AGGATTCTTCTTGTGAGGCATTGCGGAAGCTGAGCAAACCAGAAGATCTACTCCCACGAG
TTAGCCAC
>GG10|c0_g1_i1 len=259 path=[237:0-258] [-1, 237, -2]
AATCTCGTGCTAATTAACTGCTTGGCCTTCGCCTTCGCCTTCGCCTTCTTTGCGAACTCT
TCTGCATACGCTCTTTTTAAGACGACTCGTTTCGCCAGCTCGAGCATTGCCTCCTCTTTG
ACCTCGGGGTTGGCCATACCCGTATCCCAGGAGCAAGAGACTTCCAGAAAAATAGCACCA
ATACTTCGACTGGAAGTTTCTCCCTCTTCGCCAGTAACTTGGCGTGGCCGTGGTGATTTG
GGGTCCATGTCTAAGACAG
>GG11|c0_g1_i1 len=237 path=[215:0-236] [-1, 215, -2]
GGATATTTGGGTCGTGGGTCCAGATGATGGCTTTGATAGCCCCCTTGTGGACATCTGGGC
CAATTTCGAAGCCCTTATCCGCTGAGATAATAGTTGGATCTGAAGAGTCGCCGTTTGTTG
GGGCGCCATTTGTAATTGGCGTTACGCTCGAGAGGTCGAAAATGCGCAGCTTCTTCTCCA
TACCGCCCGTCGCAAGAAGTTGGCCATTATTTGGAGGGAATGCGACAGCGCGAACAA
>GG12|c0_g1_i1 len=253 path=[231:0-252] [-1, 231, -2]
TCCTACAGCCTGGATGTACCAAGCCGTTGTCTGTTGTGGGTGGTCAGACTCCACCACACC
AGCAACACCGTACGGACGGGCCAATTCCACGCCAACCACAATTGGGGGTAGGGATGGTAT
TTTGACCCTCTCATACTCCGGCAAGTCATCATGGAGGTCAGCCCTGATCTCAACCAGAGC
CATGTCTTGAGGCTTGATTTCACCAATAAACAGTCATTGTGAGTCACGTACGGAGCTGTG
CGAGAGTGGAAAG
>GG13|c0_g1_i1 len=269 path=[229:0-249 230:250-250 231:251-251 232:252-252 233:253-253 234:254-254 235:255-255 236:256-256 237:257-257 238:258-258 239:259-259 240:260-260 241:261-261 242:262-262 243:263-263 244:264-264 245:265-265 246:266-266 247:267-267 248:268-268] [-1, 229, 230, 231, 232, 233, 234, 235, 236, 237, 238, 239, 240, 241, 242, 243, 244, 245, 246, 247, 248, -2]
GCTCGGTGTTTTGATGTCGCTAGGGTAGTGAAGGCGGCGATGTCGGCGTGGTTGCTTGGG
AAGCGGCCGTCGTAGATTTGTTGGAATTCCCAGAGGGCGCGGAAGCACGATAGGATTGGG
GTGACGGCCTTTAGACGGCGGCGGCTTTTTGCATAATCTTGGGGTAGAGGCGCGGTGTCG
CTGGCTAGGAACCAGGTTGAATAGACTTCGCGCTTGGTGACCATCTCAAAAAAAAAAAAA
AAAAAAAAAAAAAAAAAAAAAAAAAAAAA
>GG13|c1_g1_i1 len=279 path=[257:0-278] [-1, 257, -2]
GCGCCGCCGCGGAAAGAGGGAGCAGCGCTACACCCAGATCGCCGTCGGGGTGGAGGGCGT
AAGCCGGCGCCTCCATGAGATTCCCGTCGAAGAGCACTAGGTTCTGGATGGGCTGTTGCT
GCTGCCCGAGCACATTGATTACATCCTGCGCTACCTGGCCGCCTAGGATAGCTGTTACGG
GGGCGACCTCCCCGCCTAGGTTCCGCAGGAAACTGCGCAGGACCTCGGCGCGCAGGGTCT
CTGTCGGGAGGCCGAGGGCTCGGTGTTTTGATGTCGCTA
>GG14|c0_g1_i1 len=303 path=[281:0-302] [-1, 281, -2]
CGATGAGGGTGGATAGTTTGTAGCCCAGGAGGTGGTCGACTTCTTCGATGGTTGGGCCGG
CGCTGCGGGGGAAGGCATCGAGCCATGGCTTGAGCATGCCGACTTTTTGGACGCCTTGGC
CTGGGGGAAACGCGTTAGACAGGCGCGAGAGAGGGGGGATAGGATAGGCGTACCTGGGAA
GAAGAGCGCGGTGCGTGGCCGGCGTTTTGTCATTATGGAGCGCTCCTGCCGCTGTGAACT
GGTGTATAGAGGGTGTTGTAGTCCAGACCGGCTACCTTGCCGGCCGGGAATCGCGCTCAA
GGT
>GG15|c0_g1_i1 len=1858 path=[1910:0-604 1921:605-735 1920:736-838 1919:839-1389 1908:1390-1413 1909:1414-1857] [-1, 1910, 1921, 1920, 1919, 1908, 1909, -2]
GGCAGATGTTGCACAGGCTGAGGTTGCCCCCGTCCAGGCAAACTTGACAGTGCGACTGGG
CTGTTATCGGCGCCTTCTTTGGGCGTTTTGGCTCTGCGAGGCGGACGTCCTTGCCAGAGT
AGGTAGGGACGGCTTCCCAATCTTTGCAGTTCATCGACTCCTTGCTGATCGCAAACCCGT
CAACCATGACTGTGGTATTCTTGCCAATGCGGCGATCGGCGCGGTTGAACTCGTCCGCAA
TATCGCGGTAGCTCGATGTCGCTTTGCCATTGCCAGCAGCCCTTGCCAGCTTCTTCCCCT
CAAAGACGTGGGCTTCGACTCTCTCCATCTCGCCCAGCCACTTCGCCTCCTCCTCTTCAT
CAACCTTGGAATCTGGGAGCGTGTCCTTCTTCACATTGATATCCGCAGGCTGATCTTTAC
ACTTCTCAACAGTCGTAGCCCAATCCCAGCTCATCATTTCATTGACATCGATTTCCGGAC
GTGAAATAGCCGACGTTCCTCGTCGAACAAGAGACATCAACTGGCCCGTGCTGAGTTGAG
GCATCTCATCTTCCACATTCTCGGCCACGCGACCTCCAGGTCCCTTTTTGGTCTTGCCAG
CTTTGGTATGGATATCCTGCAAGGACTCCGTGACTTTTGCCGACAAATACAGCTTCTTCT
GGATCCGACCCAACATTTGTTCTTCAACAGTTCCTTGGCTGACAAGTTTATATATCGTTA
CAGGTTTCGTCTGACCAATTCGATGCGCGCGTGCTTCGGCTTGCACTGTGATTTGTGGGT
TCCAATCTTGATCGAGGAATATGACTTCCGTCGCGGACGTCAAGTTAATACCTAGACCAC
CAGCTCTAGTTGAGATCAACATCACACGGCTTTCCGAAGACAGGTCATTGAAGAGGCGGA
TGGCGAGGTTGCGGCGAGCTCTGCTGGTACTGCCATCCAGTCGCGTAACTCGGAATTCGG
ATCCATTTCCACCACGGATTGCCAGAAAGTCTTCGACAAGATCCAACATCCTAGTAAAGC
CAGAAAATATCAAGATCTTCTTCTTTTGCTTGATAACCAATTCCTTAACCAACTTCTCCA
AGACGATAAACTTTCCAGAGGCGAAAATAAGGTGATCCCCCGGTACGCTATCTGCTGGCT
CGGCATTTTGGATTTGATACGGGTGGTTGCAGACCTTGCGGAGCTGCATCAACAGGTTCA
TCAACTTGCGCCATGAAGAGCTATTGTCTTTGCTGTCGGCACCTTCAGCCTCTTCTTTCC
GCAGTGTTTCCTGGAGGATTGCCCGGCTTTCCTTCCATTCGTCGCTGCCCACAAGCATAT
CATCCTCGAGGGTCTTCAACGCAGCATCCTGGTCTGCAGTCAAGATATTCGCTGCTTCCC
CGTCATCTTTCATAGCTGCCTGCTCTTTGCCTTTAGCGTCCTTGAAAATATCGTCAAGAA
GGCCCTGGTCAGCCCGTGTGATAAGTCTAGTATACCAGAATCGCTGCATTGGGCTCAACG
GCACGAACAGAACCACTTCGGTCTTGGGTGGTAGATTCAGATTGACGCCGTTCGAAGCTT
TCATACGGCGAAGCATTATCAACTCCAGTAGACTCCGGGAGGCGTCAAGGACATCGTTCT
TCACTTGCCCTTTGGATAGATTGAACGATTCCGCGAATAGTTCGCTCGTCTTGGCTATGA
AAACCTCCGGGTACAGCCAGTGAAGCAGCGCCCACAACTCCGCGAGGTTGTTCTGGACAG
GCGTACCCGTCAGGATCAATCGATATTCTGCTTGCAAACCCTGTAGGGCTTTAGAAATAA
GACTGAGGTCGTTTCTGTGTAGAAGTTAGTAATTGTATAATTGAATCGATTAACGAGT
>GG15|c0_g1_i2 len=1750 path=[1914:0-604 1915:605-627 1920:628-730 1919:731-1281 1908:1282-1305 1909:1306-1749] [-1, 1914, 1915, 1920, 1919, 1908, 1909, -2]
GGCAGATGTTGCACAGGCTGAGGTTGCCCCCGTCCAGGCAAACTTGACAGTGCGACTGGG
CTGTTATCGGCGCCTTCTTTGGGCGTTTTGGCTCTGCGAGGCGGACGTCCTTGCCAGAGT
AGGTAGGGACGGCTTCCCAATCTTTGCAGTTCATCGACTCCTTGCTGATCGCAAACCCGT
CAACCATGACTGTGGTATTCTTGCCAATGCGGCGATCGGCGCGGTTGAACTCGTCCGCAA
TATCGCGGTAGCTCGATGTCGCTTTGCCATTGCCAGCAGCCCTTGCCAGCTTCTTCCCCT
CAAAGACGTGGGCTTCGACTCTCTCCATCTCGCCCAGCCACTTCGCCTCCTCCTCTTCAT
CAACCTTGGAATCTGGGAGCGTGTCCTTCTTCACATTGATATCCGCAGGCTGATCTTTAC
ACTTCTCAACAGTCGTAGCCCAATCCCAGCTCATCATTTCATTGACATCGATTTCCGGAC
GTGAAATAGCCGACGTTCCTCGTCGAACAAGAGACATCAACTGGCCCGTGCTGAGTTGAG
GCATCTCATCTTCCACATTCTCGGCCACGCGACCTCCAGGTCCCTTTTTGGTCTTGCCAG
CTTTGATCGTTACAGGTTTCGTCTGACCAATTCGATGCGCGCGTGCTTCGGCTTGCACTG
TGATTTGTGGGTTCCAATCTTGATCGAGGAATATGACTTCCGTCGCGGACGTCAAGTTAA
TACCTAGACCACCAGCTCTAGTTGAGATCAACATCACACGGCTTTCCGAAGACAGGTCAT
TGAAGAGGCGGATGGCGAGGTTGCGGCGAGCTCTGCTGGTACTGCCATCCAGTCGCGTAA
CTCGGAATTCGGATCCATTTCCACCACGGATTGCCAGAAAGTCTTCGACAAGATCCAACA
TCCTAGTAAAGCCAGAAAATATCAAGATCTTCTTCTTTTGCTTGATAACCAATTCCTTAA
CCAACTTCTCCAAGACGATAAACTTTCCAGAGGCGAAAATAAGGTGATCCCCCGGTACGC
TATCTGCTGGCTCGGCATTTTGGATTTGATACGGGTGGTTGCAGACCTTGCGGAGCTGCA
TCAACAGGTTCATCAACTTGCGCCATGAAGAGCTATTGTCTTTGCTGTCGGCACCTTCAG
CCTCTTCTTTCCGCAGTGTTTCCTGGAGGATTGCCCGGCTTTCCTTCCATTCGTCGCTGC
CCACAAGCATATCATCCTCGAGGGTCTTCAACGCAGCATCCTGGTCTGCAGTCAAGATAT
TCGCTGCTTCCCCGTCATCTTTCATAGCTGCCTGCTCTTTGCCTTTAGCGTCCTTGAAAA
TATCGTCAAGAAGGCCCTGGTCAGCCCGTGTGATAAGTCTAGTATACCAGAATCGCTGCA
TTGGGCTCAACGGCACGAACAGAACCACTTCGGTCTTGGGTGGTAGATTCAGATTGACGC
CGTTCGAAGCTTTCATACGGCGAAGCATTATCAACTCCAGTAGACTCCGGGAGGCGTCAA
GGACATCGTTCTTCACTTGCCCTTTGGATAGATTGAACGATTCCGCGAATAGTTCGCTCG
TCTTGGCTATGAAAACCTCCGGGTACAGCCAGTGAAGCAGCGCCCACAACTCCGCGAGGT
TGTTCTGGACAGGCGTACCCGTCAGGATCAATCGATATTCTGCTTGCAAACCCTGTAGGG
CTTTAGAAATAAGACTGAGGTCGTTTCTGTGTAGAAGTTAGTAATTGTATAATTGAATCG
ATTAACGAGT
>GG15|c1_g1_i1 len=551 path=[529:0-550] [-1, 529, -2]
GGCCCCGCAGCCCTCACTCGCTTCGCAGTCTCTTGATCGAGCCCACAGCCGCAATAGCAG
CCTTGCGCTTCGATCTCCCCGTCCCCGTCAGGTCGGCTTCCTCAACCTCCATCCTCACCG
GCGTCGACATAGCAGGCTTGCGCCTCGACCTCCCCGTCGCCGTCACGGCAGGCTCATCAT
CGTCCAGAGTCGCCGGCGTCGCAATCCCAGGCGTCTCAATCGTCGTCCCATCGCTCAAGC
TACCCGCACGACTCGCCGGGCTAGCCACAGCCTTCGGTCTCTCCGCCACCGCCGCCGCAG
CAACCGCACGCTCATAGTCGCGATCGATATCCGCCGCCAGTGCCTCCACGATGCGCATAT
CCTCGGGCGACTCGGCGAAATGTTCCGTGCACTTGTGGCACTGGACGTAGAAGGCGTTTG
GCTGCTCGAAGTAGCCTAGCAGCTCGTACTCCTTGGTGTTGTCGCCGATCAGCGACGTCT
TCTCGAAGTCGAGGCAGTCTTCGCAGAAGGCGCGTTCGCACCAGCGGCACCGGTAGAGCA
TACCGCCTGCG
>GG16|c0_g1_i1 len=300 path=[278:0-299] [-1, 278, -2]
CGTTGAAGAGCATTACGGTTTGCTTCGCTTCGAGCTCGGTCATCCCGACGGAGAGCTGGT
CGACTTTGCTTTCCTGGTTTTCGAGTAGTGATAGGAGATATTGGTCTCGGGAATCGTACG
GTGCAGGGTCTATTAATGATTGAGGGTTTTCTGACATGTAGGGGATATCGATAATAGGGT
CACCGTATGACGGTGCGTTCTTGTAGCTTTCGAGGAACCGAATGCGGCGGTCTTTTGTCT
TGTCTTTCTCCGTGAGAGTCTGTACTTCGCCTCTCAGTGATGTTATCTCATCCTTAAAAA
>GG16|c1_g1_i1 len=259 path=[237:0-258] [-1, 237, -2]
AGAACCACCGATCTACAGCTTCGTGATATTTTCCCTAGGGTCACTCAACTTCCTCGGTTG
CTGCGCAAAGGGGCCGGCGGACCCCGACCCCGAGCTCGACTCGGCTTTAGCTCCGCTGTT
AAGCGCTGCTGTGGCTCCTGGGCGCCGCTCCTGCAGGCGCAGGTTCATGAGCCATCTGAC
ATGGCACCCGATGACTCCCTGGGCACTTCTCAGCTCGGCGAGTTGTTCCTTGATGGGTAT
TGTTTCGTTGAAGAGCATT
>GG17|c0_g1_i1 len=448 path=[426:0-447] [-1, 426, -2]
AGATGACGAGGACGTCGTCTGGTTTGATTGCCTTTGGGCCCTCGAGGAAGGGGATGACTT
GGTCGAACATGGCGTTGCGCTGCAGGTCTTCGTGATCCCAGGCCCTGGTGGAGTTGAGGT
CGGAGTCGAGCATGTGGTGGATGATTTGGGAGTGGAAGGGGGCGAAGCGGTCCCAGTTTT
CCTTGAGGTGGAGGGGCTTGTCGAGGCCGGTGAAGGTCTTGGGGGACTCGACGACGACGA
AGTAGTCGACTTGCTTGCTGAGGGTGTTGAGGCGGATCTCGAGCCAGTTTAACTCATCGT
TGATGAGGAAGAGGTCGTAGATCTTGCGCTTGCCGTCCTTGGGGGTGTGTGGTTCCCAGT
GGTAGGGCGCGCAGAGCTCGGCAGGTGTGGCTTCAGCGATGTATGAGGTTGCTTTGTTGT
CGACGGGACCGAGCTCGGCTTGCCAGGT
>GG17|c1_g1_i1 len=253 path=[231:0-252] [-1, 231, -2]
GCACCGACAAATCCAACTCCGACACATCCTCAAAATTGGCATTCGGCGGGTCGCGATCAA
GCAGATACGCAAAACGCGTCACGTTGTTCATGACGTACATGGGCACATCGACGTTGCGCT
CCACGCGGTCGTAGGTCTGCCAGTAGCGATCAAATAGATCGAGGCCATTGCGGACGCGGC
GCAGGATCCCCGCCTTGGCGCGGTATTTCTCCTGGTTGTACTCTGTGTGGGAGAAGCTTG
CAAGTTTGTTAAG
>GG17|c2_g1_i1 len=237 path=[215:0-236] [-1, 215, -2]
GAGAAGCTTGCAAGTTTGTTAAGGAGAGTGGAGATGTGCGAAAAGCAGGACGAGCAGTGC
CACGCTGCGTTCCAGAGATCAGCGGACTCGCCAATGCGCGTCAGCGGGTTGCCTCCACGA
CCGGAGCGCAGGTTCGAGGGTGACAGCGTGGTCTCCCCGGTGTAGAAGGTTGCCTGCGGG
TGCTGCCACTCCGGGCCGCGGTGCTCCCATTGGAAGGAGTAGTAGTAGAATTTTGAG
>GG18|c0_g1_i1 len=229 path=[207:0-228] [-1, 207, -2]
AAAACTGAGAGGCCAGACTGGTCTTTGAAGGCAAGACCAATAAGAAGAGTACAAGCTTGT
GCAATATTCTCGGCGAGGAGATGAAGAACAAACTTCTGGATATTGTCAAACATACGTCTC
CCCTCCTCAATGGCGTTGAGAATAGAAGCGAAGTTATCATCAGTTAGTACAATATCAGAA
GCATCCTTTGCAACATCAGAACCAGCTTGGCCCATAGCAATGCCAACAT
>GG19|c0_g1_i1 len=526 path=[529:0-207 530:208-231 531:232-525] [-1, 529, 530, 531, -2]
AAACCTACGACAAACTTCAGGGCGGCGACGTGGGCGTTGAGGCCAACCTGGTAGGCGTCT
AGAGCCGCATCAGTAGCGGCGTGGAACATAGCAGCAGCAGCCTTGAGAGCCTTGGTTTTG
GCCTGATCCAGCTCAGCAAGGGTCTCAGCGTGGTGAAGAAGGGCTTGGCGTGGGTCGTTG
AGGTTGCGGACGACGGGGCCCCCAGCCTCAGGGAGAGGCGCAACAGGTTCCTCGTGGAAG
GACGTAGCAGCTCTCTTACCCTTATTCTTGACCTTCAGGGTGCGAGGCTCCTTGCCCTTA
TCAGCGGTAGTGAACTCGCGTTGGGCAAAGAGGAGGGAGGCCAGAGCCTCACGGGTGGCG
ACCGAATTATGTTCCAGCCCAGCGTCCTCGTCGTCAGCGCAACAGTTCAAATAGGCGTCG
GACTTGAGCTGCAGGGCAGTGAGGGCATCCTTCTGATCAGGACCGACCTGCCTGGTTGTC
AGCATATCCCACTAAGAAGGAAAAGGAGGCCTACCGGAACGCAGTG
>GG20|c1_g1_i1 len=348 path=[326:0-347] [-1, 326, -2]
GAGCGCAAGTACGTACAGTTTGGTACCACGATGGGTCAGCGTATGGGATCATGTCGCCGA
ACTCCTCCAACGGCTCGAATTGCGACTTGTCGACCTTAACTAGGGGAGCGGATGTGGCAA
CCGGCTTAGCAGCTGCTGCCGGTGCTGGAGGAGGTGGTGGGGGTGCTTCGGCCTTCTTGG
TATCCAACGATCCAACCTGGAGCTTGGCCTTGTACTTCTTGAGAATACCGGCTGTTATTC
GTCAGTATTTGCGCGATGGTGAAGAGGTGAGCTGGGTCATCATACCATTGTGATACTTCC
AGAAGTGTTTTGAGGCGTCCTTTCCGGCAACCCTGCTGAGGATCTTCT
>GG21|c0_g1_i1 len=343 path=[321:0-342] [-1, 321, -2]
AGGCGCCGAAGTAACCCACAGCATTCTGGCCATGAAAACCAGCATCACTATTGCTCTCTT
TCTTTGCTGGATCTGGACACCCCAGAGGATGACAACTGGCAGGATGGTAAGGGCGATGTC
GGTGATGATATCAATGACTCCAGCGGCATAGTACAGCGCAGACTGGTTTCGGCAGACGCC
AGAGGAGTTGTTCCATGGCTGTGGCAAGGAGCACTGGAATGCAAACCCGAAGACGGTCCC
AACTCCCCATGTAGCAATAAGGCATAGGATGATCCTTCCGACCCTGATGGTGGCCACGTT
TGGCGTCAATCTTATGATGAAAAGGAGCAGCGACATTTTGGCC
>GG22|c0_g1_i1 len=502 path=[480:0-501] [-1, 480, -2]
ATCCCAACAGGAGCTAAGAATGTCGACCTGTGCTTGACCACCGCGAGCATGATGACCACG
AACACCAGCTGCGCAGTCAGGAACATTTCGATGAACAGCCCCTGGACTATCGACGCTCCT
CCACCCAGAGTTGTTTCCACATTGAGTGGTCCCGGGAAGAGGGCAGACACCACCGCCGCA
GCACAGATCCCTCCAAGTATCTGAGCAACTAAGACGAGGAGGGCGCGCATGGCTGGCATC
CCACCAACAAGGAACAACGCAAGCGTCACCTTTTTAACATCAGCTCAGCCCAGCACGTAG
TTCTGGAGGAAGGAAACTCATACCGAAGGGTTAAACAGCCCACCCGTGATCCGATAAAAC
GCCCACACGTTCACTGTTAAGGAGAAGCCAGAACATAGCGAAGCAAAGAGAATGTTCGAC
GTATTCGGCGGGGCGCCATCTTTAGGCTTGGGTGTGTTGGAAATCTGGGTGCCGACGAAG
GACCAGGAGAGGAAGAGGAAGG
>GG23|c0_g1_i1 len=436 path=[414:0-435] [-1, 414, -2]
AGGTAGGCGTTGGCTTGCAGGATGGGGACGGTGGAGGAGGTGAGGATGGAGATGATGGAG
GTTTGCCAGAAGGAGAGGAAGATGACGAGTTTGATGGCGAGGACTTTGGGGAAGAGCGAG
TGCTCGGCTAGGTCGACGCGCAGCTGGATGTAGAATTGGATTAGGAGGTACATGGCTACT
GTCACGGCGATGGCGTTGATGAACAGGACCTCCTACGTGTTAGTGGGGTATACAGTGGAC
AGAGAGACGGACGACTCACCCACATATGCGCGAACCACGGCATATTGCTCCCCACACAAT
ACACATCGAAATACTGCGTCACCACCGCCGTGATCGTCATCGCGACTCTCACAAAGCAAT
ACTGGTAGATACCCGCCCACACAATATTAAACCAGGTCAACCCGCTCCTCGGCGTCCGCC
AGATGCCCCTCTTCCC
>GG24|c0_g1_i1 len=240 path=[218:0-239] [-1, 218, -2]
AAATAAGCTTACCTTCATTGGCCTTCCGTCCACAAGTAGTCCATTGAGAGCTGCAACGGC
CTTGCTTGCTCCGTCGTTCTTGTGGAAGACGATGTTGGCAATTCCACGGCTCTGGCCATT
GGGCCCATATGAGATATCCACTTTCTTGACTGATCCAACTGACTTGGCGAAATATTCCTT
AATCTGCGTCTCGTCTACATCTCTTGGCAAATTGCTTACGACAATCTTGCTGTCTCTGTG
>GG25|c0_g1_i1 len=755 path=[758:0-158 759:159-182 760:183-754] [-1, 758, 759, 760, -2]
CCGCAAGCGTCCCGCCCAGCCGTCCCTGGATCCCGAACTTAATGTCGGTGTTGAGTCGGT
CGCCGACCATGCAGGCCTTCGAGCGGTCCAACTGGAACTTCCCTTCTATGCTATCCATCA
TGGCCTGACTCGGCTTGCCCAGTGCAATGGGTTGCTGCCCGGTCATGTTGACGAGGGGGA
TGCTGATGGAGCCCGCACCGGGGAAGAAGGTGTGGTTACTAGGCAGTGTGCTGTCGGTGT
TGGTCGCCAGGAACTTGGCGCCGCGACGGAGGTACTGGTATGCGACGGAGAGCTTGAGGT
AATTTATGTGGAAGTCGAGGCCGGCGAGGACGATGGCCACGTCGTCGTCGAGGAGGGAGC
CGTCTGCCATGGCGGTGTAGTCGGCGGGGGTGATGTCGCGGCGGTAGGCGGGGTCTGTGC
CGCCGATGAAGGGGACGCCGCACTCGCGGAGCTCGGTCTCGATGCCGGCTTCGCCGAGGA
CGAAGACTTTGTTCTTGGGGCTGGGGAGGTTCATGATTTTGGAGATGTAGATGGCGGAGG
AGTATGCGGAGGCGAAGATCTCGTCGACGTTGCTGGGGATGCCCATTGCGGTGAGCTTTT
TGAGGTAGTCACTGCGAGACTTTGTAGAATTGTTCGTGACGAAGATTGTCTGCTTGCCTG
ATGCTTTTGTCAGCCCTGATAGTAGTTATGCTTGAAGTCGTAGTGGACGGACTGCCACAT
ACCCCGCGACCTCAACAACTCCAGCGTATCCACGA
>GG26|c0_g1_i1 len=735 path=[713:0-734] [-1, 713, -2]
CACCCACCATTACAGATGTTCTTCACTGTATGCCTTCAACTCCCCCTCTAACGTCTCGAG
GTAGGTCGCAAAGGTTTGCGCCGACTGTCCGGGTCGCTGGCGCGCCTCCTCGTATTTGAT
CGCTGTCGAGAGGCCCCGATTAACTGGATCCTCAACGAGGTCAAGAAGGAACTTCTTGAA
CCCCTTCCAAGTCTTCTGGAAGTCAGGTTCCTTCTCGTGTCGAAGCCATGCGTCTCGAGG
TTCGCCCTCGAGCCACATTGCCGCTAAGTTGCAGCGGAGCTCGTCTGATTTATTCAGACT
TGGCTCCAACCGAAAGCTTAATTCGCAGCTTGTGACGAATTCCGAGTGCTCTCTGACCGT
TCTTCCCTTGTATGGGGCGATCTGCCGGGGTCTTATGCTCTTCGGCAGTCCCCCGTAAGA
GACGGAGCTGGATGATGCGACACTTTGGTCGTCGACGGGGAGGCCTGGCGATAGAACTTC
CGCAACGTCCCCGTCTTCCAACCGCTTCCTTAGCCGCTCAATTCGCTCGGCCGCCTCCTT
GAGCTGGAGCTTCGCGAGGAGTTCTTCCTCGATGGCCTGGGCAGTTGCTAGCTGGGCCTC
GATCCCTTGCTGACTTTCAGCTGGCGGCAGAGACGCTGCTTCGCGACTGCCGCTTCCTTC
AGTGTCTGCGGTCTGAGTGCGGGTGTGTGGCGGCATGGTTTCGGCTTCCCTGGCGGAATA
CTGTAGTCTTTTCTG
>GG27|c0_g1_i1 len=1141 path=[1144:0-957 1145:958-981 1146:982-1140] [-1, 1144, 1145, 1146, -2]
TAACTGTCTACTTTTCGTCTATCATAATCATAGCTGGGCAACGACCTTCAGCAGATCTCC
CACAACACCCATGGCGGTTACCTCGCCTCCCGCGCCACTGCCCTGGATAATAAGAGGGCT
GGCACTATATCTCTTCGTGTAGAAGCTTATGATATTATCACTTCCCTTTAGCGCCGCAAT
CGGATGCGACTTGTCGAACATCTCTAGCCCGACCTTGACCTCGCCCTTAGCCACATCGAT
ACTCCCCACGAATCTGACGACCTTTCCTTGCGCCTGGGCAGCCAGCTTCACCTCTTCCAT
CTGTGAGTCGAACTCGGGTAGTCTCTGCATGAACTCGTCGCCGCTGGAGCAGCTCTCCAG
CTCCTTGGGGATCAAGCTCTGCACCGGGAAGGAGGTGGGGGACTCGATCTTCAGCCCCAC
AAGTCTCGCCAGGATGGTCAGCTTCCTCGCAACATCCAGACCGTTTAAGTCATCTCTTGG
ATCCGGCTCAGTGTACCCAAGCTCCTTAGCCTTCTTAACCTCAGCAGCCCACTTCCCGCC
CTCCCCCTCCGTCGGCGCAAACGAGTTAAACAAGAACGACATAGTCCCGCTAAACACGCC
CTCGATCTTGGTAACCTCATCCCCCGTCTCCACCAAGTCCTTCACCGTAGAGATAACCGG
CAACCCCGCGCCCACGGAACTCTCATGATAAACCTTGGCCCCCGACTTCGCCGCCGCCCC
AAAGATAGCCTCCCACAGCGCATACGACCCCGAGAACGCCTTCTTATTCGGCGTCACAAC
ACTAACCCCCTTCGCCAGGAACTCCGGATACTGCTCCGCCACATCCTGCGCACTGGTGTT
ATCAACCACCACCGCCTTCCCCGGCGCCGCAGCGAGGTACTCAATCAACTTAGCCGTGGA
GAGGACGTCCTGCTTCGATGCTGCTACGGTTTCGGCGCTGGTGTCGAGAGAGAGGGGGGA
GTAGTCGGCGCTGTAGATGTTGGTCGTGCTGCGCGACATGAAGACGACTGCGAGGGCTGG
GTTGCGCGGGTTCTTGGCCAGGCGCTCGGTGACGCCTTTGAGTTGCGAGAGGAAGCATTT
TCCTACCCCGCCCACACCTGCGATTCATCAGTGTTTGCTCAATGCTAGAGATGGAGGGGA
G
>GG28|c0_g1_i1 len=444 path=[422:0-443] [-1, 422, -2]
ATGTGCCCTATGACGAATATCAGCTACTCCGGTGCAGGATAGAGGATGAGGCATACTCGC
CGTCTTGCTTGCTGTTGCCATGATCTCACCGTCTGGACTAATTTCAATAGCCCGCAAGGG
AGATGTATGTGCCGGGATGATTCGCACACCTCCCGTCTCGAGTTCAACCAGATGCACCTG
ACCTGGAGTACGCCCGGGGAACGCCAGTAATTGTGACGATAAGCAACAGAGGCCCAGGGG
ATTGTCGGCAGTATCGGAAATAGAAACCTTCTCTGGGGGGGAAGAAAAAACATACACATG
GACACTGTTCTGTAGTACGACGACGATCCGTTGTCTCGTTAATCGGACCCTTCGGACTGC
AGTCCGAAATTCAAGAGTTATTACAGCCTTCTGCTTCGCATCATCCCATATTATCACCTG
GCCCTCTCAGCTTATGTGATGTTG
>GG29|c0_g1_i1 len=276 path=[254:0-275] [-1, 254, -2]
ACGGACTGCCCTGCGGAGCCTGCGTCCTCAGTTTCCCCAACGCACCAAGATGTACCGTCG
GCGTCCCGGATAACGGAGAGATCGGCTTGGCGAGCCCATCGCGCATACCTAGGATCCCGA
GCTGGGAGATGGGGTTCTGCTCGAAGAATTCGCTGATGAATGAGGTTGCGTGGCGGAGGG
TGAGGAGGTAGCGCGTTGGGCGGAGGTCTTTCTCGGTCATGGCGAAGGAGAGGTCGAGGA
TGAGGATTAAGTGGCGGATTATGCCGCGTTGGAGGG
>GG30|c0_g1_i1 len=278 path=[256:0-277] [-1, 256, -2]
GTGCTGCGGGTGCTGTTGCTGCTGCTGCTGCTGAGCTTGTTGTTGTTGCATCTGCTGTTG
CTGCTGCTGTTGAGCTTGTTGATGGGGGTCGAGAGTGCGCATGCTGGGCAGTGAGATGGA
ACTGTTGCTCCCTGTTGGGCTTGCGCGGTATGGTTCGGGGACGAGTTGTTGGGTTGGAGC
AGGGTAGGAGTACTGGGCGGCTGAAAAACCTGGCGAAGGGTAGGAGGTCGGACTTGGATA
ACTGGCAGGCTGACGTGACGACGGAGCTCCAGATTGTT
>GG31|c0_g1_i1 len=651 path=[645:0-56 646:57-90 655:91-177 649:178-201 654:202-545 652:546-569 653:570-650] [-1, 645, 646, 655, 649, 654, 652, 653, -2]
CACCCATCACCCATCACCCATCATCACCCATCATCACCCATCACCCATCACCCATCATCA
CCCATCATCACCCATCACCCATCACCCATCACCCTCAAACCCTTCAACGTCCTCCCTGTC
ATCGTCAAAATCACAAACGTCCTCCCACTCCCCCACGTCTACCCCCTCGCTCTCCCTCAT
CTGCTGCACCCGCTCCCACATCTCGCCCTGCCAACCTGTCCGCGTATACCAGACGTCGTC
CATCTTGTATAGTGCGTGTTTGGCGTCCCACGTATGCCGCAGGGCGAGGAGCCAGCGTTG
CATGGGGCAGTGGGGGATCATGAGGGTATCGATGTATGCAAGACGGGCGAGGTGGGCGAG
GTGGGCGGTTTCTGTAGGTAGCCTTTTTGCCTTTGTCTCTTCATCACCTTGCTCGCCTAA
AGTGTCGTTCTGGTCGAAATCTGAGAACTGATCAATATCCCGGCGCACCGACGCATCGCT
TCTCTGTTCGCGCCTAAGCTTCACTCCCTCACTTAAGCTTGTCCGCTCTAGGTCTTTGTG
GGCTTCGGGTTCTGTTGTGCTTTGTCGAAGGATGCTGGGTTTGGTCTTCATTTTCTTATG
GTTCGGGTTGCTGTCGAGTTGGTCAACTTGGTCGAGTTGGTCGAGTTGGTC
>GG32|c0_g1_i1 len=970 path=[948:0-969] [-1, 948, -2]
CAGCCCCACACTGTGGCGAGGAAGTGGCCCATATTCACCCTCTTGCTCTTCATGTCGATC
ATCCACGGGTGCTCCAGCATGCGCCACGGGCTCGCGCGGCGGTTTGGATCTTTCTCAAGG
CTACAGTTCTCATCAGCATTTCCGTGATTTCTGTGACCAAAAAAAGCGGGAAAGAGGAAA
AACATACCAGCACTCAATGAAATACTTCATATTATCACTCCACTCAATCCCTCTCGACGG
CTCATCCCTCAACTTCGGGATCGCCTGGTTAACAATATACGTTAGAAGATCGATCGGCCC
CGCCCGCGGCTGCATCTCCGCGCCCTCCGGCGCATCCGCCGGGAACGGGAACCTGTGCTG
CGCGACCTCGAGCAGTGTAACGCCCGTGCTCCACACATCGCTCGTGATCGTGTAGCTCTG
CCCCGTGATGCGCTCGGGCGCCATGTAGTACGACGTGCCGATGAAGGTGTCGGCGACGCC
CTTAGTGCCGAACTCGCCGCTGACGCCGAAGTCACATAGTTTTACCATCCCGTTGCGGCA
TAGGAGGATGTTGCTGGGCTTGATGTCGCGGTGGATGATCTTCTTGCCGTGTAGGTATGT
GAGGCCGTTGAGAACGCCTTCGGCGATCTTGCCGAGCACCTTTTCGCCGGTGCGGCCGCC
GAGGCGGCGCATTTCGCGGTAGATGGAGTCGAGAGACCCGCCCTCGCAGAATTCCATGGC
GATGCAGATGGTAGCTGTGGAGGGCTCGACGAAGGCGCCGTAGTATGCGCAGATGTGTTG
GGAGGCACATTCTTTGTTGAACGAGAGCTCGCGGAGGATTTGCTTCTTGACATCGGGGTC
GGGGTTGGTCGTGATGATCTGTTCGTGTTAGCTAAACTTCTGCGAAGATCCTATTAAAAT
ACATACCTTCAATGCAAAGACCGTCTTGCCACCCTTCAGAATACATCGTGTAACAGCACC
CCCAGCTCCC
>GG33|c0_g1_i1 len=484 path=[462:0-483] [-1, 462, -2]
GTAAAGCCCTGGTTGTGGATGATGGACTACTTCACGTCGTCGCGCGCCCCGGGCCGGATC
TCTGCGTACTCCTCGCGCCCTGTGCCCCACCATACGCCGGCGACGGTGAGGGCCAGGACG
CCAACGACGACCTGGGAGCTGAGGTCTGTGCTGGGGTATACGTTCCAGGCCCATTCCTGG
GCGGCCCAGAGGGCGTATTGCAGGATGGGGTGCATGCCGCTTCGCCAGAGGAGGAAGGGC
GTCGACCAGGCGAGGTAGGCGTAGAACTGGTAGTGGAGCGAGCGAGCGAACAGAATGCCA
ATGACATTTGCAGTCAGAATCGTCGTGAGCACATACTGCGGTGTTACGCGCTGAGAGACC
AGGTTTTGCACGTTGCCTAGCGGTTCTTGGAGGCGGAGCGTTCGCGTTATCATTGTTTCG
ATGGGTCGACCTGCTGTTTTGAGCCAGCGTGTTACGGCGAAGATGGCTAGAACGTTTATA
TGCC
>GG34|c0_g1_i1 len=275 path=[289:0-100 290:101-124 295:125-196 293:197-274] [-1, 289, 290, 295, 293, -2]
GTGCAACGAATGTCAGTATGACATGTAGCATAAACAGATGTAGTAGAAGAGTTTGCAGCA
ATCGTTGAGTAGTATTGCTTCTGTTGTTGGTGTGATAAGCCAAGATATGTATGGTGACTT
GTAGGTTTGAGGAGGAGATTTCTAAGTTTGCTCTTGAGTTTGATAGCAAACTGAGTGCAA
CGAATGTCAGTATGACATGTAGCATAAACAGATGTAGTAGAAGAGTTTGCAGCAATCGTT
GAGTAGTATTGCTTCTGTTGTTGGTGTGATAAGCC
>GG34|c0_g1_i2 len=259 path=[289:0-100 290:101-124 295:125-196 288:197-258] [-1, 289, 290, 295, 288, -2]
GTGCAACGAATGTCAGTATGACATGTAGCATAAACAGATGTAGTAGAAGAGTTTGCAGCA
ATCGTTGAGTAGTATTGCTTCTGTTGTTGGTGTGATAAGCCAAGATATGTATGGTGACTT
GTAGGTTTGAGGAGGAGATTTCTAAGTTTGCTCTTGAGTTTGATAGCAAACTGAGTGCAA
CGAATGTCAGTATGACAAGTGTGTGGTTAGGAGTGGGTATTTATCCATTTAATCCTCAAA
ACGAATATAAACACTTGCC
>GG35|c0_g1_i1 len=229 path=[207:0-228] [-1, 207, -2]
CACATGGAGAAGCTTTGCCGTGCTGGGCCCGGCATGAGGCCTTGGGGGCGGCAGAGTTCG
TCTTCGGTGAAGGTGCGTCTGGGGACTAGTTTCTCTGTTGCGTTTTGGGATGGGATAGCA
GCGGGCGTTTCCGCCGGTGGTACGAAAGTCGCGTTGCAGCCGGAGGCATCGACGCTGTCG
GGGAAGATGCCCTTGATCTCCGTCCCGCGCTCTTGCCACTCAACGAGTG
>GG36|c0_g1_i1 len=362 path=[340:0-361] [-1, 340, -2]
CAGTGAGCGCACGGGGATCATGAGGAGGAGGTCGGCTTTGGGCGATTCGTTCGAAGTCTG
CGAGTCGAGACTTTGGGATTTGGAACTGATAAGATGACTTCTGGTACGATCGACTAGCAC
CAAAGTTGTATCCGGGTCGACACTCATAATCCATTCCCATACCCACAGTGCCTTTAACAT
GGTAGAACCGACCAGCCGTCTGGTTTGGGAATTGTGATGGTACAAGGGCAATTCCTTCAT
GAGATGGACCAGTGGCTTGATTGAAATAAATTATGTACACGTTGTAGTGTACGGTCGGCC
CTGATGTCGAGTTGGAAGCCATTTCAGCTATTAACGGTTGATTAATTGTATGTAAACAAA
AT
>GG37|c0_g1_i1 len=344 path=[322:0-343] [-1, 322, -2]
GCGGTTGCGGTTGGTATTGCTGTGGCGATGGGTGCATGGGTAGTGGTTTGGGAGAGGCTT
TGAATTCTGTGAAGCGCGCTGCTGGCATTTGCGCGTTCCGAGGAGGAGAATAGGTGCGAA
CGTTCAAGGCCCCGGGGTATGGCTCTGATTTAAGAAGCTCTCTGGGTGTTAGGTTTCGTG
GAGGCTTGGCATATTTTGCTGCCTGCTCAGCTTGAAGCTGGGCGTTGGGAGACGACATCG
CTGAGGTTTCATGGCCCTTGCAAACATTGTTCAATCGGTGCTAAGAGGCTGTTAGCAGGT
CACAGTGCATAACCCGTGGGCAATACATACATAAGTGAGACCCC
>GG38|c0_g1_i1 len=397 path=[375:0-396] [-1, 375, -2]
GGGTGGGGGTGGTGGTGAGGTCGTAGAAGGAGAGGATGCGCTGGGCGAATGTGGTGAGGA
GAGGCGAGCGGTCGCAGTTGTGGACGTCCCAGTCGCCTTGCCAGACGGGGTTGCTGGCTC
CAGGTAGGGGATGATGATGTTCTCGCTGGTTGTGAGGGCGGTGGTCATATTTCTCGCTCT
GACGGTGGGGCGTTTCGCGAAGAGGGACTATGCCATGGATTATGCGATCCCTCGCGCTTG
ACGAGGATAGTGAAGTTCCGCGCCGGCTCCACGATCGTAACACTGGGATCTAGAACCACC
CGATCGTTCAAGACAGCGCGTGGTCCCGTCCCATACCAGTACCTGAAGTCATCCAGTTGA
GGCATGCGCGATGCCTCTTGGCCCTGCAGCGTCCTCC
>GG38|c1_g1_i1 len=235 path=[213:0-234] [-1, 213, -2]
TTGGCCCTGCAGCGTCCTCCTGTCGCATCCCAAATTAAACTTTTGCGCTGTGGCATTGAA
ATTCGCTGATCGGCCGAAGCACATCGTATCCGTCCGCTCCTGCCCCTTGGTCCGCTCTGG
CTGTGGAAACATGTCAGATTCGCAGGGGAATCAGCGGTGCAGTACCGACCGATCGATCGC
GCTGGTTCTCGAGATACTTGAGTCCGAAGCGGCTGACGCAATAGACTGGGTCCTG
>GG38|c2_g1_i1 len=357 path=[335:0-356] [-1, 335, -2]
ACATCTAAAATACTATCATGATAGATCTAGACAGGCGTATTAAACACATCCCAGTTTGCA
CCGGGCGACATCAGGCTGTACCGCCCATATCTACCTCCAACTATTTCGTATCCAGTCCCT
CTCTCAACCACCACCGCCGACTCAGGCAGGAACATGGCATGAGTGAGCCCCGCGCCGTGG
ACACCGACTAATATGTCAATTCCGGGCACCACCTTGATTTGCTCCGCGAAACTAAGCTCC
GCAAAGTCGATGCGCTGGACTTTTAGATGTGGGATGTGTGCCCGGAGGGCGGCGAGGTGG
GAGTCCTGGCCGAGGAGGCGGCGGGTGGAGCGGCGGTCGACCAGGGTTAGGACGATG
>GG39|c0_g1_i1 len=401 path=[379:0-400] [-1, 379, -2]
ACTACTACCTGCATCTCCCTCTTTGCCTTTCCTATCCGTCGTTTCGCCTAGCTTAGATGT
ATACTCCAACAGCAAATGAGGGGTATGTTATTTTCGCCGTTTCGGGGGTTGCTGGGTGGT
AGAGGGGCAAAGGAGATATAAATGCCATAGTTTGGACAGATTGATGTGGGGATGTTGGGG
AGAGTTCTCTGCATGAACGAATGGGATTCGCATGAGCATCCCTTACGACGCGACGCGGGG
TAGCGGCAGCATGCCTGGTCAGAGGGATCAGGGGGGGTTGGCATGTGGTTCAGCTGGGGA
TTTCCGGTGCTGGACCACCCGCGCGGCCCGGCGTTTATTTTGTGGGGGGTTGAGCTATAT
ACCCAGGCAAGCATCAAGTCTTTCGTCAGCGGCGACAGTGG
>GG40|c0_g1_i1 len=1095 path=[1098:0-583 1099:584-607 1100:608-1094] [-1, 1098, 1099, 1100, -2]
CCGGCTCGCGCGCTCCTAGCTCCTCAGCCTGTCTGTCCAGGAAGTTATCCGCCAAACCTC
TAGCGGTCTCCTTCTCGCTCCTCTCCCTCGCGCTCTCCATGTCCTCATCCGCACGGTCAG
CAGCATCCGCCGCCGCCTCCCTAGCCCTAAATGCCGCGCGGTTACGGTTCCACATGCTGC
GGTCTGCGTAGTATTCCTCGATTCTCTTGTTGCCTTGCTCGTCGTCGTTCCAATCCCGTA
GTCTCTGCGCCATCTTCTCCTTGGCCGCAGTTGCCTTTGCATCATCCCCTTCGTCGCGCT
CCTTCTCGCGCTCCACGGCCGCTGTTCGTGATCGCTCACGGTTAAGCCATCTTCGTTCTT
GGTCAAGATACTGTTTCTCGAGTTCTGCTGCTCGCTTGGAGGCGCGGCGTTGTTCGAGCT
CGGAGTCTGACGCGGAATCGTCATCATCTTCCCGATTAATCCAGACATTTCCCGATGCGG
CGCCGTTGGTACCACTACCGTTGACGAAAGAAACACCCTTTTGGTAGTCGCGTGGGATGT
TGGAGCCCTTCGGGCCGGAAGGCGCGTTGATGCTCCTGTCTCGCGGACCGAGAGGGATGT
TGTTTGCGTCACCTCCAAGTCTGCTAGGTGCTGGGCCCGGTGATGCAAGGCGTGATGGCC
GAGACGCAGCGCCGTTGCGAGCGCGCTCAGCTGCTTCCATCTCCTCTTCGCGCTTGAGAC
GCTCGATGTCCCTGCGGTTGCTACGGTCTCGGAAGGCTGTGATTTCTTTGGCGACGGTTT
CACGCATCTCGGCTGGGATGTCGGCGAGCTCATCATCGATGGCGAGGGGGATGTTGACAA
CTTCTACAGCGTCGCCGGAGTCTTCGTTGTCGTGCATTTTTACATCGCCGTTGGAGTCGT
TGGCTTCGACGCGCGCGGTGGGGTTGAATAGGTAGTCTACCGCAGATTTGAGCGCGGCGC
GAGCATTGTCAAGACGAGACTGCTCGGCAGCTGGGTCATCGCCTCGGGAGGAGTGCCAGT
TCTCGAGATAGTTCAGAGAGTTGTCGTCCACGAATACGAGAAGCTTCTTCTTTGCCGGCT
CGTCTTTATCGTCTC
>GG40|c1_g1_i1 len=275 path=[253:0-274] [-1, 253, -2]
TGAACCACGAGGTACTCAACGATCTTACGCTCCACAAATGGTTGCAGCTTCTCCTTGATA
GTGCTCTCGTCCATAAACTCCCACTGTACCGTCCAATCCCACAGTCCCTGTCGGTCCGTA
GGAATCTCAGCTGCCAAATCCTTGACAGCCTGCTCGCGCTCCTCATCACTAAGGCCAGCG
CCTCGGTCAGCTAATGCGTCGTATTTAATCGGGATAAGCTGGCGGCGCTGGGTTTGCGTG
GCGTCCTCCTCGTCTTCCAGCAGGCCTTCCACATC
>GG41|c0_g1_i1 len=396 path=[399:0-96 400:97-120 401:121-395] [-1, 399, 400, 401, -2]
TAACTCATCCGTGCATCCTTACCTGCGAGGTAGCAACAAGTTCTGGCAATCGGTAGTATT
TGCTGTACGACGCATCACCCTTTGTATCCTGGTTGTCCTGGTCGTTCTCCTGAGCAGCGG
GTTTCTCTTCGCCAACCCCAGGCAACCGAACTGACACCGGACTATGGTCGAGTTAGAACA
TCTCTCAATAATATCGTGGTACTGAACTTACCCATTGATCTCTCGGTCAACCTGTAGGAA
CTCCTTCATTGCATCCCTTGTCCCTCGCTGCTGAAGGTATTCCATATAGTAATGGCTCAA
ATCCTTGACGGTAGCACTGGTCAAACGGGCCTTTCTCCTTATATCATCAAACACCTGCTT
GATCCTGGTGTATTGCTCACTCTCTGATGCCGTGCT
>GG42|c0_g1_i1 len=244 path=[222:0-243] [-1, 222, -2]
CGCAAGTTGGCCCAAGAAACAATAGTCTCCACATTTCCAGGGAGTCTGAGTAGAATCGCT
TCGTGGATTTCTTGAGATACATCTGGCCGCCCAGCCGATTCTTCGAAGTATGCGTATTGA
AGCCTGATCCCCGGTCTGCTGATGGGGACGTAAAGGGTGCTCGCACGTTGGTAGATGTTG
CGAACTTCCTCCTCCTTTCCATCTTGCGCAAGCATCCATCTAGCGTATCTAAACCAGAAT
TCAT
>GG42|c1_g1_i1 len=337 path=[315:0-336] [-1, 315, -2]
TCATGTATACTTGCTTGTGTTATGGGAAGGAAAGCATCCATGTATACTTACTCTCTGGTG
ACATCAGGAACGTGGCTCGTCTCAACCTTGAAGGAGCAATAGTCTGTCCACAAGTCTACC
GAGTTTGTGATGCCTGCGACACCGCGCTCAAAGACCTTGGTGTATGTTAGCGGGTTCGTC
CTTTATAATTCGAAGCGTTATTTACCATCTCTGCGGCTTCGGTGCCTGCGATTAAAAACT
CGAGATCCGCATATTTCTTCCAATACCCAAAGAGTAATGGAAACTTCAGAAGGAAGCGGT
CGTAGACATCTCGTACAGTGGTAATTGCCTGAGGACT
>GG43|c0_g1_i1 len=242 path=[220:0-241] [-1, 220, -2]
CGTCAACATGATCCCAATATCGTAACGGTCCTTAGTCGAATTTGATCTTGGTCGCTGCCT
TCGAGATGTCCACATCCTTGAAGAATGCACCATAGGCCTCGTGTCCCTTCTTCTTCACGG
TCGTGCCGAATTTAAGTAATTCGTCTGGGACTGGCTGGTTTGCAGCCTTTAGGACATTTA
TTAAACTGCAGCACATTAGATTCTTGTCCAGTTATGGGGTACCAATTAGAGAAACTTACG
CT
>GG44|c0_g1_i1 len=511 path=[489:0-510] [-1, 489, -2]
CGGCTTTCCTGCTGGTGAGGATGGAGCGGAAGATGGTGTAGAGGTCGAGGATGGAGCCGG
TGGCCTGGAGGCGGCAGGGGTCGAGGCCCGCGCGGGAGGAGAGCGTGCTGATGAGTTTGT
CTGAGAAGGTTTCGGTGCGCTCTTTGATCTCATCGACGTCTACATCGGGGACCTCTTCGG
CATTCTCAACTGCCTCCTTCAAGGCGCGGCCCTTCCACATGAAGTAGAATAGTGTCGTCT
GAATGGCGCTGATGACCAACTTATCCTCTTCGTCATCGATATCTGGATCAGGGGTATCTA
GGAAACCGCGGCCGACAAGCTCAAGAAGCATGTCAATGACCGGCATTGTCGAGGCCCTGA
CGCCTTTAGCGGTCTTTTTCGGTGCCTTTTCAAATAGCTCCACGGGATTGCTGATCCCCG
CCAGCCGGTTGAGTCGGGTAACGGTGGTCGTTAGCTGGAGGACAAGTTCAACTTTAGTGT
CGCCTCTCACTGATATCTCAGTGCTTTTCGG
>GG45|c0_g1_i1 len=327 path=[305:0-326] [-1, 305, -2]
CTCCCATATTTCATCGCTGGGGTGGTCCTCGAAGACCTCGACGATAATATCCTGGAGGGA
TGGCATGGCTCTAAGACGACTATTAACTAGCCCTAACGCCTCAATAACGATGTTAGGGTT
GTGGAGCGCGCGCAACTTATATTCCATATCTTTGGGAAGTTGATTTTAATATGCTGGATG
TTTCCAGCATTATTTGTGCCAATGGTCTCGAGGAATGGTGTGACGTGGTTGTTTGAAGTC
CTGGTGAAATTGAAATGATTGCTGTATAGCACTAAGCTAGCTTCATGGTTGACAGATCTG
TTCACGCCAAGGAGTCTGGATGCGAGT
>GG46|c0_g1_i1 len=684 path=[687:0-295 688:296-319 689:320-683] [-1, 687, 688, 689, -2]
AACCCAGCCGCAGCAAGCGACCCAGTCTTATTACTCACATCCCCCTCCCCCGTCACCCTA
TCCGCCCCAAGCACCACAAAATCCGCCTCCCCCACCGCCCGCCCCACCCCCGCATCCGTC
AAGATCTGCACCTCCACCTTCACCACCAAATCCAGCACCGCCCTCGCGATCTCAACACCC
TCAAACCTCGGTCTCGACTCCAACACCAAAGCCCTGACCTTCATTTTCGTCGCAGCCGCC
GCGCGCGCCAGATCTGCCACGCAGGCCGCCACACTCGCCGACGCTGACAGAATAACTAGC
GTCACCGGCCTCTCCTCCGTAAACGCAGCCTGGTACCCCGGACTATGCTGCACGCACGCC
GTAAAGTTCGACGCGAGCTTCACCACTGCATCCTCCCTCGCTTCCATCACGTCCTCAATC
GCCTTCGTAGCCACCTCCCTAAACACCTCTATCGACAGCGCCTCGAGCGCCATTTCGAAG
TCGTCGCTCTTTCCCACTCCGCCGATAGATAGCGCGATCCGCTCGAGCGCTTCGAAGATT
GAGGCTTCGATCGCGGGCGCCATGGCGGGACGCGCGGACTTGGCGAGTGTCCAGGCGAGC
AGTCGGGTTGCGCGCCATTGCACAGCTGTGGTTGGGGCTGTGGAGAGAGGAGGGAGGAGG
GCGCGGCGGAGGGTAAGGAGCGCG
>GG47|c0_g1_i1 len=246 path=[224:0-245] [-1, 224, -2]
TGGTCCATGCGGAGGGTGCGGAGGGCGTCTTCGACTTCGGCGCCGGGGAGGACGCGGAGG
GTCGTATCTGCGAGAGCGGGGACGGTGTCGTACTCGGAGAGCTGGGAGGGCGTCACGAAG
GTGTACTCGGTGTGTTCGAAGTCTATGGTTATGGGGGTGGAGGGGGAGGCGAGGAGGAAG
GCGAAGGGGTGGATGGTCCAGTCTGTGTTGATGGTTTCGTCGCGGAGGGTGAAGGGGCGG
CCGCGG
>GG48|c1_g1_i1 len=279 path=[257:0-278] [-1, 257, -2]
AGCTTTTGCTCCTCGAGCCTGTTTTGTTCTACTGCCGACATTCCTGCATTAACCCCTTTA
TGGCTGTCTGGAACCGCCATAGTACCGGTAATCTCGACGTAGCTACTGGGGACAACGCCC
TGCTTGCCATTCTTGAGTCGCCTCACTTGCCACCATTCGTCGCTCTTGGAGTCATCCAGA
ATAATCACTTCGTCTCCGACAGCCACGGTTACCTCGTCATCACCCTGAGCCATGAAGTCA
TACAAGATTTGCCCTTTCTTCTTCTCCTGGCCAGTGGCG
>GG49|c0_g1_i1 len=241 path=[1585:0-46 1586:47-47 1587:48-60 1838:61-74 1881:75-78 1859:79-84 1902:85-92 1904:93-99 1903:100-101 1901:102-137 1899:138-140 1897:141-142 1892:143-160 1905:161-161 1811:162-204 1506:205-240] [-1, 1585, 1586, 1587, 1838, 1881, 1859, 1902, 1904, 1903, 1901, 1899, 1897, 1892, 1905, 1811, 1506, -2]
GTCTAAACCACTCCACTATATTATACACCTGATTGCTGCGTTGTGGAATAGTCTAAGCTA
CGACCCTTTGGCTCTGTTTCCTAAGACAGTGTGTTGTCTTGGTAAAATCATCCCTTTCCT
TGGGTGGCTAGATTCTCACATCTGGTGCACCCACCATTACAAATACTACTAACTTAGTTA
TAGGGTTAGTTCCGTACAATCCAAATACTGTCCTTTCGCACCTTGATCTCCGACTAAAAA
C
>GG50|c0_g1_i1 len=240 path=[218:0-239] [-1, 218, -2]
GGGGCGGGTGAGCAGGCCGCCGCTGGTGTGGATCTGCCAGTTGACAGCGAAGGCGCCGAC
GGAGTCGTCGTCATCGTAGGGCGCGAGGATGGAGTGCAGGGTCTCGTTGCCTTGCACCTC
GAGGTACTCGTCGGCATCAATGAAGGCCATCCATTTGTGTCGGTCGCCGAACAGCTTCAA
GCAGTCAGAGTAGCTGGCGAGCTGCTGGTAGGGGTGGTGCAGCGCGGGGTGGTAGTAACG
>GG51|c0_g1_i1 len=275 path=[253:0-274] [-1, 253, -2]
ACGAGCGCGCATCGTGGTGCTCGAGATCGATGGCAATCTCTTTCGCTGTCCTAAGCTCTG
CCAACATCTCCAACACGCCCTCGTATGTGTCCACGAAAGTCGCAGATGTCGACTCGACGG
GGAGGTAGGGTATCGGATCGGCGTTTTTGTAGACGGAAGCTGGGTATTTCAGCTTCTCGA
TTTCGGTTTCGTAGGGGTGGCGGTAGTGCTCTTGTTGGTGGGCGTCTGCGACTGGGCCGA
GAGACTCCTCTAGAGGGACAATCGCATGGGGTTTG
>GG52|c0_g1_i1 len=623 path=[625:0-622] [-1, 625, -2]
CCAGCCCAGCGTCCTCGTCGTCAGCGCAACAGTTCAAATAGGCGTCGGACTTGAGCTGCA
GGGCAGTGAGGGCATCCTTCTGATCAGGACCGACCTGCCTGGTTGTCAGCATATCCCACT
AAGAAGGAAAAGGAGGCCTACCGGAACGCAGTGGTGGTTTCCTTGGAGACAGTCGCCGCA
CTTGTCCAAGCCAACAGGGACCCAGCAGATCTGTCCAGGATAGTTGTAATAGGTGACTGA
ACACTTGACGCAGCAGTCGCGGGAGCCTGCGCGAAGGGGACCAACAGACTCTGGAACTGG
GCGGCGCGCAGAAAGCTTCCACCCCAGCGCCGTACGCATCTCCTTGGCGGCCAACTGAGC
AGCGACCTCCTCCTCCTCCTCTGGAGCGTCCTCAACCGAAGGTGATCGGTAGGGACGCAC
GGTGCGAGGGCGAGAGGTGGACGCAACGGAAGCAGGACCGAAGGGAGTAGGGGTGGCAGG
TGACTCCAACTCGGGAGACCCAGACATCTGGGCGGAAGAGCGCTTGAGAGGGGTGGTGAC
AGGCGCCACTGTCTTCTTGGGCTGCTTGCGCGGAGCCATGATTGACGGAACTAATCCACA
GATCAGTCCCTGAAGACGAAGGA
>GG53|c0_g1_i1 len=375 path=[353:0-374] [-1, 353, -2]
CGGAGGGGAAGAGGATGGAGGCGTCGGCAGTATAGTCGGCGCCTTGCATTTGGGGGTCGA
TGGTGCCGAATTGGAAGAGGACGCGTTTTAGGCTGGAGAACTCGATGAAGGACTCCGAGG
GCCAACCATCGTCGGTGGACCAAACGCCGTTGTCGTCTATTTCGACGGAATAATAGTCCG
TGACTGGCCGGTAACGTTCGGGGACAGTGTACCACGACGAGTTCAGGTTGGCTCGGTTGT
TGGAGAGGTGGATGGGAGTGTATATGTACGATGAGAGATTGCTGCTCAGCATACGCCCGA
TGAGTTCCCCGCCAACAGGAAGATTAGTAGGAGCCTGCGCAGGTGAATAGGGTGATGTGC
GTGATGCCGCGGCGT
>GG54|c0_g1_i1 len=427 path=[405:0-426] [-1, 405, -2]
CGGGGACGCGCAGGTCGTCTGCGCAGGGGAGGGGGTAGGCCCATAGTCCTGCGGGGACGA
TTTGTTGGGATGTTGCTGGGTCGAGGCGTTCGCGGGAAGGGAGGAGGGCGATGTACTGCG
GATTTGCGTTGGCACGGGGGATATACCAAGCTACGCCCATGGTAGATGAATCGAGGAGTT
TCTGCCACAGCGTGGCGAAGACGCGGGTGGATCCTACGTAGTCCTCCTCGGAGGGGTAGA
GGAAAGTCGATTTATTGACCGAGGCGTAATATGGGAGTAAAGTTTGGGGTTTGAACCCCA
CGATGCGGAGGCCGGGGGGGCCGAAGTTCTTGAGTTCCTTCTGCTCGTCCTTGGTGAAAA
GGACCTGCTCGCCGCCGAACTTGTAGGCTTTCTTGACGTCGACTTTCTGCACCGTGCGCG
TGGTGTC
>GG54|c1_g1_i1 len=306 path=[284:0-305] [-1, 284, -2]
CGCGCTTGGGGATTTGTTTGGAGTTGATGTTGGAGATGAGGGAGTTGAGGAGGGAGATGC
CGTCGGCGCCTGCTGCGGCGTTGGTGGTGGATGGTGTGTCTGTGTCTGTTGAGTCGCGGT
ATATCACATCCTGTTCGGGTCAGCGTCATCCATGACTTAACGATGTAAACTACTCACATC
GTAAAACTTGCTCCTATCAAACACCGCCCCTCCTCTCTCAATAGGAAACAACTCAATCAC
CACCCCCAAATCATACAAATCCTTAGCCCTCACCGCCGCCGCAGCCCTCATCCCCTTATC
GCTCTC
>GG55|c0_g1_i1 len=295 path=[273:0-294] [-1, 273, -2]
CCCCCTTCCCCTCCGCAACCTCGAGCCACTCCTCCTCCAGCGCCCGTCCCCAGTCAACCA
CATACGGCCCGGCGCGCTTGTCAATCTGCCTCCCTTTAGGTAACGTCTTATCATCCCCCG
CTGCCAGCTCCGGCACCTCCTCCTCCAGCGCAATAGCCTGTAATATGCGATAATGCCACT
GCAAAGCCGGATTCGGATAGCGGCTCGGCTCAAACACCGCCCCGGGAAGCTGTAGTTGCT
GGATAACAACATGCATTTTATCCGTTAGGGCATTCGGGCTTACTATCGGCGCCGG
>GG56|c0_g1_i1 len=650 path=[628:0-649] [-1, 628, -2]
CGTTTGGCAGACTATGAATTTTACTACGCAGTCTGACGGCAACTGCGCGATCCTCTTCAA
CCTCTCTTTCTGCTCCGATGTCTCGTACGCCGTCCCCGGCAACCCCACCACGTTCCCAAC
CCTCACCTCCCTCGCCGCCTTCTACGACAACGCCGCCAAATCCGCCTACTCCAACTTCGC
CAAAGCCCTGCAACAAATCCCCTGCGAAATCCCTAACACCGGCCAGTACAGTCTGGTCCG
CAACTGCGACGACTGCGCGAAAGCGTATAAAGCCTGGCTCTGCAGCGTCACGATCCCGCG
GTGCCAGGATTACAGCCGTGGCGACCCCTGGCTGCAGCCGCGGAACGTGGTGCAGCCCTT
CCCCAACTCGTCGGTGCTTCAGGATACGAATTTCCTGGCGGCCAGCCAGGCAATTCGGTA
CCTCAACTCGAGCAGGAATCCGGCGATCGATGCAATAGTGAAGCCGGGACCGTATAAGGA
GATCCTGCCGTGTCTGGATATGTGCTATAACCTCGTGCAGAGCTGTCCGGCGGCGATGAA
GTTTGATTGTCCGGGGATGGAAGGGGCGAGTAGTTATGGAAGGAGGCCGAATGGGAGTAA
GAGTGAGGATGGGCAGATTACGTGCAATTACCCGGGGGCGGCTTATCATC
>GG57|c0_g1_i1 len=350 path=[328:0-349] [-1, 328, -2]
CGAACGAGTCAAAAGTCTCAGAAACAAGGCTCTTCGTCAAAGTGTGACCAAGTTCAAATG
TGGGCGAGAAGATATAGTTGAAGTAGCGCGCTATGGTATGGAATGAAAGAGAGGGCGAGA
AAAAAGTGGTGAGAAACGAGTACTCGGCGCAAACGTTGTCAATGAGAGCCAGGTTGAAGT
TGCGAAATGGGAACTCGAGGTAATGAGTCGCCGTGTCTTCTGCTAAATGGCTAGGTAAAG
CCGATTGGTTTGATGTCGTGAGGATGTCGTTGCGTCGTCCCAGGCTGAAGGCATCATGCG
GCGGCCCAGTTGCCTTTGACGTGGTAAGCAGCGTGCTCTTGCGTGGACTG
>GG58|c0_g1_i1 len=417 path=[448:0-237 449:238-261 451:262-318 446:319-342 447:343-416] [-1, 448, 449, 451, 446, 447, -2]
AAGTTGCCCGCCATATCGACCTGCACCAGCACCTGGCCGGAGCAGCCGCCGCCTGCGCCA
ATACCGATAGTGGGGATATCCAAACGCTCCGTGATTAACGCCGCGACCTCCGCAGGCACA
GCTTCCACAACGACAGCAAAGCATCCCGCTTTCTGGATGGCAAGAGCATCGTGGAGGACC
TTCACTGCGCTGGCAGCCGTCTTACCTTGGACTCTGAATCCGCCCAGGGCATTCTGGCGC
TGTGGAGTGAGGCCGATGTGGCCGAGGACCGGGATGCCGGCGTTGGTGATCTTCTGGATT
GTGGGCACCATTTCCAGGCCGCCCTCGAGCTTGACTGCTTGCATTCGGCCTTCCTTGATG
ACGCGGATGGCGCTGGCAAGAGCTTGTTCTGGAGAGATTTCATAGCAGCCCATAGGG
>GG59|c0_g1_i1 len=327 path=[305:0-326] [-1, 305, -2]
CAATCAACGGCTGCGTCGCAAACGAAAACACCACCCCCCCCAACCCCGACCCCGCCGCCG
CAATCCCCGCCGCTATCGACCTCCTTGCCTCAAACCACTGTGGCAGTATCGCTACAGACG
GGATATACGCGCATCCCACCGCCAACCCCAGCAACACCCCCTGTGTGAGGTGGAGATGCC
ACGTCTCCGTAGCGAAGGATGCGAGGATTAGAGAGAGTGTTTGCAAGAAGGCGCCGAGGA
GGATTAACCGCCCTGGACCGTAGCGACGGGTTAGGATGGTCAGGAGGGGGGCGGAGAGGG
TGGCGGTGCCGAAGTTGAGACCGCCGA
>GG59|c1_g1_i1 len=270 path=[248:0-269] [-1, 248, -2]
GGGACTCACAGATACAACACCCCAGCTGAAGGCGTTGATTAAGAAACAGGAGAGGACGCA
CACCCAGCCGTACCCGCCGTCGGGTGGTGGCTCGATGTCTGCTGTGCCGCTGGGGCTGTC
TATGGTAGGAGATGTGCACGTCACGGCAGACCATTTTGCGATGGAAACCGCGGAGAGAGA
GGAGGTTGTCGAATCTGCTGTCGTTGAGTCTGTTGGATAACTCGCAGAAGCGTCTTTCAT
CGGTGAGTCTCCTACTGCTAGTCGTAGTAT
>GG59|c2_g1_i1 len=259 path=[237:0-258] [-1, 237, -2]
CATCACCTCCTCCATCACCTCCCATCACCCTTCTTCAACATCCACCCCTGCCGCCGCCCT
TCCCGCTTTCCGACGATGAACGCGCCATAGCTCGAGCATGATGCCCGCTGCCACGAGGTA
TGCCGTGCCGGCGAGGACTTGCGGGCCGATGTAGGGGTGTGCCGTGCCGCGGGTCCGGAG
TTTGAGGGCTATTACCTCTGAGACTGTTTGGTGGGTGTTAGCTTCGGTGTAGCTGCTACC
TCGGGGGGTTATAACTCGT
>GG59|c3_g1_i1 len=439 path=[417:0-438] [-1, 417, -2]
CATCACCACGCCCTCCCCCCCCATCTCCGCCGGCACCCAAACCGCAAACACACTCACCCC
ACACACCGCCGTCACCACCCCCGCGACCTCGACGCGTCCCCATCTATCGCTTAATGCGCC
TACAAAGGGGCGGCCGAGCGCGGTGCCGACGTTGACGAGGCCTGTTATGTCTGCGGCGCG
GTGGGGGCTCATGCCTATCGCTTGCGCAAAATCCGACAAGCTGAAGAGGAGGACGATATA
TCCGACGAGACTGGCGAAGGACCACCCCAGCAACAACACAACCTCGTAACGCGCTAGCAG
CCGGATCGCGAATCCGTGTTGTTTGGGTTGAATCGCGGCGTTGCGCGTGCGTAGCAGTAA
CGCAGCGACGAGCAACATACTCCCCGATATAACAGCTATAGCGCGTAACGACCACGCCAG
ACTAAACCGATCAATCAAC
>GG60|c0_g1_i1 len=351 path=[329:0-350] [-1, 329, -2]
TGCCTCCCTCGCTGCTTCAGCTGGCGATGTCGCTTCTATTGCTTTGCCACCGCCGGCAAC
GAACTTCTGGATTGATGGCTCATAAACGTCGTAGCCACAGGCGTTGAACCCTGCCTTCAC
GAGGGAGGCTGCCATTCCAACACCCATCGCGCCTAAGCCGACAAAACCCACTTTGGATAT
CTCAAATGGGGTCGCTGGTGGAGTGAGCACGTCGGATTGAAGAGTCGCTGACTTTGAGCT
CTCGTGGACTAACGTAGGCGTTGACGGCGTGAAAATTCGTACGATCCCAGAGTCATCTTG
GCGTCCGAACCTGGGATGAAGCAGAAAGATAGAGTTGTTCCGCTACCGAGG
>GG61|c0_g1_i1 len=572 path=[553:0-125 571:126-558 558:559-559 559:560-560 560:561-561 561:562-562 562:563-563 563:564-564 564:565-565 565:566-566 566:567-567 567:568-568 568:569-569 569:570-570 570:571-571] [-1, 553, 571, 558, 559, 560, 561, 562, 563, 564, 565, 566, 567, 568, 569, 570, -2]
CTACTGTACTATTCATGCCGCCGCGGTGCCGGCAGCCTCTGGGATCAAAGCATACTCTGT
CTCACCACTCCTCTCGAACTCAGCCATATCCAAAGCGACAATCACACTCTCCCTCACAAC
CTGCTCGCTATCATTCAAGAATCGTTTCAACACATCTTCAACGCCATCCTCGTCTCCCAA
GCTGCCCAGGGCTTCCGCTGCCTCGTGCCTAACCATGCTAGCTTCCTTGGTGTCGCTCAA
CGCGGCAGTAAGTGCGGGTATCGAAGCCGGGTGTGACAGCTGGCCAAAGACAAACGCAAT
CTCGTGTCGGAACAAGGCAGATGGGTCGGCGAAGCCCTTGGCAAGAGCAAGGACAGCGGC
GACGGCCGTGGGAAGGTCGGGGGGCGAAGCCAAGTCGCGGAGGCCGAACATAGCTCTGTA
TCGTAGGAAGAGAGGCGATTCTGGGTTCAGCAACGTCTTCTCGAGATCTTCAACTGTAGA
GTTCTGCGCTGTTGTCGGAGCGGGGTCAATAGAAGCAAAATCACTACAAAAATTAGAAAA
AAAAAAAAAAAAAAAAAAAAAAAAAAAAAAAA
>GG62|c1_g1_i1 len=237 path=[215:0-236] [-1, 215, -2]
ATTTAGAACCCTTCATTACGGATGACTCGGCTTCGAGGTGTGGTAGGAGGTAGCTCAGGT
CTTGGACTTCGGTGTAAAAGTCGAGGTTGAAGGGTAATGGGTCGTATGTGGAAAGCTTAT
CGATCTTGGTGAGGACGTTGAGGTGTGGCAAATCCATCTGCAGCATGGCGCGCAGACTGA
GGATGAGATTCGAGATGTATAGTGACGGTAGGGTGAGGCAATAGGAATCCGTAAGGT
>GG63|c0_g1_i1 len=617 path=[595:0-616] [-1, 595, -2]
TCACACCCCGTTGCACCGCACGCTTCGAGCAAGCATAATGCACAACTGTATTGTCTGGCA
GCACGGAGACAACACTGCGACCCAGGCGCTTGTGACACACGCCGCACACCCGTTCTTCAC
CAACAACAACGTGACGGTTTCTACCACTGCCAGCTCCGACTGCGTTGAAGGAACCAGTCG
AGTCTGCTCTTCCATCACTCCCCTCGTCTTCTCCTAGAAGAAGACCTGCTTGAGCCCTGA
CCACCTCGGATTTCCTCAAGCCAGTGACAACTCGTGCCTCGTTTACAACCGAATTCGCAG
CACGTATCCTACCGCAGAAATAGCTTTCCAAATCTTTAACTAGAAGGTTGGCGGGGATTA
ATGTTAATGTGTTTGATGCGGGAAGCCTCGAGCCATGCTTAGAAAGGAGATCAAGCGCTG
GCACCCAATTTGGCTCTTGGGGTGGTGGAGGTGTGAGGTACAGTGACAGGAGCGTATGGT
ATATTGATGGCGAGGAGTCGGTGGAATTTGAGGTCGATTCAAGACGATTGGTAGATGAGT
CGGAAGATTGAGACTGGAGATAAACAGAATTGCAGTAACTAAACGTATCGAATAAGATTA
GTTATTAAAGGCAGGGG
>GG64|c0_g1_i1 len=271 path=[249:0-270] [-1, 249, -2]
GGCGGCGGGCGAGTTGGATATCCTTGGACTGGATGGTAACACGCTTGGCGTGGATGGCGC
ACAGGTTGGTATCCTCAAAGAGTGAGACGAGGTAAGCCTCGACGGACTCTTGGAGAGCAC
CGATGGCGGAAGACTGGAAGCGGAGATCGGACTTGAAATCCTGGGCGATCTCACGGACGA
GACGCTGGAAGGGGAGCTTGCGGATCAGGAGCTCAGTCGACTTCTGGTAACGACGGATCT
CACGGAGAGCGACAGTTCCTTCGGGGCTTGT
>GG65|c0_g1_i1 len=236 path=[214:0-235] [-1, 214, -2]
AGGCACCACAGTAGGATGAGCGAGGCGCCCGTGTAGAGCGCGCTAGCGCCAGAGATGCCC
TCGACGGAGCGCAGGTAGCCAGAGATAGGTAGGGCGTGGTTGGAGAGTGTTGCGAGATAG
TAGGAGTAAATCCCGAGAACGATGGCCGAGGAGCAGAATTGCACTGCGCGGAAGACCCAC
TGCAGGCTTTTGAGGGCGATGCCGGATTTCAAGCCCATAGTAGGGAGTGGTGAGAG
>GG66|c0_g1_i1 len=619 path=[597:0-618] [-1, 597, -2]
TACCTCAGCATTATGCACCCCAATGCTACTAATCGTACCCCACGGCCTCAAGAGATCAAA
GCCCGTCTTCAACGCCGGCGTCAGCCCAACAACCTCAATCACAACATCCGCGCCCCGTCC
GCCCGTCGCAGCCTTGATCTTCTCATGCATCCCCTCCTTATCAGTCATAAAATTCAACGG
CTCAGCACCCAGCCCCCTCGCGAGCTCAAGACGGCTCTCAACACCATCCACAGCAAAGAT
ATGCTTCGGTCCAAAGCTCGCCACCGCGATAATAGCACAGAGACCCACGGGTCCGCACCC
GATAACCACAGCTGTCGACTCAGCGACCTGCTCGGGAGTGAGGTTCTTGAAAGCGTTGGA
GGCGCCGAAGAAGCCGGTTGGGAAGATGTCAGCCATCATGACGAGAACCTTGTCGTCGAT
CTCTGCGGGAGCTTTGACGACCGTGCCGTCTGCGTAGGGAACTCTGACGTACTCTGCCTG
TGCGCCGTCCAGGGCTGCGGAGCCGAAGAGGAGCGATTCCTCGCAGCGGGATGAGAAGCC
GTTTTTGCAGTAGAAGCATTCTGAGCTTTTATCCTTTAGGTTAGACGGCTTGAGCAATGC
AATGGACTTCCTATAAAAA
>GG66|c1_g1_i1 len=354 path=[332:0-353] [-1, 332, -2]
ATATCCGTTCCAAACGGCCAATCTCCACGATCTTTACTCGGCGGATGCCACCTTGAATAC
AACCTTCTGCGCCTGCATCTTGTCGAAAATTTCATACCCCTCTACGGCATCCGATAAGGG
CATAATTTTGTCGAACATGAACCTGCAGTCAGTCAGTATCGCCTGGGCTCGAATGGGTAT
CTCGACTCACCCAAGAAGGTGCTGCTTCTTTTGGAGCAGCTTAAGAGCTTCCGGGAAGAT
AGACCGGACAGGGCATCTCCCCATCTGGACAGTCAAGTTCTTTCCATAAGCTTGGTTGCC
ATTCCACGGAATCTAGGAAGAATCGCATTAGCAGGCCTCTCACTTTGAGGAGAC
>GG67|c0_g1_i1 len=405 path=[401:0-232 402:233-404] [-1, 401, 402, -2]
AGGTGGCTGGCAAGCTGTTTGGAATCCAGACAAGGAGAAGGAGAACCAGGACTTTGTCGC
TGCTGCAAGCACGGCTGACACGAAAGTTTTATGTGCCCAAGATGAAGACATGAAGCCTTT
CCAGGTGATTTTCACCAGGGCCTGATTCTCCCTTTCAGGCTTATCAGATGGAGGTGATGT
GTATCGTGATAGAAAAGGGTCTATCTGGTCGTTCACATCTACCCGGGGGCTTTCCAAGGA
GATGAGAGACAGCCATTCATATAAATCAGCTGCGAACTCGCCAAAGCCGTCTCCTTCGTC
CAAGCTAGTTGGCGGCTTGATATTTGGCATGTTAACTATTGGGCCACGAGTTATACTTGG
CGGGCAGCTGATCTTGACAGGAAAATGTTTGGCCAACGGATCAGG
>GG67|c0_g2_i1 len=249 path=[399:0-232 400:233-248] [-1, 399, 400, -2]
AGGTGGCTGGCAAGCTGTTTGGAATCCAGACAAGGAGAAGGAGAACCAGGACTTTGTCGC
TGCTGCAAGCACGGCTGACACGAAAGTTTTATGTGCCCAAGATGAAGACATGAAGCCTTT
CCAGGTGATTTTCACCAGGGCCTGATTCTCCCTTTCAGGCTTATCAGATGGAGGTGATGT
GTATCGTGATAGAAAAGGGTCTATCTGGTCGTTCACATCTACCCGGGGGCTTTTCAAGGA
GATGAGAGA
>GG68|c0_g1_i1 len=328 path=[306:0-327] [-1, 306, -2]
CCTCGTAGCTTCATCCGCCATATTACCAGGACCACACACCACCACAGTCATCTGTTGACC
CGTTTCCACATGGGATCTCATCACACTCCTGATATCCATCCTCCCCGCTGTTATAGCCGC
CGGTGTTGGCTGAGCTGCGCCTTCGTCTTTCTGGCGCTCCTCATGAACATCGTCCACTTT
TGGCTCCGCAGTATAAGAGGAACCCGTGCACCAGAATGAATACTCGATACCGTCAACCTC
GTCTTTTGGGAGGAGGAAGTTATGCTTCACGTGTTCGATGAGAGCCATTTCCCTCGCAGA
CCAGGCGAGGATAAAGCGCTTTGCTTTC
>GG69|c0_g1_i1 len=388 path=[366:0-387] [-1, 366, -2]
ACACCGTCGCATGCAGCAACAGCCTCGGCAACGGCCTCGGCAGCGGCGGCATAACAGTCT
CTTGCCGTGCTGGCCCTGTTGCTCCTGGGGGCGTAGGAGGAGGCGTAGGAGGCGGCCCGA
TCAAACACGCAAAATGCGAGCGGACTAACTCCCCGAATCGCTGGAGTGCTCTCGTCTCAT
CCACCGGCGGCGCATAAATCACGCTCGTGCTCCCTGGGTCCCTCGTCGCCATCAACCCCT
TCAGCGTGACGCGCACGTCTTTCTGGAGTTGTCCCCCAGCGGCGGGAGGGCCCTGTGCGA
TGGCCCAGAGGAGGGGGATGTCGAGGGTTCGTAGGATGGAGAGGGCGGTGGAGAGGCGGA
TGGGGTCGCGGAGGTCGAGGACGCAGAG
>GG70|c0_g1_i1 len=390 path=[368:0-389] [-1, 368, -2]
CCTCCTTTGCCCACTCAGGATGTCCACATATATAAAACGCTGCCGCCAGGGCCTCCACGC
AATTTAGCCGCCATGGCTTTCCGTAGTTCACCGAGTTCGCCGCCACAAGATAAGGTAGCA
GACGCTCGCACTTCCCGCCGATACGTGGCCAGGGCACTTCGCTCGTTCGCGCCCATGAGC
ACTCTACCACCGCCGCGCCGTAGGCCTCCATCGTCTCGCGATCGGCGGGGGAGACGGTCG
CCTTGCCGTTCGGGGTGATGATGACGCCGGAATGCTTCTGGCCGATCGCCAGTTCGCGCA
TGAGGCCTTGCTTCATAAGTTTGCGGCCGGAGCAACGCTTCGGATCGCAGTGACCGAGAT
CCCAGCAGGCGGCTCGAAAAGAGGGGCGGG
>GG71|c0_g1_i1 len=390 path=[368:0-389] [-1, 368, -2]
AACCAGCGGTCTCCGAAATGCGGGGGAGAAGAAGACTTACTCAGTTGTGTTCAGGTCGAA
TCCAAGGGCAGCAATATCAACACCAGTTATGAGTGCAGCCTGGTCCGGATATGGGCCTTT
GAGCATCTCAATCAGCCCCTTAAGGCCATATCGGTCCCTGTCACTCATCCCTGGAAGTGG
ATCTTGGCTAATAGGGCCGGCTTCATCCGCGGGATCGGCTTCAAACCCCTTTGGTTGAGA
TTGAGGTGGTAGGGTTTGATTATAAGGTATACTTTTGGCGTCTGTAGTTGCTGGCTGGCC
GTGTGGACTTAAATTGTCTGCAGCTTCTGATAGTGGCGGTCTGCTAAATCCCTGGAAAAA
GTTAGAGCCAATCTTCATAACCAAGTAAAT
>GG72|c0_g1_i1 len=435 path=[413:0-434] [-1, 413, -2]
CGAACCGGGACAATGCCACAGGTCAACCGAAACAATCAAAGTATTGTTTTGTACGCTTGT
AGCCATGGCCAAAGGATTTCCGTTGAGAGGCAAAGTTTGATAATGCGAAAGGATGCCAGC
CGGGGATAATACGAAGAAGAACAACGCTGGGACACTATAACCAATTAGACACAAGGCATC
CAAGTCAGCTACACGCAATCAACACTTACCCCTCACACATTACAACAACACTGCCAGAAT
TGCTGTTTGGATCTTGCTGCAGATGCTTTATGCCCGAGACTATGACCTTCGGCGAGTGGG
AGTCATCATTGGCCCCAATACCAACGCCACACCCTTCACCAGAGAATCCGCGTAGTATAA
GCTCCACATGGGATGATATATTTACCTTTTGGAGCAGATCCCCTGAAAGCCAATCCCAAA
CAAATAAATCATCGT
>GG72|c1_g1_i1 len=260 path=[238:0-259] [-1, 238, -2]
ACGAATTGAAATTGTGCGTATTTGCTTATTCCCATCCTGCACGCTTCCGCAGGTTTCCCA
GATTGTAGAGAACATTCCACCAGTCAACATTTGCCGCCGGCATTGTTTGGTGATCAACAC
CAGTAATATCAACCTTTCCAAAGTGGGAAGTCACCACAGTCCAATCCTTGCCATCGGATT
TGATGACCTTCAAGGGCTCTTCCGCCCCTGTCGTTTTCACGTCTCTGAGTTGAACTACCG
AACCGGGACAATGCCACAGG
>GG73|c0_g1_i1 len=479 path=[457:0-478] [-1, 457, -2]
CTCTCCCCAACTAACATTCCCCAAATCACTCACTCCTAAGCTCCTTAGGCGTATCCTCCT
GCCTCGACCAATGCGCCCTCTTCACCTCCTCCATCGCCGCCAACCTTTCATAAATCCTCT
TCACCGTCGGCATCTCCCCAAAATCGACCCCAAACCTCTCCGCCCCCCACATCGCGGGCA
CCAAACACACATCCGCCATCGACAGCTCATCACCCACCGAGAACGTCCCCGCAGTGTCCT
TTACAACCGCTTCATACGCCAGCAAGCCCTGCGCCATGATCTCGCGCGCCCATACCGCCT
TGTCCCCCCCAATCGCCTCGACGCGGTTCAGGATCGAGAGGTTGGTGATGGGCTGCACGT
CCGCGGCGATGATGGCGGTCAGGGTGCGGACTGTTGCGCGGGCGGCGAGGTCTTTGGGGA
GGAGGGGCCGGAGGGAGGGGTAGGCTTCTTCGAGGTATTCGAGGGCGGGAATGGATTGG
>GG74|c0_g1_i1 len=352 path=[355:0-274 356:275-298 357:299-351] [-1, 355, 356, 357, -2]
TTACTGTATTATATATTCCGAACCGCCACGGGATTATTCACTGGTGACCGTACCCGCCAC
ACAAGTTTGGCTGTGGATCACCGTACCTCCTGAATCCACCAGCAAGTTCTCTGGCATACA
ATCTCAGCCGCGACCACCATCCCATGCGACCCTGGGCACAAAATGTCACAAAATGTCTCG
CAAAGATATTTAGCATCCAAGATCGTCGCCAGGGGAGTGTAGGGGAGTTGGGGGCGCGCC
ATTTTTCTCCGCCGTGTCTTTCAGAGATGCCGAATCCCGCAATTACTGCCAGCGACGAGC
TGAAGCAGCGGGCATCATCAGCAGCACTTTCCATTGGCAGCACGATACCAAA
>GG75|c0_g1_i1 len=348 path=[326:0-347] [-1, 326, -2]
CGCGGAGGCCCTGCCTTAAGGAATACATATTCTATTCGACTATATCGTCTATTTTCCATA
TGGTCCGGTCATCTTCTCAGTTGACTGCCCACCTTTAGCCTTGCCTACTTCTGACCCCAA
AAACACCGCCAGCGCAATCGCGTCTGCCGTGATATTGATCATGTCGAAGCCCAGCCTGGC
CATCTTATTCGCCTGTTCACCACTTGGGGTGTAAATCCCCGATTTTTTACCCGCCTTTTG
CGCAGCAGCTAGAACCTTTGCAATAGCAGCCTCCAGCTCCGGGTGCATTGTTCGGCCCGT
AATCGGATAACCCAGTGCATTTCCAAGGTCGAATGGCCCAACAAAGAG
>GG75|c1_g1_i1 len=305 path=[283:0-304] [-1, 283, -2]
CGCCAGGGACTGCCGCGATCCCGTCAACGTTCGCCAGGGCCTCGGCAGTCTCAATTTGGA
CGATTGTGAGGAGAGCGGAGTTGGCCTGGACAAGATACTCCCCAGCTGTCATCGTTGCAG
AAAAGGCTCCCTGGGAGAATGGAGAGCCAAAGCCTCTGATACCTTGAGGTGGGAACTTGG
CAGATTTGACGAGTTTCTCAGCATCCTCAACTGTGTTCAGGAGAGGGACAAGTACTCCGT
GGGCTCCACAGTCCAGCGCACCTAGATACTTTTAATATTTTCTATCAAAGAGAGTTGTTC
AATCC
>GG76|c0_g1_i1 len=229 path=[207:0-228] [-1, 207, -2]
CGGTGCTGTTGTTGCCAGCGCCAATGGCTACACAGGGAGCTCCGCCAGCAACACCACCAG
CAGCGGCGCCAGCCGCAGCCTTGCCGTTGCCATTATTGCCCTTTTCACGGCCGCCCTTGG
GGGAGCGGCGATCGGGGATGGCGGAAGAGGAAGCGAGAGCGGCCAGCGCAATGGTAACGA
GGGTGGTGGTTGAGAAATGCATTTTGGTGGTTTGTGTTTGGTTCTGCAA
>GG76|c1_g1_i1 len=256 path=[189:0-67 190:68-112 191:113-255] [-1, 189, 190, 191, -2]
TTCTTCATGGCCTTTCCGTCCTGACCGGCAACAGCCTGTGCAGCCTTCTTCATGGCCTTT
CCGTCCTGACCGGCAACAGCCTGTGCAGCCTTCTTCATGGCCTTTCCGTCCTGGATGGCA
GCAGCCGCAGCAGCATTACCAGCATTGCCAGTCGCGGCCGCCACATTCGCACCGGTCACC
GTGACCATGACTGCCGGTGGTAAAGCGCCTGCAGCGCCGGCAGCAGCGACAGCAGTGGCG
TTGCGTGCGGCGGCTG
>GG77|c0_g1_i1 len=374 path=[352:0-373] [-1, 352, -2]
CGCTGCCTTTCCCCATCGGAAGCCTCGACGCCAACCTCTTCGCCGCTCCTTTCCACCCCC
CAGTCCCTGGCTTCGAACTCGTCCCCGTAGTCGAACTCGTACTATACGAGGTCGGCTTCT
CGCCACCAATATTCCTCCCCATCCCCGTCTGATAGCCACGCGACCCCCTCCCCGACGCTC
CCTCACCGAGGTGCTGCGAATCGTCAAAGCTGCGCATGCTACTCACGCTCCCCATGCTGC
TCCTCCTCGGTCCGTAGCCAGGATCGCCCGCACGACCACCGGGGTTATACGAGTCCTCCG
TGGCGGAAGCAGAGCGGGGACCGCGTGCGGCGCCGGCGTTGTAGCTGTCATCGTCGTAGT
AGGACGAGGTGCGG
>GG77|c1_g1_i1 len=226 path=[204:0-225] [-1, 204, -2]
CCATCCCCGGGTTGCCTTGGCTGCCGAAGGTGTGGGAGCCGCGGCGAGGGGGGAAGGCGG
CGGGGCCCATGCCGGTGTTCTCGACGTTGTCGGTCTGGCCCCAGCCCTGGGTGTTCATCT
GATCGGGGTTGTCGTAGCCGCCGCCGACGTATCCGGTGGTGTTGTCGTATGAGGACATTG
TGTGTGTTTGTGTTGCTGGTTCTCTCTTTTGTTGGAATTTGTATTG
>GG78|c0_g1_i1 len=445 path=[423:0-444] [-1, 423, -2]
ACAGCGACCGCAAGTGACGAGCAATGAGCCCACCTCCTGGCAGCTCATACTTGTGACCTA
GTCAGCCAGGGATCGTTTAACAATTCCCTTGCCGGCATTCGCTTCTCCGGTTCCCACTGC
AACATCGACTTAATAAAGTTGAGGAATAGATCTTTATCCTTCCCGTTGAGATTCTCCTCC
GCAGCCTCGAGACTACTAGACGGCAAAAGTGGTAAGCGTTCTGGCTCATTCTCGTCTGGT
TCAAGCCATTTGCCATTCCCGTCGAACCACTCCGCAGATCTCTCGCCCCGCTTGATGAGC
TCCAGTGGTGGTGGTCCGAGAACGGAAATCAGTTCTGTAAGATGAGCACGAGTTGTGTAG
CGGCCTCGTTTCGGATCTTGCCCCCTAAAGAGATGTTTGCCTTCAAAGATATCCCATATC
TACTATCAAGTCAGTAAAAGAGTCT
>GG79|c0_g1_i1 len=226 path=[204:0-225] [-1, 204, -2]
CGGGGGGTTTGTAGACTAACCTCAGGAAATCGAGGGCGGAGAGCGAGGAGGGGTCGAGAC
AGGCTCCGATCTCGGCGGAGGTCATGTGGCGGACGCCGAAGGAGAGGTCGCCTGGTAGCA
TAGTCGGTGCGGTGTACGTCCCCACCCTTCCACCTATCTCAAATGCTGGTGAGGAGGAGG
ATGTAGATGGCCTTGAAGGCGCGCGGGGCGTAGTGGCGGCGTAACT
>GG80|c0_g1_i1 len=378 path=[356:0-377] [-1, 356, -2]
TGCTGTGGAGGGAGGAGGCGGGGATGTTGAGGTGCGATTGGAGGGTTGAGAGGACGGTTC
CTATGGCGTCGGCCAGGGCGATGCGGCCGGGTGAGCGGTGTTTGAGGTAGGCTTTGTCGG
TGAAGGAGCGCAGGGCTTTGGTGGTATTGCCGCAGCGGAGGAAGAGCGCTGTGACGTCGT
GGGTGAGCTCGGTGCTGCAGCCGGATGTACGGACGGATTTCAGTGTGCATTCAAACTCTT
TTGTCTCTTCGTTCCAAGTAAATAGCACTGAGTCCCTGCCCAGGCCTAATGCCAGTAGCG
ACGATGCGTATGTCGAACCGCTGACAACAACTGCATCTTGGTTGTCGATTTGGAGGGGGC
TTGTGTCGTCGGCGACTG
>GG80|c1_g1_i1 len=745 path=[723:0-744] [-1, 723, -2]
GGTGAGAGGTGGGGTGGTTAGGGTGTTGAGGGAGGCGAGGAGGTGGGCTTGCATTTCCTC
AGCGGGTTTGCCGAAGAGGTTGAGTTCTTCCTTTTCCTCTGCTGGTGGTGCGAGGCATGG
CGGCGAGGTCGTAGTGCCAGATGTCGAGTATTTCTCTATCGCAGCAGTGAGGTCCTTTTC
ATACTGCCTAGCCCTCTCCCCAATCGCCTCGATATTCCGCCACGAGAACTCCCACTCCAA
CACCGGCTTCGCAGCGGCGGTGGTGACGAAATCCCCCCTCGCCAACGGATGTTCAGGCTG
ATGCTCCCTCAACAATCTCAGACTCCTCCCCGCCTCGAATAAGATCTGCATATCCCCCTC
CGGCATAAACGACGGGACCCTCGCCTCATCAAGCACGAAGTCAGGAGTCCGGATCTCCAT
CCCCTGCTCATCGATCCAGAGCCTATCCTCCGCCTTCACAAAGCTCTTCCCCACGCTCCC
CTTGACGAGGGGCATACCTGTCTCGCGCTGGATACCGAGCCATTCCCCCGCAAAGTCTAA
GAACGGGCGGGAGACGCGGGAAAGCACTTCGAGGAGGATAGTCTGTGTGGAGTCTGTCCT
GTGCTCGGTCTGTTCAATGAATTGAAGGAGGTTGGAGAGCATTACTTCGTCATTCTGGGC
GGATCCAGCGGCGACGATTAGCTCGTGGAAGATGGTGAGGAGGTGGGAGACGGGCCGGAA
GAGGGATTGTAGTTTGAGGATGCTT
>GG81|c0_g1_i1 len=399 path=[377:0-398] [-1, 377, -2]
CAGCCTCGCCTGGCTCAAGCCGCGCACCAGCACCGTTTCAGCCTCGGGAAGTCCGAAGCC
TGAGCTGGCGTCGCTGTTGCGGCTATTGCGCGAGCTGGCCGCTGCGCTGGAGACGTTGGT
CTGCACAGGCAGGCAGGAGCTCGCGCTGCTATGGCGCTGGTATAGTGGGGGTCGCGTGGG
CGGGGCGGTACGGGAGCGTGGCAGAGGGTTGCTGGGAGGTTGTGGGAAGGCGGCGGAGTA
GAGGTCAACTTCCCTGTCGTCCTCTTCCTCATCCTCTTCGTCTGATTCTTCTTCATCATC
TTCCTCGTCCTCGTCCTCCTCTTCTTCTTCGGCAGTATCAACAGTCCTCGGTGCAGGGGG
AATAACCCTCGTTCCCATCCCTGCCAAACTCAGACTTGC
>GG82|c0_g1_i1 len=587 path=[565:0-586] [-1, 565, -2]
CAGCGGCCCGGATGGTGAGAAAGATGAGGTTGGAGAGGAGAGGTCGCTGTGTCGCGAGCG
CAAGGAAGGAGAGGGCGAGATCAGACTAATGGGTTTCGGGGGGGGTCGGTGGCCCTTGGT
CGAGGTGCGATGGTGGAGGAATGGCTCTGGTTGTGGAATGGGGTTAGAGATTGTAGGGCG
CTCGGATTGCTTCTGTGAATTGCCAAAGGGGTTGACGAAGGCGAAGAGGGACGCCGAGTC
GTTCGACGACGCATCGCCGCGTTCTGCTGTAGCCGGGCGGATTCGCGGCGCGATCGTCAC
CTGCCAATCGTAGATATCAAAGCGGTCATCGGGCATTGGGCGGAAGAGAAGTGAGTTGGG
AAAAGTGCTCGATGGCGAGGTCAGTTGTCCGGAGCGACTCGAGCGGCGCTTGCGCAGGCG
CTCTGATGCCGCGTCGAGCTCGAAGGTTAGGATAAGCGTCGGGACGGCCGGGCCTGGCTT
GCGGAACTGGATGCTCTGGATCTCGCAGCTGCGTATCGATGAGAGAAGGTTGTGCGATAT
GATCTCCGAGTCGCCCTGTATGTCCGAGTTAGCGGCATGCCCAGCAC
>GG82|c1_g1_i1 len=237 path=[215:0-236] [-1, 215, -2]
CACGGACGAGCGGGCTCGGGTCATAGTGTCTGACGTACCTTCTGTTTGGTCACAGTGAGC
CAGAGCTGGTCCTGGTCGACGCGCGTGAGATCGTCGGAACTCTGGAAAACGGAGGAGGTC
TTGAGGCCCTGGCGCGCGGCATGGAGTTTTCTTGCTGAGATCGAGCGCGGGAGGGAGGGT
TTCGGGGCCGTGGGATGCCGCGGCCCATTGGTTCCAAGGACGACGTAGCGAGGCTAG
>GG83|c0_g1_i1 len=262 path=[240:0-261] [-1, 240, -2]
CACCCCGCGCTCGCATGACCGATCTTCTCCTCCGGCGTGGCGCCGTTCATAGCTGCTGCG
AAGCCGGCGCGGAAAACAGGATCGCTGAATCCGACTGCGTTGCCCACGCCCTCCATGAAG
GGGATGTACCCCTCGTCTAGATCGGCGGGGCGCCAGGCGAGTGACCAGGTGTCGAGTGTC
ACCACTAGCACGCTGAACCCCGAGTTCTTGGCGCGGGAGAGGAGAGAGCGCGTTATGGCG
TCTGTGGAGGGCCAGTAGAGTT
>GG84|c0_g1_i1 len=232 path=[210:0-231] [-1, 210, -2]
GCTTCCATTTTGGCGCCATGGCCGTGGCCGTCGAGGTTCTCGAAGGAGGTGCAGACTGTG
GTTAGGATTGCGCCTTCCCAGGGGCGAACGTCTTCGGGGAAGAAGGCTGAGACCATGTTG
GCGGGGTGCATGTAGAGGTTTCGGCCGATGTGTGTGTTCTGCGAGGTTAGTTGTGGATCG
GGTTAGGAGCGGGATATAACATACCTTCAGACCGCTATTCAGGAGCAGGACA
>GG85|c0_g1_i1 len=293 path=[271:0-292] [-1, 271, -2]
AGCACGAATTTCAATCCCTTAACCTGCTCCTCCGTCGCGTAATACACAAGCTGCCTCATC
AGCAAATCCTGGAACTCCGCGCTATCACTCGGCCGCTCCGCCAGATACGCATCCAGCGTT
TCCGTATCTTTAGCCTGAGCGCTCGCGCCCGCCTGTGTTGAGAGAAACGCGTACTCCGCG
TCCGAGACGGTGTAGTCGAGGGACCCTTCAGTGGCGGCGGATGCGCGCACGATGCGCGGG
ACGGCGGCGTCCATTAGGGACATGAGGATGGCCCATTGTGCGTCGGTGAAGGG
>GG85|c1_g1_i1 len=500 path=[478:0-499] [-1, 478, -2]
ACACAATGACGCGCTGCGCCTTTACAACAACCTCCCTCTCCACACCATCCTTCGTCCACA
CCACCTTAACACCCACCGCCGTCTTATTCCCACCCCTCGTCTCAAACAAGACTCGCTCAA
CCTGGTACCCCTCCATGAACTGCGCCCCCGCCCTTGCCGCATCAGGCAACCAACACACAT
TCGGTCCCTGCTTCTCCGCCGCCCCGCAACCCATCCCACAGCGCCCACACGAATGTTTGT
GTCCCCCCGTATTCTGAGGCACCGCTTTCGCCTCATACCCCAACTTCCTCGCGCCCTCCA
GCAGGACCCTATTACCATGGCTATGTTCGATATTCTCCGTGCTAACGCCCATGCGATCAC
ACACCCTATCGAGCGCGTCCTGGAACTCCGTGGTTTCGAACAGCGGCAGCTTGCGGTCCC
GGGACCACTCTTGACGGACGTATGACTGCGGCTGAAGCGATGCAGACCAGTTGATGGAGC
CGCCGCCGCCCCAGTTGGCG
>GG86|c0_g1_i1 len=349 path=[327:0-348] [-1, 327, -2]
TAAGACCCATGCGGCTGAAGATTGTGCCAACCACGAGGCCGGAAGCAGAGATGTTAGGCT
GGTCGGAGAACACCCAGAAGACCGCTGTGCCAGCCATCAAGCATACTATCTGCCAATTAA
CCAGCCAGAGGCCAGCACGTACAGGCCCGATTCTCCCCATCAGCCAAGGTGCCATCCACG
TAGCCAGAACCTCAATGACCACAGACAGCGTCCTGGCTACGCCTACCTGGGTAGAATTGT
AACCGGCTGAGAGCAAATATGTGACCATCTGCCCTGCGAACGAGAGCACGGTTAGGTATA
ATAAAGCACTGGCGAATGACGGTAAGAAAGCTGGATGGTAGAAGTAGAG
>GG87|c0_g1_i1 len=334 path=[312:0-333] [-1, 312, -2]
CTACTGGGCAACATGAGACATGACCTTACCAATTTTCCAGAAGGTTTACAAAATGGTCCT
GTACTAAGCGCAAATCCAATATCCTCAGGTTGTTGGATCTCCTCTTTGAATTGGCCATCA
TCCATCAACCTCAACAGCCCTTGGGCAAAGGCAGGATGCACATTCCTCGGCCAGATATGC
ACCTGAGTATGCCCAATCTATAAGCCAAACGTTCCCCCGACCGTCGAAAATCATGTTCTG
GGCATGCAGATCGAAGTGGCAAATAACAAGCTCTTGGAATTGACTCATTTTTGTTGGAGA
GTAGGCCGTGGGCGCTGGGATACGGTGGTATTTG
>GG88|c0_g1_i1 len=277 path=[255:0-276] [-1, 255, -2]
GCGCTGACCTGGCAGCGTAGTAGACTCGGCGTGCACGTTCCTCGGGAGCCGGATCTGGGA
AGGCGAGAAGTGCGGTTTGTTGGAGGCGGTGATGGTGAGCGCGAGGCGGTCTTGGGTTAG
TGCTGCCAAGTCTTCTTTGCGACGCTGGTGTTCGTCCGAGGAGGGTGAGGACGAGGGGTA
ATCCATGGGGTGCTGCGCTTGGAATGGTGCAGTGCCGAATGGCTGAAACGTATTTGGTGA
GGCGGGCGGCAGTGCGGGCGCAGTGTTAGCTTGGGGG
>GG89|c1_g1_i1 len=489 path=[467:0-488] [-1, 467, -2]
GAGCCTCTCATACCTCATGCAAACCCCCTCAACCTTGCTCTTGATCTCAGACTTCTCTTT
TTGGCCAGGCAGCGGCTTCTGCTTGATTTTCATGAGAGTCGTGAGCACCACACCCGTCGA
TGGAGAGAGAATAAGATCTGCTTCAGCTGCTAGGGGGCTTCTGACTGGAGACCGTGAGAT
GGTGCCTTGTCTGAGCCACGCGGTTGTGTTGTATCTGTTGAAATCCCTCTCGATGAAATG
AGCTGTTGGGATTAAAGATTTTATGGCGCTGAATAAGGGACGTTGCTTCAGAAGATCTGT
TGAGATTATATATTGGGTTGTCTCTGTAGGTACAGTGATGTTTGACAATGGCAGCGGGAT
GTCTGCTTTTGTGAGACGGGAGTTGACGATTGGCGGTGGAATAGGCATAGCTACGGGATT
GTCCGTATGAACTGCCTTGGCCTTAGGGGAGGATAAATAGGAACTGGTGCTGTCTGTGGG
CTTGTGAAA
>GG90|c0_g1_i1 len=246 path=[224:0-245] [-1, 224, -2]
CGGAGAGGAAAGATTGAGTATTTTGTTGAGTGGAAGGGTCGTCCAGCATTTGACCTCGCA
TGTCAGAAACGGAAAGTACATGTAGTATGTGGCCATAAAGTAAGAGTTGTCTGTAAGCTC
GCCAACGAAAGGTTGAAGTCTTTTGATTTGATCTTCTGTGAATGGCCTTCGCCCAAATCC
AACAGAATAGTCGGGTTGTGGACGAGCGATATCTTGAACGACTCTAGCCTCCGAGGCTCG
GTCCCC
>GG91|c0_g1_i1 len=260 path=[238:0-259] [-1, 238, -2]
CTGAATAATGTGCCCTTCATCGTCGGGGGTAACATGAAGTGCTGGTCTGTCCACATTGCT
GTATGACCATCGTGCCAGCGTTTCCCCGATTGGGACTCGGGGATCAGGCAGTACTACTGG
GCAAGCAAATGGAGTATTGGAGCCCATGGCGATTTCGGTTCTTGGCCGGGTGACGAGTCG
AGAGGAGAAAATCACAAAGAGAACGAGGGACAAGTTACAGCATAAGCAAACAATAGACCG
AGACATAAACAGCATCCAGG
>GG92|c0_g1_i1 len=276 path=[254:0-275] [-1, 254, -2]
GCCTTTCGGGTGGATTTAGAAGCAGTTGTAGCAGTTGTCATCACACTATCGCCTTCATCG
ACCTCCATGTCAACTATATCAACTATAGACGGTGCTTCCGTAAAGGCGGATTGTGTTGAT
AGTCTCGAAGTCTTGGAGGCGCGGGGTTTCCTGCCCTTCGCAGCTTTCTTCGCAATCGGG
CTTTCCGTTGGTTGCAAAGTGTGAAGAAGGCGCAATCCTGGGATCGAGCATGATGTTCGC
GACTGCAATTAGATTAGTAGAGTCTTTGCATCAAAA
>GG93|c0_g1_i1 len=1110 path=[1088:0-1109] [-1, 1088, -2]
TTCTGTCGCCACCTCCACACCCTTCCAACGCTCCGACTACCAGTCGTCGAGCCTTGGCTG
GTTGGCTGGCTGGATGCTGGAGAATTCAGGAATGGAGATGGTAAGGTATCCTATAATGTG
GCGAATGTCGAGAGGGCCATTGTTCAGAAGGATCTTGGGAAGGTGGTGCTTCGCGAGAAG
AGTTGGGGTGATGGACCCGGTCATCTCAAAGCCATTCTGAGAACACATGCTGCCGACACT
GCCATCACGGACGTTAAAGTCGGACTTGACCGCAGGCCTGGGGCTTGCCTCGACGACACC
GCCGGCGAGCTATAATCACAGCCCCTACGACTCACACTCCCAGAACTCCCCCACGACTTA
CTTCTCTCAGCAGGGAGCGCCTCTGGTTTTGCCGTCCACGACCCATCCTCTGCGACCAGG
ATAGCCTTAACTTCTAGGTCCCCATCCTCCTCCAGCTTCTCCCTAACCGACACCAGAAAT
TCGTCGACGCGCAGAAGGCGCGGTCTCGTATCGCCACTGCATAGCGGCCATGCGTCAGGC
ATGCAGGTGAATTCTTGCTTGTTGCTCCGCGACATGAGGAATGTTTCGAGATCGAAGCAT
TCGCGATGGCGACATTGGACGTCTCTGACTAGGGTGGTGAAGATGCTTGCTGTTAAGGGG
TCTCTGAGGGCAATTGTCAGCTTTGCCGAGACTAATGCGACGTCATCGTCCTCGTCAACG
TTTCGTTCAGATAATTTGAGTCTGATATCTTCAATCACGTCCTTAGCGGTTATCCTCTGC
GTTTTCAAGCACATGTCCACAATTTGCTGATGTTGGAAGACTTCCACTACTTCAATTGCA
ATTGAATAGGGGATACCATTTCTCGCCCCCGGTGCATTCAATACCGTGATTGCGAGCGAG
TTCTTCTTCGCCGGACCATAACTGAAAACGTGGGGTGTGATATCCACGGGCTGATCCCTT
GAATGGCCATAGCTTCCTTTCCGCTGGATTATGATGGCAGAGTCGTTCATGTCGATAAGT
ATCGTAGGTGGCCACTCCGTATCAGTGGCAATAAAACCAGTGGGCTTCATCCGGGTGCCC
TTATTCGTCCTCCCACAATGAACTCGGTAC
>GG94|c0_g1_i1 len=233 path=[211:0-232] [-1, 211, -2]
CCCGAGGCCCGCACATTTTCCGCTGTTTGTCCAAGGTCCGACGTGATGGAAGTTTCTCCC
CCTTGGGGTTTACCAACTGTAGAAGGGCTGACTAAGTGTGCTGCAGCGTCATTCAAGCGA
TGCTTATGTGATGTTGCCGGTAAGTTATTGATAGAAGTGTCATTCACCATTTGGAACCTT
TCTAAAGCCTGTGGAACACTGCCGGGAATATGAGAATAGTGGCCACGAGGGCG
>GG95|c0_g1_i1 len=269 path=[247:0-268] [-1, 247, -2]
GTTGGCATCGAGGACGGTGGTCATCTGGGCCTCCTGGACTGGGCTGACGCGCCCCTTGGG
GTGCAGGATGAAGACTGAGACATCCTTCTTGCCGCGCAGACCGTAGATGGCGGCGGATCC
GGTGTCGCCACTTGTCGCACCGACGACGGTGAGATGATGCCTGTCCTTTCCGGTCTTGCC
CTCATTGCGCCTCACGAGGAAATACTCAAAGAGGTTACCGAGTAATTGCAGCGCAACATC
CTTAAACGCCCACGTCGGGCCGTGGAATA
>GG96|c0_g1_i1 len=328 path=[306:0-327] [-1, 306, -2]
ACCCAAGAACTGACACCACACCTTCTTCAACTCCCGAGCGCCACATCAAGGGCCTCCAGA
AGACTTGTTCCGCTCTGACCATTCTTCTTCCAGCCCTTGTACCACGGACTTTTAGGAGAT
GGTAACCTGTCAGTGATGTTGTCACCTTTCAATGCCGAGATGGGGATGATAGGAACGCTG
TAGAGGTTAGAGAGAAGCCAACATGATTCTTAGGACCACTAAATACTTCTCTGGGTTATA
GCCAAGTTCTTGGACGATTTTCTGAAATTGCTCTTCAGACCATTCAATTCCGTCCCTGAC
ACATCATAAGCAGAGTTTGGGGGTGTAT
>GG97|c0_g1_i1 len=662 path=[640:0-661] [-1, 640, -2]
CCCAACAAACTCGCAATAACAAAATGACTAATCGTACTCCCAATCTCCAACCAACTCCCC
TCATCCCTCACCGTCCAAAAAAAGTGCACCGTCAAGAAGTCCGCCACTCCCATCACCAAC
ATAAACAGCGCACTCGGCGCCACTCCCAGCCTCTTATTCAGTACCCCCAGGTTCGCCGAG
ATCAAGGCGAAGGGGATGAGGAGCTTTAACAAGAGGAGGCCGCCTTGCGAGAAGGGGTCG
AAGACGGGGAGGAGCCGGTACACGGAGACGAGGCTGAAGGAGGAGATGGAGGCGATGTTG
CCGGTGGAGAAGAAGGCGGATTGGAGGAGCGCGAGGAAGAAGAGGGAGACGCGGACGTCG
GGGAGGGAGAGCGAGCGGTGGGGGTTTGCCGCGAGAGACGGGGGGAGGAGTGCGGCGGGC
TCCACGGCCTTTCCCTTGCTCTTTGCTTTGGGCTTGCCGCCCTTGGACTTTGATGCGGTC
GTCGTGGTCTTCGATGGCTCTGGTGATGCCGTGACGGCGGGGGGGTTGGAGGAGACGTAG
ATTTTATGCTCCATCCTCACCCACGTCACCAGCAAGACGCAGAAGACGAAGTAGAACAAC
CCCTCGTACGAGATCGATAAGATGACGAAGATGGGGCTGAAGGTGAGGAATAACACCACC
AA
>GG98|c0_g1_i1 len=357 path=[396:0-88 397:89-97 398:98-121 399:122-356] [-1, 396, 397, 398, 399, -2]
CCTTGATGCCTACCAATCTGGGCTCGAGGAGTACGTCAACACCATGAAGTTCCTCGTGGA
GCCCCGCACCTAGTGATGCCAGCCCCTCCCCTCATGCCCTCGCCAATCGATCTGGAGCGT
GCTCTGTTGGAGCGCTGATTTGTGAAGCCTAGCAAGTGGAAGTTCAACACTCCACCGCCA
GCACCCCCAGGGCCTCCTTCAGTCCCGTCCTTGTCGTTTGGGGACGAGGGTGCGATCCCT
GTTTCTTCGTCATCCTCGTCTGAGTCCGAGTCCTCGTCGTCGTCCTCATCTGAGGACCAG
GGTTCTGATTGATCGTTCCCATAGTTTGTAGGGCCAATACCATTACGTTGTCCCAAA
>GG98|c0_g2_i1 len=357 path=[393:0-88 394:89-121 395:122-356] [-1, 393, 394, 395, -2]
CCTTGATGCCTACCAATCTGGGCTCGAGGAGTACGTCAACACCATGAAGTTCCTCGTGGA
GCCCCGCACCTAGTGATGCCAGCCCCTCCTCTCATGCCTTCGCCAATCGATCTGGAGCGT
GCTCTGTTGGAGCGCTGATTTGTGAAGCCTAGCAAGTGGAAGTTCAACACTCCACCGCCA
GCACCCCCAGGGCCTCCTTCAGTCCCGTCCTTGTCGTTTGGGGACGAGGGTGCGATCCCT
GTTTCTTCGTCATCCTCGTCTGAGTCCGAGTCCTCGTCGTCGTCCTCATCTGAGGACCAG
GGTTCTGATTGATCGTTCCCATAGTTTGTAGGGCCAATACCATTACGTTGTCCCAAA
>GG99|c0_g1_i1 len=378 path=[356:0-377] [-1, 356, -2]
CGCACACGCGCCGTTTTACGGTCGGCGGAATTGGGCTTCTTGGGCTTCGTGATGCCGACT
TTGAGACAGACGCCTTTGAGCTCGGGGGCGCAGACTGTGGACATGGCTGGGGAGGTTTGT
TTACGAGCGCGTTGGGGTTTGCGGCATCCCTATAACAGTTAGTCGGTCAAGATCAGAGGT
GAGGTGGTAATGGACAGCGCAGGAGGCAGTACCTTAGCGACTTGATTCAAAGTCGCCAGA
ACAGACGGGGTACTGCTGAACGCCCTTGCCGCCGGCGCAATCTTCGAAATCAACAGCACA
GCAGCCCTAGGCGCAGCCATTGGCACCACCGGCCTCCATATAGCCGGCGTGAGGAAGCGT
CGCAGTATCGTGGCGCGC
>GG100|c0_g1_i1 len=247 path=[225:0-246] [-1, 225, -2]
GCACGGGTGATTGAGGTGTAGAAATCGACACCCTCGAAGAGAGAGTCGATCTCGATGGAA
GTCTGGGCTGAAGACGAAAGAGTGCGCTTGGCACGCTCGCATGCTGTGCGGAGACGACGG
AGGGCACGGGCATTGGAAGAGAGATCTTTCTTGTGCTTGCGTTTGAACTCGTTAACGAAG
TGGTTGACGAGACGGTTGTCGAAATCCTCACCACCCAAGTGAGTGTCACCGGCAGTGGAC
TTGACCT
>GG101|c0_g1_i1 len=370 path=[348:0-369] [-1, 348, -2]
CCTTGGTGGCCTGCTGGGACTCGTCCAACCAGGAGACGGTCTTGTCGATCTCGGCCTTGA
GTTTGGTCTTGTCCTCGGCGTCGAGCTTCTCGTCGACCTTGGCGTCGGAGAGGGTGTTCT
TGAGGGAGTAGGCGTACGACTCGAGGGCGTTCTTAGCGCCGATGCGTCCGGCCTCGGCCT
CATCCTCGGCCTTGTACTTCTCGGCCTCGGACAACATGCGCTCGATCTCCTCCTGGGAAA
GACGGCCCTTGTCGTTGGTGATGACAATCTTGTTGCTCTTTCCGGTGCCCTTCTCGAGCG
CGGAGACGTTCATGATTCCGTTGGCATCGAGATCGAAGGTGACCTCGATTTGGGGAACAC
CACGGGGTGC
>GG102|c0_g1_i1 len=407 path=[410:0-169 411:170-193 412:194-406] [-1, 410, 411, 412, -2]
GTACCATACCAGAGCGCCTGCTTGGGCTTGTAGTAATCGATGAAGAACTCGTTGGAGCGC
AGGATGGTCAGCTCGTCGATTGGCTTGCGGTCCGCGACGGAGGAGGGCTCGTTGTACGCA
CGGAATGTCACGGAATGTCACGCCTGGCTTTCCTTCTTCCGAGGTGAGCTGGGCGCCGAG
GAGGGGGCGCTCGCGGTGGGAGTAGCAGCCGACCGTGTATTTGACCTCGGTGCCTTCTTC
GAGGAGCGCGGTGATGCCGTCGCAGGGGGTGAGCGTAGTATGAGAGGAGGGAGGCGGAAC
CACCACCGCAGTAGGTTGCGATTTTAGCGTTGAGGCCAACGATGAGAGTCTAATCTAGCT
GTTACAGTGATATTTGTCGCTGTACTCTTGCCTTTGGTAGTCGCTTT
>GG103|c0_g1_i1 len=252 path=[321:0-141 322:142-150 323:151-172 324:173-251] [-1, 321, 322, 323, 324, -2]
AAACCACTCAACGCGCTCGGCGCGTTGCCTCCCTCCCTCGCGTTGCCTCCCTCGCGGTTG
CTCCCCCTCGCCGTCGCCCTCCTCGCTGTCCCAGCTGACTCGCTAGCCGCTGCCCTCACT
GAGGCACTCGACGACTCTTCGGAAGCCCTCGCTCAGGCCCACGAGGATGGCTTCTCTTGG
CGAGCTGACCGTTCCTATGAACGGTCAGCTCTACCTCGACCTAGACGCCTGGTCGAGAGC
CCTTAACGACTG
>GG103|c0_g2_i1 len=281 path=[330:0-141 331:142-150 332:151-152 333:153-176 334:177-201 335:202-280] [-1, 330, 331, 332, 333, 334, 335, -2]
AAACCACTCAACGCGCTCGGCGCGTTGCCTCCCTCCCTCGCGTTGCCTCCCTCGCGGTTG
CTCCCCCTCGCCGTCGCCCTCCTCGCTGTCCCAGCTGACTCGCTAGCCGCTGCCCTCACT
GAGGCACTCGACGACTCTTCGGAAGCCCTCGTCGCGAGGCATCGGAAGTCCTGAGCTCGG
CTCAGGCCCACGAGGATGGCTTCTCTTGGCGAGCTGACCGTTCCTATGAACGGTCAGCTC
TACCTCGACCTAGACGCCTGGTCGAGAGCCCTTAACGACTG
>GG104|c0_g1_i1 len=446 path=[424:0-445] [-1, 424, -2]
AGGGTGCTACAAATATTAATAGAGGAACGGAAGAAAAGCAGAAGGTAATCGTACCAGGGC
CTTAACCAGGTCGTTGCTATGGCGCAAGGTACGCTGAATGCCATGCAGAGTGTCACAAAT
CTCAAGGAGCGCAAGTCCCTGGTTGATCTTGACGGGCTTAGAGTCAGCCCCGACGACGTG
GCCGCGCCAAATCACATTCTTGCCCCGAGTAACCCAGGCGGTGTAGTTGGCCTGGCGCTC
TTCGAGGATCTTTGAGCGGGCGCGAACGAGGCGGTTGCTCATCGGAGTGCGCTCCCAGGC
GAAGAGGAACCGACCGTGCGCTCTCATAAGGCGATTAAAGCGGCGGATTGCAAACTTGGG
AATATTGCCACACAGGTTAGGTGGGGCACAGGCAGGGGCGAAGCGGGGGCAGAGCAAATA
CCGGGAGACAGTGTCCATGTCCCTTA
>GG105|c1_g1_i1 len=230 path=[208:0-229] [-1, 208, -2]
TCTCGCACCTGCTGCGCTCCTGCCATCGCAAGGAGCTCGGGCAGCGAGCCCTTTGAGCAT
CGACGTCTGGTCGTCGGATCGGTCAAGTTGCGACAATGAGCTGAACTGCCTTCCGATCTG
CCCTCTTGCGCCCTTCTTCGTCGCCGCACACATCCGAACCCTCTGCGACTATGGCATGGC
CAATCTGCCTTGAGAGTGCCTTGCGCTACGTTCTAGCCAATCGCAAAATT
>GG106|c0_g1_i1 len=370 path=[348:0-369] [-1, 348, -2]
CGCATCAAAGACATAGACTTCGTCGAAGCAGGACCGTGAGTCGCAGCCGCCAAAAATGTA
GATATTTGAACCTATGGCGGTTGTTGTATGTGCGCGGAGCGCGGTGTGAGGGGCGCCGGA
TGTGGGAGCGCGGGACCAGTACATGCCAGATGCTGGTGCAGGTAACACATCACGCTCTTC
CTTCGTATCCGGCGGAGGAGGAAAGTATGCGTGTTTCCCAGTCTTCTTAGACTGGGATGG
TGGCTTGGGGGTAGTGAGTGGTGTAGTTGAACTGCTTGTTGGCTTTCCTGCAATAGCGGA
GGTTGACCGCAACACTATCGGCCGGCGTTCGTTGGCAACTAAGCCGGCTGAAACTGCTGG
AGATCCTTCA
>GG107|c0_g1_i1 len=261 path=[297:0-159 298:160-260] [-1, 297, 298, -2]
AGTAGTTCAGTGCTTAGCGGCCTCCTTGTGGACATCAGCCTGGGCGTTGTGGCTGGTCTC
GTTGACCTTGTCGCTGACGGCATCCTTAGCGGCGGTGGCACGGCTGGAGAGGGATGCGTC
GCTGTCCTTGGCGACAGTCTTGTTGGCCTCCTTGGAAGCCTCGGCACCCTTGCCCTGGAC
GGTCTCAGTGACGTAGTTTGCGGCGTTCTTGATGGTCTCCATTTTTATTGAGTTTGGTTT
CTTTGTTGGTTGGTTTGGTTT
>GG108|c0_g1_i1 len=589 path=[567:0-588] [-1, 567, -2]
CCGCGCCGCCTCCTGCACCTTATCCCCCGTATTTGGCGCCTCGTCAATGAACTGCGGCAC
CTCATCGACCATGAAGCTCGGGGTGGCCTCGCTCTGTCCCAGCCCCTCAAACTCCATGTC
ATCGCCCAACGCCTCGAGCTCAGCATCCAACTCCGCCTCATCCACATCCTCCGGCACATC
ATAACTCCGACTAATGCTCTCCTGGATGTCATTCCCAATATCCATCAAATCCGCCATCTC
ATCCTGCATCCTCTCGATCTTGTCAATATCAATCTTCCCATACTGCTGCTTCAAGCTCTT
ATTGGTCTGCTTCATCACATCCACCGTCGTCATCACATTCTTGAGGTTATCCGTCATCAT
CCCCGCCTGCTGCATGTTCCACGACTGCTGCTCCAGCTGCTCGCGCTGGCCCTCGTACAT
CTTGCGCCGCTGCAGCACCTTGAGCGCCTTCTGCTTGATTGCGTTCTTGCCGGGGCCGTC
GCGCATTTTGGATAGCTTGGCTTGGTAGGTCGAGAGCTCGGCGTTGATGCTGGCGAGCTT
GACGTCGATGGAGGAGACTCGGCTGTCGACCTGGGTGGGGGGTTTAGTT
>GG109|c0_g1_i1 len=276 path=[320:0-33 321:34-44 322:45-48 323:49-70 324:71-275] [-1, 320, 321, 322, 323, 324, -2]
CAACACCATCACAACACCATCACAACACCATCACAACACCATCACCACGTCAAGTACTTG
CACAAGGCGTTCCTCCCGGCGTGCCCAATTCATACCGTGCCCTTGCAGATCATGGTAATG
TCCCTCGTTTCTACCCTCCATTATCCCAGAGCTAGAACTAGATCCGGGGCCAGAAGTGGC
GCGTTCAGCGAAAGAGGTCATAAAGGGCAAGGGAAAACATGGTCGGAACCGTAAGAGTGC
TGCGCTAGAGCCAGAGCCAGAGTCTGAACTGGTGCG
>GG109|c0_g2_i1 len=283 path=[325:0-71 326:72-77 327:78-282] [-1, 325, 326, 327, -2]
ACCACGGTAAATCATCACGGTAAATCACCACGGTAGGCTAATATGGACAGAACCAGTCAA
GTACTTGCACAAGGCGTTCCTCCCGGCGTGCCCAATTCATACCGTGCCCTTGCAGATCAT
GGTAATGTCCCTCGTTTCTACCCTCCATTATCCCAGAGCTAGAACTAGATCCGGGGCCAG
AAGTGGCGCGTTCAGCGAAAGAGGTCATAAAGGGCAAGGGAAAACATGGTCGGAACCGTA
AGAGTGCTGCGCTAGAGCCAGAGCCAGAGTCTGAACTGGTGCG
>GG109|c0_g3_i1 len=271 path=[328:0-33 329:34-37 330:38-59 331:60-65 332:66-270] [-1, 328, 329, 330, 331, 332, -2]
CAACACCATCACAACACCATCACAACACCATCACCACGAACCAGTCAAGTACTTGCACAA
GGCGTTCCTCCCGGCGTGCCCAATTCATACCGTGCCCTTGCAGATCATGGTAATGTCCCT
CGTTTCTACCCTCCATTATCCCAGAGCTAGAACTAGATCCGGGGCCAGAAGTGGCGCGTT
CAGCGAAAGAGGTCATAAAGGGCAAGGGAAAACATGGTCGGAACCGTAAGAGTGCTGCGC
TAGAGCCAGAGCCAGAGTCTGAACTGGTGCG
>GG110|c0_g1_i1 len=439 path=[417:0-438] [-1, 417, -2]
CGATCTGGTCCTGCCCAGATGCCGTGGGAGCCTGCGGGATCGCTGCGCCCATGCTGGCAA
ACTCGACGATATTGCTGCCGGTGGCATTGAAGTCCGTCTGCGCAAGGCCGACTTGGTTGT
TCGCTAAGTCGTACACGACGTAAGCGGAGCGCAGGAAGGTATCTCCAAAAAGGATTGGCT
GGTCGCCGGCGGCCTGGATGCCGAGCTGACAGGCATCGGCGCCGTTCTGGAATTTCGGGT
TGCCGCCGCTGGTGAGGGTGAGGGGGAGGACCAGCTCGGAGACAGGGACGTTGATGACGG
GACCGCTGGCGCCGCCGAATCCAAATTTGAGGGATCCGGAGTTGGAGGCGAGGGCGCAGG
GGACGACGACAGCTTCGATGTCTTTGTCGTCGATGGCACCGAGCTCTTGGAAGACGAGGG
CGGCGATGTCGTCGGGGAG
>GG111|c0_g1_i1 len=306 path=[284:0-305] [-1, 284, -2]
ATACCCTCCACCTCTCCTCTCCGCTCCCGCCCATCCCTTCCCCCTCTAATGACTCAAAGT
ACTCCTATTCTTACTCTTCCTCCTCTGCAGCGTCGCCCTCCCCTTCCTCGTCCTCAACCT
CGACAAAAACCCATGCCTCCTCTTCCTCACAAAATGCGACGGGCTAAACGTATTCCGCGG
CCCGCAACGCACTTGAATGCCCACTAGAGAGGGGTGCGTGCTGATTTTGGGAAGGAGGTC
GAGGATCTCGCTGCTCGACGCGCTGGTGGTGGTGGTGCTGTCGATGGCGGCGCAGGATAC
GGAGGT
>GG112|c0_g1_i1 len=259 path=[237:0-258] [-1, 237, -2]
TGCTCGAATGGTGCAACTTTACGGGCCACCTAGACAACCTGTCTAACCTTTCCGGTCTCA
ACCTCATACACCCATCCAGTAATAGGCACCTCGTCATTTATCAACGGCGTCTCCTTCAAC
AACTTCACATCATCCCTGACAGCATCCTCAAGCTGTGGGAATGTCTTGAAGTCGTTTCCA
AAAGCACTCAAAGCCTCCTTGGCTTCCGCACTGAGATTCTTCTCCACGAGGCCTGTCGCT
ATATCGTCGTCGAAAGTAA
>GG113|c0_g1_i1 len=321 path=[324:0-152 325:153-176 326:177-320] [-1, 324, 325, 326, -2]
AAAGGGAATGTCGAGTCCAGCTCTGCGAAAGATGAGCGTTGTTGTCTATCCTTGGAGAAA
CAATCGGCACTGGCGTATTCCGAGTCTCGAGGAGTGGACGGGCCAAATAGGCTGCTCAGG
GTCGAGGCAGTATCTTACGAGGCCAGGCCACTCGCTCGCGTCTTGGTCCTCAATGCTGGC
AAGGAGATTTCTCGAGGCAACTCCAGTTTCAGCTTCGTTGTCACTTTCATCGTCACTATC
ATATTCGATAATTAGGGGCTCTCCTGCGTGGAATTAGTAAGGTGTATGCGCATACAAAAG
CGAGCTAAGAAAGCTACTTTG
>GG113|c1_g1_i1 len=344 path=[322:0-343] [-1, 322, -2]
GGCACATAGGCCAAGTTCGAGGTTGTGGGATTGGTTGGCAGGCGGTCCTCGTCTAACAGC
TCGTGCTTCTGCGGTGGAGGGAATCATGGTTTTGAGACAGTATTTGGGGGATGTACTTGT
TTTGGTAGGGCCGGAACAACTCATCGAATAATGGAAGAGAGTCATCTGACGAGTCGTTAT
TTCGATCATCCCGCAATGCTGAAGGTTGCTGTCGGTGGTTGTTCAACTCTGAAGCTGCCA
GCTTTTTGAGCGGCAGCTTTGGTGCGGCATTGGGGGTGTAGAAATTGAAATTGCTCATGT
TCACAGTAGCCATATTGAAGCAGAATCAGAGGATAATGAGTGGG
>GG114|c0_g1_i1 len=262 path=[240:0-261] [-1, 240, -2]
TGGAAGAACTGCCCCAATGGTCCGGGGGTGAATGATCTGGTTATTGAGATAGAGAAACTG
TACCGCGATTCTTGAGCGGCTCGAAGACGTCGATCCATAGCTCGCTAGACTCCCCAAGAC
CATATGTTAGGTTCACGCTGTCCAACCCGGCTTCCTCGCCGCCCGGCATTATCTCTAGCT
GTGAGATGAGGCTCTCGAACCCGATGGCCTTGCCCACTGATTGCGTGGCGCCAGCTTCAA
GAGCGACGTGCACGACATGGAT
>GG115|c0_g1_i1 len=542 path=[520:0-541] [-1, 520, -2]
CAGTTCGACGCCGAATGGGTATTAGCCTACCTAACTGTTAGTACAGCAAGGAGGGATGAA
GAAGGCGCCTTACTGGGACGCATTGGTGGTTGCCCTGAAGGCAATCGCCGCACTTCCCCA
AATCTCCTGGGATCCAACACAATTGTCCAGGGAAGTTGAAATAGGTGCGGGCGCACTTCA
CGCAGCAAGGGCGAGGGCCAGCGCGAAGGCGCCCTGCAGACTCGGGAACCACGCAGCGGG
CGGCGACCTTCCACCCAAGCACGGTGCGCATCTCCTTGGGAATGTTGGTGGAAGATCTAG
GGTCGTCCACTTCCTCTGGCCCATCCTCGACAGTAGGCGAACGGTAGGGTCGGATGGCGC
ATGGGCGTTGGGATGACACCGACCTAGATGGAGTGGGCGTAACTAGTGCCTTGGACCTAG
GGGAGCCCAACATCTGGGCTGCCGTTCTCTTGCGAGTGGTGACTGCAGGAACGGGAGCTG
TGGGGACCTTCTTGTGAGGCGCCATGATGGGACTGGAACGGGAAGATCTATCACTGTCAA
TA
>GG116|c1_g1_i1 len=355 path=[333:0-354] [-1, 333, -2]
CCTCGCCGCTCCACCCTGTCCGCGCCATCAACGCGCTCCACAGGTCACAAACGACAACTT
CCCGTCCTTCTGCTCTCAGCGCCTCCCCGACGGCCTTCCCAGCTTCAGCGTATGCCCGGG
CATTCTCGGCGCTGCGACTGCGGTCAACACGCCCATCTGAGCGGGTCTCCTCGGCGAGTT
GATACTCATCCACGGGCGGGGTGGTGATAATGATGATGCGTGGGTTGTGCGCGAGGAGGA
GCGGGTGGGAGAGGATAGCGAGGAGGTTCTCGCGGTAGGTTTGGAGGGGGACGTGTTGGT
GGCTGACGCCGCCGATGTGGCAGGAGTCGTTGGCACCGAAGAAGAGGGTCTGTTG
>GG117|c0_g1_i1 len=246 path=[224:0-245] [-1, 224, -2]
CCAGGAAGGATGGGAATCACAAACCTACGACAAACTTCAGGGCGGCGACGTGGGCGTTGA
GGCCAACCTGGTAGGCGTCTAGAGCCGCATCAGTAGCGGCGTGGAACATAGCAGCAGCAG
CCTTGAGAGCCTTGGTTTTGGCCTGATCCAGCTCAGCAAGGGTCTCAGCGTGGTGAAGAA
GGGCTTGGCGTGGGTCGTTGAGGTTGCGGACGACGGGGCCCCCAGCCTCAGGGAGAGGCG
CAACAG
>GG118|c0_g1_i1 len=244 path=[222:0-243] [-1, 222, -2]
CCGCCGCATCCGTCACCTTCACCTCCAGTGCCTCCCCTGCGCCCTCCTCAATCGCTACCA
CCGTTTCCCCTCCAAGCTCCCCAAGACCAACACTTTGCTCCCGCTGATACTCATCCAGAT
CCTGCCACCCATCCGTTCCCATCTCCTCATCCGCGTTCTTCCCCTCCTTTGTGTCGTCGA
CAACGGCATTGGCGTCCCCTTCGGCCAGATCAAGTGTAGGCGCCAACCACTCCCCTCTCA
GCCC
>GG119|c0_g1_i1 len=448 path=[426:0-447] [-1, 426, -2]
CTCGGTAACAACATTCCTCAAATCCGCCCCATTCAACCCATCACTCATCTTCACCACACT
CTCAAAATCAATCTCCCCCTCCGTCACCACCCCCGCCGCATGAATCTTCATAATCTCCAA
CCTCCCCACCTCATTCGGCAGTGGAATCTCAATCTTCCTGTCCAGTCTCCCCGCTCTCAA
CAGGGCCGGATCAAGCGTATCCGGACGGTTCGTCGCCATGATGATCTTGGTCTTGCCGAG
GTAATCGAAGCCGTCGAGCTGGTTGAGGAGTTCCATGAGCGTGCGCTGGATCTCGCGGTC
GGCGGAGGTGCCTTCGGAGAAGCGACGCCCGCCGATGGCGTCGATTTCGTCCATGAAGAT
GATGCAGGGCTCGTGCTCTTTGGCGTATCCGAACATTTCGCGGATGAGGCGGGCGGATTC
GCCGATGTATTTGTCGACGATGGCGGAG
>GG120|c0_g1_i1 len=315 path=[293:0-314] [-1, 293, -2]
CGCCCTCGCCAACAACGTCTTCCCCGTCCCCGGCGGCCCATATAACAAAACGCCCTTTGG
GGGTTTAATCCCAACTCTCAGGAACAGCTCCGGGTTCTTAAGCGGCAGCTCGATGACCTC
TCTCAGCTCCCTGATCTGCTCGTTCAGCCCGCCGATCCCGCCGAAGCTGACCTGTCCGGG
GTCCTCGAGCGACATGTTGTAGACGAGCGGGTCGACTTCGCGGGGGAGCATGCGCATGAT
GGTTAGGGTTGTCATGTCGAGCGCTACGCGGGTGCCTTGCTTGAGCTTCTCCTTGTCGAC
TTTTGAGCGGCAGCC
>GG121|c0_g1_i1 len=229 path=[207:0-228] [-1, 207, -2]
ATCTTGGATGTATCGAGCAGGAAAACCACAGACAGGTCAGTCGCATCTCGCGAAGCCGTG
CTAGGCTCTCCTCCGAGGACAACAATCTGCTTTCCATACGCTGTCATGCTGTGGCCGGAC
CGAGCGGACGGCGATGGGCCCATATTCTGGAATGTATACCAACGACGACTTGAGATCCTG
AAGGCCGCCAGATCTCCGAGATCTGCACCCTCTTCGGTGCGCCAGATCG
>GG122|c0_g1_i1 len=235 path=[213:0-234] [-1, 213, -2]
GGTGATGCAGAGCGGGGAGACGTGGTAGCCGTAAAGATGATCTAGGGGCTCGACTTCATC
CGCTGGCAGGGGCTCGAGGGGCGACGCCTCGGTGGAGGTTGTAGGTGCGCCCTTTGGCCC
GTCATCGTCAGTTTCGGAGCCGGGGCTGGGGGAGCGGCTCTCAACAGCAGTGGAGCGGGG
TGTCGTCTTGTAGAAGAGCGTCGCGATGATGCGGCCAACATCCTCGCCGAGGTCG
>GG123|c0_g1_i1 len=295 path=[273:0-294] [-1, 273, -2]
GAGTGGGGTGGTGTACCTTGTTCACACGAATTGGCTTCCCATACAAGCGCACTTGATTCA
TAACTCTCGCCGCGTACTCCGCATCCTCCTCGCTGATAAACTCCACAAACCCATATCCCT
GATGCGACTGCGTCACCCGGTCTTTGGGGAGATGCACGTTGACGATGCGACCAGCCTGCA
GCATGAGCTCCCACACCAGACTGTCCGTGACGCGCTCGTCGATGTTGCCGACGTACACCG
TCGCTTCTTTGTCCTGCTCCCTGCGTTCAAGTTAGTTATATGCCGCCAGATAGCT
>GG123|c1_g1_i1 len=288 path=[266:0-287] [-1, 266, -2]
GTTGGGGATCGAAATGCTGCTGCTGCTGCGGCGGCGGCGGCGCGAGGGCCGGTGGTGCGG
ACGGCGGCATTCCAATCATCGCCTGTGCCGGGGGCGCCTCAGGTAATACACCATGCGCCT
TTGCTTGTGCGGCTAACATACGTTCCGCCGGATCACCATGGCGTTCTCCCTTGCCGTCTT
TCTTATACGCGTATTGAACTGATATAGCGCGGTCGAGCAAGGTCTGGCCGTGCATATTGG
CCACCGCGTCGTCGGCGGCGTCGAATGAGGCGTAGGAGAGGAATGCAT
>GG124|c0_g1_i1 len=1056 path=[1034:0-1055] [-1, 1034, -2]
TTGACGGTCCAGTCATCCTCGATGGCTTGGAGCTCGCCGCCGGTCTTTCCGGCCTCGAGA
GCCTTGATGAGGAGCTCGTTGACGGGCTGGAGGTTGGGGTTGGTCGTGCCGAGGATGAAG
GGGTGGTCACGGGGGTCGATGGTGGTGGTGATGAGGGTGGCGGCCTCGGCGTCAGTGCGA
GCAATGGCGAGGAGATCGGTGCCCATGATATCGGCCTGAGCTCTGATGGCAACGAGACGA
TTGATGTGCTCGCTGATTGGGACCAGGACCTTACCGGCCATGTGGCCGCACTTCTTGGTA
CCAGGTGCCTGATCCTCAATGTGAATACCAGCAGCACCCTTCTCAATGAAGAGCTTGGTG
AGCTTCATGACGGCGGTCAAACCACCATGTCCGGTATCGGCATCAGCAACGATTGGGCGG
AGGTAATCGATGTTGGCCACGCCAGCGCGGTTAGCCTTGGGGGTGTTAGCACGCTCCTCG
CGCTGCTTGCGGTCGTGGAAAAGTTGTGCCATGAAGAGCTGGTTCACTTTGTTGGGGACG
GTGGTCTAAGTCTGTTAGCGATGGTCTTGCTGGTACAGTGATCATATAGGGCAACTCACG
TATGGGTAATCAGCCAAATCTGGGCCAGGCTCGTCGCTCGATGAAGCGGTTGAGGATGAT
TGCCATCCAGAGACGTAGACGGTATCAAGGTACTTCGCCATCTGGGTCAACATCGTTGGC
TCGAGACAGCCGTATGTGTAGCTCGCGTCTCCCTCCTAATAAGAGTCACATGTCAGTGCT
ACATTCTCACCACCGCAGAAACAGTTCAACATACCTTGAATCTCTGCTCCAGGATGTTCC
AGAGCTTCTTCGACTGGTTGTTGCTGGGGTAGTTGATTTGGATTGTGCCCCTCTTCGAAA
CGATCTGCTCGGCAGTGAACGGCCTCTTGGTCTGCCTCCATCTCGAATCCGACCACCACT
GCTTAACAGCGGCAACCTCGGCAGCAAAAGCCGCGTCCTCCTTCGCTAAATCCGCAGGCG
GCGCCGCCATCTTGTTCGAAGCCATAATTGAGGTTT
>GG124|c1_g1_i1 len=422 path=[400:0-421] [-1, 400, -2]
CACATCCACACCGCCATCCATCTCCGGCTCCTGGACCAACTCGCCATAGGCACGCATGCC
CTGCTGGCTGTACGCGCTGCTGAACTTATCCGAGATGAGCGCGGTGGTGTGCAGACCAGC
CAGGGTGATGAACTGCCAGCAGTACCCGAGGTTGGCGAGACGCTTGATGTACGTCTCCTG
CTCGCTGCGCGGCATCGCAGTCTTCCAGTTGAACGACGGCGACAGGTTGTACGCGAGCTT
CTGCTGGGGGTACACGGCGTGGACGCCCTTGGCGAAGGCCTCAGCCTGCTTGAAGTCGGG
CAGCTTCGACTCCATCCAGATGGCGTCGGCGTATGGGGCGTAGGCGAGAGCGCGGTTGAT
GCCGCACTCGATGCCGCCCTGCATGCGGTAGTAACCCTCACGGGTTCTCGGGTTGTCCCA
GT
>GG125|c0_g1_i1 len=237 path=[215:0-236] [-1, 215, -2]
CCCTAAGATACAATGCAATGACTTCCTCCATCACCTTGCCTCAAACTCTAATATTCGCTC
ACAGTGTATGGTGTCTTCCTTCTCCCATGAATTCTCAATCTCTGGACGACCCTTCCACTT
AACAAAATATTCAGTCTTCCCTCTCCGTTCTCGCTTCTTGAGTAATTCCACACCAAAGTT
TCCTTGATAGCTCGCCTCAAAATCGCCAACGAGATCCGAACTGATGTCGTCCTGTTC
>GG126|c0_g1_i1 len=542 path=[520:0-541] [-1, 520, -2]
TGGGGCGCTACTATACTGCTGGTCCTTTTGTGCTGTCCGCGTCCTCTAGAAGAACGCTGC
TAATCCGACGAGAGCAAGTCCGGCCACGCCAGCAACACCACCACCGGCAATGGCACCGGT
GTTTACAGACTTCTTCGCGCTTGTCGTTGAATCTGGCGACCCGGTCCCGGACCCGCCGGC
CCCAGGTGAGGTGGGATCCGCATTGCTCCCGGTTGTTGTGGGTGAGGCTGGCGCTGTAAC
CTTCAGAGATCGGTCGGTTTTGAAAATAGCCTCCAGTACTGGGTCGCCCCAGACCTTCGG
GTAGCCGGTGTTCTCGTTGTAGTAGTTGTTGACGACGTCCGGTCTCTCGTGTGCCTTCGC
ATTCGCATCATAGTCATCGGCCCAAGTCAGAGCTGTGAGGTCGAGGATTTCCGAAGAGAT
CATCTGTCGCCTGTTGTGCTTTCCGATAGACGCTGGGGCGATGGTTTCGCAGGTGTGGGA
TGTGCAGATGTCGGCTGGCTGGGGGGCCTCGATCCAATGGGGAGGAACGATTGTTAGCAT
GA
>GG127|c0_g1_i1 len=247 path=[225:0-246] [-1, 225, -2]
AGTCGAGTGATCTTGCCGTACTATTCGTTCCGACTGTGGTTGGCGGGATAGGGTTTCTTT
GGGGACTTTAGGGACGGAAATATCTGGCTTGGATGGCAAAGCGCCGACAACTTTACCGTC
AAGACCTCTATTTCTATCAGATGAATTATCAGCTGCAGATGCCCCCTCGTCGTCCTGTTC
AACATCAGCTTTTCGTTTCACAGCCCGTGCTCTCAGCTGTTCCTTCTGTTGTGCATGGAA
TGCATCC
>GG127|c1_g1_i1 len=255 path=[233:0-254] [-1, 233, -2]
GCGTCTGCTGTCCTAGTCTGGGGAGCTTTCACTTCTGGCGTCGTCCCTCGTCTGATTGGA
ACACATGGCTTAATGGAAGTAGTTTGTAATGCTACTCCCTGGGCCAATGCGAGTTTATCA
GCGACATTTCTCAGCTGTTTGAATGCAGGCTCCGAAGATTGAGGTGCTGTTTCCGGCGAT
CGACGTGAGATTCGACCTGAAGTACCCTTGGTTGGAAGAAGGGGAGGCTCTTTAACCGCA
GTCGAGTGATCTTGC
>GG128|c0_g1_i1 len=281 path=[297:0-235 298:236-280] [-1, 297, 298, -2]
GCCATTATTTGAGCTCCTTTAGCAAGCTGGTCAAATGCCTCATTTATTGAACTTGGAGAG
CTATTCTGATGTCGTACGATTCGATTCTTAAGGTGTGTTGTTTGGAATTCAACTTCAGTC
GCATTCTGGGGTGTCTTTGAGGTCCAAGTCTCCTTTTCAACAGGTGGTGGGGTTGGTGTT
TTTAGTCGGAGATCAAGGTGCGAAAGGACAGTATTTGGATTGTACGGAACTAACCCAAGA
CAACACACTGTCTTAGGAAACAGAGCCAAAGGGTCGTAGCT
>GG128|c0_g2_i1 len=272 path=[295:0-235 296:236-271] [-1, 295, 296, -2]
GCCATTATTTGAGCTCCTTTAGCAAGCTGGTCAAATGCCTCATTTATTGAACTTGGAGAG
CTATTCTGATGTCGTACGATTCGATTCTTAAGGTGTGTTGTTTGGAATTCAACTTCAGTC
GCATTCTGGGGTGTCTTTGAGGTCCAAGTCTCCTTTTCAACAGGTGGTGGGGTTGGTGTT
TTTAGTCGGAGATCAAGGTGCGAAAGGACAGTATTTGGATTGTACGGAACTAACCCTATA
ACTAAGTTAGTAGTATTTGTAATGGTGGGTGC
>GG129|c1_g1_i1 len=309 path=[287:0-308] [-1, 287, -2]
GTACTGTTTGCGACAGGGCCGTTGGCGCCAGCGATTTCCGGAGGACGTCTGTTCCTGTCC
GTGTATGGGATAGTAGCTCTGAACTTTAATGCATTGGTGTCGTACTGATCTACATCATAC
ATCGGAGTGTCGTCATCGTCATCCTGGTCATACTTCCATCGGTCAGAGCGAGAATCAGTC
GGACCTGCTGGAGGCGATGGTAGACCCCTTCTGTCAATCCACAGCCGCCCAAGACGACCG
ATACGCCTACGATACGAAGGCAGGCCATATGGCTCCTCTTCTGGTGGTGGCGAGAAGCCC
CGAATCTCT
>GG130|c0_g1_i1 len=242 path=[220:0-241] [-1, 220, -2]
TGATCCGGCCTTGCACTCGGTAACAATGGTGTGGAGGCGATACGGTGTTGTTTGCCGACT
AGACTGGAGTGAACGGCGAAAACAGTCCCCTAGTTGAAGCCGAGTGAGAGTGTGTGGACT
GAGTGGAAGTAAGAGAAAGGCACTGATGAGTGTCTCAAGAACGAAGTCATATTCCCGTTT
TACAGCATCTTCGATATCAAGATACCCGTTTCCAAGCAACACTTTGAGTTTCGGCGGGTC
CC
>GG131|c0_g1_i1 len=277 path=[255:0-276] [-1, 255, -2]
AGACTTGCCTTGTGGAAACGTATGGTTTTCTGCGCCATCGTTTTGTTGGAACTCGACCGC
AGCAAGGGTATTAAATCCCGAGGCCAGCACATTCTCCGCTGTTTGTCCAAGGCCCGACGT
GATGGAAGTTCCTCCCCCTTGAGGTTTACCAACTGTAGAAGAACTGACCAAGTGTGCTGC
AGCGTCATTCAAGCGATGCGTATGTGATGTTGCCGGTAGGTTATTGAGAGAATAGTCATT
CACCATTTGGAACCTTTCTAGAGCCTGTGGAACACTG
>GG132|c0_g1_i1 len=636 path=[614:0-635] [-1, 614, -2]
TCCTCAGCATTATATTTAAAAATCCTCTCTATCAGGGTATTATCATCGCCGCACCACTCC
ACCACACTTTCCACAAATGGCTTGATGTCCAATCCCTCATATCGTGTATGCGGCCAATCG
GATGCAAACACTATCTGGTTCGGCGCAACTCTCAGCAGCTCTTTCGCCATAGGCTCCAAA
TCCAGATGTCCAGCATCTGGGCTCAGCCGATATGGTGCAGACATTTTCAAATATGTACTT
CCTTGCGATAGAAGGTTGACGAGCGACGTAAATCCCGGGAGGGAGTATGGGTCACCAGCG
ACTGGATATCCAAAAGTACCGGATAGCGTTGGGCATCCAAAATGATCCAAGCAAACCTTC
ACTCCTAATTTCGGAACAACGGTCTCCAATACAGTCGCCGTATTGAGCGGGACATAAAGC
TGCAACACCCAGCCATATGGGCGTATTATGTCCGCATATTGTTGCAAGGTGGCCGTGAGC
TCAACTGGATCCATCTGCTGGCTCACAGATTGCAGGTTGATTCTGACTCCTCGGACCCCT
ATCCTCTGCCACACATCGAGAGTTAAAGAATTGATTGATTTCGGGTCGAATGTTACAACA
GCGCGCCCATTTTGAGGGCCAATCCTGCGTAAGGCG
>GG132|c1_g1_i1 len=433 path=[411:0-432] [-1, 411, -2]
ACAACAGCGCGCCCATTTTGAGGGACAATCCTGCGTAAGGCGTCGAGCATGCACGAGTTA
TCGTTGCCATAAATTGATGGCTGAACAAGGACGATCTTATAGATACCCAGTGTTGACTCG
AATGTTAAGGCGTCTGATAGAAGATGAGGTTGGGGGGTATATTGTGCCCCTTCGGCGAGA
GGATATTGCGTTGGGTCGACTACGTGCATATGGCTGTCCCATGATTTGTGGGGGATCTTT
TGAAGGAGTAATTCTCGAATAGAAGCTTTCTGTGTCGGGCGCGAGCCGGTCCAGTATTGT
CTCCAAGATGATGCTCTGGCTAGAAAGAAAATAGGACGCATAAAGCGCCTCATGATGGAT
CTGGCTAGGCCAATCACAGATATGATCATTCTCTGCACAATCCTTTAAGAGATATTATAT
AGAGTATAGACGA
>GG133|c0_g1_i1 len=254 path=[232:0-253] [-1, 232, -2]
TCATGTGGACTTCGACTCTGCCAAACATGATGGTGAACTGCGATACAAGCGTCGGCGCCT
GCTTCCTTGCATTGATTGGGAGAAGAACGCCGTCTTTCTGATAGTCGGCGTTGCCTGCCT
CCACATTCCAGGTAGAGCCGTTGGATTCCTGGGTGAAGTCGAAGTTGTATCTCATAGCCA
GCGCAGGCTCTTCGGGACAATCCCCCTTCGTAGGATCGCAGGTTGTTGTGGTTTGGGCTG
TCGCGAAGCCGAGG
>GG134|c0_g1_i1 len=275 path=[253:0-274] [-1, 253, -2]
GACCTCTTCATCTTCGACCTCTTCGACTTCATCTTCAGCGCCCTCATCTTCAACTCCTTC
AACTTCACCTTCGATTTCTTCATCCTCACTCTCTTCGACTCGATATAAGGACCCTGCTAC
CCTCTTTAGTTCCTTTGTCTCCTTTGCCTTCACTTCATTCCCCTTTGCCTCCTTCACCTC
CTTTGCCTCCTTCGAAATAGTGAAAGAACAGGAATGAGCTTGTTTGATACACCAAGCACA
CTTCAATGATGTATGGCCAGACCAAGTGATGCAAT
>GG135|c0_g1_i1 len=278 path=[256:0-277] [-1, 256, -2]
TAGTGAACTCGCGTTGGGCAAAGAGGAGGGAGGCCAGAGCCTCACGGGTGGCGACCGAAT
TATGTTCCAGCCCAGCGTCCTCGTCGTCAGCGCAACAGTTCAAATAGGCGTCGGACTTGA
GCTGCAGGGCAGTGAGGGCATCCTTCTGATCAGGACCGACCTGCCTGGTTGTCAGCATAT
CCCACTAAGAAGGAAAAGGAGGCCTACCGGAACGCAGTGGTGGTTTCCTTGGAGACAGTC
GCCGCACTTGTCCAAGCCAACATGGACCCAGCAGATCT
>GG136|c0_g1_i1 len=232 path=[291:0-83 292:84-100 293:101-131 294:132-155 295:156-231] [-1, 291, 292, 293, 294, 295, -2]
CGAACTAATCGTTGGGACCGCCTGTTGCTTCGCTCACAGTCGGAGGAAGCGAATGTCCCC
GGGTGTAATGATGTACGGTTACGCTCGCGCTACATCCCACTAGCCAAAAAGACTACAGTA
TTCCGGCTCGCCCGGAATACGCGTAACACGCTTTATATACCACATGTACTGTAACGGCGG
CACCCGTTACACCGGGTAAGCAAGTGTCCCCTCTCAGGGCAAAATAAGTAGG
>GG137|c0_g1_i1 len=487 path=[465:0-486] [-1, 465, -2]
CTCTCTCCGTGGCCTTCTTTCCTCCGGACGCAGGAGCCTCCTTCGAGAACGCCGCACGGA
TCAGCTCCCGTCTCTGCGGGTTGCTCAGCATACGGTAGAAGACAGCCTTGTGGGCAACTT
TGTCATCGGAAATGACATAAGCAGGGGGCAAGCGGGGGGTCTTATTCATACTGCCATAGA
CGGCCTCGCCGGGGGTTGGGTTCTTGGAGTAGATTACTGGACGCACAGTGACGAGGAGGC
CGGAGCTGTGGACGTGTGTGGCTTCTGTCCATTCTTCGCCTGAAGGGGAGCGGCGGGTTT
GAAGAGCCAGGATGTCCGCAGCCGAGGCGTCGGGGTTGAGCCACTTGGTTGAGGCGAGGA
ATTCGTCGGCGGTGAGGTCGGAAAGGGGCTTTTTGGCGAGAGGGCCTTTGCGGGAGATGA
CGTGCGACATTATGGTGTAGTCGGCTAGGAGGGGTTAGTGAGGTTGGATAATGAGGGAAG
AAGAGGG
>GG137|c2_g1_i1 len=549 path=[527:0-548] [-1, 527, -2]
GACTCTCGATATTGGTAACTGGATGTTTGAGCTTGATGCGGAGGTTATTGGAGACCAGCT
TCTCCTGCATAGCCTGCATCGTCGTCACAGAGTTGTGATCATTGCCCGACGTGTACTTCT
TATAGTCGGTGATGTACACAGCTGGGAAAGTGCGGAAGTCATCGTGCGAGCAAGTCGCCA
CAGATGAGAAGAGAGGAACAAGGTAATCGTCGAGGAAGAACTTCGGCAGGAAGAGTCTAT
TGCAGTAATGCTCAATAGTCTCCGTCCCCGCCGCCTCACCCGGTCCACCAACCCCCGGCG
GAAAGAACCTCACGCCAAACGCAAACACCGCATAGCACAACCCCAAGACGACCGATAAGA
GCAAATGCCTGATCCGCTGATAGAGACTAGGATTCGGTTCTGTATTAGGCGGGAAGATCC
TATGTTTGTTGGAGGCATGGATGAAATACGGCCTCTCGTGCTCCTCGCGCGTGAAGACGA
AGAGAAAACGACGCGGCTTGGCGGGGACGTTGAACTCGGCGACTAGTTTGAAAAGATTTG
CGTAGTATT
>GG138|c0_g1_i1 len=611 path=[589:0-610] [-1, 589, -2]
GGGTGGAGGGCGTGCCGATGTAGTGGTACCCGTTTTCTTGTCCCTGATGGATGGCGGCGG
GGGTGCTTGTGGTGATGGGTGAGGTTGTGGTGAAGTAAGCCACGGGAGTACCGTCCTCGT
GGTATGGAGCGAAGGTGGTGGGTGTGAATGGGTTCCCTGTCTCCCAGGTCTGACGGGGGG
GTTTGTGGCATGGACGAGTGAAGTGATGCTGCGGGGTTTGTGAGGAGGGCATCGTAAGTG
CACTGCTTGGGGGTGCGGTTGCATAGATGGGTGAGAAATCGCCGTAGGTCTCCTCTGACG
ACGATGGCGAAGAAGTGTGCTGATAGCTCAAATCCCTCTCTTGGAGGCTGAGCTGGTGGG
CGTGCAGTTCTGCGTTGAAGAGAGGTATGCCATGCGGGGATGGACTTATATAGGTCCCGC
GGCCATGGGGACTTGGGGCAAATGGCGAGGTAGTGGGTGCGCTTGTTGGTGCGGAGCCAT
GGTATTGGGAAGTGTATGCGGGGTGGTACTGTGATGGGTGGGAGCGATGGGGGTTGTTGG
CGGTGTAAGGAGAGGAGGCGCGGTTTTTGGAAGGGGCTGCCATAGTGAAGGCGTGGTGAT
GTGTCTGAGGA
>GG139|c0_g1_i1 len=710 path=[741:0-171 742:172-195 744:196-377 739:378-401 740:402-709] [-1, 741, 742, 744, 739, 740, -2]
CACCGCCTTCCCCTCCCCCGCCACCTCCCGAAGCGGTGCGGCGATCAACATACTCCCTCT
CTCCCACGAGCCCACAAACCCCTTATCCACTCCTCCCGGCCCGCAAACCATGGGGACCGC
AATGACGAAAAATGCCCAGCGCTCGAAGGGGTGGCGGTTATAGCTCCCTGTGGGGTTCGG
GATGTCGATTTCGACGAACTGGATTGCAGCCCCGCCTTCTGAGGCGGTGAAGTGGGCGAG
GAGTTCGTTTTTCAGCTTCGCGGGCTGGCAATTGGGGGTGCCGCTGCTGCTGCTGCCGCT
GCTCCTGTTGCTGTTGCCAAAGGAGCCGCTCACGGCATGGATAGATAAAGAGCAGAGTTC
CACAGCCCTAGCATCAGGGCGCGAAAAGTACTCATCATAAATCGCACGTAACGACCTCGC
CCTCCCCGCTCGCTCGGCTTGCATACGCTGCATCGACTGCATCGGCGTACCAAATCCGGG
GAGAATGGGTCGCTGTTGTGGTACGCGGTTTTTGATATGCACCAACGCCGCTGCTGCCGT
CTCCAGAGGCGCCCTGCTCGACCCGGCATCAGTCCCGGTGATGAATTGGAGTGCTTGGTT
AGCGCTCAACACGCTTCCCCAGCGATTCTTCATATGCTCCTCCAGCAGCTGGCGCGCGCG
CGCTACGTGCACGTCGTCGGCGTTGATGCTGTAATCCTCGCTGTACCGCG
>GG140|c0_g1_i1 len=377 path=[355:0-376] [-1, 355, -2]
GGGACTTGGTGTTTCTGCGTACTGGGGAGTTTCTTGGGCTGGGAAAGTATGCGTGGTGGT
GCATGGGGAGATCAGTTCCTCACTCCCTCCCTGTCCTGATTTTTCCTCCTCGGGGTTTTC
AAATCCATTCCACCCAGCCAATGAGGCGGGGAATCTTGAGGTGCCCTTCTGATCAGCCAT
CAACCTATGCACCACCTCGCTCGCCTCTTTATTCCCAACTTCCCCAACTAACACGCCGCT
GAACTCGCTGCCCGCTTCAGACCTTGGGGCTGTCACGGCGGGGGAGGTGGCCTGGAAGAA
GAAGGGCGTAAGTGGTGTGTCTTGTGCGTTCCTGTAGCGTGCGCAGGCTTCGGTAGTGGG
TGTTGTTAGGTCGAGGG
>GG141|c0_g1_i1 len=281 path=[259:0-280] [-1, 259, -2]
GGGTGTTAGTTGAGGCTCATCTATCAGACCGTGGATATATAAGGTGAGGCGAATTGGAGA
AGGCGGGGAAGGGGTTATGGACGAACCGTAGATTTCCTGCTCATCAATCGGCTCCTCGGT
CAACTCATCTTCGGCGTCAGAGAGCGGCTCTTCGCCATCAAGGTAGATCTGGAGGGCTGG
GTTGGGGGTAGGCGTGAGGAGGGAGAGGATGCTATGGTCTTCCTTGGTGAGGGACTTTGG
TTTACCCCGCCGAGTGGGCAGCTCGTCCACGTTGATGATTG
>GG142|c0_g1_i1 len=304 path=[337:0-139 338:140-303] [-1, 337, 338, -2]
AGATTCTCACATCTGGTGCACCCGCCATTACACGGGCCCTACTTCGGCTTGCCCGCTTTT
TGGACTCCTCAACCTGCCGCCGTACAGTACGCAGGTCAAGCTCCTGGAGTTGGCCGGCTA
CTACTACCTCTTCAGTGCCGGTAAGCCAATTCCTGTAGCTCTGCTTCGAGGGGCTACTAA
AGCCTTCTGGAACCCGCTGTTTCCAGTGCTGTAGCCCCTCTTCTACCCCCTAAAAGTCGT
GGGTTCGGATTGGTAGAGTAGGTATAGGCATAGGTGTAGGCTCTATAGTAGGCTGTGAGT
ACGT
>GG143|c0_g1_i1 len=348 path=[326:0-347] [-1, 326, -2]
TCGGCCTATTCCTAGTCCATTAGCCCTGTCACCACCACCCTCGCAAGCAGGGTTTACTCA
CCAATACGCCTCCTTCCTCCACTCCCTCTCATCACGCACGACATTCAGAATCTCCCCTCC
CAGCTTGTTCTCCCGCACCTCCCCCTCCTTGGTGTCTACCAGCACGTACCCGCCGCGCTT
GATCCAGATCGTGTTGCGGAAGCGCGTGGGCAGCTCGAAGAGCAGCTCTTTGGTGTTGGG
GAGGGCACAGAGGTAGAGGTTGTTGCCGGCGGCGCGGACGACGCGGGCGATGGACTGGGT
GGGTGTGAGTGCGGGGGGTGGTGATGAGGTTTCGTCTGCGGCGGCCTG
>GG144|c0_g1_i1 len=509 path=[487:0-508] [-1, 487, -2]
CCTTTCGCCGCAGCCTGCGATGGCCTATCAGATGTGCCCGCTCCAAGTGCGTGGAGGTGA
TCAAGGAGGGTCGGAAGTAGCTTATCCGAAGACATCTCAGCTCTTACGCCCAATTCCCCT
CTCTGGCCCTCATCTAAATTCTCAAAGAAAAGCTCTTCCCCCCGTACGCCACCAAGATTG
ACGATTGCAATGGGCATGCCTTGGTCTTTAGCCCGCCTGGCTAACCGCCAAGCGGAATAT
GTCGCCAGAGACGTCCCAATAACAAGAAGTCGTCCTGCAGAGTCAATGGCACGCTCTGCA
GCCTCTTTCACAGAGGATGCTATGCTCTCGCCGAACATTAACACAGCTGGCTTTAATATG
CCAGCTGTACTAGAAGGCTCGAAGGCTCCATCCTTGTCCACCTTGACGGTGGATTTGGTG
CCCCCTGGAGTAATTGGCGGTCTAAAAGTAGTACATGGTGCCCCTGGATCCACGTCTCCA
TCCGGGTTTAGCTTCATGCCTTTTTACCG
>GG145|c0_g1_i1 len=234 path=[212:0-233] [-1, 212, -2]
CTGCGTCGACTGCGTCATGTGTCGTGGGCGAAACGGGCTCGAGTCCGGGACGCGGGAGAG
TGGTGAGTCTTGCGTGATTGCCTGGGTGGAGATCTGGGATTGGTGAGGGAGCGACAACTT
GCTCGGTGAGGACGGTATGGGCGAGGTGTGCACGTTGAGATTGGTATTTCCGATGCGCCG
TCCAAGGGGCGACGGCTGGTCGTGCATCCGTAGTCCGTGTGTGATGCTTTGCGA
>GG146|c0_g1_i1 len=923 path=[901:0-922] [-1, 901, -2]
CGGTCAACTCACCGTAATTGGAATACAGCGCGACCAGGCTCGTGGGCTGAACATTCATCG
GGTCAAGCGCGCGCTCCAGATTCGCCCTATTGATGCGCCGCTCAAAGGGGGGCGGGAAGA
TGTTCTCCGCGCTAAAGCCGAGGACAGTGCTATCGCGTGTTCGTGAAGGGGGTAATGTCT
CGTTGCCGTGCTGGTCGACAGCAGCCGAGTGTTGAACGCGGTAGAATCGCCTGGGGCGTG
GTATCACGGTTGGGAGGGTGAGCGGGGCGAGTGGGTCGACGGGTTTAAAGGCCTCGATGA
GAAGAGGTATATGCTGGATTTCAACAAACGGCTCGACGAAGATTGGGTCGAAGAAGTCTG
GTAGAGGGGAACCAGCCTCGCCTGCCTGCGACTGTGGGGGCACAGGGTCGAGGATCTCGC
CCATTCTCTTCCCGTACATTGCGATCCACCCAGCCAGCGATCCTTCTGCCGGTCCCTGGA
ACGGAGCAATATCAGGCCAAGGCTCCACGCCCTCCTCCTCCTCTTCCCACTCATATTGCA
ACGGCCCCAGCCTTTCCTCATCAGCAATCCGTCCATAATCCCACCGTGGAATACTACCAC
TGACACGGAGCAAATCCCTCGGCTGTAGCGCAATCCCCTGCTGCGCGCGCAACTGGCCAT
ACGCTCCTGGCGGGATCTCATTCGCCGGCGGGAACGGGAATGCGGAGGCCTGCTCGGGCC
TCCTGAAGGTAGGGATGTCGGCTTGCCGTGACGCGCGGGGAGGGAGCGCCCAATCTTCCT
CGTCTTCTTCTATCCCGGGGAGAACTATTCTTGGGGGGCTGGGGAGGTCGCCACTGGGGA
GCCTGAGCTGGACGAATTTTGAGGGTCGTGGTGCCGCCATTTGGTGTGTCTGGGCCCCTG
TCGTCGGGCTGGAGATGGCATCG
>GG146|c1_g1_i1 len=442 path=[420:0-441] [-1, 420, -2]
CCATCCCCTCCTCCCCCCACTCCTCCCACGGCTGCCCAGCCCCAGGCCTTGCCCACCAGG
CATCTCTCCTTGCCCAATCCAGCGGAACTCCCCTCGCCTCCCTGCGCTCAATAAACTGCG
CCGGCACCGAATCAATCGCAAACCAGACACCATCAACCGTCATCTCCGTCTCGATTCCCA
GGATCTCCAAGCACGACAGCACAGAGAATAGGAGTACTCGCGGCTCCTCAAGTCCCAGCG
CCGGCAGGTGCACCTCCTGCGCCTCGTTTAAGCCCGGCAGGGTAACCATCACTGGGATTA
TGCCGTACCTGAACGTCTCTGCCGCAATGTGCGCAATGTACACGTCTGCGCACTCCACTT
GGTGGTGCATCTCGAAATCAAACATTGCAGCTCCTGGACGTCCCTGTCAACCCGGTCCGT
CACTGGATAGCCTACCAGGGCC
>GG147|c0_g1_i1 len=349 path=[352:0-154 353:155-178 354:179-348] [-1, 352, 353, 354, -2]
TCAGCCAGAACCGGAGGAAAAGATCACTGTTACTGCTGGATACGCAGTCCGGGCAGTGAA
GACGTGGGTGGCGTGGAGTCAATGAATTGCACGAGTTGACTTCCAGCGAGTTGGCTCATC
GATATCACGACTATAGCATCCTCGAGAGGGTTGCTGGGGAATGCTACACCAAAACAATGT
GTCGCAACACCTCCATCCCATAGACAGCTCGTCTTGATGGCATTGGAAAGGTGCGGGCCG
CAGATATACTCCAGTTGACTAGTGAGTAGTCCGGAGTATTTGTAGAATTCTATGTATGAA
AGTTAGTTTGGCCATGTGAATATTGACACCTCTTTCTTACCTCGTGGCA
>GG148|c0_g1_i1 len=471 path=[449:0-470] [-1, 449, -2]
TGATAAAATATTAGTGGGGAGTACTTTTTTTGTGCAGGTGATATAACTTACATATCAGTT
GGGAGTCTGACGTTCACGACAGTGCCGTGGGCACCGAAAGCCTCGCCGAGCATGTCCTCG
TTGGCCTCGAAGGAGATGTTGCCGACGAAAAGGGTGTCGGACTCTGGGTTCTTGGCATCA
CCGTAGGTCTGGGCGCGAGCGTTGGCGCGGTCCTTTGGTGCTGCGTTGTCACGGGGAGTG
GAGAAGTCAACGTTGGCCTCGCGACCATCGATGAGAGCACCCTTCTTGGCCTTGAGGGCA
GCGGCGGCATCGGCGGAGTTGGCAAACTCAACGTAACCGAAACCCTTGGAGCGGCCAGAC
TCGCGGTCAGAGATGACGCGAGCGCCAGTGATCTCACCGAACTCCTCGAACTCGCGGTAC
AACCACTCGTCGTCAATGTTCCAGCTCAGGTTACCAACGAACAGGTTCTTG
>GG149|c0_g1_i1 len=865 path=[843:0-864] [-1, 843, -2]
AGTCTTAGTGCATACGGCACGTAGTATACAAACCATACACCTTCTACGGCCACAAACAAC
TCGCATACGCTGGGTACTGCTTTGAATACCCATACACCTCACTTAGCTCATCATTTAACA
GATGCGGGCCCTTCAGATGATCCCTCTGCTGCGCAAATACGTGTCTAACCAGCGCCACAT
TCCATGCAAAACTCGAGTGCCCCACGCCCACAAACTGCGACGCACGCAGCATAACTAAGA
AATCCACCATCCCTTGCTGATTCCACGACAGTGCCCCTAGCTGCGCCGCGTCCTTAGCGC
CAAGTAGATCAAACTTTGTGGAAACAGTGAAGTTTTTCTCTGCCGCCTCGTACGCAAACT
TGGCTACTTCCTCCTGGTCGCCGGAGGCGACGTACATACGCTTTAGCCCCGATGCGAGGA
CTTGCTTGAAATAGAATTTGGCCTGCGTCTCGTAGCGGGTGTAGACCCAGTCTTCTGCGG
GCCAACCGAGCTGGGCGTCATGCTCGGTGCGGAGGTGCGCGCCAAAGAAAAAGTTGGGGA
GGATGGACTGGGAATGGTCAAGGACATAAGACGCATTAGCGGCGAGGGCGAGGAGCGTTT
TAGTGGCCAGGATGCGAGTATTGGCGCGGAATTTGAGGAGCTTGCCGAAGGACAGGGCAA
AGTTCTCGCCGTCGCTGTATATGGGGTAGGTGAGGTATGAGCGCTGAAGTTTGACGATCA
TAGATCCCTCCGGTGAGGGCCCGACGTGCTTGCCGAGCCAGGTGTGAGGGGTGGGGCGCG
TAGGATGTGGGGCGGGGCCGTACATGGCTTCGCTCATGGAGGCGTGGCGGAGAATTCCCT
CCATTTCTCTGGGTGCGCTATTCCC
>GG150|c0_g1_i1 len=401 path=[379:0-400] [-1, 379, -2]
CTGATACTGGCGCGGATCTCCCATGACCTCTTCTTGGCTAGGTAAAATAAGACGGACGAA
ACGACTGAGAATGGTTAGATTGAGGCTCGCTGGAGTATTTGTGGTCAATATACCTCCGAA
TACCACGACAAAGCCAACGCAAACACCAATTGCGATAATCCCTCCCCTCGATATGGTGAC
AGACCCGCTACTCGGACCAGCAGCGCCGGCGTCGTCCCCGCTCGGAGTGTTAGATGGTGG
CACAGGGTCTGTAAACAACGCCGCGAATTCCTTCGAGGCAGAGGCTTGAGCTGCAGACAT
TTCGGGTGTATTACCAGTTGGAGTTGGCGTATTGTTATCTTGGGCGAAGGTCAAATAGGC
AAGATGTAACCAGCAGCAGGCGGTAAATAGAATTGAAGACC
>GG150|c1_g1_i1 len=241 path=[219:0-240] [-1, 219, -2]
CGGTCTTCCGTCCCCACTTGGCGAACTTGCTAGGCGCTTTCATCTCAATCGCATCCGCCT
TTATATTTGCCTTTTCGAGATCCTCCGTCGTTATCCTTGGCGTCGGAGGCACTTCGTCAA
TCTTCGACATGCCTTTCGAGTTTCTCTTGGGATTGCGCACGTTTTTTGGGAATTCGGATC
GGCGTGGAGTAAGAGCGGTTGCGACGCGCTTGGCGGACTTTCTGATACTGGCGCGGATCT
C
>GG151|c0_g1_i1 len=224 path=[227:0-74 228:75-98 229:99-223] [-1, 227, 228, 229, -2]
GCCGGTACCGCCGGGAGAGGGGGACGCGCTGGCCGGTCGTGGGGTGCAGGATGTCGATGT
TGGAGGCGATGTACTGCTCGGGGAAGTTGGCGACGGTCTGGTTGTACTCCCTCTCTGAGG
TAGGCACTTTGTAGAGCTCGTGGTTGCCGGAGCAGAGGATGTCAATGTCTTGCTGTTGAA
GTATGTCGTTTATATATAACCCCTTCGGGGCTGATCCGTCGTAC
>GG152|c0_g1_i1 len=480 path=[458:0-479] [-1, 458, -2]
GTAGTAGGATGTCTTTTCTTTGAAGTAGGTGGAGAGCGGCGCGAGGGTGGGGATGCATGT
GAGTGAGATCTGGAGAGGGTCAGCTTGTGTTATATTATCCAGAAAATGAAGGAAGTACGC
ACGCCGACGTTCATCTCGATTGATCCCCAGAGGACGAGCATTGTAGAATTGCCCGTCTTG
GCGATGGTCATAATCTGAACCATGCGCATGATGGAGCAGATGGTCGTGAAGATGCCGAGT
AGGAAGATGGCCATCAGGGCTATCTTCCGCCGGATGTTGATCTGGAGCGAGTAGAGGAGG
GGAATGGGCAGCACTAAGATTATGCAGTCGAATATGATGCTGTTGGCGGCTAGAGCGTAG
AAGGTGGTGTCGTTGGGGAGGCAGGAGCCGGGCGTTTTGGGAAGCCATGATTTGTGAACC
TGGAAGGCATGTTAAGACGATAACTATGAGCAAAATGATAATTTGGATATGTACCGGAAA
>GG153|c0_g1_i1 len=777 path=[755:0-776] [-1, 755, -2]
GATATCGATGGGCCTTGGTGGCCCGCCGCCATTATTGACCGCTAGAGCACCAGGAACAGG
TGGTGCAAGGGTGACGGCAGAGTTAGTGCCTGTTGCGGTAGTTGACTCCGCACCCGCATC
CGTCGTTGCCGTTGGTGACTGCGCGTTTTCTGCGAATACATCCGCCGCGCTCTCTGAGAT
AGAAGGTTGGGCCGCTGTCGTGGCTGCGGCGTCTTGAGTTGCTGTGTCCACAACTGCTAT
AACTGTTGACTGGCTCGAAACATCTGTGGTAGTTGCAGCATCGGGCTTACTCAATGCAGC
TCCTTGTGCTACCTGGGATAGAGCAGTATCCGATTGAGCTGCAGCCACTGCAGTATCGGC
TCCCGGCTGGAACGGAATTCCGGCGTCAGCTTGTGCTACCGCGTTCGTTGAAGGAGCCTG
CGCGGCGACAGTAACTACCGTCTGTAGCGTCGTCATTGCGCTCGCCGCTGCGTTGGCACC
AACGACTGGCGCTGCGATTTGTACACTTGCGCTTAGGAAATCCTGGGCGTTACAGAGACA
ATGGCAGCTTCTGCAGACGCCGTTGGCATCGAGGATTCCCATGCCATTGCCAGCACCGGT
CGAGACGGGAGATGGAGCTGCTTCGGCGGCAACTATTGCTGCGGAGGGTTGAGCAATGGC
GACTGGAGACGCTGCGGCGAGACCATTCTATGAGGAGATTAGAATGTATCATAGTGAATG
AAGCTGATAACTTACGGTTGTCGTGCAAACACCCGGCTCGGTGACAGTAACTGTACT
>GG154|c0_g1_i1 len=250 path=[228:0-249] [-1, 228, -2]
TGCCCAGACACCAACCCAATCCGTCATGTTACCGTCCGCATCGTACCCATCCGCATGAGT
CTTCTGTGGCTGGAAGTGCGCTACCCTCACGAGGCCGTCGCTAAGCGGTTCGCCCAGCTT
GGATTCAACGATCCCGCCTTGATCATCATATTCTAGCGTCTTCCCTGGACGGGGCAGATG
CGCCATATATACACTCGGGGGAAGAGCCCATGGCGGACCTCCCGAGTTGATAGGTTTATA
GGTTGGAAAC
>GG155|c0_g1_i1 len=225 path=[203:0-224] [-1, 203, -2]
GTGGAGGGGTAAAGGAACTGGAGAGGAATACCTTATTATATGGGCTGGTTATACAGCCGC
AGACGATCAATGGGTGCCAAAACATGACGTAGGGCTACCGCTAATTGAGGCATATCACAG
GAAGCATGCACAAAGAAGCAAGGATGGGACAACGTAATGGTATTGGCCCTACAAACTATG
GGAACAATCAATCAGAACCTTGGCCCTCAGATGAGGACTCGGACT
>GG156|c0_g1_i1 len=382 path=[360:0-381] [-1, 360, -2]
GTATACTGTTTACGTCAGAGGTGCTACTGTACATTTCACCTAATCATAGGAGAGGATTGC
ACGTTGTACTCCGAAGATATCGTTGAGTTGGTATGAGTTGTCATGGCCACACCAAATGGT
AAAGGAGACATCTTGTGTGTAATCCTTTGGGAACAAACTAGCCAAGCATCCTGTCGTCAC
CAGTTCTTGACTTCGTTCCCACTTCCACAGGCGGCTATTCTCGACGGCTGTTCTGAATGG
CTCGGGCAAGTTCGATATGTTGCTAGCGGGTGCATTTGTGTACATATATTTCATTTCTGT
TGGTAAATAATTAGCAATGCCTTGTATATATGCGAAGCCTCCCCACCTCTGCTTTCATTA
GACGGCGATAATGCATCTTCCG
>GG157|c0_g1_i1 len=225 path=[203:0-224] [-1, 203, -2]
TGTTAGGGGACGACGGTTTGTGTATGAAAGGGGGCAGATGACAGTCTCCGCAGTGGCGTT
GGAGCCCCTGTAGTGTCCTCCATAGCCTGCACTCTGCGTCAGAAAGTTCCATATTGGAGA
GAGAAGATGAAGACTTACGGACTTGGGTTGCGCAGTTCTTATCTGGGTCATCACAGCGGA
AAATGATACCAGCGCGGTTCGCGGTGGCGATCTTGTCCAGCCATC
>GG158|c0_g1_i1 len=329 path=[392:0-58 393:59-328] [-1, 392, 393, -2]
AAATACGATCGTACGGCTGGAAATTCGTAGCTATAAGGTAGGGAAATGAGGACGTTCACA
AGCGTTCGACGTCTAGAAGCGGGATTGCACAACTTTAAACCACCCAACGAAGAAATTGGC
GGAACGGGGGCAGGATGGGGATGCGCGGGTCGACGACAATCTCGTAGCCTCACTTCCTTT
GGCCACTCTCCGCCCTCCTGGTCGCTCGCTCGGCCTACGCGGTATCCGATCCACGGCATT
ATCGATTCTGCGATGCGCACCGTCGAAGGCGGAGATTGAGATGTGTCGTCCGCATCGCGC
TGCCGGAGGCGGCCTTTCCGCATCGGACA
>GG158|c0_g2_i1 len=376 path=[390:0-105 391:106-375] [-1, 390, 391, -2]
AATTCGTAGCTATAAGTAATTAAAAGACCCCCAAATGAAAAATGAGGTTACGATCGACAG
ACAGATAACGCGTATGGGGATAGGGTAGGGAAATGAGGACGTTCACAAGCGTTCGACGTC
TAGAAGCGGGATTGCACAACTTTAAACCACCCAACGAAGAAATTGGCGGAACGGGGGCAG
GATGGGGATGCGCGGGTCGACGACAATCTCGTAGCCTCACTTCCTTTGGCCACTCTCCGC
CCTCCTGGTCGCTCGCTCGGCCTACGCGGTATCCGATCCACGGCATTATCGATTCTGCGA
TGCGCACCGTCGAAGGCGGAGATTGAGATGTGTCGTCCGCATCGCGCTGCCGGAGGCGGC
CTTTCCGCATCGGACA
>GG159|c0_g1_i1 len=463 path=[441:0-462] [-1, 441, -2]
CTCCCCCCTCCAATCCCAGAACTTGCCTCTCCCGTTCAAGCCCACACTACCAGCCACACC
AACCAACTTCTCCGCCGCCAGTTCTGGCGAGAACAGCTTGTCTTCCTCGACATGCTCCCA
ATAATCCCTCGACAGCTCCGTCTTCACACTACCAGGGTGCTGGGCAATCGAAATAGCATT
ATCACCCGACACGCCCTGGAGATACAAATCAAACGACTTCGCCAGACTCGTAACCCCCGC
CTTGCTCGCCCGATACGTATACCAGCCACCCATAATATTATTGCTCGTGCTCCCAACGCT
AGCACCCATGGAAGCGTAGACCGCGCGCTCAGGAAGTCCCACTTCTCCCTCGAGGACAGC
GTTCTTGCGAGGCAGGAAGTCGCAGAAGTGCTTGAGGATCAGGAGCGGGCCGATGGTGTT
CACTTTGAAGCTCTCGAGGGCCTGGTGGGAGTCGATTTGCCCG
>GG160|c0_g1_i1 len=328 path=[389:0-39 392:40-261 384:262-327] [-1, 389, 392, 384, -2]
GGAGACCGTTCTGGTTCACACAGTTCTGGGTTCCGGAACCGCTGTTGGTGCAGCAGACTT
GCTGGTTGGCGCAGGCACCAAGAACATTCTGGAGGACACAGCCGATGGCGAGGAGACCGG
CCTGAGACTGGCAGCAGTAGTTGGAGCCGTTGACGCACTGGACATTGCCGTTGTTGGGGC
GGTCACTACCGTGGCCACCCTCATGTCCGTGGCCACCGTCATTTGGGAGAGCAGTGGAGA
CACAGGCAGTGGCGACAATGGTGGTGATGATCTTGGAGATTTGCATATTTGCGGTTGGTT
TGTTTGAAGCTGGAAGGCTTGAGAAAAG
>GG161|c0_g1_i1 len=322 path=[300:0-321] [-1, 300, -2]
GTGATTGGGGGATACGTGAAGTTCATGTAGGCGTTAGCTTGAATTTGCGGATCAAGTCAA
GTCCCATCTTGTGGCCAACGGACAAGGTGATAGAGATGTCTTGGCTCGGATCCTCGGGGA
CTATTGCATTCAGACAATCTGTTGTCAGGCCTCCCACAGACCTTTCCCATTTCCACTGCT
TGCTGGCCGAGACAGCATCATATAACGGGTCGCCCAAGAGTGGCATCAGGCTAATTATTG
CCCCTGAGACTGTATAGTCGATTTCTGTAGTAGATATTTTAGCATTATCTTGTGTAATGA
GATCTTGCATACGCCTGAAAAA
>GG162|c0_g1_i1 len=350 path=[328:0-349] [-1, 328, -2]
AGCTCAGTATACTCATTTTTCAATTTCAGTCTTTCTTCTGCCATAACTGCAGCGACTCTC
TTCTCCTGTTTCACCTTCTCTTGGTCCAGCTCTTTTTCTCTTTTATCTAGCTCCTTCTCT
CTCTCTACAATGTTGGCCTCCCTTTTCATATCCATAGTGGTCAAGGTGGTGATGGTATTC
TCCTGCCTCATTATCTGCGTGTCCATTTCCTGGCGCTCTTTTTCCAACACGGTGAGCGTA
TCCATAATTTCATCCATCTTCGCAAGCTCATCCCTATGAGATGCAAACTTGAGTTGCAGA
TCTTTGATCGCACAGTTGGTAGCTCCCATACTCTGGACAATCTCCCTGAC
>GG163|c0_g1_i1 len=224 path=[202:0-223] [-1, 202, -2]
ACCATCAACTCACCTCCTAAACAACCTCGAAATAGTCGTACACTGCACAATCGACTCCCT
CGTCATCTCCCCCTTTCCGTAACCCTGGATACCACACGAATACTGCAGTATCTCCAGCAT
CTCGCATTCTTCCAGCTTCAGTCCCTCAATCCCTTTCCGGCGCTTTCCGTTCACGTCGCC
CATCACGCGCGTGGGCAGCTCGGCCGCGCTCCAGGTCTCGACGG
>GG164|c0_g1_i1 len=239 path=[217:0-238] [-1, 217, -2]
AGGGTACACTCTATCTCTGTCTTCGGCCAACGTGGCGTCTGTTGGACTAGGTAGAGGTAA
AGGGTCACGACTGTTCCCAGTATATACTTCAATGCGGTCAGACTCAGAGATACTGTCGCG
CGCTGTATAGCTTGCGCCAGATGTGGTATTCTCAGGGGATTTGTCCATTCCTTCGTGCGT
TTCGAAGCTTACACCAGCCATGAAGTTCTCGGGAGATTTCTCTACCCTTTCACGCGTTT
>GG165|c0_g1_i1 len=233 path=[211:0-232] [-1, 211, -2]
GGTCGTTTTGTTTAGGACCGTTTCCTCAGGGCAGGACGGTTCCTCCTCGGAGATGCAGCG
CCGCCCTTTGCAGATAGTACCAGGGGGGCATGTCAGGCCCGCAATGGAGACGCACTTGTG
AACGGTCTTATCAAACGTCGTGAGTTTGGCGCAGTAGGGGTCCTCCTCGCTGATACACAC
CGAGTGAGATAGAACTGCACCTGGGGGACACTGCGGGCTTTCAGAATGGATAC
>GG166|c0_g1_i1 len=603 path=[581:0-602] [-1, 581, -2]
AGGAGTTGAAGATGTGGCCGGTACCGAAGCGGATGGTGGGGGCGCGAGCGTTGATGTTGT
ACTTGTGGTTGTTGTTCTGGGTGGCGCGGAGGTGGCCGGTGTCCTCGGCGCCGTTGGAGT
CGGAGTGGCCGATCAGCGAGGCCTTCCAGTGGTCGTGGATGTAACTGTTGGAGATGGTGA
CGAAGTCGGCGGCGAGGGTGAAGTCGATCAGGCCGTCGTAGTAGTCCTTGTCGTGGTTAC
GGTCGGAGGAGAGGTCGACGTGGTCGATCCAGACGTTGTTGGCCAGCTCTGTGGATTGTT
AGGAGGTACTTTGGGAGGCTGGGCAAGTGGAGAGAACTTACGGACACCAATGGCATCACC
GTTCGCAGCAAGAACCTTGGAGATGGCAATGTTGCGGATTATGACGTTGGACTCTTCCTT
GACGATGCTAGAAAACTCGTTAGTATGGAGCCTATGGAGACAAGGAGGGGGGTCAAGCTT
ACAGTCCGAAACCAGTGAGAACGGCCTTGGAGTCCTTGCCAATGATGCTGGTGTTGCTTC
CAATCTTGATCTGCTTAGAGGCCTGGGTGATAGGGCCAGAGACAACGACGACCTTCTTCG
CGG
>GG167|c0_g1_i1 len=363 path=[341:0-362] [-1, 341, -2]
ACGGAAGATGGATAGGGATATGATGCCACCTCCATCACGGTGCGTCCTGTCGGTGTCATC
GCCGAATTCGAAGCCAATGTCAAGGTCTGCGCCAGCACAGAACATCTTGCCGTGGCCGGT
CACGACGATGGACTTGACACGGTCATCTGCGGAAAGAATGGCGAAGGCATTGTTCATTTC
CCGTGTCATAACCTCTGTGTAGGCATTGTACTTTGCAGGTCGGTAGAGAGTGATGAGAAT
GACGGGAGTGGGAGTTGGAGAGCTTGCTGGGACGTGGGAGACGCGAATCTGCGTGTATGG
GACATCGGCATAGTTCGCCGGCGGCGCAACTGGAAGACTAGACATCGTCTTTTGCGGCTG
AAT
>GG167|c1_g1_i1 len=257 path=[235:0-256] [-1, 235, -2]
TTATCAAATGGAGATCACTATCTATAAATTACCACATCAGATCTTGGATTTCGTGCGCCA
GTCACTCTTAGGCGGATCCGCATCGATCTGGTTCCACCATGGCCACACCGAAGGTGCATC
TTTCGGCACTGTCCCCTTAAACTGTGCCGGCCGTTTCTCCAGGAACGACTTAATACCCTC
CGCACCATCCTTGCTCTTGAACAAGTCCAGGATAACCCTGGAAGTGATCAATTGAGCTTC
CTCAGGCGAATCAGGTC
>GG167|c2_g1_i1 len=251 path=[229:0-250] [-1, 229, -2]
GGCCGTCGAGCAACGGCGAGGTGGACGGGTAGACGTCGCCCGTAGTAACAACGTGCATAG
CCTTGCTGTACCCGAGAAGACGTGGGAGGAAGAAAGCCGAGACTGCTTCTATGACCAGGC
CGCGACGGGCGAAAACGAACCCAATCTTGGCCTTGTTGCTAACAATACGGATGCTCATGG
GGAGCGTCATGGTGATCCCAACGCCAACAGCCGACCCATTAATAGCAGCAATCACGGGCT
TCGTGCAACGG
>GG168|c0_g1_i1 len=234 path=[212:0-233] [-1, 212, -2]
AATACATGATCCACCGTCGCTCTCAGATTGTGCCGCAGAATGCCTGGCCTTGCGTCTGCG
TGGTCTCGTCACCAACAAGCTCATTGTTGACGTCCAGGTTCGCGGCTCCATACACGGCGA
GACCGAACTCGAAGTCGCCGTCCTTCTCGGCCTCGTAGGTACCGGTAAATGTACCATACC
AGAGCGCCTGCTTGGGCTTGTAGTAATCGATGAAGAACTCGTTGGAGCGCAGGA
>GG169|c0_g1_i1 len=272 path=[250:0-271] [-1, 250, -2]
CGCATCGTCTCCTGTGCTAGGACTCGGCGCTCGAGATCTGACATCTCTGGATTGGCCTCT
ACAATACGGCGTATTATAGCGCCAAGGCCCGAATAGGAGAACTCCATAGACGACGACTTG
TCCTCAGACAGCGGCGGTCTGATAGCCCAGCCAAACTGGGTCGTCTTCATCGTGTTAAGA
CCGCGCTGCGTCTCGGGCGGGTTATAGTCGTAGTCCTCCGCGACATTCGGGAACGCGAAC
ACCTCTAACATCGGGCTATACATGACGCTCTT
>GG169|c1_g1_i1 len=483 path=[461:0-482] [-1, 461, -2]
CGACACGAGGAGAGAGAGAAAGGGGAACTGGGGATGCGATTCCGCTGATTCCGAGGTCGC
GTTGAGAGATGATACTAGCCGTGGCGTCAGAGCGTGAGCTTGCATGTGGTTGACTCCCAA
AACGGGGATCTGCCACGCCACAGCCAGACCCTTCGCTGTGTCGAGCCCAGTCACTAGGTT
CGACTGCATCCCCGGTCCTCGTGTGACCGTAATGAAGTCGGGGCGCTTTCGTAGTTTATG
AGACTTGTCGGTAGCGCCGCGGACTTGGATTGCGTTTGTCCATGTTGCCGATTCGGAGGG
CCTCTCGGGCAAGCTTTGGAGAGCTCTGTTGAGAAGAAGTGCGAGGGACTTCTGGTGGGA
TTCGAGCGCTACCAGGGGGTGGACGCCTTGGAATGCGCGGTTATCTGAGGTGACTTTGTC
GTGGAAGTGGAGAGTGCTTCTGGCACTTTGCTTCTCAAGGATCGCAACGGAGGTATCATC
GCA
>GG170|c0_g1_i1 len=799 path=[777:0-798] [-1, 777, -2]
TGCCACGCCTTCTGGAGGTAGAGGGCGTTGGCTGGGACGGCAGAGCCAGCGGTTTTGATC
TGGCGCCAGAAGTCCTTGGTCTCGTGTACGAAGAACTGTCTGCTGTCTGCGAGGTCGGCG
AGGATGTCCTGCTCGAGGCGGAGGACTTCGTTCCTTGCCTCCTCGTCGTCGTTGAAGTAG
GACGACTCGAGGTTCTCGGAGGAGGGGTACGAGTACAGGCGCGGGCGGTCGGAGCGGCGC
TTGATGGCGCTGCGGATGGAGGGGAAGATTGTCTCGGTCGAGAAGAGGTACACGCCGCAG
TTGATGAGGTTTGAGATGTGGGACTCGGGCTTCTCGACGTAGTGCAGCACGCGCTTCGAG
TGCGGGTCCGACACGATGCAGCCGAAGTTCGAGGCGGCGTCCTCGCTCACGCGGGTGCCG
AGGATGACGGCCTCGGCGTCGCGCTCCTCGAAGAGCTTGAGCATGTCGTTGAGGGGGAAG
GAGCAGCAGACGTCGGCGTTGAGGACGAAGAAGCGCTCGGGCTTGCCCTTGAGGATGGCG
TCGCGGAAGTGGTAGAGCCCACCTGCGGTGCCAAGGGCTTCGTACTCGCGCAGGTATTTG
ATGGTTAGCTCGGGGAACTCGTGGCTGGCGTCTTTGATGAAGTCGCGGAAGACGGTCTCG
TCGTAGTAGCCGATCATGCACACTTCTTGGATGTCGGGCACTTTAGCAATGGCGGTCAGG
CAGTGCCAGATGATGGGGTGGCCGGCGATGTCAAACAAGGGCTGTTGAGAATTTGTTAGA
ATTGAGACCTCGTAACTAG
>GG171|c0_g1_i1 len=400 path=[378:0-399] [-1, 378, -2]
AGTGGAAGGGGGAAAAAGACTCACCCTCTTCAACTCCTTGTACGGCAAACAAACACAGTT
CTGCACCCTAACCTCCTCCCCAACCCCACACTCCTTCCCCAAAATCGTAATACTCTGCAC
CTTAACCCCATTCTTGATGATGCTCGTCGTATGGCTATTCACGGGAGTCGGCGTGCCCTC
CACACGCGCCCACGCCCCAATGCGGCTGTTCCACCCGAGAATCGAGTACAGCACGCACGC
ATCGTGCTTAACCTCGCAGTTCTCCAGGACGATGCTCTCCTTGATGCGCACACCCGCGCC
AATGACAGCGCGCGGGCCAATCGACACGTTCGGGCCCAGCTTGGCGGTTGGGTCGACCTG
GGCGGTGGGGTGGATGAAGACGGGGGGCAGGATGTTTGCG
>GG172|c0_g1_i1 len=246 path=[224:0-245] [-1, 224, -2]
CCATTCCACCGCAGCGGAAGGCATACATCCACGAAATTAATAGCGTAAATTAGCCAACTC
AATGGGCCACACTCGCTCGCGTCGTGGTCCTCAATGCTGGCAAGAAGCTGAGGCTGGACA
TCGCTAGAGGCAACTCCAGCCTCAGCTTCGTCGTCGCTTTCATCGTCGCTGTCATCTTTG
ATAATTAGGGGCTCTTCTGCGTGGAATTAGTAAGGTGTATGGGCATACAAAAGCGAGCTG
AGAAAC
>GG173|c0_g1_i1 len=716 path=[747:0-69 748:70-93 750:94-511 745:512-535 746:536-715] [-1, 747, 748, 750, 745, 746, -2]
GAGGAGATAGGAGGAGCTTGGAAAGAACGAAAGGTTGTTAAATACAGGGAGGTAGTTTGT
TGCAAACAGAGCGATTTGTACACTTTGGAACTTGGAGTTTAAGCGTTATGAAATGGATGG
GGCGGAATGGTACTTTAGTTGGCATAATGATACTTTGGTGGCCCATGGGCCTGAGCATCC
TGATATCCTGCGCCAGCTTCTCGACAACGAAGCCGATGTGGTGCTCGAACTCCTTCCTCT
CATAGTACCCCACGCCATCAATCAGGCAGAACAACACAACCGACTGCGGCAGCTTCCCAA
CAAGCCACTGGAAGAGCCTGCACAGCTCGCCCACGTCGCCGAGCTTGATGAGGTGCTCGT
CCAGCTTCTCGCTAGCGAACGACCGCGTGTCAAAGTCAAATTGGCACAGCAGCTGGCATA
TGAAGTTCTGGATGATCGTGCGGCCGCCGGTGTGCCGGTCCGTGTCGGGATCCGTATGCA
GACGGCAAAAGATGAGGGGGGTGAAGCGCGGAGCTCTTGCCTCGAGGGACTGCGCGAAGG
AGGAGCAGAAGAGCGAGAGCCCGGAGACGTAGCGTTGGTCGTCGTACTTGCCGTGTACGA
GTAGCTGGGATGAGATACGGCTACTACCCACTCCTTGAACTGGGTCGATCGGATGAGTTG
CTCGGCCTGTGCTTGCTCGTTGAGAGGGACTCGCATTTGCCACCTTTCGTTGATGA
>GG174|c0_g1_i1 len=240 path=[218:0-239] [-1, 218, -2]
CAATGGGGGGTTGGAACTGTGGGTGCTGGGGGGAGGACGCACTCGCTATCATTGACACGC
TTGGAATCCTTATCCATCTTGCGCTTCGCGACGAGGGCATTGATGACCAGCGCCGCTTCA
GAGTGCGTCAGCGCGTCCACGTCCTGGAACTCCCCGAGCTTGAGCTCCGCGCCGGCTTCT
TCGTCGCCCTGGGGAGGTGCGCGCTTGCGCATCGTTTGCGCGGCGTTGGTGGACATGGCG
>GG175|c0_g1_i1 len=311 path=[339:0-171 340:172-310] [-1, 339, 340, -2]
GCGCTCTAACAGAGCACGCTCTAGATCGATGGGCGAGGTCATGACGAGAGGAGCTGGCAT
CACTAGGTGCGGGGCTCCACCTACCCATAGGGTTAGCAAGTATCCAAAGGAGAAGGAGGC
AACGTACCTATGAGGAACTTCATGGTGTCGACGTACTCCTCGAGCCCAGATTGGTAGGCA
TCAAGGACCTTGTCGACAGAAGCGTGGAAGACCTGAGTGGCGGCCTTGAGACCTTCAGTC
TTCGCCTTGCTCAGCTCCACAAGGATCTCGGTGTGATGAAGGAAAGCCTGGCGAGGATCG
TCAACATTACA
>GG176|c0_g1_i1 len=1067 path=[1045:0-1066] [-1, 1045, -2]
TATATGGCATTCACTGATGTAACTCCACTGCCCGACCTCTTTTCTTAAGATTTTTTAGCT
GCTCTCTCGACCCCCTCAGATAAAGAAGTGTCTGGAGTGACATCTCGGGATGGAGCACGG
CTTGACTGGCTTTCCTCTCGGAGAGATGCGGCTTTGTGGCTTGACTGGCGAGAGAGATAG
TGGCTCTCCAGCCCCTGTGAAAGTCCAGATTCACCCAACTCGGATTGCTCTGAGACCTCA
AAATCTAGATCTTGTGGCAGCTCGTCGATGGCTGAACGGATTCTTTTGAGATGAGTAGGC
ATCCACATTTCATAGAAATTTTTGGCAAACCTGTATGCCGTCCATTTCTCTTTGCCATCC
AGCGCGGTGAGGTCGAACGTATGGACCGGGTGACGGTAGATTGTTGCCTTGTCTCCGCTT
ATTACAGGATAGTGGCCGTAGATTCTCACCGTCCGATGATCATGCGAGACTGAGAAGGCG
AGAATTTCCCGATGGAGCTCATTTTCACGCTTCACAAGCCTGAAGAGTTCCACAACACCT
CTCACAGCAATAGTCATGCTGTGAGCATTTTGTCGGTCTGCAACATCAAGCGCCGCACCA
CCACACTTTACTTCGCACGTTAGGAATGGGAAGTACATATAGTACGTTCCCATAAAGTAA
GAGGTGTCTATAACACCGCCAACGAAAGGTTGAAGCTTTTGAAGCGGCTCTTCAGTAAAC
GACTCTCGCCGGAATCCTACAGAATAGTCGGGTTGCGGACGGGTCTGAGTAATAGGAATA
GAATTATTCCAGCCTTCATTGACGCTTTCAATTAAATCCTTGAGGTTCTTGGCGCCACGG
ATGGCCAGCGTTTCCGCAGAAGGGACGATCAAAGGTGAAATATCACGGACGACTCTAGCC
TCATTTTTGTTCCGTACCATCTCGCAAGTTTCTTCAAACAAGTCATCGTGAAACAACGAA
TCGACGGGAAATGATTGCTCAGCCTCGAGAAGGGTTTGGCAGTAGTTCTTATTGTTATCA
GTGACACCCAATTTGGATTTGCCCATGTAGCTGCTGCCTTTAGTTGC
>GG177|c0_g1_i1 len=239 path=[217:0-238] [-1, 217, -2]
TGTCGTCAGAGCGACTAACGTAAAGATCGTGGTCACCAGAAACAGTATGCCAGCGTACAA
CTTTGCGCTTCGATCAAATACCATTCGGCCCGGGTGAAAGAGGAGACCTAAGGAGAATGC
TCCCAGAATATTTGAGATTGAGGAGCCGACGACATTGCCAAGTGCGAGCGACGAGCGATT
TTGGAGGATACACGCTACAACGACAGCGAGCTATACCAGTTAACTAAGTTAGCCCAGAA
>GG177|c1_g1_i1 len=286 path=[264:0-285] [-1, 264, -2]
CGAACGTTATTCCAAGACACAGAGTGAGGAGGAAGATATTGCTTCCCGCCGTACTTGCGG
CAACGATGCCGCCATGCCCGCGCGCGCCACCGATAACGGCCACGAACTTCTCGGGCAATG
TGGTGGCGAATGACAAGACTGTGACGCCGAGGACTGTGTTGGATAATCCGAACTCGTCGG
CGATCGAGGCGGCGCTGTGGGAGAGAACGTATCCCGATATCGACAGTGCTATAAAGCCGA
GGATGAGCTGGACAGTATGATAGATAAGACTATGTTTGTGTGCCGA
>GG178|c0_g1_i1 len=383 path=[361:0-382] [-1, 361, -2]
CACTCCCCCACCCCCTCAACCGCCTCCCCCACAGTCCTGGAATCGCCAAACCTCCTCTCC
AAAAACTCCCTCGTCGCGCCAAACCACTCACTCGTATCCGTACTCATAAACACCTCGCTC
GCCGCATACAGCGCCCCTAGACTCGCGCGCTTAGTGTACCAGCTCGAATCGACCGCTACG
TCTCCGGCCAAGAACCATATTTCGTCGGCGAGAAGATGTAGTTCCTTCAGCGAGGGGCGG
ATGTTGCCGAACAACGACATTAATGCCAGTGCCTCGGGGAGCTTGGAAGCTACTCCCGCA
TTGGCTTGCAGCCGGGCCCAGGTTAAGGCTTTGACTTTGGCTCCCACGCCCGGCGGCCTG
GTGTTGGTGCTCGGGTCCACGAC
>GG179|c0_g1_i1 len=400 path=[378:0-399] [-1, 378, -2]
AGCCCAGCGTCCTCGTCGTCAGCGCAACAGTTCAAATAGGCGTCGGACTTGAGCTGCAGG
GCAGTGAGGGCATCCTTCTGATCAGGACCGACCTGCCTGGTTGTCAGCATATCCCACTAA
GAAGGAAAAGGAGGCCTACCGGAACGCAGTGGTGGTTTCCTTGGAGACAGTCGCCGCACT
TGTCCAAGCCAACAGGGACCCAGCAGATCTGTCCAGGATAGTTGTAATAGGTGACTGAAC
ACTTGACGCAGCAGTCGCGGGAGCCTGCGCGAAGGGGACCAACAGACTCTGGAACTGGGC
GGCGCGCAGAAAGCTTCCACCCCAGCGCCGTACGCATCTCCTTGGCGGCCAACTGAGCAG
CGACCTCCTCCTCCTCCTCTGGAGCGTCCTCAACCGAAGG
>GG179|c1_g1_i1 len=234 path=[212:0-233] [-1, 212, -2]
GCGTCCTCAACCGAAGGTGATCGGTAGGGACGCACGGTGCGAGGGCGAGAGGTGGACGCA
ACGGAAGCAGGACCGAAGGGAGTAGGGGTGGCAGGTGACTCCAACTCGGGAGACCCAGAC
ATCTGGGCGGAAGAGCGCTTGAGAGGGGTGGTGACAGGCGCCACTGTCTTCTTGGGCTGC
TTGCGCGGAGCCATGATTGACGGAACTAATCCACAGATCAGTCCCTGAAGACGA
>GG180|c0_g1_i1 len=844 path=[872:0-727 873:728-740 874:741-750 875:751-764 876:765-843] [-1, 872, 873, 874, 875, 876, -2]
AATAAACTCGTTTGCCTCTCGGTCCTCGCGGCTTATCTCAGCTTTGTCGACTCCTACAAG
CTTCATGCCACCCTTCCCTCCAGCCGCAGCGGGCCCAATCTTCATAGCCTGTGATAAATG
TGTATCGCGTTTCCAGCGGTACTTACGGCCAGCTATAATCCGTCCTGCAACGGTTGCCAG
GAGAACATCAGCTTTTATGAAGTTGATCGTTGATGGGTCGGACAGGATCCTGTTCTTGAG
CGAAAATGGCTGGCTTGACACAGGTCGAAAGAGGCTTGACTGCGAGAGATCGAGGAGCTG
GGGGAATATAGTCAGTAGCACGGAAGGCGGAGGGATGTTGGTAGGCGGTGGGGCGCTTGG
TGAAGAAGGTTGATCTTCCTTTGGTTGGGTATCTGCCACGTCCCAGGCCCACGGGTCTTC
CTTTGATGGCTGCACTGTTTCGTGGGTAGGCGCAACCTCGACTGCATCCCAGTCCCAGGA
ATTATCGCCGGTATGCTTCGAGGTGTTCTCTTTTACAATTGGAGGAGGCGACTGTACGCC
CTTGTTGGCCCTGCTTTCTCGTTGCATATCTGGTTTCCCAAACGAACCATGGAAGGATTC
AGCACCTGTGCGAGGACGTGCCAGGTCCGAAGGCGAAGTTGTGTCTCGCTGCTTCTTGGC
ACCAGTACTGCCCCCGTTGAGGTCCAACCCTGCGAATGGGATATCTTCCTGCAATGAGGC
TGATTGTGGTATCTCCGTGGCAAGAGAGGGGTTCAATGGACGCGACTTGGAGGATAAAGG
TAGCGGGTCTTTAGCATCATTAAATATAGCTAATGTAGAACTGTCGAAAAAAAAAAAAAA
AAAA
>GG180|c0_g2_i1 len=843 path=[868:0-727 869:728-749 870:750-763 871:764-842] [-1, 868, 869, 870, 871, -2]
AATAAACTCGTTTGCCTCTCGGTCCTCGCGGCTTATCTCAGCTTTGTCGACTCCTACAAG
CTTCATGCCACCCTTCCCTCCAGCCGCAGCGGGCCCAATCTTCATAGCCTGTGATAAATG
TGTATCGCGTTTCCAGCGGTACTTACGGCCAGCTATAATCCGTCCTGCAACGGTTGCCAG
GAGAACATCAGCTTTTATGAAGTTGATCGTTGATGGGTCGGACAGGATCCTGTTCTTGAG
CGAAAATGGCTGGCTTGACACAGGTCGAAAGAGGCTTGACTGCGAGAGATCGAGGAGCTG
GGGGAATATAGTCAGTAGCACGGAAGGCGGAGGGATGTTGGTAGGCGGTGGGGCGCTTGG
TGAAGAAGGTTGATCTTCCTTTGGTTGGGTATCTGCCACGTCCCAGGCCCACGGGTCTTC
CTTTGATGGCTGCACTGTTTCGTGGGTAGGCGCAACCTCGACTGCATCCCAGTCCCAGGA
ATTATCGCCGGTATGCTTCGAGGTGTTCTCTTTTACAATTGGAGGAGGCGACTGTACGCC
CTTGTTGGCCCTGCTTTCTCGTTGCATATCTGGTTTCCCAAACGAACCATGGAAGGATTC
AGCACCTGTGCGAGGACGTGCCAGGTCCGAAGGCGAAGTTGTGTCTCGCTGCTTCTTGGC
ACCAGTACTGCCCCCGTTGAGGTCCAACCCTGCGAATGGGATATCTTCCTGCAATGAGGC
TGATTGTGTATCTCCGTGGCAAGAGAGGGGTTCAATGGACGCGACTTGGAGGATAAAGGT
AGCGGGTCTTTAGCATCATTAAATATAGCTAATGTAGAACTGTCGAAAAAAAAAAAAAAA
AAA
>GG180|c0_g3_i1 len=844 path=[877:0-727 878:728-740 879:741-764 880:765-843] [-1, 877, 878, 879, 880, -2]
AATAAACTCGTTTGCCTCTCGGTCCTCGCGGCTTATCTCAGCTTTGTCGACTCCTACAAG
CTTCATGCCACCCTTCCCTCCAGCCGCAGCGGGCCCAATCTTCATAGCCTGTGATAAATG
TGTATCGCGTTTCCAGCGGTACTTACGGCCAGCTATAATCCGTCCTGCAACGGTTGCCAG
GAGAACATCAGCTTTTATGAAGTTGATCGTTGATGGGTCGGACAGGATCCTGTTCTTGAG
CGAAAATGGCTGGCTTGACACAGGTCGAAAGAGGCTTGACTGCGAGAGATCGAGGAGCTG
GGGGAATATAGTCAGTAGCACGGAAGGCGGAGGGATGTTGGTAGGCGGTGGGGCGCTTGG
TGAAGAAGGTTGATCTTCCTTTGGTTGGGTATCTGCCACGTCCCAGGCCCACGGGTCTTC
CTTTGATGGCTGCACTGTTTCGTGGGTAGGCGCAACCTCGACTGCATCCCAGTCCCAGGA
ATTATCGCCGGTATGCTTCGAGGTGTTCTCTTTTACAATTGGAGGAGGCGACTGTACGCC
CTTGTTGGCCCTGCTTTCTCGTTGCATATCTGGTTTCCCAAACGAACCATGGAAGGATTC
AGCACCTGTGCGAGGACGTGCCAGGTCCGAAGGCGAAGTTGTGTCTCGCTGCTTCTTGGC
ACCAGTACTGCCCCCGTTGAGGTCCAACCCTGCGAATGGGATATCTTCCTGCAATGAGGC
TGATTGTGGTATCTCCGTGGCGAGAGAGGGGTTCAATGGACGCGACTTGGAGGATAAAGG
TAGCGGGTCTTTAGCATCATTAAATATAGCTAATGTAGAACTGTCGAAAAAAAAAAAAAA
AAAA
>GG180|c1_g1_i1 len=296 path=[274:0-295] [-1, 274, -2]
GCTACCATTCTCCATCCAAAAGTTCTTACAAGCTTTATGGCCCCAATGCTCAACCCACCA
CTCCCCAAAGCTGTCCTCCACTTGAACGTCGACTTTGGAAATCCGTTCATCCCGCTTTAG
GCCACAAATGAAACAGGGTTTTGGAGCAGTAACAGCACCTTCTGCCGCAGTGGCTGTGCG
CACTGGCATCGTGCCACTGATCTCAGGGACTATTATATGCCCCGAGGTATCTCGGATGCT
AGAATTGGCAATGGCAACAGCTGAACGGAGACGGCCCACCTGATCTTGCCATGTTC
>GG181|c0_g1_i1 len=228 path=[206:0-227] [-1, 206, -2]
GTACGATCCATTGGGGGCATCGAGGTGTGGCTTGTTGTCCAAGGGGTCGCGGTAAAGTAA
CCTTTGGGGTAGTTCTGGTGAGGAGGATTGGGAGTGGAAGTTCTGAGGAGGGTATTTCGA
GTGGGTTGGTGATTGATGGGGTGACTCGTAACTCCTGGGCTCGGTCTTGACGTATTGCAT
ACCAATGGACGATGAGTTTGGCATTGGGCTGTTGCTAGGAGGAGATGG
>GG182|c0_g1_i1 len=277 path=[255:0-276] [-1, 255, -2]
GAGCCAGTAACTCACGCTACTTTGGGAACTTACGCTCCACAGCCTGCAGGAAGAAGAGGT
TGATATCATAGATGATCTGCAGATGTCTCGGAAGGAGGTTCTGGAACAATGGAACGGACC
ACTTCTCCAGCGCCTCAGGAAGAACAGTGTGGTTGGTGTAGCCAAATGTCTTGGTAACGA
TGGTCCAGGCATCCTCCCACTCGAGGCCTTCGAGATCAATCAGGATGCGCTGCAGCTCAA
CAATGGCAAGAGTTGGGTTGGTGTCATTCAGCTGGAT
>GG182|c1_g1_i1 len=301 path=[279:0-300] [-1, 279, -2]
ACTCCTCAAGCTTGTTCAGCAAAGTGAGGTCCTTGAGGAACCCAAGGCCGCCAGTCTTGG
AAGCGATAAGCTCCGAGAGGCGAGGATTGGCCTGGTGCAGCCATCTGCGCGGGGTGATGC
CGTTGGTGACATTCGTGAAGCGGTCAGCTCCGAAAATCTTGACAAAGTCTTTGAAGATCG
TAGTCTTAATAAGATCCGAATGGAGCTCAGCAACTCCATTAACCTTGTGAGAACCGACAA
TAGCCAAATAAGCCATGCGGATCATCTTGGGAGATGATTCTTCAATGATAGACACGCGAG
C
>GG183|c0_g1_i1 len=491 path=[469:0-490] [-1, 469, -2]
AGGGGGCAGTTGGCCGGGGCGGGATGGAAGGCCATGGCGGCTATGCCGAGGGAGGAGTCC
ATGCCAGCAATGTTGAAGGTGTCTTTGAGGGAGATGGGGAGGCCATGGAGAGGGCCGATG
GCGCGCCCGGTGCGCTCCATGTGGTCATCTAGCTCTTTGGCACGGGCAAGAGCCTGGTCA
AAGAATATCTCAGTGAGGCAGCTTGCGAGTTGGTGGGCGATGGCGGCGCGCTTGCAGAAG
GCGGTTGTGACTTCGAGAGCTGTGAGAGATTGGCCGTGGAGGCCATTGAGGAGAGAGTAG
GCGTCATGGTCCTCTGTTATGGAGATCTCGTCGGCGGTGAGGATGCCGCACGTGGAGGGG
ATAGAGCGGACATCAAGCTGGGAGGTCGGGGGGAGTGATTTTAGTTTCCATTCGGACGGG
ATAGCTCGGTCTTGCTCGGCACGCTTTTGGGCGCCTATGGATTGCCAGGTTTGGGGCATA
TTGTAATAAAT
>GG184|c0_g1_i1 len=286 path=[264:0-285] [-1, 264, -2]
GGACATATCACTCGCTGCTTCCAAACCCTCGTCTTCAACTACCACCCACTCCTCCTCATC
ATCCTTATCCACATCCACCTCCTCACCCTCCTCCACCGCCACACTCTCAACCCCCTCCTC
CATCTCCTCCAGTACCTCTGCCTCCACCCCCACCCCATCCACACTCTCAATCCCCTTATT
CCCCATCAAGAAGTCCCCAAAATACTTGACCGCATTAAACGCCTCCTCGCCCGTCGGCAC
AATATGTTCTCCCGGGAGTAAAAACCCATAACTCCCCGTATCCCTC
>GG185|c0_g1_i1 len=277 path=[255:0-276] [-1, 255, -2]
GCGCTGACCTGGCAGCGTAGTAGACTCGGCGTGCACGTTCCTCGGGAGCCGGATCTGGGA
AGGCGAGAAGTGCGGTTTGTTGGAGGCGGTGATGGTGAGCGCGAGGCGGTCTTGGGTTAG
TGCTGCCAAGTCTTCTTTGCGACGCTGGTGTTCGTCCGAGGAGGGTGAGGACGAGGGGTA
ATCCATGGGGTGCTGCGCTTGGAATGGTGCAGTGCCGAATGGCTGAAACGTATTTGGTGA
GGCGGGCGGCAGTGCGGGCGCAGTGTTAGCTTGGGGG
>GG186|c0_g1_i1 len=897 path=[875:0-896] [-1, 875, -2]
TGATTGGACGCAGTGGAACAGCTAAATCTTCTCGACGATGTCATCTTCCATCACATCTAT
CACCAGCATATGCCCCGGGGCATGTCCCATCACTCGACCCGGCAACTGCGCCTTCATAAC
CGCAAGCTGGGGCGTAACGCCGCAACCCCAAAATACCGGTACAATCTCGTCATCCGCTGG
GTCTAGATCCAGCGGCATATCACCAAACTCGGGTGCATTGATATCTTTGATCCCCAGCCT
TTCCACCGCATCCCAGCCCCATGCAACAGGCTCGCCATGGGTGCTTACATACGGCCTCGT
CAGCTCCCGAACCTTTTCGACATCCGCGTTCCTGTACGGCCGCATGCTGACTACATAAGT
GCCGCCGGTAAACACGCCCGCGGCGCAGAGTGGTATATTCGTCGCATACATGGGGACATT
GCGGCCCATGACCGTATGCCTCGGAGGCAGACCAGCTGCTGTCAAGGCGGCCTCGAAACT
GTAGCTACAGCCGATAAGGAATGCGACGTGGTCATCCGTCCACTCCTTGGCAATATCTGA
GCAGTGTGATTTGACCAGCTTGCCATCGTCATATACCATGTATAACGGGACATCTGTGCA
AATATCAAGCGCTGACGCGATTGCGGCGTCAGAGATTCCAGGCAGGTGAGACTTCAGGGC
CGTGGCGGACCCTGGCGTGCGAGAGGAGGCGAGCAGTGGACATGGGACTGGGTTGCGATG
ACACAGGAGTAGGAAGTCTGATGCGAAACGGGACGGTAGGATGATAAGGTTTGCTTGTAG
ATATTTAGGGGCGAGGCCCGATGTCAGCGTTATTTGGTTGTTGCGAGCGAGGAGGCGGGT
TGATAGAGCTGCATTATTGCCGGATTCGATCATTTTTCGGGCGGGAAGAAAGAATAT
>GG187|c0_g1_i1 len=230 path=[208:0-229] [-1, 208, -2]
GACTTTGGGTTGGGGTACACCGGTGGTGTAGCCTTATGCAGATATCCTTAGGTTGAGGGT
GGGGTACGCAGCTAGGCCTGGAGGTAAACATGATGTGCCTGCCAGGTTGGCAATACCACC
GCACAGTAGAGGCATGGTGTGCGTAATGAAGCCGTTCACACGACGGCGCTCCTCCTGTCG
CCACGAACACACACAATGGGGAGGAACACATCACGACGCGCGAACTCATC
>GG188|c0_g1_i1 len=710 path=[688:0-709] [-1, 688, -2]
CAAGGCCCCAACAACAAAAGTAGAAGACTAACTCACCCTCGTAACACAGCTTCCCCCAAA
CGCCGCCAACTGCAACAACTCCCTCGCATCCAACTCCCCATCATGCTCCCACAACCCCTC
CAAATACGTCTTCCGCCACCCCAAAAACGTCGCAATACTCCCCGTCAACGTATCCCCCTG
CCCACCACTCCTCTTCAACCCCCCCCTCAAGTCCCCCACCACCGTCCTCTCCCCATCACT
AATCCAATCCCTCGCCCCCTTCCGCAGCACCGTCACCCCGCCAAACTTCCGCGCCAGCGC
TGCGGCACCTTCGCCCTCCCCTTTGAAGCTGCCCGGGTCAATCACCTGCGCCTTGCAGAG
GCGCGCGAACTCGGCGGCGTTGGGGGTGAGTATGCACTCGCGGTATCCGTGTACGAGCTC
TGGTCGGTTCTGTGCCAGTAGCAGTCCATCCGCGTCGAGCACAAGCGGGATTCCGGATTT
GCGCGCCTCGCTGATGACAGACGCGCACACATCTTGCATCAGCTCATCGCGGCCCAGCCC
CGGGCCGATAACGAGGACGTGGAAGCGGGGGAGGAGGTCGATGATGGATTTGGAGAGGGA
GGAGGATGTTTCGCTGGCGGTGGCGTGCCGGGATTGACGCAGGAGGGGGTGTACCATTAG
GTTTGGGGAGTAGGTTTTGATTACTTGCGCGGCTTGGGGCTCGCAGATGA
>GG189|c0_g1_i1 len=233 path=[211:0-232] [-1, 211, -2]
GGGGTGAGTAGTTGGGAGAGGCGCAGGCGAGGACGGTGATGGATATCACGACGAAGCCGG
TTATGGACCAGAAGAGGGCGGCTTTGGTGACGGTGGGTAGGATGCGTGTGAGGAAGGTGT
TGATGAGGAACGCAACAATGTTGTAGCCGATGTAGATGAGGAACTGATGCCACCGCTGCG
GCACATACGGCGGGTTCATCAGCGAAATAACCCCAATAATAAGCTGGCTCCCC
>GG190|c0_g1_i1 len=250 path=[940:0-34 941:35-249] [-1, 940, 941, -2]
AAATCTCTCGTTGCATCGCTCGCCCCCAGCTCCTCTACCGACCCCACCACCGCCTCGCTC
GAGTTACAAAGCAGAATATCAACGCGCCCAAACGTCTCAACAGCCTCCGCCAACGCGGCC
TGCGCGCTCGAGACAAACCGCCCATCACATTTGATGCCGCGGATGCGGTGGGCCCAGCCT
TGCGTCGTGCGCCGGGGGGACTTGCATTCGTTGATCAAGGCGCGGAAGGCGGCTGAGCGG
GCGGGGTCGG
>GG190|c0_g2_i1 len=948 path=[938:0-732 939:733-947] [-1, 938, 939, -2]
TTCCAAAAACGTTTCCACTCCGCCAATGGCTATGACGCCTTTTCAACACTCTCCCCTCTC
GGGGCTTCAGTCCGCTCATACGCCCCATCAGCACTCAAACTCGCCTCAATAAAATCCTCC
AGCTCCTCACTCACAGTCTTCAACTTATCCTTCACATTCTGCACCCCCTCATTCCCCACG
ATATGCCTCGCGGGCGGGTTCTCATGCCCCCCAATCGCCGTCAACGCATGTACCGTCTCC
AGCACCAACCGATCCGCCGACTCCGTCGACAACTCCGGATACCGACTCTGAATCCCCTCC
TCCCTCCGCTCCCCACTCTCATCCAGCTCCTCCTCCGGGTGATACCCGACGACATTACAC
AGGATATCCCTCGGCCCCGGCGCCGGATTCTGCCCACTATCATACTGCGGCAGCTGCGGC
GCGAATACCACCTTGTTACTCAGCACCCCAACCTCCATATTCGGCTGCACAATCGTGACC
TTGATGTTAAACGGCGCGACTTCGTACGTCACGGAATCGCAAAAGCCCTCCAGCGCCCAC
TGCGCCGCGGAATGCAACGCCATTCCCGGCGTCGCGATATGCCCCCCCACCCCCGTCAGG
ACCAGCACATGTCCATTCCGCTTCGCCCTCATCATCGGCAGCGCAGCCTTAACAAAATTG
ACATGCGCAAAGAACACAGTCTCAAACTGCCTCCTACACAATCTCTCGTCGCATCGCTCG
CCCCCAGCTCCTCTACCGACCCCACCACCGCCTCGCTCGAGTTACAAAGCAGAATATCAA
CGCGCCCAAACGTCTCAACAGCCTCCGCCAACGCGGCCTGCGCGCTCGAGACAAACCGCC
CATCACATTTGATGCCGCGGATGCGGTGGGCCCAGCCTTGCGTCGTGCGCCGGGGGGACT
TGCATTCGTTGATCAAGGCGCGGAAGGCGGCTGAGCGGGCGGGGTCGG
>GG191|c0_g1_i1 len=262 path=[240:0-261] [-1, 240, -2]
GATAGAGCAGCAGGATGTCGACAACACCAGCCACGCTGAGGGCTCCAGAATCCTTAACCT
CCTTTATACTCTTCTCCATATTCTGGAGGGCAATGTTGGCGGCTGCAGGATATTCATAGT
CGGAAAAGTCTTCGGGATCGTACTTGTGGACTGCCTGCTGAGCAACTCCAGGATCAGTCC
ATAATGTTTTGAGGGCTGTGGCAGCAAAGCCAGCTAGCATGCGAGAGTGATAACTGACAA
CTTCATCTTGAACGGCGACTGA
>GG192|c0_g1_i1 len=226 path=[204:0-225] [-1, 204, -2]
CGGCGCAGACTCCCCCTTCGACATATCCGTCGGCACCTCCCTCAGCAGCTCGCCCTCAAC
CTCCTTCTTCTCCTTCACTGGAACCTGGTACGCGGCAGCCTCGGGACTCTCATGCGCCGC
GCTTATCGACTCGCGCACTGGCGCTGGCACGGCGTCCGAGGCGGCTGGGATACCAGCTAC
GGACTGGCGCTTGGCGGTCTCGTTGATGCTGGAGATAGACTCGCGG
>GG193|c0_g1_i1 len=240 path=[218:0-239] [-1, 218, -2]
TTAACTTCGGCGAAACGAGAATGCTTCTTGCCGCCGAGAGGATCGACGTAATGCTCGATT
TCAGCCATCAGGAACTCGCGGACACGGAGCAGACCAGCGCGTGGGGATATCTCGTTTCTG
AACGATTTGCCGATGGACGCAGAAGCAAAGGGCATCTGCTGCTGGTTGAACTCGAGGAGC
TTGGCGAAGTTGAGGAACTGGCCCTGCGCAGTTTCTGGGCGGAGGAAGCCAGGGGCATTA
>GG194|c0_g1_i1 len=273 path=[251:0-272] [-1, 251, -2]
ATTTGGAGTTGGCGCCGGATGCCTTGGACAAAAGTGGGTCGTCGGACTTGATGATCAGGC
CCAGGACGAAGAGCGAGACGACGTAGAAGAGCGACACACGCCAGAAGACCTGCTTGGTGG
CCTTGGGGAGGGACTTGCGAGGGTTGTCGGCCTCGGCGGCAGCAAGACCAACGAGCTCGG
TTCCGGCGAAGGCGAAGGCGGCGGTGACGAAGACGGAGCAGAAGCCCTTGAAACCGTTCT
TGAAGGCTTGCTGGGGTGCATGCCAGTATTGCG
>GG195|c0_g1_i1 len=292 path=[270:0-291] [-1, 270, -2]
AGGATGAAGCCGATGACAGCAATGACCTTGATCGTGCCGAGGACGAACTCGACTTCACCG
TAGCCACGGATACCAAAGACGTTAACGAAGACGATGATGACGAGGAAGACGGCGATCCAC
ACGCCGTCATTGACACTCGCGTTGTTGTCGTTATCGTTTCCAGTCCAGAAGCGGATGGTG
ACACTGGCGGCGACCAATTCGAAGGGGAAGACGACAAGCCACGACATGGCGTAGTTCCAG
CCCATAGCGAAACCCCATGACGGGTCGATGAAGCGAGCAGAATACGTGAATA
>GG196|c0_g1_i1 len=311 path=[289:0-310] [-1, 289, -2]
ACCGCTTACAATCAGCCGCAGTCCTGCCCGCCACATTAGTACATAACTACTCGAGTACGA
ATAGCAAGTCCAATTTTGGACTGACCATTACCGCAGTGGTCATGTAGGTGATTTCGCCGG
GAACTAATGGGCGTCCATCAACAGTCGGACGGTATCCGTCTTCAACTCGAATAGGTATAA
TATATGCAGAGCCTTCGGAATTGTAGAATTGTTGAGATTTTGGCCCGGGGATCCTGACAA
CAGAGTATCGCTATTTTAGAAGTCAGAAGCAATATATAGTATGCATTGAAAAAAAAAAAA
AAAAAAAAAAA
>GG197|c0_g1_i1 len=603 path=[581:0-602] [-1, 581, -2]
TGAGAGCACTAGAAGTGAGGTGTACGGAGATTACCCACGAAGCTGAGCAGCAGCTTCTTC
ATCAATAGCTTTCTGTCGGGCGAAGGCACGGGTGCCAGATCTTTTCCCAGCTTTGGGAGA
TGGCGGAGGTGGTTGTGGCCTACTATGTGTTAGTGTCGTACGCAGCATAGGAATCAACAG
AAAGGTACAAACTTACTCAAGGAACAAGCAGCTGACTTGTGCTTCATTGCACAGTTACCA
CAGGCTCCTTCCTGCAGCTCGCCATAGTGATGGCAGGCAGAGAAGAAGGGACGAGCCCGA
GCACTGCCCCGATCGTGTACACACTGGTCACAGCCAGCATCCATGTCTCCTACAGCCTGG
ATGTACCAAGCCGTTGTCTGTTGTGGGTGGTCAGACTCCACCACACCAGCAACACCGTAC
GGACGGGCCAATTCCACGCCAACCACAATTGGGGGTAGGGATGGTATTTTGACCCTCTCA
TACTCCGGCAAGTCATCATGGAGGTCAGCCCTGATCTCAACCAGAGCCATGTCTTGAGGC
TTGATTTCACCAATAAACAGTCATTGTGAGTCACGTACGGAGCTGTGCGAGAGTGGAAAG
TTG
>GG198|c0_g1_i1 len=267 path=[245:0-266] [-1, 245, -2]
ACCACAGCCCACTTCCCACTCCACGCCCACCGCCTGCCCTCCCCCTCGCCCTGCTCAGCC
CGCAACTCCTCATCCTTCCCCTCCGGCAACCCAACTACCACATCCGCCTTACACGTCCGC
AACGACAGCAGATCAACCCCCGACCCCCTTCCCATCGGCCCCAGCGCCTCCGCAAACGCC
GTCGTAGGCGCCCACGCCGCGTCGGCAACGAGCTTGCGATAATTCAAATCCCCCTTGAAC
ACCACGAGCGTGCTCTCCCTCAGGTCC
>GG199|c0_g1_i1 len=1261 path=[1264:0-964 1265:965-988 1266:989-1260] [-1, 1264, 1265, 1266, -2]
GACGCCGCTGCGATGTATAATTCAACGTTCGGTGCGACCTTGGGGGACGCGCCGGTCTTA
GCAGCCTCAGTGAAGACCTTAGCTGCAGCGGCAAGATCCGAGGCTCTTGAGTTGGTACAG
GAGACGAGATACGCCTTCTGGATGTTGATTTTCTGTGCCTCGAGATCCCGCAGTGGCGTT
GCAACCTTGACGCTATTGTGTCCAGAAACGTAGGGAGAGAGCGTAGAGAGATCTAGGAAG
AGCGACTTTGCGTATGTAGCGCCTCGGTCTGCTCTTATTGGACTAGTGGTGAGGTTCTCG
ATGATGGCATGGGAGAAGCGGTCCTTGCTTCCTGTGCCTGACTCATACATCGCCGCCGTG
GTCGCCTTGTATCGTAGCCATGACAGAAGCACAGAGTCGATTGGGAAAAGACCGGATAAT
GCGCCCCACTCCGTTGTCATATTGGCAATGGCAAGGCGGTCATCGACCGGCAGGCTACGC
ATCGTCTCCTCGGATCCAGTAAATTCGATGGCGTGGTTGAGGACCTCGTCTCTGTTGAAG
AGACCGCAGAGTGCAACAATTACATCTTTTCCAGTGACGCCCACTGGTAGGACACCGGTG
AAGTGGCATTTAGCCACAGGGGGTACCTGCCACCACGTTCGGCCAGTTGCCCATATGCTC
GCCGCGTCAGTTCTGACAATGGGCGTCCCGAGGCATCCAACGCCACCATACATGTTACTG
TGACTGTCCGAAGCAACGGTAACTGTGCCAGGCCATGCGTATCCCTCTTCTATCATCAAT
TGATGCCCGATGCCTTTTCCCGCGCCGAAAAACCTTATCCCCTGTTGTTCGGCGAAGGTC
TCGATCTGCTGGTATTTCTTAAGATTCGTATCGCTCTTGTTCTGGACGTCGTGGTCGAGC
GTGAACACCATTTGGCTAGGGTCGTTGACCTTCGTAGCGCCAATGGACATAAACTTCGAT
GCAACGGGCCAAGAGTTACTGTGCTAGTTAGCATTCTTCTGAAAGAGTCCAACACAGGTG
GAATTGAAGTCTCACTCGTGCGTCATGCATTTGTGAGGTGAGAGAGTCACAAAGTCTTGC
CAGAAGAGTTAGCACTGGCTCCCAACGCGCAAGTCTGCAACATAGAAGGGGCAATTCATA
CCTCCAGACTTCACAACCTTGTCTTTCGGTAGCCCAAGGGAATAGCGCTGGACAATCTTC
TCCGTGAGAGTCTGCGCCTTGTCCAGAGACGAGAGGGAGGCATTGCTCATCCTGTAGACA
A
>GG200|c0_g1_i1 len=367 path=[345:0-366] [-1, 345, -2]
TGGCCACGGTCCAAGCCCGCAAAATTGTCTGGGTTAGTGATAATATTGGTACCGCCAGCA
ATAGTAGTATCACACTCGCCTCTCCATAGATAACCACAGGCAGCTTGAATAGCTGCGAAG
CTTGAGGAGCACGCAGTGTCGATGCTTAGACTAGGGCCGGAAAAGCGAAAGAAGTAGCTA
ATACGACCAGGCACAAAAGCTCGATTGCCACCAGGGATAAAATAGGTACCAATATCCTGC
CCACTATTTACTTCCCTCCAGTCATCACTGGTAGTGCCAAAGAACACTCCTATTCTATCC
TGCTGAGTGCTAGGGGTTCGGTTGCGCACCAGACCAGCCATTTCCATAGCCTCGTAAGTC
GTCGTGA
>GG200|c1_g1_i1 len=382 path=[360:0-381] [-1, 360, -2]
TTGTCCTCGTGTAATCTGGCCCGAAAACCGCCAGCACCGACTTCATCTCAACGGCGTCCC
CAGCCTGCGTACCGGTGCCGTGCATCTCGATGTAGCTGACGTCCAACGGGTCGACATCGG
CATACCGTATGATACGCTTGAATACACTGGTCTGGTCGGCCTCGTGAGGACGCGTAATAC
TGTCCGTTTGCCCGCAGTGGTTCGTGTTAGTGCCGGCAATGACACCAAAGATCGGGTCGT
TGTCGGCTTCAGCATCCTCTAGGCGCTTGAGAATTACTGTGCCTACTGCATCAGAGCGGC
AGTAGCCGTTGGCTTGATCGTCAAAGGCATTGCAATTGCCTAATAGAAGGGACTGTTAGT
CGTAGAACTCCCTTTGGCCACG
>GG201|c0_g1_i1 len=262 path=[240:0-261] [-1, 240, -2]
TAATTGACGCTATGTCCAGCCCAGAAACTATGACTCGATAGTTGTGGTGCATGCGGCGGG
CTGTGGTTGTGTATGACAGAGCAGGAAGCGAGACGGAACGATCCTTCGTTTCGAGAAAGG
AGACAAGTGAGTTAGTATTGGCAAGGAGGGACTTCGGCGATTTTGCTGTCACGGTGACAA
TTTGAATAGGGCGGGAGTCTTTTATGATCGGCAGCGGCGCAGATGCCGGTGCATCCTCTA
GCAGGATCGCTGTGTTCCCTCC
>GG202|c0_g1_i1 len=553 path=[531:0-552] [-1, 531, -2]
CATACGCCAAAATCGACATGAAATATGTCACATTTCCCAGACAGGCAAACATGAAGAACA
TCCCCGACAGGCCATCCGTCGACTGCCGCCGCCAATTCAGAATTAGCTGCGGCACTCGCG
ACCCGAGATACATCACCATGCAGCCATAGCCAAACGCCTGTCCCAGGGGATCCAAAGGCA
GCTCCCCTTTTTCACGGTGCGGTGGCGCCGGGCCGTGCCCATGGTCGTGGTTCTGTGGCC
CACGCTGAGACCCGGTGCTCACCCACCACCCAAAGACCCCAGCGCCCGCAACCATGAACA
CAGCGAGCAGGTTCAGCAGGGCTATCTGCAGAGGTGTCGAGCGACGCCTGGTGGGCTTGG
TCGGCTCTGTCAACGGGGTGGCCGGGGAGAGGTGAGTTGCGTCCACTGCGCTGGATCGGC
GCGAGGGACCGTTGGTACGGTGCCCATTGGGTTCAGCTTGCGGCTGACGCTCGGAAGGCG
GCGAGGATGACTGTTCTGGCGAGGACACGCCCCGGTAGTACAGGCATTGCCAGATGAGGA
CGACGTCAGCTAG
>GG203|c0_g1_i1 len=259 path=[846:0-53 847:54-63 1299:64-69 1291:70-80 1306:81-93 1303:94-99 1309:100-116 1305:117-118 1301:119-136 1296:137-155 1286:156-179 1315:180-181 1295:182-183 1285:184-190 1316:191-201 1318:202-204 1199:205-228 954:229-258] [-1, 846, 847, 1299, 1291, 1306, 1303, 1309, 1305, 1301, 1296, 1286, 1315, 1295, 1285, 1316, 1318, 1199, 954, -2]
TACAGTAAATCGACTAGCACATACTTCTACGTCTTTTCCAAGCTTCCAAGCATTGATCTT
GTTATTCTCTGTTTTTGAAAAGTCAGTGAGGTGCTAACCTCTGACTTACCCCTGAGTTCT
CAGACTCAACATTTGTTACAACTTGTCTAAACCACTTCACTACATCATACACCTGATTGC
TGCGTTGTGGAATAGTCTAAGCTACGACCCTTTGGCTCTGTTTCCTAAGACAGTGTGTTG
TCTTAGTAAATTCATCCCT
>GG204|c0_g1_i1 len=488 path=[466:0-487] [-1, 466, -2]
GGATTATGCGGTCGGTGGACATGCAGATTTGACCGGACTGTAAGTGGTGGTGGTTAGCAA
TAGTTTCACTTGATTAGTTAACCGGGAGGCGGGGGTTGTTACGTTTAAGAAGGCCCCTGC
GATGACGGATTGCACGGCGATGTCGAGGTTAGCATCTTCGCATACAATGGCGCTGTTCTT
CCCGCCTAGCTCCATCAGGCAGGGCTTTAGCTGCATCCCCGCTTCCTTTGCGATGCGACG
CCCGACCGAGATGCTGCCTGTGAAGTTGATCTTGCGTACAGCAGGATGCGCAATCATAGC
GTTGACGACAGCGGGCGCGTCGGCAGGGCGGCAGGAGACGATGTTCAGGCAGCCGGCAGG
GAGGCCCGCATCGGCGAATGCGCATCCAATGGCCCAGTAGCAGCGCGGGGAGAGGTGGGA
CGATTTCAGCACTGTGGTGTTACCGCCGGCGAGGGCGGTGGCGGCGGAGCGGATGCCAAA
GACGTAGG
>GG205|c0_g1_i1 len=607 path=[585:0-606] [-1, 585, -2]
ACAAACACCACGCGGTTCCTCGTCTCATCGAGGTGCTGGAGTCGTCGTACTAAACGGACG
GTCTCCGCCATCGTAAAAGGGCGTGGTCTTCCCCTGAAAACCGACAAAGAACCCCTTCAT
CAAACACCAATCCAGCAACGGCCCGTTGCGGATCAACGTATACGTGAACAGCTGATTATC
GCTCGCCAGTCGCTCGAGGAGCTGATACACCTCGATCTTCGACTGGTAAACGGGCAACGC
GGCGCTTTTGGGATTACCTATGTTCGGAGAGAACTCGGAGGGGATGAACCGCTTCACGCC
CGCGGCGATAGAGGCCTTGATGAGGAGGGCTTGCGTCTCCATCGCTTCACTGGTAAGGGC
TGATACCACGGCATCTTGGTTGCTTAGAGCAGCGGCGAGGTCGGGGATGGGAGCGTAGTC
GACGCGGATGACGCTGACGGAGGGTGGGGATTGGGCTTGGGATGAGTGGCGCGTGAGGAC
GGTTATGTTGAAGATGTTGCTCGAGATGAGGGCGTGGAGGATGGGGGCGCCTAAGTCGCC
TGAGGCCTGGAGATGTGTTAGACTGCGTTGTGGGTGGACAATCACAATCCCCGAGCACAC
CATTTTC
>GG206|c0_g1_i1 len=299 path=[277:0-298] [-1, 277, -2]
CGACCCCTCGGTCGTCGCCGTACGAGGTTTTCTATAACAGCATGTCCCTGAGGCGGCGGC
GCCGTTCGTGGCGGCGTTGGATGCGAATCGTGCGGAGATGCCGCGGGATGTCGGCGACTT
GTGGAGGACGAAGATCAAAGGGTCGTATTTCCTATGCAGAAATGACAATACCGGAGCGGC
AGAGGCTGGAGGCAGAGGATTGTGGGATGGAAACCGTAGAGATTGAGATGGATCACTGTC
CTTTTGTGAGTCAGCTGGGGGAATTCGCAGAGGAATTGCATAAGGCGCTGCAGGCGAAG
>GG207|c0_g1_i1 len=501 path=[504:0-193 505:194-217 506:218-500] [-1, 504, 505, 506, -2]
GGGAAAGGGGACGCGTACATTGTTACCACCTACGACCGCACCGGTGTGCATATCTAAACA
GATCATGTCGCCGGCTGTCATGAGACCGAAGTGCCGCCCGAGAGGGTTCATCCAGATGTA
ATCCTCGAACTCCGGGTCACGGACGCTGATGTGGCCCGCTTGGCCTTCGGTGAAGCCTTT
GCGCGCGAAGTCGCGGAAGGTGGCGGCAGTGTGGATGAGGATGTGTTTGCGGTGCTCGGC
AAGGGAGGAGAAGGTTGGGATGCCTGTTGGAGTTAGTACGTGCCCGTATTCTGGGGGGGA
TATGGTAATGGGCTATTTAGTTCCTACCGTCCATCAAAATGCCATGGCTTATGGCTTGTA
AGGGGGTCTTCTCTTCGGAGCCCTGAGCGTGCGGCGCTTGCTTCGGGGCGGTTTTAGGCG
GTGCCTCGGCCGGGGGTTGGGTTGCTAGGTCTGCGGATGGGGGCATGGTAACTTATACAC
TAATATATATATAGAATAGAG
>GG207|c1_g1_i1 len=288 path=[266:0-287] [-1, 266, -2]
TCCAGATCCGGCTGCGCCTCCCGATACAAAACATGCTTCTCACTCGCCATCTTCATGTTA
TACGACGCCTCCTCGTCAGAAATGATATTCCGCTTCAGCCCCGGATTACCCGCACACGCT
GCCTCGACGTCGAGCTGGATACGGCAGCCGCGGTCGAGGAGGCCGAACATGTAGCCCGCT
TCATCGACTGTGTGGCCGACGGTGAGTAACCCGTGGTTCATCAGGATAACTCCCTAGTTC
CCCATTCATTAGCCTCTCCTCCCCCTCCCGCTCTCAAAACCCCCCAAA
>GG207|c2_g1_i1 len=303 path=[281:0-302] [-1, 281, -2]
AACCCCCCAAAATCGAAGAAATAAAAAAAATAGAGAGAAAACTCACCTTATTCCCCTCCC
CCAAAGCCCTCGCAATATTCCTCCCCCCCTCCTCCGCAAACACAATTCCCCCATACTCCG
CATACACCGCATGCGCCTGATAGAAATTACAAACATCCTGATTCAGCATCTCCAACGGCC
GTGCAAACACGCTCCACGCGCGGCCCGCATTCGTGTGCGCGTGGCAGATGGCCGCGACAT
CCGGCCGCGCCTTGTGGATCGCGGAATGGATTTGGAAGCCTACGGCGTTGGCGGGGCGGG
TCT
>GG208|c0_g1_i1 len=305 path=[283:0-304] [-1, 283, -2]
CGTGGACTGCAGCCTCTGCGAGAGCCTCGGCGACAATGACGGGCTGCTTAAATTCAAGAC
CAAAGCCGAGATGAATTAAGGGGTGGAGAAATCCTGCGGAAGTGAGCAATGGCATGTATC
CAGTACAGTGATAGACATACCGCCGTATAATCTGGCAAGCAGATCCTCTGCAAGCTCGGA
CCTGGAGAATAAATACTCTTGGAGGACTGCCTCTACGCTCTTGGCCTCTAGTTCCCGCTG
GAAGAATTCGATATAGTCATGCGTGTACTTTGTATTGCCGAGAAACTTCTTGAATCCCTC
GGGCC
>GG209|c0_g1_i1 len=424 path=[402:0-423] [-1, 402, -2]
GTCCAGCCGCGTGGCAACCTCAGTCGGGGACTCTCCGTCCTCGCAGCCATCATGCCAGAT
GTTCCATGGCCTCTCCTTATCCAGCCCCTTCTCCTGGCGCTGCTTGCGGATGTCCGTCGG
CGTCACGCCCTCGTAGGCTCCGTACTCCCACTCCCGGATATCCTCCGTTATCTCAACCTT
CCCTTTCAAGACCGCCTTGGCAGCATCGTCGAATAGGAGATCGTAGGTGCGCTGGGCCCG
GGTGCGTGGGCTGATGAAGACTTTGGTGAGCTTGGAGGGGTCGATGAGCTTGCCCTGCCC
CACCACAGCCTTGCTGGACGAAAGCACTTGGCTCTCACCGACGGCGGTCAGAGGAATGTC
GGTACTACCGGTGCATTGACCGGAGATGGTCCATTCTGTCTGGCCTTTGTTTGGGGTTAG
CTGG
>GG209|c1_g1_i1 len=258 path=[236:0-257] [-1, 236, -2]
CCCCCTCACCGAGTGTGCGTATACAAAGCCGGCTCATCCACCCTATGGTGCTCATAGCTC
AGCACCCCCACCGCCCCCGGCTCCAACATTAACGGCAGCTTCATCCCCATCTCGAACCCA
ATCCACCGCTTCGCAAAAGCCCTCAAGCTGTGTCCATGCGCGATCACCACAATGTCCGCC
GGCCTCCAGCCATCCATACACGGCGCCTGCAGCTGCTTGATCTTCGCAATCAGCTCGTCC
AGCCGCGTGGCAACCTCA
>GG210|c1_g1_i1 len=263 path=[241:0-262] [-1, 241, -2]
TTTGCTTGCACAGCTTTTACAACCCTTACAACTCGTCGCGTCCGCTCGCCTTCACCGCGC
CATCATTCTTCTCATCCACCACGCTCTCACCGCTCTTATCGCCATGCCACCCCAGCGCGC
CCAGCCTCTCGCTCAGTATCGGGTGGCTGAAGTGGTACGTGGCGTACATCCAGTCTGCGT
CCATGGTGCTCAGGTTCTGGATCTGGAGCTTGATGAGGGACTTTGCGAGCTCTGTGCGGT
AGCCGAGCTTCTGCGCGAATTCG
>GG211|c0_g1_i1 len=374 path=[970:0-81 1179:82-82 1152:83-98 1123:99-103 1094:104-115 1232:116-118 1251:119-121 1090:122-123 1052:124-127 1015:128-139 1089:140-145 835:146-161 836:162-167 837:168-176 838:177-177 1088:178-208 1238:209-209 1256:210-232 1013:233-233 1086:234-257 1326:258-289 1306:290-292 1297:293-295 1314:296-297 1277:298-301 1298:302-313 1246:314-319 1029:320-335 1264:336-341 1278:342-350 945:351-373] [-1, 970, 1179, 1152, 1123, 1094, 1232, 1251, 1090, 1052, 1015, 1089, 835, 836, 837, 838, 1088, 1238, 1256, 1013, 1086, 1326, 1306, 1297, 1314, 1277, 1298, 1246, 1029, 1264, 1278, 945, -2]
AGGGGCGATGACGTGTAATAAATCATAGAGGGTTGTAGCAATTGTTGAGTAGTATTGCGC
TTGTTGTTGGTGTGATAAGCCAAAATATGTATAGTGACTTGTAGGTTTGAGGAGGAGATT
TCTAAGTTTGCTCTTGAGTTTGATAGCAAACTGAGTGCAACGAATGTCAGTATGACATGT
AGCATAAACAGATGTAGTAGAAGAGTTTGCAGCAATCGTTGAGTAGTATTGCTTCTGTTG
TTGGTGTGATAAGCCAAGATATGTATGGTGACTTGTAGGTTTGAGGAGGAGATTTCTAAG
TTTGCTCTTGAGTTTGATAGCAAACTGAGTGCAACGAATGTCAGTATGACACCTAGGTAA
AGCAGGAAATGCAG
>GG212|c0_g1_i1 len=328 path=[306:0-327] [-1, 306, -2]
CTCGACGAGCTTGGCTTTGACATCGCGCGGGGTGGAGCGAGACTTGAAGAGCGAGGTGAC
AGTGAGGAGGCCGTCGAGCGCTTCGAAGGTACGTGTGTTGGCCGGGGTATCGAGGAGGAC
TACGACGAGGGTGAGGAGTGTTGCGGATTGAATCGCTGGGCAGTTTATGGGTTCGAGGAG
GTCGAGAAGATGCTGTGGTAGGGCAGTTAGTAGCCGTATGTGAGAGTGGGCGGTTGGGGA
GACGAACGTTCATGTATAGCTCTCTGGAGAACAGCGATCTTGACGAAGGATGCAGTAATA
ATATCCCTTGTATTAAGTCGAGACAGGC
>GG213|c0_g1_i1 len=331 path=[333:0-330] [-1, 333, -2]
CGCAGCAGTCGCGGGAGCCTGCGCGAAGGGGACCAACAGACTCTGGAACTGGGCGGCGCG
CAGAAAGCTTCCACCCCAGCGCCGTACGCATCTCCTTGGCGGCCAACTGAGCAGCGACCT
CCTCCTCCTCCTCTGGAGCGTCCTCAACCGAAGGTGATCGGTAGGGACGCACGGTGCGAG
GGCGAGAGGTGGACGCAACGGAAGCAGGACCGAAGGGAGTAGGGGTGGCAGGTGACTCCA
ACTCGGGAGACCCAGACATCTGGGCGGAAGAGCGCTTGAGAGGGTGGTGACAGGCGCCAC
TGTCTTCTTGGGCTGCTTGCGCGGAGCCATG
>GG213|c1_g1_i1 len=319 path=[297:0-318] [-1, 297, -2]
CTCCTTGCCCTTATCAGCGGTAGTGAACTCGCGTTGGGCAAAGAGGAGGGAGGCCAGAGC
CTCACGGGTGGCGACCGAATTATGTTCCAGCCCAGCGTCCTCGTCGTCAGCGCAACAGTT
CAAATAGGCGTCGGACTTGAGCTGCAGGGCAGTGAGGGCATCCTTCTGATCAGGACCGAC
CTGCCTGGTTGTCAGCATATCCCACTAAGAAGGAAAAGGAGGCCTACCGGAACGCAGTGG
TGGTTTCCTTGGAGACAGTCGCCGCACTTGTCCAAGCCAACAGGGACCCAGCAGATCTGT
CCAGGATAGTTGTAATAGG
>GG214|c0_g1_i1 len=373 path=[351:0-372] [-1, 351, -2]
CGACAAGGACTGGACTGAAGAAGGCCCTGAGGGTGCTGGCAGTGGGGTGTTGAACTTCCA
CTTGCTAGGCTTCACAACTAGGCGCTCTAACAGAGCACGCTCTAGATCGATGGGCGAGGT
CATGACGAGAGGAGCTGGCATCACTAGGTGCGGGGCTCCACCTACCCATAGGGTTAGCAA
GTATCCAAAGGAGAAGGAGGCAACGTACCTATGAGGAACTTCATGGTGTCGACGTACTCC
TCGAGCCCAGATTGGTAGGCATCAAGGACCTTGTCGACAGAAGCGTGGAAGACCTGAGTG
GCGGCCTTGAGACCTTCAGTCTTCGCCTTGCTCAGCTCCACAAGGATCTCGGTGTGATGA
AGGAAAGCCTGGC
>GG215|c0_g1_i1 len=240 path=[218:0-239] [-1, 218, -2]
CGCAGCAAACCTACAACTATACCATAAGAAAACATGTCAGAGGGTGAATTCACGGGACCT
TGGGCATGAGCCTCAGGGCTGCGCCAGAGCTGATTGCCAACCTGAGATCCCACGATGTCA
CTACCAGGAGGTACATACGCAGCATCTTCGAGATCAGCAAGCTGAACACTCTTTACAACG
ATGTTTTCATCACCGTTCGTATAGTTAACTAAAATATTGTTTGCTTTGACATCTGTTCAA
>GG216|c0_g1_i1 len=230 path=[208:0-229] [-1, 208, -2]
CGTAAGCCATGAGACGCTCGGATGCGAAAGGTGACAGAAAGATTTCTTTTGTGCTTGAAT
AATCGCCACGAAGGACTTTGAAGGATTGCAACACGCAGAGGCCTGCGACAATTGCATTTG
TTGTGGCAATAGCCGGAATAATGTTGCCTGCCATTTGCTTGGTGTCAAATCGAGACTTGG
TCTCGATCCCGAAGATGATGGATCGGATATTCGCAGTAGCGGTGACAAAG
>GG217|c0_g1_i1 len=322 path=[300:0-321] [-1, 300, -2]
GCCCCCCCCGCAGCCTCCACCTCCGCCACCCCACCCCCACTCCCGTTATCATCCAGCCAC
GCATCCTCCATCCTCCGCAGCGTCGTCGGCGACGGCATCGTATCAGGGGTATGCATCGAC
GCCTGCACAGCCATGAACTGCAGCCGCAGCGCGCCCACCTCCGCCGGGGTAAACGACGAG
GTCAACAACCTGTCGAAACCGCGCGGCTGCGCCGCTGTCGTGGTGGGTGCAGCGACAGGG
GCGGCGGGTGAGGGGGCCCGCGCGCTGCTAGCTTCGGAGGCGAGGTCGGCGGCTGAGAGG
GCGTCGCCGATAGAGCAGTTGA
>GG218|c0_g1_i1 len=413 path=[417:0-286 418:287-308 419:309-412] [-1, 417, 418, 419, -2]
GGCTATAGTCGATACGAGAGAGAATCGTAAGGACGAACGCAGCGGTTTTTCCAGTTCCGG
ACTGAGACTGCGCAATCATGTTGGATGGCGGGTTGGCGAGGAGAAGAGGGAGGGCCCTCT
CCTGGATCTTGGATGGCTTTTTGAAGTTCATCGAGTAGATGCCCTTCAAGATCTGTTCAG
AGCTGTGTTTGTTAGCAGTGAAATCAATACCGTATAATCAGGCTTCCTTACATTCCCAGC
TCCTCAAACGAGTTGATGGAGTACAGAGGGCTCGAGGTGTCGCCTTGATATCGCTGAGCT
TCACTTCCACCTCGTACTCTCCTGCTGGAAGCAAGGCAGATCCGCCTTGATGCTCGGTGC
TGCCATCGACCTGAGCCTCGTCTACATCTTTGGGCGATTCAGCGGGTGGCGAC
>GG218|c0_g2_i1 len=414 path=[414:0-286 415:287-309 416:310-413] [-1, 414, 415, 416, -2]
GGCTATAGTCGATACGAGAGAGAATCGTAAGGACGAACGCAGCGGTTTTTCCAGTTCCGG
ACTGAGACTGCGCAATCATGTTGGATGGCGGGTTGGCGAGGAGAAGAGGGAGGGCCCTCT
CCTGGATCTTGGATGGCTTTTTGAAGTTCATCGAGTAGATGCCCTTCAAGATCTGTTCAG
AGCTGTGTTTGTTAGCAGTGAAATCAATACCGTATAATCAGGCTTCCTTACATTCCCAGC
TCCTCAAACGAGTTGATGGAGTACAGAGGGCTCGAGGTGTCGCCTTGGATATCGCTGAGC
TTCACTTCCACCTCGTACTCTCCTGCTGGAAGCAAGGCAGATCCGCCTTGATGCTCGGTG
CTGCCATCGACCTGAGCCTCGTCTACATCTTTGGGCGATTCAGCGGGTGGCGAC
>GG219|c0_g1_i1 len=349 path=[327:0-348] [-1, 327, -2]
GAGTAGGATCTGGGTGAGGTTTGGAAGCAGGCTGGTTTGTTAGTGGGTAATATTAAAGAG
GGGTATGAAGGCACTCACTGCTTGACACGGAGACATTGATCCCCAAGACCCTGCTGGTCG
AGCATGTTGTCTGCCTCATCCAAGCACAGGAGGCTGGCCTTGCTGACATCAAATTGCCTC
CTCTTAATCAAATCCATGACAGTTCCTGGAGTTCCAACAACCACTTGACCCTCAAGTCTC
TTTCCCTTCTCCACAGAACCAGGGACCGCCGCTTGGACCACGAGATCGGGAACGAATTGT
CCAATGGTTCGGATAACACCTTCGATCTGGCGGGCAAGCTCTCGACTTG
>GG220|c0_g1_i1 len=516 path=[494:0-515] [-1, 494, -2]
GAGTGTGTCATGTACTCGTCACCGCTGATCTCCTCGAGAACCCTGTCGATGTTCACGGCA
TCGTCGAAGCGCTGGTGGTAGAAGCACGGTGACTGCAATGCGGGAAACCGGGCGGTTGCC
GGTGTACTACCACACTTCGCAGCGTTTGAAGCGAGCTCGGATAGTGCTGTGAGAGCTTCT
GTGACGAGGATGTGCCAGGCCTGCTGTCCCTCGCGTTCTGTGCTGCGAGTATGCCCGATA
GGGAAGATACCATCGGGGCATCTGGGTTTGTGCTTCGAGCAGAGGAGGCTAGTGCCTTCA
TGATTGTCTGTTTGGGTATGGAGTCCACGGATAGTGCGGTATTGCGGTGGTTCTTGAACG
ACTTTGGGGCTTGGAGAAACGGTGCCAAATTCCCGTCGGTGGCAGTCGGCTCGACCGGTG
GAGCTTTTTCTTCTAAGGCAGTTGCAGGAGGCGTAAGTTCTTCATTGTGGTTTTGTGGAG
GATTCTTTGTTGTGTTCAAGGGCAGCAGCGGTTCCG
>GG221|c0_g1_i1 len=287 path=[265:0-286] [-1, 265, -2]
GGTGAGAAGGATGGCGGGGATGTCGGGGTGGACTAGAGAGCCGCCAGCGGAGAGGGAGTA
GGCCGTTGATCCTGGATGTATGTTAGCTTTGGGGGTCTTTGCAGGGGGTGAGGAGTGGGA
CTAACCAGTAGGAGTAGAGAAGATGCAGCCGTCAGCTTGGACAACAGTGAGGAGCTCGTT
GTCGCCATACAGCTCGAGGTTCGATACATATGGCGATGGTCCGCGGTCGATGACCAGTTC
GTTGAGGACCTCGAACTGCTCGCCCTCCTCCATATCCTGACCATTCG
>GG222|c0_g1_i1 len=291 path=[269:0-290] [-1, 269, -2]
TAACATCGTCCCATCCAATCCCATACCCGTCATTCCCTCACATCCCCAACAAGCTCATCT
GCCTCCTCAACGGGCTCGCCGTGCTGCTATCCCCCTCACTACCATAGAACCCCGAATCGG
TATCGATATCCCATCCCTGCTCCTCCTCACCCTCCTTCCCCTCCTCGCCGCTCCACCCCT
TCTGCATCGCGCCGCGGGTGTTCCACCGCAGCGTGCGAGACACGCTGTCGAACCACTCGG
CGCCTGTGCGCGTCACGGTCGGGAAGGGGTACTGCGAGGCGGCGATGGTGA
>GG223|c0_g1_i1 len=229 path=[207:0-228] [-1, 207, -2]
AGACGTGGTCGATGTCGCTGGGACGGGGAATGTCATCATTGGCGGCGGGCCAAAAGAGGC
TGGATGGGTGGGCGATAAAGATGACCCCGACGAGAGCAACAACACCAGCAAGAAGGTCGC
GGCTGCTGAAGATCTCGCCACGGAAGATCGAGCAGGCCCATGCGGTGACGATGGGGATGA
GGGAGCGGAAGACGGTTGCTTCAGCGAGGGGGAGATAGTGCACGGAATC
>GG224|c0_g1_i1 len=331 path=[329:0-163 330:164-330] [-1, 329, 330, -2]
CCTTGCGGGGGAAGCGGTGGAGGATGCCGCCCTCTGAGTTGAGGACTTCGATCTCGATGT
CTGCCTCATCATAGTCCTCGGTGTTGGTTATTTCTGGGGCTTGTGGGCGGATGGGGATCT
TGTCGTTAGGCTGCAAGGTGGCGGAGGCGTTGAGGACGATCGCACCCAAGGCAAGGTAGT
CGAAGACGTCGCAGCAGTAGCGCCACACATTTGCGGAACCGTATTTGCGCAGACATTCAT
CGTAAAAGCCGTATACAGTGGTGATCTGGCGCGACTCGTGGTTTCCACGGATGAGCGTCA
TGCGGTCTGGGTAGCGGACCTTGAGGCAGAG
>GG224|c1_g1_i1 len=235 path=[213:0-234] [-1, 213, -2]
CACGCCGTCCCCGCCGCCACCATCCTCACCGAGCTCCATAATAGCCGCCACATTCCCGCA
GCGGTAGCAGTAGTTCGGGGCGGACCAGACCGTGACGATGGTGTTGTCGAACATCTCCTT
GAAGCCCTCCATAACAAGCTGATGCGCGCGGCAATCATCGAGATGTTATTCGCGTGGTTG
AAGTTCTGCACCGTGCTGGCGCCGAAGAGGAAACCGGCCCCGCGAGGCGAGAGAC
>GG225|c0_g1_i1 len=238 path=[272:0-81 281:82-199 277:200-237] [-1, 272, 281, 277, -2]
AGGGTGGACTCCTTCTGGATGTTGTAGTCCGAAAGGGTGCGGCCGTCCTCGAGCTGCTTG
CCAGCGAAGATCAGGCGCTGCTGGTCCGGGGGAATTCCCTCCTTGTCCTGGATCTTGGAC
TTGACATTGTCGATAGTGTCGGACGACTCCACCTCAAGGGTGATAGTCTTGCCCGTCAGG
GTCTTCACGAAGATTTGCATGACTGCCTGTGAAGCGCCAGTCAGTATATCGGCTTTGG
>GG225|c0_g1_i2 len=241 path=[272:0-81 281:82-199 275:200-240] [-1, 272, 281, 275, -2]
AGGGTGGACTCCTTCTGGATGTTGTAGTCCGAAAGGGTGCGGCCGTCCTCGAGCTGCTTG
CCAGCGAAGATCAGGCGCTGCTGGTCCGGGGGAATTCCCTCCTTGTCCTGGATCTTGGAC
TTGACATTGTCGATAGTGTCGGACGACTCCACCTCAAGGGTGATAGTCTTGCCCGTCAGG
GTCTTCACGAAGATTTGCATTTTGACCTGTTAGCGAGTGCGAAAACACCGCAAGTCCAAA
C
>GG226|c0_g1_i1 len=266 path=[244:0-265] [-1, 244, -2]
CAGCCACCAACTCCCCCAAGAGAGCAGGGACGCTCTCCTGTTCCGTCTGGAGACGGCGCA
GCGACGACTGAATTTGCTGCCCAGAGTCAGCACCGAAACAACACAAGGGGAAGGGGGTCT
ACTCATGGCAAGCCCCGACTCGAGGGCAGCCCGAGTGGCGCGTGCCTCCTCATAGAGGTC
ACACTCCACCTCGGAGCGGAACTTTGGCATGCTCTGGGCGGCCAGGAGGGCCACCCGATT
TGCCTCGGTGGCGGCGGCGGCGACAT
>GG226|c1_g1_i1 len=242 path=[220:0-241] [-1, 220, -2]
TGGTTGCTTCATGGCTGTTGGATGTGGGTGATGGATTTGAGGGCGTGTTTTGCTGGCGGG
GGACTTTCATTGTGGGTGCTTGTGTCTTTTGGTGGTCGAAGTCGTCGGATGAATTTGGAA
AAGGTGAAGGGAGGGGGTTTGTTGGTATATGTACGGCATGGGCTGTTTGACATCTAATGC
TGGTGGCCGGGTATGGACCCGGTGGGCAGTTTGCCCACAGCAGCCACCAACTCCCCCAAG
AG
>GG227|c0_g1_i1 len=660 path=[663:0-184 664:185-208 665:209-659] [-1, 663, 664, 665, -2]
ATCTATACCCCTCAAGCTCGACTACATCATCTCAGCTACTCGCCGCTTCCGTCCCCTCCC
TCAGTGCTTGCCAACCTTGGATCCGGAGCCTTGACTTCAATCCTTTTGAGAACTCTCGCT
GGGTTCCCCGCAACGACAACGAAGTCAGGCACATCCTTAGTGACCACGCTCCCAGCGCCG
ATGGTGACCCCCCTACCAATAGTGATACCACCAAGAACTGTCACATTACCGCCGAACCAG
CAGTCTTCCCCAACAGTAATCGGCGCCCCCAACTCAGGACCCCGAGTCCCATTCCGCAGA
AACGGATCTAACGGATGGGATGCAGCGAAGAAGGAGCAGTTTGGTCCGATGAGAGTACGT
GATCCGATGGTGATGGTGCACGTGTCCAGGAAGGTGCAGTTGAAGTTGATATAGACGCCC
TTTCCAATTCTGGGCAAATATATGTGTTAGTGGGTGCTCTGAGAGGGGAGGAAAGGGGAG
GTGCACTTCGTATTGGTGCCATAGTCGACTTTGATGGGACCATCTACCCATGCATCGCCG
TTGAAGAGCTTATCATCCTCCTCTTGCGTAGGAGCTTTGGCGGGGAGGGGGGTTTTATCG
CCAAGGATACTAGAAAATGGGTTAATACAGACACGTCACCACCCACCCCCATCTGAACTG
>GG228|c0_g1_i1 len=455 path=[433:0-454] [-1, 433, -2]
CATCCGCCATAACCTCCTCTGCCCGCGCCTTTCCCCTCCCAATGCCACCCTCACCAACCC
CCATTCGGCGAGCCACGTACCGCTGCGCCACAATACCGACAGCCAGGCTGATCACCTCCT
CTATCCACTCGGCCACCCATTCGCGCGGATCCACGCCGCCCGACCCAATGATCTCTGCAA
TCTCGCGCGGCATGTGGGGGCTATACTTGTCCTGCGAGAAGGAGTGCTCCTCTGCAGACA
GTGACGACGGCGACGCAGGCGTCATTGGCGACGGTGCATCGAGCCAGGCGATCCACTTTG
CCGGCACGGTTTGCGACACGCCAGAAAATGTAATCCCATGCACCGGGTCGTGCAGGTAAA
CCGCGAATGAGATCAAGTTTTCCGGCTTCTCCTCCTCAGCGACTGCATCGGCCTTCTCAT
CCGTTGCAGGTCCCTGGAACATATCTGCAGATCGG
>GG228|c1_g1_i1 len=604 path=[582:0-603] [-1, 582, -2]
ACATATCTGCCTGCGCCTCGTGCGAGATGGCCTGCACGGCGAGGAAAATGTCGCTGCTGC
GGACGGGGTTGGACTCGCTGAGCTGCTCCGTGGCGCGGCGGGCGGCTAACTCGAGGCCAC
CATGCGAGGCAAAGAACTCGGTCGCGTAGGCCTCGGCGCTGACGCGGACGAGCTTGGTAC
CCTCAACCAACCCAGGGACAGCACCCAGATCGCGGTGCTCATTGCCCTGGCGCCACCAGG
GGCCATCGTACCATCCCGTGCGGCCACCCGTGTATGCTGCATCGGAGGTGCGCCGGGCAG
AGGACTCGTGGCCACGCTGGATGACGAGAAGATCGCCTCCCTCAACTTGTGCCATCACGC
GCGAGAAGGTATTGTAGATAAGGGGGTCGAGGGAGGGGTACCCAATGAAGTCGTGCGTGA
TGTGGATTTGAAGACGCTCGTGCGACGAGATGGGCGGAGCGATGGTGTGTAGGATGTTGG
CAAATGTTGGGAGGGCTCGGGAGCTCAGCTCACCACCTGTAGCCGTTAGGAGTTATTCAT
TATAGTCCTGGGTTCTCATACCAAGTCCTCGTAGTGCGCCCACGTTGCCTTTGACCTGCT
CGGC
>GG228|c2_g1_i1 len=286 path=[264:0-285] [-1, 264, -2]
CTTCCGATCTGCCCGACTTCCTCTTATCCTCGCTCGATCGCGTTGATGTTTGCGGAAGGG
GACTGCCCACCGGCGTGCGCTTGGTGGGAGAGCTGGTGCCGCCAACGGGTGTTGCGATTC
GTGGCCTGGCATCGGGCTGTGGCTTACCCAGATCCTCCAGCTCAGCCAGCTCAGCCTCTA
TCTCCTCAGCGGTCTGCGCGCGGGCAGGCTTCTTCGTCTTGGACGCATCGGCCTTGGTAG
TGGTGGCAGGCAGGTCCTCTCCCTCCAGCCCCTCGAACATCTTCTT
>GG228|c3_g1_i1 len=249 path=[227:0-248] [-1, 227, -2]
TGACCTGCTCGGCCCAGCGCTTAGCTTCCTCATTCTGCTGGATCTCCTTCACTGCCGCCT
CAGCCGTCTTCACCGCAGCGCTGGCCGTGGCCAGAATGCCACCCCACCATCCGCCACCAG
CAGCGGCTGGCTCAGCAGCCGGCTCGGCAATTCGAGACTTCTTCTCGGCCTCCTGGAGCT
CGCTGCTTGTCGCCGAGGGCGTGAAGCTCGTGTGGTATGACCTAGCGCTCTCGCCCGACT
TCCTCTTAT
>GG229|c0_g1_i1 len=236 path=[214:0-235] [-1, 214, -2]
GGGTATAGGGGTAATAGGGCGTGGTTGACTCAGGACAGCTGGCGCAACCCGTGCAAGGCC
TAACGAGGCATGATGGGTTCTACTGCCTCCGCCCGCAATGCATCTACTGCACATGCAACC
TAGCGAACATGAAGGAGCACTTGCAAGTAGAGCATAGGTTAAAGGCTGCGCAACAGAAGA
CCATGCATGGCCAGCTGTGGAAGGAGTGCGAGCTACAGACATACTTTAAAGGCGGT
>GG230|c0_g1_i1 len=237 path=[424:0-209 425:210-236] [-1, 424, 425, -2]
GCCCCACCCAACCCAGCCCCACCTCGCATCCTCTACTCCCAATCCTCATCGCTCTCCTCC
CCCTTCTTCCCTTCCTGCCTCGGACTCCCCGGCGCCGCGCTCGGTACTCCGCTGCGCGCG
CCAACGACATCATAGCTCGCCTCGCTGTCCGCGACGCTACGTCCGTCAGCGCTAGTCTGG
CGCTTTGCGTCTGCGGGGTCGAGGCGGGAGGCGTCGCGCGATGCGGGGGCGGGGGGG
>GG230|c0_g2_i1 len=417 path=[422:0-209 423:210-416] [-1, 422, 423, -2]
GCCCCACCCAACCCAGCCCCACCTCGCATCCTCTACTCCCAATCCTCATCGCTCTCCTCC
CCCTTCTTCCCTTCCTGCCTCGGACTCCCCGGCGCCGCGCTCGGTACTCCGCTGCGCGCG
CCAACGACATCATAGCTCGCCTCGCTGTCCGCGACGCTACGTCCGTCAGCGCTAGTCTGG
CGCTTTGCGTCTGCGGGGTCGAGGCGGGAGTCGTCGCGCGATGCGGTGGCGGGGGGGTTG
ATGGTCTGCGAGGAGGCGACGGAGGATGTGGGTTTATTCTTTGTGGCTGCGGAGGCGGAT
GCAGAGGCGGTGGCGGCTTCGTCGTCGGAGTCTTCGTCCCAGCCTACTTCTTCCTCTGCG
TCTGCTGCGGCGCCTAGGTTTCGTTAGCTTGGTCCTCTGAGATAGGACAGAAGAAAG
>GG231|c0_g1_i1 len=255 path=[258:0-37 259:38-61 260:62-254] [-1, 258, 259, 260, -2]
TGAAAGATTCTCATAATAAGAAAGGCATGTCTGGACGTCAGCTGTACAACGATACATATG
AAGCCTCAAGAGCATTCTTCCAAGGGCTCGTTTGCCATGAGTAAGGATTTTAGAACGGTC
GACTTGGACAATGAGCCTTTGCTGCGCTGGATCACATTCAATGGCCATGAACCCGCCCCC
ATCAGTTAAAAGACATTTCAACATCGCGAAATGGGCCTGTAATAGTAGTTTAGTTTCAGT
TAGTTGGTTAATAAA
>GG232|c0_g1_i1 len=888 path=[876:0-47 877:48-64 878:65-81 879:82-98 890:99-531 891:532-555 892:556-556 884:557-887] [-1, 876, 877, 878, 879, 890, 891, 892, 884, -2]
ATTTGCAGCGGGTCATGACGTTAGGACGCGTGCAATCCAGATTCAGCTTCGCGGTATACA
CGCGTGCAATCCAGATTCAGCTTCGCGGTATACACGCGTTTGCTGCAACGCAGGCACATG
GGGACGACCAGTTTCTCATGGGAACGGCGAACAGACGCAAAGTCAGGAGCGGCGACGGGA
GCGACAGCGGACTTGGCGCGGAGCTGTTGCGCAGGCGTGCCAACATTGAGGTGGGAACGA
CGAGCAGCAACAGAAGGTGTCACAGGAAGGGCGAATGAGTCGACAGATCCCTCACGAGAG
GCAGCCGCAGGGGAGGAATCAGGTCGCTGGCTGGCGACAACAGCCTCATCCTCTTCATCA
GGAACAGGAGCCCTGGCATTGGACTCTTCGTCGTCAAGGCGTGGGGGGAATGCAGCCTTC
GCGGCCTGACTGTGGGTGTTCTTCTTGGCCTTGGCCTTGGCCTTGCTCGCAGGCTTGGCC
GGGCCAAGGAGACCAGCAGGGTCAACGACCGCCTTCTTGCGAGGAGGCATCCCGATGGCA
GCGAGAGCAAGGTTGGTGGGGGTTGAACCTTCAAGATGATTAGTATCAGAAAGAAGAGTT
CCGGAGCACACTCACAACGGAAGCAAGGCGACAGAGGAGCTCCTGGGAGGCGGAGTTGTT
GAGGTTGTGAGGAAGAAAGGAAGAAGCAAAAGTGGGAGGAATTCACCCAAACAGCACAGC
CACAACACGCGCAGGCGAGACTTGCCCGATTCCTCAGGCCGTAGCCGGTGCTGAAGCCAC
TCGGCAGTACCCATAACTTACAATACGGCCCGACCTCACATCTCGGGCTCAAAGGGGCTT
GAGCCATAAGGGGGGGATAATTGTCACGAGTAGCCTCACGTGCAGGAC
>GG233|c0_g1_i1 len=247 path=[225:0-246] [-1, 225, -2]
GTTACTATGAAACACCGTGACAACAACCTTACCCTGCTCGATTGCCCCCAGCGCTTCGTG
GTGGCTCAGCTCCCCAGTGAACAGCAAGTCCACATCCTGCCCATTGAGCATTGAACCAGA
GCCGGCACAAATCCCAACAGAGGAGATTTTAAGATCTGCCTTGGAACCCGTAGGGGTATC
CTGTGGGACGGCTAGACAGATTCCTGATAGAGGCCCGAGGCCATTTGTGATCCGCTCCAC
TAGCGTG
>GG233|c1_g1_i1 len=230 path=[208:0-229] [-1, 208, -2]
TCGACCCTGCCACGATAATCTCATACGGATCTCTATCCACCTCGCTAACCGCCACCTCAA
AGTCGGCGACGTCAAACCAAACCCGGTAACTGGGGACCTCCCCAGCTACCGGGTTTGCGC
CATCCAGCCTCGTACTCGCGGCCTGGGCTTTCAATGCTTCGGCGATGTGCGTGTGAAGAT
CCTGCTTCATCCCTTGGCTCAAGAATCTCCTCTCCGAGTTACTATGAAAC
>GG234|c0_g1_i1 len=270 path=[248:0-269] [-1, 248, -2]
TGGTATCACCACCAGATGTCTTGTGTTCCCCCGCACTCTCCCCACGTCTCCTCGCCTCCG
TTCGTGGTTGGAGCATCTCGTTGGCCATCTTCTCCATCATCATCACATTCCCCGCGTTCT
CCACCTTCTCCGCTTCAATATCTGGGGATTGCGGAGGCGGAACAGGTCCGTATGACGGCT
CGGGCGCTGAAATCCAAGACTCGCGCTTGCTTCTGAACAACCGTTCGACTAGATGTTGGT
CGCAAGTTTACTCAGTGGGGACCTGCCAAG
>GG235|c0_g1_i1 len=300 path=[278:0-299] [-1, 278, -2]
CCACCAAACTGCGCATCGACGTCAAGGTACTGCTCATCAAGCGCCTGCATTAAGGGGTAA
ATCAATCCCCCCAGCGTCGGGTCGTCAGTCTGCTTCACCACCTCCGCTCCCGCCTTCTGA
GCGACGCTGATCCGCGTCACACCCTCCAACTTAAAGCGGTCCATCGTGTATTCCTTCCCC
AGCTGGTACGAGCTCCCCAGCACGAACTCAAGTAGACTCAAATCCACGCCCACCGCGCGA
AGTAAAGCCTTAATCAACCTCGAGTAGTAAGCAGCGCGGAACTCCACGAGCTCGAGAGGC
>GG236|c0_g1_i1 len=243 path=[221:0-242] [-1, 221, -2]
CAAAGAAGAGAATCCCTAGAATTAGCAGCAGCAAGCAGAAGCCAGCAGTCTTTGAACCTG
TGGCCGTTGTTAAAATAAGACCAATAGGCTGCCCATTGGCCACATCTAGGAGCAGTTTCA
CATCCGGTAGTACGAAGAGGATGGGAACCAGATAGACGACGCCAGTAAGGCCGGCTGCAG
CAACTGAGAGGATGATGGCTTTTGGAACTTCGCGCTCTGGGTTCTGGACTTCTTCGCACA
TGG
>GG237|c0_g1_i1 len=479 path=[457:0-478] [-1, 457, -2]
CACTGATTAGGCGTAAAGTCCTCATCCCAAATTGATATCGTGCTCAATACCAATTGTGCA
CCAGAGAAGTTGATGGAGAGTGTAACAGTCCAGTTGCCAACAAGGGTGAGCCAGCCAGCA
ATGAAGCTCACAACAGGTGCCCAGCGAGGAGTGCTTAACATGGCAGACCAATAGTAGGTA
CCGCCCGCAGTTGGGTAGACGGCACATATCTCAGCAAGGGACGCAGCAATGCAGAGGGAA
ATAAGGGAGACGACGACCCAGCCCCAGAGAACGGCAACAAACTGGCCATTGGTCAAGGTG
ATGTACATTGTAGTAGACAGACCAAAGGGGACGGCCATGATGGCAAAGGACAGGCCGAGA
ATGCTCAACATGCTGAGGCTGCGAGGGAGCTCGGACTTGTAGCCCATCTGGCTGAGAGAG
TTTTTGGCATCGCGCGTGGCCTCCATGAGGTTGTCGTGTGGCGTTGCGTCGATGGGTTT
>GG238|c0_g1_i1 len=287 path=[265:0-286] [-1, 265, -2]
ACAATCACCGCCCCAATCGCGATCTTCACCCAGAACTTCGTGCGCGACTCCAACCCCCTC
ATCGGGTTCCAGCACTCCGTCCTCCTCTTCTCCGCCATCTTCGCCTCCTTCAACGCCTTC
TGGCCCGGCCATACCGTGCACTCCTTGTTAGTGGCACCACCCGACGATTTCTTCTGCGCG
AGCGCGAGCCCGCTGGTCTTGTACTCGGTCGGGCAGCCGGCTTCGAGGTCGGATTCGTAG
GTGCTGAGGTGGGATTTGGAGTCGGCTTTGTTGGGTTGTTGGGAGAG
>GG239|c0_g1_i1 len=275 path=[253:0-274] [-1, 253, -2]
CTTGGAGCAATCAAACTTGACGTATTTAAGCTGAGGGAAGACGCCACTGCGGCGTGTTAC
CACACCACTGACACGGATGAGGCTGTTAAGATGGCTTTGGCGGAGTTCACGGAGAGTATA
TTGAGTAGGTAGGTCGGAGATGCGGACGTGGATCTCAGAGTGGATCTTCTGGTAGTCGGG
ATAATGAAGCAGTGTCACTTCCATAGCAACCTCGTCGAATATCTTCAGCATCTCAGAAGG
CGCGTTTGCCAGGAAGTATGCTAGGATGGCCTTCG
>GG240|c0_g1_i1 len=320 path=[298:0-319] [-1, 298, -2]
CACCTGTGGTGTCATGTCGCAGCGGCCAAAGATCTCCTTAAACCTCTCTTGTTGGAGACC
ATTCTTCCAATGGTGTTGAAGTTCTTGCACGTAGTCGGCATCTTCCTGGTCATCAGAATG
CATTTCCTGTGAAAGATTTCCCTGAAGATGGGCGGCTAATTGCAACCGATTCTCGAGTAT
TCCCATCCAAACCCTCATGATTTGACACTGCTGCACAAAGGAATCCATCGTAGATGTGCC
CGGAGTTTCAGCTTCGATGCTAATTGAAGTGAATGCCTTTCTCTCGGCGCAGGTCATTGT
AGTGATCTTCGCCCATGTGG
>GG241|c0_g1_i1 len=736 path=[714:0-735] [-1, 714, -2]
CAATCGTCCACGCATTCCAGGAGACACTCATCCACTGGCGTGGCGCGGGCGGTGCTATCG
CCGTCCAACCCTCCACCGTTGGCGTCACCGTGGTCGTGCGCTCTATCGAGGCAGAACTCG
GGCTGGATGGTAGCGCTGTGGATGCCGTATGCGTGAAGACACTTTCGGACGGCCTGGCAG
ACCTCCATGTAGCGTGCCGCGCCGCCCTCAGCGGAGATATGGAAAGCGATCTGGATATGC
AAGCTAGCGATGATCTGAGAGTCTGAGAGCTGCCAGATGTGTACGTGATGGCAGGAGACG
ACTCCGGGGATATTCTGGATGTCTTCCTTGATATCGTTGACATCGAGGTGGTCAGGGGTG
GCTTGGAGGAGGATCTTGGCAGTCGCGGAGGTTAGGGGGATGGCGGAGCGCAGGATGATG
ATGGTGATGAAGAGGGAGACGGCGGGGTCGGCGTAGAAGCGGTTTGGGGAGTCGGTGAGC
CAGATTATGAGCGCGGAGACGATGACGCCGACGTTGCCGAGGGCGTCGCCGATGACGTGG
AGGACCATGGCGCGCATGCCTAGGTCGGCGTGGCTGTGGCCGTGACCTCCGCCGCCATCC
TCCCTGGGCTTGTTGTGGTTGTGGCCGTCGTGCCATGAGTCCTGGCGGATAGCTTGATAG
CCGTAGCCGTTACCTCCGGCTGGCTTGAGGCCATCTGATGAAGAGGGTCGGAGTGGAGAG
TGCTCGTTTGGCTCGG
>GG242|c0_g1_i1 len=335 path=[313:0-334] [-1, 313, -2]
AAGGGGATGCTCTTCCCGTCGCGGTCGAGGACCGCGTAGTCCTCGATTTTCGAGAGGGTG
GCTTGGGTGGGGAGGATGTTGTTGGTGTCGACGTCGCCGGCGAAGTCAAGGGCGGGCTCG
GAGTTGTGACTCGAGGTGTCGAGGGAGATCTTTGGTGGGGTTGATGTTGCTGGCGCGGCA
TTTGTGGTTGTTGGTGGAGCGACAGCGGCGAGAGCTGCTGGAGCGGAGTCTGTTGCTGGG
CTGGCGCTCGCTGGCGCTTCAGCTGGTGCTGGGATATGGGCGTCTGTGGTAGACATCGTT
GGAGTTCGTGTGGTGTTGCCTGGTTAGAGAAGCGG
>GG243|c0_g1_i1 len=323 path=[301:0-322] [-1, 301, -2]
CAACCCATCCAGCCCCAACACCTCCCTCAACTCCGGCACCTCCGCATGATCCCTCGTATT
CTTCATCCGATGGCACCACACGACCCTCTTCTCCTCCTCCCCTCCAACCCCCGGCGTCAC
CGGACTCGCCGCCAGCCCCCCCACCGGCTCAAACAAGAACTCCCCACCAACCTGCTGCAT
ATCCCCGCCTACCAGCGCCCGCCCGGATGGGATCTGCTTTATCCCCTGCACGATACTGGC
AAGGGTGCTGGTCACCATGCTGCGGCGTAGGTACTCGGGCCGCGCGCCCAGAGCGAGCGT
CCGCGTCATCCCTAGCTCGGAGT
>GG244|c0_g1_i1 len=490 path=[468:0-489] [-1, 468, -2]
TCCCCTCCGCCTCAACATAGACCGCCTGTCCGTCCTTCTTCACCTCCTTGATCCTCTCCA
GCATGTCTACGGACTGCGCTTTCTCAACATACTCATCCTCCTCCGAGTGCGACATTATCA
GCACCCCCGTCTTCTCCCAGAGCTTCGACCCTGGAGCCATGGACGGCGAGGCGGCGCTCC
ATGTCTCCTCCCTCTCACCGAATGCTGATACGACGAATTCGCGGTAAATGGGATGTTCGT
TCCGCGAGATTAGGGAGGGGATGTCGTAAATCCCCTCCGACCCCAGCATCCCCAACGGCA
CCGGCAGCCTCCCCCCACCCTCCGCCGTCTCCGGGACCTGGAAAGCGAGGGTAGCGCCAC
AACTATGTCCCGCCAGAAGATACCTCCCTCCAATCCCATACTTCTCATCGAGGAACAACA
ACGCCGTCGTCACGTCGTCCAAGTGCTCGGGGTGCTGTGCAGCTCTGCTGGCGTCCCCGC
CGGTGCTGGG
>GG244|c1_g1_i1 len=369 path=[347:0-368] [-1, 347, -2]
CCGCCGGTGCTGGGTGAGGTGGGATGGGAGGGGTAAGGTGAGAGCCGGTAGTTGATTGAT
GCGTAGCCTGCGATTGGCGGTTGCGCTTGCGGGGGTGTTTGGGAGAGGATGGAGAGGGTG
GGTTGGAAGCTGGTGGAGTCTATGAGGGGGTCGCGCCAGGCGCCGCCGTGGATGAAACTG
TTCGTTTTTTGGATTGGAATTTGGGGAGAAAAGGGGGGGAGGGGGGGGGGACATACACCA
CCCAAATTCCCTCAGGACTGCTTCCATCTGGATTTGTCTCCGGGAGCCATATATCAACAG
TACTCAGCGCCGTAGCCTCCTCTCCATCTCTATAGCTGTGCCTGACATGCTTCAGGGGTG
TCTCTACCG
>GG245|c0_g1_i1 len=290 path=[268:0-289] [-1, 268, -2]
GGCTGCACCTTGGCCGTCTCAACCGCCGCGCCGTACCCGGTAGTGATCCCGCACCCGAGC
AGACACGTCCTATCCATCGGCGCCGATGGCGTGATGGCCACTACCGAGATATCCGCCACA
ACGGTATACTGGCTGAATGTCGACGTGCCCATGAAGTGAAGCAGCTCTTTGCCCTTGCAG
GTGAAGCGCGAGGTACCGTCGGGCATCACGCCCTTACCCTGCGTCGCCCGGATCTTGCCG
CACAGGTTCGTCTTGCCGGACTTGCAGAACTTGCATTCTTTGCACTCGGG
>GG246|c0_g1_i1 len=233 path=[211:0-232] [-1, 211, -2]
TAACCCCTCCCTAACCTCTCTAACCCGCTTATCCATCCTCGCCCTCCTCACAGCACACGC
CTCGCACAACCTGCGCACTTTATACGTCGTCAACGGATGTGACATCGGATAGCAGCGCGC
GGTGGGCATGCTGGGCGTCAAGGCTGGATCCCACGAAGCTGAACCCCCCGTACGCGATGA
TGATGGAGAGCTGCGGGACGACCCAGTGGCTGATGGGGGGAGGGAGCAGGGAC
>GG247|c0_g1_i1 len=949 path=[927:0-948] [-1, 927, -2]
TCTCCCGCGATTCAGCTCTTTCTCGATCGGCTATTGCCTCAGCAATCACCCGTTCACCTC
GAATGCTCAAGCCCAGATCATCAATGACATTGGTCCACCTCCAGCTTTGATCAACGACAG
GCCTCAGGATCGATCGCATTCTGGGTGCTGGACTCGGGAAGCGCACGGGTCGTGCATTGA
TTTCCGCATCTTGAAGCATCAGGAACTCTTCGCGGCGCCGACGTTCTCGCTCTTCCTTGA
TTTCAGCCACCAATTTTGCCTCCCTTTGGTCCCGCAGCTCGCGCAGCTCTTGTCTATCAC
GCTCTTCCTGGCGCTGCCGGCGTCGGCGTTCATCTTTTCGGCGCTGGGAGGGAGAACGTT
GCCGACTGGGGGAGGTGTACCGGAATTCTATCGGCGAACGTGGACGACGTGATGTCTCAT
GGATGATTGGCCTCTGACGGCCCCGGGATGGCGACACTTCGACTATGTAAGCCGCGTCGT
TGCTCTCATACCGTGGCGGCATGGGCGGCATGGAGACTCTCGGGTCGTAGTATATTGGCG
AGGCGGTCGGTGGCGGTGTGCGAGGTCGGGTCGGCGAAGGCGGTGCGTTGATGATGACCA
CCCGCTCCCTTGACTTGGATCTGGAGCTCCTCCTTCTCCTTCTCGTTGTGCTAGGAAACA
AGGCCCCCATGAGCAGGTTGGACAGGGGCCTCCTCTTCTGTCTGGCTCTGGGCGTCGTTA
CCTCCTCGATGACTTCGACCATGGGCGCGGACGCAGGCGAGCGGGGCGTGGTCCTGATCT
GGGAGATGATGAACTCGGAGGTCGGCTCGCCGTATTGTATAAATCGGATGGGTTTCTCCT
TCACGACGTGCAGGTCACATGGATCTTCTGGATATCCGTGCTGGCACAGCTTCACCCAGT
GGAATTCCACTTCTGCCCGGTCTGGATATGAATCAACAAAGATCTCCGT
>GG248|c0_g1_i1 len=989 path=[1057:0-89 1066:90-626 1062:627-988] [-1, 1057, 1066, 1062, -2]
AAACATCGGCATACATGACGTGTTTGGCGGTGGGTAAATGTGCCCAATCAGCAGCGATTA
TGTTTTCACCTCCAGTCGTTCCGAAGTCCTGAATCGCAGGTTGTTCCCTCTCACTTTTCA
CTTCGAGTTCGGTTTTCACATCGGGTTCGGGTGCCGACATAGCATCTCTGGTAGCATCTC
TGGTATGTGGAGAGCTATGATTAGTATCTGCAGTTAACTCTGGACCCTGCGTGTCCATGG
GTGGCATCGATATCGACTCATAGCTCTGACCAGAGCGGATTATAAGAGGTTTAGTCTTGG
GGATGGCGTTTTTGGTGTCCCATTCAACTTCGTCACTCTTCTCTCTCACTGGTTCTTTAG
CCTCCTCTGCCAGCTCTTGGGCATCGTTCGCCAGTTCTTTGGTTTTGTTATCCGTGTTCG
CCCAGAGCTTAATATTCGTATTAAGATCAGAAATTTCCTGCAGCATCTTCTGTACAGCCG
CTTCTTGTTCAAATGCATTTTCATTGGGCGAGCCGTCTGGGTGGGTTAAATAGACTTGGG
TATTTAGAGGCGTGGCTTTCAATTGTTCCGTAATGCTCTGCAACTTGGCATGAAGTTTGA
TTTGTTCGTCAGTGGAGATATGGCCTGAGCCTTCTTCAAATCGATTATCTTCCACAAGCG
TTCTTCTTCTTCGTCGAGCTCGCGCAAAATAGTCTTCATATCTTGCTCGGTGTTCTGAAA
ACGATATACCAAGTTTTGGCTTCCGCCACGCTCCTCGTTAGATCGCACATTGTAACCACC
CTGGGGTAAACCTTGGTAGACGAATGTTGGCATTATTGCTGGAGGGCCTGTCGATTGAAT
AGGTTCGCTTAGAGGACTGCCAGTATCTAAGAAGGTAGCCAAGGCTTCGATCTGAGCATC
CTGGTCAGAAGTAGGGGCAAATGGCGGAGGGTTCGCAGGTTTGGCGACGATACGCTTTCG
CACCATGGCTGGTGATGTAGTGTCGAGAG
>GG248|c0_g1_i2 len=699 path=[1057:0-89 1066:90-626 1060:627-698] [-1, 1057, 1066, 1060, -2]
AAACATCGGCATACATGACGTGTTTGGCGGTGGGTAAATGTGCCCAATCAGCAGCGATTA
TGTTTTCACCTCCAGTCGTTCCGAAGTCCTGAATCGCAGGTTGTTCCCTCTCACTTTTCA
CTTCGAGTTCGGTTTTCACATCGGGTTCGGGTGCCGACATAGCATCTCTGGTAGCATCTC
TGGTATGTGGAGAGCTATGATTAGTATCTGCAGTTAACTCTGGACCCTGCGTGTCCATGG
GTGGCATCGATATCGACTCATAGCTCTGACCAGAGCGGATTATAAGAGGTTTAGTCTTGG
GGATGGCGTTTTTGGTGTCCCATTCAACTTCGTCACTCTTCTCTCTCACTGGTTCTTTAG
CCTCCTCTGCCAGCTCTTGGGCATCGTTCGCCAGTTCTTTGGTTTTGTTATCCGTGTTCG
CCCAGAGCTTAATATTCGTATTAAGATCAGAAATTTCCTGCAGCATCTTCTGTACAGCCG
CTTCTTGTTCAAATGCATTTTCATTGGGCGAGCCGTCTGGGTGGGTTAAATAGACTTGGG
TATTTAGAGGCGTGGCTTTCAATTGTTCCGTAATGCTCTGCAACTTGGCATGAAGTTTGA
TTTGTTCGTCAGTGGAGATATGGCCTGTAAGTGCACCAATGCTCTCGTTTAGATCGTTCA
GGACCTCGGAATCGCGAAACTGGCTGTAATGCCTCTCGA
>GG248|c1_g1_i1 len=277 path=[255:0-276] [-1, 255, -2]
GCTTCTCGCGCCGCTTCAACACGATTTGGGCCTCATGTCGCTGCATCTCGAGGTCTAGCA
GCGAGCTACCAATCTCGTGCAGGTGATCCGAGCGCTTCTGTATCTGATCCTCGCGCTGCA
CAACGTCATGTTGCGCTAGCTGGCGCTCGTGTCTTGTTGGGTCGTGGAAATCTCGAGCAA
AACCCAATGGGCCCTGAGTAACTGGGATAGCAGCGCGGACGTTGATTTTTTGGGCGGGGG
CATTACGAACGGCTTTCTGGCGGGGGATGTCCACGTT
>GG248|c2_g1_i1 len=422 path=[400:0-421] [-1, 400, -2]
ATATGCTCCATGCGGTGGGCTCGTTGTCCTCCGCTGAAGTGGCAGCAGGAATATTCCCGT
GACGTCTGTTCCACTCCTGAATACCGGTGAATTTGTTCTTCGCCTCTATAAGGACTACAG
CATCCCTCTCGTCATTCGCCGTGAGAACTGCGGCCACCTTCTTAACATCTGCGAGCTTAA
TCTTTCTGCCTCCGAAAATCACCCTCTTGGCCTCCTCCTCGATCTCCACCGCCATCTTAT
TAAGATCCGCCAATTCGGTTTCATTTTGGTTCCATTGCAAAACCTTGGCTTCGACGTACA
TCTTGACCTGCACCGCCAGCTCGAGCACACTCGGCCAGCCCCCTGTTGATGACCCGCCCC
AATCGACACAGGCCTTTTCCGATTCATCCATTAACACCTTATACTGCTTGTGTAGACTCA
TC
>GG248|c3_g1_i1 len=364 path=[342:0-363] [-1, 342, -2]
TCGCGAGACGCCACTGCCGCCTCTCGTTTCCCGACTAGCTGGGTGCGCTTACCTATATCA
CCATTTTGCTTCGCGGTATCCCTCGTCAGCTTTTCGCGAGCATTGGTCAGCTGCGTCAAC
TTTTCCTGCATCTCCGTAGCTTGCTGCTTCGTTGTGGCTATTCTAGCTTCTATATCAGCC
TCGTGGCGCTGCAACAGTGTGTCGCGGGTCAACTGCTGGTCTTCGCGTTTTAGCGACTGA
TCTTCACGAGTCTGTAGCAGGCTCCCACGAGTCTGCAGTTGGCATTCACGCTTCTGTAAT
TGCTCCAGGCGCTGTTGCAACAGCCTCTCAATCTCCCGCTGTGGCTCTTGGTGCTTCTCC
CACT
>GG249|c0_g1_i1 len=324 path=[302:0-323] [-1, 302, -2]
TCAGCTGCGTCATACCGATGATACCGTTCATGGGCGTTCGGATCTCGTGGGACATGTTGG
CAAGGAACTCGGACTTGGTCCTGTTGGCCATCTCGGCAGCCTCCCTGGCAGCCGTGTTCC
TCTGAATCGATTCCCTCAGGTTGAACACCATCTGGTTGATCTTGCGCTTCAGCTCGTCCA
TCTCACCCGACGCCTCGACCGTGATCAACTTTGTGAAGTCGCCATCTGTCGCCGCGTTCG
TGATGTCGCCAAAGGCTCTCACCTGCGCCGTCAAGTTCATGGCCATGGTGTTGACATCCG
TCGTGATCTCCTTCCACCTGCCGC
>GG250|c0_g1_i1 len=369 path=[347:0-368] [-1, 347, -2]
GCTTGGTTAGGGCGAGGGTTTCTTTGTTCAACAGGTGATGTGACGACGGCGTGCGCGGGC
AGTGGAGGGTGAGGATGTCTGCTTCTTTCAAAACCTCATCACGGGATTTATAGGTAATCC
CATACTCCTGTGCCTTCTCCTCGTTAGGGTAGAGGTCATACGCAATAACATTGCATCCAA
ACCCCCTACTCAGAATCTTCCCAACCAACAACCCGATCTGCCCCGTCCCAATAATCCCAA
CAGTCTTACCGTGGAGATTGAACCCCACCAGCCCGGAGAGGGAGAAATTCCCCTCGCGCG
TGCGGTTGAATGATTTGTGGTATTTGCGCACCAAGGTGAGGAGAAGCCCGATGGTGAATT
CGGCGACGG
>GG251|c0_g1_i1 len=415 path=[393:0-414] [-1, 393, -2]
CAGATCTGTCCAGGATAGTTGTAATAGGTGACTGAACACTTGACGCAGCAGTCGCGGGAG
CCTGCGCGAAGGGGACCAACAGACTCTGGAACTGGGCGGCGCGCAGAAAGCTTCCACCCC
AGCGCCGTACGCATCTCCTTGGCGGCCAACTGAGCAGCGACCTCCTCCTCCTCCTCTGGA
GCGTCCTCAACCGAAGGTGATCGGTAGGGACGCACGGTGCGAGGGCGAGAGGTGGACGCA
ACGGAAGCAGGACCGAAGGGAGTAGGGGTGGCAGGTGACTCCAACTCGGGAGACCCAGAC
ATCTGGGCGGAAGAGCGCTTGAGAGGGGTGGTGACAGGCGCCACTGTCTTCTTGGGCTGC
TTGCGCGGAGCCATGATTGACGGAACTAATCCACAGATCAGTCCCTGAAGACGAA
>GG252|c0_g1_i1 len=275 path=[253:0-274] [-1, 253, -2]
TCCCTTTAAACGAACCCCGGAATTTGTTTGCGGTTTTCAGGTGGGGTAAGTGGGCGGCGA
TACCAAAGCCGCTAGCTACCATCAGAATACTCTCGTACTCGTCCATGGCAACACGTGGCC
CATGGGGGCCATTGAACATGATGATTGGGTTAATAGTGTGGCCCTTCTTAGCATGATATA
GCAACTCCTGGGTCAGGCCCCTCTGAGGCTCAATGAGGAGATCGAGGGTTAACATACTGT
TCATCATCGACCTTTAGCGGCTTCTGAAGGTGAAG
>GG253|c0_g1_i1 len=296 path=[299:0-127 300:128-151 301:152-295] [-1, 299, 300, 301, -2]
GGCGAGATCCGGTGGATACCCGCCGGGCGGTGCTGTCATACTAGATGCAAGACTAGGGCA
GACCCGAAGAGCTCGAAGACGTCGAAGTATAGGACAAGACCTGAGCCAGAAATGGAAGGA
CGGCTGCTAGGCGAGTTTGTGCCTGTGTGTAACAGCTCACACATTTCACGGTAGTGAAAA
CGAAAGGAACACCCCAAGACCATGTATGCCCGTTCTTGCTTATGCCCGTGATCTTAGCGC
TGCCGATCCTGCAGAGCTCGCGCTCTCTGCAGGTATAGTCGCCGAGGGCCACGAGG
>GG254|c0_g1_i1 len=244 path=[222:0-243] [-1, 222, -2]
AACACCAAGAACAACAACACATTGACCCCCATCAACCCCCACGTCCCCCACGTACTCATC
CTACGAATCTTATCCGACCAAATCTGCTCCTCATGATACCTCGCCAAAATGGCAGCATTG
AGTCTCGACCCCGCCTGCTCCGCCGTCCTCTCCGCATCCGCCAACCGCTGCGTCGCCTCC
TGCACCGCATGCTCATTCCCATGATCGCTGCGATACAGACTCGTGAAGCGCTCCAGGTCA
ATCG
>GG255|c0_g1_i1 len=274 path=[252:0-273] [-1, 252, -2]
CTGTTTGAGAGGGCCCTATAGGCCCTAGAAGCCTCGTGTCTTGATTCTTGATTGATGCGA
AGGACGATCGAAGGGCGCGATTTAGGGATAATCGCACCGTTGAGCAGGCTGAGCTCGACG
ATGGAATTGCACTCGAAAAGGGCAGTTTGCCATATTTTGGCCCTGAGTTCCGCCGGGAGG
AGGGGGAAAAGCGTCAACTGCGGAGGAGAGTCGGCGGGCATGTTGGTGGGTGTGTCGGCG
GGCATGTCGGCGGGCATGAAACGGCTTCAGGGGG
>GG256|c0_g1_i1 len=344 path=[310:0-114 311:115-115 312:116-121 316:122-180 315:181-192 304:193-193 305:194-199 306:200-219 307:220-231 308:232-232 309:233-343] [-1, 310, 311, 312, 316, 315, 304, 305, 306, 307, 308, 309, -2]
ATGTGGCGGGCAGGACTGCGGCTGATTGTAAGCGGTGTTGTAGTTGGAGGCAAAGGTGGC
AAGGTCTTGAGGGTTGTCGTAGTCGAAGGCAGAGGTGGCAAGGTTATGAGGGTTGTTGTA
GTTGAAGGCAGAGGTGGCAAGGTCCTGAGGGTTGTTAAAGTCGAAGGCAAAGGTGGCAAG
GTTATGAGGGTTGTTGTAGTCGAAGGCAAAGGTGGCAAGGTTATGAGGGTTGTAATCGAC
AGCAGAAGTGTTTAAGCCATATGTGTCGCCGTTATTCAATTGATCGTTTCCAGCATTTAG
CGTGTTAGGATTGTTGTTAGGGAACAGAATGGGTGCGTCAAAAA
>GG257|c0_g1_i1 len=765 path=[768:0-670 769:671-694 770:695-764] [-1, 768, 769, 770, -2]
TGAGCTGCACAATCTGTTGGAATCCAGGCGTGTGCCCCCCGTCCTTCTGAGCCCGGTCGC
CACAGCATATGAAGAGGTAGCAGTGCACCATCTCGTGGAGGAACGTCGAGAGGAGCAGGT
CCTGGCTGTACCTACCGGACAGCAGGAGGGGCCGCGACAGCACAACCCAGGCCTCGATAC
CGGTCTCTGGTGAATACTGCGGCGTCGTCGAGCCCAGGAGCTCATTCTCGTAGCCCTCCT
CACCTTCCTTCGACCACCTCCACTTGACTTTTCCACGGAGCATGCCGTCAAAGAGAACGT
AGTCCGCAGCGAAGCGGATGCGGTCTAGCGATTCCTGGTCGAAAGCCAGCTCGCGATTCA
GCAGCTTCCGCAAGATCCGTCCCTGGACATGATTCTGCCTCTTCTTGAAGCACGCGTCCA
CCCCCCTACTCGCCTCTTCATCCGTCAACCATCCGGCATCTGGGCCAAGCGATGAGGCGG
GGTTCTGAAGCCGAGGGCATGCAACGTTAGAGTTCGAGCCCTCAACGGAATAGGCAGCAT
GGGGGCGGCGTTTGGTGTTTTTGCGTTTTAACCGATTATCAGTGGTTACGGAATCAAAGC
GTGTGCACTGGCGGTGGTACGGTGTAGTGTATCTGCGTTCTCGACCGTGGTAATCCACCG
GTCGTGGGTGGGGTTGGAAGCCATCTCGAGGCACAGCATCAACAGCCCAGCGGCCATTTC
GATACATGCTTCCTACTTGTAATTGTTTTCAAATCCATCACGCTG
>GG258|c1_g1_i1 len=377 path=[355:0-376] [-1, 355, -2]
CAGCGGGATGAGAGAAAATAGGAATATGCAGGCGAGAATCGTATGCAATGGAGTCAGTTT
AAGGTAGCGGGAGATGTGCGGCCATGTGAATGCTCCTATAAGACCCGAAATGGTGACGAG
CACGGAGATCCCTGCCAACGCGAGAGGGGGCATGCCGAGCGAGGTTTTGGCGAAGAGAAT
TGAGACTCCAGACACGGTGGCGATGGCGTCTGATAGGAGGAACCATGATGCGAGGAAGAG
AAGGATATCTGGTAGAGCGGGAGTAAGGCGGATAGTCCTATATAGTAACGCCCATGAGTG
TTTGATATATGTTACTCCGGAGGTTGCCATATTCGTAGGTAGAGGTGGTCCTGGGCGAGG
CCGGAGCCAGAGGGCGG
>GG258|c2_g1_i1 len=434 path=[412:0-433] [-1, 412, -2]
CCTCCCAGAGTGACTCTCAAACTCTTCCTCGCTGTCATTGGCCAGATGGAGGGCCTCTTC
AGCGTCGTCATCCTCCGTGCCTCCTATGCCATCAGCCGCTTTAATCAACACGCCTATCTT
TTGCCCGTCTTTCCTTCCTCTATCCACGTCAATCCACACGAATATAAACCCTGGAGCGAC
GATTAAACAGAGCAGAAACCAAAACGACGGTCTAATACCGCCCGTTCGATCGACGATCAT
TCCAACAATTGCGGGTCCAAACACGCTGCTTCCCTTGTCCGTGATCGCATACAGAGCGTA
AAACGCAGCTTCGTATCCAGGAGGGATCAGTTCGCCATAGAGACTTCGGCAGTATGACGA
CAGTCCGCCGAGGACAAAGCCATAGAGGAGCCCGAGAGGGTACATTTCCCATGGCCTTGT
GAGTGTGGAGAAGA
>GG259|c0_g1_i1 len=1062 path=[1040:0-1061] [-1, 1040, -2]
ATATGCTGCCCGGACGCGGATGGGATATCCGCGATGAGTTTCCTGACGAATGTTTCGAGG
CCGGAGATGGTGACGAGGTTCGACCCGGTGTCCAGATCGATGGTTTGTTGGAAATAGGCT
TTATACCTATTCTCTGCCGAGAACGGGAACGCAGTGAGGGTATAGATTAACGTCCCCGTG
AAGAGGAGGAAGAGGAAAGTAGGCAAGTGGTGCGTAAATCGGTGCAACGTCGGAGTCAGC
GGGAGGAGAATAAGCGTGGAGAAGGTAGTAAGAAGCACGTAGGGAACTACCAGCGCGGAG
CCATCAGGTCCTGTTTGGCCGGTGGCGGTGACGACGAGGAGGCCGATTTGCCCGAGGAGG
ATTAAGGTGAGGGGGGCGATGAGGAGGAGTTGGATGGCCCATGTCCAGCGGGGGAGTTTG
CCGGACCAGGATTGTTCGTGGCCGTAGCGTTCGGACTGGGTGGTGTTAGAATGTTTCGTG
AGGGGAGGTTTTTTTTTTGGGAGGGGGGAGGCTGCTTACCTCTACGGTGATACTATCGCT
AGACCCGTCGTGAGCTCTGACGCGAGGGAATGAGCGGCGGGCGTAGTTGGCGAAAGTGGT
GGTGCGAGAGCGCCTTGTGCCGTCGCCGCCAAAGAGGGGTGTTGATTCAGTTGCTTCTGC
TTCTTCGGGCTCATCAGCTGCTTCAACTGCTTCAGATTCTGGGTGCTCATCATCGGTGGG
AGCGATAAGGGCATCGGAGTCTGGTAACGCATTGATGCTCTCTACAGCCTCATCTTGGGC
GTGCACGTTCGCCGCGTACTGTGTTTTGGTGGGTAGAGCTAATAACTCGAGAAGACTGAT
GGCGAGGGCGAAGAAGATTGCGATTTCGTAGAATACGAAATAGTATCCTGAGGCGATTTT
GAAGCGGTCTTCTAGGACTGTTACGGCGACGAGGATGATCCAGCCGAGGATGAACATCCA
GAAGTAGGCGTAGGTTCGGTGTAAGGCGGATGGTCGGACGAAATCGGCACCTCGCATTAT
GAACCAGAAGACGCAGAAGTTTAGTGTTAGAGCCATAGTCCA
>GG260|c0_g1_i1 len=320 path=[298:0-319] [-1, 298, -2]
TCCATCCCCTCCTCCCCCACCTTCTTCCCCTCACTAACACCCCACTCAACCTCAACCTCC
CACTCCCCCTCCCACTCCCTCTGCCAGAGTTTCACTTCTCCGCTGCCTACCTCCTGGGGT
ACGGCGTCGAAACGGGTATCTGTCCCTGCGCCGGTGACTTTTACGGCTTTGATGGGGCGA
GCGAAGCGGATGGCGCAGGAGCGGGTGTTGGTGCCTGAGACGCGGAAGGTGGCTTTGTTG
GTCCCGCGCTCCCTCGTCGCAGTGTAAGACAGCCAATCGCCGTATGATTTCTCCGGCGGC
ACGCCAGGAACGCCGGGGAC
>GG261|c0_g1_i1 len=903 path=[881:0-902] [-1, 881, -2]
GGGGATGTCATGGTGCCTTCCGACACGTATGACGACTTGGGTTTGTACGTGGTTGGCACT
TTTTCCTCTGACGGCGGGGATATAGTTGCTTGTAACTCAGGCGTGTTGAATATGATCTGC
TGCGCTTTGCTCATCGAGCTGGTCGATGGCCTAGCTTGGGAGGATGGTCCCGCTCCAGTG
CGTGGCGCAGAAGCGGCAAACGCATTATCAGCCAGCTTCTCTGTCACTCTCTGGTTCAAG
TCCTTTGGTTTTGAGGATGTCGTTGGCGAAGTACTATCAAATTCGAACTTTGAGCCCTTC
TCGTGCAAAAGAGAAAATTGGTCTATGCTGGGGAACTTCGAGGAAAGCTCGTCGGTCGGG
GGAGCGGACTTTGCATCCAATGCTGCAAATGGGTCGTCGCTCGTCACGCGCATAGGAGAC
GGCGTTGGCTTTGGAGCTGGGGCCTGGGGTGTCGTAGTTGGCCGGCCTCGGCGCATGGGT
ATCACATCTGGAATCGCAGCCTTTTGCTGGGTTGGTGGTGAGAACGCAGCGCCTACGGCA
GGAGACGCATGTGTGTGGGGGTTGGGTAATGACTGGTTTCGTTTCATATGTACTTCGATA
CCTTGCAAATGGCATGCTTCGCGGAGTACCTGATATACATTTGGCCGCTCATCTGGGTTC
TCACGGAGCATTGTCGCTACACTTTTTTAGCATCTCTGGATATAACTTTTGCAATAAGAC
TTACCAATCATCAACTTTAGCCTGTCTGAAAAGACAGGGAACGCAGGGAACTTGAAGCTA
GCATTAAGAATTGAAAGTTGCCCTTTCTCTTCGAAAGGAGTAGTGTAGTAGCACAGCTTA
TATAATAACACGCCAAGAGCCCAAATATCGGACTTCTCGTCAATGGGCAGTTTGCGATAT
ACA
>GG262|c0_g1_i1 len=546 path=[524:0-545] [-1, 524, -2]
CTTGCTATCCTCAAAGGCCACGCACTCCTCCGGCTTCTTCCCTAGCTGTTGGGCAGCGAA
GTTGTAGATTGCAGGGTCTGGCTTGGATGTCGGCGTAGGTAGGGAGGTTGCGGCGCTGTA
TACCCTATCTCCAAAGTAGTCCTGCATGTTGGTCTTGACGAGGCTAGCTTTCAGACGGCG
ACCTGCTGATGATGAGACAACGGCTAGCGTGTACTTCCCATCCATCTCCTTCAGGGCGTC
GTGCACACCCTCACACGGCTCCAAGCTCACATTGAGCTTCGCGATGACGGCGTCTTCCTC
GCTAGAGACGTAGCCCGCAAGCTCGTCGTCTGGGATGTGGAGGTTGTGCTTCTGGCAGAG
GCTGAGCAGCATGCCGCGGAAGTTCTGGCCGACGAATTCAGTCATGAGGGACTCGCCGGT
GTAATTGGGGTGGAGGTTGTGCTTCTGGAGGATTTGGTTTGCGAGATCAGCGCAGGCAGC
GAAGGCGAGCTTCTCGGAGAGGACGAGGGTGTTGTCACAATCGAGGAGAAGGGTAGTGAT
CTGACA
>GG263|c0_g1_i1 len=376 path=[379:0-36 380:37-60 381:61-375] [-1, 379, 380, 381, -2]
TCCAGAACCTCAGCCACCACCGTTTCAGAACCCGAAAGTCCCAAAGATAAAGAATGTAGG
CAAACAGAGTGATCGGAACACATAAGACAAAAAACCACCAAAATCTCACCGTGCTCTGCC
CAAGGAGATCAATGTTCATTCCAAACAGGCTGGAGCTGAAGCTAAGAGGAATAAAGAGCG
TCGCAAGCACAGTCAACTTTTTGAGTCGCTTAGACTGCTCTATGGTTTTGCGCGATTCCT
CGATCGTGGCTTTGTTCATCGCCAGAGTTATGCCCTGAGTGCACATTTTTGACAAGTCGA
TGCAACGAACATGGAGTTGTTCATAGTCTTCCAAGAGGTCGTTTGTTTCAAAGGCACCGT
CGGAACTACTGGATCC
>GG263|c1_g1_i1 len=548 path=[579:0-230 580:231-254 582:255-338 577:339-362 578:363-547] [-1, 579, 580, 582, 577, 578, -2]
TTCTGTCCGTCTCGGTCTCTGAGCTGTGCCGACGTGTGCCCATGCCCCTGCCGAGACCCG
GCCGCACAGCACTTTTCGGCATCGGGCTTTCCGCTTTGCCTCCATTCAATCCTTGACTAC
TTCGCTCGGCCAACTTGCAGAGTGCACGGGTACTATCTTTCAGCTGCTGGGCATGTCGGT
TGAGAATGTTGGAGAAGTATTGAAAAGTTCCTAGCGCGTCAGCTGGAAATCCTTCGGCTA
TGGTGTTTATCTGGATTTGAATTCTGGACTCCATAAGATTCAAGAACTGGACTTCGGAGA
AAGCCGCATGCGCATACAAGGGGATGCACATGGAAAGCGGATCTTGCGGCGCGCGACGGG
CCAGGCCGACAAGTGCGATCAATGAATCGTACTGCAAGGGAAGGATGGCCGTGCTTTGGT
GAACTTCTGCAGAAGCATTCGCATCTGGATCTAGACGATTGGTGGTGGTTCGAAATGCCA
TTTTGTGATGATGTTGGAGGATAGGTAGTGGTGTAGCCTTGGTTTCGACGTGACTTGTCC
ATGGGCCC
>GG264|c0_g1_i1 len=323 path=[301:0-322] [-1, 301, -2]
CGATATCGGGAATAGGAGGATAACTCACAGCTCACTCTTCGCCCCCAACCACCCCCCAAG
TCCCATACTTATCGCCCCAGCAACCAACTCCGCCAGCCCCCCATAAATCACCACCCTCGT
ATCCCCCAACGCGCTCAACCCCGCTGTCAACGCAAAAGGCACCGTTAACCCATCGCTCAA
CCCTATCGTCGCATCACTTATCAATCTTGCATCGATGCGCGGGAAGGTGAAGGGGCTTGG
GTGCGACGAGGGCGTGAGGGATTCGATGTCCGTGGAGGTGGTGGTGGTGGTGGAGTAGGT
TGATGTTGGTGGTGGTGGTGGAG
>GG265|c0_g1_i1 len=376 path=[354:0-375] [-1, 354, -2]
GATTATGTCGGCGCCACGTGGGCTCTGATAAGTTGCAGTGTTGGGCGCGACAGCTAGCAG
GCGGAGAAGGTCAAGGCCAGGCAGCCGCTTGGCATATGGCCAGTCCTTGGCCAGTTTGAT
GGCGATATCGAGGCCGCCAGTTACGTCTTGGGAGGTTGACGTGGAGCCAGCAGCTTCAAG
GTGAGAACGCAGGGCGGAGAGAACCTCAAGCTCTTCGGGATTCAGAGAAACGGCCTTGGA
GCCAGAGTCGATGAGTTCGCGGTTGATCTCTTTGATCTTATTCTCCATGATGTCAACTCG
GGCAACTAGGATATTGAGATATTCCTTCTGAGGCAGGATCTTTGGCGCGGCAGGCGGCGC
GGACGGCCCCGATCCA
>GG266|c0_g1_i1 len=255 path=[234:0-254] [-1, 234, -2]
CGCACCAGCAGGGGCAGGCCCCTGGTTCTCAGTTGGGCCGAGTGTCGCTCCTTTCGTATT
TGTCGTGATGAAGTCTGAAACCTGATCGAGGTATGCCATGGGTAGTTTATTGTCTTCCAC
GAACTTGCGTGCTGCCTCGTACGGGTTTTGAGAGTAGTTGTATGGAAGTTTCAAAGGCGG
CTTTCCTTCCTCGACATCGACATCAAAGACACAATCGTAGTCTTTCCCCAGGAAAAAAAA
AAAAAAAAAAAAAAA
>GG267|c0_g1_i1 len=450 path=[453:0-395 454:396-419 455:420-449] [-1, 453, 454, 455, -2]
GTCCGGGTGAGGCCGACGACCATGACGGTGTTGGAGACTCGCGTGGGGGTTTCGAAAGAG
AAGGAGATGGCGAAGGTTTGGAGAGGGAGGGTGATTGAGAGGGTCGTGATGATGGTAGAG
GGGATCGTGCAGGGCCGCCGCGGGGAAATCGTTTAAGTTTTTCGTGCGACAGGCGGAGCT
TCAGGATTTTTGAAGGACGGGCTCTGTCGCTGAAGTTGGGTGGCGCAGGACGTTTTGGCG
GCTTCATACTGCCGTGCTCAGCCTTGATAGTATCCCCTCGGGCCACAGAAGGTGATGATG
TAGGTCTCTGTGGTCCCACGATAATGGGCGGAGCAGTTTTCTTCACAGGGACCGCCACAG
GACGCGGACGCGGCTTAGTGCGGATTTTATCAGTCTGCCAGAAGCGTATTTTGCCCTTGT
AGCTGTTAGTGTCGGACTGGAATACAAGTT
>GG268|c0_g1_i1 len=342 path=[320:0-341] [-1, 320, -2]
CCCGATACAAAAACCCCGTATTAACCCCGCCAACAACCAAGCGATACAACTCCCTCTCCT
CCCACCAAAACGTCCACGCCTCCCACCCCCACCCCAACATCTCATTAATCCCATTTCCAC
ACGCGTCATTCAACCACTGCCCCACCTCCCCGTTTTTCACCAAACCCGCGGGGGCACGTG
CAACATGCGCCATGGCGAGACAATACGCGTAGTGGTCGTCGCACCACCACTCGATCTCCG
GTTGCGGTGGGAGCGGGTACGCGCCGCTGAACACCTGAGCAATGGCTTGGGAAACGACAT
CAGCGCCTGTAAAGGCGGAGATGATTAGGTAGGGGCCTATGA
>GG269|c0_g1_i1 len=366 path=[344:0-365] [-1, 344, -2]
GGAGCGGGGAGGAGGTTCCAGGAGGGATCGATGGTGGGGTATGTGTCGTGCGTGCTCTTC
TCCATGGCGCGGGTGTAGAGGAATTTTATCAGACGTGGGCTGATAGATTTGATGAGCCCG
ACTAGTCTGTTCATTGAGATTGTTTCTGCGTGATCACTCGGTTTGCCTTGGGCATTTATT
CGGGGTAGCTGCTGGTCTCAGTACGGCGGTTGCTAAATATTTGGATGAGCTCTTACAATG
CAGGCGCCGCTCCTGTGCGAGAGGTAGACGTTTGCTGCTACTTTGCTGAGCTCGACGGCG
GTGTCAGCTGCAGAATTGCTCAAGCCTACAACAACCACGTTCTTTCCTTTGAAGTCGCTC
GGACTG
>GG270|c0_g1_i1 len=243 path=[221:0-242] [-1, 221, -2]
AGCAGCGTGAGGTGCTTGCTGAGCTCGAGGCCCTCCTCTAGTGTAGTGGTGACCCTGGGG
TTGGATGGCGTGATGAGGCTGGTCCAGGCGAGATCGGTGGTGATGACCTGGGCATTGCCG
TGGAACTTGGCCTTCCAGTTATGGGAGAACTCCCTCCTCTCCTTCCACTCATATGGCGAG
TGGGCTGTGTGGTGCTGGTGGCGCTTCTGGATGGAGGGTATCGGTGGCATGGTGTCGCGA
GCT
>GG271|c0_g1_i1 len=229 path=[207:0-228] [-1, 207, -2]
AGTTCTGCCTGTACTGCTCGTAGGCCCTGGGATTGATCTCCTGGAAGAGCCTGCCTATGG
TCTGCGCGAGGGGGGCCGTGGTCTTGTAGAGGGCCAGCGTGGCCCCGAAGCCCACCCCAG
TCCTGCACATGTCTGAGCAGAGGGTGGGAGGCGTGTTTGGCTGTCCTGTGGCGTGCCACA
GCCCAAGGTGGTAGACTCCCCACTTCTTTCCCTCGCGCTCAGCCTTCCT
>GG272|c0_g1_i1 len=483 path=[461:0-482] [-1, 461, -2]
CGCGCACGGTGCCATCATAACTCGCGCTCGCCAAACACTCTCCCTCATCGCCCTCACTTG
GGGCCCAGGCAACGCACTTCACATCCCCCTCATGCTCCGTCAGCACCGCGACCGTCTCCC
ATTCATCAGCCCCGTCGACTTCTTCCCAGATCCAAATACTCTTATCCCTCGAACAAGTCG
CCAAATACTGTCCCGACGGGCTAAACGCCAGATTCTTCACCTCAGCATCGTGGCCCTCGA
GGACGACGCTGAATTCCCAATCCTCCCCATCCTCCCTCTCCCCGTCATCCCCCTCGTCCC
TCCGCCACACCCCAGCAGTCCCATCAAAGCTACCCGTCACCAAACCGAGTTCTCCGGGGC
GGAGATGCGGTTTCCAAGCCGTGGAGCGGATGGAGCGGGTGTGTCCGCCTTCGAGGATGG
AGTGCGGGGTGGAGGTGCGGAGAGAGGTTATTTGGGCGGATTTGCCGAGGGAGGTGCTGA
GGA
>GG273|c0_g1_i1 len=296 path=[274:0-295] [-1, 274, -2]
GACTCGGTCCTTGGTTACATCATACATAATACGACATAGATCGCCCCTCATTATCTCATA
CTCGCTAGTGAAATTCTGGTTTCCTTTGCCAGAAGTGTTTGCCGGGAAGTAGCCGCGTCG
CCTGCCAGACTTGTCGACTACCTGGATGCCCTGCTCTGGAGCGGCTTTGGCACGAAAAGC
CTCGTCGAGACCCATGCGTTTCAAGACCTCGATTCCGTGGCCGCGAAGATCTATCTGGAG
TCCTGTGGTCCGTAGGCTCGAGAACCGTTCGACGACGGTGACGTCGTGGCCGAGCT
>GG274|c0_g1_i1 len=289 path=[267:0-288] [-1, 267, -2]
CTCCAACTCCGGTAGTGGTTCCGTCCAAGAAATTGTAGATGGTAACCATATTCGTCTCAT
TTATTTTCTCGGGCGTGGATACATTATGGAGCATGGGCCCGATGATAACGTCTGGGTTGA
TGACTGTCAAGTCGAAGCTGGTCTTGTTGTCCTCGATGAACTTCCAAGCCGCCTTCTCAG
CCAGCGTCTTGGCTGCACAATATCCAAAGAGGGGGTTTTGCTGCTCAACAGCCATTTCCG
CAGTGACCTGGCTCTTGATTAGCATCGTAAAATATGAGGTGGTGGGACT
>GG275|c0_g1_i1 len=276 path=[279:0-64 280:65-88 281:89-275] [-1, 279, 280, 281, -2]
AGAAAATGGTTAAACTTACTCTCCACCGTCATCGAGAATCAGGTTGAGGCCCTTGTTGTC
TTTGAAGGCAACCAATTGTTGCTCAAGGCACCACTGGTACTCCTCCTCGGTCTCACCCTT
CCAGGCGAAGACTGGGACACCAGCAGCGGCAATGGCAGCAGCGGCGTGGTCCTGGGTGGA
GAAGATGTTGCAGGAAGACCAGGTAACCTCAGCACCGAGGAAGGTGAGGGTCTCGATGAG
GACAGCAGTCTGGATGGTCATGTGGAGACATCCAGC
>GG276|c0_g1_i1 len=332 path=[310:0-331] [-1, 310, -2]
CGATACAGGCAGCGGTGCATGTCTCGTGGGACTGGTTGGCATCACCGCCCTCGACGGAGG
TTTTCAGCGTGCGGCCAGAGGTGGAATCCGTGTAGCATCCAAGGGACTTGCAGCCGTTGA
CGTTCGGCGGCTTGGGGATGGCGGCAGAGCAGTCCCAGAGATCGAGATACTCCTGGCCAC
CGCAGGTCTTTGAGGAGTCGCCAGAGCAGGGGAAGGTGCACTTGGATGCGTCGATGACTG
GGGGGGAGACGTTGTGAAGGACATCACCGCACCAGCACTCGAAGCTGTATTCGAGGCCGG
CGTACTTGAGACCGGCGGCTAGGCAGATGACG
>GG277|c0_g1_i1 len=563 path=[566:0-481 567:482-505 568:506-562] [-1, 566, 567, 568, -2]
GCGCCGTTGCCCTTGGGGACGGGCATGCCGGGGACGAGTCGGGTGGAGGAGCCGCCGCCT
GTGGAGTTCCACCAGCGGGTGCGGGCGGTGGTCCATTTGCGCTCGGCTTCTGTGGCGGCC
ACGGAGCCGGTGGTCATTTCTTCGGAGGTCATGAAGGAGAGGAGCCCGATGAGGATTGTG
GAGACTTCCCAGGCGGGGTTGAAGGATTTGGGGTGGAAGTCGGAGATGGATAGGCATAGC
CGGGTTGAGGATTGGAAGCGTCCCGAGGGTGTGTGCATACGGATCGCAGGCGGGGCGAAG
GGGTAGTCCGGTGGGAAGATCAGTGTGCCCCAGTACTGTCCGTTGTGGTAGGGTGTCTTC
TCTGGGCCGGTGATTATGTAGTGCCATCTGCGCCATGTTAGTTTGGTATCGTGGTCCGAG
AAGTCTGATGGACATACTCGAGGATGTTGGACTCGGAGGGATGCGCCACAATGTATGGCG
GCGGGTTCTCGGATATAGTCTTATATTCCCGGGTTAACTAGAATGGTCAGCATATCCTCA
CGAGTAGTTCGGTTGGAGTGGCA
>GG277|c1_g1_i1 len=303 path=[281:0-302] [-1, 281, -2]
CCGCGCAATCAACACATACGTGAAGATCACCGCCCCAGCAAGCAACAACCTATTCCTCGC
AACCCAGCTCTGCCCCACCTCCCTCGCAACCTGCCCCCCATGAACCGCGGCCCCAATCGT
GCCCGCGCTCCCGCTCGGCCGCCGCCCAAACGCCGCCGCCTGCGGCGAGCACACCGGCGC
GTTCGGGCCCGGCATCCGGTCCCCCGTCGCGGGGTTAATCCTGTTCTCCTCCATCCACTT
CCAGTTCTCCCTATCGAGCTCGGGCCACTCGGACCTGAACTTCGCGCCGCCGTCGCCGGC
CTT
>GG278|c0_g1_i1 len=397 path=[375:0-396] [-1, 375, -2]
GTGGTGGTTGTTGTTGTTACTAATGGGATTGTTGTTATTTCCGTTGCCATTACTCCACCC
ATCCTGCTGCACCCCCCAAACCGGCGAATACGTCTGCTGGCCCCCTTGCCCCTGCCCCTT
CATAGGCATAAACCGCTGATTCGGCACCGGCGACGAAAACGGCGAGTCAGCGAAGAAATG
AGAAAGGTCGTCGTGGGGTTTGGGGAAGTCGAGCGGGGCCGTCGCTGTTAGTGCGCTGTG
TGGTGCGGTGGTGTCGTCGGAGGGGTAGGATGTGGGTGCCGCGGCGCTGCTGGTGGTGGT
GGTGTGCGCGCCGGAGAGGTAGGAGGGGTTGAAGAAGTCCGGGACTTGGTGGTAGTCTAG
GTAGGCGTCTGGGTAGGAGAAGGAGGGCATCTCGGGG
>GG278|c1_g1_i1 len=481 path=[459:0-480] [-1, 459, -2]
CCCCCCCACGCCCCCCCCACGCTCCCCAACCCATCCAAATAAGCCACCACCCTCTCATCC
CCACAAACCCTATAATGCGGCAACAACAGCCCCCTCAACCCCTCCACCTCGCGCCTCAAC
CTCTCCACCTCCGCAGATTTCGCGCGATTATCCTCTCCCAACGCCTTAACGCGCTCCACC
ACCTCTTCAGTCTGCGTCTTCTTCTTGACGCGACACTTGTAAGCAGCTTCCCTGTTGCGC
TTCAGGAATGTCTCGCGCTTGAGCGCGGCTTGTTCAGCAGTCGTGGTTTTCTTCGAGGAG
CGCCGGGGTTTGCGCGGTTTCTTGACTTTGGCGGGTGCTTCTGCGGGGGGTGAGGTTTCC
GTCATGCTGTTGCGACCGCCGCTGTCATGAGAGGATGTGGTGGTAGCCGTCGCTATCGAG
GAGATGCTTTCTTTCCCCTTCCTACTCACCCTCCGACTCGCCCTCCCCTTCACCGGCCCC
G
>GG279|c0_g1_i1 len=250 path=[228:0-249] [-1, 228, -2]
CGCGGCCTCAAACCAGCCTCGCAGCTTCGGCGTAATGTCGAGTTCGCGCCCAACCTCCAG
CGAGGCCTCCTGCAGCTTAGCGACGTACTTCGCGAAGGGCCAGTCGTCGGGCATGGTACC
ATCGTCGCACTGGGGAAAGGGGTTGAGCTCCTGGCTCTCGAGGAAGCCGCCAGGCTTGAT
GTATTTGAAAGCGGTAGCGATGACGGCGCCCATGTCGGAGAAGCAGCCCTCGAGGATGCG
CGTGTGCACG
>GG280|c0_g1_i1 len=743 path=[721:0-742] [-1, 721, -2]
TGATGTGGGAGGGAGATATGCCATAAATGGTATCGGACGGGGTATCAACCTCCATCTCCC
CATTGCTGCTAGATTCCACAACCCCGTTCTCTGAACCGGAGAAATACGCTTCATCCACCG
CGGCAAGCCACTCTTTCTGCTCCTGTGGCCCCGACTTGGTTTCCCTACCCAGCCGCTCCG
CTACAATTGGGTCGTCGACTTTAATCTGACCTCCACCGTTTGTGCAGCCGCCGGGACAGG
CCATCACCTCGACGTAGCTGAGTTCCACGGAGCTACCAGCTTTCCCCACGGGTTTCCTGG
CTGCGCCAACCGGACGTCCGCCTGGCATCCGAGACGGCCGCACTGGCTTCAATTTTCGTA
CTAAATTCTGGATATTACGGAAACCATAATATCTTGCGGTCTTGAATAATGTCTCGCCGC
TGGAAGAGATGATGTTATAATCCATCACATCGGCGTTGCGGCCTCGGGTGGTTTGAATAG
TGCTTCCTGGATGTTGAGATGCGAAGTATTGGAGGATATAATGGAGGTTGCCGCCCGATG
TACCCGCAGCGCGGTCTCCATTGCTTTGGATAGATGAGCGTGGTGGGAACAGGAAGTTGT
GCAGGGCTTGATCAGGAAATGATTGCGAAGTTGAAAGTTGTGAACGAGGTAGTGCCGCGA
AATCGATGCCTCGTGATTCGGCGAGCATTATTAGTTCCTTGCTTGTGAGAACACAATCAA
CATCCCTGACCCCTTTTGAAAAA
>GG281|c0_g1_i1 len=599 path=[577:0-598] [-1, 577, -2]
CAGCTGACCACGCGCAGACCTAGATCTCTGACCTAAACCCTGCCGTTTCGACGGCGGCGG
CACCGCGCGACTGAGGGAGAAATCAGTCCCCCTTACGAGACTATGAGCCTCCACCGGTTT
ACCAGGGCGATTATTGATTCTCTTGCTCGTGAGCTCGTAGAAGTCGTCTCGCTCGAGCTG
CTCATAATCCGGCACAACCAGGAACATCTCCATGAAATCCACGAGGCGCGCCTTGGTATA
CGGACTCTCAACTTCGCGCTCGGGGTCCGATTCCCAGTCGAGGAAGAGCTTGGCGCGCGC
GCGGAAATGAGAGTAGATCCCCTCCATGTAGCATTGCCCGAGCGCGCTGCTGCGGATAAT
GTCGACGTAGTGGTGCAAGAAGGTGAGGGCTTCGAAGAAGTGGTCGGGGGGGAAGACGGC
GAGGAAGTGCTGTACTAGCGCTTTCATGCTGACGCAGACTTTGAGGCTTGAGGTTACTTT
TTTCTTGTATGGCAGTCCTGACATGCGACTGTGGGGATGATAGTAGGGCCGCATGTGGGG
GGAGAGACCCTTCATCTCCGACCTAATGGCAGCGTCGAGCTTTCCTCCTTCCACTGCAC
>GG282|c0_g1_i1 len=230 path=[208:0-229] [-1, 208, -2]
CTTACCTTATCCGTGATCTTCCGAATCATGTCGCGCTCGGTGCGCTTGAGTAGCCGGAAG
GCCTTGCCAAAGTAGAACTGGATGTCGTCGCGCTCACCCTCCATACTGATGCGGAGAAGT
AGTTTCCCCTGCGTATCGAGGTTGAGCCAGCACTCCTTAGGGAGGTAGTCCGAGAAATGT
GACGGGTCGAGCTTGAGCGACGTCCGACCCATCAGGTCGTCATCGCCGAA
>GG282|c1_g1_i1 len=277 path=[255:0-276] [-1, 255, -2]
GAAGGTGTCAAAGTCCCAGATCGTAGCGACGATGTTGACGGGGCCGGACACGATGATGTC
GATTGACTCGTCCCAGCGGGGATTCAGGTTCTTAGGCACGACCCGCGTCTTCATCAGGCG
CTTCTTGAACTCATCGCCGAGGATGACGTACGGGTCGCTGAGGCCGTTGGTGTCGCAAGC
CTTGAGGTCCTCGCCCTCCACAATCTTGACGGTGAAGACGTATTTATTCGGCCTGCGCAT
CTGCTGCTGCTCCTTGGGTGTGATATTTCGCTGCAGC
>GG283|c0_g1_i1 len=224 path=[202:0-223] [-1, 202, -2]
AGTAGAAAAACGCCAACTGCTTCAGCTCATGATACTTCGCATTCTTCAGCACATCATCCC
GGACCCCCATCGCCTCCCCCGTCTCCTCATCCCTGGCATTAAAAAACGCCCTCAGCAGCT
CCAACCACAAGAACACCGTATCCGCCTCCTGCCTACTCAGCGCCTTCTGCGGACTCGGCC
TATCGCTCAAGGGCGGGATGAGCAGCGCCTCGATGGCGAGGAGG
>GG283|c1_g1_i1 len=254 path=[232:0-253] [-1, 232, -2]
GAATCCTCAGGATAACATCATCACTCGGATCCGCCTGGGCCTCTCTCCTCTTCTCCTCCT
TCGCCTGCCTCATCGTGCCTAGATTCCTAGAGAGCATAATACTCTTCCCCCTCCGCAAAC
TGGTCGCGCTCCCCAAACCAGCGCCTAGAGACGGTCCCAAACTCCCCGGCGGCAAAGAGA
GGGATGTGCGTTGCGCCAGCGCCCTCGCAGCAGTAGCAGACGCCATCCGCTCCGACGTCT
TAATAAGCGAGTCC
>GG284|c0_g1_i1 len=1292 path=[1291:0-1067 1292:1068-1291] [-1, 1291, 1292, -2]
CCGCTCTTCGAGCGCCTCACAGTACCGCGCCAGGCCCACCCCGAACGACTTCGACAGCGC
CGTCATGAACTTGGCGTGATGCACATCGTCGTCCCAGTTGAGCTGGAAGATCTGGTCCGT
CGTCTCGTTGAACAGCCGGAACACGTCGATGGCCGACACGCTGTGTCGCTCGTTATCGGT
CGGGTTCTCCGAGCGCACCTCGAACATGTCGTGCAGGATCGCCTGATCGACTAGATCCAC
CATCTTAACGTCCGCCACGTTGATCCAGCGCCACACAAAGTCTGCCAGCGCGTCCTCGAT
GTGAAACGCGAACGGTACGTCTGGCAGCGCCTGCTGGTGGATGCGCCGGATCTCCACGAG
CTCCTTATACAGCGCGAAGCCGTCCTCTAGGTCGACCTCGGAGTTATTGGCGTGCGCCAC
GTTCAGGATCCGCTGGATCAGGTCCGCTGCGTCGTTCTCGAAGCTCGGGAACACCGTCTC
CACCAGCACCGTCAGCGGGTTGACGCCCATGAACTCCGGGTTCTTCTTGTATCGCTTCTG
GATCCGAGTGCACAGCTTCACCACCGACTTGCCTAGCTGCACGACGTGGTAGAACTGCCA
TTCCTCCTGGTTCTGAGGCACCTCGGCCTCGAGGTATCCTCGGTAAACCGCTGCTGCCTG
CTCTCTCAACCCCCTATCCAGCTGCTCGCTATAACCCTGCACCTGCTCCGGGCTCTGCTG
GAAGCACTCGTCGTTATAAATATGGCTCTCCAGAATCACCATCACCGGCCCCACCGACGG
CGGCTTCGAGTCATAGCAGTGTTGTAGAACATCATACAAATCCCGCAATAGCGAATCGTG
GACACTGACAAGCGTATGTCGATACAGCGCAAGGTCATTGATAGTCCAGTGCGAGCGGTC
GATGGACTGCAGTCCACCCGCATGTGCGAGCGTGCTAGACTTCTTGGTCTCTGCGGGTGG
GTTCTTAATCATCTCAAACGCCGCATCGAGCTCCTCAAGCCCGATTTCCCGGTCCTTGAA
GCGCTGCACAGAGACGTCGAGGTAGAGGATCAGCCGAGAGAACTGCGGGACGCGCCATCT
AATCGCGAGCTCGGTGAGGAGTTCGAGGGATTGCATGCTAAGCGGAGGTGCGGGGGCGCC
GCTCTCTGCATTGTGTTCTGTATGTAGTTGATCGTATGTAGCAGCGTGCATGAGTATGGA
TCTGTAGTATGCCCGTGGGTCCGGAGGGATATACACGAAGCTGACTTCTTCGAGATACAG
CCGGCTAGACGGTTCATCGCTCAATGACAAGC
>GG284|c0_g2_i1 len=268 path=[1293:0-43 1294:44-267] [-1, 1293, 1294, -2]
TGCACAGAGACGTCGAGGTATAGGATCAGCCGAGAGAACTGCGGGACGCGCCATCTAATC
GCGAGCTCGGTGAGGAGTTCGAGGGATTGCATGCTAAGCGGAGGTGCGGGGGCGCCGCTC
TCTGCATTGTGTTCTGTATGTAGTTGATCGTATGTAGCAGCGTGCATGAGTATGGATCTG
TAGTATGCCCGTGGGTCCGGAGGGATATACACGAAGCTGACTTCTTCGAGATACAGCCGG
CTAGACGGTTCATCGCTCAATGACAAGC
>GG285|c0_g1_i1 len=424 path=[402:0-423] [-1, 402, -2]
CTAATTCTCCTTGTCTTGGCCAAGAAACTCTACGACAGCTGATGGGCGTCAATAACCGAA
GATGCAGTTTGGTTGGACACGGGACATACCTTGTCTAAATAATTCGGGCTTCTCTGCAAT
GACCCAATGGCCAGAATCAATATCGACCAGTCGAAATCGAGGAAAGAAGCGCCCAATGAG
GGGTATAGCTTCGTCTGGAATATACGGGCTTTGGGTGCCCCGAACGAACAGGGCGGGTTT
TTCAAAGCGGACTTCGTCGGGATTTCTGTATGGGAAATCGCCTAGATGGCCGAGGGAGGC
AGCTAATGTCTTCAAGGAGAATTTAAATTTCTGCGTCTTCTCGTTTGCAGGACGGTACAG
ATTCCCAAGGAGAAATTGTCTGATGACTAGAGACTGCGTGATAGTTAGTAGCTGGAACGG
GCCG
>GG286|c0_g1_i1 len=486 path=[464:0-485] [-1, 464, -2]
GCGCCCGCCCGATCGGGCAACGCGCGTGCACGGGCCTGCCGCCGCTTTCAACTTCTATAA
AAGAGGCCACTCCCTCCCTCCGACTCTGTCCCTTTCCACCGTCGCTCCTCCCTCCCAACT
TTCTCGCACCTGCTGCGCTCATCGCGCGACGCTTGGCCCCCTCCGCCCACTCCACACTGC
ATGATAGCTCCACCCAACGGATCGCCCTTCTCGGCCTCGCCGCAGCTGAAAACCCGCAGT
GGCACATGAACGCTTCGCAGAGCCACAACCTCGAGTTACGCCCTCCAATGACTGCGCCGT
CCATGCCACCGAGCTCTTTGCGATGGCAACGATCCCTTTGAGCGTTTCGACGTCTGGCCG
TCGGATCGGTCAAGATGCGAGGACGAGCTGAGCTGTGTTCCGCTCGACCTGCCTCTCTCG
CGCCCTTCGCCGTCGCCGCGCACATCTGAAGCCTCTTGCAACTGTGGCATGCGCAAGCTG
CCTCGA
>GG287|c0_g1_i1 len=333 path=[311:0-332] [-1, 311, -2]
ATACTAGACTAACTTGGCCTCTGAGTTCAGTCGGTGGTATCGAATATTCTATGTGAAGAT
GCCGGAGGATATTGATAACATTCCTCCCGCGCTCAGTAATTGAATTTTCGTCTGACTCGG
TTGAGGCTTCATCCAGGATCACAACTGCAGAAAGAGTGGCCAGGACGCTGGAGAATGTCG
TGCCTATTGCCACCGATACTCTTGTGTTGTCCCTCTTCGATTGCCCGGCCGATGCATTCA
GCATTAGCGGAAGGATTTCTTGGAGGAACTCAGTCGCATTCTGGCAAGCAGGTTCAGCTG
AAATAGCACGAAAGACTCTTGTCCACAAGCCAC
>GG288|c0_g1_i1 len=1395 path=[1489:0-254 1502:255-345 1501:346-523 1500:524-787 1483:788-811 1498:812-1066 1492:1067-1090 1493:1091-1394] [-1, 1489, 1502, 1501, 1500, 1483, 1498, 1492, 1493, -2]
ATCGCAGATCTCGACTATCGCCTGGCTTTGCTTTACGCCCACCCTTGGCGTGTTTGTCTT
TGACCTTCACTCCTCCAAGCTCTCCTACACTAACCCACACGCTGTCACCCACCCTCTGGG
GCAACTTCCTACCCTTGAGCCGTTGGTCAACGAGCCACACCCCCGCCACAAATTCGTCCC
TGGACAACATCCCTGTCCCACTGCGATCGACCAGCTCCCAGATATCGGATAGTACATCAC
CGGGCAGCCGCGAGCGCGACCAGATATCCCGCACAACTAGACTGGACACACAGTCTTCTG
GCGGCGAACGAAGGCTATCTGCGGTCCCTGGTTTGGTGGCTGAAATAGTCAAATTCCTCC
GGGGACGCGGCGAGGTGCCTGGAACAGATTTGGTTATGGTGGAGGGAGACGTGAACAACC
CTTTATTGCTTGCCCAAAGCCCTTCATAACGTTTGCGCTCCCGATCGCTCACTGCATCAC
GCCAGCGCTTCCGATCGCCCTCGTGGTGTTTATTTGGGTGCTTCTTCATTAGATTCTTTC
TCCCACGCTTCAACATCCCCTCGTCCTCATCATCCGACGATCGTGGCGTTTTGCGCATTG
TGGTACGTATACCAGACTTGCCTCCAGTATGGTGCTTCTGCAGGATGGATTTTGAGGGTG
AAGGTGTGCATGATGATTGCGACATGTGACCTTGGGCATTGGCGAATATTGAGGTCGTTG
AGCGACGGGTTGGAGGCGGTGCTGGTGCAGACTTCTTCGAAGGCCCTGACGGCGATTGAC
TACGAGAGGATGCCAATGCAGAGGCCACCATAGCATTAGCGAGAGAATTAACAGACATAG
AACTTCGAGATGTGGCTGTCGTATCCCGAGATGCTATAAAGGGTCTATGTTGATTCGGGT
GAATATGCCTGGGCCTGGGGGCCACAGGCTCTGGCCTGTAGTCAGACTGAAGGCCGTCAG
AGGCAGATACGAAGGAGTTTTCGGAGGAAGCGTTTTTATCGTCTTCTGTATTGGTTGAAG
ATTCTATGTGATCTTTGTTTATATGTTTCTCAGTATATTTCTCTGTGTGTTTTGTCGTGG
ATATAGATGGTGGTAGAAGCCTCCTTTTTGCGAGACCTGGTTCTGGTATGGTAGACTTGG
CACCTAGGCTCCCTGGCAAGGCTCTCCCTGGTAAAGTTTCCGGCTTCGGATTTGGCTTTG
ACTTTGGCTTTGGATTATTAAGGCTAGTCCCGATCTCCGCGGACTTCGGTGCAGGACTTG
GAAGATTAGGCTCTGGTCTGGGGCTTGATAGATCGTTCCCTGAGTAAGATAGAGGGCGCT
GGTATCGGGAACTTGCATCTGTTTTCGAGGGCGTAGAGGAGATTTTCTCGAATGCATTGA
TTAATTGTGAAGTCG
>GG289|c0_g1_i1 len=266 path=[244:0-265] [-1, 244, -2]
ATAGATCTGGGAAGGAGCTATTGTGAAATATCACCTAGTGGTGGAAGGTGCTTTCCTCTG
GTCGCTCTTGCCACTTTTCGACACCCATTCGACACCCAGCCCATACAATATGCGACACGT
TCCTCCACATAGCCCCGTACAGGATAGACGTGAACATCATCACAAATGCCTTCTTCGCCA
TGGTCGACCTACGAGGATCCCCCGACAACGATCTAGTATGCGCCCTCAAGGCCGCCTTCC
TCAAAGCATACAACCCCCTCCAAGAC
>GG290|c0_g1_i1 len=404 path=[382:0-403] [-1, 382, -2]
GCCAACCGCCGGCGGCGTCCTCTTCAACCTTCCCGGCGGCGATGACACATGCTGTTTTGA
AATCCGGAAGATCCCATCCTGCTCCACCAGCACAGCCTGGAGCGCCACAAACCCGTCTTC
ATCCGCCTTACTATCCAGAGCTTGCACGGTCGAATCGATGAAACTCTGTTGGTAGATCGG
GAGTTCGTGGCCATAGATCGAATAATGCCTCATCTCAACCACCCGCTTATTCTTTAGATC
GAGGGTAATCAGAATCCGATTCGGCCAGGCTGCATAGCCACACAGTGAAATGTGCTCCAT
GAAAACGAACAGCCGCCGGGGAGTCTGGGAAATCCACGCAACGAATCCCCTAACCGGATT
CGCGACCGCGTCGTCTACTTCGAACTCGTTGTGGATCAACAAGA
>GG291|c0_g1_i1 len=367 path=[345:0-366] [-1, 345, -2]
ATATTATACACCTGATTGCTGCGTTGTGGAAGTAAAACCATCCCTTACTTGGGTGGCTAG
ATTCTCACATCTGGTGCACCCACCATTACAGCTTCGAGCAATGCGTGTGCGAAACGCTTC
CTGACAATACACGAACCCGCACTTTCAACTGCGCTTCCAACAACCTTTCGAATACCCGCG
ACAGCTAGGTCAACACCATCCAGCTGGAATACGAACACATACCGGAGAGACAGGGCTGGA
TCTTGGGGGGAGCTGGACTTGGTGATGGGAGGGCAAGGGCATTCGGAGGGGCGGCAGACA
CTTCGCTCAAGGATTGCGTACCTGGTAGGATAACCAGTACGTTTGATGCCACGCTTCGCA
AGTGGCA
>GG292|c0_g1_i1 len=238 path=[216:0-237] [-1, 216, -2]
TATCGACATTTTCTGGCCCATGTTCATTGGAGCACTGGCTCTGCTTCTAGATCGCCCAGA
CGGCTCCATTGATATGAGTTGGCATAGCTTCAGGTGCTCGAGATAATTTCGCCTGAGCGA
TGGGTGCTGAAGGTTGGAACAAGACAGCCCATAGCTGATAGAATCGTGCCTGGAGGTTAG
GCTGTGAAGGATTCAGTAAAAGCTGCTCTTCACGTACTTGAAATGTGAATAAACACTT
>GG293|c0_g1_i1 len=488 path=[466:0-487] [-1, 466, -2]
ATCGAACGCCAGACACTATACAACCCAATCACACACGACTAGCCGACCCTCCTCGACTCA
TCAGGAGGCATCTCCAAATCCAGGATATCCTCGTCGTCCCTCAGCTTATCGGGCTTCGTG
TCCTCGCCATCCGTCTCCAACTCAATATCATCAGCCAGCAAAGCCTGTCCCTCACCAGCA
TCCAAATATGTGCCGCTCCCCTCCTCAGAAGTGCGGTGCGCGTCCTCGCCCGCGACAGTG
AGCTCCTTCTCCTCGCGGCGGCCGATGATGACGTTCCCAGCGACGAGCAGCGCGGCGCCG
ACGAACCAGAGGGGCGGGAGAGATTCGGAGAAGATGACGAGGCCGAGGATGGCGGTGATC
ATGAAGTTTGCGGAGGTGTTGAGGATGGCGACTTGGGTGGTGGAGGGGGAGCGGGAGAGG
GCTTTGGTGAAGAGGGTCCACATCTGGGGGGTCTATGTTAGAATGGAGAGGGTGGAGCGT
GACATAGG
>GG294|c1_g1_i1 len=251 path=[229:0-250] [-1, 229, -2]
AAGGCTTGGTGCAGAGCATACACTCCACAAAGTTGCTTATTTCCACTCGTGAGCTCAGGG
GCCCATCCTTTTGCTAGGCATACCAAGAATTCCTTCAGAACATCAGGACTAGCGTTGAAG
TATGCTTTATTGGCCACCGAGCCTGGAGTGTCATATCGAGAGCGTTCTTTCGTTATTTTC
CTCGGTGTATTTCCTGGTGTCCCAAAGTTGAGGATTCCTAGAGGATTCGAAAGGGATTTC
CTCGGTGTTCT
>GG295|c0_g1_i1 len=296 path=[274:0-295] [-1, 274, -2]
CCATGCAACGACAACCCATTCCCCTTCCCTACTAAATCCCCAACATCCCTCGGCGGCTGC
ACCCACTTCAAATCAGCCGGCGCGCTCAACTCATGCACATGAGGCTTCACCCTCGCGCCC
CACGACCTCGGTTCCGCCACCAGATCCCCTCCCCTCACATACCCGCGCTTATGCGGCTCC
AGCCCAAACGCGCGGAACACGCCCCCCGGATTCGCCAGCGGATGGCCAGGGACACGCACC
AGATCGTCCTTGAAGAAGACGCCCACCACGTCAACAAGACGGTACAAGATAAGCGG
>GG295|c1_g1_i1 len=303 path=[281:0-302] [-1, 281, -2]
AGCCCCATCCGGTACGCCGTCAGCCCCGCCATCATCTCCTGCCTGCTCCCCGTCGGATCG
ATCCGCGCGCCCTGGCACAGGCCCCGTAGGAAGGCCGTCGGGTACAGGTCCTCGCGGAAG
GCCTCGTTGGGATCCATACTATACTGCGTGGTCGCGCTATTGAGGTCTAATCCGAAGGGG
TCCGTGACTTTGCGCAGATTCTCCGAGTGCGCCCACCCCTCATCCTCATCGATGGTGCGC
ACGCGCACCGGCCCAGACACACCAGGCTCATAGGTGTCGTCGAGGCCGAGCAGGACCTGG
TCT
>GG296|c0_g1_i1 len=320 path=[298:0-319] [-1, 298, -2]
CCCCAACATTCCCCGGAAACACAATATACGGCACCCCAGCATGCCTACGTCTCCTCGTCG
CACCTCCACATCGGGACACCCAGCGCTGCTTGGCCGAGGATCATGGCTCGCTTCATATTT
AGGCCTTGTGTTGCTGCGTCGGAGGAGGTTATGCCGCCCTGGTGGTTCTCGTTAGTATAA
TCGAAGGCTCTGTAATACACCAAGTACGTGAGATGGAGTAATAAAAGGAGTTTGGTTACC
TTGGCGATCACATATCGTGGCCCGACTGTGACACCCTGCACCACCCTCACCAGCGCAGCT
GCGACGACCCCACCGATTCC
>GG297|c0_g1_i1 len=266 path=[244:0-265] [-1, 244, -2]
AATCACACCATACTTCAGCTCTAACGTCGCCTTCTCTCCCCCTCAAACGGCAGGAAATCC
ACAACCAAATCATCCTTCACCGCAAACACCGTATCCGTCGTCAAGTACTGGTCATCCGAC
GGGAAGATCTGCGTCGTCACCGGGATATACGAGTCGTGGGAAATCTATCAGGTCAGCCAG
GCCCCTCACAACACTCCTTCAGACTCACCATCAAATGAAAGTGCGCCGGCCTAAACGGAT
GCCTATCTAGCAACTTCAACAACACA
>GG297|c1_g1_i1 len=323 path=[301:0-322] [-1, 301, -2]
GTCCAGCACCTTCCCGTGCATGTACACGACCTATCCGTCGTGCTTGTCCTGGATCACGCT
CCCCCACTCCCTGAACGGCGCATTCAGCGACCAGAACGGCACGAGGATCGACGAGGACGT
GGGCGATCCAGACTCGCTGGCGTGCCTGTGCGCGATCTCATCGACGAGCGACTCAAGGCC
TAGGACATCGCAAATTCTCAACCCCTCGTTCGTGATTGGCGTCGAGGCCTGCCCGATGGA
GTTCATGAAGCGCACGCCAATCATCTACTCATCGGGGGTCAGCTCAATCTCGGGTAAAGT
CGTGGAGGTGGCGGATCAGGCTG
>GG297|c2_g1_i1 len=244 path=[222:0-243] [-1, 222, -2]
GGAAATCTATCAGCAACTTCAACAACACACCGGCCGGCCCGTCCGTCGGCAGCGAGTACG
CGGTCGGCTTCAGGTAGTAAAACCAGTACTTCCCCTTCTCGTTCGTCCTGAACTTCCCCC
TCAAATTGTTGTCGGTCTGGTTGTCCGCGTCCTGGAAGTCGTACTTCCCATTCGACGACG
CCTGCCAGAAATCGAACACGGCGTTGGCAACCGGCTTCTTCGTCCTCCAAGTCCAGCACC
TTCC
>GG298|c0_g1_i1 len=256 path=[259:0-222 260:223-246 261:247-255] [-1, 259, 260, 261, -2]
TCAAGAAAAACTAACAAACTTCGGATCCCTCGGCCTCCCATCCCTCCCAATCCCCTCCCT
CTCCAACATCCGTTCCATATACACCCGTCTCGCCTCATCGAACCCCATCCCCCTCCTCCA
CCAGTTCCCCTTCATAATCCCCATTATCTCTGTCTTAGCGGCGTCGTCGAGACCAGACCG
AGAGTCGAGAGAGGAGATGTTGGCGCTGAGGTCGAAGGTCGAGCTGCTGAGGCCGGATTC
GGCGTCGGAGAGGAAG
>GG299|c0_g1_i1 len=230 path=[208:0-229] [-1, 208, -2]
CGCTGTCTTCCTCGGATTTGGTTTTTTTCACGACGTTTTCGGTTCCTCTTCTTCGCTCTC
ATCATCATCATCATCATCCTCGTCGTCGTCATCACTCTCCTCCTCCTCTTGTCTCAGCCT
CTTGGCAGCAACAGCTTCTTCTTCTTGAGCCTTCTGCTCTTCAGCGAGTTGGCGATCGCA
TTCCTCTCTGGCTTCTTTACGCTCCTTCTCCTGGCGCTCTTGGTCCATTT
>GG300|c0_g1_i1 len=554 path=[532:0-553] [-1, 532, -2]
CGCCAACAGCATCGCCGCCGTCGCCGCCCAAGTCATCGCCAAGAACTTCCCTTGTGTGCA
TATAATCCCACATTATTGCCATACTGATTAACTACCTCCGTCGCCTCTACCATAATCGCC
GTTACAATCGCGCTCGATATCGCCAGCGCCAGGAACGCCATGATCGCCAGCAGGAAATTG
AGACACGAAGTCAGGCAGCCCGTGGAGAAGATGGAGATAAGTGCGAGGATGATGCAGAGG
CCTGCGGCGGCGGCGCCGATGCAGTAGAGGATGAACATGGCGGTCATGGCGATGTTGAAG
GCTTTGATGCCGTTTTTGATGTCGTCCGAATATCCAAGATCAGCTAGGTTGATTTTCCCC
TCCAATGGTCCGGAATCAAGTTCTTTCTGGAGTTGGTAGGTTGGATCGAAGTGATCTAGT
GTCGGAAATCATCAGCTGTTTGAAAAGGAGTCCCGGGGGGGGGAGGGACGTACACATAGC
CTTCATAGGCGTACAACCACTCACATTCATCTTCGTATCCCCATCCGTCGCCCTCGGCGT
ATACGTCCCCATAC
>GG301|c0_g1_i1 len=374 path=[352:0-373] [-1, 352, -2]
AGTACCAGTATCGCAGTCCATTATCCTTGCGGTATTGTCACCACTACCGCTAACCATCCT
GGACGAACTCCTCGGTGAGAATTGCGTGGCTAAGATGGCTTCGCCATGTCCTGGGATCGT
GGACGCGCATCGCGAGACCGGCTTGACTTTGAAAACTGCTTGTGGCGCGGCAGAGATGTT
CTGCACCTCTTCGGTACTTATTAATCCCGGCTGCAGGAGGGTTTTGTAGACGTTGGTAGG
GAAGGCGGTGGTGATGAGGTTTATGGAGGCTTTCCTTTCTGGGACGGGGAGGGTGAAGCG
ATAAGGAATATGGTCAGATTCATCCTAAGATATGTTACCACCAGCACAAACAAGCAGTCA
GGATTTACCAACAT
>GG301|c1_g1_i1 len=235 path=[213:0-234] [-1, 213, -2]
TCCCTTGTGTCCGCTGAATACCATATCGATCTTCCCCTGTTTTGTCGACCATACTCTAAC
CGTGCAATCCTTCGACGACGAGGCGAGTCTCGGCTCTCCTGGCTTCTGCATGTGGTATGG
CTCCCAACTTAAACTCGTAACCCACTTTGAATGGCCCTTCATCGGCTTGCCCATTTCGCC
ACCAGTCTTCGGGTCCCATAAACGCACTGTGTTGTCCATACTACCAGTTGCTATT
>GG302|c0_g1_i1 len=1276 path=[1247:0-255 1248:256-262 1249:263-273 1250:274-280 1251:281-1275] [-1, 1247, 1248, 1249, 1250, 1251, -2]
CCTTGGAAGTGGTGGGGTTGATGATGGGGCTGGGGCATCTGGAGGGATTGTGGAGGCTGC
TGGCCTTGGTGAGCTTGCCGGGCTTGATATGCTTGTAGAGCCTCAGCTTGAGCTTGTTGA
AGTTGCTCCGCTTGAGCTTGTTGAGCTTGTTGAGCTTGGGCTTGAGCTTGCTGAGCCTGC
TGGGCTTGATGGAGTCGCTGTGCTTGAGCTTGCTGAGCTTGAACTTGTTGAGCTTGCTGT
GCTTGTTGGAGTTGCTGTGCTTGTTGGAGTTGCTGTGCTTGAAGCTGCTGGGCTTGTTGA
ATTTGCTGCTCTTGGGCCTGATTTTGCTGGATTATCTGATCTAGCTGAGCCTGCGACGCC
GCCGCTCGCTCAGCTCGCTCTTGGGAACGACGCCGAGCATTATTCGAAATAGCCGTCAAG
TGCGAAAGGGGCATCCGAGCCCTACCAGTCACCGGGTTTATGGTTATCGGCTCCATATGC
CCATGAAACGATGCCATTACCGACCCATTCACCACCGGAAGCTGCGAAACATTGTTCTGC
GCCGAGCTGCCAAAGATTGCAGCGATCTGCGTCCGCACCTCCTCCTGCGTATACTGCTGT
TGTGGCGGGCCCGGCGACTCGCTCGTGAACGTGAATGTCGGCAGTACGACTCCCCCCTTG
TTCAAAGGATTACCTCCTCCGGCTGCATCACGTTCGTTGCCAGCAGATGGCGCACCCTGT
CTACCGCGTTCTTGAGATGGGGATGGCTTGAACTCTGGCGCGTCAGCACTGAGACGTGGC
TGCGCAGCAGAAGCAGCAGCATCCATCTTCTCCCTCAGCTCCGCAAGATTTCGTGCCATG
GCCGCCGCTTGGGCTCTATTTTCTGCCGTCGGAGGCTGGCGCTCGAGGCTCTCGATGATG
GAGCGCATTTGTGTTGCGACATCTGTGATAGCCGCGGTGTTCGAGGACGATGGGGGTGTG
TTGGGCCTGGACCCATTGCTGGTGGGCAGCGCCCGCTGGACTTGGGCGTGTTGGCCAGGG
TTTGACATTGTCTGGGTTTCGGCGGAGGTTGCTACTGCAGTTCCTAGAGAGGGGTCAGAT
TGATCTTTGAGATACATGGTCTACAGAATGATGATATGCTGGTTGGAGGGATAAGATGCA
CACACCATGAGTATTGAGCTGTGTGGCCAGCGCTCCGGGGTTCATGGGCGTGCCACGAAC
TTGAGGAAGAGGTCGATTCGAGATCGGTGGCCTCGGTGCCATTGTTTTGTGAAAGTCGAG
GTTTGGATGCGTATGT
>GG302|c1_g1_i1 len=417 path=[395:0-416] [-1, 395, -2]
GACACTATTTACACTCCAGTCCTCACGAGGCGTGTTTGCCAAGGCCAGATCTGGCTCGCT
CACCCCAATATATCCTTGCTTGACACTGGCCACCATCCCCTTTGGCTTCGGGAAAAAAAG
GCCTGGAGACGACCCTGTTTCAGAACCCACCAGCGCATGCTCTCTCTTCATCTCTGCAAC
GCTTGGATAGCCGGCTCCACTGCTACCATTGACGTTCCACACATCCTCCTTCTCCGCCAA
CACCGCCGAATAACCATATAACGCCTTTCCCCTCATTGCCTCCCCAACTCGCTGCCCCTC
TTTTTTTGCCTTCATCATCTCGCCCAGCTGCGCAGTGAGGCGCGCTTGTTTCTCCGCAAG
CGTATCAGCCCGCAGACGAGCATATTCGGATGCGGATACTGGGAAGGCCGGGGAACC
>GG302|c2_g1_i1 len=301 path=[279:0-300] [-1, 279, -2]
TGCCATTCCAATTTCCATTACCATTGGCATTGCCGTTGGCGCAATGTCTCGGACTGTTCG
CAGTTGGTAGAGACATGCTGCCATTCCCATTTCCATTACCATTCACACCACCGGTAGCGC
CATTGCTCGCTCCCGGCCCTCCGTTGTCCGGATCATCGCCGTTCCGCGTCTTGTCCCTGC
CGTTTTGCTGCTGCTGCATTTGTGGAGGCGTACGCATGATCGCCGGCAGCGTGTTCCACT
TCCCAGTCAGCTCGTATGCGCTGGGGAAGTAGCCTGCCATGTCGTCTGATAATCCGTCTA
C
>GG302|c3_g1_i1 len=351 path=[329:0-350] [-1, 329, -2]
GTCTGATAATCCGTCTACGGCAGGCTTGGAGTGAGTCTGAGGTGGAGTATCTCTGAACTT
TGTCATCATAGACGGGTCTGCGGTGACGTTATCGTTATTGGGTCCAGTGGGGATCGGAAC
ATCGGGCGTGTGTGTCAATGAGACTCCATTTTGGGTCTCTGCCTGCCCTGCCAACGGATT
CACGTTATTGAAGGGCATGTTCTGGTGCTGCTGGGTGACTGGTTGCGTCGAGAATTGGCC
CATGCTAGGCATCTCGTAATTCTGGGGAATGAATGGACCCACAGGAGGCCCCTGGGTGAA
ATCTTGCATGTTGTTGAAAGCAAAATCATTGCCCATCTGCTGCTGTGGATG
>GG303|c0_g1_i1 len=245 path=[223:0-244] [-1, 223, -2]
GATGGCTTGGGAGGAGTGGGCGAGGAAGGAGAGGGCGGTTAGCCAGATGTAGTGGCGTTC
TCGTGATGTTGCGGTGAATTTCAGGGCGCGTGCTGGGGTCAGGATGAGAATGGAGCGGTT
GAAGAGGTTGTTAACGCCCTTTGGCGCCGCATTATCGTCCTTGACGTCCAAAACAGATTG
GATCGTTACTGTAGGCTTCTTAGATATGAACATAGAAAGGAGTTGATATTGCTTAAAAAA
AAAAA
>GG303|c1_g1_i1 len=305 path=[283:0-304] [-1, 283, -2]
CCTCCTCCCCTGCCGTCCTACTCCCCCCATACCAATCCTCCACATCCGCCGTCGCCCCAT
ACGCCCCCCTCCCACGCCCATAATAACTATCCCTATTCCGAGTCCTCCTCCTCCTCTCAT
TACTCCTCCTCCTATTGGCCCCCGACCGCGTCGACCCGCCACCCATCCCCAGATCATCAA
TCTGGACCGGATAATCGTTATCGCTCCTCGGGAACGCGAGCGGGCTGATAAACGCCTCCA
TCCGCACCGTCCCGACCGCTTCGAAGAAGTTATTCACCACGGCGCCGGGGCGCGACGAGG
CGTCG
>GG304|c0_g1_i1 len=307 path=[285:0-306] [-1, 285, -2]
CGAAGCCGAGATAGATGCGCGGCTCCGGGTAGAGGTGGGCGGCGCACAGCTCGAGGATGT
TGCCCATGCACTCCGGCGGGCCGTGCATGCAGTCCACGCCGTCGTTCTCGGTCGGGCGCC
CGAGGAAGGTGAGTGTGAAGTCGACCTTGGAGCTGACGCGCTCCATGGCAGGGATGACGA
GTTCGCGGAGGCAGGCCTGGTAGATGTGTTAGCTTGCGCGCGTGGAGGTACTTATAGGAA
TACATACCCTTGTGTCTGGACATTTGCTCATGACGTGCGCTTCGAGTGGGACTAGCTTCC
CCACCTT
>GG304|c1_g1_i1 len=300 path=[278:0-299] [-1, 278, -2]
GTACAGTTTCTCTATCTCAATAACCAGATCATTCACCCCCGGACCATTGGGGCAGTTCTT
CCAATCCCCGTCGTGCACGCAGTACACCTCGTTGTTCAGTCTCACCGTGCAGCTCGCCCT
GACGCCCACATTGATACTCCTCTGGACGCTATCCCTCAGCAGACCCATGCCCATCCCATC
GGCGCTGCCCGCGCACTCATTCAGCTTCTGAATGTCGACGGCGTGCTCCAGCGCGCAGCC
CTTGACCAGGGCCTCATCGGGGATCTCCCTGTAGTCGTTAGAGAGACACATGACGAAGCC
>GG305|c0_g1_i1 len=359 path=[337:0-358] [-1, 337, -2]
GGCTCCCTAGCTAATCAAGAATGGGGAGGTTCTTCGCCGTAATCTTCACTGTCATCCTCG
TCGAAGGATTCGACATCGTCAATGGCGCCGTCACGCTCGTGACTCAGGCTCTGTTGAGCC
GGATCGTTGTCGGCGATATGCACGATACCCTTGCCAGGAAATCTCTTAATTTCATCGGAC
CATGCCTCCCAATCTTTTTCATCTCGGATAAGAAAGCCAATAAGCATGCTCGGGTCCATC
TCTTTGATGTCCAACCTTCGTAACCGTCGGGTATGGCAGGAGTCAATTTCTGCAGGGGTA
TACTCATCAACATCTGTATGAAAAGGAATGGCAGCCATGGTCTGGTGCGGGTCAAGGTA
>GG306|c0_g1_i1 len=458 path=[533:0-96 534:97-120 544:121-172 542:173-339 537:340-457] [-1, 533, 534, 544, 542, 537, -2]
GGAGAGACGGGATGTGGTTAGGGGGGTTAATAGTCAGGGTGTGCTTCATGCGATGGGGCA
GAGAGTCGTGCATGGGCAGGGGCAGGCGCAGAGTCCGTGGGGGAGAGCGGTGAGTCCGGG
GCCGGGGCCGGCGTATGGACAGCCAGGGAGAGCGCGGAGTCCGGGGCCGATGGGGGCGTA
TGGACAGCAGAGACATCGGTCGCATAGTCCGGGGCCGAAGGTGGCTTATGGGCAACCGCA
GCAACGGGCACAATCTCCGGGCCCGATGGGCGCGTATGGACAACCTCAGCAACGCAACCA
GAGTCCAGGAGGAATGGAGGTGTATGACCAGCAATCGGCCCCTGGGTCCCCGGCGACGTA
TCAGCAGCAACAGTACTTCCAGCAGCAGATGGGGCGGTGGAGGGGAGGGTTTAGGGGGTG
AACTTTCTGCATTCCGGCGGGTAGATTTTGTGTCTCCG
>GG307|c0_g1_i1 len=295 path=[273:0-294] [-1, 273, -2]
GGGGGCTGCTAGCCTCGCCATCTTCCTCTCTTTGGAAAGCACGAGACGCTACTCGTAAGA
GCTGCGTCTTGTCTGTCCAAAGTGCGAGAGAAGACTGCCGCCATGCTGAAGATGCTGTAG
TCTCAGCGTTCGCAGTCCCTTGGGCATCGAGTCGAGCCTTCTGGACTTCGAGACGGGCGT
CTTGGACAGCGATCCAGCTGTCTAAGGCGTCTGTCATCGAAGACTGGTTGTCATGCTCTC
CGCTTGGAAGGAGAGCTAGGAACTCTCGCCTATCACGGACCGCCTTGGCTACCAC
>GG307|c1_g1_i1 len=277 path=[255:0-276] [-1, 255, -2]
TGCCTCGGGATTTGAAGAGGCGGCGGCTTATTAGCCGCCATAACATCTTGTCGGTCTGGT
GACCGAAGGCAGCTTGCTCTTGGAGGCAAAGCCGAAAGACGACCAAGACATCGTCGTCTG
TGAGGCGGACAAGCCTCTGGCCTACTGGCGTATCGCTGCTGTCAGTATTCTCGTCGTCGG
TAGTTAGCCAACGCATAGGCTTCTGCATAGAGGGGCTATGGGTGAAAAGGGTTTCGTCGG
TAAAGGGGTCGGGACTGGCAGTGAAGGGCTCGGGGCT
>GG308|c0_g1_i1 len=376 path=[354:0-375] [-1, 354, -2]
TATTGTCTCTGGGGTATTTCTGGTATCTTGATAGTCCTACTTAAGGCTACTTCCTCGAGC
CCTTGCCAAACCACTGCCACGAGCACCCCGGTACCCGCCTCTGGGAACGCCACCCCTCCC
GGTTGATGATGCTCCACCACGACCAGGCGCGCCAGCTATCCTTGAGGCTGGAACAGGAGG
GGTGTATTTTGGGGTCGCTTTCGATGATGTTGGAGGGTTGTCGACAAACGATGTGTCGGT
AGTCCTAATTATCCACGTCGTTAGTTGTTGAATCTTTGAACAGAAGTTTAGATCATACAT
GAAAGTTGTTTCTCCGTCAAAATCGCCGCCCTGAAATCTTTCTGAGTTGGTCGATCGGTC
TGTATGCTATTAATGG
>GG309|c0_g1_i1 len=336 path=[314:0-335] [-1, 314, -2]
AGAGGGGCGTTTAATACTTGGTGTTGGAGGGATTTCACAGCATCCGTCGTCGTTGTAAAA
TAAACCGATCCCGTAATTTCCATGAGATAGGGATGGTAACGAATGGCTGAAGGGTGTTAC
CATCATATGGATCAGTTAACCAAAGCTGACCACGGATTTCGTTAATGACTGCTAGAGCAT
CTTCAGGTGTGAGTTCGTAGGTGTCGCCAGTCAGTCCTGTGGCAGATTCTAGAACGGGTG
GAGCAGTGCTAGTCGTGTGTTCGATAGGAGGTTCTAATGGTAGCCACAATCAACAAGGAG
TTCTGAAGGGCTGACTAGTGTGTTCGCACCTGATGC
>GG310|c0_g1_i1 len=398 path=[376:0-397] [-1, 376, -2]
GCTTGGGCCGAAATGCTCAATAACATGTTCGGACCAGCTCTCAGAATCATCGAAATTCAT
ATGCTGACAGTCTGGTATGATGTATCGAAAAAGGCACGGAAGGTTCGAACCGTCGATCGA
CATGTTGAGAATGTGCTGGTCGTGAATAAGCTCGGGGTGATTCAAATCAATACTCGGAGC
TGTCGATAAGCTAGTTGCTTCAGATGCAGCTGATGATTTTGAGAATGTGCTGAAGCCGGT
GTTGGATCTTGACAGCACGGTCGAGCCTGTCACTGAAGATGGCGATGTTGGCGGCGACTT
GCATGACTCACGAACATGGGCGTGAACAGCAGTCGGCACAGGTTGGGTGATAATTGCATC
GGATGTGTCCTGTCGACTGGCCGCCAGCGATAGTCGCG
>GG310|c1_g1_i1 len=250 path=[228:0-249] [-1, 228, -2]
GCCTTCTTCCCTCTTGGCGAACGTTGTTGATCTCGTCTCCGACGGGGATCAGAAACGATG
ATACGGTTCGAAGCAGCTTCCTCTGCTTGCTTCTTCGCAACTATTTCTTCTGGTTCGCAA
TCCAGTGGGATCAACCCAAATACCTTCGGTCGCTCTGACCCGTCGCGGCAGAAGACGGCA
TAATCATCCTCAGTTATAATCGCCTTGTCCCGCAGGTATTTCAAGACCCCAAAGTCTGGG
CGGAGTTCCA
>GG311|c0_g1_i1 len=842 path=[845:0-242 846:243-266 847:267-841] [-1, 845, 846, 847, -2]
TTCCAGTGCCCGAGAACGTAACTGGGCCGACTCTTCCATGGCGATATCCGCCGCGCGTTG
GAGTTCCGTTTCAGAAGGCTCTCCAGCGTGGATCTTGCGCAGAATCAGACGGTTTCGTTC
CGGTCTTTTCGAGTCCCTAATAATACGCCATAATTCTGGTTCGAAGAGTCGACGACATGC
TGCTGGATCTGGTTCGAGGCCAGCCAGGGTCCAGAAACAGTAATTCCTTTCATGGTCCTC
CCGATAGGTGAACTTCCGCAGGGTCAACCTCATCACCTCGTCGATTGTCTTGCAATCTGT
CACTTTGACGACCTTGGTCAAGCCATCCTTGGCAATGACGCGAATCATATCCTGATCTTC
TGGTAACGACGACATTAACGACCCATCTATGCTGCCAGCTCCGCGAGTGTGGTGTCCGAT
GAGGCGGGCTGTCTGCGGCTGGTCCCTGTCGAGAGGAGTGCCCGGGTGCCGAGCGGACTG
AGAAGATATCGCAGATGTGGCCGGGAAGTATCCTTGGCCTTGGTCTCTTCGTATATCTTG
TGGGCTAATCGCATTGTACCGTTGTTGGCGGATAACTCGCGCTTCTTCCGGCAGTGGGGA
GTTAGGACGGGAGCTTGACTTTGAGGAAATTTCAGGCGTTAGGCTACCAAGATTGTAAGA
GTCGTACTGTCTCGAGAATCGTTTATTATTTGTTGCAGCACGGTTGGCTGAGGTGGGAGG
TCTGGGCGAGGCAGATGACGCAGGCGTATATAGGAGGCTACTCTGGAGACTAGCAAATGA
GTCCTGCTACCGTTAGTGATCAAAGAAAGAGAAACTGTTGGATAAGGCCTCTGTATACTC
TA
>GG311|c1_g1_i1 len=388 path=[366:0-387] [-1, 366, -2]
AGCCGGCTGTTGACTCTGCTGAGACGCTTCGATCTTCGTAGTGATAACCGGGCTGTCTTA
TCAATCTCCTCCTTGGCATGGTTCGGGAAGTAAGTAGTCAAATCAGATGTGATGAGCTCA
CTGGGAGGCCTCTGTCCAAAGAATTGTCGGAGCACATCGTTCTTTCCCCGTCCCTGCCTC
CTTTTTACAGGAGCAGCATCCGCTGGAGGTGGTCGTTCCAGATCCTTGGCTGCGTTGTGG
ACATTTCGCTCACGCTCCTCAGCGGAAACATTCGACGTGAACGAGGAGGGAGAAAGAGGA
TATTGTAGGCCAGTACCCCACTGCTCTCCAAGGATCTTCTGCGCCTTCACCTGGCTCCGC
TTGCCAGTGCCTTCCAGTGCCCGAGAAC
>GG312|c0_g1_i1 len=427 path=[405:0-426] [-1, 405, -2]
TGCCCGTAGGGATTGGCAGGCTAGATGGACGGCGACTAAGCTACTAGAGCAGGCAGTGTC
GACCGTCAGAGAGGGACCCTTCAGGTTAAAGCAGAAGGAGATGCGGTTAGAGAGAATAGC
GGGCACAATTCCCACAGAGTGGTACTTCGGGGACAGCTCCATATCACGCTTCAGGAGACC
GTCATAATCATCCGTAAAGCAGCCGACATAGCATCCCGTATCAGAGCCGTCCATATCCGC
CAGCGTCATACCGGCGTTCTCCATAGCCTCGTAGACCACCTCCAGCAGAATCCGCTGCAT
AGGGTCAATACTCTTCGCCTCAGCGGGGGAGATGGAGAAGAAGCGCGCATCAAACGCGGC
AATATCCTCTTTGAGGTAATGCCCACCTTTCAGGTTCATCTATCACCCGTTAGTCCTGCA
TATCATG
>GG312|c1_g1_i1 len=276 path=[254:0-275] [-1, 254, -2]
TGGCAGCGTCATACCAGCCGTCCTACCATCCTGGTTCGACGCCGTTCCACGGATAACAGC
GCGGATGGTATCTCCGTCCCTGAGCGCCGCATCGAGGGGTTTTAATACTAAAGCAGCCAT
ACCCTCGCCACGTGCGTAGCCGTTCGCACGCTCGTCGAAGGTGAAACATGTCGAGTCTGG
GGAGAGGAAGTGCATGTTGCTCATTCCCACGTGGATTTCGGGGTTGATGAGGGCGTTTGT
TGCCCCCACAATGGCCACGCGGGATTCGCCTGCCCG
>GG313|c0_g1_i1 len=394 path=[397:0-173 398:174-197 399:198-393] [-1, 397, 398, 399, -2]
TGCGGTTGATATATGTGCCATCTGGCCGCCCCTCCATTGCCACCTTCTTTTGCTGGCTTA
GGATTCGGTCGCGGAGGCAGCCCATGGATGGGAGTCTTGATACGGCCTGGCCTTCCATGC
ACGGGAGAGACTCCCAGGGGAGAGAATGTAAAGACTTGTCGAGGATCAGGACCGTGTGAC
TTTGTTCTGCGACGCCAGCGTTAGCTACGGCTTGGTGATAACAACGGAGCGCGTCAAGCG
TGTCGAGAACCATAGAGTCAAAGTCTATTTCGTCATATGCATTGCGCTCGCCGTGGAATT
GCAGAATGTCCACGACGAAGTAGAGAAGGTCAGTCAATGGCTCGTCTAGATCACAGTCCT
CCGAGAATGGGTCTCCGAGCCCGACGAAAAGCTC
>GG314|c0_g1_i1 len=405 path=[383:0-404] [-1, 383, -2]
GAGAGTGCGCTGGTTGGACTCGGGGTAGAGAGCCCAAACCATAGGTAAAGTAATAGCGTT
GGCGATACCGAAAATGTACAGGGTCTTCTCTCCGATGGCCTCGAACATGACGGGGCATAG
GAGGGTCGGCCATCCGTTACCGATAGACCATCCAACAACACCGAGTGCGTTACCCTTTGC
GCGGATGGTGAGTGGGAAGATCTCAGCTGGGTAGAGCCAAGGGACGGTCAACCAGGTGGC
TCCGAACACGCTTGTGAACACGAAAACCATACTAGCCCCGGCCGCCCCGAATGCCGATTC
GCTGCCGGCGTTGCCCTCGGCGGCGGCTTGGATAACCGATGGCGGAGAATCCGCCAGCGA
GGAACATGGCAATGCCTTGGGCGATGGAACCTTAGTAAAGGGTCT
>GG315|c0_g1_i1 len=303 path=[281:0-302] [-1, 281, -2]
CCTTGCCCGCGCCAATGGTCTGGTTCCAGCTGCCCTTCTGGCGGTTGGGGTCGTCCTTGG
AGATTCCGTCGGCGGTCGCGGTGAAGCCGGGACCTTTGAAGGTCGCGTGGCTGGCGGCGT
CTTCGAGGGTCGCTTTGTCGCGCTTGGCGGCGCCGGCGTTGGTGTCGGCGGTGGAGCCGG
TGAGGGAGCCGAGGGCGGATTGGACGGTGCCGGTTGCGGAATCGATGTAGGACTGGATGG
TGGAGGTGTTGTTGTCGGACATTTTGAGGGTTTGTTTGTGTGCTTGAGTTTGGGGAAGTG
GGT
>GG316|c0_g1_i1 len=1103 path=[1081:0-1102] [-1, 1081, -2]
CCCATCGTCCTCTCCTTCACCTCCACCCCCTCATCATCAACAACCCTAACATCAAACCCC
GGCATCGCTTTCCCCGCCCCCCCCGGCCTGACAGTCAGCGGTGCAACTCGCGTCGTCGCG
TTGCGCCCGGTGCCCGAGTTGGGAAAGGTAGCAATGGCGGAGATGGGAGACCCAGACTCG
GAGGACCACCAGTTATCCACCACATCAGCCCCCTTGCCAGCATATTGCTTCAGCAGACCC
TGATACATCGTCACGATACTCGGCTCGGACCTCTCACCCGCCAAAAACAGCGCATTGAGC
GACCTCAACCCCCCCCTCTCCCCCACCTCGCGGAAGCGCGCGTTCTCGGGATCATCGCGC
TTGATCGCCCGCAGCGCCGTGGGGGCCGTGAAGAGGGTGTTGACTTTGTGCTCTTCGACG
ATCCGCCAGAATGCCCCGGCGTCAGGGGTGCCGACGGGTTTGCCTTCGTAGAGCACCGTC
GCGGCGCCGGTTAGGAGCGGGGCGTAGAGGATATAGCTGTGCCCGACCACCCAGCCGAGG
TCAGAGGCGCAGAACATCACGTCGCCTGGTCCGCGGATGCCGAAGGCGTAGCTGATGGAT
AGGTGCAGGCCTACCGCATGACCGCCCGCTTCGCGCAACACACCTTTGGGCAGCCCCGTC
GTGCCAGAGGTGTAGATGATATACAACCCATCCGACGACTTAACCGGCACGCATCCCGCC
TTCACCCCCCTAAACCTCGCACTCCTAACCGACCTCTGCCAATTCCTCTCCCCCGCCATC
TTATCGAGTTTCCAACGCAGCTGATCGCGCTGCCAGATTATCGTCTTGCCCGGCTTGTGA
GACGATAAAGCGATGGCCTGGCGCACGAAGGGCGTGTAGCTCACGGCGGGCTTGGAGCCG
TCGATGCCGCACGAGGCGGTGAGCAGGGCGACGGGCTTGGAGTCTTCGATGCGCTGCGCG
AGGGCGGCGGGGGCGAAGCCGCCGAAGACGATGGCATGGATGGCGCCGAGGCGGGAGATG
GCGAGGGTGCCGATGAGGGTTGCGGGGATCATGGGCACTGCGGTTGGTGTTAGTTTTGGT
CTCTCTCTTCTCCCTCTGATTTG
>GG316|c1_g1_i1 len=439 path=[417:0-438] [-1, 417, -2]
AGGTAGGAAACTGGAGGCCGTACTGTATAACAACACCACATCCCCCCTCTTAACCCCCTC
CTCTCTCAACACCCCCGCAAACACCTCCACCTCATCCAGCAACTGCTTGTACGTATACGT
CGTCCTCCCCCCCGTCACCGGACTCTCCCATATAATCGCCACGCTATCCCCGTTCCCAGC
CTCGACGTGGCGGTCAACGCAGTTGTAGCAGGTGGAGATCTCGCCGCCGGCGAACCACTC
CCAGTGGTCGTGTGATTTGCCGGATTTGAGAGTCTTTTGCGTGAGGGTGAGTGCTCGAGA
TGGCTTTTTGTGCCAGCTAAGCTGGGAGGCTTGCTCGCTCCAGAAGGATTCGGGGTCGGT
GAGGGAGCGACGCTGGATGGCGTCCTGGGCGTGGGGAGGCATTGTGGGTGATGGGATGGT
AGTCTGCTGATGTGTTAGT
>GG317|c0_g1_i1 len=385 path=[379:0-76 380:77-384] [-1, 379, 380, -2]
GAACAGATGCGTCCGCAGCTTCGTGCACGCGGCCATGATGAACATCAATCCCGTTGCTGC
AAATACGGTCTGCAGCGCGATGTACTTCATGAACACGTTCTTCTCGCCCCCTGCCCGGAG
ACGCAGGAGCATCATCGTCGTGGCGGATGTCCAGAAAATCGGCCCGGTCCAGTTGCTCAC
GAAAGTGAGGATACCGACGGCGACGATGTTGTAGCCGCTGACGCCGTTGTAGGCGCTGGA
GAGGTCGACGGAGGAGATGGAGTTGGTGCCGCCGAAGGCGAAGAAGGACATGTATTGGAA
TAGGAGGGAGGTGATGGTGACCTCGGTGAGGTTTAGGTCTAGGTTAAAGAGAAGGTGGAA
CTGTGCGGAGAAGATCATGAGGAGC
>GG318|c0_g1_i1 len=325 path=[303:0-324] [-1, 303, -2]
TGGCGAAGAGGGTGAGCGAGGCGGTCAGGGGGTAGTAGTTGCACATGCTGCGGAAAGTTA
CGGATGGACGGCCAGAGCGGATGCTGATGCCCTTTTCGAGGCCGAAGACGATCCAGAAGA
CGTTGCGGCGCTGCTCGATATCCCGCGCTTTCAGTCCATACCCATCTAATCGCCGATGGA
GACCGATTGCTTGGGCAAGTCGTGCTGCCATGCCCACAAGGATATATGATGGATGAGGGT
CTTCTGACGCTTGCAGGATAAAGGCCTGTTATTGTTAGTGAAAAGTGGACGATATTTCAG
GGGGCTTACCATTCCAATCATAGCC
>GG319|c0_g1_i1 len=228 path=[206:0-227] [-1, 206, -2]
AGATTCATCTTGTTGTTGTTGTGCGTGTAGTCGTCGGCTGAGATGGTAGGGTCAGCGCGC
GACGAGGCGTGGTGCGTGGGCGGGAGTTTCTCGGCGCCGGAGGTGTTTTTGTTGGCGAAT
GTGGAGTGGGCGCCTGTTACGCCGAGGGGCTCTGCGTTCTTGTTTTGGGAGAAGGCGCCG
TGGGCGTTGGTGGACTCGGCGGCGAGGGAGTCGGAGGCGATAGAGCCG
>GG319|c1_g1_i1 len=275 path=[253:0-274] [-1, 253, -2]
TCTCGTCCTCATCCCCTGCTCCGCCTGCCTCGCCGGATCCATCCCCGTCCCAATCTCCCC
ATTAAAACTCGCATTCTCTCCCTCTCCCCCGTCAAACCTCTTTCCCCTCGGGACCTCCGT
CAAATTCGTCCCCTTCGGCCTACTCCCCTCCGAGCCCTCTAGGACCTGATCAACATACCC
CGGGGCCGGGACCGCATTCCCCTTCAGCAGCTGCTCGTCCTCGCGATCATACCCCGGTGC
GGGCTGTGGCTGCAGATTCATCTTGTTGTTGTTGT
>GG320|c0_g1_i1 len=240 path=[218:0-239] [-1, 218, -2]
TCATCGTCCGCCTCGAGATCTTCGAATTCTCCATCACCTTCATTATCCGAATCCTCCTCA
TCTTCATCTTCGTCACTGTCATCGTCGGAGCTGCCACCCTTCTTATCCTTGAGTAAATCT
GCGGTGGCAAATCTCCTCCTCAGCGCGTCGATGTTGTCTGCAACAGACCACTTCTCCTCC
AGCTGCTCGTAATCGAACACAGGAACCATGCGATCTTCGGCAAGTCCGCCATCCTTCCCA
>GG320|c1_g1_i1 len=268 path=[246:0-267] [-1, 246, -2]
TTCCATGGACGAAATTGTGTAGTCGCCCAATCCGGGGATGTGTACTCGTTGTCCTTGCGC
TGCGAAATTCGTACCTCTAAGGTAACCTGATAGAACGACAGTCCTGTCACATTTCTCGTC
CTCCTCGATCTTCATTGGGTGGGTAATGTCGCGGAAGCTGTCGATGACGGTGTATGGATG
CGCGTTTCTCCAGATCAGAGGTCGGGGGTTCTTCATGACGGAAAGGAATCTAGAAAGGTT
GTGGATCTCGCGGTCAGGATAGCGCCCG
>GG320|c2_g1_i1 len=685 path=[663:0-684] [-1, 663, -2]
TCCTTCCCAGGAGAAGTCTTCTTGATGAAATCATCGTCATCAGAATCATCCTCGATATTC
TCCTCCTCAATCTCGCCTCTCCAGCGGTTCAGCACCTCGGTCGGAGTAAGCGACTCGTCG
TACATCAAACGCGCCAAATCAGCAGTCCTGTACGATCGCTTCTGGCCATGAATCTTCATG
GCATTCGCAATCATGTTCTTCTTCCATTGTGCACCCTCCTCCTCAGAATCATATTCATCG
TCCTTGTCGCTTTCCCCCCCAGTAAGGAGAGATCCCATGTCAGAATCGCTGTCGGCAAAG
GCGATGTCTCCACCAGCCTTATCCTCCTTCTCCTTCCTGAACGCCTTGCCGAGTCTCTCC
TCGCTGATCTCGGCTTCGCCCTCGGGGTCAAGCTCTTCGTCCCCACTGTCAAAGTCTTCC
TCAGCGCCGTCCTCCGCATCTGAATCGCCTTCTGTGTCGACGAAACGAGCCTTTCTAGGC
TGTTTCCGCCCGGTATCCTCTTCCTCGACGTCTTGGATCGTCTCTCCATTGCTGAAAAGG
CGAACACCATCGTCAGTCTGTCCGAGGAGCCTTCGCTCTCCTTGCAGACCGACGATTAAT
CCCTCTCCTTGACCGCGCTCTGTATCCTCATCGTCCTTGTCGAAATTGAAGCCCTTCTCG
CGCGTAATCCAGATAGTGTCTCCCT
>GG321|c0_g1_i1 len=811 path=[814:0-91 815:92-115 816:116-810] [-1, 814, 815, 816, -2]
AGATCTTACGTTCAATTGCTTCTACATCCTGTAGAAGCTCCATTGCAGAGCCGTACTTCA
GTTCCCAGCACTTGGAAGTAATGGCACTGCAGATTTGAGAGTCCTGCGGGAACTGGGCAT
TTTCAAAACGGCTTCGGACTCTGTCATCCCATCCCTCCTCTCCATCGACAATATCAGGAA
AGACGCAGTGGCCCATCATGATGAAATATATAGTACAACCGAGTGCGAAAAGATCCGTCT
TGATGTCAGCTTGGAACGGGTCGTTTCGAGGGCAGAAAAATCTGCACGGTTCGGCACTTC
CACCTTCCAAAATGATATTGCCAGTTTCGGATATATAATTTCCTTGGAAGTCCGAGAGCT
TCAAGTGAAGATTTTCATCGAGGAGAAAATTTGTAGGTTGAATGTCGCAGTGAATGACCC
GCTTCGAGTGGACATGGGCAACCGCTTCAGCGGCCTCTCGACACCAGGCTAATCGCTGTT
GAAGAGAGGCAGGTGGATGATTCGATTCAACTATGTAATCATGCAATGTTCCGTTCGCAG
CGCGCTCTAGGTATAGCCCATCTGCTGTAAGGTACTTGAGTCCGATAATCCGAGGGTGTT
TGGCAACTTTGCGAAGAATTTCATATTCCAGTTTGAGGCGGCTCATGTCCCCACCGAGAG
TGAGGGGATACTTGAGAACTGTGGATTCATCCACTTCACCAATCCAGGCACTGGTACCTG
ACGCAATTACTCGTCGTACGCCCGGTGGGCAGTACTGGTAATATATATGGACTTCCGATT
CATCGTTAGACATAGTGAGGCAAGTATAGTG
>GG322|c0_g1_i1 len=319 path=[297:0-318] [-1, 297, -2]
CGCTAAAAGTCGTAGAGAGTTTGTTCAAGTTGAGGCCATTGGCCAGTTCGATTTCGTTGT
CTAGTTGTTGTCGAGTTGTCGAGATGTTTAAAGCGGTTACTAAGGCTATCTGATATTGTC
GATTGACTGAGCCTATGATTGAATTCGTGAAGAAACCAGTTGATGCAGGCTTTCTAGGAG
GGTTTCGGGTGCTGTTTGTGTGCCTAATGTCGAAGGGCACTGCGCTGTTCGAGTGTAATC
GTGTGTTTTCGAGGCATAATAGAGTTGGATAAGTCGATAATTAAAGGTCAGAAGGTCAAT
ATCGCGAATATCGAGAATT
>GG323|c0_g1_i1 len=1256 path=[1259:0-1039 1260:1040-1063 1261:1064-1255] [-1, 1259, 1260, 1261, -2]
GACAATACCAATAGCTGAGCCCCAAATACGGGTAAGAAGCTCAACGATGGTCTCGACCTT
GGGGTCGTCAAATGCATCTGGGGACGAGTCACTGTAGACACCCATGGAGTTGACGGTGCT
CTTGTGGCCGGAGTAGAGGGCGGAGGCAGAGTTGGCGGAATCGGTGATGTAGCTGTCGAT
GGAGTGGGTCATCTGGTGGCCGAGGATAGGGAACTTGTCCATGGCCATCTTGCTCAAGTA
CTTGCCGTTGATGCTCTTGTGTCCGATCAGCCGTGCAGCCGTGATCATGCTCGTGGTCAT
GCCGTCACCGATGAAGAGAATAACGTTCTTAGCCTTCTTCTCCTCAGCGAGGTCGCGGAC
AACCCAGTTGGCAACGGTCTTGGAGCCACTGTAGTAAGACAGAGTGGCGGTATACTCGCC
TGGCTCGTAGAGCGCAACGCGGCGGTATGCCTTGGCCGCGACATTGACGTGGGAAGGCGT
CTTCGCGTCCTCGGCGAAGTAGTCCTCGTACCACTTGAACTTCCACTCCTCGATGGCTGG
CTCAGTGATATCGAAGAACTTCGACACTGGCTGCGAGGCTCCGCCCTTCTTCTGGATGGC
GAGCGAGAACCTCTTATCCGGGATACCACCGTTGGCTGTATCATATTCGCGTCAGCTTGG
GTCTTCAATTGAAAGCTTGAGAACTAACCCTCAGAGCCATTGACAGGCGCATGGACCTCG
ACACGGATATCGAAGTACTGTCCCGCCAGGAAATCAGCCCTACCACGCGTCAGCTTCCCA
TCCAATGCCATCAGCCACCGCCATCATACTCACTGATCGGGAGGGAAAACACATCCCAAG
TCCGGGCAAGCACCGAGCCTCTGGAAAGTCTGGGCCGAAGCCAACGTAGCAAACGTCGCC
GCAGCGGCGATCGTGGAGAAAGCAACCATGATGTATGAGTGAGACAAGGGCAATGGAGAT
CGGCGTGCACGACTACAGAAACGAAGCAGCACGACCGAACGACAGAGGAACAGGCACGCT
CTTATATAGTGATCGCCAACCAGCGCTACAAGTCCTCCCGCACGCGCACCCTTGTCCCAC
GCGCACCCTTGTCCCACGCACGTTTCCGAGACCCCATTCCCATGAGATATCAGCTCAGAA
ACTAGTGTTTCGGTGCAGGGCTGATGTGCTCCGTTTCCTGCAAACCGCGGTCGTTGTTGC
GGTAAAAAATGCATCCCGCGCCGGCTAGTGGTGCTAGCCAAGAATGGCCAAGAACA
>GG323|c1_g1_i1 len=299 path=[277:0-298] [-1, 277, -2]
CGCGCTCTTTGCTGGGGAGGGTGGCGAGGGTGGTGTTGTCAAGGGCGACCTTGTAGCCCT
TCTTGCGGAACTCCTCGACGTAGTCCTTGCCCTGGTAGGAGCCCGCGCCGGCGTTGAAGT
TCTCAGCTCCAGCACCGAAGACGACATCGGGGCCGTCAAAGGGAGTCCATGTGTAGTTGG
TGACACCGTTGAGCATCTGGTCTACGAGAGGTCCGTAGTGACCACGGGTGCGGGTGTGGC
CAGTCAAGGCAATGGGTGTGGCATCAGCGAGGAAGGCAGTGGAGACAATACCAATAGCT
>GG324|c0_g1_i1 len=273 path=[251:0-272] [-1, 251, -2]
AAACATCCCCTCACATTAAACCAACACAGCAGCGCCCACAAACGCAGCAACCATAACCCC
CAACACCGCGGTAATCCCGCCTCCATTCAACACCTCCATGCCCGACGCCGCACCCGTAGT
AATAGTCGAGTTAGCTTTTGGCAGCAGAGCCCCCTTATCACCCGTCTTGTTATCGTGTCT
CGCTAGACCCAAGCAGTTCGCCATCTCAAAGAAGATGTCAATGTTGTTATACGTGCCCTG
GAACTTCTCCTGGCACGGGCCCATCGCATACCC
>GG324|c1_g1_i1 len=325 path=[303:0-324] [-1, 303, -2]
GCAGGGACGCGGGGTTCGTGGGGGACCTCGTAGTTCTCACGGCGGTCGGGGAAGGCGACA
GTGCCCTGAGCGAGGCAGTAGCGGGGCTCCCAGTTGACGGGGAAGCTGACGCCGGTGTTG
TAGGAGATGGCGGCGTCGACGACCTGGTATTGGGATTGTCCGGAGTTCTGGTACGTGCCG
ATGGCGGCGCGCTTGCCGCGCACGTCGTTGTCATCGATGGAGGCCATGTACTTTGTGTCG
GCGGAGCCGTAGACGTCGAAGCCGTGGCCGTGGTCAGCGGTCACGAGGACGAGTGTGTTG
TTGAGGATGTTCAGTTCGGTGAGGC
>GG325|c0_g1_i1 len=554 path=[532:0-553] [-1, 532, -2]
GGGTATTCTGTTCACGTCAGAGGCGCTACCGTAAAATTCGAAGTTTAGGATGACATTTCA
ATTTTTCCACCGAAGAATTTGGTCAGATGTTCTCCGTCCTCGTTACCACACCAAATGCTA
AAGGAGACATCCTGTGTCTGGTCTTTCGGGAACAAACTTGGCCAGCATCCTGTCGTCTGC
AATCCTTTACTTCTTTCCCATTTCCATTGCCGGCTATTCTCGATTGCTGTTTTAAACGGT
TCTGGCATTTTCGATATATTGCTAGCGAGTGCATTTGTGTACATATCCTTCATTTCTGGT
GGTAAATTATTAGCAGTGCCGTGTACATACGCGAAGGTTCTCCTTACCCCTGTTTTCCTT
GGATGGTGGTAGTGGATCATCTACTACCGGGTTCTCTTGCTCATATTGTTGAGAGGGGTG
ATGTGCGCTCTCGCAAAGAAGCGGCCGTTGCCGTTGTTCGTCAACAAAGGGGCCATTATA
CCCACCATCAGTGGTTGTGTCTTGCCTGTAATTCCAACTATGCGTTTGATCTGTCGTTTA
ATCAGCCTTGTCCG
>GG326|c0_g1_i1 len=626 path=[604:0-625] [-1, 604, -2]
GCCAGGGGCCCGAGAAGTCATAAGCCGTGAGGTTGACCAGGTCGACGTATTCTTCAATCT
TGGGCAGGTCGATGTGCTGTAGGGCCCAGCTGTTGGTAGGGAGTGGCACGACTACCATGA
AATCCTCTGATGGAAGATAGAGCCGAACGGTTGCCAGGAGAGAGAGGAAATTGCTTCCCT
GCTGTGCATCGTCTGGATGCTGCCAGTCGACTAAAGTTCACGTTAGGACGTAGCTCATAG
TAGTTGCTTGGGAACATACTGTCGATTCCATCGAGCCGCGCCTCCCGAACAAGCAGATTC
GCTGACTTGGCGAAATTGTCTCTTCTCGCTGCCGTTTCTGACAGGATCCTGAAGCTTTGG
CTAGAGTCGACACCACCAATCGACAAGAGCACCTTCAGGTGAGGAAACTTGTCCTTCAGA
ACCCTGAACGACCCCAGACAGCCGTTCACGCCATCGACCTCCATCGTCCCATCCGCCAAC
TCGTCGCTCAACTGGGGCAGGAATTAGCACGCAAGCCAGGACTGTATATATCCGGAGTAC
TTGCAAAGACGAAACCGTCGGCGTTGACATGCGCATAAGCGTAGTAGACATGACTGATGC
ACTTGTAGTTCAGAGTCGCTGGCGTC
>GG327|c0_g1_i1 len=1149 path=[1127:0-1148] [-1, 1127, -2]
CCACCTTATGCCCCAACCCCCTCAACCCCCCCACCACTACTTCATCAACCCCCTCCTCCA
CATAAACAGTAACATCCAACACCTCCCCCTCATCCGGCATCCCCGCCCCAATACACACCC
TCGGCGCATCAAGTGCCTGCTGTGGATTATACCCAAACGCCCGCATATTCAGGAGGACTT
GCACGTGGCCTTGGGGTTGCATGAAGCCCCCCATTACCCCGAGGACGCTGTGGAGGCTGT
CGTCGTGCGCGCGGGTGGCTAGGGCGGGGATGATGGTGTGGTATGGCCGTTTCCCGGCGG
CAAGGACATTGGGGTGCTCCTTGTCCAAACTAAAATTCGCCGCGCGATTCTGCAGACTAA
ACCCACACCCCTCCGCCACGATCGCAGAGCCAAAACCGGTGTAGTTGCTGTTGATGAAGG
ACGCGGCGTTCCCCTCACTGTCCGTTACGGCGAAGTATACGGTGTCGCAGGAATTCAACG
CCGGTGATCCGCGCGTGGGCACCGGTGTCGCGCGGGCGGGATCGAAGAGCGCTGCGCGGC
TAGCGAGGTACTCCGGGGAGAGGAGTTCCGCGGTGGGAACGCGGACAGCGTTGGGGTCTG
CGACGAACCACGAGGCGTCTGAGAAGGCGATGCGGAGGGCTTCGATGATGGCGTGGAGGT
AGGGGGTGGTATTATGATCTTCCGGCTTGAAAGCCGGGATCGTGCCTGCGGATTCTAGGG
ACTCGAGGATACCCAACGCCATAAGCGCGACGATGCCCTGGCCGTTGGGGGGGTGTTCCC
ACAGCTTCACGGCGTGGGACGTGTCTGCAGAGTACGCTTTCCCGGCATTCTGTCCATTGA
ATGTCAAGGCGATCGGAGAGACGTGCTCGGTTCCCAAACTCGCATGATTCGACAAATCAG
CCGCCGTGAGACGTCCCCCGCGATCAGCGAGGACCTTGACGACCGCCTCGCCCACCCGAC
CGCTGTAGAACCCTGCCTTCCCTTCCGTAGCTAATGCGCGGAAGGTAGCGGATAAAGTGG
GGTTGCGGAATAGCTCGCCGGGGCCGGGGGCGCGCACGCCGTTGGGGGAGGAGCAGTCGG
ATTTGAGGAGTTCGGCAAAGTTGGGGGAGGCGGCGCGGAGGCTGGATTCCCCGCGTTTCC
ACTGCGAGG
>GG327|c1_g1_i1 len=309 path=[287:0-308] [-1, 287, -2]
AAGGGGGGGCCTACACATGCGGCCGCGATTTCAGACACAGGGAACCCCTTCTCTCCCAGC
TCTATAGCCGGAGCCAGAATCTGCCCCAGCGATAGTTTTCCGCTCCCAAACCTCTCAACA
GTATCCACCCACCCCGCAGCAGCGCCCGGAACCGTAACAGCATGCACGCTATCCAATGGT
ATCGAGCCCTCCTGCCCCTCCTTGAGCCCGAGATCCCCGCGGATAGTTTCGAGCGAGCAG
TCTGCGCCTGCGCGTCCGGAGCCGTTCATGGCGGAGACTTTTTTGGTCGCGGCGGAGTAG
TAGAGACAG
>GG328|c0_g1_i1 len=540 path=[543:0-156 544:157-180 545:181-539] [-1, 543, 544, 545, -2]
GGGCTTTAAAGGTTGCCTGTTGGTTGGTGGAGGGATGCAATGATGATAGATCCTGCGTTG
AGCTGTTGCGGCTGTCGTCGCCCATGTTGGTGAGGCGTTTGGGAGATAGGTGCGGGGAGT
TTGGGTCGGCGACAGGATGGCCATGGCGGCGTGCTGAGGGAGGTGCAGGTGCGGGTTTAC
GTCGTAGTAAGTTGGATGGAGAAGACGGCTCCGGCGCCTTCCCGACCGATTCGCAGTCAA
AGACGGATTCACGATCTGAGTCGTGGCTTGCGCGGGAGGGGTTGGGTGGAAGGGGCTTGT
TGAGGTCGGTGGCCGACCGTTCCGCGGCGGTTGGTGTAGGGATTGTGGTTGATAGGGGTG
ACGGGGCGGATGTAGATGTTAAATAGAGAGAATGAGGCCGCGCGTTGTCTCTTAGTTGCA
CGTTTATGAGTTTCCCATGCCGTGAGCTGGGTGGTGGCGGCTTTTTCCTTCCGGAGGCAG
AGCGCTGGAGGGTTGGCGGCATACGCCGCGGCTCGTCATTTGCATCGGAGACTTCGTGTG
>GG329|c0_g1_i1 len=249 path=[227:0-248] [-1, 227, -2]
GAGATAGCGTTCCGTTTGCTGGCCGCCCGACCACGCGGTGCTCCGGTCCTTCTTCGTGAC
AGGTGAGGCGTTGTTTGATAGCTCTTGGTCTGCCAGTTCCCGTAGCGGCTCCAGCGCACC
AAGCATCGCCATCAGGTTGGCGAGGCGGCAGACGAGGAAGAGGCCCCCGAGGCTGCCTTC
GTGGCTGCTGCCTACTTCTGAGCCGGGCGTGTCGAGCTCGGGGGCGATTCGGCGCAGCCA
GCTGATGGT
>GG330|c0_g1_i1 len=737 path=[715:0-736] [-1, 715, -2]
CAGCATCATCTCCTCCCTGGCCTGCGGCCTCAAGTCCAGCGGAATCCCCCCATACGTCTT
CCCCGACGAACTCGTATCCAGCCACTCAACCATAGCCGCCCCATCCTTCGCCTCCTTGAC
AATAGTGTTCACCACTATCTCCCGCTTCTCCAACCCCGCCTCATTAAGCAGACTCTCAAT
CTCGCTCCTCTTCAGGAACTTCGGCCCGCTCGTCAGGGGATACTTGGAGTACGGCTCCCG
CGAGAGCACATCCGCCTTGATCTTCTCATGCGCTGCCTCGAAATCCCCCGACCCCCCGGA
AATCCCAACACGTCCCCCAGACTTCAGCACACGCGCGAACTCTTTCATTGCCGTCGCCTG
GTCCTCCACCCAGTGGAACGTAGAGTTCACAAACACCACATCGATGCTGTCTGACTCGAA
ACGTGAGAGGTCCTCGGCGCGGCCGACGTGGAACGAGAGATTTGACGTGGCGATCTCGTT
GGCAAGGGCAATACGCTCTTTACTTGGGTCGATACCTACTACGCTGCCGCTGGGGCCGAC
GATGTTGGAAATGTGGGCGGTGATGTCGCCGGGGCCACAGCCGACGTCGAGGACGTGGTT
GCCGGTGGTGATGTTGAGTCGTTCGAGGAGGAATTTACCGGCGTCGTATTGGGTGCCGTT
GAGGGCTGTATAGCCTTTTGCTAATTCTTCGGTATCGACCATGGCTGTATTGGTATGATG
TGTTGGTATGATGTGTG
>GG331|c0_g1_i1 len=274 path=[252:0-273] [-1, 252, -2]
TGCAAAGGAAGGGGCATCAGGAGCTCTCAGGGGGCTCTCACCCATCCGATCAGACAGCTT
AAACCGCTGTCCCTTCTCATTAACCTGCATCCCCGCGCCATCTTCAAGTCTCTTCTGCCG
CGACTTCGCCATGCGCAACTTATTATCATCCCCTGTCTTCTTCCCCACCTTAATAGTCTC
CCGAATCGACTTCTCCAGCCTAGCCGTCTCCTTCCCCTGCGCCTCCAGCATCCTCGTCAA
ATTCAGAACCCGTGACCGAAAGTCCTCCTCGTAC
>GG331|c1_g1_i1 len=253 path=[231:0-252] [-1, 231, -2]
TGAGAGATTGCCGCGGAAATACTCGAGGCTCTGCTCCTTAACCAGAATAACCTCCTCAGC
GACACTATCCACAAACTCGCGGTCGTGAGAGACTAGGAGCACAGTAGTACCGGCTTGGCT
ATCGCGCAGGGCGATGAGGTGCGATTGAAGCCAGATGATTGCTCGGAGATCGAGGAAGTT
GGTGGGTTCGTCAAGGATGAGTAGGTCGGCTTTCTGGAGGAGGGCGCGCGCGAGGGCGGC
GCGCATGCGCCAG
>GG332|c0_g1_i1 len=246 path=[224:0-245] [-1, 224, -2]
GCAAGCTTTTCTTTCCAATTGCAGGAGCATTGAAGGGATACAAGGCAGATCAGTATGCCA
CCGTCCAAGGGAAGGCGACTGCAGTGAACCCGGAGAGCAAGGTCGTCAGTGTTGCATTGC
AGGACGGTGCAACACTGGAGATCGAATATCAGAGCCTCGTCATCGCCACAGGCACAACCT
CGAATTCAAAGCTCTGGCAGATAAACGACCACCAGGACGTCACGAAAGACCTGTATCTCT
CCGTCC
>GG333|c0_g1_i1 len=226 path=[204:0-225] [-1, 204, -2]
CAAGCAGAAGCTTTTCAAGGGTATGAAGGGCACCCAGATTGTTCCGACTGGACCTAGCTC
GGGAGTGGGCCAGGTTATGGGCTGGCGTGTCCCGGGGTGGTTTGTTTGGTTGATCAAGTC
GAGAACGTTCTTTGTGGAGAAGGCGGAGCCGACTTGGATGGGATTGGAGATTGCGAAGGC
TTGAGGGTTGTTCGTGGTGGGAGTTATAGGCGTTCTACCATGTTGG
>GG334|c0_g1_i1 len=277 path=[410:0-109 417:110-194 406:195-214 407:215-276] [-1, 410, 417, 406, 407, -2]
CGCACCTACACCGCATCACATCACACCACACACACACACAGCAACCATGCCTCCCAAGAC
GCAGAGGGTAGTCGTTGAGCGCGCAGGAGGTGGTCGTCGCCTCGGTGCGCAGAGGGGATA
TCTGGGACAGGCGTACGAGGCGGTGACCTCCTCCGAGAACGCGAGTGTGGTGAGGAGTAT
TACTGTTTTCGCGGTTGCGGTGGCATTCTTCTCGAGCCAGTGGAGTGATCTGTTGTTGCC
AGCTTTGTAAGAATTGTGTGTCTGTAACACTATGGAA
>GG335|c0_g1_i1 len=904 path=[907:0-429 908:430-453 909:454-903] [-1, 907, 908, 909, -2]
ACTTCCCCGTCGCGAGGTGGTCCCCGCAGCTGTACATCCTCCATGGGGAACAGCGCAACA
AAGGAGCAGAGACCTTCCTCTGCTGTTGGATACCACAGTCGCCATCAGGATGCGAGTTCA
TCACAAGCGGGATCAGCGAACCCATCGACAAACCCGTATTCCGCACGCAGCGGTCGGGGA
AGCCGCCATGATCTATCATTCTTGGGCATAGGGTCGACCTTACACCCCGTCGATGGACCG
GAGGTGCGCAGGGAATCAAAGCAGGAAAGAGAGGCAAGGAGGTTAGAAAAGGAAAGGGTG
GCAAGGGAGAAGGAGCGTACGAGGAGCATGAAGGAAGAGCATGTCGACGGGGGATACTTG
GTCACGCAAGGAGTTTATACCGGCACTGAGGACTTCAGCAAACCGGTTGTGAGGCAATTT
ATGATTGAGCGACGCATAGCACCATTTTGGTACGGCCTCAACGACTTCCACCACGAATGG
ACCGAGCATCAGCTCGGTGCCGCCGCAAAGGGCCTTCCTATACCAGCTGCGGATGAAATA
CCTCTGGAGCTCGAGAGACCTCCAACCGTAGAATCACCTCGTGCTTCGACCAACAACATA
AGTAACCTCACCGTACCTATCGCGGGAAGATCCGATTCATACGCCTCAGATAACTCCTCC
CATCTGTCACCAGCAAACTCGGCTTTCCCGGCTTCACCGTCATCTCCACTCCCCAACCAA
CCGGTTCATCTGCAAGCGTCATCACCATTTCGCCCACGGTCGAAGACTCTTGCATCCTTA
ACGTCGAAAAACCCACCTCAAAGCGACATAATTCCTCGTGAGGTTCAACTTCCCGTCGAT
CCTTACGTTAACGGCTTGCGTATGGAAGCATTTCTATACAAAGACGCTACAGAGTGCCCG
ATCT
>GG335|c1_g1_i1 len=577 path=[604:0-229 611:230-401 609:402-425 610:426-576] [-1, 604, 611, 609, 610, -2]
TGCAAAGAAGGATGCAAAGAAGGAGGCTAAGAAGAGAGAGAAGGCAGAGAAGAAAGCAGA
AAAGGCTGCTAAGAAAGGAGTATACGGTAGCGGTGCTACCAGTATAAGTGGGAGCGCATT
GAGCCTGGTTCTTCCTGGCGTGGGGCGGAGGCGGGGAAACAGCGGAAGCTCTGCTATTGC
GATAGAGGCCGCTGCGAACAAGAACGATAAGGGGAAGGATGTGGACAGGGGAGCAGTGGC
GCCGTCGACATCATCATCATCGGATAACCCATCCCATAGTGATGAAGCCCCAACTGCTGT
CCCTGCTACACTCCCAACTGGAGCACCCACATTCCGACATCATGTTGAGGAACCGACCCC
AGAGCTTCTAACTCACGAGTTCCCTCCACATTCTCCAACTACGACAGCGCCAGAAAGGCC
GTCTCACTTGAGGCAAATGTCGAACGCGTCCTCACCCCCGTCCTCAATTGTTGAGTCCGT
CCGTAGTTCCATCAAGGGCGATTTTCCAGGATCATCATCCTCTGTAGCCTACGTGCTATA
GAATTTTAGGCTTATCCTACTTGGCTAGAACTAGGCA
>GG335|c1_g2_i1 len=254 path=[606:0-229 607:230-253] [-1, 606, 607, -2]
TGCAAAGAAGGATGCAAAGAAGGAGGCTAAGAAGAGAGAGAAGGCAGAGAAGAAAGCAGA
AAAGGCTGCTAAGAAAGGAGTATACGGTAGCGGTGCTACCAGTATAAGTGGGAGCGCATT
GAGCCTGGTTCTTCCTGGCGTGGGGCGGAGGCGGGGAAACAGCGGAAGCTCTGCTATTGC
GATAGAGGCCGCTGCGAACAAGAACGATAAGGGGAAGGATGTGGACAGGGTAGCAGTGGC
GCCGTCGACATCAT
>GG335|c2_g1_i1 len=607 path=[585:0-606] [-1, 585, -2]
GGGGTAACATACGAAGCTCCCCCGTTCAGGCGGGGTTTGACATATGCAAACTTAGGGCCA
ACAAGCTATGGCTCTGCAATGTCATCATCATCGTCTTTAAATTCCGCAGTCAGCCCTTCA
CTTAAACCAATCGCTGGACGACGAAGGACGACCTCGGTATCAGCTAGCGATGCCACAGTC
ATTACTACCGACAAAGTAAGGCCAGACTGGGCAACTAAGCTGGCAAATGCCAGGAATCAC
GTTGCGCGGAGATCGGCCGCGGCTACCGCTCTTCATACAGCTGCTTATATGATGGGAAGT
GGGGGTTCAGAAAGCAGGAGCTTTGGATTTTCAAGCCGCTTTCGTAACCGTGGTAGTCCA
GTGGATAGTAGCGCGGGTACCCCAACCGAGCAGGGGCCTGACGCTGCAGCTCGATTGGCT
GCCTTCTCGACGTTAGCGGAGCAACAGGCCCAGAGGCGTGAGGCGCAGGCCGACCCTGGC
TCGAGGCGCAGGAGGTCACGGGTGGAGGACCTGGAGGAGATGATGATGATGGAAGCTATT
CGTCAGAGCCTGGTCGCAGAAGAGGAGCGCAAGCGAAAGGACGAGAAGGATGCAAAGAAG
GATGCAA
>GG336|c0_g1_i1 len=274 path=[252:0-273] [-1, 252, -2]
GTAGAGAACAAACTGCGCGGCATGAAGTTTCTAGGCGAGGGCGCGGACGTCGTTATCGAG
GGGAACGAGAAGCGTAAGAAGGGCGAAAGCCAGTGGGAGAAGAGTCTGCGCAATGGCCGC
TACGGCGCGGCGCTGGATATGGTACTAGGGAGCAATTTGCCGCCTGTGGTTGTGCTGTCT
GTGCTGACGGCGCTGAAGCACCGGTCTGCGATGCGCGAGGCGTTCAGTAGCCGTGATGAG
ACGACCGTGATGCCGATTCTGCGGTGGGTCGCGA
>GG337|c0_g1_i1 len=921 path=[948:0-462 949:463-486 955:487-554 946:555-576 947:577-920] [-1, 948, 949, 955, 946, 947, -2]
TCATTCAATCACAACAAGAGTTTCCTCTGTTCCGAAGGACAGTGCATAATGTCGGACATC
GAGATTACCGGCGACAATACTTTGACTGAGAATGGCGGGAGTGCAGATGTCGAGATGGGC
GGAGACGAGGTAGTGGAGGTCGCAACAACCACGGATGTAGGAGACAAGAACGACGACGTA
GAAAAAGACCAGGAAATTGCGGAAGAAGAAGAGGCACCAGTCCCGGCACGAATCACATAT
GTGGACCATTTGAAAAGCCCCATTGTAGAGCTCATTGTTGGACAAGGTGACTCCGAAATC
ATCCTCAGTGCTCATCAAGCGCTGTTGGTGCAAAGCCCCTTCTTTGAAGACGCTTGCGCT
CAATTCGATGCTGATACACCGAGAAGGTCAATCGACCTGTCAGAGGAGAACCTCGATGCA
GTCGGCTGCTTCCTGGAGTACCTTTATACTGGCGAATACTTCCCTCAGAGAGTCACTGGG
CAGCGCGGATTAGTCAAAGATTCCACGATGCCAGAATTGGATGAGTCGGGCGAGCAACTC
CTAAAGCACGCAAGGGTCTATACCCTGGCGGGCAAGTTTGGCGTTGACGCACTGAAGGCA
CTCGCACTTTCAAAGATTCACTGCGTCAATTCCAACGCAAAGGGCGAGATTCAATACGCT
CGCTACGTTTACGCAAATACCGCCGAAGACGATACCACAATCCGTAGGCCCGTTGCCTCG
TTCTGGGCGCATAGATCCCATGTCCTGCGCGCTGAAGCGGAAGATGAATTCAGGAAGATG
TGTTTGGAATTCCCTCAGTTTGGTTTCGATGTGCTGACCCGCGTCTTGGACGAGAAGCTC
AAGAACGAGACCCGCGACAAACCGCAGAGTACCCCAAGCGGCAGCTCTCGCAAGCGCCAA
AGGCATATCCAGGTCTAGGTT
>GG338|c0_g1_i1 len=424 path=[402:0-423] [-1, 402, -2]
ACACCCATAGCTAAAGACTCTCGGTGACAGAGGGACCGAACCGCGACAATGTCAACAACC
AGCTCAGCATCCTCCCTCTCCGCCTCCGTCCAATCCCTCAAATCCTCCCTCCAACTCCTC
GATTCGTCAATCTCAATCCTCGACCAGGGGATTAGCGATTTCCCGCGCCTATCGACTGTG
CTGGGCTCTACTCGTCACTTCGAACTCACCCCCTCCCCCTCCCTAGCACTCGCCCAACAC
AGCCTAGCCACCGAGCTCGCCCCCGCCATAACAACGCTCCTCACACGCGCAGAATCGCAT
CTCGACCGTCTCGAGCGCCGCGAACAGGCCCTACGCGCAAAAGCGGAACTACAAGCAGGG
CGGCTAGGTCTGCGTGGGGCCGCGAGCGGTGCTGGTGCTGGTGCTGCGAATGGTAGGACG
ACGC
>GG339|c0_g1_i1 len=871 path=[899:0-203 900:204-227 905:228-629 903:630-653 904:654-870] [-1, 899, 900, 905, 903, 904, -2]
CGCGAGGAAACAAGACGTCCCGGTCGAGTACGTGACCGACGACTGGCTGCGCAGGATGGA
CAAGATGTCCGCTGGAAGACCACACAACGGCTACATCCTCGAGGCTTCGCCGCTGCCCAA
ACTCCCAGTCCTGAGCCTTGGCGAGCTTTCAGTCACAGATGAGAAGCAGGGCTTCAAACT
CGTGCTGGGCCACCAGTCTCGCGAGGAGGCAAACGTGAATGGGACCTCCGACTTCGTGCA
CGTTGGCTCTCTAGCAAAATCGGGTGACGGGCGCAAACCCTTCGTCCTTCTTCTCGACTC
CATTCTCGACCCAGGCAACCTAGGCGGTATCATCCGTACAGCTGCTTTCCTCGGTGTGGC
AGCCATTGCGATCTCGAGCCGCAACTCCGCAGGCTTCTCACCAGTGGTGCTCAAGGCCTC
GGCTGGGGCGTGCGAAAACATGAGGCTGTTTACGGTTGATACGCCCGCTGGCTTTGTGGC
TGACTCGAAGGCTGCGGGGTGGAAGATCTACGCCGCTGTTGCGCCGTCCACGAATCACTC
CGCGAATGCGCCGTTAGCCATGACGACAGATGAGCTGTGCAACCCGCTTCAGGAGGCGCC
GTGTATCCTCATGCTAGGTAGCGAGGGTGCGGGCTTGAGGTGGAACTTGAGGAGCAAGGC
TGATGTGGAGTTGTCCATTGAGGGGAGTGGACAGAGGGGGCTTGTGGACAGCATGAATGT
GAGCGTGGCTACTGGTGTGTTGTGCACCGCCTTTGTGAGCAAGAAGACGCAGACTGTACC
TGCACCGCCTGCACGACCAGAAGCTGAGAAGAAGCCAGTGAAGGACCTCTTTTAAAGTGT
AAGATTATCCTATACGTAGCCTACTGTATGT
>GG339|c1_g1_i1 len=954 path=[985:0-265 986:266-289 988:290-591 983:592-615 984:616-953] [-1, 985, 986, 988, 983, 984, -2]
CGATTAATGAAATGAGCAGCGCTACTCTTTCCAGGGGTTGCCAGCGCATAGCAGCCAAGT
CGCTCATTCTACCGCTACTATACCCGTCTCTCCTTAGTTCCCGGTCCGCGTCGTTGAACT
CTGCCATCGGCAAGGGTCTTCGCAAGTCGAAAGGAGTAGGCTTTAGGGGAAGAGAGAGAG
GCCAGTATGAAGCCTCCGATGGCGGCCGTGAGTCGAGAAATGACGGAGGCGTGAGGAGGA
CGTCAGAATCTGCTGGGGGAAGCCGTGGGTTTTCTCGTGACGACTGGAAAGGAGACAGCC
AACCCGGTGGCGGCAAAGCGGAGAAGCCTCGCACTGGACGGGACGTACGCATACGAGCTG
GGAAACGTGAGGTCAAAGATGACAGGATACCCGTGCGACGCTCACGAGCGGCTCGATTCT
ACGACCCTAATTCGAGCTTTGGGAAGCGAAGCGCTGTTGGCAGGGAAAAGAAGGGGCTCG
ATGCGCCAGCTGCACCCGAAGCCAAACAAGACTGGCGTGGCTTTTCTAAGAAGGTGGACA
GGGACTTCCCGCGGAAACGGGATGATTTCAATGAGGGAAGGATGAGGGACAGGCGGGATA
CACAGGAGCCCAGGGGAAGCTGGGGCCGAGAGCAATGGAAGCCAAACTCTGCGCAGGAAT
CATCGCCAGCGCGCTCGGGTTTCCGGTCTAATTCAGACGATCAGAGCTTCCCTTTGAGGA
AACCCTTCAGAATCGATCGCGGAGGCTTTGCTCCGGCGACTAGGCCATCACAAGATAAAG
ACTTCTCCTTCTCGGCGAAGAAGGGGTTCGAAGCCGAACGCCGAAGACCTACTCTAGCAG
CCAGGTCACAAGATTCCGACTCCTCCACAGGGGCTGAAGCAGTCCCCCAGAAAACCAAGC
CCACCCTATCCATCATGGACAAGCGCATGCCCGTGACCATCCCATACACAACCC
>GG340|c0_g1_i1 len=682 path=[687:0-660 688:661-681] [-1, 687, 688, -2]
GCCAGCCGTAAAAGTCGATCTCGACAACCACTCCCCGTCGAATAGCTCTTCTCGATCTTC
CTTCACGGGAGGAAGCTCAACAGACGATACATGGGATCCAATATACCCCGAAGACCCCGA
GCCGTCGGAGCCTGCTTCCCGTTCCAGACAGCAGCCGATATACAGGAACTCGAGCCAACC
CGCTCCCTCGATCCGTAGAGGCTCCTCTCGAAGGCAGACATCGTCGTCTGACCACAGCTC
TCGCCACCAGCAACCACGCTCGCATCGGCCAAGGCCGAACCCGCCATCGAGTGTGGCGTC
CATAGAGGACTACCCGGGCTATGGCCGAGGCTTCCCATCGCAACATCCTCAATATGGCGG
CAGGGCGCCGCCGCCCCCGGCAGGATATCCGCAAAGCTTTGCCTCCGGCTACACTGTAGG
TGCGCCGCCACCACCTTTCCCTGGAGCGGCTGGGCCGGTAGTGCCGTTCGGGCCTCCTCC
TAGCTCGCACGGGTACCCCCAGAACCCCTTCTCACCCGCCGCCGGGGTTGGCCAGCAAGG
CTACTATCCGCCAGGGCAGCACTATCCTCCCGGCCAGCAGCCACTTGGCGGCTTTGGTGG
GCATGAAATGATGCCATACGGGCAAGCGCCACCATATGGCGGCTACCCCCAATACGGGGT
GTCGCATCAAGGCCAAGGAACA
>GG340|c0_g2_i1 len=686 path=[685:0-660 686:661-685] [-1, 685, 686, -2]
GCCAGCCGTAAAAGTCGATCTCGACAACCACTCCCCGTCGAATAGCTCTTCTCGATCTTC
CTTCACGGGAGGAAGCTCAACAGACGATACATGGGATCCAATATACCCCGAAGACCCCGA
GCCGTCGGAGCCTGCTTCCCGTTCCAGACAGCAGCCGATATACAGGAACTCGAGCCAACC
CGCTCCCTCGATCCGTAGAGGCTCCTCTCGAAGGCAGACATCGTCGTCTGACCACAGCTC
TCGCCACCAGCAACCACGCTCGCATCGGCCAAGGCCGAACCCGCCATCGAGTGTGGCGTC
CATAGAGGACTACCCGGGCTATGGCCGAGGCTTCCCATCGCAACATCCTCAATATGGCGG
CAGGGCGCCGCCGCCCCCGGCAGGATATCCGCAAAGCTTTGCCTCCGGCTACACTGTAGG
TGCGCCGCCACCACCTTTCCCTGGAGCGGCTGGGCCGGTAGTGCCGTTCGGGCCTCCTCC
TAGCTCGCACGGGTACCCCCAGAACCCCTTCTCACCCGCCGCCGGGGTTGGCCAGCAAGG
CTACTATCCGCCAGGGCAGCACTATCCTCCCGGCCAGCAGCCACTTGGCGGCTTTGGTGG
GCATGAAATGATGCCATACGGGCAAGCGCCACCATATGGCGGCTACCCCCAATACGGGGT
GCCGCATCAAGGCCAAGGAACATCGG
>GG340|c1_g1_i1 len=1047 path=[1025:0-1046] [-1, 1025, -2]
AAGGCCAAGGAACATCGGGAAGCCAATCGCCTTATTATCACTATTCTCAGCCGGTCCCGC
CTCCCCACGAGTCGCCTGCGCCAACTCCAGCCCCGGCACCTGCGCCGGCGACTCCAGCAC
CACCTCCCGCGCCTGTTGCCGACCCCGAAGTGGAGAAGAAGTTGGCTGAACTTCAAAAGG
CACTTCAAGAATCGCGAAAACTTTTCAACGACAAGGTGGCGGCAGAGCAAAAGGCGAAGG
ATGACGCCGAACATACTGCCGCCACAAATAAGAGGGTCGCCGAAGAAGTTGCCAAGATGA
AGGCAACGATGGAAGCAGCGGCGCGAGCCAAGGAAGTTGCTGACGCGAAAGCCAAGTTTG
ATGCTGAGGTTGCCGCCGTGCAGAAGGCAAAGGACGACGAGAAGAAGGCAAAAGCTGAAG
CCGAGGCGAAGAAGAAGTACGAAGCAGATTTGAAGGCCAAATTTGAGGAGGAGATCAAGG
TGGCCAAAGCTGAAGCAGACGCCGCGAAGGCTTTAGCTGCCCCGCCGAAGGAGGTGAAAA
AGAAGCCGATCAAGTTCAAGGATGCTGTTGGCCGCAAGTTCAGTTTTCCGTATCATCTTT
GCCAAACATGGGCAGGAATGGAAGATCTCATTCGACAAGCATTCCTTCACGTGGAAGTCA
TTGGCCCTCACGTCCAGGAAGGCCATTATGACCTGATTGGACCTAATGGCGAGATCATTC
TTCCCCAAGTATGGGAAACGATGATTGAACCTGACTGGGCAATTACGATGCACATGTGGC
CTATGCCAGAGCCTCCAAAGCCGGAGCCTGGCCCACCGCCCGTGCCAGTTCCCCAAGCTC
ATGGGAAACGACACTCGCAGAAGGCGGCGCCTAGGGGCCGAGACAGGGGTCCACCACCAC
CACCACCACCACCCCCAGCTGGCGGTTGGCCTGATTCAGGTCCTGGAGGAATGCCTGCGG
TCATGGTGATAGATGACAATGTTCCGAAGAAGAAGAAGACAGAGAAGTCATCTTGGGGTC
TATTTGGAGGAGGTGGAAGCAAACCTG
>GG341|c0_g1_i1 len=1040 path=[1018:0-1039] [-1, 1018, -2]
ACTATAACGACATTCCAAAGACTCCCAGATGTCTCAAGCAACAAGAGAACTGAAGATCTA
CCGGAAAGATGCCAAGAGTAACCATAATCTGTTAACGCCGTCGGAACGAGAGAAACTCAT
AGCTCCATATCTTCCGGAGCCACCTTCACGATCAAAGTCGGGCAACGGGGAGTCAGATGA
ACGAACGCTTCGTAACCAGCCGAGACCGATAATTGGCGTGCGGAAGTTCCTCAAAAATCA
ACTACATGTCCTCGTGTTTGCAATTATACATACTATTTTCTCTATATACATACGGCTTCG
ACAAGCATATCATACTGTCAGGGATCGAACCTTCGCTGTTCTCTACTACCACCACCGGAC
GCCTGCGCTCATTCAGAAGGATGTGAAGGGGCTGAAGAGATTACCGGAACACTTGAGTGT
GATACTGAAGCTTGAGGAAGGAAAGGGGGGTGCTGCGCTTGAGACTCTCTTGGATGAAGT
GGCTGAGGTTTGCGCGTGGTGCGCATGTGTCGGAATTCCCATGCTCTCAATCTACGAGAG
GACAGGCGTCCTAAAAGGATACATTCCAACAACCCACAGAGCCGTCACTCGAAAGCTTTC
GTCGTATTTCGGTCGCCAACACCCTGCACTGTCTATCCGTGCGCCGCACATTCCATCCAT
GGAGTCCTCCCCGACTACGCCACCAAGCGATGTCGATGTCCCGGTATCCCTAGGTCAACT
CTCGGTACTCTTGATCTCCGAAGAGGACGGCGAAGACTCCATTGTCGACTTGACCAAGAC
TCTTACCGAGATGTCTCAACGATCAAAGATCACACCGAAGGATATCACCGTCGACTTGGT
TGATGCCGAGCTTTCCGAGAGTGTCATGAGCGGACCGGAACTCCTCATTTTGTTCGGACC
AACGATTGAACTCGACGGCTACCCACCGTGGCAGATCAGCCTCAGCGAAATCTACAATGT
GCAGGATAACCAAGGAGTTGGATACCAAGTGTTTCTCCGCGCCTTGTATAATTACGCAAA
TGCGCAGATGCGTTTTGGCA
>GG342|c0_g1_i1 len=302 path=[300:0-156 301:157-177 302:178-301] [-1, 300, 301, 302, -2]
GCCATGACAGCTGCCCTAGTTCGTACGTGCAACAAGTGCAAGGGGCCATTCATCAAGGAG
GATGGCTGTAACAAGATGAACTGCCCATGTGGCAATATCCAGTGCTATGTCTGCTCCAAG
AGCTGTCAGTACAACCACTTCGATGACGAGCGTAGGGGTGGAAAATCAGGGAACTGCCCT
CTTTTCGACGATGTCCAGGTGCGCCACGAAGATGAGACGAAGCGCGCTGAAGAGATTATC
GTCGAGAAGCTTAAGAAGGAGCACCCAGATGTCGATCCAGAGGACTTGGAGATCAGGGTC
TC
>GG342|c0_g2_i1 len=301 path=[303:0-156 304:157-176 305:177-300] [-1, 303, 304, 305, -2]
GCCATGACAGCTGCCCTAGTTCGTACGTGCAACAAGTGCAAGGGGCCATTCATCAAGGAG
GATGGCTGTAACAAGATGAACTGCCCATGTGGCAATATCCAGTGCTATGTCTGCTCCAAG
AGCTGTCAGTACAACCACTTCGATGACGAGCGTAGGGTGGAAAATCAGGGAACTGCCCTC
TTTTCGACGATGTCCAGGTGCGCCACGAAGATGAGACGAAGCGCGCTGAAGAGATTATCG
TCGAGAAGCTTAAGAAGGAGCACCCAGATGTCGATCCAGAGGACTTGGAGATCAGGGTCT
C
>GG343|c0_g1_i1 len=270 path=[248:0-269] [-1, 248, -2]
GAATGCTGGAAAGGGATGAGAGATCGAATACTATTAGTTCAGACTCTCTTTGATTGGGCC
ACATCTTGTGCTCGCCCAAGTCTTATGAAGACATTTGTTGCCGCCCGCCTTATGAGGACG
TGGAGCCGGCACGGGGTTGATGTGGACGAATCCGTCTTGAATTACCTGACCTTCCGAAGC
AATGGGCATGGTGTATCCAGCGACGCCGTATACCATTTAGTCTCTGAACTGGCAAGGTCT
GGCCACTTCTCCGTCTCGAAGTACATTCAG
>GG344|c0_g1_i1 len=341 path=[319:0-340] [-1, 319, -2]
CTCACTACGACTGAAGAACGGCCTACAAACTCTTGGATCTTTATTCGCGCATGTTTTGGG
GCAGAGGAGACAACACTCCCAAATTACCGCTGCGCCATCATTCAAACCGCCTCCTCGAGT
CACCTTGACAGATACAAAGAGAGAGACTTGGTTACGAGATCTAGCAAATCCATTGATACC
ACTACGACGCCTCAGCAGAACTATACCTCACGGCATCAAGAATAAGGTGCTGTTGGAACA
ATGCACGAGGAAAAATGTTCCGACTGAAAGGGCGGTGTGGCTTGCTAAATGTGTGGGGGC
AAACGAAATCAGAGCCTCCAAGAGAAAGGGAGTCCCAGGGG
>GG345|c0_g1_i1 len=1008 path=[1011:0-185 1012:186-209 1013:210-1007] [-1, 1011, 1012, 1013, -2]
ACCTTACTTAATCGTGCTTCGTTTTCTGTCAACGATGAGACTGAGACTATTGACAATATG
TCTCTTGCTTTTGAGCGTTGCAGCCCAAACCTATATGGCAAGACGCCTTCCGGAGAAGAG
GCCCCAACGGCAGCAGATGTTGTTCAGAACATTACACACCTCAGCCGCACTGTGAAGGCG
GAACTTTGACTGCGACTGCGAAAGCAAATAAATCTCCGCATGACCAAGGCGTCACCCTCA
GAGACGGGAGAATGGAAAGCAGGTCCAGAATATGAAACTGCGACAACAGTCACCGTTGCG
GATTTCAACTTGACTCGGGCTGTTCTAGAAGCCACCGAAGACCTTTCGATACTCGCTGAT
ATCCTCAAGCTCGTCTCGAGCTCCAGCAGCACCCAGATTTTAGCCTCTATCGCAGACACT
CTCAACATGCACCGGCTCACTTTCTCGGCGATTGGAGCACTCAACGACCTCTTCGATACG
CTTGTTTTGCGCCAATGCAGCCTGGGGGTGATCCAAGGCCCTGAATCTGTCACTCTGCTT
CACTCCCTGTGTGCACTATCCGCGACCATCCCAGATGTGGCGAACATACACGTGCAGTTA
TCACGGGATGTGGCTCGTAGCGTTCGCAGGTCCGCTGCTGATGCTTGCTCTCCTGTCTCG
GATCATGTAGCCGAAGCACTGCAGAAATCAGACGGCGATATTTCAGATGAAGTTGATAAG
CTGTTATCCAGCGGCACTTCGATGGATGCTCCTACTTTGAAACGGCTATTTCAAGTTATC
ATTAATCAGATGGAAGCTTCCTGGGCGAAATCCGATCCAGGACTACAGAAACATGGTCCA
ATACTCGAGCGCCTTCTAACCTTCGACACAAAGCAATTCGATACTCTCCTCACCCCTTGG
GTCGAGCAGATGATCCTAAAAAGCGACAGGCCTAACCTGGGCCATGTTCTTGGCCCGCTG
ATCAGTGCAGGTTGCCTCTCTTTCAAAGAGCATTTGAAGGTGTCTGCC
>GG345|c1_g1_i1 len=1131 path=[1109:0-1130] [-1, 1109, -2]
AAATACTTATCGCAATGGCGACATCATGTCCGTCGAGGACGCCTATACGTTGAATATTAG
ACAGACCCAAGCTCAACTCAAGGACCACTTGGCCATTCTGAAGATCGCCCGCATCGCCAT
AGAGATATCCGAGCCATCAGCCGATAACAACGATGTTACAATAAACTTATTGTGCCTGGG
AGATGCATTCCGTAGGTTCTTACGGCGGCTCGTTCTCACCGAGTTTGACTGCGTTCTGAA
AGAATTCGTGACACCACTGGCAAAGTCGCAAGACCTTCATATTATCTCCTGTCTTCGAGC
CATCCTTTGCGGTCTTTTAGACCTCAAGACGACCACAGGAACTGAAGATTTAGTTGTCGC
AAGGCAGATTGAGGTGATCTTCGGCGTGGCGTCGGATCTTACATTACCATTCTGTCAACT
CGCACTACGCTCTCTATCAGCATCAGAGATACCCGGCTCAAGCAGCGAATCGGCAGCAGA
CACATCGCGTCTCGAAGCATACGAAAGAGCCGTCGACACCGCCCTCGCAAACAACAACCC
AACCTGGACGAAAATAATCCCCACCCTCGACGCCCAAATCGCACAACACCTCTGCGACCA
AGCCGAGCGCTCCCTCCTCGCCACAATACCCTCCTTCAAACCCCCATCCTTCGATTCCCC
CGCCCCAACTAAACCGCCGTCCGACCCAGCGCTTGCAAAACGCATGCTCTTCGTCATCTC
CGCGACCGCATATAGCACCCAGAACCTCGGCCACAACACCACCGCCCTCGACATTGGGGA
GAAGATTAATAACCTCGCCCACGCCCTGTCGCAACCGCAGTCTATGCAGACTTACAGCCA
GACTACAACATGGCTGCCGTTGATGCTCGAATATATCACCACGCATGCATCTACCCTTCC
CACTTCCCGGCCAGCAACTGATGTACGCGCGCGCGTACTCCTGGCACTTTCGGCGCTGCT
GTTGGCGCTACATGCGCATACGGGGACAGACGCGCTATCCGAGCACGTCCTGGACGTCTC
GCTCCTCCTCGTTGACGAACTCCCCGACGATGCGAGGGCGCAGTGTGGACGCTTTCTGGC
GGAGCGCGGGAAGGAGGTGGTGCTGGGGGATCCGGGGTTGAGGTATGTTTT
>GG345|c2_g1_i1 len=236 path=[214:0-235] [-1, 214, -2]
ATGTTTTTGGACTTGAGAGTGGGGGAGGGCAGGGGGAAGCTGGTGGAGGAGGGACGTTGA
TGATTAGTCAGCGCGGGAGGATGGAGGGGTTTGTGGTGAGGAGGTGGGAGTGTTTGAGTG
AGCCGACGCCGTTGGTGGGGGAGAATGATGCGGCGTTGAGTTTGAGTTTGTTTCAGGCGA
GGAGGTGAGGGGGAGTGGGAGGAGATCACCAGCGTGTTTGAGTAGATGTTGTGTGG
>GG346|c0_g1_i1 len=500 path=[478:0-499] [-1, 478, -2]
ATGAACAGCGGTCACCCAACCCTCTCCGCCAAGGCCAAGAAGGTCCTTGACACGCTCTGC
CACCACGATGGCGGTAACTGCACTGTTTGCACACGTGTGGCCTCTTTTGAGAATAACGTT
AAGACGAAGCGAACTGTTTCCATTCAGAAGCCTATTCCCGTCTCTGATCGCATGCCAGTT
CAAGGACCATATGAAGATGAGCCGACAATGCGCCCATCTGTCACCCCAGGACTTGCACTT
GCTACTGTCATGAAGGGCCTTGAGGATGAGCTGGCCCACCTGAAGATTGAACTGGCCCAG
TACCAGGCCGTTTACAACAAACATGACCCGTCGCTCAGCATGCGCAAGCGCAAGGCCGTC
AAGGCCAGAATTGAGAGTTTGTTGAAAGCCATTGACACAAAGGCGGATCAAATTTACGCA
CTCTACGATGTTCTCGAGGGACAGAAGGAGACTGGCCAAGAGCTGAGTGAGAAGGAGGTT
GAAGTTACGCTCATGGATAT
>GG346|c1_g1_i1 len=273 path=[251:0-272] [-1, 251, -2]
AAGGAAACTGGCCTTCGTGAGAAGATTAGCCGACGTGAAGCTGCCGTCATGGAACTCCGG
GAAATGACACAAGAGATCCAACAAGCTCGTCTGGCGAATACCGCCGGCGTCAAGACTCGT
AAACCGGTTGTCCAAAAGCAACAGGCCCGGAAAGAGCCAAGTAACCCTCGGTCAAGCACC
CGCGGCCGTGTCCAGGCAGTCGTTGAGAAACAAGAGCCAGCACGCTTGCGGTCGCGATCA
CGTTCGCAATCCCGCCACACTCAATCAAGAATT
>GG347|c0_g1_i1 len=812 path=[790:0-811] [-1, 790, -2]
CGCCGTTCTATATCCTTTGGGTTTGGCAAGAAGAGGAGTGGCAGCGTTACTGGGTCTACG
GGTGGTGATTCTGACCAAAAGAAATCAACGAGACGATTCTCGCTCCTCCCAGCAAGCTTT
TCGTTGAAATCCATCGGTATTGGAAAAGAGTCTGACTCTGCAACTCCATCTGAAGATGGT
CGCTATTACGACGATGGAGTCGATCGTTCCGCTGCGTACGGCGAGCCAGCACCGCCGGTT
GAGAAACTCCAAAGCAGGCCTCAGACCAACGCGGTTGCTCCAATATACACTCGAAGCCGC
GATGGGTCTCAACAGGCTGCAAAAGCTCCACCGATTGCGACCCCGATACACCAACGTTAC
GCATCTACAACCCAGCAGCCTCCTCCACCCACAGCATACGATGGGCAATCTGACTTCGGG
CCCCGCCCAACATACCGCCCGAAGACCATAGACTCCCCGCCACCCACGGAACCAGCGCAC
TCTAGCTATCCAAACCTGGCCAAGAGCCAGACGCGCCAGGCGGCGCAGAATGCAAGATAT
AACCAGAACCAAGGGTATAACGATTACGATTCTGACAGACAGGCCGGCAAGGGTGGAAGA
GGCGCCTTACAAAAGAACAACCGCAAGTTTACGGAAGCGTATGAGGCCGATGGTGGACAA
GACCAGGGAGGGTACGGAGGTAATAACCACACGTCTGGCAGCAGCGGCGCGGCCAGGAAG
GTGATGGACTTTTTTAGACGAAGAGGACGGGCGAGAGAAGGTGAGATGTGAGCGATTGAG
CGACGAGAATTTCAAGGAAAAGAGAGAGAGAG
>GG347|c2_g1_i1 len=254 path=[232:0-253] [-1, 232, -2]
CATGGCACCGTTGCTGGGCCAGGGTATTGCAAGGCCTAACACTGGTGGTTCTATGACGTC
CACTCAAAGCGGAATTAATACAACACATTACAGCCAGACGGCTGCTCCTACTGTTGCCAC
CACCAACGCTCACGGCCGCATGTCTCAACCCACTACGAGCAATGGGCAGCGATACGATGT
CTCCCCTGAAGGTGAATCTGACTACGGCCGTCCAAGCATTAGCCAAGGAATTCCACCGAA
GTTCGCCAGACTCT
>GG348|c0_g1_i1 len=282 path=[260:0-281] [-1, 260, -2]
TGGAGGCAGGTGGAAAGATGAGAGTTGGTCCTGGTGCTGCGGGAAGCAAGATCTGTTTGT
TGGATGATCATCCTCTTTATGCAGCACCGGAAGTTGGTGATGGCCAGGGAGCCATGGACG
ATGAAGACGAGGAGCCGGAATCGACTTTTAGCCTTGGCCTGACAGAAAAGCAGAAGAAGG
ACAGGGAGGGGGTTGTGCTACCGTATTTTGATGCACAAAGTGGTGGAGGGGATGGGGGGA
GAATTTTGTATGAGATGGGGAGGGAGGATGACTGGGATCCTG
>GG349|c0_g1_i1 len=536 path=[514:0-535] [-1, 514, -2]
GGGAATCAAGGCAGTCGTAGAGGCGATCTACGAGCCACCGCAGCATGACGAGATTGACGG
TATTACGCTGAATGAGTGGACCAACGAGAAGGACGTAGACGGTGTTGCACGTCTGTGTGG
CTTGCAGAAGGTTGGTGTCATTTGGACTGACTTGCTGGATTCCGGAGGAGGCGATGGTTC
TGTCGTATGCAAGAGGCATATCGACTCCTATTTCCTGTCTTCCCTCGAAATAGCATTCAT
ATCACGGTTACAAGCGCAGCACCCCAAACCGACGAAATGGAGCGATACTGGCCGTTTTGG
ATCGAACTTCGTTACGTGTGTTGTGACTGGTGACGAACAAGGCCAAATCTCGATTTCAGC
ATATCAAGCATCGAACTCGGCAGTCGAAATGATTCGAGCTGATATTGTTGAGCCTTCAGC
CGACCCTGGGGTTATGATAGTCTGGGCCGAGGAGGAAGATGATGCCTCCGTCAGCCGTAC
GCGCTACATCCCTGAAGTCTTCTTCCGCAAAATCAACGAGTATGGAGCCGCAGTCC
>GG349|c1_g1_i1 len=265 path=[243:0-264] [-1, 243, -2]
CCCAAGCCAGCATTCACCGCACCACCCTCTGCTTTCCCTGTTGAGAACCGAGAGGCGATC
GGAGAGTCACAGGAATATAAGTCCGTTAGCCAGGCTATTGGCCTCCGACCGGACGGACAG
CTTAAGAGATCCGATACGGGAATCGAGGCCGTCTCGGACTTCCACCTCCTATGTTTCTTG
CGTAACATGGCCATTTTAAACAAAGACGAGGAAGCGCTGCTATGCCGTGTTGCAACCCAA
CACGACCTTGCCGATGGGTATCAGC
>GG350|c0_g1_i1 len=317 path=[295:0-316] [-1, 295, -2]
AGATCAAAAACCTTTCCTTCCATTCATATCTCCGAAAAATTAACTCTGCGACGAATAAAC
CAGAGCTGGGCGCCTCATTTATGCCACCTCTTACCGAGCCGTACTATCGAGTCAAGCCAG
ACTGTCCGTCGGGGCACCCCCAATGGCCAGAAGGTATCTGCACGAAATGTCAACCGAGCG
CCATTACCTTACAACCACAGTCGTTTCGCATGGTAGACCACGTCGAGTTTGCATCGGCAA
CGCTGATTGAAAAGCTATTAGACTATTGGCGCAAGTCCGGTGGTCAGCGGTTAGGGTATA
TGTACGGCCGCTACGAG
>GG350|c1_g1_i1 len=272 path=[250:0-271] [-1, 250, -2]
TTGACGCTCTCGGACCAACCCGCTGGGGGTGACAAGAAGTCCATCAAGGACATAGGGAAA
TTCAAAGTATCACAAATAGGCTTAAAACATGGCGACCTTATTTTCATATCATACAAGCCG
CAAGATGATGCCACGAATGGCGCTGCAAACGGAAGTGCTACGGTTTCCATACCTTCACAT
CCCATGTCATCTACAAATCGGCTAAATGGCAACCCGATTCTACCAACAGAAGATATACCA
ATATCTCCGCTTCCAGTCACATCACCATCACA
>GG351|c0_g1_i1 len=490 path=[468:0-489] [-1, 468, -2]
GACGGTACTTGGAGTCGGGTGATGTTGAGTGTACAGGTCGTGCAGATGACCAGGTCAAGA
TCCGTGGCTTCCGTATTGAGCTGAACGATATCGACAGCAACTTGAGCCAGAACGTCTTGA
TTCGGGATTGCAAGACGCTTGTTCGAAGGGATCGTAACGAGGAGCCGACACTGGTCAGCT
ATATCGTGCCAGAGCTGGCAGAATGGCGCCGTTGGCTAGCTGCAAGCGGAGTGGAAGATA
TTGAAGACGAGGGAACTGAGATGGGAACCGTGATTGTCTACGCCAAGAAGTTCAGGAGAA
TGACGACCGAAGTGTGGGACCATTTGAAGGCTCGTCTGCCGGCTTACGCAGTCCCCACGA
TATACATCGTTCTTAACAAGCTTCCACTGAACCCTAACGGCAAAGTTGATAAGCCGAACC
TTCCGTTCCCCGATGTGGCGGAGCGCACTGAAGACGCATCCGAGGAGGACTTGAAGAACT
GGGAGTCTCT
>GG352|c0_g1_i1 len=1158 path=[1161:0-361 1162:362-385 1163:386-1157] [-1, 1161, 1162, 1163, -2]
CTCGCTTCGCGGCTATGGCCTGTGGAGAGATGAGTGGGCGTTGAGACTCAGCTGTGTTGT
CGGTGACCTGGCCCAACCCCAGCTTGGAATCGATGATGCGTCCTGGAATACTCTAGCAAA
TGAGGTCGATGTCGTTATCCACAACGGTGCCACTGTCCACTGGGTGAAGAGATACCAAGA
TATGATGGCTGCAAACGTCATCTCGACTGTCGATGCGCTGAGGCTCTGTAACGAAGGCAA
GCCCAAGCAGTTCTCCTTCGTCAGCTCCACCAGTGTTCTCGACACAGATACCTACATCAA
GCTCTCCGATGATATGATCCGTACAGGTCAAGGAGCTATCCTTGAGTCCGACGACATGAT
GGGCAGCAAGACTGGCTTGGGCACTGGATACGGACAAACGAAGTGGGTATCTGAGCAACT
TGTCCGTGAGGCAGGGAAGCGCGGTCTCTCCGGCTCCGTTGTCCGCCCAGGTTATATCTT
GGGTGACTCCGAGACTGGTGTCTGCAACATCGATGATTTCCTGGTGCGTATGCTCAAGGG
CTGCATTCAGCTGTCCGCACGTCCCCACATAATCAACACCGTCAACGCCGTGCCCGTCAA
CCACGTCGCGCGCGTCGTCGTTGCTGCCGCATTTAACCCCCTACCAAACGGCGTCCACGT
CGTCCACGTGACGGCTCACCCCCGCCTGCGCATGAGCGAATACCTCTCCATCCTCGAGTA
CTACGGCTACAAGACCCCCGAAGTCAGCTACGCGGAATGGAAGTCGGAGCTTGAGAAGTT
CGTGTCCGCCGGTACGCTTGAGAAGGATCTCGAGCAGCACGCTCTGATGCCACTGTACCA
TTTCTGTATGGATGACCTGCCAGCGACGACCAGGGCGCCGGAGCTGGATGATCGGAATGC
GATGGCTGTGTTGAAGGCTGATGCGGACCGCTGGACTGGTGTGGATGAGGGAGTTGGATA
TGGTATTGGGAGAGAGGATATCGGACGGTTCTTGAGGTATTTGGCTATGATTAAGTTTAT
TAGCGAGCCGTCGGAGAGGGGCAGGCCGTTGCCGGAGATCGGGGTCGATGCCGCGCAGAT
TGGCGAGATTGGAGGACGTGGTGGAGCGGCTTAAGTGGCTCAGGGAGTTGAGCCTGCGGG
AAGTTTAAAGGGGGAGCG
>GG353|c0_g1_i1 len=420 path=[398:0-419] [-1, 398, -2]
AAACACACCGAACAGCAAGCGCTCCACTCGACGAGCCAAACCGCTGCCATGGGTTTGGTA
TACAACGACTACCTCTCCAGCGACAAGATCTACGGCTGCAAGAACTGCAAAACCCATCTC
TCCAAGCACGAGAGCCTCGTTAGCCGGAGCTTCCGCGGCCAAGTAGGCAAAGGCTACCTC
TTCAACTTCGTCGTCAACTACGTCCCCGGCGAAGCGCTCGAGCGCAACATGACGACCGGG
AAACACGTCGTGAGGGATATTACGTGTCGGCAGTGCAGGACGACGGTGGGGTGGAAGTAT
GATAAGGCGTATGAGGCGAGCGAGAAGTATAAGGAGGGGATGTTTATTTTGGAGGCGGAG
CTGTTGTGTAATGTCACTTAGGCGGGGTATGGAGGAATGAGGGGATGAAGGGGGGATGGC
>GG354|c0_g1_i1 len=237 path=[276:0-119 277:120-236] [-1, 276, 277, -2]
TAACTCGACATTCTCAAAATGCAATTCTCCAGCCGCATCACACTCGCCCTTGTCGGCCTG
GTATCAATGGTGGCAGCACGCCCGGTCATCTGTACAGAGAAAACCCTCGACGGCATCCTC
CTCGGCCATATGCCTAAAAACGCGTGCTGCTCCTACGGCTCCTGCGTCGGTGACGTGAAC
GTCTCCGGCGGCTGAACATCGCCACGTTAAGAGAATGAAAAACAAATAAAATACGGA
>GG355|c0_g1_i1 len=355 path=[333:0-354] [-1, 333, -2]
AAATTCACAACCCACCGCGGCATCGCTGCACCGATGGAGTTGGCGAATATCGACACCGAT
GCCATCATCCCTAAACAGTTCCTCAAGACGATCAAGCGCACCGGGCTCGGCAGCGCGTTG
TTCTACGCGTGGCGCTACCTCTCTGCCGGTGTCGAGAATCCGGAGTTCGTGCTCAACAAA
CAGCCGTATCGGGATGCGAAGGTTTTGGTGGTTACGGGGGAGAACTTCGGGTGTGGATCC
AGCAGAGAGCATGCGCCGTGGGCGTTGTTGGATTTCGGGATTAAATGCGTGATCGCGCCC
TCCTTCGCAGATATCTTCTTCAACAACACCTTCAAGAACGGTATGCTCCCCATCG
>GG356|c0_g1_i1 len=1110 path=[1196:0-131 1213:132-252 1201:253-293 1212:294-577 1210:578-1048 1204:1049-1109] [-1, 1196, 1213, 1201, 1212, 1210, 1204, -2]
CTCGCATTTGCGCATACGCCTCTCCCTTTTTTTAAAGATGTCGGCTTCACCAATCGACCA
GATCCTCGGGGCCATCCAGCGCCCGACGATCGACCGCCCCTTCGGCGTCCACCTCTGGCC
CATCTTCGACAAGGCCTTCACGGCCATCAAGGGATACCACCCCGAGGACTTCGACTTCCA
GCCCCATGTCACTCCCATGTCGACCCTGAAGGAGACCGCTGCGCTGATCTTCACATACTA
CGTTGTAATTTTCGGCGGCCGCGAGCTGATGCGCAACCGCCCGGCATTTAAGCTCAATGG
ACCCTTTATGATACACAACCTCTACCTCACTGCGATCAGTGGCATACTGCTGGCCCTCTT
CGCCGAGGAGCTGATCCCAACCCTGTACAACAAGGGCCTTTTCTTTGCCATCTGCGACGT
CAAGGGTGGATGGACTAACCACCTGGTTATCCTGTATTATCTTAACTACCTCACCAAGTA
CCTCGAATTGATCGATACCGTCTTCCTGGTCCTGAAGAAGAAGCCATTAACCTTCCTCCA
CTGCTACCACCACGGCGCCACCGCTCTCCTCTGCTACACCCAGCTCATCGGCCTCACCTC
CGTCTCCTGGGTCCCGATCACCCTCAACCTGATGGTTCACGTCGTCATGTACTGGTACTA
CTTCCAGAGCGCCCGTGGCATCCGCATCTGGTGGAAGGAGTGGATCACCCGTCTCCAGAT
CATCCAGTTCGTCATTGATCTCGTCTTCGTCTACTTCGCCTCCTACACCTACTTCACCTC
CACCTACTTCAAGTGGATGCCCAACGCCGGCCAATGTGCAGGCGAGGAATTCGCCGCCTT
CGCCGGCATGGGCATCATCTCCTCCTACCTCCTCCTCTTCATCTCCTTCTACATCGCCAC
CTACAAGAAGGACGGCAAGCGCCCCACCGGCCGCAAGGCCGCCCGCTCCCTCAAGGACGC
CGAGCTCCCAGACATCGCAGCCATTACCCAGGGCAAGATCCAGCCCGCCAATAAGGCTAA
CGGAAACGCGACCCCTGGTCGCGTCACTCGCTCGAGGAAGGCTTAGAAGGCGCGTAATTG
GTTTTGTATCAATTGCGTTGCTGCGCGGAG
>GG357|c0_g1_i1 len=224 path=[202:0-223] [-1, 202, -2]
GCAACGCAATTACAGAGTGAATCACAATGCAACGAGGGGGTAGACGAGTTCGTCGAACGT
TGTAGTGTTGAGGGATTTGATATCGAAACTATTAAACAAGTGTTGAAAATTACCATAATG
GAAGTTGAGCTTGCGGAGAGACTGCTTTCAGATTATGCCAATGGATTGGAAATCCCGAAA
AATGTCGCCGGGGTCTGGACTGAAGAGGATGATAATGGGGTCAA
>GG358|c0_g1_i1 len=1255 path=[1258:0-1114 1259:1115-1138 1260:1139-1254] [-1, 1258, 1259, 1260, -2]
ACACCGAAAACCACCGGGATGAGGAACCACATGGCTGCGGGGTGGTTCTACTCCCCGAGC
CAAATAAGCCGCTACATTATAACGCGCCCGACGAGTCTAAAACCGCCCATGACCAAGCTC
AGGAACCCGATCTACATCCTGCGCGAACTCGATTCCCACCAATGGTTGATGTTCATCGTG
GGATTCATATCGTGGACCTGGGACGCGTTTGACTTCTTTACCGTCTCGCTGACTATCACC
GATATCTCGGAAGCCTTTGGAGTGACTAGGGCGGATGTGTCTTGGGGAATTACCATTACA
TTGATGCTGCGATCCGTGGGCGCGTTGATATTTGGTGTTATATCCGACCGCTATGGTCGC
AAGTGGCCCATGCTGATCAATCTATTCTTGTTCATCGTCCTCGAGCTCGCCACCGGCTTC
TGCAATACTCTGCCGCAGTTCCTAGGCGTCCGCGCTCTGTACGGCATTGCCATGGGCGGA
CTTGTCGGCCCCGCAGCTGCAACGGCTCTGGAAGATCTCCCCTATGACGCCCGTGGAGTC
GTATCAGGTGTATTCCTATCCGGTTACGCTATCGGCTACCTCCTCGCGGCCGTCTTCACT
GTTGCGCTCGTACCGACTACAACGCACGGCTGGCGCAGCCTGTTCTGGTTCGGTGCCGGC
CCACCCATCCCCATTATTGCATTGAGATGGTATGCACCCGAGACCAACGCCTTCCAGGTC
ATGAAGGCAGAGCGCGAGGCTAAGCACAGCACTGGCTCCAATGGCGGCAAGTCGAAGTTC
GCTGCTCTCCGGACGTATGGAAAGGAAGCCAAGATTGCGCTCGCGGATAACTGGTTCCTA
ATCATCTATATGGTGGTCCTCATGTCGGGCCTCAACGCCACCACTCACGGCAGTCAGGAC
TTCTTCCCCACCTTCCTAAAGTCGCAGCTCGGCATGAGCCCCAACGACATCACTATAGTC
ACCGTAGTAGGCCAGCTCGGCGCCGCAGTCGGCGCCTCCGTACTCGGATATGTTAGCACC
TTCGCCGGTCGCCGCCTCACCATGATCACCACAGCCGTGATGGGCGGTGCCATTCTCCCC
GCCTACGTCCTTCCACACACCAGGAACCATCTTGCTGCTTCCGCATTTTTTGAACAGTTC
TTCGTACTAGGCATTTGGGGCCCGGTAGCAATCCATCTAATGGAGCTCTCTCCCCCAGCA
CTGCGCTCTCTCCTTGTCGGACTGACCTACCAGCTTGGCAACCTCGTCTCCCCAG
>GG358|c1_g1_i1 len=449 path=[431:0-448] [-1, 431, -2]
AGCTTGGCAACCTCGTCTCCTCAGCTAGCGCCACCATCCAGGCCGTTATCGGACAGCGCT
ATCCCCTTCCGCCCAGCCCGACCGAGGCCTCGCGTTTCGACTACGCAAAGGTGATTGGCA
TCTTCATGGGCGCGGTGTGGGCGTATGACGTATTTATGTTGTTTATTGGCCCGGAGATGA
GCCAGGCGGAGAGGGAAGCGGAGGCGGAAGCGTCTTTGGAGTTTGAGAGGCTTAAACAGG
GAGGGATGAGCTTGGCAGAGGTGGGAGCGAGGAGGGGGAATGGAAAGTTGGAGCAAGAGC
TGGTAGATAGGGAGATGGCGGATAAGGAGATGGAGGACGAAGAGAGAGTGGAGTCTTCGG
CGGCGGAGACGCGGGAGGCTAAGGAAGTGGGGAATGCGACTGTATGATGTGCAGGGGTGC
TAGGTGGAAGAAAGATGGTGCAGTAACGA
>GG359|c0_g1_i1 len=480 path=[458:0-479] [-1, 458, -2]
TCTCAGAACTAAGATGTCCGTAACTACCTCGGATAAGGTGCATCTACAGCAGCGCCAGCT
TGGAGAACAGGCACAAAGGTCATTGAAAGCAATACAAGACTGGCTGTCTACCGAAGCGCC
ACCGGTTATGTTCACACCACACGCGGAGGATTTTCATCTCTGTGTTGATCCCCAGATGTA
CAAGACTATAAAACCTTTGCTTGAGGAGTTAGATCTAGTCACAAACAAGGGGGTTTCGGT
CGTGAGGATTCCCGGTCCCAAATCCGCACCATTTTACAGCGACAAAGGTCCTGCATACAT
TATTCCGATCCGAGTCGATGAAGGCACTAAGCCAGCCGTATCGAACTGTCCTTTGATACC
AGGTCAAAGTACCTACATCACCACCGGAGTCTATATTAGTCCGAAAATAGACCTCATGTT
CGTTATAGTGTGATTAGGTGTTGGAGGACGTTGGAAAGGGGATGCTGGTCATATCTTATG
>GG360|c0_g1_i1 len=264 path=[242:0-263] [-1, 242, -2]
TTGAAGACTCGCACGAACCTCTCGACTGTGTGGGCTGCCCAAGCGCAAGAGGTACAGAGT
CTGTTGCAACAGAAGTTTAAATGCTGTGGCTACTTGAGTAGCAGCTCGCCGCCGTTTTTC
CAGGATAGCGTCTTCACGAACCCGCTGGTTGCGGTGCAGCTTTCGGGATGCGTTGGGCCG
TTCAGCTCGCTGGCGAATAACTTCTTGGATTTGATTTTCACGGCCGCCTTTGGGATTGTT
GGAATCGATGTAGCCTTGATCCTG
>GG360|c1_g1_i1 len=341 path=[319:0-340] [-1, 319, -2]
CTCTTGGCCTTTTTGGCGTTTGACATGCTCTTTCTCCTCTCAGCAGCACTTCTCATCGCC
TTCCCCATGATCATGAAAGACCGCATTAGCCAACCGCCAACACAGGAAACAGTTGCTGAG
AACCTCTTGCTGGAACGATGTCCCTTGACTGCTGCCATGGTCAACGCCATCATCATGTTC
GTGACATTCCTGGCGACCATCCCCGCGCTCCTGATGCCGACTTCGCGCATGTGGCTCAAG
ATCCACGGATACCTCGTTTTTATCTGCGCTATGGTCTCGATGGCCATTGGACTCGTGCTC
TGGTTCGATACATTGAAGACTCGCACAACCTCTCGACTGGG
>GG361|c0_g1_i1 len=382 path=[360:0-381] [-1, 360, -2]
CCGCCATCGAAGCCATGGGACTCTGTCTCCCAGGCTCCTCCTCCAACCCCGCGGAGTCCC
CAGCCAAGATGCGCGAGTGCGAGAAGGCAGCTGAGACAATCAAGATCTGCATGGAGAAGA
ACATCACCCCTCGCAAGCTGCTCACCAAGGAGTCCTTCGAGAACGCACTCGTCCTGACCA
TGGCTCTCGGTGGCTCCACAAACGGCGTACTCCATTTCCTCGCCATGGCGCGCACCGCAG
AGGTCGAACTGACCATCGACGACATCCAGCGCGTGTCAGACAAGATCCCCTTCCTCGCCA
ACCTCGCCCCGTCCGGAGAGTACTACATGGAGGACCTCTATGACATCGGCGGCACCCCCT
CTGTACTCAAATACCTCATCGC
>GG362|c0_g1_i1 len=697 path=[675:0-696] [-1, 675, -2]
CAACGGCTCCATCCCCACCGTCACCGGCAAGACCCTCGCCGAGAACCTCGTCTCCTTCCC
CTCCCTCTCCCAAGACCAAGTCATCATCCGCCCCCTCTCCAACCCCATCAAATCCTCAGG
CCACCTCCAGATCCTGCGCGGTAACATCGCGCCAGGCGGCGCTGTCGCCAAGATCACCGG
CAAGGAGGGTCTGGAATTCAAGGGTGCTGCGAGGGTGTTTGATAAAGAACGCCAGCTTGA
TGCTGCGCTCAGCGCTGGTGCGATTCCGAGGGGTGATAATATTGTGATTATCGTCCGCTA
TGAGGGACCTAAGGGCGGACCCGGTATGCCGGAGCAGTTGAAGGCCAGCGCGGCGATTAT
GGGTGCCGGCCTGACCAACGTGGCGTTAGTCACTGATGGGCGCTACAGCGGTGCCTCGCA
CGGGTTCATCGTGGGACACGTAGTTCCTGAGGCTGCGGTTGGTGGACCAATTGCGGTTGT
GCAGGATGGGGATATGGTGACTATTTCTGCGAAGACGAATACGTTGAGTATGGATGTTCC
TGAGGAGGAGATTGCGAGGAGGTTGAAGGAGTGGAAGGCGCCGAAGAGTAAGGTTAATAG
GGGTGTGTTGGGGAAGTATCAGAGGTTGGTGGGAGATGCGAGTCATGGTGCTATGACGGA
TTTGTTTTAAGAGTTTAGCTGGGTGCTTCATGGATAG
>GG363|c0_g1_i1 len=228 path=[206:0-227] [-1, 206, -2]
GAGGGAAACCCATGCAACATGCATTTACATGACTTGGGAAAGGTTGTCAAAGCATCAGTG
ATCAAGCAGGACATGCTGGCCTGGCAGTTCAACACAATCGGTGTATCCGATGCTATCACA
ATGGGCGGTGAAGGAATGCGCTTCTCCCTGCAGACGCGTGAAGTCATCGCCGACTCCATC
GAAACCGTAACCTGTGCTCAGCACCACGACGCCAACATCTCCATCCCC
>GG364|c0_g1_i1 len=358 path=[336:0-357] [-1, 336, -2]
GGCGAGTCGATACCTCTCTGTCCGGTTACCGGCGGAGATCACGCTGCCGCATACGGATTA
TCCACTCCCTACCATATTTTCGGTGGCCTCCTCTTACTCCGACGTGCCGGTTCCTTATCC
GGGGGCCCCAGCTTTAACGCCCTCACTGAGCGCGAGCCGTCTATTAACAGCGCATGGACG
CTCGCGCACTCCGCCGCCGCTGGATAGGAATATGCCACGCCCGCGACCGCTGTTCGTCAA
GACCCCCCTGCCGAGGCTGGCGAAGGAGGATCAGGGGGCTTATACGACGTTTATGGAAGC
CACAGCACTATTGGCTTATGACGTAGCGTGGCTGTGTAAATCGCAGGGCATAGAACCC
>GG365|c0_g1_i1 len=246 path=[249:0-210 250:211-234 251:235-245] [-1, 249, 250, 251, -2]
ATATCCCCCCCTCCACCGAACCCTCCTCACCCACCGACGACCGCACTCCCGAACAACTTG
CCCTCGCTCTCTCCCTTACCCTCTCCGAGCGCGACGCCTCCGCAGCACGCACAGCCGAAA
TAATCCTCAAAGCCGACACCCTCCGGCTCTCTCTCACCCACGCTCGCGCATCCATCGCCG
CCCGCAAAGCCGCCCTAGCAGCTCGCCAGCGAGCCCTCGAAAAAGCGCGGAACGGCCTCG
CAGCCC
>GG365|c1_g1_i1 len=250 path=[228:0-249] [-1, 228, -2]
ATCTTCACATCCCCAAACCTACAGAATGGATGGCAAAATCCACTGTGACATCTGCTTCCG
CCCCGGCAGCCGCAAACTCCCCTTCCTCTGCGCCACCGACGCCCGAAACCAACTCTACGA
GCCCCGCCTCCGCTACACTGAGGTCCTCCTCCAAAACGACCGCCTGAGCCAGGAAATCGC
AGCCCTCACCACTGAAGACCCCACCTCCTCCACCCCCTCCCACGAGGAAGAACACACCTA
TATCCCCCCC
>GG366|c0_g1_i1 len=385 path=[593:0-72 594:73-384] [-1, 593, 594, -2]
GGGCTTTTGGACGTCATTGGGAGAGCTGTGAGCTGATACGCGGTGCACCTAGATACGAGA
AGGAGTTCGATACTGTCCAGGATGTCTTTGAGCTGCAGCGTAACCTCAACAACGCCTTCG
CATACGATCTCGTTCCATCGCCATCCGTGCTCGTTGCTGCCCTGAAGGCTGCAAGACGCG
TCAACGACTACCCTACCGCTGTCCGTGTCTTTGAAGGCATCAAGGCAAAGGTCGAGAACA
AGAACCAATACGATCAGTACCTCGAGGAGCTGCGCCCGATTCGCGAGGAGCTCGGCGTTG
AGCTGAAGGAGGACCTGTTCCCAGAGGAGTCCAAATAGATGACAAAATCCGTGTAATCGA
GGGAGTGGGCAGTGGTAATGATCAG
>GG366|c0_g2_i1 len=565 path=[595:0-252 596:253-564] [-1, 595, 596, -2]
GAGTTCCTTGAAATCCCCAGCACAACCTATCTCTATCATACAACACGATGTCCACCAGCT
CCGTCCTGCGCGCCCTGCCGCGCGCCATTGGCCGCACTGCTGGCTTCCGCGCCGTGCGCC
CTTCGCCCGTCCTCCGCAGCTACGCCCCGGCTTTCTCGACCGCACGAGTGCTAAAGGCCG
ACAACGCTGACGGTCACGGACACGAGGAGAGCTTCGAGGAGTTCACTGCCAGATACGAGA
AGGAGTTCGATACTGTCCAGGATGTCTTTGAGCTGCAGCGTAACCTCAACAACGCCTTCG
CATACGATCTCGTTCCATCGCCATCCGTGCTCGTTGCTGCCCTGAAGGCTGCAAGACGCG
TCAACGACTACCCTACCGCTGTCCGTGTCTTTGAAGGCATCAAGGCAAAGGTCGAGAACA
AGAACCAATACGATCAGTACCTCGAGGAGCTGCGCCCGATTCGCGAGGAGCTCGGCGTTG
AGCTGAAGGAGGACCTGTTCCCAGAGGAGTCCAAATAGATGACAAAATCCGTGTAATCGA
GGGAGTGGGCAGTGGTAATGATCAG
>GG367|c0_g1_i1 len=422 path=[400:0-421] [-1, 400, -2]
GGAAGTGGAGGCGCTGACCAAGAAGCTTGAGACGGCCGAGAGACGTGCTACGAAGCTGAG
GCGTGAGGAGCAGCGCCAGCTCAGGGGGTACGATGCAGATGACGCGCATGAGGTTGACTA
CGAGAGGGTGGAGATGTTCCCTGCTGGCAATAATCACGCTCCTGTCGCCGAACCTTGGAC
TAAGACCGAGTACGAGGTGCTGGCGGATGGGCTCAGATTGGAGACAGGGCCTGATAAATA
CCCGAACATTGCGAGGAGATTGGATAGGAGCCTGGACGAGATTTTCGACAAGGCAATAGA
GGTTAAGAGGGTCATGATCGAGGGTCTCTATATGGCGAAAGGGGTACCAGTCCCACCGTG
GATTGAAATCATTGGCGACGAGATGTTACCTAGGGGAAGAGAGTGAGACCAGCGCGATGG
CG
>GG368|c0_g1_i1 len=468 path=[556:0-71 567:72-161 566:162-289 551:290-309 552:310-467] [-1, 556, 567, 566, 551, 552, -2]
CATTGTCACCAGAGAAGACATCACGATGGCAGCGAACGCCAGTCCCTTTTACGAGCTCTA
CCGCCGTAGCAGGTACTGTGACGCTCTTCACCGCAGCTCTACTTCACCGAACTTGGAGTG
CTAATGCGTTTGCCTTGGTAGTGTCGGGAGGACTCTGATGGATACTCTCGACGAGCTGAT
CGGAGAGCGCCGCATCGAGCCGCAGCTGGCGATGAAGATCCTGAGCCACTTTGATCGAAG
CATTACGGAGGTGCTGCAGGATAAGGTGAAGGCGAGGATGACGTTCAAGGGACACCTCGA
CACCTACCGCTTCTGCGATGAAGTGTGGACTTTCCTGATCAAGGACGTGACATTTAAGAT
GGACAATACGAGCGTTCATGCGGACAAAGTCAAGATCGTGAGTTGCGGGACGAAGAAGGA
TTGAAATGCGTAAGGCTATGGCGAACGAACACGAAATTGCATATATGT
>GG368|c0_g1_i2 len=392 path=[566:0-150 564:151-233 561:234-391] [566, 564, 561, -2]
AGTGTCGGGAGGACTCTGATGGATACTCTCGACGAGCTGATCGGAGAGCGCCGCATCGAG
CCGCAGCTGGCGATGAAGATCCTGAGCCACTTTGATCGAAGCATTACGGAGGTGCTGCAG
GATAAGGTGAAGGCGAGGATGACGTTCAAGGTATGGATGGCTGGGAGGACATGGCGGCAG
CAATTGCAATGGTACTGATGAGGGATGGTATAGGGACACCTCGACACCTACCGCTTCTGC
GATGAAGTGTGGACTTTCCTGATCAAGGACGTGACATTTAAGATGGACAATACGAGCGTT
CATGCGGACAAAGTCAAGATCGTGAGTTGCGGGACGAAGAAGGATTGAAATGCGTAAGGC
TATGGCGAACGAACACGAAATTGCATATATGT
>GG368|c0_g1_i3 len=399 path=[553:0-71 554:72-92 566:93-220 551:221-240 552:241-398] [-1, 553, 554, 566, 551, 552, -2]
CATTGTCACCAGAGAAGACATCACGATGGCAGCGAACGCCAGTCCCTTTTACGAGCTCTA
CCGCCGTAGCAGTGTCGGGAGGACTCTGATGGATACTCTCGACGAGCTGATCGGAGAGCG
CCGCATCGAGCCGCAGCTGGCGATGAAGATCCTGAGCCACTTTGATCGAAGCATTACGGA
GGTGCTGCAGGATAAGGTGAAGGCGAGGATGACGTTCAAGGGACACCTCGACACCTACCG
CTTCTGCGATGAAGTGTGGACTTTCCTGATCAAGGACGTGACATTTAAGATGGACAATAC
GAGCGTTCATGCGGACAAAGTCAAGATCGTGAGTTGCGGGACGAAGAAGGATTGAAATGC
GTAAGGCTATGGCGAACGAACACGAAATTGCATATATGT
>GG369|c0_g1_i1 len=512 path=[515:0-40 516:41-64 517:65-511] [-1, 515, 516, 517, -2]
CTCCAGGCTCGCCGCCTCCTACCACGGAGAAGAAATTCGCCCACTTCCTTCAGCTAAAGA
AGCAGGGGACACACTTTAATGAGAGGCTGGCGAACTCTTCGGCGTTGAAGAACCCGAGCC
TCATGCAGAAGCTCATGGATTTTGCGGACGTCAGCGAGGAAGACCAGTACGCTACGACGT
TACCAAAGGATGTATGGGATCCGAGTGGGTTTCCCAAATGGGCTTACAAAGACGAGCTAG
CGAAGAGCCAGCAGCAGGTCCTCAAGCGGGAAGAGGAGGAGAAACTAGGAGGACCGAGAG
AGTTCGTTCCTGCGTCAGGGTCAGGAGAATCCGGCCGTTCTGCAACGCCCTGCGCAGCGC
CGAGAGGGGCGCCGATGAGCGCCGCGGAGAGAGTTATGGCGGGACTCGACCGCGGAAAGT
CGAATTCGCCACAGGTAGCGGGTACGAAGAGGAAGTCACGGTTTGAAAGCTGAGCGACGG
TCATCGGAGTGGAAGTGACTTTGAGATGAGAA
>GG370|c0_g1_i1 len=303 path=[281:0-302] [-1, 281, -2]
AGGGCTGCGGCGGACCCGGATACCGCGCCTGCTGAAGGAGAGGCAAGGGGTGCTGCTGAC
GAGAGCGATGCGTTTGCGCCGGCTGTTGATACCTTCTCCACTTCCACCGAGTACGTTCTC
CACGTCGCGCTACCCGGCGCTCGCAAGGAAGACGTCAGCGTGAACTGGGATGCCGAGAAG
GGCGAGCTCAATATCGCTGGTGTTGTGTACCGCGCGGGCGATGAGGAGTTCATCGCTAGT
TTGAAGACTGGGGGGGTGTGTTTGAGAGGAGCGTGAAGTTGCCGCTTGAGGGGGATGAGA
AGG
>GG371|c0_g1_i1 len=237 path=[240:0-182 241:183-206 242:207-236] [-1, 240, 241, 242, -2]
CACGGCAATCGCCATACTCGAAGCTACTCTTCCAAAGATAGCAGATGCTAAGATTTCCGA
TGAGAATCTGCGCCTAATATGGGCCTCTATTATCGAAATCGCAAACGGGATCATGGCGGC
CGATTGCAGCACAGTCACAGATCTCGCAACGATTAACAGTGACCAAGATTTTGATATCCA
GTCCTTCATCTCCCTGCGGAACCTCATTATACCCTCGCTGGGTAACCACCTCATCCC
>GG371|c1_g1_i1 len=599 path=[577:0-598] [-1, 577, -2]
GGTAACCACCTCATCCCCGACAAGACGCGCCGATCCTTCGCCGAATCTCTCTTCCATACC
TCCTTCATCCACGCCGCTTCTCCATCCGAACTCCCTCAAATTAACCAAGAATTGCTCGCC
ACCCTCTACGCTCCGCGTAAAGGCCGCACAATCGATCCTCCGCCGTCTCCAAGGACAAAA
ATGTCTTATGTCTGCCTCGACCAGCTCGTATACCTTCTGAGCTTCACCGATTCGTCGCCA
GCACGAGTCAAGCTCGCACAGGCCGCAGCGCCTTTCTTCATATTACGCGCAGGCGTGACT
ATCAGAGCATATGTGGCGGATCAACCTCTCAGGGGCTGCATGCCACAACCACTAAGCCAG
CGCAAGGAGCTGCTTTGGATATTGAAGGCCCTGGTAGACTTGCGATGTGAGCCCGACGCA
ATACCTGATGCGCCTGGCGTAGAAAGTGATAGCAAGAAGCATTTGCATAGACTGTACCCG
TTCTTAGCACAAGCTGTGAGAGCGGCCGGTAGGGACCAGGAGGCTTTAGAGTGGATTGGA
AAAGCGTTCGATCAAGTTGGGGTGGAGTTTGGATTGTAAACACATAGCAGTTGATAGAG
>GG372|c0_g1_i1 len=231 path=[209:0-230] [-1, 209, -2]
TCATATGCTATTACTGTGAGCTGGGTGCCCTGTGTCATTACACAAAGTATATCGCTGCCT
CTACTGAAGACAAGACACGTCTACAGAATGAATTGAAGGTTGAGCGTATTTGTGTTCGGA
CTGAGAAGGGTACCCATGCATCTTGCATTGCGAATCAGAAAGTCAAGAATATTAGCGCCT
CTTCTTCTCCACAAGCCCCACCATCTACTCCGCCCAAACAACTTCTGTCTA
>GG373|c0_g1_i1 len=389 path=[669:0-66 670:67-90 671:91-93 707:94-119 710:120-194 713:195-207 705:208-246 712:247-276 708:277-300 703:301-327 693:328-388] [-1, 669, 670, 671, 707, 710, 713, 705, 712, 708, 703, 693, -2]
TGAGAAAGAAGCCTGAGCGTCTCTTTGAGTATATGCCGTGGATTGATGTAGAGGAAGGCA
CTTTTCACGAGGTTATCCCACCACATAAATATTTCTGTTTGTACGAGCAGGCAGTTTGGA
CAAACTTTACAGCTTGGAAGTTTGGAAAGTGGGCCCAATTACCAGGACCTGCGCAGTGGT
ACCCAAAGTCTTACAATCTTGTCGACAACGGATGGTTACAAGTCTCCACTCATAGTTCTA
GCTTCAAAGAGGCGTTCTTACTTGTCTACTCTAAGAAGTTTGATAAGGAAAAGTGGGCTA
AGGTATCAGCTGCACAGGATATGTTGTTCCTGGAGCTAGAGTAGAGGAGAACTTGAGTTG
CTAAAGTTATAGCGCTGTAGTACCTTTCG
>GG373|c0_g1_i2 len=295 path=[665:0-25 702:26-51 711:52-56 706:57-100 700:101-113 709:114-126 704:127-152 712:153-182 708:183-206 703:207-233 693:234-294] [-1, 665, 702, 711, 706, 700, 709, 704, 712, 708, 703, 693, -2]
GAGGTTATCCCACCACATAAATATTTCTGTTTGTACGAGCAGGCAGTTTGGAAAGTGGGC
CTAATTACCAGGACCTGTGCAGTGGTACCCAAAGTCTTACAATCTTGTCGACAATGGATG
GTTGCAAATATCCACTCATAGTTCTAGCTTCAAAGAGGCGTTCTTACTTGTCTACTCTAA
GAAGTTTGATAAGGAAAAGTGGGCTAAGGTATCAGCTGCACAGGATATGTTGTTCCTGGA
GCTAGAGTAGAGGAGAACTTGAGTTGCTAAAGTTATAGCGCTGTAGTACCTTTCG
>GG373|c0_g1_i3 len=344 path=[674:0-57 707:58-83 710:84-158 713:159-171 705:172-210 712:211-240 708:241-264 703:265-291 680:292-343] [-1, 674, 707, 710, 713, 705, 712, 708, 703, 680, -2]
CATGGATTGATGTAGAAGAAGGCACTTTTCACAACGTTATCCCACCACATAAATATTTCT
GTTTGTACGAGCAGGCAGTTTGGACAAACTTTACAGCTTGGAAGTTTGGAAAGTGGGCCC
AATTACCAGGACCTGCGCAGTGGTACCCAAAGTCTTACAATCTTGTCGACAACGGATGGT
TACAAGTCTCCACTCATAGTTCTAGCTTCAAAGAGGCGTTCTTACTTGTCTACTCTAAGA
AGTTTGATAAGGAAAAGTGGGCTAAGGTATCAGCTGCACAGGATATGTTGTTTCTGGAGT
TAGAGTAGAGGAGAGAAATGGAGTATTTGATTTTCCGACGCGAA
>GG373|c1_g1_i1 len=284 path=[271:0-283] [-1, 271, -2]
ATTCCAATCGATGACAATCATAACAGCGAATGGGAGGATACTGAGGTTGAAGACGATTTG
GAGTTGGAGCTTATGTTACAGCGCGAGATATTTTAAATGACGAGGCTGTTCTACCAGATG
AGCTTTCCGATGAAGAGATCACTAGCACCCAGGCTCTCTTAACTCAAGCGCACATTGATG
CCCATGAAGAGTCCAATTTCCGCAAGTGGCAACATTTCTGGGATAGATTTATCTGCTCAT
ATACGAGAAAGACTGGAAAGCTGAGAAAAAAGCCTGAGCGTCTC
>GG374|c0_g1_i1 len=292 path=[270:0-291] [-1, 270, -2]
ATGACATGTGGGATAACAGCATGGTTGCAGAGTACGGAGATGAGATTTTTGGGTACATGA
GAGAACTCGAGATCAAGTTGGCCCCAAACCCACACTACATGGACAACCAGGCAGAGATTC
AGTGGTCCATGCGCTCTGTTCTCATGGACTGGCTCATTCAAGTTCACCATCGCTTCTCGC
TCCTTCCCGAGACCCTGTTCCTTTGTGTCAACTACATCGATCGCTTTTTGTCTCACAAGA
TTGTGTCTCTCGGAAAGCTTCAGCTGGTTGGCGCCACTGCCATCTTCGTTAC
>GG375|c0_g1_i1 len=269 path=[247:0-268] [-1, 247, -2]
TGGTGCCCAGTGCATCTCTCGCATGATGCTTAAGAAGGGTGACTGGACTCCTGCACACGT
GCACTACTCCGGCTACACCTGGACACAACTTAGACCTCTCGTGTCTCTTATGCTGGAGTG
CTGCCGCAACCCTGAGAAGCACCACGCTGCCGTCTTCGACAAGTATTCTGATCGTCGATA
CAAGCGTGCTTCCGAGTACGTGAAGACCACCATTGCTTCGGGCTTCAAGCTTCTTCTCGC
TCTCCCAGACTACTCTCTTCCCTCCCGCG
>GG376|c0_g1_i1 len=1027 path=[1032:0-974 1033:975-997 1034:998-1026] [-1, 1032, 1033, 1034, -2]
ATATTCATCACGGCGCCGTATGCGATGTTACAAACTAAGATTCTCGCCCGGATCGGAGCT
CCGAGGTTGAATTCGACATCACCGTTGCTCAAGATGGCAGCCACAAAATCATTTTCTTCT
TACCTCGTCACACCCAAGGAGCTCAATGAAGCTCTGAAGAAGAATTCACCCACAAAAATA
TCCACCCTACCCCGAACGATACCCCTCTCGGCGGCATGGTTCCTCCCAAACGATGGCCGC
AAGGGTATCGACACCTTCAGAGAGCAGCGCATTCCTAATGCACGCTTTTTCGACCTCGAC
AAGGTCGTAGACCGTCACAGCACATACCCACATATGCTTCCCTCTGCATCCGATTTCGCC
GCCGCGATGAGCGAGCTTGGTATTAACCCGGATGATACGGTGGTGGTTTACGATACGAAG
GAACTGGGCATATTCAGCGCGCCCCGGGTGGCATGGACCCTCAAGGTTTTCGGGCATGGC
CAGGTCCACGTTTTAAACAATTTCAAGCTCTGGGTTGAGGAAGGCTACCCGACCGAGTCC
GGAGAGTTCTACAGTGTGGAATGTTGCGCCTATCGGATCCCAAAGCTTAACACGTCCAAG
GTCATTGAGTTTGAGGGGGTAAGGGAAGTTGTCCAAGATTATAACAAGGAAGGTGCCGAA
GGCATCCAGATACTGGACGCCAGACCGTTTGGGCGCTGGTCAGGAAAGGACGCCGAGCCG
AGGACTGGACTGTCTTCTGGACATATGCCTGGATCGATCAGCATTCCTATGGGCGACGTT
CTTGACCCAACGACGAAGACCTTTTTGCCAAAGGACGAGCTCCGCAAGGTGTTCGAATCG
AAGGGTGTCGACCCGGAGAAGCCGTTGATTAGTAGCTGTGGGTCTGGTGTCACTGCTGCC
ATCATCGACACTGCTCTCGAGGAGGCTGGTTATGGCGACGCGGAGAAGCACAAGATATAT
GACGGAAGCTGGACTAATGGGCCCAACGTGTCAAGCCTTCGGATGGCCTGATCAACAAGA
CTGAAAG
>GG376|c0_g2_i1 len=1028 path=[1029:0-974 1030:975-998 1031:999-1027] [-1, 1029, 1030, 1031, -2]
ATATTCATCACGGCGCCGTATGCGATGTTACAAACTAAGATTCTCGCCCGGATCGGAGCT
CCGAGGTTGAATTCGACATCACCGTTGCTCAAGATGGCAGCCACAAAATCATTTTCTTCT
TACCTCGTCACACCCAAGGAGCTCAATGAAGCTCTGAAGAAGAATTCACCCACAAAAATA
TCCACCCTACCCCGAACGATACCCCTCTCGGCGGCATGGTTCCTCCCAAACGATGGCCGC
AAGGGTATCGACACCTTCAGAGAGCAGCGCATTCCTAATGCACGCTTTTTCGACCTCGAC
AAGGTCGTAGACCGTCACAGCACATACCCACATATGCTTCCCTCTGCATCCGATTTCGCC
GCCGCGATGAGCGAGCTTGGTATTAACCCGGATGATACGGTGGTGGTTTACGATACGAAG
GAACTGGGCATATTCAGCGCGCCCCGGGTGGCATGGACCCTCAAGGTTTTCGGGCATGGC
CAGGTCCACGTTTTAAACAATTTCAAGCTCTGGGTTGAGGAAGGCTACCCGACCGAGTCC
GGAGAGTTCTACAGTGTGGAATGTTGCGCCTATCGGATCCCAAAGCTTAACACGTCCAAG
GTCATTGAGTTTGAGGGGGTAAGGGAAGTTGTCCAAGATTATAACAAGGAAGGTGCCGAA
GGCATCCAGATACTGGACGCCAGACCGTTTGGGCGCTGGTCAGGAAAGGACGCCGAGCCG
AGGACTGGACTGTCTTCTGGACATATGCCTGGATCGATCAGCATTCCTATGGGCGACGTT
CTTGACCCAACGACGAAGACCTTTTTGCCAAAGGACGAGCTCCGCAAGGTGTTCGAATCG
AAGGGTGTCGACCCGGAGAAGCCGTTGATTAGTAGCTGTGGGTCTGGTGTCACTGCTGCC
ATCATCGACACTGCTCTCGAGGAGGCTGGTTATGGCGACGCGGAGAAGCACAAGATATAT
GACGGAAGCTGGACTGAATGGGCCCAACGTGTCAAGCCTTCGGATGGCCTGATCAACAAG
ACTGAAAG
>GG377|c1_g1_i1 len=403 path=[584:0-96 585:97-402] [-1, 584, 585, -2]
GAAAGACAAATTGCCATGGGACGAAATAGCAGAGTACTTCCCGGAAAGGACCAAAGGGAC
GTTGCAAGTGCACTACTGCACAAAGCTGAAGAACCGCTCGCAGACGTCTAAGTGCAAGAA
ACGCAAGATAACGAACTCAGCTAACGAAAGCGGGGGAATTTATGCATCTGGTTTTTAACC
AAGGGTGCTCACAGAGGCATACTATCAACTGGGAACAAAAATCACACAGCAATGCAGCCG
CGTCGTAGCAGCCAAGGAGTAGAAAGCGATACAGATGAGATCTGCGAGGTTGAAGCGCTG
CTTGCAAAGTTGACAGTACGTAATGTGGTTTGGTACCTCGTGAAGTGGGAAGGCTTTGGT
GATGATAAAAATACGTGGCAGGCACAGGACGACATCAGTTCGG
>GG377|c1_g2_i1 len=449 path=[579:0-44 580:45-66 588:67-142 583:143-448] [-1, 579, 580, 588, 583, -2]
ACAGGCAGCAACCACATTTGCGAGAACAAGTTGTGAGCAGACCTGAGAAAGACAAATTGC
CATGGGATGAAATTGCAGAGTACTTCCCGGAAAGGAGCAAAGAGACGTTGCAAGTGCACC
ACTGCACAAAGCTGAAGAACCGCTCGCAGACGTCTAAGTGCAAGAAACGCAAGATAACGA
ACTCAGCTAACGAAAGCGGGGGAATTTATGCATCTGGTTTTTAACCAAGGGTGCTCACAG
AGGCATACTATCAACTGGGAACAAAAATCACACAGCAATGCAGCCGCGTCGTAGCAGCCA
AGGAGTAGAAAGCGATACAGATGAGATCTGCGAGGTTGAAGCGCTGCTTGCAAAGTTGAC
AGTACGTAATGTGGTTTGGTACCTCGTGAAGTGGGAAGGCTTTGGTGATGATAAAAATAC
GTGGCAGGCACAGGACGACATCAGTTCGG
>GG378|c0_g1_i1 len=310 path=[288:0-309] [-1, 288, -2]
AGCTACACCACCCCCACCTTGGCAATGGCGCCCATAAACCCAACCCCCGCGCCCGCGGCA
CCATTCGACATAGTCCAAACCTACCACCACCTCCTCACCTCCGACCCCGACCTGACCATG
CCCGTCGCCGCCATCGAATCCCTCATCCAACTCCTCCAACACTCCCACTCCACCACCGTC
TTCGAGACCCTCGACCTCCTCGCCGCCCAATCTTCCCTCCTTCAATCTCGCGTCCGCAAC
CCGATCGCCCTCTCCGCCGGCACCGACCTGTTTCAGCGGTACATGATCTCCTCCCTGAGA
GCGTCGGGGG
>GG379|c0_g1_i1 len=259 path=[237:0-258] [-1, 237, -2]
CCCGTCGCTGTTATCGGGGAAGGCGCAGTAGGCTACGCGATGGGGATGGTTGATCTTGTA
ATCGTCGGCGCGGAAGGCGTGGTCGAGAACGGCGGCGTGATATCGCGGATGGGCACTTAT
CAAATCGGTGTCCTCGCGCGCGCAGCCGGAAAGCCATTTTACGTCGTGGCGGAGACGCAT
AAGTTCGTGCGGCTGTATCCGTTAGGACAGTATGATTTGCCGATTGTGCAGAGGGTGGTG
GAGTTTACGACGGGTACTG
>GG380|c0_g1_i1 len=254 path=[232:0-253] [-1, 232, -2]
GGATATTTGCCGTGGACTGTGGGCACGCTTCGATGTGACGAGTATGGTACAGGGTCTTGC
GATCCTAGCTGCGACTCTGGTGGTTCTGCTCCTCTTTGCGCGCAATGCCGGCACGGACAG
CCCTGTTATGTCGCCAGAGCTCGAGCAGGCGGAGCTGCAGCTTGAGAAGAACGGCGTGGA
TGTCCCTGCGAACGCTGATGCGGACGGGATGAACTCGGAGCCAGATGACTTCACCACCTC
TGTCGTGAAGGGCG
>GG380|c1_g1_i1 len=375 path=[353:0-374] [-1, 353, -2]
CGCTGCTGCCACCGCAATCTGCGAAGGATGCCCGCGCTGTGAACCAGATCGATCTCGTAC
CCACGCTGGCGCTGCTTCTGGGCCTGCCGATTCCGTTTAATAACCTCGGACGCCCGATTG
AGGAGGCGTTCGCGGGGCGAAAGGGCAATGACTGGGCCAACCTTGCTAGCGTATCGGCGA
TGACGGCCGCAGGGGTGGAAAGGTATCAGGATGCGTACTTCAAGGCGAGAGGCATTGAGG
AGGGAAATGCTGGGACGAGGGCACTGTGGGGTGGTGCGCAGGAGGCACTACAAAGGAGCC
TTAGCGGGGAGAAGGGGACGTACAAGAGGGCGTATGAGCTGCTCACGGCTTATCAGCGGG
AGACGCTGGATATTT
>GG381|c0_g1_i1 len=403 path=[381:0-402] [-1, 381, -2]
TCGCGCATGACCGTCACGGTGCTGGGATACGCTAATGCACAGGGGAGCTCGTACCTGCTC
CTCCTCTCGTCACTCCTTCTGCCACTCCTGCTTCTCCAGAAGCCTATGGGTGCGTTCGCG
CTGGCCTTGGGAGCGTGGCAGATCCTCACGCTGGCGGAACTGGTCGATGTGCTAAAACTC
CGCGAGTCGCCTGTTTCGCCCGTGGTGCTGGCGCTGATGGGGTCGTTCTACTACTTCAAG
ACTGGACACCAGGCTACGCTGGCGAGCTTGCAGTGGGAGAGCGCGTTTGTGCCGTTACAT
GCTGTTGTGTACCCATGGAGCCCCCTGATGGTGGGTTTGAATACTTTTGGTGGCCCGATT
CTGGCCGGGCTGGGAGTACCGCTTGTGGTGCTGTGGAAGAGGG
>GG382|c0_g1_i1 len=393 path=[387:0-34 388:35-46 390:47-262 385:263-286 386:287-392] [-1, 387, 388, 390, 385, 386, -2]
ACCCGATGATGAACCCGATGATGAACCCGATGATGAACCCGATGATGGCCATGAACGGCT
TCCCGATGAACGGCGGATTTTCCGGCATGAACATGAACATGCCTAACATGAATGGACCGT
ACGGTGGCGGATATGGGGGTGGTATGGGGAGTGGAGGGGGTTACAATAATTCAAGGCCGA
ATATGCCATCAGTTCAACCAGGTGAATTTCCAAATCAACAGAAGACGATTTTTGCAGGGA
ACTTGCCAAATGAGGAGGACAATGCATATTTCAGGAACCCCGTCAACCCTCACCGACACC
AGGGACGACAGAAGAGAAGCCGTCCAAGTGATTTCAGGGAGCTCTAGTTGGGAGGAATAG
TTTTCGTAGGGAGGGTTTAGTTAGCTAATACTG
>GG382|c1_g1_i1 len=477 path=[496:0-175 497:176-199 498:200-215 499:216-476] [-1, 496, 497, 498, 499, -2]
GTTGAAGAGAAAGAAAAAATAAAAGAGGCCCCAAAGAGTCCTAGCAATCCCGAATCCGCA
TCAGAACAAGCCTCAACCGAGCCAACTGCCAACAAGACCGGATCCGCGTCGCCAAAACCC
GGATCTCCTGCTGTTGTTTCATCCCCAAAGCCTTCAGATTCAGAAAAGCCGGCAGAGAAG
TCACAGGTAGTTAACCCTACTGGATCCGACTCTAAGAAACGCCCTGCAGAGGATCCCCTT
GAGAATCCCAGGATACCAAAGGGCCCTAAGGCGATGCAACAGCAGGAAGCGCAAAGGCAG
GCAGGAATGCAACAACAGGCCATGATGAATGGCATGAACCCCATGCAAGGATTTCCAAAC
GCACCCTTCGACATGTCACAACAGTTTGGGAATGCGTACGGTATGGGCATGGGAATGGGC
AACATAAATATGAATATGATGAGTGCGTACGGAATGATGAACCCGATGATGAACCCG
>GG382|c1_g2_i1 len=298 path=[494:0-36 495:37-297] [-1, 494, 495, -2]
GTCACAGGTAGTTGACCCTACTGGATCCGACTCTAAGAAACGCCCTGCAGAGGATCCCCT
TGAGAATCCCAGGATACCAAAGGGCCCTAAGGCGATGCAACAGCAGGAAGCGCAAAGGCA
GGCAGGAATGCAACAACAGGCCATGATGAATGGCATGAACCCCATGCAAGGATTTCCAAA
CGCACCCTTCGACATGTCACAACAGTTTGGGAATGCGTACGGTATGGGCATGGGAATGGG
CAACATAAATATGAATATGATGAGTGCGTACGGAATGATGAACCCGATGATGAACCCG
>GG382|c2_g1_i1 len=525 path=[503:0-524] [-1, 503, -2]
TGACTTCTTCCGTTTTCTTCAAGTTCAAGTCGCAAAAGGAGCCCACCCGGGTCGAATTTG
ACGGCACCGGAATCTCTGTGTTCGAGCTGAAACGTGATATTATTATAAAAGGTGGCCTGG
GAGATGGAACAGAATTTGATCTCAAAATATATAACGAAGATGGAAACGAAGAGTATACTG
ATGACACCACAATAATTCCGAGGTCCACCTCGATCATCGCCCGCCGCTTACCACCCATAA
AGGCTGGAGCGGGCAAGGCGGCTCGCTACATGTCGGGAAAGATGCCAGTTAATGCAAAGA
ATTCGTCCAGGAAAGAGATGCCTACTGCTAAATCCACCTCAAAGGCAGCCGTGAGCTCCA
ACTTTGCTCCCAAAATGAACGATGCAATGTCTGAGGAGGAACGTATGGCTGCCATGTTTC
AAGCACAGAACGAGCAGTGGTCCGCGCAACAGGACGAGATGGCGAACCAAACACCGATCG
CCCGTTCTGGTGGCAACAAAAAAGGAGGACCACCCCCCAACGTCC
>GG382|c3_g1_i1 len=553 path=[531:0-552] [-1, 531, -2]
TCACGAGCCGCCTACGGGGTACGTATGCTATCGATGTGGAGAGAAGGGACACTGGATTCA
AGTATGCCCAACGAATGACGATCCGAACTTTGACAACAAACCACGAGTTAAGCGAACCAC
AGGAATTCCTAGGTCGATGCTGAGGACAGTCGAGAAGCCAGTCGCCCTCACAGGCGACGG
GATGGCGGATGATGTGAAAGCTCTGTCCGGCGTCATGGTTAACGCCGAAGGCGAGTTTGT
AGTTGCAGAGCCGGACAAGGCTTCTTGGGAGCAGTTTCAGGCAAAGACGAAGTCGTCTGC
TGCGGCGCAACAAGCAGCTGCATCAGGTAACAAGGAGTTGCAAGACAGAGGATTAGAGTG
CCCAATCGACAAACGCATGTTCATAGACCCAATGAAGACGCCTTGTTGTGAGAAGACGTA
TTGCAATGATCGCATAACTAACGCACTCATTGAGAGCGATTTCAAATGCCCTGGTTGTCA
AACAGAAGAAGTCCTTATTGACAACTTAAAACCTGACGAAGAGGTGTCTAAGCTCATCAA
GGATTATGTTGAA
>GG383|c0_g1_i1 len=398 path=[376:0-397] [-1, 376, -2]
ATATATCGCTTCCGCGTTTTCGTGTTCGTCTCTTTGTGTTGTGTCGCACTACATCATGGC
GTGGAAAAGAGATTTGTTGAGGAGGCCATGCAGAAATGCGTTAGCGATTCATGTGGAAAG
AACCTTACGCGACTCCGAAACGGGGCGCTATGGGTCAATCGGATGATGAGTACGTTAGCA
GCAGATGGTCGTGGCCATCGAGCGTACGAGCTTTTTGTTCTTTGTGGTCGATCAATAGCC
TGCTACGGTCGTTTTGCGCAGGCTGGAGAATCTGGATTTTCTTACTTCAGTAGCCGTGTC
CCAATCTGCAAGCCAGGACTCGAGATACAAGCTTCCCTACCTTTCTGGGTTCCATTCATC
ATCAAGTCGATAGCTGGTGAGGTCTACAGGTAGAACTC
>GG383|c1_g1_i1 len=398 path=[376:0-397] [-1, 376, -2]
ACAGTCCATCGAAAATCAGAAAATGAACCAAGCCAGTGCACCAACCACTACACCAGGCCC
CCTAGACCCTCAGCAATTTGAACCCAGTAGAGTCTCAGAAGGTGCAGGTATTGCCTCTAT
GGCCATGGATTCGAGTGGCTTCTCCAATCTACCTTGGCCGTCTTCAGATCTAACCTATAA
CAAAAATATTGCCAATGACGATTCGGCATTTCCCTTCGATTTCGACTCCAGCCATTACCT
CTCGAACTTCTCCTTCAACTACAGTGACGCCCATTTACTTTCGAACATCACATTTCAGTA
CGACCCATATGATATGACCAGCATCCCCTTTCCAACGTCCTCCAACACCTAATCACACTA
TAACGAACATGAGGTCTATTTTCGGACTAATATAGACT
>GG384|c0_g1_i1 len=231 path=[226:0-160 227:161-178 228:179-230] [-1, 226, 227, 228, -2]
GAACGTCTGTCACCTCAAGAGAGAGCAGTTAAGATGAAGACTCTGCCCCCGGGACCACTA
CTTAATGAAGCGCGGATCGCGGAGAGTGTCTCTAATGACCCCGAGAGTAACGAGCCACGG
CTATCACCTACGGTGTATATGCCACGGAACAAGTCAAAAAAAGCTCCCTGCAGAACAGGA
TGAGAAGCCGAGGGCAAGTAAGGTAAACTGGATATGAGTGTTATGAGTTAT
>GG384|c0_g2_i1 len=230 path=[229:0-160 230:161-177 231:178-229] [-1, 229, 230, 231, -2]
GAACGTCTGTCACCTCAAGAGAGAGCAGTTAAGATGAAGACTCTGCCCCCGGGACCACTA
CTTAATGAAGCGCGGATCGCGGAGAGTGTCTCTAATGACCCCGAGAGTAACGAGCCACGG
CTATCACCTACGGTGTATATGCCACGGAACAAGTCAAAAAAGCTCCCTGCAGAACAGGAT
GAGAAGCCGAGGGCAAGTAAGGTAAACTGGATATGAGTGTTATGAGTTAT
>GG384|c1_g1_i1 len=802 path=[780:0-801] [-1, 780, -2]
TGACGGGAACGTTGCAGCTGTTCCTACGAGTAAACACTGCGACCACTCCTTTCGACCAAA
AGGAACCCCTGGTTGGAGCGGAAAGAAGAACGAGATAAGAATGTGGGGCCCCAACGACCT
CGGATTCGGTGGACACATATTACAACCATTATCTGGCCCCCAGAGCCCTGCATCTTCCAG
CAGTGAAGGGGGCTTTCCCCGTGAGAAATACTGGCCGTCAACCTCGGAATCGTCACAAAG
CCCCCGTCGTTTTGATATGGCACCAAAAGACACCAAATTATCTTTTAGCAATCCACCTCC
CGTGACACCCACAGGGCTCCCATCAAGGCCAAATCAGAATATTACCACTGGGTCCTCACC
GCCTCGACTACAGAGGCATAAGCAATCTCAATCATACTCCCTATTTCCGAATGAGCAGGC
GTCTACAAGCCCGTCTCGCTCACAAGAACCAAGCTGCATCATCTCAACCACTAAGCTTCC
ATCCACGACCTTCACGCTACCATCTCCTCAAATAAAATTTGACCAGTCAGCCGAGCTTCA
ACCCCCACCGCCATTATTTGTTCCTCGCGGACACTGGAGAGACTCATCTATGGTTTCTTC
TGCAACAGTACATATTGGGCTTCGACTAACGTATATGGATGAAGAACCGTGTCCATTTCC
GACAGATGCTCAGAAAGCAGCACATGCACAAAGTACGGGTTCAAAAGTACTACCTAGGTC
TAAATCACCTGCGTTGCAGGTCCAGACCCAAAATTTGCCATCACTGCAGTTACAGTTGGG
AAATGAACGTCTGTCACCTCAA
>GG385|c0_g1_i1 len=339 path=[317:0-338] [-1, 317, -2]
GAGTGGGAACGGTGTCTTCTGGAAGTTTTTCGAGTGGATTGATAAGGGATCCTTTGAAGT
GGGAGCAGATGCCTTCACAACATTCAGAGAACTTTTGACGAAGCATAAGCAAATAGTTGC
ACAATACCTATCGACCAACTTTGACCTGTTTTTTGACAAATACAACAACATCCTTGTAAA
ATCGGACAGTTACGTTACGAAGCGACAGTCCATCAAGCTCTTGGGGGAGATATTATTAGA
CAGAGCTAACTATGCGGTAATGACGGCATACGTGGACCGTGGGGAACATCTGAAAATCTG
CATGAATTTGCTGCGGGATGACCGAAAGATGGTTCAGTA
>GG386|c0_g1_i1 len=799 path=[881:0-775 882:776-798] [-1, 881, 882, -2]
AAAACCTTCACAGCACGGAAATGGTCTCCACCGTATATCCAAGATATATTAGATGCTGCA
TCATCTCCAGAGAAGCGCACCTTGTCAACCAAGGTCCTCGCCGACGTTGTGGAAGCGCTT
ATTGGCGGCGCATTTCTTGATAGGGGGTACGAGGCAGCTGCAACTTGTATAAGCCGTTTC
CTTCCTGAGATGCGGATAACAGCCCCGCTCGATATATTTGCTAGAGGTATTCATACAGAG
AGTGTTTTTGCTCCCACATCGCTCGCAAACGGTCACCTTGCAGATGTCGAGCGCTTAATT
GGATATCAGTTCAAGAATCGGGGTTACCTACTGGAAGCTATAACCCACCCATCGTGCGAA
CACGACTCGCACACGAGCTCGTATCAGAGATTAGAATTCATTGGGGACGCTACGTTGGAT
ATGATAGTCGTTTCTTTCATGATCGACAATGCACCGGAATTATCACACGGCAGGATGCAC
CTGACAAAGACCGCTGTGGTTAATGCGGGATTTTTAGCCTATCTCTGCATGGACGCATCG
CTTGAACAAGTCGTTACGGATGTTGCTTTGAGCCCAAACCACTACTCGACTGGCTTTACA
GAAGTCCACAGCTCAAAGCTTGTGCACCTATGCCAGTTAATGAGACATCAACACCCAGAG
ATAAACACTGCAATGAGTAGCTGCTTGGAAAGATATCATAAACTGCAACCTGCCATTGCA
TCTGCTATTGCCCATGGGAATGAGTATCCATGGGTACTGCTAACAAGCCTAGCTCCTGCA
AAGTTCTTGTCTGATATTG
>GG386|c0_g2_i1 len=878 path=[879:0-775 880:776-877] [-1, 879, 880, -2]
AAAACCTTCACAGCACGGAAATGGTCTCCACCGTATATCCAAGATATATTAGATGCTGCA
TCATCTCCAGAGAAGCGCACCTTGTCAACCAAGGTCCTCGCCGACGTTGTGGAAGCGCTT
ATTGGCGGCGCATTTCTTGATAGGGGGTACGAGGCAGCTGCAACTTGTATAAGCCGTTTC
CTTCCTGAGATGCGGATAACAGCCCCGCTCGATATATTTGCTAGAGGTATTCATACAGAG
AGTGTTTTTGCTCCCACATCGCTCGCAAACGGTCACCTTGCAGATGTCGAGCGCTTAATT
GGATATCAGTTCAAGAATCGGGGTTACCTACTGGAAGCTATAACCCACCCATCGTGCGAA
CACGACTCGCACACGAGCTCGTATCAGAGATTAGAATTCATTGGGGACGCTACGTTGGAT
ATGATAGTCGTTTCTTTCATGATCGACAATGCACCGGAATTATCACACGGCAGGATGCAC
CTGACAAAGACCGCTGTGGTTAATGCGGGATTTTTAGCCTATCTCTGCATGGACGCATCG
CTTGAACAAGTCGTTACGGATGTTGCTTTGAGCCCAAACCACTACTCGACTGGCTTTACA
GAAGTCCACAGCTCAAAGCTTGTGCACCTATGCCAGTTAATGAGACATCAACACCCAGAG
ATAAACACTGCAATGAGTAGCTGCTTGGAAAGATATCATAAACTGCAACCTGCCATTGCA
TCTGCTATTGCCCATGGGAATGAGTATCCATGGGTACTGCTAACAAGCCTAGCTCCGGCA
AAGTTCTTGTCTGATATTGTCGAAAGTATCATTGGCGCAGTCCTCATAGACGCAGCCGGC
GACTTATCAGCATGCAAGAAAGTTGCAGAGAATCTCGG
>GG386|c1_g1_i1 len=351 path=[329:0-350] [-1, 329, -2]
CTTCATCGTAGCTTTGCAAGCAAGTCAGAAACCGAAAACGAAGTAGATTGCTCTGAGAAG
CCGGCTTTATTCTTGCCTTTGGAATCAAGCACTGTTGACAAGTTGCCGATGGAATATGTG
GAGTGCTCTCTTCTCATCCCTTCTATTATGCACCGGCTATGGAGACAAGCCGTTGCTTTG
GACTTATATAACGCCGTATTTGAAGATCAGGGGTTTCTTAACCTCGATTATGTTATCACA
GCAACAAACGCCCCTTCTGCCAACGAGAACTCAAACTACCAACGCTTGGAGTTCATTGGG
GATTCGGTCTTAAAATACCTCGTCTGCGTGAATTTGTACGCTTCTCAACCC
>GG386|c2_g1_i1 len=293 path=[271:0-292] [-1, 271, -2]
GAAAGTTGCAGAGAATCTCGGGTTAATCGCCTATCTCCGCCGCATTTTAGATGAAGATGT
GAATATTCCCCACCCAAAGAATAAGCTCGGCGAGATGTCTTCAGGTCGGACGGTCGAGTA
TAAACTTGGGAAAGAGGGGCAGGAATATACCTGTACTGTGGAGGTGGGAGGCACTGCCAT
TGTCAGTGTCTCACAGGGGATATCTCAGGAAGAGGTTATGACGAAGGCAGCGTATATGGC
AGTTGAGCTTCTTGGATAATTATTGACAAGTTATGTAGTATGGTAATGTCTCT
>GG387|c0_g1_i1 len=238 path=[216:0-237] [-1, 216, -2]
AGAGCATGTTGAAGGGCGTTCCAATGCTAGATTCGAGATCAAGTCAACCGGGGCCCTCCT
CACCCTTGAAACTGCCGTTGCTCATATCCATCACTTCTGCGCAACTCTCCCCCCGCAACC
CTACGTGGATCTCCAACCAAAGTTCTATTTCCAAGAGAGTTTCTACGGCCTGATAACTGG
GAATGTTACATTACCAAACTGTGTCGATTCATCAGTACGAACGGCATCTTCTGGTTGG
>GG388|c0_g1_i1 len=1015 path=[1034:0-146 1035:147-170 1037:171-758 1033:759-1014] [-1, 1034, 1035, 1037, 1033, -2]
GTCTGCAAGCCGTGCATCCGTCGTGCTAAGGATGCAGAAGAGGCTAAGAAACGGCCGCCG
ATAACAATTAAATTCAACAGGCCAACATCATCAGCTTCAAATGCGCCACCAACACTTCCT
CCTCTCACGGCGAATGCGCCACCGACCCTTCCTCCTGTCGCGGCGCTGGTGCTGCCGCAG
CAGAAAGACGAGACAGTCCGCAGCCCTCCTTCGCCTCTCAAGCACAGACTCGTCCACTCC
TCGCCATCAAGATCGCCCTATGGCTCTCCTTACTCGAACGGCCAGCTAGCCAGACAGCCC
ATTGCCTACTCCAACGGCAGTGCAAACCTATCCGCTGCGCCATTCCCAACCTTTGACAGC
AGACCACTGAGCCAAGGCACTGTGCCAGCCGCGCCAAACTGGCCACCACCCATGAACGGA
AGCACGCCCGCCCGTCCCGTCTTCGGCGCACAACTCAACGAGCAAAGCCCATTCTCCTCG
CCCCTCCCACACAGCCCAAACAGCTTCCCGCCTCCTGCTCCACCACATAATTACGCCCTC
ATCAACGGCGGCGGTCATGCGCCGCCAGCACCAGCAAGCGTAGCATCCGCCCCGGCCCCT
AACGGAGCTCGGTACGCGCCCTACGACCAGAGTGGCCGCCGCTCGTCACTCTCCTTTCCC
TCTCCCCTCGCCAGCGCACCCGTGCTCAACCCGCCCTCCACACCGAGCTCCTCCTTTTCC
AGCGCCGCAGGTCCACCACCGCGATACGCGCTCCCCACCTCCACGCCAGCGCAGATTCGC
ACACCTTACGCATCCAACACTGTGCTGCCACCGACGAGCGCAGGGATGTCGCCGACGAAG
CAGTCGCCACCGCGGCCAGTGACGGCGAATGGGGCGGGGAGTTTCTCGGGAAGTGTGGGA
ATGGGAACGCCGACGTGTATTCCAGCCATCGAGCCGCTGAGTCCCAGTCCGATGGTGCAG
GATTTGAGTCCTCCGGTTAAGGCGAGCGAGCCGGGAAGGTGGGCAGGGAGAGAGG
>GG388|c0_g2_i1 len=291 path=[1030:0-34 1031:35-290] [-1, 1030, 1031, -2]
CCGCAGGTCCATCACCGCGATACGCGCTCCCCACCTCCACGCCAGCGCAGATTCGCACAC
CTTACGCATCCAACACTGTGCTGCCACCGACGAGCGCAGGGATGTCGCCGACGAAGCAGT
CGCCACCGCGGCCAGTGACGGCGAATGGGGCGGGGAGTTTCTCGGGAAGTGTGGGAATGG
GAACGCCGACGTGTATTCCAGCCATCGAGCCGCTGAGTCCCAGTCCGATGGTGCAGGATT
TGAGTCCTCCGGTTAAGGCGAGCGAGCCGGGAAGGTGGGCAGGGAGAGAGG
>GG388|c1_g1_i1 len=384 path=[362:0-383] [-1, 362, -2]
GAAGTGGAGAAAGCTGGAGAAGGAAAGAGAGTCGCGCATGCAGACCCGTGAACAGCGCCT
CAAAGAACGCGAGGCACGCCGGATCTTGCACGAAGAGGAGCTTGCCAATCTCTCAGAGGA
CAACAAGAAACTCGAATCTGGCCAAGGTCGCCTTTCCGAACGCCACCTCAAGGCGGAGAT
TGAACGAAAGAAGGCGGCGCTTGATGAGCTCCAAGAGGAGGATGGTGACTGGGTGTTCGA
TTGTATCTGCGGCGCGTACGGACATGTTGACGATGGCACTCTCAGCATCGCCTGCGAGAA
GTGTAACGTGTGGCAGCACACCAAGTGTGTGGGCGTTAGCGACGCTGATGCCAACCGGGA
CGACTTCCAGTTCGTCTGCAAGCC
>GG388|c3_g1_i1 len=279 path=[257:0-278] [-1, 257, -2]
ATTTGCAAAGTCGCGCGACCCGAACGAAAAGTCTCTAAGGCAGCGACTAGTTGATGATCT
CCTCCCCTTGCTGGAGAAGCAAGAAGAGTCGCGCAAGCGCAAACAGCTCCAGAAGGAGCG
CGAATTACTCAATCTAGAGAAATTAGCCACCGCCAAAAGGTCCAGCAGAATCGCTGGCAA
ACTAGAGCATCAGCGCCAAGAAGAAGAAGCGCGCGAAGAGGAACGGAAGCACCAAGAGGA
GCTTGCTATGGCGAAGAAGGAACAGGAGAAGTGGAGAAA
>GG389|c0_g1_i1 len=272 path=[250:0-271] [-1, 250, -2]
CTCGATTATCCCAACTTTGAAATATTCTGGATGCGTGGAGTTGGACAGGGAGTTGTTTGA
ATCATTCATCAAACCCCTACAAATACGGAGCCAAGCCGAACAGATAGAGAAAGACCATAC
GCTTGCGCTAGAAGTCAACACTGAACAGGCTGAGGAGGCCGAAGCATTGCATGATTGCGA
GTGCTGCTACACCTCGTCAACATTCGAGGAGCTTTCCGCTTGCAATGACGCTGCGCACTT
TGTGTGCTTTCAGTGCATAAGACATGCCGCCA
>GG390|c0_g1_i1 len=548 path=[569:0-41 570:42-43 571:44-62 572:63-64 573:65-83 574:84-547] [-1, 569, 570, 571, 572, 573, 574, -2]
GAAGCAAGCTGAAGAGCGAGAGAAGCAAGCTGAAGAGCGAGAGAAGCAAGCTGAAGAGCG
AGAGAAGCAAGCTGAAGAGCGAGAAAAAAATGCCGAGGATAAAGAGAGACAGGAAAGGGA
GCGCAATCAACGAACGACTTTTGCAGAACTCATGCGCTTCTGCCACAGTTTACTCTCCCG
ATCGTTGAGAGTCGAATCACCATCTCGCTCGACTACAGGTAACATACCCCTTCCCACCGG
TAAATATTGCCCCACACGACTAGCACTGTGGACCGATTGTTCAGCTCGACAGCAAAAAAT
CTACAGCTCTGTGTGCAACTACCTCCAGCCAACCGAGGAAGCCGGAGCACGTTTGTTTAC
CCCCTTGATTGCGCTTGAGGAGGATGCAAGACGATTCGGTCTCCGTCCAATTAGCAGTGA
ACAAGGTCTCGAGAACTACGAGCGAACTGCTGTGGAAGATCACGTCCGTGATATAATTGC
AGAGCTATGCAAAATCGACGCTGCCCGAGACGAATTCGGACTTGGAGATGGAATCTGGTT
CGACAATC
>GG390|c1_g1_i1 len=1659 path=[1758:0-88 1759:89-112 1772:113-949 1768:950-986 1771:987-1032 1769:1033-1056 1767:1057-1247 1756:1248-1271 1757:1272-1658] [-1, 1758, 1759, 1772, 1768, 1771, 1769, 1767, 1756, 1757, -2]
ACCAACTCTTTCAATCCAGGCGGTGGTAGCGAGGCAAATGCAGACCAACCATCAGGCATA
CATCGCCCCCGACCCGATCAGTTCTGCATCCACCGAGTCGATGGCAACACTAATACCCTC
CTCACTACGGTCGAATACAAGCCGCCCCACAAGCTTTCTATGGAAGCACTTCGCGTGGGG
CTTAGGGAAATGGACTTATGGAAATGCATGGTCAGATCAAACAAAATCACGACGAATCGC
GCGGAAAAACTGAAATACAATGCAGAGCGGCTCGTGTGCTCCGCCATTGTTCAGGAATAC
CATGTGATGATCCAGGAGGGACTCGAGTACTCTTATATCACCAACGGGATCGCTCGTGTC
CTTCTCCGCGTTCCATACGATGATCCTAGCACATTGTACTACTTTCTCTGTGATCCTAAC
AGCGATAAAAGTCTCCAAGAGCCGAATACCTCCATCGCCAGGGTTCTGTGTCTGTGTCTG
ATGGCATTCCATTCCCCTGTTCGTGACCAGGAATGGAGAAACACTACACAGTCACGTCTT
TCTTTGTGGACAACTAGCTTCGACCACGCTCGTTCTCAGATCCCTAAGGAAGTCTTACCG
CAAATCGCTCCGCACTCCGATAGTACCAACTCAGAGTATGTAAGTCCAGAACCGAGTTCA
GACTACCAACCATCATCGCCTCCACTAGAATCTCCAACAGCAGGTCGCCGAGTGCCCACG
AGGTCTCAAGCCAGCTGTGCCCCATCAGATGTCCGACACCGGCAGTCGCCAGAATCATCA
GGCTCCGACTCGAATCCAGCGACCGCACGCAAACGAGGCTTCAGCCAGGTCACATCTTCC
CCTTCCGCGCAACGAGCGGCTCATCAACGCGAGGCTAGGAAAGATCAAGGCAGCCATTCG
AAACGCCATGATGCACAGTTTTGCACCCAGAGATGTTTATTAGGGCTGCAAACGGGAGGT
ATCATAGACGAGTGTTGTCCAAACGTGAAGCTTCATCGTCGGGGTCAAGACTTCATCAAA
CACCCCATCACCTCGGAGGATTTGATGGGTTTACTAAAAGCACAACTAGACGAAAACATT
GACCGATGCATGCCCCTTGGAAATTGCGGGGCATACGGTGCGCCGTTTAAACTCATTTGT
GCTAAATATGGCTATGTTGTCGTTGGGAAAGGGACCACATCGGGCCTCTGGAAAGAAGTC
TCCCGCGAAGCGCAGGTATATAAAATCCTGCAGAAGGCTCAAGCATCCGCTGTTCCTGTC
TTCCTCGGTACAATCGACCTGGCAAAAATTTATTTTCTTCATGGGGCTGGAGAGATCCGT
CACATGCTCGTCATGGGCTGGGGGGGTGATAGCACCGCAACGATGGAACTGACCCCAGGG
CTTCTTAGAGATATTCACAAATCGAACAAGGACATCGAAGCCTTGGGAATCGTCCACGAA
GACCTTCGGCCTGAAAATGTCCTTTGGAATGAAGAGCTTGGGCGGGCATTAATTATCGAC
TTTCACCGATCTACATTAAGATTTCGGCCAGTTCCAAAGCGACCACGAGCGAAGCGACTA
TTGTTGCGAACAGAGTCAGGAGATGCAAAGCGTTTACGTTCGATGAGAGGCAGTCTTTAG
CTTTTTGTATTTCAATAGCGATCGCATACTAGATAATGA
>GG391|c0_g1_i1 len=1207 path=[1235:0-1059 1236:1060-1083 1237:1084-1097 1238:1098-1121 1239:1122-1206] [-1, 1235, 1236, 1237, 1238, 1239, -2]
CGCGCGGACTCGACGCTGTCGGATGCGGCGCTGCCGGGCGCCAATCCGTATTCTTATGAC
GGCGCGAATGCGGTGCCGACTAATAGCAATTACCTGGCGCCGTGGGCGATTTACGCGTTT
GATTGGTGTAAATGGCCGTCGCACAATAATGATGCTGGGAAGGTTGCTGTAGGAAGTTAC
CTTGAGGATGGGCATAACTTTATACAAATCCTCGAAACGTCGATCAAGCCTTCGTCGCCA
GAGCCGTACTCGTCATCCGCCCCCCAATATGGCCTCGAATTCTCGAAAATCGCAGAGGCG
ACTCATTCATACCCCGTCACACGCTTGCTCTGGGAGCCGCCATCTTCCCAAAAGCAGTCG
ACGGATCTCCTGGCGACATCGGGCGACCACCTCCGACTATGGTCTCTCCCAGCAGATATT
TCCATGTCAAGCCACTCCAACTCCATCACCCGCTCTTCGAACCACGGACAGTCCCAGCCT
CCCAGCAAGCTTACCCCACTAGCTCTGCTCTCCAACTCAAAGACGCCCGAGCACACAGCT
CCACTTACATCCCTGGACTGGAACACCGTCTCTCCATCCCTCATCATCACCTCGAGCATC
GACACCACCTGTACCATCTGGGACATCCCCACCCTGACCGCCAAGACCCAGCTAATCGCC
CACGACAAAGAAGTCTTCGATGTCCGCTTCTGCGCCAACAGCGTTGAGGTCTTCGTAAGC
TGCGGCGCCGACGGCAGCGTCCGTATGTTCGATTTACGCAGTCTAGAACACAGTACCATT
ATCTACGAGCCAACCGCCAAGGATGATAAAGACCACAACACCCCATCCGGCCGCATCTCC
CCCACCCTCGCCCAACAAACCATGGCCTACGCCCCCCCCCTCCTCCGCCTCGCCGCCTCC
CCACACGACACCCACCTCCTCGCCACCTTCTCCCAAGACTCCAAAATCATCCGCATCCTC
GACGTCCGCCAGCCCGGCCAAGCCCTCCTTGAACTCCACGGCCACTCCGCAGCGATAAAT
TGCATCGAATGGAGTCCCTCACGCCGCGGCACGCTCGCGAGTGGCGCGGATGATAGTCTA
GTGCTCGTGTGGGATCTGCTTAATGCGAATCCGACCCAGCAACAGCAGCAGGGGGTTAAT
GGTGTTGCGCCTGGAGCTGGTGGGGGGGATAATTTGAGAAGCCCGACGGCGAGCTGGAGG
TGTGATT
>GG391|c1_g1_i1 len=311 path=[289:0-310] [-1, 289, -2]
GCCGACCTGTGCTCTCTCCCTCTCCCTCTGATCTTCTTGAGAATGCCCTTGTTCGGTGGA
CATCATAGGTCCAGCTCTTCAACTGCTTCTTCTTCAGCGCAACAGAATGTCCCAAGCGCA
ACAGCAAGTCTACTCCAAGCTGCGCAAGTTCTAGGCTCCGTGGCAACGCCATCTGCCAGT
ACTCGAACCACTGCGGCGGCTACAGCCACAGCTCCTGCAGCTCCACCACCAGCCAGTCCC
TATCGCTCCTCCCCCACAGCCTCCTCCCACACCTTCAATGTGGCACCAGCCCAACCCGCC
GCCCAAACTCC
>GG392|c0_g1_i1 len=1787 path=[1765:0-1786] [-1, 1765, -2]
CTATTCTCTACTCACTGCACAACTCTGAGAGTCGCATGAGTACGCCATCATGGCGACAGA
CGCAGTCAGCACCGCCGGCGGTTCGCCCGTTAAGTTCTTGGGCATGGCCGGCCGCCCTCT
CGGTCTCGCCATTTCTACAATCGCGACCACTGGTTTCCTGCTCTTCGGATACGATCAGGG
TGTCATGAGTGGTATCATCTCCGCCCCGCAATTCAACACCTTCTTTCCCGAAACACATGA
AGACTCTGTCTACCAAGGATTCGTCACTGCCATCTACGAGATTGGATGTCTGGCTGGCGC
CCTCTTCATCCTTTGGGTCGGTGATAGTCTCGGTCGCCGAAGATCGATGATGCTTGGTGG
ACTTATTATGATTCTCGGTGTTATCATCCAGGTTACTTGCATGAAGGGACACAAAGCTAC
TGTACAATTCATTATCGGCCGTACCATCACTGGCATCGGAAACGGAATTAACACATCTAC
CATCCCAACATACCAAGCCGAGTGTAGCCGAACCACTAACAGAGGTCTCCTGATTTGTAT
CGAGGGCGGTGTCATCGCCTTCGGAACTCTGATAGCCTACTGGATTGACTACGGATCTGC
CAAGAGCTCTATGGATGACTTCACCTGGCGTTTCCCCATTGCCTTCCAGATCGTCTTCGG
ACTCGTTCTCGGCATTGGCGCATTCTTCCTGCCAGAGTCCCCACGTTGGCTCATTTCACG
TGACCGTCACGAGGAGGGTCTGTCTGTCATTGCGGCACTCTACGATCTTCCAGAGGACCA
CCCCCAAACCCAGCTCCAAAAGACTATCATTATGGAGAGTATCGCTGCTTCCGGCCACAA
GGGTGGCAAGACCCCTTACTCTGCCCTCTTCACCAACGGAAAGACTCAGCATTTCAGACG
CATGCTCCTCGGCTCATCTTCCCAGCTTATGCAGCAAGTTGGTGGATGCAATGCTGTCAT
CTACTACTTCCCGATTCTATTCCAAACTTCTCTTCATTCTACCCACGACGAGGCTATGTT
GTTGGGTGGTGTTAACATGATCGTTTACTCTATCTTCGCCACCGTCAGTTGGTTCATCAT
CGAGCGCGCCGGTCGCAGAAACCTCTTCATGATCGGTAGTATTGGACAGTGTCTCAGCAT
GATCCTCGTCTTTGCCTGCTTGATCCCCAAGACGCCAGCCGCTGCTAAGGGTGCCGCCGT
GGGTCTCTTCACCTACATCGCATTTTTCGGTGCTACCTGGCTTCCTCTGCCATGGTTGTA
CCCCGCCGAGATCAACCCCATCCGTACTCGTGCCCGTGCCAACGCCATCTCGACCTCTGT
CAACTGGTCCAGCAACTTCCTCATTGTTATGGTTACGCCTATCATGATTACCAACATCGG
TTTTGGCACATACGTCTTCTTCGCCGCCATGAATGCCTGCTTCATCCCCATCATCTACTT
CCTGTACCCAGAGACCAAGAAGCGTTCTCTCGAGGAGATCGATCTCATCTTCGCCAAGGG
CTTCGTCGAGAACATGAGCTACGTCCGCGCCAGCAAGGAGCTGCCTTACCTTACCGACGC
CGAGGTGGAGAATGTCGCTCGCAGCTACGGCTTTGGTGATGAGGAGCTCGGCGGTGCTAC
CGGGATTGAGAAGACTGGTAACGAGAGCAGCAGCGGTAGCGATATGAGACACCGTGGTGC
CGATGCTGAGAAGACTGCCGAGGCTGCTGGTGAGGAAAAGGCCTCTGCTACCCAGTAAGA
GTTGTCAAAAAATTAACGGACGCCTATGAAAGAACATTGATACCTTT
>GG393|c0_g1_i1 len=1071 path=[1102:0-730 1103:731-754 1107:755-780 1106:781-804 1101:805-1070] [-1, 1102, 1103, 1107, 1106, 1101, -2]
CCATACCACAAGCGTACTGAGTATATGCAGCAACCATGAAGTTCCTCCCACTACGCGACT
TCGACGACGTCACCAGCGCGTTGAACTTCAACACCCCCGATTGCCATGTCGTTGGCGGCT
GCGATCTGTACACCACAAAGGCTGCTGGCTCCGATAAGAAGCTCTATCGCAATATCGAAA
ACTCCCTAGAGTCGCAATACGAATCCTTGCTCCGGCTGTCAGCCTCGTTCTCTCCCCCAC
AATCATCCGCGCCGGCATCGCTCGATCTGAGTAGGTCAAGTCCATTCGGGCCCCTGAGCC
AGATATCAAGTCGTCGGACTTTCGCATATCTGATCGCCACGCTGAATGCCAGTCACCCTG
ACTATGACTTCTCTCATATCCTGCGACCCACGGATTTCAGGCGGGAGCGAAGCCTGAAGG
CAGTGATGAACAACATCGATTCAACGATGTACAACTTGAGGCCGAGCCCCAGCGCTTCCC
TTGAACTCCCACCGCCACCTAAAGGCGCGTCTGCGGCGCCAGCTAGCCAGGCGTGGGGAC
CTCGTATGTGGACCGTCATTGACAAGGAGATGACTCTCAAGGAGTGCTCCGTCTACTGCT
GGTCGCCAGAGGAATCCGAGTGGGACGGCGAAGAAGGCTCCATCTGGAGCGTGCACTATC
TCTTTTTCAACAAGGCCCGAAAGCGCGTTGCCTACATCTATGTCCGCGGCATCCCTATCA
TGACTCACAGCCCCAGACTCGGGTTTCCAAAACGCAGCGCCAGTGGCGTGAGTAGGGAGA
GCGGGGCGAACAAGCGTGCTCGGTACTGGCTTGGCGACAAGGCCGATAATGCCACAGGCC
ATCCGGACGACGATGACATTGAGCGGAAGGACGACTGGACGGTGTCGGAAGAGTTCGATC
TGAACAATGATGATGATGATTTTATATCAGACCTTGATGTCTTCTCTGATGACTATGATG
ACGAAGCAGATGACGAAGACGAGGACCAGGATCTGAAGGCGCCCGTACGCGGGGTTAGTG
AGGAGGTCGCTGCGGAGATGGAGATTTGAGCTCCTCGAGGGAGCTGTATTC
>GG394|c0_g1_i1 len=385 path=[363:0-384] [-1, 363, -2]
GACTTACGTTCGAGAGATGGCGTATAACCGCTCCTTCAACCCGGATGCACTGCCTGCATT
CGCGGAGCCAGAACGAAAACGCACACCCACCGCCCCCGCCCAATCCCCTCCCCCCCTCAA
CATCCAAAAACAACACTCCCACCACTACGACAAGCCCGCACCTCCCCTCCCCCGCGACGA
CCGCGACTACCGTCCCTCAGGCTCCAGCTTCAGCGGCGGCAGCGGCAGCGGGAGCAGCAG
CAGCCGTCCCATCCCCAGCCCGCGTGACGTCCGCCACCAATTCAGCGGCGGGGGTGGGAG
TGGGCCAATGGGGCCGGTAAGCCAGCCGGGAGGGAATTTCATGTATGGACAGAGTCCGCC
GCAGGATCGGAGGCTGGATGGTGCG
>GG395|c0_g1_i1 len=544 path=[522:0-543] [-1, 522, -2]
ACATCGGGGGCCTGCGAGTCCGGCGATGACGGGGGAGGATCCGAATTTGTTGCCGCTATT
TAGGGCGGTGGATAAAGATTCCAGCGGCCACCTCTCCGAATCCGAGCTCTCCGCCGCCCT
CGTAAACGGCGACTGGACCGCCTTCGACCCCCACACCGTCGCCCTCATGATCCGCATGTT
CGACACCTCCCGCAGCGGCACCATCGAGTTCAGCGAGTTCTGCGGCCTCTGGTCCTTCCT
CGCCTCCTGGCGCACCCTCTTCGACCGCTTCGACGCCGACCACTCGGGCAACATCAGCCT
CGACGAGTTCGGGGACGCGCTCGTGGCGTTCGGGTACAGGCTTAGTGAGGGGTTCGTGGG
GTTCTTGTTCAGGGCGTTTGATAAGGGGAGGAAGGGGAGTTTGAGCTTTGATTTGTTCGT
GCAGGCGTGTATTACGTTGAAGAGGATGACGGATGCGTTTAAGCGGTATGATGATGATAG
GGATGGGTTTGTGACGTTGAGCTTTGAGCAGTTTCTGGAGGAGGTGTTGAGGCAGCGGCA
GCGG
>GG396|c0_g1_i1 len=336 path=[314:0-335] [-1, 314, -2]
CAGCTCTGTGCCCCTCGCGCCCTCCACGGACAGTTCAGCGGATCCCAACCCCCCAGCAGC
GCCCATAGCCACGCCTGCCAATGAGGCCGACGAAGAACCGCTCAGCGGATTCGACGATGC
GCGGCGTATCGTGAGGCTGCTCCAGTGCGCGCAATGCTCCTTGCCACTTCGCGAACCTAT
GACGCTGTCGTGTGGCAATTCGCTGTGCAAACAGTGTCTGCCAGAGATACATACGCGGCA
GAACATAACGTATCCAGCGACCGCGGCGCGGATGCAAGGGATCGATTGCCCGTTTCCGGA
TTGTATGAGGAGCCACGCGCTGGGGGATTGTAGCAT
>GG397|c1_g1_i1 len=295 path=[273:0-294] [-1, 273, -2]
CCGCCCTCTCGACACAAGATCTCATGGCACTCTGCACGGCATTTGTCCGCCGCATGCGCG
CGGCGTCTGCGCCATGGATGGATGCACGCACGCTGCGCGTCTACGGGGAATGTCCTACGA
GTCCCGCGCAGTTTCCGTGGTGGTTCGCTAGTGTGCTACCGTTACCAGAAAGGGACAAGT
ATGCATTATTGCAGACGACGAGTGTGCGGGAGCGGTTGAAGATTTGCGCAGCGTGGGTGG
AAAGGATAGAGAGGGTGCCGGAGCCGAATAGGAGTAGTAGCTGTGTGGTCATTTG
>GG398|c1_g1_i1 len=406 path=[384:0-405] [-1, 384, -2]
TGCTTCAACTCGCCCTACGGCACACAGCACTTCCCAAGCTACGCCGAGACGCTGCTCCCC
TCCCCGCCCACACCCGAGCAATCCCCCTCCTTTCATGCTCTCGCCGCTATGGCTAAGGAG
GCAAACGCCTACCTGATCGGTGGTTCGATCCCCGAAGCTGACGCGGAGAACACGTCTGCC
GCTGCTGGTGTCCCTAACAAATACTACAACACCAGTCTTGTCTTCAGCCCGTCAGGTGCC
CTGCTCGACACCCACCGCAAGGTGCACCTCTTCGACATCGACATCCCGGGCAAGATCACA
TTCAAGGAGTCCGAGGTGCTCACAGCGGGGTCTCAGACGACGATTATCGATTTCCCCGAG
TACGGGCGCGTAGCGGTGGCCATTTGCTACGACGTGCGGTTCCCCA
>GG399|c0_g1_i1 len=493 path=[471:0-492] [-1, 471, -2]
AACAAGGAAGATGGAAGCAAAGGTCACTTCAAACTCTGTTACTGAGTCGGCCGTCATCAA
TGCGCCGCTGTCCTCGATCTGGCCACTCCTGAGGCTGACCGAGTTTGAGAAGTTCTACAC
TGGAATTATCAAGACCGAGATAGTCCCGTCATCGGGCGAGACGGACAAGAAGACAATCCG
GTGGACTTTTGATGAGGGTTACACCTTGGATGTGCAGGAGGAGGAATACTCGAACATCAA
GCATTCCATGTCTTTTAACATCGTCAAATGCGAGCCTTGGGGCCTTTCATATACAAGTGT
GTTGAGTGTCATCCGCCTCTATTACATTAGCAGCGGGTCTGATCAGGGGAAAACATTTGT
GCAATGGAGCGGGCATTACTCAAGTGACGCGAGTGCAGAGGTTGTTTTAGATGGCCACGT
GAAACGTCGGGAGGCACTTGTCGACCTCGCCAGGGCAGTCGAGAAGTGAATGAGAGATGT
AGAAGACTGATGG
>GG400|c0_g1_i1 len=1270 path=[1273:0-586 1274:587-610 1275:611-1269] [-1, 1273, 1274, 1275, -2]
AAACAAGGTTAAAGACACTCGCCGCCCCGGCATGCCCGGCTGGATTGGCCCTGGCTATAC
ACCAAAAGCAGCCCGTCGGCCTGCGAATCCCCCGAAACAGGCCGCGCTCCCACCCCACCA
TTCTCCCATCCGTCTCGAACTACAACAACTCCTCCTCAACATCTTCCGCGATACATACGC
CCCGCTCCTCATCTCAGACGAACTCAGCCCGACGCTGCAAGAAATCAAAGCCGCTCTGTT
CGAACGAGACTTTGCGCGCGCGTTCGGCGCGCAAAAATACCTCGAAGTATACGCAGCGAG
ATGGAGCCCGAGTCGAGCGCTGTGCTATGCGTCTGTTCTCATAGAGCTACGTGAGCACCT
GGACAAATTCGACATGTTTGCGCGCGGAACGAAACGCAAGGCAGGCGATCAAGACGGGGG
AGACAAGGATTCAGAGAGCTCCACAGCACCAGCTACAAGAATCGTCTGTCTCGGTGGCGG
CGCAGCGGAAGTTGTTGGCATCGGGGGCGCCTTGCGATATCTCCTAAACGGCTCCAGGCC
CTCGCCCACCGATTCATCCGCATTGCCAGCTGAAACAGAATCCATCCCTGACCCCACCAC
CGAAGAAGAAACCGCGACCCCCCTCCTCTGTGACCTCCACCTCGTTGACACTGCCGACTG
GGCCCCAACAGCCACCACCCTAACCACCGCCCTCATCTCCCCGCCCGTCCTCTCACCCCA
CGCCTCTGCGCGCGCCCGCGCAGCCGCTAAGCCCCTCATGCCTGCCACTACCCTCCGCAC
AACCTTCCACCAGCTCGACGCCATCGCCCTAACCCCCACCCAGCTCGCTGACCTCGCCTC
TTCAGAACCATGCATCATCACCCTCTTCTTCACGCTAAACGAGCTCTTCACCGCATCTAC
TGCGCGCACAACTGCGATGTTACTTTCGCTTTCAACCGTTGCGCCTAGGTCGGTGATCAT
CGTCATCGACTCCCCCGGCTCTTACTCTGAGGCAGCGGTTGGCGTGGAGGGGGCGGAGAA
GAGAAAGTACCCTATGGCGTGGTTATTGGACCATGCGCTGCTTTCGCAGAATATTGTTGG
GGAAGAGGGTGGTGAGGGGAAGGCGCAGTGGGAGAAGCTACTAGGAGAGGAGGCAAAGTG
GTTTAGGTTGAGCGAGAAGCTGAAGTATCCTATTCAGTTGGAGGATATGCGGTTTCAGGT
TCATGTGTATAAGAGATTATAGGCGGAAGGGATACGTGTTGGCTATATCCAGGCTCCGAG
ATGCCGTTAA
>GG401|c0_g1_i1 len=849 path=[827:0-848] [-1, 827, -2]
CTCTTCCTCCTCCGTAACAGAGGCCTCGTGCGCCAGGATGCGCCCTCTTCCAGTCCACCC
ATCGCGGCTGCTGCCCCATCAACAGATGCATCGCGAGGGCCCTGTGCCAAGGGCGCCGGG
GGAGCGCGAGCCGGACTTCTATGAGCGCATGACGCCGCGGAATCAGCGGCTTACGCAGCT
TTATGTGTTCGCGGCGGTCGCGTCGGCGGTGGGGTTATATTTGTTGGTGTGGAGTCTCGG
GTTGATCAAGTCGGAGAAACTGTTCAGTGAGGCTGCGAAGACGCACTTGTTGGCGTCGTA
TGAGTGGGCTGGGTATGGGTTGGTTGTTGCTGCTCTCGTGGCTACGGTATTATTGAGCTT
TGCCAACATATTACGCATCCTCTCCGTCGAATCGCCGCTCCCAGAAATTTACGCTGCAGC
TGCCACTGCCGCCATCTCTGCGCTCGTTGTTATCTTCGGCATCATCAGCTACTCTACCAC
CGTCAACGCAGGCGCCGAAGACGGCATCCCGTACGACGTCTGTACCGCCCCCGGCGCCGA
CCCCTGGAAGCGCCTCCCCTGCAACGCCGCAAGCAAGAAGCGCCTCCTAGTCCAGCTGGG
CGGGCTCATATGTGCAGGAGCAGCCGCCATCTTGTGCTTCTTGTTATGCGTGCTGCACGT
GAGCGAGTTCCGGAATGAGAGGAGTCAGGGGGGACTCTATGTAAGGACGAGGGGATATAC
GAGGCTTAGTCTTAACCCGTATGAGGTCCAAGATGAGGATGAGGACGTGGGTGCTGCCGG
ACCGAGTGTGCATCTCAAGTGAACGATTGCAAGGGGAATATCGAGATGGGAACTGACGAC
AGAGGGGGC
>GG402|c0_g1_i1 len=859 path=[837:0-858] [-1, 837, -2]
ACGCCCGCACCCAACACCTCAACCAAACGCGCCTCGAAGCCTACCTCGCCGCCGCCCGCA
CCCCCAACCTCGACCTCACCGGGCGCTTCAGCGAGACCTCCGTCCGCGGTGCCAGCCCCA
CCCGCAGCGTCGGGACCGACACCCCGCGCGACCTGAACGCGCGCGTCAAGATCCTCGAGC
TGTACACGCTGCACGTCCTCCTGCGGAACGATGAGTGGGCGTACGCGCGGGACTTTATTT
CCGCCTCCGAGGTCCTCGATGAGGAGCGCCGTGATGCGTTTTTAGCTGCGCTGCAGAGCT
TAGAGGATGAGCGCGAGGAGGCGGCGTTGAGGGAGCAGGAGATGGCTAGGGAGAAGGAGG
AGAAGTTGAAGGCTGATCTTGAGGAGGCGAGGAGGCAGCGGATTGAGAGTGAAGAGCGCG
AGGCGAGGAGACTGGAGGAGCAGCGCGAGGCGCGGAGGGTGGAGGAGCAGTACGGGAATA
GGGCGGGCAGTGAGGTGGATTATGGTGTTGATTCTTCGCATCCGGTGCAGTCCAACGGGT
CCGCGAATGGGAGACCCAGCAATGGCTCAGCGAGTAGGAAATCCTCGCCCTCTAGATCGG
CGTCGACGCCGCCGCCGAAGAAGGGGGCTATTAAATCGCGCGTCTTGCACTCGACGCGCC
CCTCCGGGTCGGGACAGCGCGCTGCGGTGACGACGCCGCCGAATATGATTCAGCGTGCCA
CGGCGCTGATGGGGAATGTGCAGAAGCTGATTAAACTGCTCGCGGCGATGCTGCTGAATA
ACCCGGGCTCGGTGCTGAGGACGTTGGCGTTTGCGGTATTGATCTTGTTGGCGCTGGGGA
ATCGGGCGGTGAAGGAGAG
>GG402|c1_g1_i1 len=317 path=[295:0-316] [-1, 295, -2]
CTTGTGCATCCTTCCCCAGATGCCCTAGACGCTAAACAATGGCTTTTAATGGGTCCACTC
CTTCACTCCTCCCTCCCAACGACTCCGGATCCTCATCCTTATCCTCCTCACAACTACTCT
CGGCTTCAATGGCGAGCTCGACATCCTCACGACATGGCTCCTCCCAGATCTCAAAGATCT
ACCGGCAGTCCTCAACCCTATTCCTGACGCGTCGATTGCCGGAGTCGCTCTCTACCATCC
TCCCCGTGATCACGGCGCCGACGACTACAGACTCCAACGGCAACGTCTCGGTCGTGGACC
AGGCCCCAATTGCCAAA
>GG403|c1_g1_i1 len=725 path=[703:0-724] [-1, 703, -2]
CTTCAGAATTGCTCACGTTTGGTTGCTTTGCGAACGAATAGCCGCACTACGATTTCAGCC
AACTAAGCGTCCGCAATTATCATCGCAGAAGGGAAAGCCAAAACCCGGATTCCCAAGGCC
CTCTGCACCTGTCGATCCGGATTCCAACAAGCAGACTGCTGGCAGTACTGCCCCTCCGTC
TAGACCCCCCGCGAAGAGCACATTGGCCGACTGGGCTGTGGCGGGGGAAGACGAAGATGT
GAATGGATTCTATGGTGGCGGAGAGAAGCGACAACGCGGGGGACGCAAACGCCGGAAGAA
GAACCGCGAGGAATACGCTGTTGCGCAGGACTGGGATGATATATACGACCCCTCACGGCC
GAGTAGTTACGATGAATACAGACACAGCGATGAGCAGATCCGGGAGGTGATGGAGTGGAA
GGATAGGCTTTATGCCCATCGGAAGAGTAGGAACTACTATAGTGATATTGAGAGTGATGA
GGAACCTGCACGCCCAAGCATCAGCAACCAATTCGCCCCTCCCCCGTCCTTTGCACCACC
CCCGTCCTTCGCGCCTCCATCGAGTTACGCACCTCCACCTCCACCACCAGACGGCGCACC
CGAGTCAGCTCCAGGGAGATCATCACCCGCCTACTCCCCTCCACCACCACCGGAACCCCT
CCCAGCAGCCGTCATATCCCGGGCCCCAGTCCGCTACAACCTCCCCCCCGCCCCCTCCGA
AATCC
>GG403|c2_g1_i1 len=311 path=[289:0-310] [-1, 289, -2]
CCCCCCCGCCCCCTCCGAAATCCCCGCCTCAGAAGCCGAACTCGCCCTTGCCCTCGGCGA
AGGCGCCGACGAAGAGGAATCTTCTGGCGACCAGCCACGCTCGAGCCGCCCCGGCCAAGC
CGGCTTCGCGCAAAGGTTAATGTCCAAGTACGGCTGGTCCAAGGGCAGTGGTCTTGGCGC
CGATGAATCGGGGATCGTGAACGCGCTACACGTGCAAGTTCAGAAGCGGAAGAAGAAACC
TGATTCCGAGGGCGGCGGGTTTGTGGATCCACAGGCTATCGGGAAGATAGTAGGGGGCAA
GCGTAAGGCGG
>GG404|c0_g1_i1 len=476 path=[479:0-147 480:148-171 481:172-475] [-1, 479, 480, 481, -2]
GGAGGAGGAGGTGCTGAAGTTGTTGGAGGAGATTGGGGAGCCGACGAGCTTGCCGGGGGA
GAATCACAGACAGAAGGTTAGGCGGTATAGGAGGGTTACGACAGTGATGACCACTGGGCC
GATACCAACGAGTTTGAAGCTGGTGGACGAGAAGGATATGAAGGTTCACAAGATGCCGCC
GCCAGAGGATGTGGAGGCGACGAAGTGGCTGTATAGGCAGTTGGCGAGCTACTTTACAAT
GGTGCTTAAGGAGTGGGAGGATGCGCTGTTGAGGGAGGACAAGAGGGATACGTTTGCTAG
CAAGGCGGCGTATAACGCCATGGCGCAGAGCAAGAAGAACATGACGCCGCTGTTCCGGAA
GTTTGAGAAAGGTGATCTCGATATAGGCATCCTCGAGCCAGTCGTTGAGATTGTCAAAGC
GGCACAGGAACGCAGATACGTGGACGCCAACGACGGGTATCTCACCCTTAGTATCG
>GG405|c0_g1_i1 len=323 path=[301:0-322] [-1, 301, -2]
GCAAAATCAGGCTCCGGCGCGTCCTTGGACACCGACGGAGTTACCGGCAGACCAATCTCA
CGGTGCGCCAACGGTTTACCAGGGCGCAAACCAAGTCTCGTCGCTGCCTCATCCAGAGCA
AGCTCGACAGGACTCGGGTGGCCGTGCATCTAAACCACCAAATGCGCTGGAGCAAGATTT
CCAGCGAATGCATATGTCGGCTTCGCCACCCCCGGCTTACTCCAGTGTCAGTCACGGAGG
GCCATCAAATGGTACTACAGCTCAAGGATATCCCAATGAAAAGGCTGGTGCAGCTGGTGC
AGCTGGTGCGGGGGCTGTTGCGG
>GG406|c0_g1_i1 len=741 path=[790:0-252 791:253-274 792:275-740] [-1, 790, 791, 792, -2]
GTGACGAGCAGCGTTGCAGGTGTCGTGGGTGGCAAGGAAATCGTTTCCAGCGGCTTCTCA
CAAGTCAAGAAGGCCGTAGGAAAGTCCGGCCTTATGGGTGGTGTGCTCAACAGCTTTGGC
GATATGGACATCATCGAGGAGCTGCGTGACATGTGGACACACGATTCCAAGGACCTGGAG
CGCACCTACCTGATCCGCACGCTACAAGGCATCGCACAACAGAAAGGCATCCGGATGACC
TTTCTCTCTGGCGACGTCAACTGCTGCGGCGCCGGTCTCCTCCACGACCCCAGCCACCCC
AACGACCACAAAACAATGTACCAAGTAATCTCCTCCTCCATCGTCGCCGCCCCCCCACCC
AACTACGTCCTCAAGATGCTCCACAACACCAAAGCCCTCTACATCCCCGCCAACGGCCGC
CGCTCCAACCACGCCGCCAGCGACACCAAGGAGGACATGATGGAGATCTTCCAATCCGAG
GTGAGCGGCGCGCCGCGCGAGCTCAAGCGCCTCATGGGCCGGCGCAACTACGTCGCGTTC
GTGGCGTATGACCCGCATGATCTGAATATGGGCATGAGTCAGGCGGGTAGTGTGCACTCG
GATGGGCAGGGACTGAGTAAGTTGAGCTTGGCGGTGGATTATGTGGTGCAGGGGGATGGG
GCGTTTAATGCGCCGACGAAGTATGGGCCGGTTATTATTCCGAGCTTGGAGTTTGGACGC
TGAGGGGGTATGGGATAGATG
>GG406|c0_g2_i1 len=788 path=[788:0-252 795:253-321 794:322-787] [-1, 788, 795, 794, -2]
GTGACGAGCAGCGTTGCAGGTGTCGTGGGTGGCAAGGAAATCGTTTCCAGCGGCTTCTCA
CAAGTCAAGAAGGCCGTAGGAAAGTCCGGCCTTATGGGTGGTGTGCTCAACAGCTTTGGC
GATATGGACATCATCGAGGAGCTGCGTGACATGTGGACACACGATTCCAAGGACCTGGAG
CGCACCTACCTGATCCGCACGCTACAAGGCATCGCACAACAGAAAGGCATCCGGATGACC
TTTCTCTCTGGCGGTATGATATCTCTTCCCCCATCAATAACTCCACACTAACTCACTCAG
ACGTCAACTGCTGCGGCGCCGGTCTCCTCCACGACCCCAGCCACCCCAACGACCACAAAA
CAATGTACCAAGTAATCTCCTCCTCCATCGTCGCCGCCCCCCCACCCAACTACGTCCTCA
AGATGCTCCACAACACCAAAGCCCTCTACATCCCCGCCAACGGCCGCCGCTCCAACCACG
CCGCCAGCGACACCAAGGAGGACATGATGGAGATCTTCCAATCCGAGGTGAGCGGCGCGC
CGCGCGAGCTCAAGCGCCTCATGGGCCGGCGCAACTACGTCGCGTTCGTGGCGTATGACC
CGCATGATCTGAATATGGGCATGAGTCAGGCGGGTAGTGTGCACTCGGATGGGCAGGGAC
TGAGTAAGTTGAGCTTGGCGGTGGATTATGTGGTGCAGGGGGATGGGGCGTTTAATGCGC
CGACGAAGTATGGGCCGGTTATTATTCCGAGCTTGGAGTTTGGACGCTGAGGGGGTATGG
GATAGATG
>GG406|c1_g1_i1 len=368 path=[346:0-367] [-1, 346, -2]
GAAGGAAGTTCCGTTACTGAAGCAGTGGCTTGGTCTGCCTGGAAAGGAGGCTCGCAAGAG
CACTCCATGGACAGCAAAGCACGAAGAGGATGTCTCACATTCCTATTTCCATTATTACAC
TAGCCACTTTGACCAGCCATACCTGCGAGAAGCATTCGCCCAGATCCCGCATGTCCTAAG
CATTGATGATCATGACATTTTCGATGGCTTTGGCTCCTACCCCGAGTACATGCAGGGCTC
GCATATGTTTAGGAACATCGGCCGCATTGGCATTGAGATGTACCTCCTCTTCCAGCACCA
CACAACCCTCGAGCTCCTACGTAATGTCAATGACGATATTGACCTATTTACCATTACTGG
CACCGGTT
>GG406|c2_g1_i1 len=260 path=[238:0-259] [-1, 238, -2]
ATTACTGGCACCGGTTGGCACTTTGTCAAATACCTTGGCCCAGCCGTCGTCGTCATTGGG
CCTGACGGCCGATCAGAGCGTACCCAGCAGCAGGTGATGGCTGGACCAACATACCAAGGG
ATCTTCCCCAAAGTCGCCACACTTCCTCCATCAGTCCAGCATTGCATCTGGATGGTCCCA
GTTCCGATAGTGTACCCACGCCTCGAAACAATGGAATCTCTTGCCAACACAGTCGCAACA
GGAAAGAAAGCTGTGAACAC
>GG407|c0_g1_i1 len=892 path=[895:0-638 896:639-662 897:663-891] [-1, 895, 896, 897, -2]
GCCTCTATCGCAACCATTTGGCGGCCACAAAGAACCTGGGCCATCCCAGCTGCACAGCAG
ACAAAAGTCAGGGTCGTTTGACAAACCGTTGTCAGATTCTAATGCACCACCCGCTGCGGG
CCAACCTATTGCGCGACCTGCCCCTATTGGTCGCCCTGGAAGCGTGGTTCAAGGCCAGCG
TTCTGACGCCGATATCGATGACCTAGCAGGCCACCTTGGAAGCAGTGCATTACTAGATGA
CTCGGATGAGCCAATCGCTATTAATACTCGACGTTCCAGTGCAGCGCCTGGTAGTCTTAG
TCGACAGGGTGGGTTTGGACAGCCATATAGCATGGACCCGTCAGCATTTTCAAGCCCAGG
GTCATATGGTACCTGGGGTGGACCTCCCAATCCATTTGGTTCGGGATCTCTACCTGGTCC
GGGCTTCATGGGTGGCTGGGGTAACTCGGCACCAAGTGGGTTTGGTAACGTCAGCGGACT
ACCGGCAAGGCCGTCACAACCTCGGTCTGTTGCCGTACGACTGATGCTCTGCAGAGCATG
TAAGCTACTCGAAGGCTCTACACCCGACGGCTTCTTTCCTATCAATGCTGTTCGCGAGCA
AATCAACCGCATCAACACAACTCGCGATGACATTGTATTCGACAAAGAGCTACTAGATCT
GTGCGAGACAGAAGGCAACCCAAATAATGGCGGTGGATTCTTCGATGTACGGAACAAGCG
AGATGGCCGCGTCTTGATTCGGCACGAACCCGACTCAGGGGGTGGCTCTCTTCGGCCTGT
CGGTGCACCTGGTGATATAGGCAGCCCGATTGCCACCAGCGCTAACGCAACGCCCTCGAA
TCGATTCTCGTCCGGGATGTCAGGGCCAGGCTCGGGGTTCTAATATCCTTAC
>GG407|c1_g1_i1 len=437 path=[415:0-436] [-1, 415, -2]
GAGGACACCAATCATGGCAGACGCCAAGCAACCCCCATATTCCTGTTGTTACGCCTGCAA
TTCCTAAAGGTCCAACGCCTAACCGTCCAGTGAACCTACCTCAAAGAGAACCGGCAGTGC
CAATACCCCATACGCCACGGTTTGGTTCCTCAGGGAGTCAGAGCACTTCTCCGAATTCTT
CAACTCCTTTACGGAACAGCCCAGGCCCCCAGGTTCTTCCTAGTAGGACTCCATCTCAGC
CATTCCTACATCACCCTCAAGCAAATGCACCAATGCATTCTACTCTAAAGGGACCTCAAT
TGGGGTTTGGGCCTCCGCCATTTCCAGGAATGCAACCACCTATGGGTATGAATGGATTCC
AACCCGGTTTGCCCCAAATGGCTCCAGGGTTTGGTGGTAGGATGCATCAAGAACCGATGT
TTCCACACCAGTCATTT
>GG407|c2_g1_i1 len=605 path=[583:0-604] [-1, 583, -2]
GAGAGGAAGATGCTAAAGAACATTATACCCCGAACGGTTACCCGCATCCGAATGGGATGC
AAACTCATACACAACACTCACATCATAACCACCCACCGGCCCCTGAGGAAGATGAGGATT
ATGATGACGAGGAGGAGGAGGATGAGTATGATAGCCAGGATGGGGAGTACGACGAAGAGG
AAATGGATGCCATGACGGAAGAACAACGTATGGAGGAAGGGCGGAGGATGTTCCAAATAT
TTGCGGCTAGAATGTTCGAGCAGCGGGTACTCACAGCTTATAAAGAGAAGGTTGCCGCCG
AACGCCAAGAAAAGCTTCTACAGGAGCTCGATGAGGAAGACATGGCCATTATGCAGAAGA
AGGCAAAGAAAGCTAAGGAGGCCCAGAAGAAAAAGGAGAAAGCTGCGCAAAAGAAGCTGG
TCCTTGCCGAGGAGAAAGCCAGACGAGATGCCGAGAAAGCTGCCGAAGAAGCTGCACGAC
TAGCCGAGGAAGCTGCGAAGGCTGAGGAAGCTCGGCTGAGAGCTGAGGAGAAACGTAGGA
AACGTGAAGCTCAGAAGAAGGCCGAAGACGAAGAGCGGTTAAGAAAGGAAGCAGAGAAAC
AACGC
>GG407|c3_g1_i1 len=224 path=[202:0-223] [-1, 202, -2]
ATAGCTATTGAAGAAGAGCTGGAAGTTCTGTATGACGCATACTATGAGGAATTGGAACAA
TACGCGAATAACCAGCACGGGGACCGACCACCGCCAATGATGCCTGGATCACAGCGCTTT
GGCGCTCTAAGTGGCCTTCAACCACCAAATCGATTACCCCCGGCTTTTAATGGTCGACAG
CCTTCTCGTGGCCGAATAGTAGAGCAATTTGGAGACGATGAAGA
>GG407|c4_g1_i1 len=252 path=[230:0-251] [-1, 230, -2]
AGGAAGCAGAGAAACAACGCCGGGTTCAAGAGCAGCGAGAACGGCAGGCTGAGCAAGAAC
GCAAGGCACGAGAAACCAAGGAGCGCGAGAAAAAGGAGAAGGAAGGGCTAAGGCAAAAAG
AGAAAGAGGCCAAGGAAGCCAAGGAGAAGGAGCTACGAGAGAAGAAGGAGAAGCAAGAGA
AAGAAAGGAAAGAAGCTGAATTGAAGGCCAAGGCAGATAAGGAGGCGGGCGACAACCGTA
AGCGCGAAGAGG
>GG408|c0_g1_i1 len=646 path=[805:0-37 806:38-645] [-1, 805, 806, -2]
GATGCAGCCTGGAATGAGTCGTGGCGCGAGTTCCGCGACTCCAACAAGGTCATGCAGGGT
CTGTTCTCAATGAAATCGGCCTACAACGAATCTGAAAACCCCCTCGTATCGACTGCGCGA
TCGATCTCGGACCGCATTGCCGGCTTCTTCGCCGAGAACGAGACGGCAATGGTCATCAAG
AAGTTCCGCGAGATGGACCCTGGATTCCAGCTCGAGCCGTTCCTCCGTGAGATGCGCGAA
TATATCCTTCCTGAAGTTCTCGACGCATACGTCAAGGGTGATACCGAGACTCTTAGACTG
TGGCTCAGCGCAGCACAGTTCTCGGTCTACGACGCGTTATCAAAGCAGTACACCACTGCT
GGCTTGAAGTCGGACGGAAGGATCTTGGATATCAGGCACGTCGACATTATGTCCGCGAGA
ATGCTGGAGCCCGGAGATGTCCCAGTCTTCATCGTCACCTGCAGGACACAGGAGGTTCAC
GTCTACCGCAACGCGAAGTCCAACGACCTCGCTGCCGGAATGGAGGATAAGGTCCAGCTG
GTCACCTACGCCATCGGCGTGACCCGCATCCCGGAGGAAGTCAACAACCCCGAGACCCGC
GGCTGGAGGCTTATCGAGCTGCAGAAGAGCGGACGCGACTACATAT
>GG408|c0_g2_i1 len=812 path=[807:0-203 808:204-811] [-1, 807, 808, -2]
GCTACCATCATCGATAACATTCTTCAGATATGGTGGATGGGTTGAGAAGGAGGAGAGGAG
GAAGTCGAGAGAGGCCAGAGAGCTCGCTGAAAACGGCGGTGTTCCAGGTCCTCGGGAAGT
CGCCAAAGAAGATCCAAATGCCGGAACCAATGTCACTCTTCACAAGGATGCAGCCTGGAA
GGAGTCGTGGCGCGAGTTCCGCGACTCCAACAAGGTCATGCAGGGTCTGTTCTCAATGAA
ATCGGCCTACAACGAATCTGAAAACCCCCTCGTATCGACTGCGCGATCGATCTCGGACCG
CATTGCCGGCTTCTTCGCCGAGAACGAGACGGCAATGGTCATCAAGAAGTTCCGCGAGAT
GGACCCTGGATTCCAGCTCGAGCCGTTCCTCCGTGAGATGCGCGAATATATCCTTCCTGA
AGTTCTCGACGCATACGTCAAGGGTGATACCGAGACTCTTAGACTGTGGCTCAGCGCAGC
ACAGTTCTCGGTCTACGACGCGTTATCAAAGCAGTACACCACTGCTGGCTTGAAGTCGGA
CGGAAGGATCTTGGATATCAGGCACGTCGACATTATGTCCGCGAGAATGCTGGAGCCCGG
AGATGTCCCAGTCTTCATCGTCACCTGCAGGACACAGGAGGTTCACGTCTACCGCAACGC
GAAGTCCAACGACCTCGCTGCCGGAATGGAGGATAAGGTCCAGCTGGTCACCTACGCCAT
CGGCGTGACCCGCATCCCGGAGGAAGTCAACAACCCCGAGACCCGCGGCTGGAGGCTTAT
CGAGCTGCAGAAGAGCGGACGCGACTACATAT
>GG408|c1_g1_i1 len=262 path=[240:0-261] [-1, 240, -2]
TACGGCTGTCGGCAACAGCGCTGCTGAGCTCTCCCTTAAGGGCTGCGACTGCGGCAAGGC
CTGTGAACACACGAATCGCGGCATATACGCAGTCTATCAGCCAGGCGCAGATTGCCGGTC
TTCACTCTACTTCTACATCTTCTCTACGTGTTGAATTATTACCACTGAGATCCCAATTCT
TACCCGAATCCTTTCTAGCCGACCAAGCCTCCCCCCGATCTAGGCGAACTCTTCATCAGT
CGGCATCGCTGAGACGGGAGAA
>GG408|c2_g1_i1 len=578 path=[556:0-577] [-1, 556, -2]
AGACGGGAGAAGAGCAAGGACACGGCGAAGGACGTCCCCAAGGAAGAATCTGCCACCCAG
GAGACTGCAGAGGAAGCTGCCAAGAAGGCCAGCGAAAACCCCGAGCAAGCTGGAGAGGAG
AAGCCGAAGGACGAAGAGAAGTCCGAAGGCGATAAAGAGGAGAAGAAGGAAGCCCCACCA
CCCCCTCCACCTCACGGAGAGAAGTCACCGTGGCAGGTGTTTACCGAAACATTGCAGTCC
GAGTTCAAGTCCTCGAAGGAGTGGAACGAGGGAACCAAGGCCCTGTCGGATTCAGCCCAT
CAATTCACGGAGAGCGAATCGGTAAAGCGCGCACGTCAAGCATACGAGGCTAGCACAAGC
AGAGTCTCGTCTACCGGCGCGAAGGTGTTGAAGACAACTGCTGGTGCCGTGGGTAAAGGA
GCTGCGTGGACGTGGGATACACATGTGGTGAAGGGTGTTCGGTCGACGGTCAACGCCACC
GGGGACGTGCTTGAGAAGTCAACCCGGCCGCTTCGCGAGACCGAAGCATACAAGAACGTG
AAGAATGTTATCGATGATGGTAGCAGCTCGAGATACGG
>GG409|c0_g1_i1 len=649 path=[657:0-37 658:38-67 659:68-648] [-1, 657, 658, 659, -2]
ATCAGAAGTGCACAGAGCTGACAATGGAAGATAAGCGCGGGCTAGGTGGCGACACGAAGA
CGCGCACATTCTCGTACATCAAGCCTCTCAACGGCGCAATCGGGCCGCGCCAGACGAAGT
GCGTCATCACCGAGACACTCGACGCGATGGATCTCGAGAAAGCGGTCAGCGTCACGGTGT
CGACGCAGACGCCGGATGTGCCGAGCGGGAACGTGTTTACCACCAAGACGAAGTACTGTC
TTTCGTGGGCGGAGGGAGGCGGGACGAGGCTGCAGATGAATTGTACGATTGAGTGGACCG
GGAAGAGTTGGTTGCGAGGCCCCATCGAAAAAGGCGCCAACGACGGCCAAACAACCTACG
CGCGCGACATCCTCGCCGCCCTCCGCACCGCGATCTCTCACCCCACACGCACCACCGCCG
CAGCCGGCGGACGCAAACGGAAGACCCGCAAATCCACCACCAAGACCACGCCGTCCCCCT
CTCGCTCCCCCAAACCCACAGCCAAGAAAGCAGACTGGGGCGTCCTGGAGCCTCTCCACG
GCATCCTGGGGCCGGTGGCGGATGTCTTCGGCTCGATGGGGAGCGCGAATATGGTGTATG
GCCTCCTGGTGGGGCTGTTGGTCGCGGCATGGTTTGGGTTTGGCGAGCG
>GG409|c0_g2_i1 len=649 path=[660:0-37 661:38-67 662:68-648] [-1, 660, 661, 662, -2]
ATCAGAAGTGCACAGAGCTGACAATGGAAGATAAGCGCTGGCTATGTGGCGACACGAAGA
CGCGCACATTCTCGTACATCAAGCCTCTCAACGGCGCAATCGGGCCGCGCCAGACGAAGT
GCGTCATCACCGAGACACTCGACGCGATGGATCTCGAGAAAGCGGTCAGCGTCACGGTGT
CGACGCAGACGCCGGATGTGCCGAGCGGGAACGTGTTTACCACCAAGACGAAGTACTGTC
TTTCGTGGGCGGAGGGAGGCGGGACGAGGCTGCAGATGAATTGTACGATTGAGTGGACCG
GGAAGAGTTGGTTGCGAGGCCCCATCGAAAAAGGCGCCAACGACGGCCAAACAACCTACG
CGCGCGACATCCTCGCCGCCCTCCGCACCGCGATCTCTCACCCCACACGCACCACCGCCG
CAGCCGGCGGACGCAAACGGAAGACCCGCAAATCCACCACCAAGACCACGCCGTCCCCCT
CTCGCTCCCCCAAACCCACAGCCAAGAAAGCAGACTGGGGCGTCCTGGAGCCTCTCCACG
GCATCCTGGGGCCGGTGGCGGATGTCTTCGGCTCGATGGGGAGCGCGAATATGGTGTATG
GCCTCCTGGTGGGGCTGTTGGTCGCGGCATGGTTTGGGTTTGGCGAGCG
>GG409|c1_g1_i1 len=323 path=[326:0-165 327:166-189 328:190-322] [-1, 326, 327, 328, -2]
CAGAGGGCCACCTCTGCTTCAACAGCAACATCTTCGGATGGGTGACAACCCTCGTGATGA
GCTTTGACGAGATCGTCTCCGTCGAGAAGCGCAGCACAGCACTAGTCTTCAAGAACGGAC
TCATGATCTCCACACTGCACAGCAAGAACATCTTCGCCTCCTTCACAAGTCGTGACTCCA
CCTACGACCTCATCGTCGACATCTGGAAGCTCGGCCACCCCAGCCTGCGCTCCTCGCTGA
ACGGGGTCCGCATCGACGAGACCGGCGGCGGGGATAAAACCGAAAAAGAAGACTGCGCGA
GCGTGAGCGGTGGCTCTGGATCC
>GG409|c2_g1_i1 len=389 path=[367:0-388] [-1, 367, -2]
CGGTGGCTCTGGATCCGAGTCTGATATGACCGAGGATGGCGTTTACGACGAGGACGATGA
TGGTGATGACGCACTCAGTTTCTCCGCGCGCTCTGGAAGCTTTGCGGCGTCTGAAGGGTC
GCCCGAAAAGCCGGTACCTCGCAAGGCTTTCGCGGCCGCCGGCGGCTCCGCGGCCGAAAG
GAAAGAGGGAAGTCCAGTTGGCTCAGATGCGCCTGGCCCTGCGACGCATGCACCGACGGA
GTGTTCGGACCAAGACACGCACTACGACAAGATTCTCGCCGACGAGGTGGTCCCCGCGCC
GCTGGGCAAGGTCTACAACCTGATGTTTGGCCCGGCGTCAGCGGCGTGGATGTCGCGCTG
GCTGACGGTGGATCAGAAGTGCACAGAGC
>GG409|c3_g1_i1 len=920 path=[898:0-919] [-1, 898, -2]
GAGACGAATGGCCGACCAAGCACGCCTCCCACAACTATAGAGAATGCTGCGCCGGCTATA
GTCAATACTCCTCCGACACCAACCGAGGCTGCCTCACCGCGCTTCTCGGGCTCGCCGAGC
TCGACGAATCCGAATGTGGTGACGTCCCCGTCGGGGAACATGATATCACACAGACACATA
CGCTCGGGATCAATAACGAGCGGGAACAGTATAGGGCCGAGCAAGTTGTCGAATATCACG
TCAGCACCTCTCACGCCGACGCCGGAGAACGGATCCGTAACCCCTGGGAACACCCAGCAG
ACCGGCTTCTTCTCTTCAGTCTTTTCGGCGGCGCAGAACGCAGCGAATACCCTAACCAAT
AGCATAAACACAACCCTACCGGGACAACAGAGGGCAAGGAGTAACACACAAGAGACGGTT
GTCACACTTATGGATGACGTTGAGGTGGAATCTATAGACGACAACAGGATAAGAAGTGAT
TCGGAGGCCAAGGAGCCGGCTGTGAAGACATTGGGCATGGGAGATCTCAGTCTAAGCCAT
CTCGGAATTGTCGAATCAACCAGTGCCTCGAATACTCCTACAACAGCGAAGTTTAACGAT
AACCAGTTAAACAGGGGCCGTGCTGCGATGATGGGGCCAGAGGACACCGCACGCTCTGGC
GCTGCCAGTCCTGTCATGACAGCGGAGAAGGTGGACCTACCACCGATGAACGGCGAGGGA
CTGCATACAAAGACATGGCCTGTCTTTGAGCCCAGTGTTGCTGGTGACCACAGCCCACAG
AACGGGAGCATTTTCGATGGAAGGACAGGCATTGGCAGGAGCAATAGCATCCGCAGTGCC
CTTCGGGAATCCACACGCCGGAAACGTGGCAGCTCTGCAGCGACGGGGACGACCCTCGGA
GCTGGACTGGCGACGGGAGC
>GG410|c0_g1_i1 len=244 path=[222:0-243] [-1, 222, -2]
CTACGAAATCCCCTGCCGCCGTCCGCCTTTCACCCTCCACGACCGCCTCCACACCCGCCC
TCACGACGGCGTCCCTACAAGCTCCCCACGAGTTGAAGCCGAAGCGGTCAGCTTCTCCAG
TAGGCAGACTGAGAGAAGCATTCACACCGCGACAGGCACCCAGCCCGAGCTCCAGCCCGG
AGCGGAGATCGAGGGGCTCGACACCAGTGCGCAAGGAAAAGCAGCCGACCTCCATTATAA
ACAG
>GG411|c0_g1_i1 len=516 path=[704:0-480 705:481-502 706:503-515] [-1, 704, 705, 706, -2]
TGCTCAATTGTACAAAACAGAATAGGTTGCAACGATGACCACCTACATACCCTCACTCAC
GATCCCCTCGGGGATCCTCCTCAACCCGGCCACCTCCATTCTCCTCCCCGTGGCTCTGGG
AACCGCCGTTGGATTCTCATCGAGACCCCGTGAGAACCAAAATAACTACATGGCCCTCAA
GCAGCCTCCCTGCCGCCCACCCCCCGAGATATTCGGCCCCCTCTGGGCCCTCTTCTACGG
CCTCATGGGCTACGGCGCCTTCCGCGCCTGCAACTCCGGCCTCTCCCCCCTCCGCTCCCC
CAACGTCATCCAAGCAACCAAGCACGGAGCAACGCTCTACACGATCCAGCTGGGTCTGAA
TCTCATCTGGATGCCGCTGTTCTTCGTAGCTAAGCGCCCTATCGAAGCAACCGTTGATAT
CCTCGCGCTCACTGGTACAGTCGGATATATGACGTACCTCTGGGGCAAGGTTGATGCGGT
GCGGGGTGGTGCATGGTTCCTTATTTGGGGTGGTTG
>GG411|c0_g2_i1 len=683 path=[711:0-480 712:481-503 713:504-516 714:517-539 715:540-682] [-1, 711, 712, 713, 714, 715, -2]
TGCTCAATTGTACAAAACAGAATAGGTTGCAACGATGACCACCTACATACCCTCACTCAC
GATCCCCTCGGGGATCCTCCTCAACCCGGCCACCTCCATTCTCCTCCCCGTGGCTCTGGG
AACCGCCGTTGGATTCTCATCGAGACCCCGTGAGAACCAAAATAACTACATGGCCCTCAA
GCAGCCTCCCTGCCGCCCACCCCCCGAGATATTCGGCCCCCTCTGGGCCCTCTTCTACGG
CCTCATGGGCTACGGCGCCTTCCGCGCCTGCAACTCCGGCCTCTCCCCCCTCCGCTCCCC
CAACGTCATCCAAGCAACCAAGCACGGAGCAACGCTCTACACGATCCAGCTGGGTCTGAA
TCTCATCTGGATGCCGCTGTTCTTCGTAGCTAAGCGCCCTATCGAAGCAACCGTTGATAT
CCTCGCGCTCACTGGTACAGTCGGATATATGACGTACCTCTGGGGCAAGGTTGATGCGGT
GGCGGGGTGGTGCATGGTTCCTTATTTGGGGTGGTTGTGCTATGCTTCTTATTTGAGTGT
TGGGGTTGGGTATTTGAATAACTGGGATTTGTCGGATAAGACTGTTGATTCCCCGCCGTC
GTCGAAGCCGGGACACACTAAGTTTGTTGATGAGAAGCCTTAGGATGGATGTATGCTACC
GCTGGATGTGATACGAGACGGAA
>GG412|c0_g1_i1 len=693 path=[671:0-692] [-1, 671, -2]
CAGATTGGCAACTTCGTGCCTTGCTCAGGAAATCTCACTACTCTATGCCGGCACTCGGCT
TCCTCAAAAAGATTCGGACGAAGGACGCGCCTGGACCCGACGGTGCGGCTACGAATGCGA
ACGACGCGGTAGAGCAGTCCACAACACCCGCTGCAGGCCATAACTTCACCAAAACTGGCA
CAGCTGGGCAGGAACCGCAAGGCCAGAAGCCCCAGGAAATCCCAGTAACTGCAACTAAAG
CGAACCAGACGACCGCCAACGGAGTCCCGATGACGCCAGGGACGGACTACCAACAGTATG
CGCCTTCACCTCAAACTCAGCCACAGGAAGAGAAGAAGCATTACCTACCTCACATCCACA
ACTTAATACATCCCAACCAAAATGAAAACACTGGCCAGACAATGACAAACCAGGCTGCCC
CAGCAGGAGCGGTAGCGCAGCAGCAAGCCAGAAGTACCAAGGGCAAGTACAGCTTGACGG
ATTTCGATCTCCGGCGAACTCTTGGTACCGGAAGTTTTGGGCGTGTTCATCTCGTGCAAT
CAAAACATAATCAAAGGTATTATGCTGTTAAAGTATTGAAGAAGGCCCAGGTGGTCAAGA
TGAAGCAGGTTGAGCATACCAATGATGAGCGCCTGATGCTCCAGGAAGTCAAGCATCCAT
TTTTGATAACGCTGTGGGGAACATTCCAAGACT
>GG412|c1_g1_i1 len=762 path=[740:0-761] [-1, 740, -2]
ACATTCCAAGACTCCAAGAATATCTACATGGTCATGGACTTCGTCGAAGGTGGTGAACTG
TTTTCGCTCCTCAGAAAGTCGCAGAGGTTTCCCAACCCCGTGGCTAAGTTTTATGCTGCC
GAAGTTACTCTCGCCCTGGAATACTTGCACTCAAAGGACATCATTTACCGAGACTTGAAG
CCCGAAAATTTACTTCTGGATCGCCATGGACATCTCAAGATCACTGATTTTGGATTTGCG
AAGAGAGTACCAGATATCACGTGGACTCTTTGTGGGACACCTGACTACTTGGCTCCAGAA
GTGGTTTCCAGCAAAGGATACAACAAATCTGTCGACTGGTGGTCTCTTGGGATCCTGATT
TTCGAAATGCTTTGTGGATATACTCCATTCTGGGACGGTGGCTCTCCGATGAAGATCTAC
GAGAATATTCTTAAGGGGAAAGTGAAGTATCCTCCGTACATCCAGCCACCGGCCCAGGAC
TTGCTGCAACAGCTGATCACCGCTGATCTGACAAAACGGCTGGGAAATTTGCACGGCGGT
GCTGAGGATGTGAAGAGACATGCATGGTTTGCCGAAGTCACATGGGACAGGCTCGCAAAG
AAGGACATTGATGCACCATATGTCCCACCTGTCAAGGCTGGTGTTGGTGATGCCAGTCAG
TTTGACAAGTACCCAGAGGAAACCGAGCAATACGGAGCCGGAGGACCGGATGAACATGGC
CATTTATTCACAGACTTCTAAACTCTCAAAGCTCACCGATGC
>GG413|c0_g1_i1 len=280 path=[258:0-279] [-1, 258, -2]
CACATACCACACACAGAGCTATTTCAACCCCACCATATCAAAAATGGCGCGTTATACCTC
TCAATACAACAAGAACACCTCGGGACACTTTCCTCAGGCCATCTGGCAGAAGGTCCGTGT
TTCCCTGTTCAACGCTGACCGCGGAGATACCGATTCCGTCTTGAACCTCATTCCAGCTGA
GAAGGTTGTGGCAGTGAAGAAGCCAAGGGCCGTCCGCACTGGAGGAAACCCAGATATGTG
CTTTGGTTCATGCTGCCGAGGATGAGATGCGAGACGATAC
>GG414|c0_g1_i1 len=700 path=[678:0-699] [-1, 678, -2]
ACGTCACACGCCATTAACAGCCGAGGCTGCTGTTACAAAGCTACTTGAAACCTCAAAACT
CATTTGTTCCCGGGCTTGGGTGAAGCAACATGAGGGAACGCGGATTCAAGAAGCATTCAA
GCTCGTGGCGAGTTCCTCATCAAAGACAACCTCGAAGACCGATCTGAGGCGAGATTCTTA
TCAGAGGTTCTTGAAAATGGCTGAAGTAGTCAACGGCGTCCAAGCGATTGTCTTATCTGC
AGTTGGGCTTGGGCAATCAGCGGTAGCGAACATGAGAGAAAAAGAGCGGCTCCAACTTCC
ATCTGAAATCAAAAAGCGTGGAGAAGCGTTGGAGTCTCCGCTTTTCCAAGAGCTTGCAGG
GATCTATTCTGCGAAAGTGTCTATTGAACATTTTGATGCTGTACCTGAGGCTCAGCCACC
AGGACGAAGTCAAAATTCAGAATGGATGAACGGCATAACGTCGAAGGCGACAGGATCTGC
CGACCATATTCAAGGGCAGAATGACATATTAGAGGCTCAGTACGTTGGGGACCAGCTTCA
ACAGGATTCTCACATCGGCACCATGTACAGATTGACAATCGAAGACACACAATCGATTAT
GATGTCCGGCTACATAAATGGAGGAATATTGCTGTCAGATCCCTATAACATCTGTACTTC
ACCATTTATTGTGATTCCTATCTCGAGGGATTTAAGTTGC
>GG415|c0_g1_i1 len=1602 path=[1605:0-942 1606:943-966 1607:967-1601] [-1, 1605, 1606, 1607, -2]
AAAGAGAACATGTTCGGGTTCGGTGATAAGAAGGCCGCAGCGAATGCAGAGACCGAATCG
CCTATTCCGTCGGTAATTGACGATGCTGGTGTTCTGGGCGAGAAGACGTTCTACGCCAAC
AAGGACGCGCAGGGCAACGATGTCGTCGACGCCAACGCGCCCGCCGTGTGCCCACCGCAT
ACGACCGAGGCGGCCCTGATGCGCAGGGTCGACATGAGGGTCATTCCGTGTCTCTGCGTG
CTATACCTCCTTGCCTTCCTCGACAGAGTGAATATCGCCAATGCGAAATCCTTCGGGCTG
GTCGAAGACCTCCACCTCATCGACGTGACCGGCAAGACGTCGAGCGTCAAATACAACACC
GCCCTCACAATCTTCTTCGTGCCGTACATCTTCTTCGAGATCCCGGCCAACATCCTGCTC
AAGAAACTGCGCCCGCATGTCTGGCTCTCGGGCTGTATGTTCACCTTCGGCCTCGTCTCC
ATCTGCCAGGGCCTCGTACAAAACTACTCCGGCCTCCTCGCCACGCGCTTCTTCCTCGGC
ATGATGGAAGCTGGCATGTTCCCCGGCTGCTTCTTCCTCATCGGACTCTGGTACAAGCGC
ACCGAAGCGCAGCGCCGGTACTCCTTCTTCTTCTCCTCCACCACCCTCGCCGGCGGCTTC
GCTGGCCTCCTCGCCTCCGCAATCGGCAAAATGGACATGCTGAGCGGCTACCGCGGGTGG
CGCTGGATCTTCATCCTCGAGGGCGTGCTGACCTGCGTCGTCGCCATCATGTTCTTCTTC
ATGCTCCCCTCCTTCCCCGAGAACGCCAAGTGGCTCACCGAAGACGAGCGCGCGTACGTC
ATCGGCCGTCTGCGCGTCGACCAGGGCCGCTCGGCGGCGGAGCGCAGCATCACCCTCCGC
GACGTTGGACGCGTCTTCAAGGACTACAAGATCTACATCGGCGGAATCATGTACTTCGGG
CTGATCGTCCCAGCCTACTCGTACGCCTTCTTCGCACCCGCCATCATCTCCAGCTTGAAC
TACAGCCCCATCCAGACGCAGCTGCGCTCCGTTCCTCCCTGGGCTGCTGCATTCGGCTTC
TCCATGATCGTAGCCTGGTTCAGTGACCGCACCGGCCACCGCTTCGCCTTCTGCCTTCTG
CCAATGTGCGTCTCGATGGTGGGCTTCGCAATGCTCTTCAGCATCCACAACAACGTCATG
GCGCAGTACAGCGCGCTCTTCCTGATCGCCATGGGCACCTACTCCGCCATGCCCGTCATC
GTGTGCTGGTTCAACATGAATCTCGGCGGGCACCACCGGCGCGCCGTCGGCACGGCGTGG
CAGGTTGGCTTTGGTAATATCGGCGGCATCATCGCGACGTACAGTTTCCTCGATTCAGAT
AAGAAGAACCACTACCGCAATGGGTATAGCATCTGCATCGGCTTCATCTGTCTCAGCGCC
GCGGCGTGCTGCGCGTACGCCGTTGCGGTCGTGTATGAGAACCGGAAGAGGGATAAGGCG
GTTGGGACGTCGATGTTGACCGAGGATGAGAAGGCGGAGCTGGGGGATTTGAGCCCCGAT
TATCGCTATCTGTTGTAATAAACTTGGCGTTGCTGCGATTTA
>GG416|c0_g1_i1 len=249 path=[227:0-248] [-1, 227, -2]
TAATCTCCAAGACCTTCCCCGCCCTCCAACCCGGCCGCTGTGCACAGCTGCGTGAGCTCT
GTCTGAAGAATGAGACGTTGGCATCATACGCCCGGCAGTATGGCTTTGAGAAGCGCTACC
AAATCCCCAAAGACTTTGCGGCAAAGACTCCACAGACCAAGATCTTGGGTGATGTCTTCG
AGGCGTACGTCGCAGCAGTGATTTATTCCGATCCCAAGAATGGCGTCGAAAAGGCCTCGA
ACTGGTTAA
>GG417|c0_g1_i1 len=816 path=[844:0-385 845:386-409 850:410-559 848:560-583 849:584-815] [-1, 844, 845, 850, 848, 849, -2]
AAACCCACATCGTATAAAAAAAAAGCATTGAGATAGCACAGCATGTCATTAACCTTTAAG
CGCGGTCTGGCGACGGCGGCCCCCAAGTTGACAGGGGCTGTCAACTTTGCGAAGTACCCC
AAGATCGTCTGCATTGGCCGTAATTACGCTGCCCACGCCGCAGAACTCAACAATGCGCAA
CCCAAGCAGCCGTTCTTCTTCCTGAAGCCCGCCTCCTCCATGCTCCTCCCCGGCGCCGGC
CCCGTGCGGCGCCCCAAGGGCGTCGATCTACACTACGAGGTCGAGCTGGCCATTCTAATC
GGACGTACCGTGAAGGGTCTTGCACCCGACAATATGAAGTGCGCGATGCATGCTATCGAG
GGCTACGCAGTGAGCATCGATATGACCGCGCGTAACATGCAAGACGAGGCGAAGTCGAAG
GGCCTGCCGTGGAGCATCGCGAAGGGCTTCGATACATTCCTACCCCTGTCCAATACGATT
CCGAGGGAGGTTATAGCGGATCCGCATGCGGCGGAGTTGTGGTTGAGTGTTAATGGGGAG
ACGAAGCAGAATGATAGTACGGGGCTGATGGTGTTCCGGATCCCAAGGATCTTGAGCGAT
ATTAGCAAGGTGATGACGTTGAGGAGGGGGGATATCGTGTTGACTGGCACGCCGAAGGGG
GTGGGGAGTGTGAAGCCGGGAGATGTGATAACAGCGGGAATTAGATACGGTGGGGTGGAG
ATTGAGGAGGGAAGGATTGAGGTCACGGTCGAGGAGGCGAAGGGGTCGTTTACGTATGGG
GAGACTTAAGAGCTGATTAGTGAAGGACATGGCGAG
>GG418|c0_g1_i1 len=256 path=[234:0-255] [-1, 234, -2]
TACATTGAAGAGCCAGGTGAGACGCCGAGGAACGTCATTTGGCTGTATGTTATCCTTCTC
GCCTTCACCGACATAATCAGATCTTTACTCGACCAACAAGCTCTATGGATCGGGAGAAGG
GTGTGCATTCAGCTTCGCGCCATTATCATCGGCGAGCTCTATGCCAAGGCCCTCCGTCGT
AAGGCAGCGGCAAGCAGCGATACGGTTCTGGGAGAGAAGCAAGGCCAGGAAGACGCCGAG
AAGCCCAGCCGACTAA
>GG419|c0_g1_i1 len=723 path=[701:0-722] [-1, 701, -2]
AGAAGGTCGGCATCGTCGGCCGCACCGGAGCCGGCAAGAGTTCACTAGCCCTCGCTCTTT
TCCGCGGCCTCGAAGCAGAGGAAGGCAATATCCTAATCGACGGTATCGACATCGGTCTCA
TCGGCCTCCGCGACCTCCGCGAGTCCATCACCATCGTCCCTCAAGACCCAACCCTCTTCA
CCGGCACCATCCGCAGCAACCTCGACCCCTTCAACCTCTTCACCGACGAAGACATCTTCA
CAGCCCTCAACCGCGTCCAGCTGATCGGCAACGACACCGCCGCGCAGACACCATCGACAT
CCCGCCCCGTAACCCCCGGCACCAGCCGCGCAAACACCAGCACCGCACTCCCCACCACCT
CCACCGTCCTCGCCTCCGGCGCATCTGGCGCTTCTACCCCAGCGACTAACAAAAACATCT
TCCTCAACCTCTCCTCCCCCGTCGCCGAATCCGGCAACAACCTATCCCAGGGCCAACGGC
AACTCCTCTGTCTCGCGCGCGCGCTCCTCAAGAACCCGCGCGTGCTGATGATGGACGAGG
CGACGGCTAGTATCGACTATGCGACCGATGCGAAGATCCAGGAGACGATTAGGGAGTTGA
TGAGCACGATCATCACGATTGCGCATCGCTTGCAGACGATTGTAGATTATGATAAGGTGT
TGGTGCTGGATAAGGGGCGCGTGGTGGAGTTTGATCACCCGCATCAGTTGCTGAAGAAGA
GGG
>GG419|c1_g1_i1 len=594 path=[572:0-593] [-1, 572, -2]
CATCTACTTCCTGATTGGACGATTCTACCTCAGGTCATCGAGAGATTTGAAGAGATTGGA
GTCTGTGCAAAGAAGCCCACTATTCCAGCAGTTTGGCGAGACTCTAACGGGTATCACTAC
TATTCGTGCCTACGGTGATGAGAAGCGCTTTATTCGCGACAATGCTGTTCGCGTCGACAC
CTACAACCGCCCATTCATCTACCTCTGGGCAGCTAACAGATGGCTCTCCTTCCGTATCGA
TGTTGTTGGAGATCTGGTTGCTTTATTCGCCGGAATGTTCGTCATCTTCAGCATCGGCAG
CATCGATGCCGGGTCCGCAGGCCTCTCTCTCGGATACGCCATTACTTTCACCGAGAACGT
GCTGTGGCTCGTGAGACTGTATGCCATTTATGAGCAGAACATGAACTCGGTGGAGCGAAT
CAAAGAATACCTCGACGTCGAGCAAGAGGCCCAGGCCGAGAACGAGAAGACACAACCTGC
GGTGAATTGGCCCAGCCAGGGATCGGTCGAGTTCATCAACTACACAACTCGCTACAGAGC
CGATCTGGATCCAGTTCTCCGCAATGTCACCGTCAAAATCAATCCACTGGAGAA
>GG420|c0_g1_i1 len=455 path=[433:0-454] [-1, 433, -2]
CGGCGCCCAGGATGACAGTTCTGGGGCGGCAGCAACAGCACCAGCATGGGTCACGAAAAC
AGATCGCCACATGCAGCTGATCAATCCTGCGATATACGAAAAGCAGAGCCAAGATCGTGC
CCGCGCTATAGAGGAGACGCGCAAGCTGAGACTGAAGCAGCGGGACGACAGGGAGAAGTT
CAAGTTGAGCAAACACTTGGAGCGACTGAGCGACAACATGGCGGGCCACAGCGCAAATCA
GCGCGTCGCCCAAGCCTTACCGAACTACGAAATCATAGTGCAGGGCATACGCTTCCGCGT
CATGAAGGATGGCAGCAAACTGGCCAAGGTGGCTGGCGACGAGAACACCGCGAAACTAAC
CCCGAAGTCGGCGACCGTCGGAGGCGTCCGCTTCTACCGTAGCAAGAACGGCAATCTCTA
CCGCTCTGGCATCCTCAAGGCGCAACGGTACGACC
>GG420|c2_g1_i1 len=292 path=[270:0-291] [-1, 270, -2]
ACCCGCCTGCCTGCACTTCGCGCGGGGCAACTGCGCCAACGAAAACTGTCGGTACGCGCA
CGTGCGGGTATCGGCATCGGCGCCGGTGTGTCGCGCGTTTGCTGTGTACGGGTACTGCGA
GCGGGGGGCGGAGTGCGACGAGCGACATGTGGTGGAGTGTCCTGAGTTTAGCAGGACGGG
AGAGTGCAAGACGAAGGGGTGTAAGCTGCCGCATCGGCTGAAGGCGAGTATACTGCGCAA
GAACGCGGCGATGGAGGGGGAGGAGGGGAGCGATCTTGAGAGCGAGGAGGAG
>GG421|c0_g1_i1 len=448 path=[426:0-447] [-1, 426, -2]
AATAACCTGATCCAGACAGTATTGTGACCATGGCATCCGCCAGCTCCTCCCAAGTCGAAA
AAGAGGTCAACACGCTCCTCCACCAGCAAGAAGACTCCGCCAAACATGTCCGCCCAACAG
ACCCCTCAGCCGTCGACACCATCATCACCAAACTCTTCACCTCCAACATCGGCAGCATAG
CCATCCGCGAGCTCAGCCAGCGCCTCATCCTCCTCGTGCAAACCCCCGACTTCGCCCTCA
ACGACCGAATCGAAATATGCACCACCCTGCTCGGCAAAATCGAACAGTACCAAGCCTCCC
AAGAAGAGCAGATCGCGGAGCTCCGCATGATCCTCGCAAACACCTACGAAGCACTCGATG
ACTTCCACTCCGCTGCCCAGATGCTCGCCGCTATCCCGCTCAACTCCTCGCAGCGCAAGA
TCAGCTCGGAAGACAAAGCAGCGACGCT
>GG421|c1_g1_i1 len=263 path=[241:0-262] [-1, 241, -2]
GCGCGCCCTAAATCGTCTCTACAGCGACGAGCGCGCGCCGCAGTTGGAGGAGTTTGCGAT
CTTGGAGAACATGCACCTGCAGCGTGTGATTGCGCCGGGCGAGATCGCGAAGTTCGCGGA
GGGGCTGCAGGAGCACCAACTTGCGCGGATGAGTGATGGGTTGACGGTGCTGGATAGGGC
GATGTTTGAGCATAATCTTTTGGCGGCCAGTAGGCTGTATGCGAATATTGGGTTTGGGCC
GCTGGGAGAGCTGCTGGGGATTG
>GG421|c2_g1_i1 len=274 path=[252:0-273] [-1, 252, -2]
TGCGTCTGCACCTCGAATGCGACGACCCCACCTCCGCCGAAACCTACCTCAACAAATTCA
AAAACATCATGCACGAAGTCACCAACCCAACCTCGCTCATCCACTTCCAAGTCTCCCAAG
CCCGCATCCAAGACTCCCGCCGCGACTTCCTCGCCGCAGCAAAAGGCTACGAAGACATCA
GCCACGACCCCTCCATCGGCGAAGACGAGCAACTCCACACCCTCTCCATGGCACTAAAAT
GCGCCGTCCTCGCCCCCGCCGGCCCCGCCCGCTC
>GG422|c0_g1_i1 len=1127 path=[1310:0-77 1311:78-100 1328:101-101 1326:102-517 1327:518-596 1322:597-714 1325:715-947 1295:948-971 1323:972-1031 1315:1032-1126] [-1, 1310, 1311, 1328, 1326, 1327, 1322, 1325, 1295, 1323, 1315, -2]
CAACCACCAAAAAACCAACCCCTCATTACCACAACCGCAACAATGGCTGCCACCAACGAA
TACTCCCTTCTCTGCTTGGAGAACCCCCTCCTTGACATCCAAGCTACCGGAGACCAAGCT
CTCCTTGACAAGTATGGCCTGAAGGAGAACGATGCTATTCTTGCCGAAGAGAAGCATCTC
GGACTTTACGAGGACCTCCTAACCAACTTCGATGCCAAGCTCATCGCTGGCGGCGCAGCC
CAGAACACTGCCCGTGGCGCACAATACATCCTCCCCGAGAAGTCGGTTGTCTACATTGGC
TGTGTCGGTAACGACAAGTACGCCGCTACTCTCCAAGAGGCCAACAAGCAGGCCGGTCTC
CGTGTTGAGTACCGCGTCGATGCTGAGCATCCAACCGGACGTTGCGGTGTCATCATCACC
GGACACAACCGCAGCATGTGCACCGACCTTGCCGCTGCCAACCACTACAAGATTGACCAC
TTGAAGCAGCCCGAGATCTGGAGCTTGGTTGAGAAGGCCAAGACCATCTACGTCGGCGGT
TACCACTTCACCGTCTGCCCTGAGGCTATCCAGGCCGTCGCCGAGGAGTCCGCCAAGGAC
AACAAGACCTTCGTCGTCTCCCTCTCCGCCCCATTCATCTGCCAGTTCTTCAAGGAGCCC
CTTGACAAGAGCGCCCCATACTGGGATGTTGTCATCGGTAACGAGGGCGAGGCTTTGGCT
TACGCTGAGAGCCACGGTCTCAAGACCACCGACATTGCTGAGATCGCACAGCACCTGGCC
GACCTGCCAAAGGAGAACACCAAGAGGGAGAGACTTGCCATCATCACCCAGGGTACCCTC
CCAACTATCGTCGCTACCCAGGGCAAGGGCACCAAGTCTTACCCAGTTCACGCCATTGAC
CCCAAGGCTATCTGCGACACCAACGGCGCTGGTGATGCGTTCGCCGGTGGTTTCGTTGCT
GGTCTTGTCCAGAACAAGTCTGTCGAGGAGAGCGTCGACATGGGCCAGTGGTTGGCCCGC
CTTGGTATCCAAGAGCTTGGTCCTTCATACCCCTTCCCCAAGCAGACCTACACTCGTTCT
GCTTAGATTAGTCCATTCATTCTTTTCACAGTAAATGCGACGTTAAA
>GG423|c0_g1_i1 len=1462 path=[1498:0-820 1499:821-882 1505:883-1370 1495:1371-1461] [-1, 1498, 1499, 1505, 1495, -2]
CGACTACAAAGCAACAAAATCCACCCCACGACCTCCAACATGTCTTCCTACACCGACTCT
GCTGCCTACCCGACCATCCCCTCCACCGAGGGCTTGAGTACAGGCACAAACGCCGCCAAC
ACCTTCACCAACGGTGCCTCCGACGCCTCCAACACCACCACAAACCGTTCCTCCAAGAAG
AACGACAAAGTAGCCCTCGCTCAGGGTCCCGTCGCCGAAAGCGTCAAAGCCGAAGCAACC
AAGACCTCCGCCGAGCTCTCCGCCCTGTCTGCCAAGCGCCAGACGCCCGCTACGCGCACT
GCCACCGGCCAGCCCCTAACGCACTACCACTCGTTCTTCGGCTCCCTCTTTAGCTGGGAG
AACCCCCGGGCGTCGGCCCTCGCCTACGCCACGACTGTGGTCTTCATCTTCGCAGCGCGC
TACTTGGACCTGCTCCGCTATGGACTGAAGTTGACGTGGATGGCGCTTGGTGTTACTGTT
GCCGCGGAGGTGGCCGGGCGCGCGCTGTTCAATGCGGGATTCACGGCGCAGATTCGGCCG
AGGAAGTATTATACCGTTCCCAAGGCGACGTTGGATTCGATGACTGGCGACTTGGATGAG
CTGATCAACTTCTTCGTCATCGAGTCGCAGCGCCTTCTGTTCGCCGAGAATGTCTTGGCC
TCTGGCGCGGCTCTCTTGTCGGCTTTCATCTCTTACCACCTCGTTAAGATCGTGCCTCTC
TGGGGCCTCGCTCTCATCGGAACTTCGGTTCTGTTCCTCGGCCCTCTGGTTTATACTACC
AACAAGGCCCTCATCGACGGACAAATCGAGCAGCTCTCCCAGATTGTCAATGCCCAGACT
ACGCAGGTGCGCCAGATGGCCAGCCAGCATGCTAGCAACGCCGCTGCTACTACCAAGATG
TACGTCGGTGATTACTCAGCCAAGGCACAGGAGATCATCGGACGCGCGCGCAGCTCGTCG
CCTGCGGACAGGAAGTCGGCTGAGCCAGCTGTTACGACCGGTGTCAATTCGTCTAAGGTC
CCATCTACCTCGTCCTTCTCCCCCGCTGGTACTTCATCCAAGAAGTCCAAGGTCCCATCC
GCCGAGTCCTTCCCCAAGGTTCCGGAGACTGGCTCCTTCGCCCCCTCGACCACCACATCT
TCCATCCCAGCCACCACCGACTCATTCACCCCCTCCACTACCGCTTCAAACACCATCCCG
GCTACCCTGCCAACTTACGCCATCCCCCCACCCGGCGCGGCACTCAAGACTGAAGGCCTC
TCTTCCTCAGCTGCGGACGCGGTGGCGGATCTGCGCTTTGATGATTTCCCGAGTGCGCCG
AAGAAGGTGGTTAATGTTGGGGAGGATGGGCTGGCGAGGGAGGGCGTGCCGAGTGTTGCT
GGTGTGGCGGCGGGGTTGAGGGAGGAGGAGTTGCTTTCTTAGAGAGGTTGTTTGTTTGTG
AAGAGTGAAGGGGAAGTGGGGA
>GG424|c0_g1_i1 len=509 path=[487:0-508] [-1, 487, -2]
TAACTCCGGAGCCAGTTGCCGTCCAGCTAGCTTCAGACATGGCAGCGTCAATAGATCCTT
CAAAAACTACAATAGTCGACATCTTTGCTGGTGCAGGGGGGAATTCTATTGCCTTCGCTC
GGTCAGGGCGCTGGGAGAAGGTCATTTCAATAGAGAAGGATCCTTCTGTGATTGCTTGCG
CTAAAAATAACGCGGCTATCTATGGCGTTGCGGACAAGATTACCTGGGTCAACGACGATT
GCTTTGACTTTGTTTCCAAGAACGGGAATATCGATTTCAAGACGTCCACCATCTTCGCTA
GCCCTCCTTGGGGCGGCCCAGGCTATCGGGGCGACGAGATCTTCAATCTCGATACCATGG
AGCCGTACTCCGCCAAGCAGATCCACGAGATGTGCAAGTCGACGGAGTGTGCCTTATTCT
TGCCGAGGACATCCGATTTGCGACAAATTGCGAAGCTTGCACCAGAAGGAGACAAGGTCG
AAGTTGTCCAGTATTGCATGGAGGGTGCC
>GG425|c0_g1_i1 len=611 path=[616:0-118 617:119-140 618:141-610] [-1, 616, 617, 618, -2]
CGCCTCCCTATCTGGTGCATTTGGAGGGCTTCTTGCACGCGGCATCCACGAGATGGGAAC
TGCTGGGGGGTTGCATGGCGGAGGCTGGCGATGGATTTTTATCATCGAGGGACTATTTAC
TATCGTTGTGGCGGGATTTGCATATCTCATTCTGCCAAACAGCGTCGACGATGCTCTGAA
CGAGGAAGAGAGGGAGTTTGCCAGATTGAGGCTTTACAACGACAAGCCGAAGACGATACT
TGCGAATGGGGAGATTTCCATGGAATCGGAGAAATTCGCCTGGTCGGAGGTCGTGCGTGG
ACTCATGAGCCCGCAGCTATGGTTCAGCGCCACGGCGTATCTGGCGATTCTTGCCGCTTT
GTATTCATTTGGGCTCTTTTTGCCGACTATTATCGTTGGATTGGGGTATACTCCTAACGA
AGCCCAGCTCTGGTCCGTAATTCCGTACGCTGTGGCAGCAGTCATTACAGTTGGCATAGC
CTTCCTCTCCGACCATCTCCGCCTCCGTGGCCCGATCATGCTCGCGTCTCTGCCTCTTGC
CATCATCGGGTATGCAGTGATTGCCAACGTCGATTCGAACAGGGTCAAGTATGGAATGAC
GTTCCTGATGG
>GG425|c0_g2_i1 len=613 path=[613:0-118 614:119-142 615:143-612] [-1, 613, 614, 615, -2]
CGCCTCCCTATCTGGTGCATTTGGAGGGCTTCTTGCACGCGGCATCCACGAGATGGGAAC
TGCTGGGGGGTTGCATGGCGGAGGCTGGCGATGGATTTTTATCATCGAGGGACTATTTAG
ACTATCGTTGTGGCGGGATTTGCATATCTCATTCTGCCAAACAGCGTCGACGATGCTCTG
AACGAGGAAGAGAGGGAGTTTGCCAGATTGAGGCTTTACAACGACAAGCCGAAGACGATA
CTTGCGAATGGGGAGATTTCCATGGAATCGGAGAAATTCGCCTGGTCGGAGGTCGTGCGT
GGACTCATGAGCCCGCAGCTATGGTTCAGCGCCACGGCGTATCTGGCGATTCTTGCCGCT
TTGTATTCATTTGGGCTCTTTTTGCCGACTATTATCGTTGGATTGGGGTATACTCCTAAC
GAAGCCCAGCTCTGGTCCGTAATTCCGTACGCTGTGGCAGCAGTCATTACAGTTGGCATA
GCCTTCCTCTCCGACCATCTCCGCCTCCGTGGCCCGATCATGCTCGCGTCTCTGCCTCTT
GCCATCATCGGGTATGCAGTGATTGCCAACGTCGATTCGAACAGGGTCAAGTATGGAATG
ACGTTCCTGATGG
>GG425|c1_g1_i1 len=381 path=[359:0-380] [-1, 359, -2]
AATGACGTTCCTGATGGCTACTGGACTATATGCCAGCGTTCCCTGTATCCTCGGATGGAT
CAGCAACAACTCTGCCGGCCACTACATGCGCGCGACGACCACGGGCGCACAGCTCGCCAT
TGCGAATTGCGGAGGATTTATCGCGGCGTTCATCTATCCCAAGGTTCAGGGGCCAGAGTT
CTTCATCGGCCATACCGTGATTTTGGGATTGTTGTGCTTTGCGTGGGTGATGATCCTGCT
CAACGTGCTGTACTGCGCAAAGGTCAATCGCGACAAGGCGAAGGGGTTATATGACGAATT
TATCGGGTCCGGCGATGATCGTGATCCGCAGTTTAAGTTGGTGCTATGAGTGTAGGATTT
AATATAATATAATGAATGATG
>GG426|c0_g1_i1 len=371 path=[349:0-370] [-1, 349, -2]
CGAGAACGCTGCTGAGGAGCCTGAGGGCTCCATCGTTCCTGAGCCAGAGGCTCTAAAGGA
TGAGCGCACCGTGCTTGGGTGGAAGGTTGCTGCCCGCTGTGAGGTTCCTGAGTCTGCAGG
ACGCCTTCGCGCTGGCTCCCGCCCGTGCTGCGTGAAGTGTGCGCACACGTATTACAACTT
CCCCGGCCAGATGTGCTGGGTCCCTTCTGGCATGGCCAAATGCGCGGACTGCCTTCGGGG
CAACCACGCGTGCATTCTGGCTACTGCCCAGCTTGGCGCCGAGTTGGAGGCCCTCCAGCT
TGCGGCTGATGCTCTCCTGAACTGTTGGGCCGACGACGAAGATGCTGGCCTTGCTGTCGA
TTCCGAGGCTA
>GG426|c1_g1_i1 len=240 path=[218:0-239] [-1, 218, -2]
ACGAAGATGCTGGCCTTGCTGCCGATTCCGAGGCTACCCCAAGAAGAAGAAGGGTGCCGC
CAAGCCGGCCAAGGATAAGGGAGTCGCTGCACCTCCCAAGGAGGAAGTCGCTGGGCCTTC
TGAGGCCGTCGCGCGTAATGTTGACGATCCTCGCCAGGCTTTCCTTCATCACACCGAGAT
CCTTGTGGAGCTGAGCAAGGCGAAGACTGAAGGTCTCAAGGCCGCCACTCAGGTCTTCCA
>GG427|c0_g1_i1 len=252 path=[230:0-251] [-1, 230, -2]
GGACACACGGAGCGTGAAGACCAGCTTGGCAGTGAAGTTGCATCTTTAGCAGGGAAGCAA
GGGGGGCTCGCAAATTCTAGCGAGCCAACAGCAGAGCGACCGTCCGACTCTATATAACTC
CTTCATTCCGCTCGAGAGTCTCGTTCTAAAAACCATTCTCCCACTCATGTCCTACTCTTG
TGTCAGCATGGCTACTGTGAACATGAACTGCGTTGAATTCTATAACCCCAACCCCAAACC
CGCCTTAAAGGC
>GG428|c0_g1_i1 len=243 path=[212:0-132 213:133-242] [-1, 212, 213, -2]
CAGTGAGGATAATGAGGATAATGAAGATGACGAGGACGAGGATGTGCGACCTCCAAGACA
ACGAAAGCGGCGCCGCATAGAGTCTGACGCGTCAATCCATACCATAAGGACAGTGAGGAT
AATGAGGATAATGAAGATGACGAGGACGAGGATGTGCGACCTCCAAGACAACGAAAGCGG
CGCCGCATAGAGTCTGACGCGTCAATCCATACCATAAGGACAGTGAGGATAATGAGGATA
ATG
>GG428|c0_g2_i1 len=232 path=[210:0-132 211:133-231] [-1, 210, 211, -2]
CAGTGAGGATAATGAGGATAATGAAGATGACGAGGACGAGGATGTGCGACCTCCAAGACA
ACGAAAGCGGCGCCGCATAGAGTCTGACGCGTCAATCCATACCATAAGGACAGTGAGGAT
AATGAGGATAATGCTCATCCACTGTAGCCCAAGAACAGACCTGCACTACTCGAGGTTCTA
CAGTTTCTCGGAGTTCACCAGCCGATGCGGAGTCAATTCTAGGCACGGATTA
>GG429|c0_g1_i1 len=274 path=[252:0-273] [-1, 252, -2]
CCTGCGCATGACATGGGGTATGCGCCGGGTGTGGGGTCGGGGCAGAAAGGGTATGGACAG
GAGGCTAGGGCGCCGAGCGCGGCGCCAGCTGCGGCACCGGAATACGCAGAGCAAGCGAGC
ACACCGATTGTGCCATCACAGAGGCTGTCGGCGCCGCCGGTGGAAGGGGCGTCGAGGCAC
TGGTCTGGTGGTGGGGGACCGTTACCTGACCCGGCTGAGTTGTATCCGGAGTATGCGGAC
GGGGGATGATGATGATAGTGTGCATGGTGGTAGG
>GG430|c0_g1_i1 len=796 path=[881:0-286 889:287-287 888:288-736 885:737-795] [-1, 881, 889, 888, 885, -2]
TGATACTCCAACATAGTATTGAACAATCGACTCTTGACACGGCGAAAAGATGTCCGCTCC
ACTCGCCGTCCCGGCGATGAACAGGCACACTGCCACCGTCATCTTCCTCCACGGCCTTGG
TGATCAGGGTGCTGGCTGGATCGATCTGGCTGTGAACTGGCGCCGCCGCCAAAAGTTCAC
TGAGACGAAATTCATCTTTCCCAACGCCCCGTCCATTCCAATCACACTTAATGGTGGCAT
GCGCATGCCGGGATGGTATGATATTAAAGCTATTGATGACTTCTCCACCGAGGAGGACGA
GGCTGGCATCATGCGCTCGCGCACCACAATTCACCGACTCATCGACGCCGAAATCGCTGC
CGGTATCTCCTCCGAGCGCATCATCATCGGCGGCTTCTCCCAAGGCGGCGGGATGTCCCT
ACTCTCCGGCGCTACCTGCGAACACAAGCTCGGCGGCATCGTTTCGCTGTCTGGTTACAT
GCTCCTGAAGAACAAGTTCAAGGACCTCGTTCCCGAGGGAAACCCTAACAAGGATACCGA
GATTTTCATGGGCCATGGAGACCAGGACCCGCTCGTTTTGACGGAATGGGGTAAAATGAC
TGCCGAAAAGATGTCGGAGTTGGGATGGAAGGTTGACTTGAAGATCTACCCCGGACTCAA
ACACTCGGCGGCTCCCAAGGAAATTGATGATTTCGAGGACTATCTACACGTTTGGATTCC
GGATCTAGAGGAGGAACCAGCTCAGTGACTTGGGGGGACAATGGGAGAAAATAAAACGCC
ACAGCATGGCCCCTGC
>GG430|c0_g1_i2 len=558 path=[878:0-48 889:49-49 888:50-498 885:499-557] [-1, 878, 889, 888, 885, -2]
TATGATATTGTAAGGGCCCGCAACACTAAAGCTATTGATGACTTCTCCACCGAGGAGGAC
GAGGCTGGCATCATGCGCTCGCGCACCACAATTCACCGACTCATCGACGCCGAAATCGCT
GCCGGTATCTCCTCCGAGCGCATCATCATCGGCGGCTTCTCCCAAGGCGGCGGGATGTCC
CTACTCTCCGGCGCTACCTGCGAACACAAGCTCGGCGGCATCGTTTCGCTGTCTGGTTAC
ATGCTCCTGAAGAACAAGTTCAAGGACCTCGTTCCCGAGGGAAACCCTAACAAGGATACC
GAGATTTTCATGGGCCATGGAGACCAGGACCCGCTCGTTTTGACGGAATGGGGTAAAATG
ACTGCCGAAAAGATGTCGGAGTTGGGATGGAAGGTTGACTTGAAGATCTACCCCGGACTC
AAACACTCGGCGGCTCCCAAGGAAATTGATGATTTCGAGGACTATCTACACGTTTGGATT
CCGGATCTAGAGGAGGAACCAGCTCAGTGACTTGGGGGGACAATGGGAGAAAATAAAACG
CCACAGCATGGCCCCTGC
>GG431|c0_g1_i1 len=306 path=[284:0-305] [-1, 284, -2]
CGTTCTTGCCGCATGGCAAGACATTGCAGAAGAACGTAACTGCGACAAAGGAAGCCAAGG
ACTACACAATCGTATGGCGCTGGGATGACGATATTGACGCCGAATCCGATGAGGCGGAAG
AGTTGCAGAAGGCCGGCCGTGGTAAGGCTACAGGGAATGGCGAGTTCGTTCGGAGTTTGG
AAGTTGGAGACGTGGTGACTGTGTGGGCGAGAGCGAGGTTTCCGGGGTGGTCTATCACGG
TAAAGGACGTTGAGGTCGATATGTTCTGGGCAGTGTAATATATCTATGAAATCCATAGTT
ACATCA
>GG431|c1_g1_i1 len=830 path=[808:0-829] [-1, 808, -2]
AACCTGCACATCCATTCGCTGAACAAGTCCAATGGCATTCCCCTACTTTCTCACGGCGTC
CTCCTCCAGCCTCCAAGACATTAATCCGTTTAGCATTCCTCCGAACTCACCTGCCATTGA
CCCCACCGTCGCCGACGTCCTTGTCGTCAAAGCAATCCTCCAGAGCCTCTCCCTTCCCCT
CGAGCTGGCCGACACCATAATCGACTATGCCGAGTACTGGCCTCACACCTCCGCCGTGCT
GCCGAGTGTCAACCCCGCCTGTGCGCAGGGTAATTCACACGAAAACTATTTCGTTACCCG
CACCCTCCCTCTCGGATGTCTTGCAAGCTCCCCTTCCACAGACCCCAGCCGTGCGCCTCC
GCCAGCACGCCCAGGCAATATGAGACCGCATGTCTTCCTACCCACTCAGTCCGAGGCCTC
GAAAGCAGCCACCGCCGCCCTGTATTCAGCATGGGCCCAGAAATCACAACCGCGTGAAGT
GCATCCATGTCGGAAAATCGTTTTTAAGTTCAGGATGCGCGATCAGGGGTGGGGCGGGGA
ATACAAAGATCACGGAACTTATAATGGGTCGTTTACATGGTTAGATGTTGGGAGAGAGCG
GGCGAGGGTCATTGACAAGTATGAGAGTGCGGCCTTGGAGGGATCTACGGAGTTGCCGCA
ACCAACAAGGCAGCGGAAAGAAGGTTCAGAGAGCGATGTGGAGAAGACGTTAGCTTGGAA
TTTGGAGTCTGTAGATCCTCCATTGAAAAAGAATGGAGCGCCGACGAGGAATCAGGCGTG
GCTTGATCCAGGGAACATGGCAGCTGCGGTTGAACTAGAGCATCCGTTCT
>GG432|c0_g1_i1 len=966 path=[969:0-69 970:70-93 971:94-965] [-1, 969, 970, 971, -2]
TCTGCAGTGGGGCGGCGTCATCTACGAATGGGGCAACGGTCGCATTATCGCCTTATTCGT
GCTCTTCGGCCTCACGATCATCGTCTTCATCGCCCTCCAGATCTACCTCAAAGACGACGC
CACGGTGCCCGCGCGAATCGCATCCCAGCGCACCATCGCCTCCTCCGTCCTCTTCGGCCT
GTGCATCGGCGGTTCTTTCTTCATCTACGTCTATTTCATCCCAATTTGGTTCCAGGCTAT
TCTGGGCACCAGCGCCATCGGCGCAGGCGTCGACTCCCTTCCCCTCATCCTCGCACAGGT
CTTCGCCATCATCCTCTCCGGCGGCCTCGTCACCTACTTCGGCTACTTCGCACCCTTCTT
CATCGCCAGCAGCGTCGTGATGTCCATCGGCGCCGGGCTGCTCACCCTCCTCAAAGTCGA
CTCTTCGAAGGGCGCCTGGGTCGGGTTTCAATTCATCTACGGTCTCGGCGTCGGCCTCGG
GTTCCAGCAAGGCGGCGTCGCTGCGCAGGCTGTGCTGAAATTCTCCGATGTGCCTATCGG
CACCGCTGTCGTCTTGTTCGTCCAGGTCTTGGGTGGAGCGGTGTTCGTAGGCGTTGCGCA
GAATTTATTCACCACCAACCTCGTTAAGAACCTTACTGCGCTCCACATCCCCAACTTCGA
CCCGAGCGATGTCGTGCATGCGGGTGCGACGAACCTGCGCCACATGGTTCCACCCGAGAG
GCTGCCAGAGGTGCTGGTCGCGTATAATGCGGCGATTATGAAGACATTCCAGCTCGGCTT
GATTCTGAGCTGTTTGAGCATCCTCGGTGCCGTCGGGGTGGAGTGGAAGAGCTTGAGGGC
GAAACCTGCCGCTGCGCCTGTTGAGGCGGCGGAGAAGGCGGAGTTGGTGAAGGCTCCCGA
GGTCGATACTGTGGTTTAATCCCAACTTTTTTTTTGGGCTGTCTGCCTGCCCTTTCTTTT
TGTTTA
>GG432|c1_g1_i1 len=605 path=[583:0-604] [-1, 583, -2]
CAAACATCTCCCACCTGCCTGCCTTCCAATGACCTCCCAAGTCGAAGGCCAGTCGGTCTA
TGTCCCGCCCTATGCAAAGGGGTCGGGCCACGAAACAGCAACCACCACTTCGCTGACTTC
AGTTGAGGCTGCAAAGGCCGAGCTGGCTAATGCGAATGAGAAGGATATCGCCATGGGGAC
GGATGAGAAAGATGCTGCCGCCCTCCACCTCGATGATAAGTCTGAAGAGGTCGCCGACGA
CGACGAGGGGGACTACCTCCCCATGGGCCCTAAACTATACCTTATCTTCTTCAGTTTGAT
GATGGCCGTCTTCTGCGTTGCCCTCGACAACACCATCATCGCCGTCGCCATCCCCCGTAT
CACAGATCAATTCCACAACCTCAACGACGTCGGCTGGTACGGCTCCGCCTACCTCCTAAC
AACCTGCTCCTTCCAGCTCCTCTTCGGAAAATTCTACTCCATGTTCAACGTCAAATGGGT
CCTCCTCACCGGCCTCGCCATCTTCGAGATCGGTTCCCTAGTCTGCGCCCTCGCCCCCAC
CTCCATGGCACTCATCATCGGCCGCGCCGTCGCCGGCGTAGGAAGCGCAGGTATCTTCAC
CGGCG
>GG433|c0_g1_i1 len=684 path=[903:0-59 904:60-83 919:84-297 885:298-321 925:322-448 923:449-497 924:498-521 926:522-524 922:525-608 927:609-619 912:620-632 913:633-634 914:635-643 915:644-658 916:659-683] [-1, 903, 904, 919, 885, 925, 923, 924, 926, 922, 927, 912, 913, 914, 915, 916, -2]
TCTATGCAAACTATGGTTATCACCCTAGGTTTGAAGTGGCAGAACTGAATTGTCCTGAAA
ATTTCAAAAACCCTTCTGCTACTGAAAGAATCATCTACCTTAAGGGCCTCCAGGACTATC
TCAAGGTTCAAATACAGCGTGCACAAGACGAGCAGGCTCAGGCCTTTAACAGGGGGGTGG
TTGCACCACAATTCAAAGTTGGTGATCAAGTCTTTTTGTCTAGAAGACATATCACAACTA
CTAGACCTTCAGACAAACTTGATACTAAAAGACTTGGACCTTTTAAGATCACAAGGACTA
TTGGCAAGAATGCTTTCGAGCTTGCATTACCACCTACTTGGACTATCCATAATGTCTTCC
ATGCATCTCTCTTGTCTAAGGCACAAGAAAGTTCCTTAAGACCACTTCAGTCTCCTCCAC
CTCCTGTTCTGATCTTGGATCAACCAGAATATGAAGTAGAGTCTATCCTTGACAAAAAGA
CACTTAGAGGTCAGGACTACTTCCTCGTTAAGTGGAAAGGCTATCCTACAAGTGACAACA
CTTGGGAGCCTAAGAGAAATCTAAAAAATGCATCTAAGCTCATTCTAGAATTTCTTTCTA
AGAAAGCCAACTGGCTAAAGGGCAAGCAGACAGCCAACAAACGTCCTTAAAAGGGGGATC
ATGTCATACTGACATTCGTTGCAC
>GG434|c0_g1_i1 len=448 path=[426:0-447] [-1, 426, -2]
AATCAGAGGCGCCCGCGCCTGCGCCCACGGAACCTACACGGATGGCACCGCCGAAACCGA
AACCGAGGCGCCGGATCCCGCGCCCGAGTCTGCAGAATCAGTATATCTACGCTCACCCGG
CGCTGACGCTTAACTCTATCCTTGCTGCTGAGGCGGCGCGACCTGTCAAGGGCGCTGAAG
CAGACGAGGCTGAGATCGATTGGAGACTCCTTGCTGCTGCTGCCACGAAACGAGGCTGCA
ACCCGAGCGTGACGAGTAATGATACCGCGCTCTTCACACCGGCGATGAGCGTCACCTCGC
TCGCGAGCACGCTCGTCGATCGCGCGAGCGTGCACTCTTCTATTACTGCAGCGGGTTCCC
AAGCGACGTCGACGGATCGGTATGGGTGGGAGGAGAGCCTTAGTGCGAGGTCGAGCCTTG
ATTTGGGGGCGAGGGCGGGTGAGGAGAT
>GG435|c0_g1_i1 len=1696 path=[1801:0-307 1802:308-331 1817:332-811 1813:812-1510 1805:1511-1534 1818:1535-1595 1814:1596-1667 1795:1668-1691 1796:1692-1695] [-1, 1801, 1802, 1817, 1813, 1805, 1818, 1814, 1795, 1796, -2]
AAACACAACCACACCTCAAACACACACCCCACCACCGTAACAATGGTCCACCTCACCGGC
ATCCCGACCGACTCCTCCCTCCAGCCCAGCTCCGCCGTCGACGGCGCCGCCAAAGAGCCC
GAATCCGGCCCCGTCAAGCAACTCGGCGAGCGCCTAGCTAAAGCCGTGCTGACCGGCCGC
GAGCAGAGCGGCCAGCAGGCCGGTGAACAGTTTATGACGTCTGTGTATGCGAGTCGGTAT
GCGGCGGAGGATTTGCCTAAGCATGAGATGCCGGAGGGGGGTATGCCGAAGGAGGTCGCG
TATCGGATGATTAAGGATGAGACGAGCTTGGATGGGAATCCGATGTTGAACTTGGCCAGT
TTTGTGACGACTTTCATGGAAAAAGAAGTCGAGGACCTCATGACCGAGTCCCTCGCCAAG
AACTTCATCGACTACGAAGAGTACCCCCGCACAGCCGAGATCCAGAACCGTTGCGTATCC
ATGATCGGTCGCCTCTTCAATGCCCCCGTCCATAGCGACGCAGCTTCAATCGGTACCTCG
ACCGTCGGGTCCTCCGAGGCCGTCATGCTGGCCACGCTAGCCATGAAGAAGCGCTGGCAG
AACAAGCGCAAGGCGGAGGGGAAGCCGTTCGACAAGCCCAACATGATTATGTCTTCGGCC
GTGCAGGTCGTCTGGGAGAAGGCCATGCGCTACTTCGAGGTCGAGGAGAAGTACGTGTAC
TGCACCAAGGAGAGATACGTCCTTGACCCCAAGGAGACTGTTGACTTGGTCGACGAGAAC
ACCATCGGAATCTGCGTCATCCTAGGCACCACCTACACCGGTCAATACGAAGACGCCAAA
GCAATCAACGACCTCCTCGACGAGCGCGGCCTCGACACCCCCATCAACATCGATGCCGCC
TCCGGCGGCTTCGTCGCGCCCTTCGTCGTCCCCGAGCTGGAATGGGACTTCCGCCTCTCC
CACGTCGTCAGCATCAACGTCTCCGGCCACAAGTACGGCCTCGTCTACCCCGGCGTCGGC
TGGGTCATCTGGCGCGACCCCGAGTTCCTCCCCAAGGAACTCGTCTTCAACGTCAACTAC
CTCGGCGCCGACCAGGCCTCCTTCACCCTCAACTTCTCCAAGGGCGCCTCCCAGATCATC
GGCCAGTACTACCAGCTCATCCGCCTCGGCAAGAATGGGTACCGCGCCATCATGCTCAAC
CTCACCCGCACTGCGGACCTGCTCGCTGCCGCGCTCAAGGATATGGGATTCCTGATCATG
AGTGATGGCGAGGGCCGGGGGCTGCCGCTCGTGGCGTTCCGTCTTGACTCTGCCAAGGAA
AAGAGGTACGATGAGTTTGCGATTGCGCATCAGTTGCGGGAGCGGGGATGGATCGTGCCG
GCGTATACGATGGCGCCGCATACGGATGAGATGAAGATGCTGCGTGTGGTTATTAGGGAG
GACTTTAGCAGGAGCAGGTGCGAGCAGTTGATCTGTGATATGAGGCTTAGTCTTGGGCTG
TTGGATGAGATGGATAAGAGGATGCTGAAGGAGTACACGGATTATATTGGTCGCCAGAGG
GCGCATGCTCAGAAGCTGGAGGGGCAGTCGCAGCATGATGTGTATAAGGGCGAGGAGCAT
AGTTTGCAGGGAACGACGGGGAAGACGCATGGAATTTGTTAGATGGTGGGTGGGATGAGC
TGCTAGATATTCGAAG
>GG436|c0_g1_i1 len=299 path=[1161:0-65 1162:66-298] [-1, 1161, 1162, -2]
AACTGGGAAGAGAATCGCCAGGGGGAGATTAAAGAGCTGCTTGGAAAGGGGATTGTGCCC
CTCCAGTGGGAGCTTGAGAAGTATGATAAAGAGGGGAAGTCGACAGCGGAGATCGAGGAT
CAGGCTACCTTCATGCCTATGGGGTACGTGGGTGGCCTCGTCACACAGTTGAACCAACCT
GCTGGAGACATTGTGCGGGAAATGGTCGATCAAGCATATGAGCTTCTTCGCAGCCCAAGT
AAATTTGTAAATGACTCGAAATTGTAAGTAGAACACAAGGCCACGGTGTTAGCTGGCGA
>GG436|c0_g2_i1 len=1140 path=[1163:0-906 1164:907-1139] [-1, 1163, 1164, -2]
CCATAACTCTTATTTTTATCTTTTATCGTAAACCAAGATGTCGCTCGTTACGCCCCTCAC
GAAGCTGTTGAATATCCAGCACCCCATATTCCTAGCCGGGATGGGGAAGACCTCAGGAGC
GCCGTTGGCAGCTGCGGTCTCCAATGCTGGTGGACTTGGCGTCATTGGCGGGGTTGGATA
TTCTCCAAACCAGTTGAAGGAGATGATCGATGAGCTCAAGAGCCTCCTGGTAGACAAGAA
CGCCCCATTCGGAGTCGACCTCCTCATCCCTCAAGTTGGCGGAAACGCTCGGAAAACCAA
CGTTGACTACGCAAAAGGCAAGTTGAACGAGCTCATCGATGTCATCATCGAAGGCGGCGC
CAAAGTCTTCGTCTGCGCCGTCGGTGTCCCCCCCAAAGCCGTCGTCGAGAAACTCCACAA
AGCTGGCGTCCTCTACGCCAACATGGTCGGCCATCCTAAACACGCCCACAAGGCCTGCCA
GATCGGCGCCGACATCATCGTCGCCCAGGGCGGCGAGGCAGGCGGACACACCGGCGACAT
CCCTTTCAGCGTGCTCATCCCCGCTGTCGCCGACGCGATTAAGTCGTACAGATCGCCGCT
GACGGGCCAACCTGTCTACCTCGCTGCCGGTGGTGGTGTCTTTGACGGACGTAGTTTGGC
GGCGGCGCTGATGCTGGGTGCGAGCGCTGTGTGGGTGGGTACGCGGTTCGTGGCGTCGAA
GGAGTCGGGGGCGTCGGAGCACAACAAGCAGACGCTTGTTCAGGCGGGCTTCGACCAGGT
CATCAAGACGACGATCTTCACGGGACGCCCGGTGAGGCACTATGCCACGCCGTATATTAA
GAACTGGGAAGAGAATCGCCAGTGGGAGATTAAAGAGCTGCTTTGAAAGGGGATTGTGCC
CCTCCAGTGGGAGCTTGAGAAGTATGATAAAGAGGGGAAGTCGACAGCGGAGATCGAGGA
TCAGGCTACCTTCATGCCTATGGGGTACGTGGGTGGCCTCGTCACACAGTTGAACCAACC
TGCTGGAGACATTGTGCGGGAAATGGTCGATCAAGCATATGAGCTTCTTCGCAGCCCAAG
TAAATTTGTAAATGACTCGAAATTGTAAGTAGAACACAAGGCCACGGTGTTAGCTGGCGA
>GG437|c0_g1_i1 len=1034 path=[1097:0-817 1098:818-841 1102:842-908 1103:909-923 1094:924-932 1095:933-947 1096:948-1033] [-1, 1097, 1098, 1102, 1103, 1094, 1095, 1096, -2]
TTCCATCCTCGAGAGTCGACCGCCGAGGAGCAATTGATTCACGATGTCAATGTTTGCTAG
AAATGCTGCCCGCTTCGGCGCGGTCCGGAGCAGTGTGAGCAGGACCACAAAGCGCGCCGC
GTCGTCGGCAGCTGAAGCTGTCAACTCTCCCTTCAAGCTTACCGCCGCCGGAACCGCTGC
CACTGCCGTTGCTGCTGGTTCGATGGCCTGGTACTATCATCTCTATGGTTCTACCGCTCA
CGCCATGACACCTGCGGAAGAGGGTCTCCACCCAACACACTACCCATGGGAGCATGAGAA
ATACGTCAAGACCTTCGATCACCAAGCCCTGCGCCGTGGTTTCCAGGTCTACCGCGAGGT
CTGCTCTTCGTGCCATTCACTCGCTCGGGTCCCATACAGAACACTGGTCGGAGTAACCAA
CACCGTCGACGAGGCCAAGGCCATGGCCGAGGAGAACGAGTATGACACCGAGCCCAACGA
TCAGGGCGAGATCGAGAAGCGCCCCGGAAAGCTCTCCGATTACCTCCCATCGCCATACAA
GAACGATGAGGCCGCCCGCGCCGCCAACAACGGTGCCCTGCCTCCCGATTTGTCGCTGAT
TGTCAAGGCCCGCCACGGTGGCTGCGACTACATCTTCAACCTCCTTACCGGTTATCCTGA
GGAGCCTCCCGCAGGCGCCGTCGTCCAGGAGGGTCTCAACTTCAATCCATACTTCCCGGG
TACCGGTATTGCCATGGCCCGCGTCCTCTTCGATGGTCTTGTCGACTACGATGATGGGAC
CGAGGCCTCTACCTCCCAGATGGCCAAGGATGTTACCGAGTTCCTGAACTGGGCTGCCGA
GCCCGAGATGGACCAGCGCAAGAAGATGGGAATGAAGGTTCTGATTATGTCCTCCGCGCT
ACTGGCTCTCAGCATCTGGGTTAAGAGATACAAGTGGGCTCCGATCAAGACAAGGAAGAT
CGCTTACAACCCGCCAAAGGTTGGTGGACCAAGAAAGTAGAAGGATCGATGGTGTGAGTT
AGAGCAAGGAGAGG
>GG438|c0_g1_i1 len=1375 path=[1396:0-351 1398:352-806 1392:807-830 1393:831-1374] [-1, 1396, 1398, 1392, 1393, -2]
TTGCGTCGTTACGTTGTTGATAAAACCGCAACCAAGATGGCATCCAGCTCAACACCACGC
AGATATCCTCTGGTAAAACTGCCACACCCCTTTCTCACCGAATACAGAGTGCAGACTGTC
GCCGAAACTACGCCCGCTAAACTCACCTTAGCACCCCTTGGCCAGCCTCCAGCAGGATGC
CCACTTGCACAACCTCTTCACAATGACACTCTCTCGTGGATGGAACTATCATTAGCACCT
AAAGATGACCGTCCCCCGACCTCAAATAACAGCGCATGGGCACGCGCGCGCCGAAGCCCC
CAAACCACCTTCCACTGGACAGGCAACGGCACTCCATCTCTGGGCCAGATCTGGAACATA
ATCCACGCCATCTACACAGCTCACCCAACACATGAGTACTTCCGCGTCACCCTTGTCGGC
ACCGGCAACGACATCATTCGCGCCGAACTCCTCACAACTGGTCTCGGAATCGAGCACCCT
GCCCAATGGCACCCGAAGTTCAAGACCACCACCCGCCCCGACGACTTTCTCATTCTCCGC
AGCGCATTCTGGCAGGGTGCTGCATCACCTGCTGGCCCGCGTCCCATCTGGGCAGTGGGA
GATGGCACAGACGGACCCCTCCGCGAGCCATTGGCCCAGTACCCCATCATGCCCGAGAAC
TACGAGGTCACGATGAAATTCCCCGACGAGCCAGTCTACACCCGCCACCCCACACGCCGC
CCCAAGCCGCACCCAGGATCCATCGTCTACAGTCGCTACATCCCCGAGATCGCAGAGCAC
TTCTCCCTCGAAGTCGTCAACTACGAAGACACAACCCACCTCGCGCTCTTCAACAAATGG
CAGAACGACCCGCGCGTCGCGCAGGGCTGGAACGAGACAGGCACACTGGACGAGCACAGG
AATTACCTCCGCAAACTCCACAATGATCCCCACGTCCTCTGCCTCTTCGGTCGCTTTGAT
AACACCCGCTTTGCATATTTCGAGCTCTATTGGTCAAAAGAAGACCAGTACGGTGCCCAC
TACGACGCCGCGCCCTACGACCGCGGTCGCCACTCCCTCGTCGGCGACGACTCCTTCCGC
GGCGCCCAGCGCGTCAACGCCTGGTACTCCTCGTGCATCCACTACTGCTTCCTCGACGAC
GTGCGGTGCGGGAATGTGGTCGGCGAGCCGAAGGCGACGGGGGGGACGATTCTGAGCTAT
GAGAATGCGCAGGGGCTGACGATTGGGAAGTATGTGGATCTGGGACATAAGAGGAGTGTG
CACTCGGTTTGTAGTCGTGAGAAGTGGTTTCAGCTTTGTCCGATCTTTTGGGATGGGAGG
GAGAGGCCGTTGGAGAGTGCGGATCGGGCGGCGTGGAATGCGAAGCTTTAGGAGA
>GG438|c0_g2_i1 len=365 path=[1394:0-351 1395:352-364] [-1, 1394, 1395, -2]
TTGCGTCGTTACGTTGTTGATAAAACCGCAACCAAGATGGCATCCAGCTCAACACCACGC
AGATATCCTCTGGTAAAACTGCCACACCCCTTTCTCACCGAATACAGAGTGCAGACTGTC
GCCGAAACTACGCCCGCTAAACTCACCTTAGCACCCCTTGGCCAGCCTCCAGCAGGATGC
CCACTTGCACAACCTCTTCACAATGACACTCTCTCGTGGATGGAACTATCATTAGCACCT
AAAGATGACCGTCCCCCGACCTCAAATAACAGCGCATGGGCACGCGCGCGCCGAAGCCCC
CAAACCACCTTCCACTGGACAGGCAACGGCACTCCATCTCTGGGCCAGATCTTGAACATA
ATCCA
>GG439|c0_g1_i1 len=1622 path=[1626:0-1152 1627:1153-1176 1628:1177-1621] [-1, 1626, 1627, 1628, -2]
CGCCGCACAAGACCTCCAAACACGAAAAAAGCATGGCAGACTCCTCCCTCTCCGATAGGG
AGAAGCCGTACCACGATGCGGTACACACCGAGCACCAGGAACCTGGTGTGATAACCAATT
CGGCCCCTGTGAAGGACGAAGGGCAATGGGATGGTCCTGATGCCGACTTCTCCGGCGTCG
ATAGAGCTGCCGTCCTTCGCAAAATGGACATGCGCTTGATTCCTGTACTTGCGTTACTCT
ACTTGCTGAGTTTCTTGGATAGAGGAAACATTGGCAATGCCAATATTCAGGGATTGTCAG
AGGACCTACGCTTGACTGATACTCAGTATGCTCTCTGCCTAACAGTATTCTTTTTCACGT
ATGCTCTTTTCGAGCTGCCATCAAACCTCCTCTTAAAGAAACTCCGTCCGTCAGTATGGT
TGCCATCCATAATGGTTGCGTGGGGCACCTGCACCATATGTCTAGGCGTGACAAACAACT
ACGCCGGCCTCATTTCCGTCCGTGTCTTCCTAGGTCTCGCTGAAGCTGGATTATTTCCCG
GAGTATCATATTATCTCACAATGTGGTATTGCTCGGAGGAGCTAGCCATCCGGCAAGGCC
TCTTTTTCTCCGCCGCTTCCATGGCCGGCGCCTTCTCCGGGCTGCTGGCTTTTGCTATCG
CTAAGATGGATGGGGTGGGTGGCTACGAGGGCTGGCGCTGGATCTTCATCTTGGAGGGCC
TCTTGACAGTCGTGGTGGCTTCTAGCGCGTACTTCATAATGTACGATTTTCCGGATACGG
CATCATTCCTCACACCCCAGGAACGTGCATGGGCATCCCACCGCCTCAAGTACCAAGGCA
GCAAGAGATCCGGAAGGATGATTGCAGAGAGTGATAAGTTCGAGTGGCGCTTCGTGAAGG
CCGCAGTGCTGGACTGGCAGGTGTGGCTAGGCACGATGATGTTCATCGGGATTGTCTGCC
CCCTTTACAGTATCTCCCTGTTCCTGCCCACCATCATCAACCAACTCGGCTACAAGGCTG
CCACCGCGCAACTCCTTACCATTCCCATCTATATCTCGGCCGCAATTATGTGCATCGGCA
CCAGCAAGCTCTCCGACCGCGCTGCGAAGGCCGGGAATTCCCGCTGGCCGTACATCTTCT
GGCCCATGATTGCGATCCTAGTTGGCTTCATCATCGCGCTCGCCGCATCAGCACACGGCG
GTATCCCCGGAGTTGTCTACGCCGGCGTCTTCATCACAACATGCGGCATCTACCCGGCCG
TTCCTGGAAACATTACATGGATTGCTAACAACCTGGCGGGCTCATACAAGCGCGCAGCGG
GAATGGGCTTCCAAATCGGAATCGGTAACCTCTCCGGCGCGATGGCGTCGAACTTCTATC
GTAAGAGGGACAAGCCTCAGTTTATCTTGGGGCATGCGCTGAATATTGGGATTGTGTCCC
TGGGTATTGCGGCGGTGCTGACGCTGAGGTGGAACTATGCGAGGATTAATGCGCAGAGGG
ATAGGGATGAGAGCGATGGTGCGGACATTAACGATGACGAGATTGCGAAGATGGGCGACA
GGGCCCCTACTTTTAGATATACACTTTAGAAGGGTATAGAGAATAGAGGTACCCCAAAAA
TA
>GG439|c0_g2_i1 len=1621 path=[1623:0-1152 1624:1153-1175 1625:1176-1620] [-1, 1623, 1624, 1625, -2]
CGCCGCACAAGACCTCCAAACACGAAAAAAGCATGGCAGACTCCTCCCTCTCCGATAGGG
AGAAGCCGTACCACGATGCGGTACACACCGAGCACCAGGAACCTGGTGTGATAACCAATT
CGGCCCCTGTGAAGGACGAAGGGCAATGGGATGGTCCTGATGCCGACTTCTCCGGCGTCG
ATAGAGCTGCCGTCCTTCGCAAAATGGACATGCGCTTGATTCCTGTACTTGCGTTACTCT
ACTTGCTGAGTTTCTTGGATAGAGGAAACATTGGCAATGCCAATATTCAGGGATTGTCAG
AGGACCTACGCTTGACTGATACTCAGTATGCTCTCTGCCTAACAGTATTCTTTTTCACGT
ATGCTCTTTTCGAGCTGCCATCAAACCTCCTCTTAAAGAAACTCCGTCCGTCAGTATGGT
TGCCATCCATAATGGTTGCGTGGGGCACCTGCACCATATGTCTAGGCGTGACAAACAACT
ACGCCGGCCTCATTTCCGTCCGTGTCTTCCTAGGTCTCGCTGAAGCTGGATTATTTCCCG
GAGTATCATATTATCTCACAATGTGGTATTGCTCGGAGGAGCTAGCCATCCGGCAAGGCC
TCTTTTTCTCCGCCGCTTCCATGGCCGGCGCCTTCTCCGGGCTGCTGGCTTTTGCTATCG
CTAAGATGGATGGGGTGGGTGGCTACGAGGGCTGGCGCTGGATCTTCATCTTGGAGGGCC
TCTTGACAGTCGTGGTGGCTTCTAGCGCGTACTTCATAATGTACGATTTTCCGGATACGG
CATCATTCCTCACACCCCAGGAACGTGCATGGGCATCCCACCGCCTCAAGTACCAAGGCA
GCAAGAGATCCGGAAGGATGATTGCAGAGAGTGATAAGTTCGAGTGGCGCTTCGTGAAGG
CCGCAGTGCTGGACTGGCAGGTGTGGCTAGGCACGATGATGTTCATCGGGATTGTCTGCC
CCCTTTACAGTATCTCCCTGTTCCTGCCCACCATCATCAACCAACTCGGCTACAAGGCTG
CCACCGCGCAACTCCTTACCATTCCCATCTATATCTCGGCCGCAATTATGTGCATCGGCA
CCAGCAAGCTCTCCGACCGCGCTGCGAAGGCCGGGAATTCCCGCTGGCCGTACATCTTCT
GGCCCATGATTGCATCCTAGTTGGCTTCATCATCGCGCTCGCCGCATCAGCACACGGCGG
TATCCCCGGAGTTGTCTACGCCGGCGTCTTCATCACAACATGCGGCATCTACCCGGCCGT
TCCTGGAAACATTACATGGATTGCTAACAACCTGGCGGGCTCATACAAGCGCGCAGCGGG
AATGGGCTTCCAAATCGGAATCGGTAACCTCTCCGGCGCGATGGCGTCGAACTTCTATCG
TAAGAGGGACAAGCCTCAGTTTATCTTGGGGCATGCGCTGAATATTGGGATTGTGTCCCT
GGGTATTGCGGCGGTGCTGACGCTGAGGTGGAACTATGCGAGGATTAATGCGCAGAGGGA
TAGGGATGAGAGCGATGGTGCGGACATTAACGATGACGAGATTGCGAAGATGGGCGACAG
GGCCCCTACTTTTAGATATACACTTTAGAAGGGTATAGAGAATAGAGGTACCCCAAAAAT
A
>GG440|c0_g1_i1 len=608 path=[611:0-147 612:148-171 613:172-607] [-1, 611, 612, 613, -2]
GTACCGCGAGGGCTTGGACCTCGTGCTCAAGAATGTGACCCTGAAGATCAAGCCGCATGA
GAAGATTGGTGTTGTCGGACGCACGGGTGCTGGAAAGTCCAGTCTCACCCTTGCGCTCTT
CCGCATTATTGAAGCGGCGGAAGGGAATATCAACATCGACGACCTGGACACCTCGCAACT
TGGACTACTGGACCTGCGAAGGCGCTTGGCCATCATCCCACAGGACGCAGCGCTATTCGA
GGGCACTGTCCGCGACAACCTTGATCCTGGCGGCGTGCACGACGACACTGAGTTATGGAG
CGTATTGAACCATGCGCGACTGAAGGACCATGTTACCACCATGACTGGCGGCCTTGAAGC
AAAGATCCACGAAGGAGGATCGAACCTCTCGCAGGGACAGCGACAACTCATCTCGCTGGC
GCGCGCGCTGCTAACGCCGACTAACATCCTAGTGCTGGACGAGGCGACGGCCGCTGTCGA
TGTCGAGACCGACGCGCTGCTACAGGCGACGCTGCGCACGACCGAGTTCAACAGCCGCAC
CATAATCACTATTGCGCATCGCATCAACACTATCCTTGACTCGGATCGAATTGTTGTGTT
GGAGGGGG
>GG441|c0_g1_i1 len=852 path=[830:0-851] [-1, 830, -2]
CGGAGCAGGGTAAGGTGAAGTGGAACGTCTATAAGGAGTACGCGAAGACGGCCAACCTTG
TTGCCGTGGGCATCTACTTGATCACCTTGGTTGGTGCGCAGACGGCGCAGGTTGCGGCTA
ATGTGTGGCTTAAGAACTGGGCGGATTATAACAGCAAGAATGCGGAGAATAGAGATACGG
GGATGTATTTGGGGGTCTATTTCTCGTTTGGTATTGGGTCGGCGTTGCTGGTTGTTGTCC
AGACTTTGATCTTGTGGATATTCTGTTCTATTGAGGCTTCGAGAAAACTACATGAGAGAA
TGGCCCATGCCATCTTCCGGTCGCCCATGAGTTTCTTTGATACGACCCCAGCTGGAAGAA
TCCTGAACCGCTTCTCCAGTGACATCTATCGTGTCGATGAGGTGTTGGCGCGGACTTTCA
ACATGCTGTTCGTAAATGCTGCTCGAGCCATATTCACACTTGTAGTTATCTCAGCAGCCA
CCCCCGCTTTCATTGCAGTCATCATTCCGCTTGGTGCAGTGTACATGTGGGTGCAGAGAT
ACTACCTGCGAACATCGAGAGAACTTAAGCGTCTCGACAGCACTAGCAAGAGTCCCATCT
ACGCCCACTTCCAGGAGTCCCTCGGAGGTATTTCGACTATCAGAGCGTATGGTCAGCAAG
AGCGCTTCACTGTGGAGAACGAGTGGCGCGTGGATGCTAACCTCAGGGCTTACTTCCCCT
CCATCAACGCGAACAGATGGTTGGCCGTCCGCCTTGAATTCCTCGGCTCACTCATTATCC
TCGGTGCCGCGACTTTCGCTATCATTGCTGTGTCATCTGGAGACGGACCAGATGCAGGTT
TAGTGGGACTGG
>GG442|c0_g1_i1 len=1305 path=[1372:0-97 1373:98-121 1380:122-501 1367:502-522 1378:523-617 1370:618-641 1371:642-1304] [-1, 1372, 1373, 1380, 1367, 1378, 1370, 1371, -2]
GGGCTTCTTTGAGCTTGCACGCCATGTCTTTCCCAAGCTTCGATCCCTCGCAGGGACAAC
CTGCTCAGTTCACCGAGAACGGAAACACTGGCCTCACCCAGGGTCAGCCACCGATCCAAA
ACATGCAGCAGAACATGCCCGGCATGCAACAAACTCCCCAGGGCTCCGATGCCCAGGCCC
CTTTCCAGGGACAAGGTGCTATGGAGCAAGGCCAAGGTGGATCGACTGGCGCTGCTGACT
CCAAGACCACTCTCTGGATGGGAGAGCTGGAGCCATGGATCGATGAGAACTTCGTCCGCA
GCGTTTGGTTCGGAATGGGCGAGCAGGTCAACGTCAAAATGATCCGTGACAAATTCTCTG
GCAACGCCGGCTACTGCTTCATTGACTTCACCACGCCTGAGGCTGCTGCCAAGGCTCTTT
CCTTGAACGGATCCATGATTCCCAACACTTCGCGCCCATTCAAGCTCAACTGGGCTTCCG
GTGGCGGGCTCGCTGATAGACGTGATGACCGAGGACCCGAGTTCTCTATCTTTGTTGGTG
ACCTTGGCCCAGAGGTCAACGAATATGTCCTGGTCTCGCTTTTCCAGTCCAGATTCCCAT
CTTGCAAGTCTGCCAAGATCATGACTGATCCGATCTCCGGCATGTCGCGTGGCTACGGCT
TCGTTCGCTTCTCCGATGAGGGAGACCAGCAGCGCGCTCTCACTGAGATGCAAGGCGTCT
ACTGCGGCAACCGCCCCATGCGTATCTCCACCGCAACCCCCAAGAACAAGTCCGGCGGTG
GTGGACCACCTGGTGCCATGGGCGGTATGCCTGGCGCCCCAATGGGAGGCAACATGGCCC
CTGGCATGTACTCCATGGGAGCTCCCCCGATCGGCTACTACGGTGCCCCCCAGCCAATGA
ACCAGTTCACTGACCCCAACAACACCACCGTCTTCGTCGGTGGCCTCTCTGGCTACGTCA
CCGAGGACGAGCTCCGCTCTTTCTTCCAGGGCTTCGGGGAGATCACCTACGTCAAGATCC
CACCCGGAAAGGGCTGCGGCTTCGTCCAGTTCGTCCAGCGCCACGCCGCTGAGATGGCCA
TCAACCAGATGCAGGGTTACCCCATCGGGAACTCCCGCGTTCGCCTGTCTTGGGGACGCT
CCCAGAACAACTCTGGTCCCGCTGGAACCCCCTACAGACCGGCTCCACCGCCACCACAGT
ACCAGGGCATGGGCATGCCACCATCCCACCCCTATGGAAACTTTGCTCCTCTTAAGTAAA
AGCATGAATGATTCTTCCGTGTCTCTCGCGAATGGAGTTAGTTAG
>GG442|c0_g1_i2 len=1317 path=[1372:0-97 1373:98-121 1380:122-501 1376:502-534 1378:535-629 1370:630-653 1371:654-1316] [-1, 1372, 1373, 1380, 1376, 1378, 1370, 1371, -2]
GGGCTTCTTTGAGCTTGCACGCCATGTCTTTCCCAAGCTTCGATCCCTCGCAGGGACAAC
CTGCTCAGTTCACCGAGAACGGAAACACTGGCCTCACCCAGGGTCAGCCACCGATCCAAA
ACATGCAGCAGAACATGCCCGGCATGCAACAAACTCCCCAGGGCTCCGATGCCCAGGCCC
CTTTCCAGGGACAAGGTGCTATGGAGCAAGGCCAAGGTGGATCGACTGGCGCTGCTGACT
CCAAGACCACTCTCTGGATGGGAGAGCTGGAGCCATGGATCGATGAGAACTTCGTCCGCA
GCGTTTGGTTCGGAATGGGCGAGCAGGTCAACGTCAAAATGATCCGTGACAAATTCTCTG
GCAACGCCGGCTACTGCTTCATTGACTTCACCACGCCTGAGGCTGCTGCCAAGGCTCTTT
CCTTGAACGGATCCATGATTCCCAACACTTCGCGCCCATTCAAGCTCAACTGGGCTTCCG
GTGGCGGGCTCGCTGATAGACGGTCAGAATCTCGTGATGACCGAGGACCCGAGTTCTCTA
TCTTTGTTGGTGACCTTGGCCCAGAGGTCAACGAATATGTCCTGGTCTCGCTTTTCCAGT
CCAGATTCCCATCTTGCAAGTCTGCCAAGATCATGACTGATCCGATCTCCGGCATGTCGC
GTGGCTACGGCTTCGTTCGCTTCTCCGATGAGGGAGACCAGCAGCGCGCTCTCACTGAGA
TGCAAGGCGTCTACTGCGGCAACCGCCCCATGCGTATCTCCACCGCAACCCCCAAGAACA
AGTCCGGCGGTGGTGGACCACCTGGTGCCATGGGCGGTATGCCTGGCGCCCCAATGGGAG
GCAACATGGCCCCTGGCATGTACTCCATGGGAGCTCCCCCGATCGGCTACTACGGTGCCC
CCCAGCCAATGAACCAGTTCACTGACCCCAACAACACCACCGTCTTCGTCGGTGGCCTCT
CTGGCTACGTCACCGAGGACGAGCTCCGCTCTTTCTTCCAGGGCTTCGGGGAGATCACCT
ACGTCAAGATCCCACCCGGAAAGGGCTGCGGCTTCGTCCAGTTCGTCCAGCGCCACGCCG
CTGAGATGGCCATCAACCAGATGCAGGGTTACCCCATCGGGAACTCCCGCGTTCGCCTGT
CTTGGGGACGCTCCCAGAACAACTCTGGTCCCGCTGGAACCCCCTACAGACCGGCTCCAC
CGCCACCACAGTACCAGGGCATGGGCATGCCACCATCCCACCCCTATGGAAACTTTGCTC
CTCTTAAGTAAAAGCATGAATGATTCTTCCGTGTCTCTCGCGAATGGAGTTAGTTAG
>GG443|c0_g1_i1 len=874 path=[852:0-873] [-1, 852, -2]
AAGAGCAACGAGGCTTTGGATGTCATCATCGAGGCTGACGGACGTGAGAGCTTGCACATC
GAGAAATCCGTCCATTCTCGAAACCAAAAGGTCAATCCGGTGTCGTTCTGGAAATTATCG
AACCAACGGATTAATGCATTTGCATTTTCGCCAGACAACAGACATCTTGCGGTTGTCTCC
GAAGACGGCACTCTCCGGATCATTGACTACTTAAAAGAGGAGCTCCTGGACCTTTATACA
AGCTATTATGGTGGCCTCTTATGTGTGTGCTGGTCACCTGATGGGAAATACGTCCTCACA
GGCGGACAAGACGATCTCGTGTCGATATGGTCAATGACCGAGTCAATGATCGTTGCGCGA
TGCCAGGGACATCAATCGTGGGTAACAGCTGTAGCATTCGACCCCTGGAGATGTGATGAC
AGGAACTACCGTTTCGGAAGCGTTGGAGAAGACTGCAGGCTACTGCTGTGGGATTTCAAC
GTGGGCATGTTGCATAGGCCGAAAGCTGCTTCGGTGCGGCACAGAAATAGTGTCTCCTCG
CGTTTCACAAATGCGCTTCAGAGAGCTGAAACGCAGACTACGATAGCAGGTCGGGTTACC
GATTCCAACATATCCACAGACACGGACGAGGGATTGAAGACCGGGCACCCTGTAGAGCCG
AAGTCGCGGGTCGCTATACTCCCCCCTGTACTGTCCAAAAACATCGGTGCAGATCCTCTC
TGCTGGCTGACGTTCACTAAGGAGGCGATTATAACAAGTTGCAAGACAGGTCATATTCGA
ATTTGGAATAGGCCGACTGATGCTGCTGGCACCCCTGAGAAGCCTACTGTGTAAAGCATA
ACTTACTTCCCGATTACAATATAAGCAGCTATCA
>GG444|c0_g1_i1 len=600 path=[578:0-599] [-1, 578, -2]
GAAACCAGCGCCTAAGAAACCGAAGCGAGGCGGTCAAGGTCGCCCGAAGTCGATGGGCGG
TGGTGGCGGAGTTTCCGGTGATCATCGCCGCACCCTGCAGACCAGCCTTCGCAGCGTCTA
CAAGTCTTTGCTTGAACTCGAGACCTCCGAGTCCGGCAGCGAGGGTGAGGAGGAGGCCAA
GCGTGCCGTCATCGGACCGTTCATGGTGCTACCGCCGAAGAAGGTGTTCCCTGACTACTA
CGAGCTCATCGCGAAACCGATTGCGATGAAGCAGATTGACACGAAGATCAAGAAGGAAGA
CTACAGTAACCTCAACGATTTGTACAAGGACATCGAGCTGCTATGCAATAACGCACGGCA
GTATAATGAGGATGGGAGCTTTCTATTTTTGGACGCGAATACGATTCAGGCGGCTTGCAA
ATCTAAGATCCAAGATGAGATCAGCGACCACCCTGAACTTGGGGATCAGGACGGCTCGTC
GAGGGACGGCGGGTCCACGGCACCGACGACTAATACGGGAACCCCGGCGCCAAGGCTGAA
GCTCAACTTCAGCAACTACGTGAATGGGGGGAGCAGTGCGGCGCAGAGCGACGATGAGGA
>GG444|c1_g1_i1 len=737 path=[715:0-736] [-1, 715, -2]
GCGACTCATCAGTTCGAACTCCGTTGAGGAGAAGATCCTCGAGCGTGCCAAGTACAAGCT
TGATATGGATGGCAAGGTTATTCAGGCTGGTCGTTTCGATAACAAATCTTCCGAGACTGA
TCGTGACGCTATGCTTCGTGTCATGTTGGACACGGCCGAATCAGCGGAGAGCCTCGAGCA
AGAAGAGATGGACGATGATGATCTGAATCTGATGCTGGCACGTAGCGAAGAGGAAGTCGA
AATCTTCAAGAAGATGGACGAGGAACGTTCCAGGGATCCTATCTACGGCACTGCGGCTGG
TTCTAAGCGAATGCCCCGCCTCATGGCTGACAACGAGTTACCAGAGATCTATCTGTCTGA
GGGTAATCCAATTGATGACGAGCCTGAGGAGATTAGAGGTCGCGGTGCCAGAGAGCGCAA
GACTCTCCATTATGATGATGGACTTACGGAAGAGCAGTGGCTGAACGCTGTCGATGCCGA
CGATGACACCCCAGAAGCCGCTGCGCTGCGGAAGGCTGAGAGGAAGGAGCGCCGTCGCCT
AAAGAAGATGAGGAAGGAGCAGGGAATTTCCGCCGCTGGTGATTCCGACACCGATGGCAC
TAAGGACAGTGATGATGATGAGCCAGAGCCAGAGCCCGAACCAGTTGTCAAGAAACCACG
TGGACGCAAATCCGCTGGCAAGATTGACAAGAGGAAGGCAGAGGACTTTGAGGAGGAGGA
GAAACCAGCGCCTAAGA
>GG445|c1_g1_i1 len=396 path=[374:0-395] [-1, 374, -2]
ACGAGGAAATGAACAGCGACGTTAAGAAGATCGACTACTATGCTGTTGCTCATCGCATCA
AGGAAGAAGTTACGAAGCAATCAAGTATTCTGGTTGGTGGCACACTTAAGGAATATCAGA
TCAAGGGTCTCCAGTGGATGATTTCGCTTTACAACAATAACCTGAATGGTATCCTTGCCG
ACGAAATGGGTCTTGGAAAAACTATCCAAACCATCAGTTTGATCACCTACCTGATTGAGG
CGAAGAAGCAGAACGGACCGTTCCTTGTCATCGTCCCTCTCAGTACCTTGACTAACTGGA
ACCTGGAATTCGAGAAGTGGGCCCCTTCGGTCAAGAGAATTGTGTACAAGGGATCGCCGC
TTGCCAGAAAGGAGCAACAGCAAGAGATCAGATATG
>GG446|c0_g1_i1 len=381 path=[412:0-130 413:131-154 415:155-252 410:253-276 411:277-380] [-1, 412, 413, 415, 410, 411, -2]
TCACTTCGGTCACGACAACCACAAGTACAACCAGCACTTGAGCCAAACACTCCAACTCGC
CAGAGTGCATGCCTTCAACTCCAGACCCCTCCAGCGACACAACACAAGGTTCGGAAAGGT
CCAATTCCAACATTTGCGCCTGGTCAAAAGTTCAGCAAGAAGATGCCGGCCCAAAAGACT
GCTGGAAAGGCTCCAAGAAAGACCTCAGGGATCAGCGGAAAGAAGATTGTGAAGAAGGCC
GCGAAGAAAAGCCATCGTTATAAGCCTGGTACCGTTGCTCTCCGACAAATCAAACAGTAC
CAAAAATCGACAGAACCTCTCCTTCCCCGTGCGCCATTCACGTGACTTATCCATGAGATC
ATCAGCGACTTGCGCCCTCGC
>GG447|c0_g1_i1 len=688 path=[666:0-687] [-1, 666, -2]
GAACTCAAGCTTTCCATGCATATCAACTTCGGAAATCACGGCTGGCTTTTGTCCACAATC
TCCAAAATGTACACTCGTCCTGGTGTACCGCCGTTCAAGCTCATAGGGTCCATTTCCTTG
GGCCTGCTGACCGGGGTCTCATATACCTTGAATGCTATAGCTGTACCGGCGCTCCTGACA
CTACCATCCTCCGCGACCGCATCGACCGCCTTCGCCCTCCTTAATACTCGCGCCGTCCAA
ACCCTCCGCGTTTTCACTGGGCTATCAACTGTTTGCTTTCTCTCTGCATACGCCCTGTCC
CCTCGCGGCTTCCGCCACCCATATCTCCTCTGGAGCACACTCATTGTTGCAGCAAGCGGC
TCCGTCGACCTATTTCTCCAGCCCGCTCGCGCACCCTCGTCTCCGGCGCTTAAGGAACGA
GTCATGAAGGACAAGGGAAAGGTCAAGCTGGATGCCAGCTATGAATTACTTGGCGACAGC
AACAGCGACGCAGGAATCAGCGATGGAGGCAGCGAGGAAGATGTGAATGGCGAGGATGTG
AGGGCTGAAATGCTGGGCTTCAAGTCGCTACAGGCTCTTAGGTTCTACCTTTCCGGTGCA
GGATTTGTGGTGAGCTTGATTGGCTTGTGGGGCGATGGTGCCTGGTGAAGAGGCCGTTGG
TAATGATGATATTATGATAGAAATCAAA
>GG448|c0_g1_i1 len=1246 path=[1299:0-1065 1300:1066-1089 1301:1090-1105 1302:1106-1113 1303:1114-1129 1304:1130-1245] [-1, 1299, 1300, 1301, 1302, 1303, 1304, -2]
CTTTCACAAACACCCATAGTCCGCCCGTCATGAAACTCACTACTCTCTCCGTGCTGGCCT
TATCAGCCTCGGCCATCAACGCCCGCTTTGTCGAGAAGCACGAGACCGACCAAGTCGTGC
TCACCAGCGACAGTGGCGAGGACACAACGAAGTATCTCATCGAGCTCTCCCCCGGCGAGA
CCAGGCTGGTGACAGAAGAGGACAAATGGGATCTGAAACGACAAAACATCAACTTCATGG
ACATCACCGACACCCAATCCCTCGGCTCCCTCAACATCCACACCAGCAAGAAGCGTGTCT
TCCCCGCAGCACCCGTGCACCAGACCGCGCTCGAGCCCCTCCTCAAGACCCTCTCCAAGT
CCAACATGCGCGCGCACCTCGAGAAATTCACCTCCTTCTACACCCGTTACTACAAGTCCA
GCTACGGTGCCCAGTCCTCCGCCTGGCTCCTCGAGACTGTGACCGAGATGGTTGGTGCTG
CGGGGGCTGATAAGCACGGTGCGCATGTGAAGCACTTCCCGCACCCGTGGGGGCAGAACA
GCGTTATCGCTACGATTCCGGGGCGGAGCGATAAGACTGTCGTTATTGGCGCGCACCAGG
ATAGTATTAACTTGTTCCTCCCTGCATTCCTGCCAGCGCCGGGTGCAGACGATGATGGAT
CGGGAACGGTTACTATCCTTGAGGCGCTGCGGGTGCTGTTGACTGATGAGTCGGTCGTAG
TGGGGAACGCAACGAACACCATCGAGTTCCACTGGTACTCTGCTGAGGAGGGCGGCCTGC
TCGGCTCCCAGGCCATCTTCAGCTCGTATGAGAAGGAGGGTCGTGATGTGCGGGCTATGT
TGCAGCAGGATATGACTGGTTACGTGCAGAAGTCTCTTGATGCTGGAGAGCTGGAGAGCG
TGGGCGTGATTACTGATTTCGTCGACCCGGCGTTGACGGAGTTCATCAAGACGATTGTGA
CGGAGTACTGCGATATCCCATATGTGGAGACCAAGTGCGGGTATGCTTGCAGTGATCATG
CGTCGGCGAGCAAGGCGGGGTATGCGTCGGCGTTTGTGATTGAGTCGGACTTTAAGTACT
CGGATGATAAGATTCATACCCAGGGTGACAAGGTTGAGTATCTCTCTTTTGATCACATGC
TGCAGCACGCGAGGTTGACTCTGGGACTGGTGTACGAGCTTGCGTTTGCTGAGCTGTGAG
TACGGGATATGGGTGTTGATGCGTGTAGTTGATGGATTTAGTTATA
>GG449|c0_g1_i1 len=649 path=[627:0-648] [-1, 627, -2]
CTCTCCGCCTAAAGATGGGTGGTACTCTTGACCTGGAGAAGCAGCTATGCTTCTATAGCT
CTTATCACCAGCACCCGGTCAATGTGGGAATACACATGCTATGCATCCCAATGATTCTGT
TCTCATTCATCCTCCTTCTCACCAACTCCCCCACGATCATTCCCTTGCCAGAATGGGCCA
CGATCACGAACCTCGACCTTAATCTGGGCACCATAATGGCTCTCTATTACTCCGTCTTCT
ACATCCTCCTCGAACCAGTGGCCGGTTCCATGATAACGCCTATCCTTCTCGCCGGAACCG
CATACTCCAAGCACCTTACAACCGTGTCTGCGTACCCAGCAAACCAGATTGCCTTTGGCG
TTTTCATCTTCTCTTGGATCGCCCAGTTTATCGGCCACGGCGCATTAGAAGGTCGCGCTC
CCGCCCTCTTTGAGAACCTCCATATGGCACTTGTTACAGCCCCATTTTTCGAATGGATCG
AGCTCCTTTTCAAGCTAGGATATAGGCCCGAGCTGGAGGCAAGAATGAGAAAGAGTGTTG
CTGAAGAAACTGCGAGAGCCGAGGCGGCTAAGGCTGCTGGGAAGAACGGGAAGGCACAGT
AGTGAAACACGGTTGTGAGACTCTTAAAGAGGGGTTAGCGAGAGGTCGG
>GG450|c1_g1_i1 len=277 path=[255:0-276] [-1, 255, -2]
CTACACAGTTTCGTGATGTGCGCCGCACTCACTCGGAATTTATCAAACTCGCAGACCATT
TAATTTCCTCGAACCCCGAAGCAATCGTCCCAGCTGTGCCACCGGCACTGACTTCCGCTG
GTGCAGGCACTGATGAGGACGAGGCGCGCGTGAAGGCATCGTTACAACGCTGGCTTAATT
ATGTTTGCGGAAATGATGTATTAATGCGCGATGATGAGATGGTACTTTTCGTGGAGAGCG
ATTATGGATACAGCCCTATGGTAAAACGGAAACAACC
>GG450|c2_g1_i1 len=633 path=[611:0-632] [-1, 611, -2]
TATCCAAGTCCAAGGTTGACGCTGCCGACCGCCTCAAAGTGTCATCATCCGTGAAGCGCG
AGAAGGTTGATGAAGCTATTGCGGCCATGGATAAGGCTCGTTCTAACGAACTTCACTTAC
GCTCGAAGACGCAGCGTGTGACTACGAATTTAGTTCAAGAGACTCGTCGCTGGTTCAACC
GCACCACCATCGATATGCGCGTGTCTCTACGTGAGTATGTGCTCCGGGAGATCGAGGCAG
AGCGCAGAACTCTTGCTACACTTGAAACTATTCGCCCCGACATACGCGCTATTGATTCAT
CTGGTGGACTCAGCAGACTGGGGAGAGAATCACACCCAGCAGCACGACGTGCCAACTTAG
CTGCCAGCCAGGGGCCGAAGGGTGACGCTTGGAGTGGAGTGCCAAGGAGACCGGACGCCA
GTCGCAATGTCTCCAATACCATAGTACCTGGCGTCGATGAAGAAACAGCAGAGAGCAGCG
CTGGGAGAGGTCGAGAATTAAGCGGCGATAGTTCAGGGGGCTTAGCTGGAGTGAAGGAAG
AGGAGGACGATGACCGTGTCGATGCTAGAAATGCGGCTAGTCGTTTGGCTACCAGCACTT
TTTAGTTGAAATACCATCTCTGCTTCAAAGGCC
>GG451|c0_g1_i1 len=249 path=[227:0-248] [-1, 227, -2]
ATTGTTTCCTATAACGCCATCACTACTCCACGACATGGCCCATTGCGTCCACCCAGGAGA
ATCACAACCTTCTCACGCGAACAAGACTAGCCCAAGTAGCCCGACTATGGTTTCTGATGG
CTTGTATAAGCTATGCACGGGCAAGAAAAGCGTATCTGCACTTCTTGCAGAGAACCCAAC
TCTTTCGCCTGGGGATGCATGGAAGCAATTGTACGGTAGTTATGTGCCATCGTCGAAGAG
TGCAGCAAG
>GG451|c1_g1_i1 len=1416 path=[1394:0-1415] [-1, 1394, -2]
TCCATTGCCAAGTTACAATTCTCCAGCTGCTCGAGGTGGAATTGGCTCTTTCGGGGAAAC
GAGCCACCATGAAATGTTTCATCAAGCTGGCATTCAGGCAAATGCCATTTCAGAGGCTCA
GGCCAACAGTTCTAGCCAGCTAGAAGCGGTCGACGCGAGAGCAATCCACTCTAAGCACTT
GATCCCAGGAGAAAACAATGGGCTACTCGAGGGGCAACGGTTAGCGAACCTTTCTAATGA
TGCTTCTTACGACCCTTCGCCAGCACGAAATGCCATTGAGCATGCAATTGACGCCCCGCA
TTTGCCTCCACTTGACGACGTTAATATCAAGGGCGCTTCCTCGGGATTAAACAACGAGCA
AGAAAGGTTCGGCAGGGCTCCAGTAACTAACGCTTACTTGTGTTCTGGATCCTCTTCTCT
CCCAAGCTCCATTATCAGCCAGCCTCCACAAGGCAAGCCTCTCCTGGAGCATTTGTCAAC
TGACTCTCATTATGACATTGATATTGCTGGTGAGGTAGCCCGTGTACAGCAATCAGTATC
CCCAAACGACAACTTGACTCGCTTGGAGGCTACAGTCGCCCACTTGAACCACACCAAGAA
CAAGGACTTCCCTCCTTCAATCAAGGAAATTCCCGCTGGTGATGAGTTTACCCCTTACAT
ACCTCATGCAGTGCATGAGCCATTCCCAATCGCAATGGTTAATAGGCCGCCATACGGAAC
CCCCAATAACAACGACGTGTTTACGCCACAGAATGAGGCGTGGCTGGCTGGATTACGATA
CGCGAAAAAGAACGTGTACATTCAAAGCCCGACACTAAACGCAGAGCCAATACTCAAGGA
GATATTAAACGCATGTGAGCGAGGCGTTGATGTTTTTGCATTCATTTGCATTGGTTATAA
TGATGCTGGTGAACTTCTGCCGATGCAAGGGGGTACCAATGAGATGATCGCACATGCATT
GCACCAATCGCTCTCGCCAGAGGGGTTGAAGCATCTGCATTATCACTTCTACGCTGGCGC
CGACCAGACGCGGCCAATTCTTGCCAAGGCCAAGAAGCGGAGCTGTCACGTCAAGCTGAT
GATCATCGATGAGGAGATAGGAATTCAAGGAAATGGAAACCAGGACTCGCAGAGTTGGTA
CCACAGTCAAGAGATTAATGTCATGCTCCAGAGTAAAGAAGTTTGTGGTAATTGGATTGA
TGGTCTGAGGAGATGCCAAAGAACGGGAATATATGGAAAGGTCGACGACGATGGTGTGTG
GAGAGATGCGGAGGGGAAGGAGGTTGAAGGCGCGATCGGCACCGACCCAGGCAAGTTCAG
TTGGTTCAAAGGGATTGCAGGAGCAGTCCGCAGGGTAAGGGGCGCTGGGGATTTTTGAGT
AAAGAGACAAGAGACAGGTGGCATGGTGAAATCAGG
>GG452|c1_g1_i1 len=257 path=[235:0-256] [-1, 235, -2]
AAACAATCTCGGCAAGATCAAGAGCCAGAAGGCGCTTGCTGATGCGGATCCACTAGGTGT
GGACCAGAATGTGGATTTCAGCAAGGTCGGCGGGTTGGCGGGTCACATCGACCAGCTGAA
GGAGATGGTGCAGATGCCGCTGCTGTACCCGGAGTTGTTCCTTAAGTTCCACGTCACCCC
TCCTCGAGGTGTACTGTTCCACGGTCCACCCGGTACGGGAAAGACGCTTCTTGCTCGAGC
ATTGGCGGCGAGTGTTG
>GG453|c0_g1_i1 len=473 path=[451:0-472] [-1, 451, -2]
AGAAGAGCGTCAAGTATGAGGAGAGCGAGAGCGATGCAGAGGATGCGGCTACTGATAACA
ATGATGACGACGAAGACATATCCCGGCCAAATACCAGAAGCCCGAAGAAGATGGTGATCA
CACTCAAAGTCAAGACTCCCGTGCCCAGCTCGAAGCGGACGACTCGCGCGGGAAGCGTTC
GCGCGAGCGCGGAGCCGACGACGGCGGCGAATCGGCCGAGGAGGAATACGAGGGCGCATA
CTGAGGAGGTGGATGAGGGGCTTGTGGCGCTGTCGAATTCGGGGAGACATGCTGTGGTGC
AGGGGTCGTCGCCTACGCCGGAGAATTCGAAGGCGTTGAGGCCGATGAGGGGCGGGAAGG
GACTCAAGATGCCGGCAGGGGAGACGATTTTGGAGGCCTCGCATGAGTCTACCCTTCCTG
AGGAGGAGGAGGGGTGGGGTGGAGATGGGGAGGCGATCGAGGTTGATGAGGAG
>GG454|c0_g1_i1 len=276 path=[254:0-275] [-1, 254, -2]
ACCTCTACGATGAGCAAGACCCCAACTACGTGCGTCCGGACGTTGTGCAATTCCGCCCGT
ACGAGCTGGATACGGATAAGGATGGCGTATCTGGCCTGAGGGACAGCGCGACAGGGAAGT
TCTTCTATAACCTCGAGACGACGACGATTGAGGAGAGATTGTCGAACGGGTTCTACGCGC
GCCCCAAGGACTTTGTGGCCGATATCCGTAGGCTGGCGAAGGATATGAAGAACACCGGCG
ACCAGGAGCGTGCTCTCAGAGGGAAGGAGCTGCTCG
>GG455|c0_g1_i1 len=284 path=[262:0-283] [-1, 262, -2]
TGATCTTTTTGCCTGGCGTGGATACGTGGTATCACACCCTCAGCGACTCGGCGATCACCA
CTTTCCTTGGGCTACTGAGGGGAATCCCGCCCACGGATCCGGTGCTGGTGCTTGGGATAT
GCGATGCGGAGCCTGATCAGGCGAGTCCGGAGATGATTCGGGATTTGTTTGGGTTCACGA
AGAAGAACCGCTTTTTGATCGCGAGGCCGTCGAGGCGCAATCGCGAAGACTTCTTCAAGA
ATATCATCGAGTATATCAAGAAACAACCAACTGATTTCCCCGAC
>GG456|c0_g1_i1 len=606 path=[584:0-605] [-1, 584, -2]
AATTCAGCCAACGCTCAGCATTCCAATCCCTCCCCCACGACGTCTCGCCTACCGCCCTCT
TCAACGACGCCTCCACCACCACTTCGGGCCGCAAAACGGAACAGTCCTCTGGTGACAAGA
GCACGCAGCTCACGAACGGCCATGGTGGGAGCCAGCAGTACAGCTCGCATCTCCATGGCC
ATGGTGAGGGGGATAGCCAGCTCCCTGATACGCAGAGCCAGGACTGGGTGCACAGCCAAG
TTCACGGACGCCCACCCACCGCCTCGTCGGCGTCGGTATCGCACTCCACATCCACGCCAT
CGCAGCCTGGTGGTGCTAGCGCGCCTACACCCGCTTACCCGAGCATTCACGCGGGTTCGG
ACCAGGATCTAGCTAGCACGGCTGGGGAACCAAGTCAAGTAGTCAGCGTGGCGGCGAGTA
GCCAGAAGGAGGTTATCATCGACGAGGTGTACCTAGCCCAGCTGCTCGAGATGTTTGTCA
GCAGGACAGACGGATGGGGCGTCGAGGATCTGGAGATGGCGTATCGGGAGATGATGGAGT
GTCTGTGGAAGGGGAGGGGGGAGTGGAATCGCAGCCGTGTTGGGGTGGAGGTCGCGAATG
TGTTTG
>GG457|c0_g1_i1 len=361 path=[339:0-360] [-1, 339, -2]
AATCGCTATCGCTATGATTGAGGATAAGAAAGACTTCAAGGGTGCCCTGTCCATTTTCAT
GCAGGTCCGGGAGACTGTCAAGGACCCCAACGTCTATATCAACCTCGGACACCTGTTTGC
CGAGTTGAGACAGTATAGCAAGGCTATTGAACACTACGAGGCCGCGCTGAGCAAGAACAG
TGGTAGCGACGCGCAGATTTTGGCCTGTTTGGGCAGGACTTGGTTAGCTAGGGGGAGAGC
GGAGAAGGATCTGAAGAGCTACAAGAATGCATTGGAGTATGCACAGAAGGCACTTGAAAC
CGCGCCAGAACAGATCCATTTCAAGTTCAATGTTGCATTTGTGCAGATCCAGCTTGCGCA
G
>GG458|c0_g1_i1 len=550 path=[553:0-184 554:185-208 555:209-549] [-1, 553, 554, 555, -2]
GACGCCGAAGAAGGACCGGAGAGCGAGGAGAAGGGATGCGGATGGGGATGAGGAGAAGCC
TAAGAAGAAGCGCAGGTTGGCGAAGAAGGAGAAGCCGAACTCGAAGTTCAAGTCTGCGGA
GGTGGTGGTGGATTCGAGTGATGAGGGCGAGGGTGGTGGAGGAGGCGATGACGATGGATC
TGGGAGCGATAGAGGCCGGGATGTGTCCAGCCCTGTTGGCAGCCCGCCGAAACATGACGA
CGACGACGACGACGAAGAGGTGGAGCGTGCGCCTGCCAAACGCACCACGAGACGTCGGAT
GGTAGAAAGTGATGATGAGGATGAGGATGTGGCGGAGGATGCGGCAGAGCCTGAGGAAGG
TGTTGGCATGGGCCGTGACATGGAGGTTGGGGAGACTGACGCGCCTGGTCTGGGAGGCGA
CCGTGATGCAGGCGATGTACCTATGGAGGATGCGGATGAGATGCATGATGGGGAAGATTA
TGCTGAGGAACGGGAGGGAGATGTGGATCGTTGAAATTGGAAGTAGATGGGCGTTATTTG
TATGATATGA
>GG459|c0_g1_i1 len=238 path=[216:0-237] [-1, 216, -2]
CCGTGGATATGTTCCAGCGAAGTTTGGGTCCGCTCAGATATCGGTGCTGAAGAGCGACTT
TGGCGAAGCGAAATTTAGGCTGGAGAAGATAGTTCAGCACTCGAAGAATGTGGAAGCCAT
GAGTTTGCTTGGCACAATCTACTCTGAGGAGGTCTTCGCGAACCAATACGGCGCTTCGAA
CGAGGACAAGACGCAGGAATTCAAGAAGGCTGTGAGTCTCCTCGAGTCTGTTCGTGCT
>GG460|c0_g1_i1 len=1769 path=[1867:0-1189 1875:1190-1525 1865:1526-1549 1874:1550-1706 1870:1707-1730 1871:1731-1768] [-1, 1867, 1875, 1865, 1874, 1870, 1871, -2]
ATAGTTAAAATGGTTCGCGTTTCTCTCTCAGTTTCTGCTCTCATTGGTGCTGTTGCGCTT
GCTTCGGCGGCGCCGGCGCCGTTGCCAACGGTAGATCTGGGATACGGGTTGTGGAGTGCC
TCGATTAACGACACTGGGAAGCACCCTTACTACACGTTCAGTAACATCAGATACGCTGTC
CCGCCAGTTGGCGATCTGCGCTTCAGAGCCCCCGTCCCGCCGAAACACAGGAACACGACT
GTCAACAATGGATCGGGCAATCCCATCTGCCCTCAAGCCAACCCAGCATGGCTCTTGACT
GCCCAGGCGTTTCTGACGGGAACGCCCATTGAGAACCTAACCAGGCCCGGCTCGGGCTCT
GGCTCCGGCGGCGGCTTCAGTTTGGATGACATTCCAAAGCCAGCCGCAGGGACGACTGAA
GACTGCTTGTTTTTGGACGTTTATGCACCAAAGTCGATCTACGATGCTCCAAAAGTGGAG
AACAAGCAGAGCGGTGCCCCAGTACTTGTCTGGATCTACGGTGGCGGATACACTGCAGGT
TCCAAGACGGGAAGCGGCAATCCCGCCACTCTCCTTGACAGTGCCAGAGATGGTGATGAG
AAGGGAATCATCTTTGTAGCTCTGAACTACCGATTAGGCATGTTCGGATGGCTGTCCGGA
CCTACGTACCAGGCGAGCGGTACTGCCAATATCGGCCTGCACGATCAGCGTTTGGCGCTC
GAGTGGGTTCAAAAGAACATCCACCTCTTCGGCGGTGACCCAAACCGTGTCACAGTAATC
GGTGAAAGCGCCGGCGGCGGATCTATTATGCACCAGATCACCGCCTACGGTGGGCTGAAG
GGCAAGGTCCCATTCCAACAGGCCATCGTGCAGAGCCCCGGATGGGTCCCAAGCCCGAGC
AACTACCAGAACGAGGCCGTCTTTCAGAAGACCCTCAGCTTCGCATCTCTCATCGCCCAG
AAGCAGGTCGCCACGGTCGATGATCTTCGCAATCTAACGACTGAGCAACTGTACTACACC
AACTACGCCGTGACGGGTCTTTCCAACTACGGTACATTCACCTACGGCCCAACCGTCGAC
GAAGACTTCGCCCCCAAGCTCCCCGGCGAACTGCTCCTCCAGGGCCAATTCGATAAGAGC
CTCAATGTCATGCTGGGCCACAACTCCGAAGAGGGCTTCCTCTTCGCCTCCCCCTTCGTC
ACCAGCGACACCACCCTCAAGGAGTACCTCCAAGGCTCCGTCCCAGCCATCCTCCCCACG
GCCCTCGACACCATAGTCACGGACCTCTACCCCCCCAACTTCGACGGCTCCCTCCCCTAT
ACCACGCAGCTCTCCCGCACCTCCGTCCTCGTCTCCGAATCAGTCTTCACCTGCAACACG
CGCGCCCTCAACCTCGCCTACGGCAACAACACGTACAGCTACTACTTCCGCGTCCCTCCC
GGACTACACGGCGAGGACGTCGCATACACTTTCTTCAACGGGGACACATCGACGTTGAAC
CAGGGGTTTCCGGTTGATAGGACGGTGGCGGAGGCGTTGCAGGATTATATTACGAGTTTT
GCGATGAATGGGAATCCGAATGAGAAGGGCGTGCCGTTTTTCCCGCTGTATGGGGGGAAT
TCGAGTACCCAGGTCATTGATATTGGGAAGTTGGGAACGCAGATAACGGATACGACAGCG
AATAAGAGGTGTGCATGGTGGCAGGAGGGGTTGTATTATTGAGTAATGAGTAGTGATTAT
GGATGAGGGGTGATGATGATGTGGTAGAG
>GG461|c0_g1_i1 len=375 path=[378:0-231 379:232-255 380:256-374] [-1, 378, 379, 380, -2]
GAGTTGGAGTACTATGCGAGGACGTATGCGGCGGGGGGTGGGATGAGGGGACCGCTGAAT
TGGTATCGCACGAGGAAGTTGAACTGGGAGGATGATAAGGAGATTAAGTGGGATGGGAAG
GTCAAGGTGCCTACGCTGTTTTTGCAGGCGAGTAATGATACGGCGTTGCCGGTGTGGATG
GCGATGGGGATGGAGAGTCATTTTGAGGATTTGAAGACCGTGCAGGTGCCTGGGACGCAC
TGGGTTTTGTTGCAGGAGCCAGAGGAGTGTAATAAGCATATTGGAGCGTTTTTGAGCGAG
CAGATGACGAAGGAGAAAGCGGGGGAGAGTAAACTGTGAAGAGCTAAACTTAAGATTGAG
AATAGAATAGGAATG
>GG461|c1_g1_i1 len=753 path=[731:0-752] [-1, 731, -2]
CAACTACACAGCACCCACATCAACCATCAAACCCCACGCACAAACAATGTCCCCCTTCCC
CCTCTCCGCCTTCGCAACCCCACACACCTTCAACCCCCCCTCCGGCAGCCGCATCGCCTA
CCACCTCTTCACCCCCTCAACCCCACCCAAGGGAACCATCCTCCTCCTCCACGGCTTCCC
CGACCTCCCGGCCGGCTACCGCCACCAGATCCCCACCCTCCTCGCTCTTGGCCTGCGCGT
CCTCCTCCCCGCCCTCCCCGGCTACCACCCCTCCGCCGCCCCCACCGATCTCGGGCCCTA
CACCCTGCGCTCCATCTCCCGCGACCTCGCCGCCCTAGCTGCACACCTCGGTTGCGGCGA
CGGCGGCGTCTACGTCCTCGCGCACGACTGGGGAGGAGCTCTGGCATGGCGTCTCGCGCT
GTGGGAGCCGCAATTGGTGAGGGGCTTGATAGTGGTGTGCACGCCGTTCGATTCGCCCAA
GCCTGAATCACCCTACGTGTCGCTTGAAGAGCTGGTCGCCGGGCCGCTGCCGCAGTTTGC
GTACCAGCTTACGTTTGCGAGTGGGGAGGTGGAGAGGAAGGTGCGCAGTCTGGAGGAGGT
GAGAAGTTTTTTGAACGCGCTGTATGGAGGCAAGAGTCGGGAGGGGAGGCCCGGGTTCGA
TACTACGAGGGGTGTGGATTGGGGGTTGGTTTTGAGTGGAGGGCTGGCGAGGACGACGCT
GATGAGTGAGGCGGAGTTGGAGTACTATGCGAG
>GG462|c0_g1_i1 len=822 path=[853:0-540 854:541-564 856:565-709 851:710-733 852:734-821] [-1, 853, 854, 856, 851, 852, -2]
CCCCAAGAACCCCGACCAATCCTTCTTCCGCAACCTCTTCAACCAAGGAAAAGGCTACCT
GACCTTCTACAAAACCGGCGCCCAATTCATCTTCACCAACCTCTCCCTCTCGCACGCCCC
GCAAGAGCTCGTCGACAAGAAATACGACGGCGCTGTCTACGAAGCCGTTCGCGACCGCAA
CTTCAGTCGCGCGCATTACCAGCTCCTCCTCCGCTCCTGGCACGACATCAAGCGCCTGCC
TGTCTTTGCGCTGATATTTATCGTCTGCGGGGAATTCACCCCGCTCATCGTCTTCGCCTT
CTCAAGCGTCGTGCCGTACACATGTCGCGTCCCGCGCCAGATCGAGGCGGATCGCGAGAA
GATTGAGGCAAGACGCAAGACCTCGTTCCGTAACTTGACAATGGCGTTCACGCCGGGGAA
GGAGCTGGAAAGGGAACAGCTGCTGCATATCTCGTGGTCGTTGGGCTTGTCGAGCAATAT
GTGGGATCACATTGGTGGCACACCGGTGGCGCTGTTGAAGGGGCGCGTGGCGAGTCATGT
TGAGTACTTGCAGACGGATGATAGGCTGATTAGACGCGATGGGGTGTTGAGTGACTTGGA
GGATGAGGAGGTTGCGATTGCATGCACCCAACGCGGGATTGATGTGGTTGGGCGCAGTGA
GGAGCATTTGAGGGAGATGTTGGAGAAGTGGATGGCAGCGAGTAAGAATACGCCTATGGA
GAAGCTGTTGCTCACGAGACCGAATGTCTGGCCAGTGCCGGCGAAGAAGGGCAACTGATA
TCCAAGCACGACGGACACACTTCACGGCATTTGGGCATTCAC
>GG462|c1_g1_i1 len=246 path=[224:0-245] [-1, 224, -2]
ACAGCTTCAACTCCGCAACCCGCCAGGATGAACACCATGGCCTCGCGCACCCTGCGCACC
TCCTCGCACCTCCAGCACAACTCCCCACTCGCCAGCATCTTCCTCCAGCACATCAACACC
TCAATCCCCCTCAGCCAGCGACACACCCCACGCGCCTACTCAACCGACACCACCGAGTCC
CTCACCACGGAAAAACCCCGCAACAACCGCCTCAACCCGCCCGCCCCCGCCCCCCCCCCC
CCCCCC
>GG463|c0_g1_i1 len=280 path=[258:0-279] [-1, 258, -2]
TAGTTCACAAAAGACCCTCGGGCTTGTCTGAGTCGAAGTCGAGCAGCTCCGACATAAGCG
GTGCACCCGTGAGAGCACCACGAGGGAAGCTCACCGTGAAGATCGCCGAGGCACGAGGCC
TGCGCCGAAGCAAGGACCCCTACGTTGTAGCAGTATTCCAACGCAACGAGCTTGTTTCCA
AGGGCCCGCGATCCGAGGATGAGGATGACGAAGATGAAGAGGCGACGATCAGCCCACCTC
CGGGTGGTATCCCAATCTCGCGCCAACCTAGCGACTCTGG
>GG463|c1_g1_i1 len=578 path=[556:0-577] [-1, 556, -2]
ATGTACAAGAATATTGCCTTTGGGAAAGTACGCTTTCCCAGGGATACGTTATCGACAGAG
GGCCGCAACTTTGTTAAGGGCCTTCTGAATCGCAACCCCAAGCACCGTCTCGGCGCTATT
GACGACGCGGAGGAGCTCAAGAGGCACCCATTCTTTGCTGACATCGACTGGGAGGCTCTC
ACGAAGAAGCTGATCACTCCTCCCTTCAAGCCCAAGCTCAAGTCGGAGACGGACACCTCG
AACTTCGATCCCGAATTCACCAATGCCCTTAACGGCGCCTCGTCGCTCAACGCACGTGCC
GCAGCCCTGGCTGCCGGTATCGTGACGTCAACCCCGCTGTCGCCCGGTATGCAAGCCAAC
TTCAAGGGTTTCACCTTCGTGGACGAGAACTCCATTGATGATCACTTCCAAGACCGCGCC
AAGTACGACATTGACGAGATAGACGAGGCCTGGGACGACCGCGAGGGCAAGACGAACCGC
ATGAGCGGCATCGTCAAGTCGCACCCCAACGAGGATAGCAGCATGATCAACGGCGAGCAT
TTCGACATGTAAAAGCTCTGGTAGTTGACTCGTCGTCG
>GG463|c2_g1_i1 len=799 path=[777:0-798] [-1, 777, -2]
GGCCAATGGCAATTCCAATGAAGAGCCGCCAAAGCAGCAACAACAGCGACCCGGAACCCC
GAGACTTCAAGATTAAAAGTCGTCGATCGATGACAAACCCGAAGTGGGAAACGGAAGCTG
TCTTTGACGTCGTTGGCGATGAATCCAGGGTCAGCGTCAGCGTCTACGACCGCGGCTCCT
TGTCCGAAGATTTCTTGGGTCACGTAGACTTTAACCCCGAGCTATCAGAGTATGACACGG
CTCCGGTCAAGGGCTGGTATCCTCTACGGGACAGGAAGGGCGAGGAGGACTCTTCGATCG
GCGAAGTATACGTCGAAATTTCGTTCGAACGGACGGATAAGAGACATTACGGACCGGAAG
ACTTCCAAATCCTCAAGCTCATCGGAAAGGGCACATTCGGCCAAGTCTACCAAGTCCGAA
AGAAGGACACCAAGAGAATTTACGCGATGAAGGTCCTCCAAAAGAAGGTCATTGTGCAGA
AGAAGGAAGTTGCACACACTGTTGGTGAGAGGAATATCTTGGTCCGCACAGCTATGACCG
AGTCTCCCTTCATTGTCGGCCTCAAATTCTCGTTCCAAACACCTACCGACTTATATCTCG
TCACTGACTACATGTCTGGTGGCGAACTCTTCTGGCATCTACAGAAGGAAGGCCGCTTTG
ATGAAAACCGTGCCAAGTTTTACATCGCAGAGCTCATTCTTGCACTTCAGCATCTGCATC
TGCACGACATTGTCTATCGCGATCTCAAGCCAGAGAATATTCTGCTTGATGCCAATGGAC
ACATTGCACTCTGCGATTT
>GG464|c0_g1_i1 len=269 path=[247:0-268] [-1, 247, -2]
CAATGGAGTCGAGATTTCCCTCAACGAGAATTCATTCACTTCCAGCAATGAGCTGCTGCT
AGATGCCTCTACAGGCGCGGGGTCCACCATCAATATCGAAAGGGCGATGCATACACCCGT
CCTCAGCGTGCCGAGGGTGGAGCTTAAAGGTGATGATGTGATGGCGTGGATTAAGGGCGC
TCAGCAACGGCGCTGTACATTATGTTTAGAGGACCTGAAGGACCCGAGTGCGACGCAGTG
TGGACATGTATTTTGCTGGACGTGTATTG
>GG465|c0_g1_i1 len=476 path=[479:0-258 480:259-282 481:283-475] [-1, 479, 480, 481, -2]
CGGTCTCTCAAACTCTCAATAACAACATACATCAGCTATCATGGGTGCCAAGGTCCCAAG
GAACTTCAGGTTGCTGGAAGAACTGGAGAAGGGCGAGAAGGGTCTTGGAGCAGAGGCATG
CTCATACGGTCTTGCGGAGGGTGATGACCTTCTCATGTCGAACTGGAACGGGACAATCCT
GGGTCCCCCACACAGCGTGCACGAGAACAGAATCTATTCGTTGAAGATGCACTGCGGCGA
GGACTACCCCGACAAGCCACCGGCGATCCAATTTATCAGCGAAATCATCCTGCCCTGCGT
CAACCCAAGGAATGGACAGGTCGATCCCTCCAAGCTGCCATGCCTGGCTCAGTGGAAGAG
GGAATACACCATGGAGACTGTTCTGATCGATCTCAGAAGGTATATGGCGCACCCTGCACA
CAAGAAGATTCCTCAGCCGGCCGAGGGTTCAACATATGCTTTATAAATATGATTTC
>GG466|c0_g1_i1 len=232 path=[266:0-198 267:199-214 268:215-231] [-1, 266, 267, 268, -2]
AGGTTAAGGTTAGGGCTGATAACGAATGGGAGGTCGTGCTGCAAGAGGATAAGGAGGGAG
TGGAAGTGACTGTACGCGAGGTATTCGTGGATGACTTTGAGGTCGTGGAGGCGTTCTGCG
CGAGGTTGATCAAGTTGCTGAACGTGCTCGAGGCAGCTCGTGGGTGGAGCGGGTGGTTCT
CTGATATGTTTGCTGCGATAACATATCGTGTCCTTGTTATATTTGGTCTGAG
>GG467|c0_g1_i1 len=1004 path=[1040:0-990 1041:991-1003] [-1, 1040, 1041, -2]
AACGAAGACACGCCGCTACAATGGCTGGACAATCAAAGGAGGCACCCATCCCTCCTTGGG
GCCTCGCAGTAGCTGGCGCAACTGGTGCAGTCCTTGCAAACGCTCTGGTGTACCCCCTCG
ACATTGTCAAGACCCGCATCCAGGTCCAAGTCAAGCGGAAGGCAACTGATGCTCCCCCTT
CTGCATCTGACCCCGCACACTACGACTCGACATGGGACGCCATCACCAAGATCGTTGACT
CTGATGGATACGCAGGCCTGTACGCCGGCATCCAGGGGGCCCTGATCGGCGTGGCCTCGA
CCAACTTCGCATACTTCTACTGGTACTCCGTCGTGAGGACCCTGTACATGTCATCGCGGA
AGGACACAGCCGCGCCTGGAACGCTGGTGGAGCTGTCTCTCGGTGCGGTCGCAGGCTCTG
TGGCGCAGATCTTCACGATCCCCGTTGCGGTCGTCACGACGCGCCAGCAGACGCAGTCAA
AGGACGAGCAGAAGGGCATGATTGACACGGGGATGGAAGTCATCAACAGTGAGGATGGGT
GGACTGGTCTGTGGAGAGGCCTGAAGGCTAGCTTGGTCCTCGTGGTCAACCCAGCCATCA
CTTATGGCGCCTACCAACGCCTGAAGGACGTCATGTACCCAGGGAAAGCAAGCTTAAGAC
CAATGGAGGCTTTCCTTCTCGGTGCTATGTCGAAGTCCCTAGCAACTATTGCTACACAGC
CACTTATCGTGGCGAAGGTGGGCCTGCAGTCAAAGCCCCCGCCTTCTCGCCAGGGTAAGC
CCTTCAAGAGCTTCATCGAGGTGATGGAGTTCATCGTCAAGAACGAGGGCCTCCTAGGTC
TGTTCAAGGGGATTGGTCCCCAAATCACAAAGGGGCTTCTTGTCCAGGGTCTCCTCATGA
TGACCAAGGAACGCATGGAACTTCTTTTCGTCCTGCTCTTCCGTTATATCCGCAAGATGA
GGAGCGAGCAACTCCAGAAAGCCGCCGCGCTTGTGGCCTCGAAG
>GG467|c0_g2_i1 len=1049 path=[1042:0-990 1043:991-1048] [-1, 1042, 1043, -2]
AACGAAGACACGCCGCTACAATGGCTGGACAATCAAAGGAGGCACCCATCCCTCCTTGGG
GCCTCGCAGTAGCTGGCGCAACTGGTGCAGTCCTTGCAAACGCTCTGGTGTACCCCCTCG
ACATTGTCAAGACCCGCATCCAGGTCCAAGTCAAGCGGAAGGCAACTGATGCTCCCCCTT
CTGCATCTGACCCCGCACACTACGACTCGACATGGGACGCCATCACCAAGATCGTTGACT
CTGATGGATACGCAGGCCTGTACGCCGGCATCCAGGGGGCCCTGATCGGCGTGGCCTCGA
CCAACTTCGCATACTTCTACTGGTACTCCGTCGTGAGGACCCTGTACATGTCATCGCGGA
AGGACACAGCCGCGCCTGGAACGCTGGTGGAGCTGTCTCTCGGTGCGGTCGCAGGCTCTG
TGGCGCAGATCTTCACGATCCCCGTTGCGGTCGTCACGACGCGCCAGCAGACGCAGTCAA
AGGACGAGCAGAAGGGCATGATTGACACGGGGATGGAAGTCATCAACAGTGAGGATGGGT
GGACTGGTCTGTGGAGAGGCCTGAAGGCTAGCTTGGTCCTCGTGGTCAACCCAGCCATCA
CTTATGGCGCCTACCAACGCCTGAAGGACGTCATGTACCCAGGGAAAGCAAGCTTAAGAC
CAATGGAGGCTTTCCTTCTCGGTGCTATGTCGAAGTCCCTAGCAACTATTGCTACACAGC
CACTTATCGTGGCGAAGGTGGGCCTGCAGTCAAAGCCCCCGCCTTCTCGCCAGGGTAAGC
CCTTCAAGAGCTTCATCGAGGTGATGGAGTTCATCGTCAAGAACGAGGGCCTCCTAGGTC
TGTTCAAGGGGATTGGTCCCCAAATCACAAAGGGGCTTCTTGTCCAGGGTCTCCTCATGA
TGACCAAGGAACGCATGGAACTTCTTTTCGTCCTGCTCTTCCGTTATATCCGCAAGATGA
GGAGCGAGCAACTCCAGAAAGCCGCCGCGCTGGTGGCCTCGAAGGCGCCGCTTGTTGCCA
AATAGACCCCACCTGTGGGGGTGTAGATA
>GG468|c0_g1_i1 len=326 path=[304:0-325] [-1, 304, -2]
TTGGGAAGGAATCTGTGCCTGACTTGGTGAAGAAGATTATGAGGAACCAGAAGGCGAAGA
ACCGGTGGTTGAGGACCAAGGTTCTGGTCATCGATGAAGTTTCCATGGTCGATGGGGAGC
TATTTGATAAGCTGGAGGGCATTGCTAGGTTCATCAGGAAGAACGGAAGGCCGTTTGGTG
GAATTCAACTGGTCGTCACGGGAGATTTCTTCCAGTTGCCGCCGGTGCCGGATTATGGCA
AGCAGGTTAAATTTGCATTCGATGCAGATAGCTGGTCGACCTCGATCCATCACACTATTG
GTTTGACGGAGGTTTTCAGACAACGC
>GG469|c0_g1_i1 len=343 path=[321:0-342] [-1, 321, -2]
GCGCGACCTCCTCTGCCAGCCCGAGGACTGGAAAGTGGAACTCCCCAACGGCGAGATCCA
AGCGCAGCGGCGGCAGATCCCGTTGATCCTGGCGTGGGCGCTGTCGATCCATAAGGCGCA
GGGACAGACGCTGGAGAGGGTCAAGGTCGATCTGCGCAAGGTTTTCGAGAATGGGCAGGC
GTATGTGGCGCTGAGTCGCGCGACGACGCAGGAGGGGCTTTGGGTGCAGAATTTCAATCC
GAGGGCGGTGATGGCGCATAAGAGGGTGGGGGAGTTTTATGATAGTTTGTATAGTGTTAA
TAAGGCGATGAGGCATCCGAAGGTGCAGCCGGAGGGGGGGGGG
>GG470|c0_g1_i1 len=514 path=[754:0-53 755:54-513] [-1, 754, 755, -2]
ATCACATTGCTAACACATGATTTCCTGACAGACGAGTATGGGATACACACACTGGCGAAA
CTCTCTACACACTTCAGCACAACCACATTGTTCGCGCTGTCGCATTCCCTCCAAATAATG
GCCAACTTCTTGCGACGGGCGGTATGGAGAAGAAGCTGCGCATTTTCGACCTCTCGAGCG
TAACGCCAATTACAAATGGCGCCCCAACAAACGGCGACTCTTCAGATCCAACTATTATCT
CAGCGGATAAGGGCTTCGAAATTGGCCCAGATGTCCACAAGGGGGCTATCAAAGCCATCA
TCTGGACCCACGACCCAAATATCCTCGTCACAGCTGCCGACGACAAGATAATCCGCTGGT
GGGACTTGCAGAACAGGGTGGTCATCCAGGAATTGCCGGTAAAAGGCGACATTGGTTCCT
GCGAGTTCAACATGCTTTCCGCCGGCGCCGACTCCGCGGATATCGGAGGCGGCATGCCCG
TCCTGGCTATTGCGGCCGGGCGCACCGGTTATTT
>GG470|c0_g2_i1 len=743 path=[752:0-282 753:283-742] [-1, 752, 753, -2]
GAGAGTTCCAGACAATACGTCCACCTTACTTGCCATGGCCATTCACGCCCTGTTACGCAT
CTGAGCTTTTCTGGCATTGTTGGCGACAACCGCGAGGAATACTACTTGATCTCAGCATGC
AAAGATAACAACCCAATGCTGAGGGATGGCATGACCGGAGATTGGATTGGAACCTTTTTT
GGCCACAAAGGCGCTGTGTACCAGGCTCGTTTATCACCGGATGCATCTCTAGCTGCTACC
GCATCAGCAGACTTCACTGCACGAGTATGGGATACACACACTGGCGAAACTCTCTACACA
CTTCAGCACAACCACATTGTTCGCGCTGTCGCATTCCCTCCAAATAATGGCCAACTTCTT
GCGACGGGCGGTATGGAGAAGAAGCTGCGCATTTTCGACCTCTCGAGCGTAACGCCAATT
ACAAATGGCGCCCCAACAAACGGCGACTCTTCAGATCCAACTATTATCTCAGCGGATAAG
GGCTTCGAAATTGGCCCAGATGTCCACAAGGGGGCTATCAAAGCCATCATCTGGACCCAC
GACCCAAATATCCTCGTCACAGCTGCCGACGACAAGATAATCCGCTGGTGGGACTTGCAG
AACAGGGTGGTCATCCAGGAATTGCCGGTAAAAGGCGACATTGGTTCCTGCGAGTTCAAC
ATGCTTTCCGCCGGCGCCGACTCCGCGGATATCGGAGGCGGCATGCCCGTCCTGGCTATT
GCGGCCGGGCGCACCGGTTATTT
>GG470|c1_g1_i1 len=368 path=[346:0-367] [-1, 346, -2]
TGCGGCCGGCCGCACCGTTTATTTCTATGGCGGCGCGGATGCAAGGCATCTGCTGAAGTC
GGTGAATCTTCCATATGACGTCGCCAGCGTCGCTATCCACCCGAAGCAGCGCAAGTTTGT
GACTGGCGGGATCAAGGACACCTGGGCGAAGGTGTACAACTATGACACCGAGCAGGAACT
TGATGTTCATAAGGGTCATCACGGCCCCATCTGGAGCATTAGCTTCTCCCCCGACGGCAA
GCTCTATGCTACAGGTAGCGAGGATGGAACCATAAAGATGTGGAAGAACTGTGCCGGGCC
ATTCGGCCTCTGGCGTGCCGAGAAAGAGGTATGAAGCCTGCTCACGACGTGAAGTAGTCA
AACACTAG
>GG471|c0_g1_i1 len=1176 path=[1179:0-827 1180:828-851 1181:852-1175] [-1, 1179, 1180, 1181, -2]
GCCCACCCACCTCAATCTCACCTTACTTGAGGACATCTCCAGACAAATGGCCTCATCCAA
TCTCTCACGCGGACGCTCAAAGGGGTCTAATGCTTCGAGGATAGGAGGATCCATGCGGAT
ATCAAAAGCAAACAGCACCAACAACAGCCCGAGAAACTCGACAACGCTGAACCGGAGGAG
GACAGTTGTGGGCGACTCCTATCGCCGCCAGCCGTCGGCGGTTAACCAGGGCATGTCGGC
GTCAGGGGAGCCAAGCCAGGCTTACCTCACACCATTGCAAGCGGTATCACAGATCAGGCC
ATTGAGCTGGCACCCTTCAGCATACTCAACCTACGACGTACCATTCCAGCCTGTCTACAA
CACTGGCATGACGGATTACAGCATGTCCTACAGCAACAGCCAGGACCTCCCCCACACACC
CGCCCTGCAATCAAACTACGGCTCTCCCTCCGCGACCTTCTCCCCAGAATCACAACCCTG
GACCAACTACGACCAAGAATACCCGCTCTACGACACCTCATCCCTCATACAACCATCCTT
CAACAACCCAATGGCCGATTACACCGCCTACGCCCAATTACAACTGCACCTCGCCGCCCA
CCAGCAGGTACAACAAACATCCTACAACGACTGCATGAACCCCTCCATCTACTCTCACTT
CGACTGGAACAACTTCGCCGCCACCGGCTTCGAGGATGGCACCGCACCACCCACACCCGA
GAACTTCCTCCCAATACAACACCCCGAGCCACCGTGCGCTATTGGAACTACAATTCCCTA
CCACTCTCTCGACGACCAAGAAGACGAGGGCGAGATCCTAGTCGGCATGGGGCTGTACGA
TACACCCGACAAGGCGTCACTCTCCGATATGCAGCAGTGGGAGCAGTACCACACGGCTAT
GATTTCCAAGTATTTCGGCTCGACACAGCGTGCTGCTGCTGAGTCGACGGGGAAGGGGCT
TAAGCTGGAGGAAACGTGGAATCCGCCCGCGAGCGAGGATGAGGATGAGGATCAGGATGC
GGAGGGCTCGACTAACGAGGATGAGGAGCAGCAGCAGGGGAAGCAGCATAGGCAGGCACC
TGTTGTGAATGGGAGTAATCCCGCTGTGCAATATCAGGGGGAGGGATGGCTGTGAAGAGT
GGAGCAGAGCATTAGAAACACCACCTGGCGTGATGG
>GG472|c0_g1_i1 len=268 path=[246:0-267] [-1, 246, -2]
CAAGATACCCACAGTTGCAAAGCCGCCTTCCTCGCGGTACACCTCACCAAATCTTCATCC
TCCTACTTCCAGAACCTCTGGGCCTGGACTGCAGACCATAACGTTGATGGCGGGCCTAAC
CAGATCATCGCTACCGGCCGCGGCGTCCTCGTCGAGGCTAGGAAGGGCACTTGGCTGGTT
GGCAGCGGCTCGGAGCATCATTGGCTGTATAACTACAATTTCGGCCAAGCCGAAAACGTC
TTTGCGGGCCTTCTGCAGACCGAGACGC
>GG473|c1_g1_i1 len=284 path=[262:0-283] [-1, 262, -2]
GCATTGCTGTATGTGAGCTACCCGCTCATTGATTCAAGAAGGGAGTCAACCAGGCCGTCG
AATTTCCTCACGCCAACCTCTCTTTTGCTGCACTTCGGACAGAAAGGGCCTTCATTCAGC
AAACAGAACGTCATTCCGGATATCGCGGCAATTCTTAGGCTTGGGGTACCAAAGATTACC
TTTACGCCAGACGAGCTGCCACTTCCAAGCCAAGAGGATGATTTGTGGCCAGAGGATGGA
ACGGCAAAGGCACGCCCCCCAAAGACCTGGGATCGGTGGGATGG
>GG474|c0_g1_i1 len=1240 path=[1313:0-706 1330:707-798 1316:799-822 1317:823-841 1318:842-1239] [-1, 1313, 1330, 1316, 1317, 1318, -2]
AAATCTGTAAACTTTCAAGATATTATATTGCAACCATGTCTCAATTCCCTCCAGTCTACA
TTGTGTCTGCCGTCAGGACTCCCGTCGGATCATTCCTGGGATCTCTTTCGAGCTTGAGCG
CAATTCAACTTGGCAGTCTTGCCATCAAGGCCGCTGTCGAGCGTGTCCCAGAAATCAAGC
CAGAGGATGTCGAGGAGGTGTTCGTTGGAAATGTTCTGTCTGCAAACCTTGGTCAGAACC
CAGCCAGGCAATGCGCCATTGGCGCCGGCCTCTCAGAGTCCACCGTTGCCACCACCGTCA
ACAAGGTATGTGCTTCAGGAACTAAGGCCATTATTCTCGGTGCGCAGACAATCATGACTG
GAAACGCCGATATCGTTGTTGCAGGTGGTACCGAATCCATGTCAAACGCTCCTCACTACC
TCCCAGTCCTCCGCAACGGTGCCAAGTACGGAAACCAGACCCTTGTCGACGGTGTCTTGA
AGGATGGTCTGACCGATGCATACGGCAAGCAAGAGCACATGGGCATGCAAGGAGAGGAGT
GTGCGCAAGACCACTCCATTACTCGCGAGCAGCAAGACGAGTACGCGATCAACTCTTATC
AGAAGGCACAGAAGGCCACTGAGGGGGGACTCTTCAAGGCCGAGATCGTTCCGGTGGAGG
TTAGTGGAGGCCGTGGGAAGCCAAACGTGGTTGTTGACAAGGATGACGAGGTCAAGAACC
TCAACATCGAGAAGCTGAAGGCCATGCGCCCGGCTTTCCAGCCAAACGGCGGAACCATCA
CTGCCCCTAACGCGGCACCTATCAACGATGGTGCATCCGCACTTGTGCTTATGAGCGAGG
CCAAGGTTAAGGAGCTGGGACTTAAGCCCCTGGCAAAGATTCTTGGCTGGGCCGACGCAG
CGCAGAAGCCTAGCAAGTTCACCACTGCTCCAGCTCTCGCCATTCCAAAGGCCATCAAGC
ACGCTGGCATCGATGCATCCCAGGTTGACGCCTATGAGATCAACGAGGCCTTCTCGGTTG
TCGCCCTTGCCAACATGAAGATTCTCGGACTCGACGCCGCCAAGGTTAACATCAATGGTG
GATCCGTTGCCATTGGACACCCATTGGGATGCTCCGGAGCAAGAATCGTCACCACTCTCC
TTCACGTCCTGAAGGAGCAGAAGGGCAAGATTGGCGTTGTTGGCATCTGCAATGGTGGTG
GCGGAGCATCTGCCCTTGTCGTTGAGCTTGTTTAAATGGA
>GG475|c0_g1_i1 len=390 path=[368:0-389] [-1, 368, -2]
TGAATCACGCCGCGATCGCCATAGAGACGAGAGGCCATTCCTTGGACGTCTCCAGCGCCA
GAAGGTTCGCATCTCGCGTTCCAAGATTCTCGAGTCTGCCTTGAAGGTTATGGAGCTCTA
TGGTGCCTCCCAGAGCATGCTGGAGGTCGAATACTTCGACGAGGTAGGAACAGGACTTGG
GCCTACGCTGGAGTTTTATTCAACGGTGTCCAAGGAGTTCTCTAAGAAGAAGCTCAAGTT
GTGGCGTGAGACGGAGGGCAACGACAGTGACGAGTATGCCTTTGGTCTACGCGGTCTCTT
CCCAGCGCCCATGTCTGAGGAGCAGGCGCAACATGAGAACGGCAAGAAGATCCTGCACCT
GTTTAAGATGCTTGGCAAGTTTGTGGCTAG
>GG475|c1_g1_i1 len=893 path=[871:0-892] [-1, 871, -2]
AGTTTGTGGCTAGGTCCATGATTGATTCTCGTATTATTGATGTTTCATTCAATCCTACCT
TTTTCAGAATCGGGGATGAGTCGACAACCGTCACGCCTAGTCTCGGAGCTGTCAAGACCG
TTGATGCGCAGTTGGCGGCTTCGCTCAAGCTGATCAAGAAGTTTGTGCTAGCGAAGAAGG
CTGTTGATGAGAATGGTAGCTTTACTGCGGCTGAGAAGGTCGCTGCTGCTGAGAATATCC
TGGTCGCTGGTGTGCGCATTGACGAGCTTGGACTGGATTTCACAATGCCTGGGTACTCGT
CTATCGAGCTCATTCACAATGGATCCCATACCGCAGTCACTATCGACAATGTAGACCTAT
ATCTCGAGAAGGTCATTGATATGACTCTCGGCAGCGGTGTACAGAGACAGGTCGACGCGT
TCCGCACTGGATTCACGCAGGTGTTCCCGTACTCGGCATTGAGCGCGTTCACCCCAAACG
AGCTGGTCATGCTATTTGGTCGTGTAGATGAGGATTGGTCTTTGGAGACATTGATGGATT
CGATCAAGGCCGACCACGGCTTCAATATGGACAGCAAGAGTGTAAAGAACCTGCTTCAAA
CTATGAGCGAGTTGAGCGCCACCCAGCGTCGTGATTTCTTGCAGTTCACTACGGGAAGCC
CGAAGCTTCCTATTGGGGGCTTTAAAAACCTCACGCCGTTGTTCACCGTAGTCTGCAAGC
CGAGCGAACCACCCTACACCTCCGACGACTATCTCCCCAGCGTCATGACCTGCGTGAACT
ATCTTAAGCTGCCAGATTATACCGATCTGGAAGTCATGAAGCGCCGCATGGACACTGCTA
TTAAGGAGGGACAGGGTGCCTTCCATTTGTCTTAAACAAACAAAAAAGTAGTG
>GG475|c2_g1_i1 len=226 path=[204:0-225] [-1, 204, -2]
AGCTGAGCCAAGCTCCTTCACACAGGCAAACGAGGCGGCTGAGACAACCGCGTCTGGCAT
TCCAGCTTCATTAGACAAGCACCCAGCCACATCCTCGATTCTGAGACTGTTGAACATTCT
TCATGCTCTCAACGCCAATATCGATGATGTTTTGGCCGAGAACAAGGACACGCTGAAGCT
CAATGTCGAGCCCCTGTCTCAATTTGTTAACACGAAGCTGACCGCG
>GG476|c0_g1_i1 len=257 path=[310:0-70 311:71-92 319:93-241 314:242-256] [-1, 310, 311, 319, 314, -2]
TCTTCAACCACTCCCCCCGATTCATATAAACATCCTTCATCATGTCTGGATACGGTAACA
ACAACAACGACTCCTCCAACACCCGTGGCGGAGACTCGTACGGCTCTTCCAACAACAACA
GCTCCAACACTGACAGCTACGGCTCGTCCAATACCCGCAGCAACGACAACGCCAGCTACG
GATCTTCCAACAAGAGCTCTAACGACAACGACTCGTACGGATCCTCTAACAAGTCCTCCG
GCAACACCGACAGCTAC
>GG476|c1_g1_i1 len=605 path=[588:0-55 589:56-56 828:57-71 884:72-82 855:83-85 824:86-92 878:93-96 847:97-98 819:99-102 1011:103-106 1023:107-139 898:140-140 870:141-155 839:156-173 812:174-174 757:175-180 758:181-182 838:183-193 897:194-206 869:207-255 916:256-287 896:288-288 810:289-294 867:295-296 836:297-307 1018:308-320 1030:321-327 1041:328-359 1019:360-360 1031:361-366 829:367-368 802:369-379 718:380-604] [-1, 588, 589, 828, 884, 855, 824, 878, 847, 819, 1011, 1023, 898, 870, 839, 812, 757, 758, 838, 897, 869, 916, 896, 810, 867, 836, 1018, 1030, 1041, 1019, 1031, 829, 802, 718, -2]
TCCAACAAGAACTCCTCCGGCAACACCGACTCTTACGGCTCCTCCAACAAGTCCTCCTCC
GGCAACACCGACTCCTACGGCTCCTCCAACAAGAACTCCTCCGGCAACACCGACTCTTAC
GGCTCCTCCAACAAGTCCTCCTCCGGCAACACCGACAGCTACGGCTCCTCCAACAAGAAC
TCCAACGACAACGACTCCTACGGCTCCACTAACAAGAGCTCCTCGGGTAACACCGACTCC
TACGGCTCCTCTAACAAGAGCTCCTCCGACAGCTACGGCTCCTCCAACAAGAACTCCAAC
GACAACGACTCCTACGGCTCCTCTAACAAGAGCTCCTCCGACAGCTACGGCTCCTCCAAC
AAGAACTCCAACGACAACGATTCCTACGGCTCGTCTAACAAGAGCTCCTCGGGCAACAAC
AACGATTCTTACGGATCCAGCAACAACAACGACAGCTACGGCTCGGCAAACAACAACTCT
GGCTCGTCGATGGTGGATAAGCTTGTTGATAAGGCGACTGATTTGTTGGGAAAGAGCAGC
GGGGGTAACAACAACTACTAAAGTGGATACCTGTCCGGACGTAGGGTGGCTCTTGAATTG
AAATA
>GG476|c1_g1_i2 len=471 path=[645:0-28 994:29-30 980:31-34 966:35-77 952:78-84 937:85-88 919:89-90 899:91-101 871:102-114 813:115-121 916:122-153 896:154-154 810:155-160 867:161-162 836:163-173 1018:174-186 1030:187-193 1041:194-225 1019:226-226 1031:227-232 829:233-234 802:235-245 718:246-470] [-1, 645, 994, 980, 966, 952, 937, 919, 899, 871, 813, 916, 896, 810, 867, 836, 1018, 1030, 1041, 1019, 1031, 829, 802, 718, -2]
CGACAGCTACGGCTCCTCCAACAAGAACTCCTCCGATAGCTACGGCTCCTCGGGAAACAC
CGACTCCTACGGCTCCTCCAACAAGAACTCCAACGACAACGACTCCTACGGCTCCTCTAA
CAAGAGCTCCTCCGACAGCTACGGCTCCTCCAACAAGAACTCCAACGACAACGACTCCTA
CGGCTCCTCTAACAAGAGCTCCTCCGACAGCTACGGCTCCTCCAACAAGAACTCCAACGA
CAACGATTCCTACGGCTCGTCTAACAAGAGCTCCTCGGGCAACAACAACGATTCTTACGG
ATCCAGCAACAACAACGACAGCTACGGCTCGGCAAACAACAACTCTGGCTCGTCGATGGT
GGATAAGCTTGTTGATAAGGCGACTGATTTGTTGGGAAAGAGCAGCGGGGGTAACAACAA
CTACTAAAGTGGATACCTGTCCGGACGTAGGGTGGCTCTTGAATTGAAATA
>GG477|c0_g1_i1 len=1077 path=[1075:0-810 1076:811-1076] [-1, 1075, 1076, -2]
CAGGATAAACACAACTTGATCTCGCGATGGCTTTCAATTTCCGGACCGCGTCAGTGCTGA
GGCGGCAGTTTGGCGTCGTGCAGGTGCGATGCTTCTCTGCTTCGGCGGCAAGGGACGCCC
AGTATGGATTTATTGGACTTGGGCAGATGGGATATAACATGGCCAAGAACTTGCAGAAGA
AGCTGCCAACCACAGATGTGTTGTTAATTCAGGATATCAATGTGGAGGCGACGACGAGGT
TCGCGGACGAGGTAGCCGCAGCTGGTGGTGGTGCGCAGGTTAAGGTCGTGGCCTCGCCAG
CTGAGGCGGCGGATGGAAGTGAAACTGTCGTTACCGTGCTCCCAGAACCGGTTCATGTTA
AGGGTGTGTTCAGCCAGGTGCTTGCGCAGCCTCCGTCGATGGGGTCGCACAAGGACAGGC
TCTTCATCGACTGCTCCACAATTGACCCCGCGACGTCGAAGGAGGTTGCCAATACCGTCA
CTGCTACTCAGCAGGGCAACTTCGTTGATGCACCCATGTCTGGTGGCGTCGTCGGCGCCA
CAGCCGGGACGCTGACTTTCATGCTCGGCGCCCCTTCATCCCTCTTGCAGCGCGCAGAGC
CCGTCCTCATGATGATGGGCAAGCGCGTCTTGCACTGCGGTGATCAGGGAGCTGGCTTAG
TCGGGAAGTTGGCGAATAACTACCTCCTGGCTATCAACAACATTGCCACTGCTGAGGCCA
TGAACCTTGGTATCAAGGCCGGTCTGGACCCCAAGGTCCTCGCCAACGTTATCAATGTCA
GCACTGGAAAGTGCTGGCCGAGTGAGGTTAACAACCCCGTGAAGGGTGTTGTTGAGGGTT
CGCCTGCTGGACGCGATTACAGCGGCGGCTTTGGGATATCGTTGATGAAGAAGGATCTTG
GACTTGCGATCCAGGCTGCCAATGAGGCTGGTGCTCAATTAGAACTTGGTGACAAGGCTA
ACGAGGTGTATGATCTCGCTGCTAAGGATGAGAGGTGCAAGGGGAAGGACTTCTCTGTGG
TGTATAGATATCTTGGTGGAAAAGAATAAACCTCTACAATACAAGATCAGTAAAAGG
>GG477|c0_g2_i1 len=307 path=[1073:0-40 1074:41-306] [-1, 1073, 1074, -2]
TATCAATGTCAGCACTGGAAGTGCTGGCCGAGTGAGGTTAACAACCCCGTGAAGGGTGTT
GTTGAGGGTTCGCCTGCTGGACGCGATTACAGCGGCGGCTTTGGGATATCGTTGATGAAG
AAGGATCTTGGACTTGCGATCCAGGCTGCCAATGAGGCTGGTGCTCAATTAGAACTTGGT
GACAAGGCTAACGAGGTGTATGATCTCGCTGCTAAGGATGAGAGGTGCAAGGGGAAGGAC
TTCTCTGTGGTGTATAGATATCTTGGTGGAAAAGAATAAACCTCTACAATACAAGATCAG
TAAAAGG
>GG478|c0_g1_i1 len=318 path=[296:0-317] [-1, 296, -2]
CGCACTGCAGCCTACCTCCATGGCGTGAAAACGCTAGGCAGCGCCCTGCTCTCCTCCCAA
TCACCTGCTAGCCGACTGTCGTTCCCCATGATAGACGCCCAGACCGCCATCTCGCTGCGG
AGCATCCCCAGCGCACGGGTGCAGAGCATATCGTCTCGCCTCGAGTGCATATTGGCGCGA
TTTGTGGACCCGGATGAGTTCCAGGCCAGCTTCGGTCAACTGTCGGGCGTTATTGAATCG
ATTCTTACTTGTGCTACGAATCTCGTGACTCTTCATATAGGATTTCCTAGGGGAAGACCA
GCATCGATTCCACTTGGG
>GG478|c1_g1_i1 len=235 path=[213:0-234] [-1, 213, -2]
GATTCCACTTGGGGAGGTATTTCAGAATGAAAATCTCACGAGACTGCGTGTTATCTCGCT
CGAGTCATGGAGACTCGATGCGGTCGAAATTATCGACCTTGTCCGACGACACCGGAACAT
GCTAGGCGGATTGCGACTTCGCGGCGTACTACTGAAACCCGGGAGCCGCTGGCGCGATGT
CCTCATATTCCTGTGGCAGGAAGCAAAACTCACATGGGTGAGTCTCTCGGATGCG
>GG478|c2_g1_i1 len=329 path=[307:0-328] [-1, 307, -2]
ATGCATAGAACCCACAGACACGGAGCACGAATACGACCTAGAAAACGGCGTCCACGACTC
CTCCGACCTTCCCAGCACAGACGACGCCCACGACATGTGGGATAGCATTAGCCAGCGCAG
CGAGCACCATGCACCCTCAATCGACAACGAGGCCGACACAAACGGGCACATCAGCGGCGA
CGAAAACGACTTCCCTGACCCGCCGCCGCACGTCGCAACGCCCATCCCGTTATCCTTGTG
TACGTGTCCCACATTGAAGGAGCTTGATGAGGAGGAGGGCATAGATGGGCCGACGACGCG
CGTGACGGCGAAGCAGAGAGCGGTGTGGG
>GG479|c0_g1_i1 len=327 path=[305:0-326] [-1, 305, -2]
AATCACAAGTGCGCAGGTGTCGAGGCGGCGGGATACGAATAGTAGCATGGCGAGCTCGCG
GCCGGGGAATCTGAGGAAGGAGGTTATGGGGAGGAAGTTGCCCAGACAGACTCTGGGAAC
GTGTCAGAGGTGTGGGTATATGTCTAGTCAGGCGATATGCAAGGCATGCACGCTGCTGGA
GGGGTTGAATAAAAATAGGCCGCAGGTGGAAATCGAGGTTGATGCGGAGGATGAGGATGA
TAGCTCGACGCTGAGGAGGAAAATGGAGGGGATAGCGTTGACGGCAGGATAGATAATAGA
TATCTTTCCCGGCTACAGCATCTTGAC
>GG480|c0_g1_i1 len=602 path=[580:0-601] [-1, 580, -2]
CTTCACCCCAGGAGATAGAATCGCTATAGGCGCATCTGGAGGCAAAGACTCTACAGTACT
CGCCTCTGTCCTAAAAACCCTCAACGAAAGACACAACTATGGCCTTGACCTCGTCCTCCT
CTCCATCGACGAAGGAATCAAAGGCTACCGCGATGACTCGCTCGAGACCGTCAAGCGCAA
TGCCGAGCAATACGAGATGCCACTGAAGATAGTCGGCTACGACGAACTCTATGGCTGGAC
TATGGACCAGGTTGTAGCGACCATCGGCAAGAAGGGGAACTGCACATACTGCGGTGTCTT
CCGGCGCCAGGCGCTCGACCGCGGGGCAAACATGTTAGGCATAAACCACGTCGTGACTGG
CCATAATGCCGACGATGTCGCCGAGACCATCCTAATGAACCTCCTCCGAGGCGACCTACC
GCGGCTGGCCCGCAGCACGAGCATTATAACTGGAGACGCCACATCTTCCGTCCGCCGCAG
CAAACCGCTCAAGTACGCATATGAGAAGGAAATCGTGCTCTACGCACATCACAAGAAACT
GGACTACTTCAGCACGGAGTGCATATACAGCCCCGAGGCCTTCCGCGGCTCAGCACGAAC
TC
>GG481|c0_g1_i1 len=356 path=[592:0-331 593:332-355] [-1, 592, 593, -2]
TGAGATAAAATGGGATGTGCTAGTCATGGAGAATCTATTTTACGACCGCGCCCCTACTCG
GATATTCGACCTAAAAGGCTCTATGCGCAATCGCAAGATCCAGTCTACGGGTGAGCAAAA
TGAAGTTCTTCTCGACGAAAACATGGTGGAATTTATTTACGAGTCACCCCTTTTTGCCCG
TGAGCACTCCAAGAAGTTACTAAAAGCATCCGTGTGGAATGACACGCTATTCTTAGCAAG
GCAGGATGTAATGGATTATTCCTTGATGGTGGCTGTTGATGAAGCGAGGAAAGAGCTTGT
GGTGGGAATTATCGATTGCATCAGAACTTACATGTGGGACAAGAAGCTTGAGTCGT
>GG481|c0_g2_i1 len=565 path=[597:0-331 603:332-473 595:474-494 596:495-564] [-1, 597, 603, 595, 596, -2]
TGAGATAAAATGGGATGTGCTAGTCATGGAGAATCTATTTTACGACCGCGCCCCTACTCG
GATATTCGACCTAAAAGGCTCTATGCGCAATCGCAAGATCCAGTCTACGGGTGAGCAAAA
TGAAGTTCTTCTCGACGAAAACATGGTGGAATTTATTTACGAGTCACCCCTTTTTGCCCG
TGAGCACTCCAAGAAGTTACTAAAAGCATCCGTGTGGAATGACACGCTATTCTTAGCAAG
GCAGGATGTAATGGATTATTCCTTGATGGTGGCTGTTGATGAAGCGAGGAAAGAGCTTGT
GGTGGGAATTATCGATTGCATCAGAACTTACACGTGGGACAAGAAGCTTGAGTCGTGGAT
CAAAGACCGCGGTTTTGCCGGCGGTGGCAGAAATAGGCCCACCGTAACAAGTCCGAAGGA
GTATAAGAGCCGTTTCCGAGAAGCAATGGACAGATACGTGCTACAGGCGCCAAATTGCTG
GCATCACTTCGGCGGTTATGATGGGAGGGCATCGAAATAGAACCAGTCCCAGAATTACAT
GTTACGATATCGAGATGCACCGAGG
>GG481|c1_g1_i1 len=462 path=[440:0-461] [-1, 440, -2]
GAAGAGCGCGGCCCTTCTGAAGAGGGTTTGCGACCTAGAAATCAGTCTTCATCCAATATC
GAGTTGACAGGCCCAACAGATGGCATTTCGAATGCGAACACTAAATCAAAACTGGATGCT
CATAATATCCCGGCCCAGATAGATACTTCTGTCGCGGGCGAAGACACGGTAACAGAAGTA
GAAACAGATGACAACCAGCAAACCCTGAGTCAGACAGCTTCAGATGATGAGGCCGCTGCG
AGCGACACAGAGCATTCATTTTTAGAAGATATGCCAAGTATTAAAGACATCACAGAATCT
TTAGAGGTTTCCGAAACAATCTCAGATGTGGACTTACCAAAGCACGAAAAAACAAGCCTC
ATGAAGATGCTGACCAACTTCTGGGCAGAACGATCAGCAAGTGGCTGGACTCAACTAGAA
TATCCGTTGCATGCCACAGACCATGTTTTCGTCGACTCGGAT
>GG481|c2_g1_i1 len=590 path=[568:0-589] [-1, 568, -2]
GACCATGTTCTCGTCGACTCGGATGTCATTGTCAGGGAGGATGAGCCTAGTTCTCTCATT
GCCTTTTCGTTGAGTTCACAGGATTACATTGAAAAATTACATGCGATCCGGCAGCAAGGC
CAAACAAACATGCCGGAGAGGACATCCGGACAGGAGCGTTATAACTCCGCAGAGGCTGAC
GTCGAGACGTCGCTGCTCAGGGCAACGGGAACGCATTTGAAGTACCAATTCGCTGAAGGG
TCTGCTAAGATGCTGTGCAAGATTTTCTATGCTGAACAATTCGATGCTGTCCGCCGTAAA
TGTGGCGCGTCTGATAGGATAGTAGAGTCACTATCACGATGCTTGAAGTGGGATTCAAAG
GGCGGCAAGACTAAGTCTGTCTTTTTGAAAACACTCGACGAGAGACTCGTTCTGAAATCG
TTGTCCCCTGTTGAGACTCAAGCATTCTTGAGGTTTGCTCCTGCATACTTCAATATCATG
GCCGAGGCACTATTCCATGAGCTGCCCAGTGTTATTGCCAAGATGCTAGGGTTCTATCAG
ATTATCATCAAGAACCCTGTCACTGGGACTGAGATAAAATGGGATGTGCT
>GG482|c0_g1_i1 len=572 path=[681:0-289 682:290-311 694:312-479 685:480-503 686:504-504 687:505-571] [-1, 681, 682, 694, 685, 686, 687, -2]
CGAACAAACGAAGCCTCAATAAAAAAACACTCGCAACAATGAACGAAGGACCCTCGCACG
AACCCCCGGCGCTGCCAGCGGGATGGATCGCCCAGTGGGATGCCGAGTCGGGGAAATACT
ACTTCGTCGAGCTCTCTACCCGGCAGACGCGCTGGGATGTGCCCACGGCCGGCTCCTCAA
GCACGCCGCATGAAGAGCGCTCGAATTCGGGCTTTGGACAGCAGCAGAAGCCCGGAGAGG
GCACGAGAGGCATGGGAGGAGATGGACCGGAGGGAGAGAGAGGATTGGGGAGCATGGCCA
TGAAATACGCCATGGGATCCGGGTCGGGAAAACAGAGTAGTGGTAGCAGCGGACTCGTCG
GGATGGCGGGGTCTTTGCTGGGAGGTGGGAAACAAAGCAGTAGCAGCGGTAGCAGCGGAC
TTGTTGGCCTCGCCGGGTCGCTGCTAGGTGGCGGAAAGCAAAGCAGCAGCAGCGGCAGTG
GAGGGTCAGGCGGCCTGGCTGGGATGGCCAGCAGCTTCTTGGGAGGGGGGAAGCAGAGCA
GCCAGAGTCAGAGCCAGAGCCAGAGCCAGAGC
>GG482|c0_g1_i2 len=637 path=[688:0-289 695:290-376 694:377-544 685:545-568 686:569-569 687:570-636] [-1, 688, 695, 694, 685, 686, 687, -2]
CGAACAAACGAAGCCTCAATAAAAAAACACTCGCAACAATGAACGAAGGACCCTCGCACG
AACCCCCGGCGCTGCCAGCGGGATGGATCGCCCAGTGGGATGCCGAGTCGGGGAAATACT
ACTTCGTCGAGCTCTCTACCCGGCAGACGCGCTGGGATGTGCCCACGGCCGGCTCCTCAA
GCACGCCGCATGAAGAGCGCTCGAATTCGGGCTTTGGACAGCAGCAGAAGCCCGGAGAGG
GCACGAGAGGCATGGGAGGAGATGGACCGGAGGGAGAGAGAGGATTGGGGGTATGTATTC
CCTGGCTTCTCAACGCTGCACATCAAGCGGTGGGAGAGAAGCTAACGAATAGCAGAGCAT
GGCCATGAAATACGCCATGGGATCCGGGTCGGGAAAACAGAGTAGTGGTAGCAGCGGACT
CGTCGGGATGGCGGGGTCTTTGCTGGGAGGTGGGAAACAAAGCAGTAGCAGCGGTAGCAG
CGGACTTGTTGGCCTCGCCGGGTCGCTGCTAGGTGGCGGAAAGCAAAGCAGCAGCAGCGG
CAGTGGAGGGTCAGGCGGCCTGGCTGGGATGGCCAGCAGCTTCTTGGGAGGGGGGAAGCA
GAGCAGCCAGAGTCAGAGCCAGAGCCAGAGCCAGAGC
>GG482|c1_g1_i1 len=894 path=[920:0-112 922:113-803 919:804-893] [-1, 920, 922, 919, -2]
GAGCCAGAGCCAGAGCCAGAGCCATGGACAGTATGGAGGGTCGTCGCAGCAGCAGAGCGG
GAATTATAGCGGTGACCAGACTGGCAATTACAGTGGTGCTCATCAGCAACAGGGAAGCAG
CAGCGGAGGAGGTCTGATGGGGAGGGTTGGTGGACTTATGGGCGGAACTCATGGACAGCA
GGGACAGGGCGGGTATGGATACTCTGGCAGCGACCAGCAGGGCAGTTACCAGGGACAAGC
ACCGCCTCCTTCGTACACCCCTGGTGGTTCATCATCGACGCCCACATACGGCGGCGCCCA
GGGACATGACTCCAAATACGGCAGCGACAACAAGTACAGCAGCGATAACAAGTACGGCAG
CGACAACAAATATGGCAGCGACAACAAATACAACGGCAGCCAGCAGCAACAGCAACCTCC
CTACGGCGGTCCTCCACCAAACACAAACTACAACTCCCAGCAGCAGCAACAGTACCCGCC
ACCACCACCACAGCAGCAGCCCTACGGCCAGGAGCAGCACCAGTACGGTGCCCCGCCCCC
AGTCCCAGGCGCGTACGGCCAGCAGCCTCCGCATCAGCAGTACGGACAGCATACGCCGGG
CGGCTTCCCGGGAGCGGAGCAGGGCGGGACAGTGCCAGGGAACCTGCCGAAGCCGGAGGG
GAAGCATCACTTTGGGAGATCGCATGAGGGGGGGTTGTATGGCGGACAGCAGGGCGGAAA
GAAACATGATGAAGGCCATCAGGGCGGACAGTATCCGCCGCAGGGGGGGTACCCTCCGCC
GCCACCTGGTGGGGGTGGGTATCAACAGCAGGGAGGGTATCCGCCACCACCACAATACCC
ACCGCAGTATTGAGGGGGATAAGGGGCAAGGCAGAAGTGGTAGATATTGAAGAT
>GG483|c0_g1_i1 len=613 path=[591:0-612] [-1, 591, -2]
AAATATATTGTCAAGAATCTCGGGGACAAGGACACAAAGTGTCTTACCCCGCCAAAGCTG
GCGGCGTTCTACAAAGCCGTCGGTGGGAACTACGACTCTGTCTTCATCGACCTCCCAAAC
CCCCAAATATCATTCATCTACCAATCCATAGGCTGCCAACACACCCTCCAACCCACCGAC
GACGACTTCCACGCCCCCACCATCCCCGCCCTCACAACCCGCGGCTTCGTCCGCTGGCAA
ACCATCGAGATCCTCCTCGACCCCTCCGGGCACGTGCCCTTCCTCCAGCGCGCCGTCCAC
GACTTCCCCATCCTCATCCCGGAGACGGGAGACCGCTTCCCCGCCGACCTCCCCGCCTCC
TGCCTGCCCCAGGAGCCCGACGCCGCTATCGAGAAATGGCATAATAAGTGCGCTGAGAGG
CTGCGGAGGGATTCGGCGGCGGATGAGAGGCCTCGGGGTCAACCGAATCATACGGCGGAC
TCGAGACATCAGTCCCCTTACGTGAAGGCGTCGCATACCCACCCCGCTACCTCTATCCCG
CGCGACAGCCCTAGAGGCACAGATAACTTCAACCCCAAACCCGAGCAGCACCCGCGCCGC
CAAAAACCCACAC
>GG484|c0_g1_i1 len=288 path=[266:0-287] [-1, 266, -2]
GCAAAACGGTGGCCCAAAGCAAAAACTTCCTTTGAAGGCCAGCCCTGAGCCATTGAAGGA
CCTGAGCACTTGCATTGTTGGCGTGGAATGGGGTTCGGACCGCAACGGGATCAACTTCGA
CATAAAAGTCAAGGCCTTCGCCAAGCTTGCTGCATCCAAGGAGCAGGGAGGGGCCATGGT
ACACAGTCTGAGATCCATGGGCTCTGCGGCGCTGAACCTCGTCGCCGTAGCGGCTGGCCA
GCTAGACGTATACTGGGAAGGAGGATGCTGTGCGTGGGATGTCGCAGC
>GG484|c1_g1_i1 len=299 path=[277:0-298] [-1, 277, -2]
ACAAGGCCGTAGAGGCCATGGTGACCTCTGAATTGCGCACAGCATACCCGAAGTTTGACT
TCATTGGGGAGGAGACATACTATCCGGGCCAGCCATTGACTGATGCTCCCACGTTCGTTG
TGGACCCGATAGATGGCACGACGAACTTTGTCCACGCTTTTCCAAGCGTCTGCGTCTCCC
TTGGTTTTACGGTGGGCCGGGTGCCAACTGTCGGCGTCATTTACAACCCTTTTCTCAACG
AACTCTGGACTGCCATTAAGGGCCAAGGCTCCTTCTTGTCGCAAAACGGTGGCCCAAAG
>GG484|c2_g1_i1 len=236 path=[214:0-235] [-1, 214, -2]
AGGAGGATGCTGGGCGTGGGATGTCGCAGCGGCATGGTGCGTCCTTGAAGAGGCCGGTGG
TATCATGAGAAGCGGCAACCCAGGGGAAGAAGTGTCTGTGGACTGCAGGAAGTTTCTCGC
TGTGAGGGGCGCACCAAGCGGCCAGCAAGATATTGTCGACGAAATATACAGGGTTCTTGG
AGACAGCCGAATGGATTACCACCAGTAATTGACGAAAGCTCTTCATTTGGCGTGCG
>GG485|c0_g1_i1 len=508 path=[511:0-136 512:137-160 513:161-507] [-1, 511, 512, 513, -2]
CCGCTTCCCCGCCCTCCACACAATTCGCACCTCCGCCCCCTCCTCTCCCGAGCACTACAC
CCTAGCCGCCATGGCCCTGTGGTCCACCCTCCCCTACGCCTTCTGGCAGCTCTCCTACCA
CTTTCTCATCACCGTGCGCCGACGCGCCCAAATCGCCGCCGGCCGCCCAACATCCTACAC
CTGGCTCAAGAAGTCGTACTCCAAAGCCTGGATCGGCCGCGCCGTCACATCCCTCCCCGA
CAGCCTCCAAGAGCCGTCTTTCATGTTCATCCAGTATACCTACGCCCTGGCTACCATGCT
GCCCTGCCCGATCTGGTTCTGGTACCGCTGGGCCAGCTCCATGTTCCTCTTCGGCGTGTT
CACGTGGAGTATCTATAACGGCGCCACATACTACATCGACGTCTTTGGTAAGCGCTTCCA
GAACGAGCTCGAGGAAATGCGCAAGGAAGTCCAGAAGTGGCAGAGTAGCCCGGATCTGGC
GATTGGGACACCGCCCGCTGAGGCGGCC
>GG485|c1_g1_i1 len=622 path=[600:0-621] [-1, 600, -2]
CAGACAGAGAAGGTTCTCCGGCAAAGAAATGCGCTTAGGTCTCGAGGCAACCTTGCCAAA
GACAAAGTTGTGGAAGAATGGAGGAGGCGCGTACCCACCGCCGACGAACAGCTTGAGAAA
TACCGCAGGCGGATGAAGACGAGCGTTGACAATCTTGGGAAGCAGTGGAACGACACCAAA
GCCGTGACACTGCGCGAGAAGTTCTCCTTCATCTTCGGTGTCCTCAATATCCTCATCAGC
GGCTACCTCATCGGTGGGCGCCCAGAGTGGTTCCATATCTGGTACACGCTCCAGCTCCTC
TACTTCATGCCCATCCGCTTCTTCACCTACAAGCGCCGCGGCCTACACTATTTCCTCGCG
GATCTCTGCTACTTCGTCAACTTCCTCCTTATGCTCAGCATCTGGGTTTTTCCCGAAGTC
GAAACGCCTCTTCATCAGCACATACTGCCTCGCATTTGGTAACAATGCGATCGCCATCGC
TATGTGGAGGAACTCCCTCGTCTTCCACTCTCTCGACAAAGTCACGAGTCTCTTCATCCA
CATCATGCCCTGCGTCGCCCTCCACTGCATGGTTCACCTCCTCCCCGACGAGCTCCAAGC
CTCCCGCTTCCCCGCCCTCCAC
>GG485|c2_g1_i1 len=645 path=[623:0-644] [-1, 623, -2]
AACCTCAACATCCAGTAAATGCGCCCTCCTTCCAGTTAAAGAATACGTTATACTAGTTCT
TTTCGCCATATATCGACGCTTCCAGCTTCCTTACTCGTCAAACTCGGCGGCCATTTTCCA
GCCAGATCCCGTTACTGCAGCTCCTAGACTGCAACCTAAACTTCTGTCTCGCAAAGAACC
AACCCACCCCAGCGGTTCTCCGTTACCCCTCAAGAGTAACTGCCGAGTAGCTCTGTATAT
TACTATAAGTCAGGGCTCTATCGTCGTTCTCCGAGGCGCCGCTGTCCTCCGACGTATCTC
CTTTCCAGACCGATCACATAAACACACACGAACACTCTCTGAGATGTCTGAACCCATACC
GATACCAAGAAGAGGGGGGGATGCTGCCCCAGATGTCGGTGGGGAGCTACCGGTCGGAAG
CCCAGAGTCCTTTGCCAGCTCATCACCACCTAATGGCAGGCATGCCTCTGCGTCTGAAGG
AAGCCCGCGTCTATCACGAAACAATTCCTTCTCGGGAAGTAGTTCTTATCACGAAGACTG
GGAGGCGATCCCACCGCTTGACCGTCTGAGCGTCTTTGACCTCCTTGACAACTTGGCACT
GCCGTCACAACTGGAGAAGCTCCAAAAGAATCTCAGCGCGCAGAC
>GG486|c0_g1_i1 len=674 path=[677:0-258 678:259-282 679:283-673] [-1, 677, 678, 679, -2]
CACCACCTCAAGATGCTCTCAACCGCCAATAGACGTGCAGCGCTACTCCTGGCACGCCCT
GCGCGCGCGTCGGCCCCGATAAACTCTTTCCGCGCCCTGTCAATCTCTAGCAGGGCATCA
TCCGCATCCGTGCCGAACGTTTCGAAGACAAATGAATTACCTCAAGGGAAGCAGCAAGAG
GATGATGTGCTAGTGCATGAGAACATTGAAAATGCACAGAGATTAAGGACCATGCAAGAG
CCGAACAGGGCGACTACTTGGTCGAGGAGCCAGAAGACGAGGGAAGCCGCTATGTCCGGG
CCAAGATTTGAGCAGACGATTGTCGAGTTGCAGCCTGCACCAGCAGCAGCTATCGAGCTC
ATCCACCAGCAACCAGTTCGCTGGGTCCACGGGAGGACAGTCGAATGCGACGGTGGTGGA
GGACCATTGGGCCACCCCAGGGTCTTCATCAACCTTGACAAGCCGGAGATCAGCACCTGC
ACATACTGCGGTCTGCCATTTGCCAGCGAACACCACCGCACATACCTGGAGTCCCTCTCT
TCTACGCCATACCCTTTGATTCCACAGGGAAACGCCGCAGAGGTGAACCTGAACCAGCGC
GTTACTGATGGTGCCTTTGAGCAAAGATAGATCGACGACAATAGACTTGGGTTGTATATA
TTGCTAGTGGAAAT
>GG487|c0_g1_i1 len=368 path=[346:0-367] [-1, 346, -2]
TATTTCGCCCGAAGGGAACATTGTCGAGCACAGTTTTGGTACGCCGTGGACGCCAATGTG
CCAAAAGCTCATGGGGGTCTTCTTCGACCAACAATACTACTTCCACATGTGTTTGTATCG
AGAGTACTTTTTGAGAGATTACAAGGCAGGTGGAGGCCCGTACTACTCCAATCTGCTAAT
GTATGCCATTTGTGCTATGGGCGCGCTGGCGAGCTCAGATGAGACCGTGAGGGACTTAAG
TGCAGTTTTCTCGAACCGCGCCCAAGAATTACTATATGGCAGCGCCTTGGACAGCCCTGA
CCTAACCACGCTACAAGCGCTACTGCTCTTGGGACATAGAGATATTGGAAGGGGAAAGAG
CTCGAGAG
>GG487|c1_g1_i1 len=258 path=[236:0-257] [-1, 236, -2]
TACTTGATGACTACATCAAAAATAACACGACGCCTACGGAATACGAAGACGATTTGTCTT
TTGTCGGTTCCTTTGTCCAGCAAGCTGAGCTGTGCAAGATTGTGCATCGCATGATTACTG
AGGTCTTCCAGAACCACAACGCTAAAGCCGATGCCAGTATTCTCGCAGCCAGCGCAAAGG
GCATCCACGTCGCGCTCAGCAAGTGGCTGGCGGACTTGCCCGCACGCCTGCACTGGAACC
AATGGAGCCGAGGTCCCG
>GG487|c2_g1_i1 len=317 path=[295:0-316] [-1, 295, -2]
CCCTATAACCATGAGTGCGGTTCCAGCTCCTGGTGGGGCAAGCGGAGGAACGAACAGAGA
ACCTTCACATCTATCATGTGAAAGGTGTCGGAGACGGAAGGTTAAATGTGATCGCACAAG
GCCATGTAATCAATGCAAGAAAGCAGGTGCAGAATGCATCAATGCTGGTGGCGAAAAGAA
ACGTCCAATATCACGACTCTACGTCGAGGCTCTGGAGGGCCAAATCGCTTCTCTAGAGCT
CTTTATTATGAACCTCACAGCTGCTAGCTCATCGCAACGAGATGTAATGCTCGCAAATTT
CAAAGAGACGTCTATGG
>GG488|c0_g1_i1 len=725 path=[780:0-222 781:223-246 782:247-292 784:293-647 778:648-671 779:672-724] [-1, 780, 781, 782, 784, 778, 779, -2]
TCCACATGTTTTTCAATACCGTAATGATTATTCTCCACCGCCCTCCCCGTCACTCTTCTC
TTGCCCATCTTGCTACCGTCACCGAAGATCTTGATATCTGCTCATCGTCTCTGAACTCCA
TTCTACAACTCATGAAGGTCTACTCGAAGCATTACTCCTACTCCGCGTTACCAGTCACAT
TTATCCACACGTGCGCATCAGCCGCATCAATCGTGCTCCTAAAGCGCTTCCTTTCAGCAA
GCCCTCAGGGAATACCAAGGAACAAGAGAGATATCCAGGAAACAGGCACACAGTTGGAGC
AAATTAGCAAGGTGATTGACTCGATTACAGAGACATGGGATTCAGCGAAACAAATTCAGA
AGGCCGTATCTTCGGCAAGAGAAACAATCAGACTTGAAGATGAGGCAACCGTGGGTGCAA
TGGCTGAGCTGGGCGCCGGCGTAGATGTTACTCAGGGTGCCTCGGGGCTTGGTTGGGATG
AGAGCATGCGCTTTGATTGGGATGACCCGAGTCTCCAAATGGGGCCAATGTCCGTTGGGG
GAGAAGGAGTCAAGTGGGAGGAGCTCAGCGGGGTTGGAATGCCGGGAGAATTCACCGAGA
GGCTGGGGGATTATGTCCAGGACTATGAGGCTCTTTTTGGTTTGCTTGGAGATGGAGCAC
AACCAGAGATCAACTTTGGCGATGTAGAGGAGGGACTGATTTAGCGAGCTAGTTGAAATG
AGTAC
>GG489|c0_g1_i1 len=697 path=[700:0-230 701:231-254 702:255-696] [-1, 700, 701, 702, -2]
GCGCCGCCTCTCGGGTTCTCAGCCAGGTTCAGTTGCAAAGAAAGGCAGTATAAGTACTTC
TTCACGCAACCCGCGTTCGCACCGCCACCAGAGAATCCAAACATCAAAAGTACTAATAAA
AACACTGATGTCAAGGATGGATGGCTCGATATCGATGCCATGCGTGAAGCGGCTGGTTAC
TTCGTTGGATCTCACGATTTCAGGAACTTCTGCAAGATCGACGGCAGCAAACAGATAGAG
AATTTCGAGCGGACTATGTTTTTCGCTGATATCTTGGAAGTGGACGACACAACCCCAACA
TTGGACTTTGTTGGGAAGAAGGAATTTCTTCCCGCTGCCTCTATTACTGGCTCAAGCGAA
CAGATATCTCCAAAGTGTATACCTTCACTCTCCACGGTTCGGCATTCCTATGGCATCAAG
TCCGCTGCATGGTGGCTATTCTCTTTCTGGTTGGCCAGGGCCTGGAAAAGCCAACTATCA
TTAAGGAGCTTCTTGACGTTGAGAGGAACCCTTCTCGGCCAGCTTATGAAATGGCACAGG
ATTCACCACTCGTTCTTTGGGACTGCGTCTTCCCTCATGAAGATGACCCCAGCCGAGAGA
ACGCAATCCAATGGCTCCATATGGGCGACGAGCCCGGCCGCGGCGATACGAAATGGGGTA
CGACCGGCCTAATGGAAGATCTTTGGAAAGTCTGGCG
>GG489|c1_g1_i1 len=353 path=[331:0-352] [-1, 331, -2]
CGAAGTGCGGCCGTACCGACAAGGGCGTCAGTGCGTTCGGCCAGGTCATCGGCCTGAGAG
TCAGGAGTAATAGGCCTCTACCAAAGTATACGGCCGAGGGACCTAAGTATGAGACGGACG
GTTTTCGCCACACAAAGCCCCGTGATGGGGCACTTGAGATGGCTTCGCCTGCTCTCCGTC
CTAGTATTGAAGAGTCAAGGTCACAGGTCACGCCGGAATTGAGCATCGATGATCCAGAAT
TCGAGGAACCTCTCAACTTCGATCCGATTGCGGATGAGCTACCATATTGCCACTTATTAA
ACCGCCTTCTCCCTCCGGATATCCGCATATTGGCATGGTGCCCGGCGCCGCCT
>GG490|c1_g1_i1 len=226 path=[204:0-225] [-1, 204, -2]
ATCTACTTCGAAATTCTGCAAGTTCTTGAAGGATGGTGCGCTGACGAGGTCGAGTTCGCT
CGAGGACGTGCGATAACCTATGTCTACGAGCTCTTGAAGGAGAAGCCCGAACAAGAATCC
AACTTACTCCGTCTCTTGGTCAACAAGCTGGGAGACCCAGACAAGAAGCTTGCGTCTAGA
ACTTCATATCTGATCCTACAATTGCAGACGACACATCCTCTCATGA
>GG491|c0_g1_i1 len=1236 path=[1239:0-249 1240:250-273 1241:274-1235] [-1, 1239, 1240, 1241, -2]
CAACCTCTTGTTCCGCGCTCTGAAGTCGGATTTGGACATTAGGCGAGTGAAGGCTTTTGC
AAAGAGACTCCTCCAAATCATCACACTACACCAACCGCCCTTTATTTGTGGTGTCCTCTA
TCTGCTTAGAGAGCTGGAAGCTACCTTCCAAGGCCTCACCACGATGATCACTGAACCAGA
GGCATCTGATGACATGGACGAAGAAGTGTTCAAGGATGTTCCCGAGACCGAGACAGCCGC
CTCCGAGGCCGCAACCCTTCACGAGAACCTTATGCACCCCGACAGAATCCCGAAACCTGC
ACCAAAGGAAGGCTTATACGACGGACGGAAGAGAGACCCCGAGCACAGCAACGCTGATAA
GAGCTGTCTTTGGGAACTGACACCGTTTATTGCCCATTTCCATCCCTCGGTGGCTATGTT
CGCCGACCGTCTTCTGACATCAGCCGTGATGCCAGCCAAGCCAGACCTTGCCTCCCACTC
CTTAATATCCTTCCTCGACAGATTTGTCTACCGCAATGCCAAGGCATCCGCGGGTGGCCT
CAGGGGTAGCTCTATCATGCAGCCTCTCGCTGGCGGAGAGAGCAACGGAGTTCTGGTTGC
CAACCGCGCCACGGCGCAAGCTCACCAGCCGGTCAACTCCGAGGCCTTCTGGCGCAAGAA
GGCTGAGGATGTTGCCGTTGACGAGGTCTTCTTCCACAAGTACTTCAACCAGATTGGCAA
GGGCAAGGTGTTGAGCAAGAAGAAGGGCAAGCCAGCCAAGGCTGCTGGAGATGTAAGCGA
CGACGAAGATGAGAACGAAGATGAGATCTGGCAGGCTCTGGTTGACTCTAGGCCTGAGGT
TGAAGGTCCTAGCGACGACGAGAGCGATCTTGAGATGCTTGACTTGGACGATTCTGGAGA
TGAGGGCTCTGAGGGCAGTGATGCCATATGGGAGGATGATGAAGTGGATGTCGAGGGCAC
GGATGAGGAAGAGCAAGGATCTGAAGAAGATGAGGAGCCAAGCCCATTCTTGGATGAGGA
TGAGGTGGACGAAGGTGAAGATGAGGATGAGGATGCTCTGTTCAACAAGGAGCTAGAGAC
CAACCAGAAGCCAGAGGCGAAGGTGGATGGTACGGTGACGGGCAGGGCTAAGAAGAAGAA
GATGAAGAGCTTGCCAATGTTTGCTTCGGTGGATGACTATGCTGATATGATGGGAGGAGA
TGAGGATGAGGATATGGGTTAAGTTGTGGTGGAGAG
>GG492|c0_g1_i1 len=373 path=[351:0-372] [-1, 351, -2]
TAGACGGCGTGGAATCGGACGACGAAGATGTTGAAGGCACTCAACCCAAGGTGGATGACA
CTAAATTCGCCAAAGAGTTCTCAAAGTTCATTGCTGGGCTCGGACTTGAAGGCCAAACCC
AGGCTGATGCCAGCGACTCCGAAGTTGAGGCAGATGAAGTGGATGAAGACTCAGAGGAGT
GGGAAGAGGAGCCTGATACGCCGAAAAAAGCGCCCAAGAAGACTGAAGAGCCAATCCCAC
AGCTAGTCCAGGCGCAAGATAATAAGCAAGACAAAAAGACTAAAGATGTCAACCGCCTAA
TATTCGAGGCGCGGCCAGACTGGCATTCGGCACCATTGGGTGACCTTCCAACTCCTGAAC
TTTTAGACGTACC
>GG493|c0_g1_i1 len=323 path=[301:0-322] [-1, 301, -2]
GAACTGAATGAGAAGCTGAAGAAGTATGCGAATGGAAAGACGAGTTATATTGAGCAGTTT
TGGTATGATTCGTATCTGAACTATGACAACCCGGTCGTGCTCAACCTTAATCCGTTCTTC
TTGCTAGAGGATGACCCGACGCCAGCTCGTAACAACCAGGTTACGAGAGCTGCATCGTTG
GTTGTATCAGCGTTGTCGTTTGTGAGAGCGGTTAGGAGGGAAGAACTGCCGCCAGATACT
ATCAAGGGCCAGCCTTTGTGCATGTACCAGTACTCGAGGTTGTTTGGTACAGCTCGGATT
CCGACTGATCACGGCTGTCACAT
>GG494|c0_g1_i1 len=230 path=[208:0-229] [-1, 208, -2]
GTTCGCGGACCACGGATGGGATAGGTTGAATAGCACTATCCTGTCGACCTCGAACTGCGG
TAACCCCTCCCTTCGACACTTTGGCTTTGGCCCCACCAGCGGCGACGGATTTGGGATAGG
GTATATCATCAAAGACGAGGGGATCAGTATTTGTGCATCCTCGAAGCATAGGCAGACGAA
GAGGTTCGTGGATGCGCTTTAGAGCTACCTGGTCGAGATTCGCCGGATGT
>GG494|c1_g1_i1 len=260 path=[238:0-259] [-1, 238, -2]
CGAGTCCCTCGCCTTCGTCCAAGAATTCTGGAGCGAGCTCAAGCCAGCACGCAAAGTCGA
GGCCCTCCGCCGCGCTTGCCAGGCCCACACCGCTCAAACACGCGAGTGCGCCAAGGCCAA
GGGATGCGATAGACATCTCTACGCCCTATTCAGCGTGTGGCAGCGCGGCCTGGATGAGGA
TGGCGCTGAAGCTGCGTCGAGTAATGGAGATGGGTATTCCAGCCGGGGAGCGAGTAGTCC
GGATCCGCTCTCTAGCCCGT
>GG495|c0_g1_i1 len=917 path=[895:0-916] [-1, 895, -2]
GTCTCCTTCAACGCCATGCTCAGCCACTACCGCGACGAGTGGACCATCCCCTTCACCGAC
CTCCTCCATCTGTGCCACAAGATGAAGGACACGGACGAGAACCTCCTCGACCAATGCACC
GCGCGCATCCTCCGCGAGGCCGCAATCCGCGAAACGAAAGGGGATCGCTTCGCTTTCGTC
CGCTTCTCGAGGCAGATCGACTACCTTCGCCAAGGCCAGCAGGACAGCGATAGCGGGTTA
AACTTTTACCCCGCTATGCGCGAAGCCATGGCCAAGGGATCCCCGCGCAAGACCTTGCGT
ATTTACCACTCCGCCCTAAAGCGGGAGCACATCCACATCCCACCCCCCATGTTCGCCCTC
GCCATCCAAGCCTCCATCGACTCCCACCCAGCAGACAACAGTATCAGCGCGCTCCTCCCC
CTCGTTAGCTCCGCTAGGGAGAGGGGCGTCGATATCAGTCTAGGTATGGCGAGGCTGCTG
ATGCACCAGCTCGAGGATAGTAATCTGGATTACATGGACCTGCACGCTGTGCTGAGGAAG
AACACCTTACTCTTCGCAGACCACGGCCTCACCATGCCCATGGGCGTAGCTACGAAAGTC
GCCAGCGTCTTCTCCCAGCGGGGTCTAAACCGCGATGCGTTGGCGCTGTGGGAATACTAC
GCCGCGCGCAATGGCGTCTCGCGCGACCTGGTCGATCTGTCTAGTTTGACGGTGCTGATG
CGCGTGCACATCGCGCTGGAGAATGTGGAGGGTGTTGAGTGGGTTATGAATACGCTTGAG
CGGAACGGGATTGTACCGAGTAGACGGTTCATGTTGGTGATTAAACTGGGGATTGCGAAT
TTGAGGAAGCAGCAGCCGAGGCGGTGCGGGGGAGGGGGTGATGGACCGCCTAGAGCGTTG
GGAGAGGTGCTGGAGGA
>GG495|c1_g1_i1 len=510 path=[488:0-509] [-1, 488, -2]
GTGAGCACACGAGCGCTTTTTGGCAGGCTTGAGGCACTGGTGGACTGCATTGATCTGCCG
CAAGCGTTGTACAGTGCGATTATTCAGTTCTGTGTCGAAGATGGGAAGGGTGACCACGCT
AACGCATACCTCGATCAACATACGTCGGCGAATAATGGTGCGGTGAGTCTGAGGACCTGC
GGCCATCTGGCTCTGTCGAAGGCCATGAAGGAGGATTGGGAGGGTGTCGAAAGCAGTTTT
GAAACTATGAAACCCCTCTTAGTCGACCATAAGACGAAAGAACAGCATGCACAAGTATTG
GCGCCGATATTCAAGCTCTACACCAAATCTCACAGCGTTACCGAGTCGGAGCAGTTCGTC
CGCAAGGTCATGGACGAGTATGGACTCGTCCCAAACATATACGTATCAAACATCATGGTC
GGGAAATATGCAGACGCAAATGAAATCGACTCCATCCCGCACTGGCTCGAGACCATGCGT
CCCTTCGGCCTCATCCCCGACGCCGTCTCC
>GG496|c0_g1_i1 len=302 path=[305:0-179 306:180-203 307:204-301] [-1, 305, 306, 307, -2]
TATTATGAGTGCGGCGGTTGTGGAGTCGAGGGGGGAGGACGTGGCACCTGCGATGTGGAC
GGCCGTTTCAGTCACGACGCTTGATCGCGGGGTTGGCTCCCCAGGACAGAAGAGCCGATT
GTCCGCGGCGCCTCTGATTGAGAACCAGGCCTTTCCCAAGCCAACGTACGAGTATATAGA
GGCAGAACCGAGGCACCATCTCCAGCATCATCCGCGAGGGCATGCGGTGAGGAGAGTTAG
TTCGGGGGGAGGGGTGTTGGCAAGGAAGGTGGTGTCGGGGTGATCGTAGATGTTTGTGGT
GA
>GG497|c0_g1_i1 len=1088 path=[1066:0-1087] [-1, 1066, -2]
GGGTTAAGTCTCGCCTTGGTGAATCAGTGGGCTTGGAATTCAACAAGATCGGTTCCGGCC
GTGGTGGTTCTGGTGCGCCCGAAGAGGGAACTAAGCCTACCGAGAAGGACCTCTGGGACC
GGATATGGACCCTCTTCATTTCGACAGTCAAAGAAGCCGAGACGCGATTCCTCGACCGTG
CTCAAAGCTTCGACGCCAGCGAGTCCGAGAAAGAGGTCGGCCTGTGGCGCCTGAGGAGAA
AATCGTGGGCGGTGCTGCGAGTGCGAATCGATGAAGAGGTGATGGAAGGTAATATTTTGC
TTAAACTGAGAGAAAACTTCGAGGACAAGTTCCGCTACGACGATGCTGGCGTGCCCAGGA
TATGGAGACCAACAGACGATATCGAGGGTATCTACACCAAGGCACGTGAATCTACGCTAG
CCCTCATCCCGTTATTGTCAAGATTCCGACTTGCAGAGAGCTATGCGCCGCCGCCGCTAC
CGGACTGGATTGGGCATGCCCCTGATGCTGTGGTACCGGATGACGAGGAGGATTTAACCC
CTATAGGCGGTGTGGACGAGGAAGAAGGCAAGAGCCTAGAGGAGGAGATGACCGTGCTCA
GTGAGGCAAAGCGACAAGATCTAGTTGTGAGGTTCAAGAAGATGGCAGACGGTGTCTACG
TCGAGGCAAAGCGCAGTGCAATCGGCGGCGTGACACAGGTCCCGCTGTACTTCTGGGCCT
TAATGGTTGCTCTCGGGTGGAACGAGATTGTGGCTGTCATCCGCAATCCGATTTACTTCA
TCTTCCTGATCCTCGCCGGCATCGGCGCCTACGTGACGTACACGCTCAACCTCTGGGGCC
CCATCATCAGGATGTCAAATGCGGCGGCGCAGCAGGCGCTGGACATTGGCAAGGAGCGCC
TGCGCGATTTCCTGGAGTCGAATGATGCGGGGAGGCAGGCACTGAATATGGCGTCGGCGA
AGGAGGATAGTGATAATATTAACTTGCAGTCTTTGGATAGCAGGGGGAGGAGGAAGGCGA
GGATGGCGAGGGGGAAGGAGGAGGATGATAGTGAGGAGGAGATGGACTTGTAAAGTTTTT
GGATGGAG
>GG497|c1_g1_i1 len=233 path=[211:0-232] [-1, 211, -2]
ACACTTATTCAGGATCTCACCAAAATATGGTCCTCTCTCTCGAAGCCTAAGGGACTCGAA
AAATCACGTATAGAAGACTACTTCGACTTCGCTTTTGCAGCGCTACCACACAAGATCCTA
CAGTCAGAGAAGTTTGAGGAAGAGGTACTCAAGTTAGGGACGAGATTTAGAGCAGGCCAC
CGCGTCTCGAGACCTGATGATTCCCACACGGACCAGGAACTTGAAGGCGGTGT
>GG497|c2_g1_i1 len=288 path=[266:0-287] [-1, 266, -2]
TACCTATTTGGAACGGCCTTTGGTGTAATGTCCGAGAGCGAGCGCAGACAGACTACGAAG
GGAATATGGATGTCCAAGAACAAGCGCGAATCGGACAACGGAGGAGCGCACAAGATGGCT
GAGAACATCTTGGTCATGGATGTGGAGGGCACGGATGGCCGAGAAAGAGGGGAGGACCAG
GACTTCGAGAGGAAAAGCGCATTATTCGCCCTGGCGACTAGCGAAGTCCTGATAATCAAT
ATTTGGGAGCACCAGGTTGGTCTATACCAGGGCGCGAATATGGGACTT
>GG497|c3_g1_i1 len=552 path=[530:0-551] [-1, 530, -2]
CAGAATACCACAGGCGCATCCCCGCAGACGGCTTCTCAGTATACGCTTCAGGCGTATGGG
AGCAGATCGTGCATAACAAAGACCTTGATCTCCCAACCCAGCAAGAGCTCCTCGCACAGT
TCCGTTGCGACGAGATTGCACGAGAAGTTCTTGTAGCCTTCGACGAGATCATCGCTCCCC
TAGAAGAGAAGCAGGCGGAAGGTACTAGGCTTGGTAACTTGATCGTTATTGCTGAGCTTG
GAATAAGTGGTCTCAAGGCAAGGTCTGCTGCCGTTAAGGCATTCGAGGCAGAGGCAAGCC
GTTACCACAAGGGTGTCTACTCGCGCAAGCGTGTGGAACTCGAATCTAAAATCGACACTC
GCCTGAAGGCCCTGTACCATGACCAACTCTCTGCCGTGCACAAGGCGGGCGTCAAGTCGT
TCAGCGACGCCGTCGGAGATGCCGTCAAGATCGGGCAGAAGAAGGGCGCCTCATACGAGT
TTGCGGAGATTGTGGACAAGGAGAAGACCAAGGCGCTGGAGACTTTTGAGGTCGAAGCAA
AGAGCCTGGCCG
>GG498|c0_g1_i1 len=385 path=[363:0-384] [-1, 363, -2]
GGATATCGTAGGTCTCCAGTCTATCATCTGGCTTCGGAGACGCTGTAATCGATATACCTG
AATCGGGACCAACTACATATGTTACCAACAAGTCGGGCCAAGGTTTACCTAAACCTAACA
GTCAAACGCTCGGGCTGGACGTAGGCCCCCGGTTCTCATGGGCAAACGTACCTACTCCCC
GAACACTCGGTAACCACAGAAACAGAGACACTGCTAACACTGCTACGACGACCACCTCTC
GTGACTCAGAGCCCAGGTTCCGCACCGTAACGAGCTGGGTGCATCAGCAGGCGAACCGGG
TGATGAAGAACCAAAGTGATAGCGGTGCTTCTGCTGCCCCTAGCCAAGAGAGGAGCAGCG
TCCCGGACATACCGGCTTTTCCCGA
>GG499|c0_g1_i1 len=535 path=[513:0-534] [-1, 513, -2]
GCCACAGGAACAATGAACGCACACAAGCCCAGGTCCGACAGGCACGTTCAAGACGCCGTA
ACCGCACAGAAGCATGGCAGGGTGCTTGGAACCAGATCAGCGACCGCATTTATGACGCCT
TGGAGCTGGATATCGACTATGACGAAGACAACTCTCTACAAGCATATCGGCAGTCCCAGC
GTCGCACAGAACGAGAGCGTCGTGAGCTTCAGCAGTGGCAACAGCGCCTCGCGATCGCTA
GCCGTCAGGGCGCAAGAGAGGTTTTCAGGAACTCAGCACGGTCAATACTGCACAACAGAG
TTGAACCACCAGCACCCAGAGAATCTGATGAAGAGCGAAGAGCATGGGAAACATATGATA
GAGTCCGAGAAGCCGAAAATTCTGGCACTCCCACTCGGAAACGAAAGTCACGCTCCACAA
CGCAATCCCCAAGAGAACCGGCAACCAATGAGCCGGAACGCAAACTCAAGCGTCCTCGTA
CCCGTCGAGTTATGGAGAATTCAGCAGGATCCTCATCCGATGGGAATCCAGAATC
>GG499|c1_g1_i1 len=438 path=[416:0-437] [-1, 416, -2]
CCCCCCAGCCGACTATTCTCCCAATCGCTCGCCTCCAGAGAGGACGACGAGAGCCGAGAA
TGGACACTCAAGGCCTAGCACACCGCCTGCTAGCCATCTCCGCCATCCCAAACCCCGAAG
ACCACAACAACCAATTCCAGCAGAGAGTTTTTCGACACAACCCATCTCCATCGAAGCCAA
AGAAGGCATCCAAAAGATAGTCAAGAAAGCACTTGACCCACACTATAAGAAACCGTCTGG
CATCACGAAAGAACAGTATGCGGATGTCAACCGTTTGGTTTCAAGGATGTTGTACGATAA
GATAGTTGACCCTACTGCCTTGAACGATGACGAAAAGTCAGCGTGGGAAAAGGTTGCCTC
AGCTGAGGTAGCCAAGGCCGTCGAAGGGCTTTCTGCATGAGCCAATTTGGCGTGTTTTAG
GGCATACTCTTGATGATG
>GG499|c2_g1_i1 len=380 path=[358:0-379] [-1, 358, -2]
GACTTTTCTACTGTACTCTATCGGCATGGCTGATCAGTGTATCGTCTGCCTGGACGTTTT
GGACGTCGACGATGCCTTACCTCCCAAGGGAGACATCGTCGAGTCTGAAGTTATAGTCAA
ATCCGAACTTGGAGATCTCGCCTCCACCACAGCTCACAACCACCACGCCGACACCCAACA
ATTACTTGCAGTTATACAAACCTGCGGGCATATACTACATGATTCGTGTCTGAAAGAATG
GATCCAAAAAGCAAACAGCTGCCCCATTTGCCGCCAGCAATTTAACCTTGTCGAAGTCCA
TGACAAAACGTCTGGCCCGATACTTTCTACATACACAGTCGAAGATAAAAAGCAAGTCGC
CGACTTTGACCCACTCGCCT
>GG499|c3_g1_i1 len=372 path=[350:0-371] [-1, 350, -2]
ATGGGAATCCAGAATCGCGGCGGCCAAATGGCCACCGCAGACCGGTTGCTCCTGCGCCTC
GCAGGCCAATGACTCCCAGTGCCCCCACTCCCAATCCAACGGCAGCGGCACCATCATTCC
TCTCATCACTACTCAAAGAAGTTGAAATGGGTGCAGCCAAGGAAGATGACAGCGACAACA
ATGAGCACGTCTTCGTGAACACGAATTCTACGAGCCCCGCGGCAGAATACTCATCTCCCG
TTTTGTCGCCAGCCACCAGCAGCTACTCTACGCCCCGCGCCATGTCATTGACACCACCCC
CCAATGGAAATGGTATCCGCAGATCCGGATCTCCATTATCACTCAGCTCGAGAGTGGAGC
CAATCTACCCCC
>GG500|c0_g1_i1 len=1114 path=[1117:0-1027 1118:1028-1051 1119:1052-1113] [-1, 1117, 1118, 1119, -2]
CCCACCATGGCCTTAAAAGAGGTTCCGTCGACATTTAGTCGCTTAGTATTACGAGGTGCT
CGTCCTTCTGCTCAAACACTCTCGCACAATGGCAGGCGTGCGGCCTCCAATGCCGCAGAA
CCAGCTCAGGAGCAATCCGAGGATTTCCAGGACCTCGAGTCTCAATCGTCGTTCTTGACC
GGCAAGCCGAGTGCGAAAGAGGTCAAATCTTATGATCCGATCAAGAGAGCGGAGGCGCGC
AGGACACAACTCCCTCGCAGTCGATATCAATACAGGCCTCCACGATACTTCCGTGGACCT
CTGCATCCGCATCAACCGCCTCCAACCTCCGATCCAGCATCTCGTCTCTTCGTTCCAGGT
CCATTCTCCACACCCCGATTGGTCGAGACATACCAGTCCACTGTCGCGGCGGATCTCATG
ACCCTCGCATACTCCCACACACCTCCTGGCACGGTTAAGGAGCCGAGAGCAGACCGTCTG
CGATCTTGGGACGATTCGTCTCCATATATGAAGAACAGACCGAAGCGTGGGCCCCGTGGT
GGCGATACTCTGAGGCTGCTCGAGAAGGATATCAACTGGAGGACCATCCCCAAGATCAAG
GAAGTGACGGTTCACTGCATGGTGAAGGAGGCCGCCGGAAACTCCGCTCCGCTACATGTT
GCCGGTATGATGCTGCAGGCGATCACCGGAGTGAGGCCCGAGGTCCACAGAGTGAAGGAG
ACCGTCCAGAACTTCGGAATTAGGGCGGATATGCCGATTTCTCTGACGTGCACCATGAGA
GGAGATGATGCGTGGCAGTTCGTCGATAAGTGTGTCAACCTTGTCTTACCCAGGATCAAG
GATTGGCCAGGTGTCAATGGGTCTTCCGGAGACAACAGCGGCAACATCGCATGGGGTATC
GACAAGCACTCGACGAACCTGTTCCCAGAGGTCGAGGTCAACTACGATATGTACCCGCCA
AATTATATTCCCGGATTCCACGTTATTTGCAAGACGACGGCGACTTCCGACCGTCACGCT
AGACTTCTCCTTAAGGCTCTTGGTGTACCATTCCATGGTAAATATGTGAACTAGGGTGGT
TGGACAAATTTGTATGAATAGCATTGGGAGCGTT
>GG501|c0_g1_i1 len=516 path=[519:0-196 520:197-220 521:221-515] [-1, 519, 520, 521, -2]
ACCTGGTGCAGACGCCCGCATACCTCGACGCCATGTTCGGCATGGTACAGGACATGTTCC
ACGACGACAAGGTCGGCGGCGTCGACCGCATCTGCGCCTGCAAGCTGGCCGAGAGCATGA
TGCTCTCCCTCCGCGGCAGCATCGACCAATACGTCCTCGCCTTCGTGGAGATGGCCATGG
CCACGCTGACCAATGCCGACGTCAAGGTCAAGTCCTACAAGATCCACCTCATGGAGATGG
TTATCAACGCCATATACTACAACCCCGTGCTGGCGCTGCACGTCCTCGAAGCCAAGGGCT
GGACCAACAAGTTCTTCAGCCTGTGGTTCGGCAGCATCGACGCCTTCAGCCGCGTCCACG
ACAAGATCCTCGCCATCGCCGCCATCGTCGCCCTGCTGACCCTCAACCCGGACCAGGTCC
CCGCCAGCGTGCAACAGGGCTGGCCGCGCCTGCTGCAGGGTATCGTGCGCCTGTTCCAGA
CGCTGCCTGCGGCTGCGAAGAACCGCGAGGAGGCGC
>GG501|c1_g1_i1 len=1076 path=[1079:0-183 1080:184-207 1081:208-1075] [-1, 1079, 1080, 1081, -2]
GACGACATTGAGAAGTTCGACACTGACCCAGAGGACTACCTCCACCACAAGCTCAACTTT
TACGAGGAGGTCTCCGCGCCTGATGTTGCCGCTACCAATTTCCTAGTTACCCTTACCAAG
GTTCGCAGGAAGCAGACCTATACCATCCTGACCTTTGTCAACACCATCGTCAACGAGTAC
GAGGCTACAGAGGACAGCAAGAAGAACCACGTCGCCAAGGAGGGAGCCCTTCGCATGATC
GGCACCCTATCCAGCGTCATCTTGGCTAAGAAAAGCCCTATCGCGACGCAAGTCGAATAC
TTCCTCGTCCGCTACGTCTTCCCAGATTTCAACAGCCCGCAAGGATACCTGCGCGCACGC
GCGTGCGACACGGTTGAGAAGTTTGAGCAGCTCGACTTCAAGGATACGAACAACCTGCTC
GTTATCTACCGCAAGATCCTCGAGTGCATGGGCGACCCAGAGCTGCCCGTGCGTGTCGAG
GCCGCCCTGGCCCTGCAGCCGCTTATCAGACACGACATCATCCGCACCAGCATGCAGCAG
AACATCCCGCAGATCATGCAGCAGCTCCTGAAGCTGGCCAACGAGGTCGATGTCGACGCC
CTGTCGAACGTGATGGAGGACTTTGTCGAGGTGTTCGCCGCTGAGCTTACGCCGTTTGCA
GTTGCCCTCAGCGAGCAGCTGCGCGACACATACCTGCGCATCGTCAACGGATTGCTGGAC
AAGAACGAGAGCCGCGGCGACGACGACTCGTACGGCGACTACCTGGACGACAAGTCCATC
ACGGCGCTGGGTGTCCTACAGACAATCGGCACTCTGATCCTTACTCTCGAGAGCACACCC
GAGGTGCTGCTGCACATGGAGTCGATCCTGATGCCCGTCATCAGCATCACGCTTGAGAAC
AAGCTGTACGACCTGTATAACGAGGTCTTCGAGATCATCGACAGCTGCACCTTCGCCGCC
AAGAGCATCTCGCCAACGATGTGGCAAGCCTTTGAGCTGATCCACCAGACGTTCAAGGCA
GGCGCAGAGCTATACCTCGAGGACATGCTCCCCGCGCTCGACAACCTCGTGCAGTA
>GG501|c2_g1_i1 len=477 path=[506:0-281 511:282-354 509:355-378 510:379-476] [-1, 506, 511, 509, 510, -2]
CAAGGACGATTATCCACTTGCGGATGGTGTGTATAGCGATGATGAGGAGGAGGAGGGCGT
TGAGTGGGGTGGTGAGGATACGGCGTGGGCTGAGGAGGCCGAGGAGGAGGAGGATGCCGA
GGGGAAGGATGAGAGTAGTGCATACCTTGACTTTTTGAACGAGGAGGCGCAGAAATTCGG
CAACCTGGATGATGGGTCCGACGACGAGCTCGGCGAGGAGAGTCTTCTCGAGACGCCGCT
GGATAAGGTGGAGCCGTACGGATTGTTCCGCGATGCTCTCATGAAACTCCAAACCGAACA
ACCCCAACTCTACACCTCCCTCACCAACTCCCTCTCCCCCGAGGAACGCACTGTCGTCGA
GTCCGCCGTCGCGCAGGCCGACGTCATCGCCCGCAAGACGGCTGAGGAGGCTGCTGCGGC
TGGCGCGAGCGCATAGAGATGCCATACCCCCCAATATAATGGGAGCAGACGAGATGA
>GG501|c3_g1_i1 len=388 path=[366:0-387] [-1, 366, -2]
GCAGACTACGATCGGCTGGTGTTCATTATTCATCCAGACCATCGGAAAGGAAGTCCCACA
AAGCGCTCTATCGGAAGATCTCACCGAGCGTGAAGCGAACCACTGGTGGAAGGCAAAGAA
GTGGGCATACTTCAACCTGAACAGACTATTTGTCCGCTATGGAAACCCAGGTTCTCTCGT
CTCTGGAAACGGGGATGATTACGTTGAGTTTGCGAAGCACTTCATCGCCACTATCGCACC
TGAGATTCTCAAGGCCTACCTCGCGCAGATCGAGAAGTGGGTTGCCAAAACCACTTGGCT
TAGCAGACGCTGCCTATCATATACCCTTGCTTTCCTCGACGAGTGTGTTAAGCCAAAGCA
GATGTGGGCTCACCTGAAGCCGCATCTC
>GG501|c4_g1_i1 len=243 path=[221:0-242] [-1, 221, -2]
CCACGCACTGGATCAGCGAGCAACATGGACGTAGGCCTAGTCAGAAGTCGTATTATCGCG
ACGCTCGATGCGGACGCCGACGCGCGCCGCCGCGCTGAGCTAGATCTCAAGGCTGCCGAG
GAACACGCCGGCTTCACAGATGCTCTACTCGATATTCTACAAGGCGAGCAGGAGGCCTCC
GTCAGACTGTCGACGGCCGTATACCTCAAAAACCGTGTGTCGCGTGCCTGGGCCGTTAGC
GAC
>GG501|c5_g1_i1 len=247 path=[225:0-246] [-1, 225, -2]
CGCGGGCCTGCAGTGCCTGTTGGCCATCTGCCGCGTGTTCAGGTTCAAGTCGGGCGAGAG
CAGGGCTGATTTCGATAAGATTGTTGAGGCGACATTCCCGAGACTGCTGGTTATTGGGAC
AGGGCTGGTGAATGAGACAAGCGAGGAGGCCGGGGAGATGTTGCATTTGGCGCTGAAGGC
CTATAAACATGCTACCTTTTTCGACCTGGCTGCTTCCCTGAGGCAGGAGCAGACTACGAT
CGGCTGG
>GG502|c0_g1_i1 len=807 path=[820:0-143 822:144-419 817:420-806] [-1, 820, 822, 817, -2]
ATAGTTTATTGAAAGAGCTGTTTGCTGTTGTTTTTGGCTATAGAGTGATGATAGGGAAGG
AGAAGACGAAAGGGAAGGAAGAAGATATGTCGAAACGCACCTCTGACGGCGCGAAAGCCG
CGAAGGTTATCAAAACCGAAGATGTAACCGACAAGCAAACCACCCTCCTCAGCGAAGAAA
CCGGCCACTTCAGCCTCATCCGCGCCCTGCACCTCGCCGATCTAATCACCGAGCTCAACG
GCCTCTGCGGCGTCATGTCCATCTTCTCCTCCATGCGCTACATGGCCGGTTCGCCGGGCG
AGCTGGGGAATCTATGGGCTGCGCTGGCGTTGATGCCGCTGGGGCTATTTTTCGACTTCT
TTGATGGGAAGGTCGCGAGGTGGAGAAGGAAGAGCAGTTTGATGGGGCAGGAGCTGGATT
CGTTGGCTGATTTGATATCCTTCGGCGTCTCCCCCGCCGCCGCCGCCTTCGCAATCGGCT
TCCGCACCCCCCTCGACCACCTCATCCTCGCCTTCTTCGTCCTCTGCGGCCTCACGCGCC
TTGCGCGCTTCAACGTCACCGTTGCCAACGTGCCCAAGGACGCAACTGGCAAATCGCAGT
ACTTCGAGGGCACGCCGATCCCGACGACCTTGTCGATTGCCGGGTTGATGGCGTACTGGG
TGGGCCAGGGGTGGGTGCATGGGGAACTGCCGTTTGGGACGGTGCTGGAGGGGACGGTGG
CGGAGTTTCATCCCGTGTTGGGGCTGTTTGTGGTTAGTGGGTGCTTGATGACGAGTAAGT
CTATACATCTCCCGAAGCCGTAGAGGG
>GG502|c0_g2_i1 len=425 path=[818:0-37 819:38-424] [-1, 818, 819, -2]
GAGAAGGAAGAGCACTTTGATGGGGCAGGAGCTGGATTCGTTGGCTGATTTGATATCCTT
CGGCGTCTCCCCCGCCGCCGCCGCCTTCGCAATCGGCTTCCGCACCCCCCTCGACCACCT
CATCCTCGCCTTCTTCGTCCTCTGCGGCCTCACGCGCCTTGCGCGCTTCAACGTCACCGT
TGCCAACGTGCCCAAGGACGCAACTGGCAAATCGCAGTACTTCGAGGGCACGCCGATCCC
GACGACCTTGTCGATTGCCGGGTTGATGGCGTACTGGGTGGGCCAGGGGTGGGTGCATGG
GGAACTGCCGTTTGGGACGGTGCTGGAGGGGACGGTGGCGGAGTTTCATCCCGTGTTGGG
GCTGTTTGTGGTTAGTGGGTGCTTGATGACGAGTAAGTCTATACATCTCCCGAAGCCGTA
GAGGG
>GG503|c0_g1_i1 len=495 path=[473:0-494] [-1, 473, -2]
ACCGAGAGCGTGAGGAATATAATACGAGAGCGCCGAATGCTGGAACACCTGAATCACCCA
TTCATATGCAATTTACGATACTCGTTTCAAGATACCCAATACATGTACCTCGTTGTGGAT
TTAATGAGCGGAGGCGATCTGCGATTTCACATTGCGCGCAAGTCGTTTACCGAAGACGCA
GTCAAGTTCTGGATCGCAGAGTTGGGCTGCGCGCTGAAGTATATCCATAAGCAGGGGATC
ATACATAGGGATGTGAAGCCAGACAACGTGTTACTGGATTCGGAGGGCCATATCCATTTG
GCTGATTTTAATGTTGCATCGGATTATACGCCCCGAAAACCCCTGACGAGCAAGTCTGGG
TCACAACCATATCTATCGCCCGAAGTTTGGGCAGGTACAGGATACGGCCCGGCTGCGGAT
TGGTGGTCGTTGGGCGTCCTCTTCTATGAGTGCATATACAACAAGAGACCATTCGATACG
CACAGCGCCAAGGGC
>GG504|c0_g1_i1 len=868 path=[871:0-244 872:245-268 873:269-867] [-1, 871, 872, 873, -2]
GTTTGAACGTTGTTGCCTGGGGAGGCATGCTATTCCTACTGCTATGCAATGCATCGCCAG
CGATGTGCTACCCTACCTGCGACGATATTAACTCCCCGCGAAGAATCTGGATCGAGATCG
ACTCACAAATCCTCAACGCGCTGTTCTGCGTAACGGGATTCGGCTTGGTTCCATGGAGAT
TCCGGGATTTTTACTACCTGATGAAATATCACATCCGAGGCGACCAGCTTAGCCTTCGCC
GCCTACCTGGCATCCACCGAGATTGGTTCAGACTGGAAGGATCTTCGGACTTGCCTATCT
CAGTTGGGCCCGATAATATCGAGGCTGAGATATCCGCGCTGCCGGAGAGTGCTGTGCCAT
ATCCCCTGAAGACTATCCCCAGCGCACCGCTGACAGGAAATCGTGCACCGGCTACAGCAA
GGTGGAAAATGGACTTTTTCATCTGGATGTTCGTGTGGAATACGTTTCTACAGATCGTCC
TCTCCGTGTTTATGTGGAAGTTTAATAGATATGAGCGCCCTTCATGGAGTACTGGTCTTT
TCGTGGCAATGGCCTGCATCGTGGCTGGTATTGGAGGCATCATGGGGTTTGTCGAGGCCA
AGAAGGTCAAGTCGATTGAGGGTGTGGAGGTTAGCCCCGAGGATCAGGCGCGGCTGAAGA
GGGATCGTGAGATGGGGATTGTTCATTACAACAACTTGAAGGGCGAAAAGCCCAAGCCGA
AGAAGGAGCACCATAACCCGTTAACGCACAGGTCTCTAAAGGGAGAAAAGGGAGACAAGG
GGGATGACTTGGCCAAGGGTATAACCACTGAGACCAGCATGGCGAGTGATAAACCTTTAG
CGTAGTGGGGTTTTAACTAGAGCGTTGG
>GG504|c1_g1_i1 len=787 path=[765:0-786] [-1, 765, -2]
CGTTTCAACCGGCTTCTTGCTCTAGAGATAAGAGACATGACCGAACAACCAATACCCACC
GCGGCCAATGGCCAATCTACTGCTGCCAGCGATACGACCGCTTTCCCTGCAATCACTCCC
ATCACGACGACACGCCCTGACAGCGGGCCGGAGAGCGCTTCAGGCTCCCGGCAGAGTAGG
GCAAACAGCAATGCCGACGGAGGGAGTCCAGGAGGATACACAGCGATAGCGAAAAGGCTT
CGAAGCGCATCCCGAACATTTGAGCAATCGAGCATACCAGTTGGCATGTGGTCTGCGACG
GCTTCTATTGCTTCGTCCGCTCCCTCGATAGCTGATATTAGGAGAGGTAGTTTTGGGAGT
GATGGTTGGACCGGCGATGGTCAGTTGAAGGAAAAAAGCAGGCGTGCTAGCATTGGGCGC
CGTACTACCTCCAACTCGCTGGTTGCTAGGAATGGTACTGGCAGCGGGCTTACTGAAGTC
GCGGAGAATCAGAAACTCGAGAGCCCGATAGAGAACGCCGTCACGAGTAGGCAACTGGAT
ACAATCAGTGCCGAAGGGTCCGCGGATTCCCAGAACCCAGTCGTACAACAGAACACGGCC
TCTGTGCCACAAGTCGGCGGTTCAACCACTGAACCAAACCAAGAATACAGAATTGAGCCA
TTCGACAACGGTTATGAGTTCCCGCCAAAGCACAACTGGCAGACATCTACGGCTATCGGT
GCCAAGGCTTTCTGGAAGTTCTTTCTTACGCCCCTCGGTTTCTTGGTGGTCATTTATGGT
TTGAACG
>GG505|c0_g1_i1 len=812 path=[790:0-811] [-1, 790, -2]
CCATCTCCAGAAGGAGCAACGTTTCGATATCAACCGTTCCAGATTCTACACGGCGGAACT
TCTGTGTGCGTTAGAGTGTCTCCATGGCTTCAACGTCATTTACCGTGATTTGAAGCCCGA
GAACATTCTCCTCGATTATTCCGGACACATCGCCCTTTGCGATTTCGGTCTGTGTAAGCT
CGATATGAAGGATGAGGACAGGACCAACACATTCTGCGGCACTCCAGAGTACCTGGCGCC
CGAACTTCTGTTGGGTCAGGGCTACACCAAGAGTGTCGATTGGTGGACTCTGGGTGTTCT
CCTCTACGAGATGTTGACTGGTCTGCCCCCCTTCTACGATGAGAACACAAACGAGATGTA
CCGCAAGATTCTGTCCGAGCCCCTCCACTTCCCAGGATCGGACATCGTACCTCCAGCGGC
GAAGGATCTCCTCACGAAGCTGCTCAACCGTAAGCCAGAAGAGCGTCTGGGAGCGAACGG
CGCGTCCGAGATCAAGGCGCACGTTTTCTTCCACAGCATCGACTGGCGCAAGCTTCTCCA
GAGGAAGTACGAGCCGACCTTCAAGCCCAATGTGGTCGACGCCCTCGATACGGAGAATTT
CGACAAGGAGTTCACGCGCGAGGCACCGGCGGATTCATTTGTTGAAGGCCCTCTCCTGTC
ATCCACCACACAAGATCTCTTCCACGGATGGTCCTACAACCGTCCCGTGGCCGGTCTTGG
CGATGCTGGAGGCAGTCTGAGGGACCCATCATTTGTGGGAAGCGTGCAGGACAACAGGTA
GCATGGGGAAAACGAATTTCCTTGCGCCAGCA
>GG505|c1_g1_i1 len=402 path=[380:0-401] [-1, 380, -2]
ATGTCTCCAAGGAGGAGAAGCCGGGGGTACCGATCTCACCCTCGACGAGTTTTTCCGCCG
ATAATGGCATCGCTGTCTCCGAAGCCATGGTTCAGCAGCCCCCAACTGAGCCGCGACCGG
GACTCCTTATCGTGACCCTCCACGAAGGAACTGGGTTCTCCTTACCGGAGCAATACAGGC
ATATTTTCCAAAGTCAACACTCTCAAAATTCCATGTCAGCTGGCAATGGTTTCGGCATTG
CCGGCTCCATGCGCCCAACCTCTTCACAACAAAATGTTGCCGGCTCGTTCGCCAGCGGCA
GCGTACGCCCCTCAACCTCCGGCGGTGGAGGCTTCTCCTCAGTCCCGACGAACCACGGTC
GATACTCCTCTAAATACCTCCCCTACGCCCTTTTCGATTTCG
>GG505|c2_g1_i1 len=681 path=[659:0-680] [-1, 659, -2]
TCGACAAAGTACAGGTCTTTGTCAACTCCGTGTCTGGATCGCCAGAGAACCCCTTATGGG
CTGGTGACAATACCCAGTACAAGTTTGATGTTTCCCGTGTGACCGAGCTGGCCGTGCACC
TCTACTTGCGGAATCCAAATGCGACCCCTGGATCTGGACGAAGCCAGGATATTTTCCTTG
GTGTCACGCGCATCAACCCGAGATTCGAGGAGAAGCAGAAGTTCGTGCAGGACCCGAAGG
CCAGCAAGAAGGACCGCGAGAAGGCGGCTGCGGAGTTTGCGACCCGGGAGAAGTCGATGG
GACAGAGTGGAACTGAGTGGCTTGAGGTTCAATACGGTACGGGAAGGATTAAGCTTGGGG
TTGAGTACGTTGAGAACAGACAGAGGGCGCTGAAGATTGATGATTTCGATCTCCTCAAGG
TGGTGGGCAAGGGAAGTTTCGGCAAGGTCATGATGGTTAAGAAGAAGGACACCCATCGCA
TTTACGCCCTCAAGACGATCCGCAAAGCTCACATCATCTCGCGTTCTGAAGTTGCTCATA
CCCTGGCCGAGCGTTCTGTTTTGTCGCAAATCAACAACCCCTTCATTGTGCCGTTAAAGT
TTTCATTCCAGTCGCCAGAGAAGTTATACCTTGTTCTGGCCTTTGTCAACGGTGGAGAGC
TCTTCCACCATCTCCAGAAGG
>GG506|c0_g1_i1 len=383 path=[361:0-382] [-1, 361, -2]
GTACTTGCGGACACGCGTCTACCAGGATGGCGTTGGGGAGCAGGTTGTTGAGCTACTGGG
GGAATTCTTCGTTCTATGGTCTACGAGCGTTGCAGCGCCGGAGCTGGGGCTACCGGTGAT
TGTGATGCTGAAGCGGTGGTTGAAAGAAGCCGGTGCGAAGACAGGGAACCGGAACGGCAA
GGTTAATGCAGCGCTAGGGATCCTGGTTCAGAAGATCGAGGCGAATGGGCGGTGGGTTGA
GGAGAGGCGTGTGAAGGTTGAGTTTGCGCCCGGGAATCGCGCGGGGGTGGAGGGCTTCCT
GAAGGGGTTCGAGTGGGAGAAGACGCCGCTAGGGGCGTATGTTGTAGGGCAGCGGAAGCA
GAGGGAGGAGAAGGCGAGGATTC
>GG507|c0_g1_i1 len=1192 path=[1223:0-41 1224:42-65 1226:66-705 1221:706-729 1222:730-1191] [-1, 1223, 1224, 1226, 1221, 1222, -2]
CACATTTCCCTCTCCCGCAACCACAACAATGGCGAAGACGAGCAAGAAAGCAACTCGTAA
GTTCGAGAAGAACCACTTGAAGGACTCGCTTGAGCGCCGCAAGGTGGGCGCGAAGATCAA
GCAAAAGGTGCAGATCAAAGAGAAGAGGGCGCTGAGGAATGCGAAGGATGCCGAGTTCTT
AGGCAAAGGCAAGGCGGAGGATGGAGAGGAGGGTGCGCCTGAGCCCAAGGCCGATCCTTT
CGGTCAGATGAGCGTGGATGATTTCTTTGCTGGGGGGTTCGAGGTCCCGGAGAAATTGGC
CAAGAAGAATGCAAAGAAGGCACTTGGGAAGAGGAAGCGCTCTGAGCCGCAGGCGGAGAA
GGAGGATGAGGGCGACTCCTCTGATGCCTCGTACGAGGAGGCACCGGTTGCTAGCGATGA
TGAGGGCAGTGAGGACGAGGATGAGGATATGGGAATGAGCAAGGAGGCTATGGAGGCACT
GGCAGAGAAGGACCCGGAATTCTACAAATACCTTAAGGAGAATGACCCCGAGACACTGGA
TTTCGACGAGGATGCCGATCTGGCCGAGGTCGATGGACTTAGCGGCAGTGAGGAGGAGGA
GGAGAGGCCTAAGAAGAAGTCGAGAAAGAGCAAGAAGGCTAAGGCTGAGGCTGAGGAGAT
GGAGGTAGATGAGGAGTCTGAAGAGCAGATGCTCGACGAGACTGAGGTCACAAAGGAGAT
GGTCGCTAAGTGGAAGAAGGCAATGTCTGAGCAGCACTCGTTACGAGCGATGCGACAGGT
TGTCCTCGCTTTCAGAGCGGCTGCACACGTCAACGAGGATGAGGGCAAGGACTACAAATA
CACGATTACGAATCCCGAGGTCTACCACCAACTTCTCGTCGTCACTCTCCAGCTCGTCCC
CGAGGTCCTGCAGCACCATCTCCCCGTGAAGGAGAGCGCAGCGGGCAAGATCCGCGTCTC
GACCGACTCGAAGAAGTTCAAGACCCTCACGCCGCTGCTCAAGTCTCACACGACCTCCGT
CCAGCATCTGCTCACGACCCTATCGGACGAGGCGACCCTCAAGCTGACCCTCTCGACGAT
CAACCCCCTCCTCCCATACCTCCTTCCCTTCAAGAAGGTGCTCAAGGGCATCGTCAAGAC
CGTCGTGGACATCTGGTCCGACGCCTCCAGCAGCGAAGCCACTCGCATCATC
>GG507|c1_g1_i1 len=623 path=[601:0-622] [-1, 601, -2]
CCAGCAGCGAAGCCACTCGCATCACCGCCTTCCTTGTCGTGCGCCGCCTCGCCGTGATCG
GCGACGCCGGCCTCCGCGAAGCCGTCCTCAAGACCGTCTACCAAGGCCTCGTCAAGGGCG
CGCGCAACACGACCATCCACACGATCCAAGGCATAAACCTGATGAAGAACTCTGCCGCCG
AGCTCTGGGGTCTGGATCCTACAATCGGCTACACGACCGGCTTCACATTCATCCGCCAGC
TCGCCATCCACCTACGCAGCAGCATCACCAACAACGCCAAGGAGTCCTACAAGACTATCT
ACAACTGGCAGTACATCCACTCCCTCGACTTCTGGTCCTGCGTCCTCGCCGAGCACTGTT
CGCCCCTCAAGGAGGCCGCGCGCGGAAAGGAATCACAACTCCGCGCCCTCATCTACCCCG
CTGTCCAGGTCACACTGGGCGCCATGCGTCTCATCCCCACCGCGACGTACTTCCCCCTGC
GCTTCCATCTCGTGCGCTCGCTGCTGCGACTCTCGCGCGCGACTGGGACGTACATCCCCC
TCGCACCTCTGCTGCTCGAGGTCCTCTCCGCTGCGGAGATGAAGAAGCACGCTAAGTCAT
CTACGCAGCGCCCGCTCGACTTC
>GG508|c0_g1_i1 len=516 path=[545:0-176 546:177-200 552:201-330 540:331-356 541:357-515] [-1, 545, 546, 552, 540, 541, -2]
TCATCAAGACTTTCGGCGATGCCATGTCTTGGACATTTCCTCCGTCAGAAGTCTCAGTGA
GCTCGGGATTCCTATCAGTCTCAGCAGCTGAGCCGGGGTCGGAAGCACAGAGCATCGAGG
AGAAGGGCCAGCAAGTTTCCAAGAAGCTTCGTGACGAGATTGCCGATATACTTATCCGCA
GTGATGACCCCGTGGACAACATTGAAGCGGCCGCTAAGAGAGTAGAAGAGCTCAAGGAGC
TCAGTAAGGTGTGGAAGGGCACGGCAGAGGAGAAGGCAAGAGTTCGATTTGTGGAGTCCC
TGGCAAAGATGGTCGAAGATAGACATCGCAGCCTTCTCCGAGAACAACAAGAGCAAGAGA
AGGGAGCTAGAAGTAAACCTGAGGTGAAAGCGACAGGCACGGTCCCGACGGCCAGCGCAA
CGGATTCGAAGGCTCAAAGTAGCTACGGCTTCATTAGCCAGCTTCAAAAAATGCGCGGTG
GTATTTAAACGGGATCAAATGAACAGAACATTTACA
>GG509|c0_g1_i1 len=278 path=[389:0-70 390:71-91 391:92-277] [-1, 389, 390, 391, -2]
AGATTAAGTTTCAGGGGGTGGGGGATCAGGAGGAGGGGGGGAGGCAGGATTTGCATTTTA
TTGTTGAGGAGAAAAATCACCCCCTCTTCACCCGCGAAGGCGACGACATCGTCCTCCCCC
TCGAACTCGACCTCAAAGAAGCCCTAACAGGCTGGAAACGCACCGTCACCACCATCGACG
GCAAGAACCTCGTCATCGACAAGGGAGGCCCCACGCAGCCGGGCAGCAACGACACGTACC
CCGATCTGGGGATGCCGAAGAAGGGGGGGGGGAGGGGG
>GG509|c0_g2_i1 len=362 path=[385:0-70 392:71-175 388:176-361] [-1, 385, 392, 388, -2]
AGATTAAGTTTCAGGGGGTGGGGGATCAGGAGGAGGGGGGGAGGCAGGATTTGCATTTTA
TTGTTGAGGAGGTGAGTTTCCTTTTTTTTCATTCCTCTCTAATCTAATCATCATATTGCA
CTACGTATGGAACGCCAGACTAACCCCGCAATCAGAAAAATCACCCCCTCTTCACCCGCG
AAGGCGACGACATCGTCCTCCCCCTCGAACTCGACCTCAAAGAAGCCCTAACAGGCTGGA
AACGCACCGTCACCACCATCGACGGCAAGAACCTCGTCATCGACAAGGGAGGCCCCACGC
AGCCGGGCAGCAACGACACGTACCCCGATCTGGGGATGCCGAAGAAGGGGGGGGGGAGGG
GG
>GG509|c1_g1_i1 len=369 path=[347:0-368] [-1, 347, -2]
[truncated: 7,438,835 more chars]
