# Supplementary material for: The White-Nose Syndrome Transcriptome: Activation of Anti-fungal Host Responses in Wing Tissue of Hibernating Little Brown Myotis
Source: PLoS Pathog. 2015 Oct 1;11(10):e1005168. doi: 10.1371/journal.ppat.1005168 (PMC4591128; doi:10.1371/journal.ppat.1005168)
Supplement: S4 Dataset — (ZIP) [file ppat.1005168.s015.zip › Trinity_genes.counts.matrix]

	KYMYLU06W	KYMYLU07W	KYMYLU11W	KYMYLU19W	KYMYLU23W	KYMYLU39W
GG6938|c1_g2	17.66	6.00	37.14	4.00	5.52	3.00
GG2335|c0_g1	25.00	22.00	26.00	18.00	15.00	8.00
GG1657|c3_g1	0.00	4.00	2.00	1.00	2.00	0.00
GG1852|c0_g1	3.00	7.00	6.00	3.00	3.00	9.00
GG2269|c0_g2	6.61	5.38	0.00	0.00	5.65	2.50
GG4734|c0_g1	0.00	2.00	1.00	4.00	0.00	0.00
GG1315|c0_g1	267.00	251.00	108.00	161.00	128.00	116.00
GG1897|c0_g1	1.00	0.00	0.00	1.00	0.00	2.00
GG141|c0_g1	2.00	0.00	3.00	0.00	0.00	0.00
GG5065|c0_g1	2.00	9.00	0.00	4.00	7.00	3.00
GG2583|c3_g1	0.00	4.00	0.00	1.00	0.00	0.00
GG4089|c0_g1	1.00	0.00	0.00	1.00	0.00	0.00
GG1791|c0_g2	10.76	4.97	1.20	0.00	5.56	1.72
GG2117|c0_g1	123.38	184.89	46.53	106.49	48.94	77.00
GG6824|c0_g1	0.00	1.00	2.00	0.00	1.00	0.00
GG589|c0_g1	1.00	3.00	1.00	2.00	0.00	1.00
GG5205|c0_g1	11.00	14.00	6.00	18.00	9.00	7.00
GG3943|c0_g1	34.00	43.00	28.00	11.00	21.00	11.00
GG6671|c0_g2	0.00	0.00	0.00	3.00	0.00	1.00
GG3676|c0_g1	13.00	3.00	14.00	7.27	9.00	6.00
GG3987|c1_g1	0.00	1.00	0.00	1.00	2.00	0.00
GG464|c0_g1	1.00	0.00	0.00	3.00	0.00	0.00
GG2579|c0_g1	13.00	18.00	8.00	25.00	5.00	10.00
GG4825|c1_g1	0.00	1.00	2.00	0.00	0.00	1.00
GG3500|c0_g1	3.00	7.00	8.00	3.00	3.00	3.00
GG1156|c1_g1	0.00	1.00	1.00	0.00	1.00	0.00
GG2322|c0_g1	0.00	0.00	0.00	0.00	0.00	2.00
GG983|c0_g1	1.00	0.89	0.00	1.00	4.80	0.59
GG5510|c2_g1	175.00	311.00	154.00	207.00	131.00	142.00
GG1241|c0_g1	3.00	6.00	3.00	11.00	11.00	8.00
GG758|c0_g1	3.00	10.00	6.00	6.00	8.00	1.00
GG1850|c1_g1	5.00	1.00	4.00	2.00	1.00	0.00
GG3394|c0_g1	1.00	0.00	0.00	1.00	1.00	0.00
GG6008|c0_g1	1.00	1.00	1.00	1.00	0.00	2.00
GG1665|c2_g1	1.00	4.00	0.00	0.00	0.00	0.00
GG2164|c0_g3	0.00	6.02	3.28	0.00	0.00	0.83
GG4750|c0_g1	1.00	1.00	0.00	2.00	1.00	2.00
GG6925|c0_g1	3.00	1.00	7.00	2.00	6.00	4.00
GG1630|c0_g1	2.00	3.00	1.00	2.00	2.00	0.00
GG5140|c0_g1	16.00	19.00	13.00	20.00	15.00	3.00
GG3223|c0_g2	0.00	0.00	0.00	3.68	3.04	0.00
GG6493|c0_g1	39.00	29.00	32.00	50.00	33.00	5.00
GG1804|c1_g1	2.00	0.00	1.00	0.00	0.00	0.00
GG52|c0_g1	28.29	34.80	8.63	21.57	23.75	0.00
GG4319|c0_g1	4.00	3.00	5.00	11.00	6.00	7.00
GG6997|c0_g1	8.00	15.00	2.00	9.00	10.00	3.00
GG3921|c0_g1	3.00	0.00	0.00	1.00	0.00	0.00
GG1372|c0_g1	1.00	2.00	1.00	2.00	0.00	0.00
GG2191|c0_g1	5.00	6.00	11.00	6.00	4.00	2.00
GG1379|c1_g1	0.00	0.00	0.00	0.00	5.00	0.00
GG6384|c0_g1	36.00	62.00	40.00	53.00	25.00	20.00
GG363|c0_g1	0.00	0.00	0.00	0.00	0.00	0.00
GG2066|c0_g2	0.00	21.00	0.00	0.00	0.00	6.41
GG1549|c0_g1	4.00	10.00	2.00	3.00	2.00	1.00
GG5840|c1_g1	2.00	2.00	3.00	3.00	2.00	0.00
GG246|c0_g1	0.00	1.00	3.00	0.00	0.00	2.00
GG3636|c1_g1	0.00	0.00	0.00	0.00	0.00	0.00
GG3557|c0_g1	3.00	9.00	7.00	4.00	3.00	3.00
GG3455|c3_g1	0.00	0.00	1.00	3.00	0.00	3.00
GG7094|c0_g2	9.00	11.00	0.00	10.00	0.00	0.00
GG2013|c0_g1	0.00	4.00	0.00	0.00	0.00	0.00
GG5447|c0_g1	0.00	3.00	0.00	2.00	1.00	0.00
GG1409|c0_g1	1.00	2.00	1.00	1.00	1.00	0.00
GG568|c0_g1	0.00	0.00	0.00	1.00	1.00	0.00
GG7062|c3_g1	6.00	4.00	1.00	6.00	1.00	2.00
GG6012|c1_g1	1.00	1.00	2.00	19.00	4.00	4.00
GG6877|c1_g1	1.00	6.00	3.00	6.00	3.00	1.00
GG5064|c0_g1	2.00	3.00	8.00	2.00	4.00	2.00
GG1101|c1_g1	0.00	0.00	0.00	1.00	1.00	0.00
GG5382|c1_g2	1.00	2.00	0.00	1.00	0.00	0.00
GG2466|c0_g1	12.00	12.00	14.00	27.00	25.00	7.00
GG1404|c0_g1	9.00	35.01	15.32	13.37	1.00	4.47
GG6369|c0_g1	2.00	2.00	2.00	2.00	0.00	3.00
GG3671|c0_g1	1.00	1.00	1.00	0.00	0.00	0.00
GG384|c0_g1	0.00	0.00	0.00	3.00	0.00	0.00
GG5667|c0_g1	8.00	11.00	7.00	20.00	10.00	5.00
GG3620|c0_g1	7.00	7.44	4.00	5.00	8.00	1.00
GG3009|c0_g1	1.00	3.00	2.00	9.00	3.50	2.00
GG1957|c0_g1	0.00	0.00	2.62	0.00	0.00	0.00
GG6592|c0_g1	2.00	1.00	4.00	1.00	1.00	4.00
GG4752|c1_g1	2.00	5.00	3.00	0.00	4.00	3.00
GG1678|c0_g1	0.00	3.00	0.00	0.00	2.00	0.00
GG7247|c5_g1	2.00	2.00	1.00	0.00	0.00	0.00
GG3547|c1_g1	0.00	5.00	0.00	2.00	0.00	1.00
GG1673|c1_g1	3.00	5.00	4.00	5.00	0.00	9.00
GG2838|c0_g2	0.00	0.00	0.00	2.00	0.00	0.00
GG3082|c0_g2	0.80	0.74	0.00	0.00	0.00	0.00
GG4415|c0_g1	0.00	1.58	3.18	0.00	0.00	0.00
GG3831|c0_g2	10.91	5.00	0.00	29.00	8.34	7.74
GG4252|c0_g1	0.00	0.00	0.00	1.13	0.00	0.00
GG3841|c1_g1	0.00	1.00	1.00	0.00	0.00	0.00
GG352|c0_g1	9.00	13.00	7.00	12.00	13.00	1.00
GG3485|c1_g1	2.00	0.00	0.00	1.00	0.00	0.00
GG6356|c0_g1	1.00	0.00	0.00	0.00	0.00	2.00
GG1362|c0_g1	0.00	0.00	0.00	0.00	0.00	0.00
GG1782|c0_g1	1.00	0.00	2.00	0.00	2.00	2.00
GG4413|c0_g1	1.00	10.00	2.00	3.00	2.00	6.00
GG3768|c1_g1	0.00	4.00	2.00	0.00	0.00	2.00
GG2958|c2_g1	4.00	4.00	2.00	3.00	4.00	0.00
GG3544|c0_g1	3.00	10.00	14.00	7.00	0.00	7.00
GG756|c0_g1	37.00	81.00	42.00	541.00	462.00	95.00
GG4330|c0_g1	0.00	1.00	2.00	2.00	0.00	0.00
GG5041|c0_g2	7.00	31.00	18.00	28.69	14.69	21.00
GG3870|c1_g1	1.00	1.00	0.00	1.00	0.00	1.00
GG555|c1_g1	0.00	0.00	0.00	1.00	0.00	0.00
GG5748|c2_g1	4.00	3.00	3.00	4.00	0.00	0.00
GG2913|c0_g1	0.00	15.00	0.00	10.00	0.01	0.00
GG3711|c1_g1	2.00	0.00	0.00	1.00	1.00	0.00
GG1828|c0_g1	11.00	8.00	20.00	8.00	2.00	4.00
GG2118|c0_g1	69.29	23.29	0.00	0.00	0.00	0.00
GG3900|c0_g2	0.00	0.00	0.00	0.00	2.06	0.00
GG3064|c0_g1	55.00	42.00	45.00	29.00	77.00	31.00
GG4722|c0_g1	10.00	15.00	7.00	4.00	3.00	6.00
GG3932|c2_g1	0.00	0.00	1.00	0.00	0.00	0.00
GG713|c1_g1	0.00	0.00	0.00	0.00	1.00	0.00
GG5200|c1_g1	2.00	3.00	2.00	4.00	0.00	1.00
GG867|c0_g1	5.00	2.00	1.00	3.00	1.00	0.00
GG6011|c0_g1	2.00	0.00	0.00	8.00	0.00	0.00
GG3782|c0_g1	1.00	0.00	0.00	2.00	0.00	2.00
GG4221|c0_g1	4.00	52.00	7.00	1.00	1.00	1.00
GG6376|c0_g1	0.00	3.00	0.00	2.00	0.00	0.00
GG3730|c1_g1	1.00	0.00	2.00	1.00	1.00	0.00
GG1713|c1_g1	0.00	1.00	0.00	2.00	0.00	1.00
GG3925|c0_g1	0.00	0.00	0.00	1.00	0.00	0.00
GG1898|c1_g1	3.00	2.00	2.00	2.00	3.00	1.00
GG4843|c1_g1	2.00	2.00	1.00	5.00	2.00	2.00
GG1456|c0_g2	0.00	0.00	0.00	0.00	0.00	0.00
GG4408|c0_g1	104.00	109.00	50.00	8.00	4.00	27.00
GG2576|c0_g1	9.00	2.06	3.00	4.00	0.00	0.00
GG3805|c1_g1	5.00	4.00	3.00	5.00	11.00	8.00
GG6364|c0_g2	12.10	20.00	17.75	13.48	1.10	2.36
GG285|c0_g1	9.00	4.00	0.00	6.00	2.00	1.00
GG2078|c0_g2	5.24	14.00	7.23	3.44	10.49	4.50
GG1165|c1_g1	5.00	6.00	7.00	6.00	7.00	9.00
GG3031|c1_g1	1.00	0.00	5.00	0.00	1.00	2.00
GG4230|c0_g1	1.00	0.00	2.00	2.00	0.00	0.00
GG6541|c1_g1	1.00	0.00	1.00	8.00	8.00	0.00
GG7062|c2_g1	6.00	5.00	2.00	4.00	4.00	2.00
GG1671|c1_g1	0.00	4.00	4.00	0.00	0.00	4.00
GG3158|c0_g1	15.00	18.00	6.00	5.00	3.00	3.00
GG4784|c3_g1	3.00	1.00	4.00	1.00	0.00	0.00
GG395|c0_g1	4.00	13.00	7.00	4.00	8.00	8.00
GG1290|c0_g1	5.00	6.00	6.00	12.00	8.00	7.00
GG3618|c0_g1	0.00	2.00	1.00	1.00	0.00	0.00
GG1413|c0_g1	75.25	140.83	57.14	21.00	4.39	1.00
GG2578|c0_g1	6.00	12.00	13.00	11.00	2.00	4.00
GG2000|c2_g1	1.00	1.00	1.00	1.00	4.00	0.00
GG1916|c1_g1	3.00	2.00	0.00	2.00	3.00	0.00
GG1660|c0_g1	3.00	4.00	1.00	0.00	2.00	0.00
GG2558|c0_g1	9.00	11.00	4.00	14.00	4.00	9.00
GG6005|c0_g1	1.00	0.00	2.00	7.00	3.00	0.00
GG3699|c0_g1	0.00	2.00	0.00	1.00	0.00	0.00
GG1708|c0_g1	0.00	0.00	1.00	0.00	2.00	0.00
GG6657|c0_g1	18.00	4.00	32.00	147.00	107.00	34.00
GG5673|c0_g1	0.00	0.00	1.00	1.00	3.00	3.00
GG4632|c0_g1	0.00	1.00	0.00	1.00	0.00	0.00
GG2669|c1_g1	1.00	1.00	0.00	2.00	0.00	0.00
GG2405|c1_g1	16.00	6.00	21.00	3.00	5.00	7.00
GG6192|c0_g1	19.00	25.00	23.00	26.00	9.00	19.00
GG3140|c2_g1	1.00	0.00	0.00	2.00	0.00	0.00
GG3876|c0_g2	2.13	1.44	1.37	1.00	0.00	0.00
GG6566|c0_g1	7.00	9.82	5.07	44.22	26.67	14.76
GG6749|c0_g1	48.00	120.00	58.00	108.00	59.00	80.00
GG6136|c0_g1	1.00	3.00	0.00	1.00	0.00	2.00
GG4265|c0_g1	0.00	2.00	0.00	0.00	0.00	0.00
GG722|c0_g1	77.00	18.00	31.00	23.00	10.00	21.00
GG5624|c0_g1	6.00	6.00	2.00	9.00	11.00	0.00
GG3655|c0_g1	10.00	23.00	27.00	18.00	12.00	9.00
GG7104|c0_g2	0.00	8.00	3.67	2.00	3.00	2.00
GG792|c0_g2	0.00	0.00	0.00	0.00	0.00	0.00
GG762|c0_g1	3.00	7.00	0.00	7.00	6.00	3.00
GG4732|c2_g1	1.00	0.00	2.00	0.00	0.00	0.00
GG346|c0_g1	0.00	0.00	2.00	2.00	7.00	1.00
GG6616|c0_g1	0.00	5.00	7.00	1.00	3.00	1.00
GG5884|c0_g1	3.00	11.00	6.00	17.00	10.00	1.00
GG3765|c0_g1	4.00	4.00	3.00	14.00	4.00	2.00
GG7024|c0_g1	0.00	2.00	4.00	0.00	1.00	6.00
GG6815|c0_g1	4.00	16.00	8.00	4.00	0.00	4.00
GG7012|c2_g1	4.00	3.00	1.00	1.00	6.00	3.00
GG1826|c0_g1	6.00	7.00	14.00	5.00	2.00	5.00
GG1615|c1_g1	0.00	1.00	5.00	0.00	5.00	0.00
GG473|c1_g1	1.00	0.00	1.00	0.00	0.00	0.00
GG5085|c1_g1	12.20	5.88	3.16	1.00	0.23	2.00
GG6241|c0_g1	0.00	0.00	3.00	1.00	0.00	1.00
GG3250|c0_g1	1.00	4.00	5.00	1.00	1.00	3.00
GG3046|c0_g1	73.00	119.00	69.00	88.00	59.00	53.00
GG1861|c0_g1	0.00	3.00	2.00	0.00	1.00	0.00
GG4480|c0_g1	0.00	0.78	0.00	3.13	2.98	1.18
GG4645|c1_g1	2.00	1.00	0.00	4.00	3.00	0.00
GG3469|c1_g1	1.00	0.00	0.00	1.00	0.00	6.00
GG584|c0_g1	109.00	61.00	102.00	48.00	35.00	12.00
GG2549|c0_g1	3.00	4.00	1.00	8.00	6.00	0.00
GG3405|c0_g1	1.00	2.00	1.50	1.00	0.50	1.00
GG2977|c0_g1	21.00	17.00	12.00	5.00	9.00	13.00
GG2429|c2_g1	0.00	2.00	1.00	7.00	1.00	1.00
GG6988|c3_g1	0.00	0.00	1.00	2.00	1.00	1.00
GG2422|c0_g1	7.00	22.00	7.00	3.00	4.00	5.00
GG3897|c0_g1	4.00	11.00	3.00	25.00	30.00	7.00
GG5929|c1_g1	0.00	0.00	1.00	0.00	0.00	0.00
GG4468|c1_g1	0.00	1.00	2.00	1.00	3.00	3.00
GG3427|c1_g1	13.00	12.00	12.00	12.00	10.00	20.00
GG5606|c0_g1	3.00	12.00	18.00	1.00	4.00	9.00
GG5062|c1_g1	1.00	5.00	2.00	4.00	1.00	5.00
GG851|c0_g3	4.67	0.00	0.00	48.28	39.59	9.16
GG3961|c0_g1	20.00	67.00	37.00	37.00	17.00	19.00
GG3612|c0_g1	0.00	0.00	1.00	0.00	1.00	1.00
GG2998|c1_g1	1.00	0.00	1.00	1.00	0.00	0.00
GG4488|c1_g1	2.00	0.00	1.00	11.00	0.00	0.00
GG4065|c0_g1	0.00	0.00	1.00	1.00	0.00	0.00
GG305|c0_g1	2.00	2.00	2.00	0.00	0.00	1.00
GG6630|c1_g1	6.00	13.00	7.00	12.00	10.00	8.00
GG6154|c0_g1	0.00	1.00	0.00	0.00	0.00	0.00
GG5768|c1_g1	11.00	1.00	2.00	11.00	2.00	0.00
GG1273|c0_g1	16.47	21.12	29.12	15.00	7.00	6.00
GG4497|c2_g1	0.00	2.00	0.00	1.00	0.00	0.00
GG3534|c0_g1	0.00	0.00	3.00	0.00	1.00	3.00
GG955|c0_g1	0.00	0.00	5.65	0.00	0.00	0.00
GG1578|c0_g1	9.00	4.00	6.00	6.00	2.00	2.00
GG3403|c0_g1	0.00	0.00	0.00	2.00	1.00	0.00
GG3932|c0_g1	0.00	0.00	0.00	0.00	3.00	0.00
GG7042|c1_g1	0.00	4.00	0.00	0.00	0.00	0.00
GG1352|c0_g1	2.00	8.00	3.00	2.00	3.00	2.00
GG1117|c0_g1	0.00	1.00	0.00	0.00	0.00	1.00
GG1052|c1_g1	6.00	7.00	7.00	5.00	3.00	4.00
GG6377|c0_g1	16.00	9.00	14.00	19.00	11.00	6.00
GG4636|c0_g1	8.00	20.00	8.00	12.00	8.00	5.00
GG2444|c1_g1	0.00	1.00	0.00	2.00	0.00	0.00
GG2432|c0_g1	0.00	0.00	0.00	4.00	0.00	0.00
GG3995|c0_g1	0.00	3.00	2.00	2.00	0.00	1.00
GG1394|c1_g1	0.00	2.00	0.00	0.00	0.00	0.00
GG570|c1_g1	2.00	0.00	1.00	0.00	0.00	0.00
GG2001|c0_g1	13.00	16.00	10.00	7.00	4.00	5.00
GG2230|c0_g1	10.00	15.00	16.00	7.00	12.00	8.00
GG5894|c0_g1	0.00	0.00	0.00	5.00	0.00	0.00
GG871|c0_g1	3.00	10.00	6.00	3.00	6.00	4.00
GG5774|c0_g1	0.00	1.00	1.00	4.00	0.00	0.00
GG5573|c0_g1	12.00	13.00	18.00	10.00	8.00	22.00
GG5662|c0_g1	0.00	0.00	0.00	2.00	2.00	1.00
GG4968|c0_g1	0.00	1.00	1.00	1.00	0.00	2.00
GG4224|c0_g1	5.00	4.00	3.00	9.00	9.00	2.00
GG2582|c1_g1	26.00	24.00	24.00	19.00	15.00	10.00
GG504|c1_g1	2.00	6.00	2.00	8.00	2.00	0.00
GG6667|c0_g1	417.00	549.00	209.00	511.00	280.00	185.00
GG5463|c2_g1	0.00	0.00	0.00	1.00	0.00	1.00
GG2538|c0_g1	1.00	3.00	2.00	3.00	5.00	0.00
GG1056|c0_g1	0.00	2.00	2.00	3.00	1.00	3.00
GG2539|c0_g1	4.00	2.00	1.00	3.00	10.00	1.00
GG6261|c0_g1	1.00	1.00	1.00	6.00	3.00	0.00
GG524|c1_g1	2.00	7.00	0.00	3.00	0.00	1.00
GG7084|c0_g1	0.00	0.00	0.00	5.00	5.00	0.00
GG2041|c2_g1	0.00	0.00	0.00	1.00	4.00	3.00
GG2926|c0_g1	3.00	5.00	4.00	9.00	7.00	2.00
GG2305|c0_g1	3.00	0.00	3.00	5.00	2.00	2.00
GG1674|c4_g1	4.00	0.00	2.00	4.00	2.00	1.00
GG6363|c1_g1	2.00	2.00	0.00	3.00	1.00	0.00
GG6378|c0_g1	4.00	24.00	17.00	25.00	20.00	8.00
GG4565|c0_g1	128.00	215.00	104.00	242.00	153.00	73.00
GG4363|c0_g2	1.29	0.00	0.00	0.00	0.00	1.15
GG4621|c0_g1	29.00	30.00	58.00	236.00	125.00	32.00
GG5815|c0_g2	0.00	0.00	0.00	0.00	0.00	0.00
GG3153|c0_g1	3.00	0.00	0.00	0.00	0.00	0.00
GG6329|c0_g1	26.00	14.00	51.00	18.00	21.00	11.00
GG1063|c2_g1	1.00	3.00	1.00	5.00	2.00	0.00
GG4459|c0_g1	4.00	4.00	8.00	12.00	6.00	5.00
GG4743|c0_g1	4.00	7.00	2.00	4.00	4.00	0.00
GG3110|c1_g1	0.00	4.00	3.00	7.00	1.00	0.00
GG4522|c1_g1	3.00	8.00	3.00	4.00	5.00	5.00
GG2869|c0_g1	1.00	2.00	0.00	4.00	3.00	1.00
GG3722|c0_g1	6.00	4.00	2.00	5.00	0.00	3.00
GG3916|c0_g2	2.00	1.00	0.00	5.00	0.00	0.00
GG5277|c0_g1	0.00	3.00	5.00	2.00	1.00	0.00
GG4631|c0_g1	0.00	2.00	1.00	0.00	3.00	1.00
GG1131|c2_g1	0.00	1.00	0.00	1.00	1.00	0.00
GG5016|c0_g3	2.59	4.90	2.74	9.49	0.00	0.00
GG2905|c0_g1	1.00	0.00	2.00	2.00	0.00	1.00
GG2068|c0_g1	3.00	9.00	14.00	11.00	1.00	7.00
GG1096|c1_g1	2.00	0.00	0.00	0.00	3.00	1.00
GG7155|c0_g1	8.30	12.31	8.00	14.78	9.45	9.34
GG4047|c0_g2	9.44	7.24	12.94	0.00	0.00	5.51
GG3947|c1_g1	1.00	8.00	7.00	2.00	0.00	0.00
GG2941|c0_g1	0.00	4.00	3.00	0.00	0.00	0.00
GG4003|c2_g1	0.00	0.00	0.00	0.00	0.00	3.00
GG6782|c0_g1	2.00	2.00	1.00	2.00	0.00	2.00
GG5965|c2_g1	1.00	0.00	0.00	1.00	0.00	0.00
GG4037|c0_g2	0.00	37.21	39.00	10.00	0.01	5.00
GG2106|c1_g1	0.00	2.00	1.00	0.00	1.00	0.00
GG894|c0_g1	46.00	54.00	40.00	7.00	13.00	10.00
GG59|c3_g1	4.00	3.00	1.00	1.00	1.00	0.00
GG6943|c1_g1	1.00	1.00	3.00	0.00	1.00	0.00
GG1518|c0_g1	0.00	1.00	0.00	1.00	0.00	1.00
GG7238|c0_g1	0.00	0.00	0.00	6.00	0.00	2.00
GG716|c0_g1	7.00	15.00	18.00	12.00	7.00	18.00
GG6685|c0_g2	7.56	18.00	10.58	9.67	2.80	3.90
GG435|c0_g1	18.00	31.00	14.00	55.00	37.00	10.00
GG2287|c0_g1	2.00	0.00	5.00	7.00	0.00	0.00
GG1194|c0_g1	1.00	6.00	4.00	12.00	8.00	6.00
GG6867|c1_g1	1.00	1.00	0.00	2.00	0.00	0.00
GG6851|c0_g2	15.00	6.00	7.00	2.99	0.00	0.00
GG487|c2_g1	1.00	2.00	0.00	1.00	0.00	0.00
GG879|c0_g1	46.00	25.00	35.00	23.00	16.00	14.00
GG6151|c4_g1	0.00	0.00	1.00	2.00	0.00	0.00
GG5214|c1_g1	1.00	1.00	1.00	0.00	3.00	0.00
GG1185|c0_g1	0.00	1.00	1.00	1.00	0.00	0.00
GG4368|c0_g1	5.00	6.00	9.00	1.00	1.00	5.00
GG4788|c1_g1	9.00	5.00	9.00	10.00	6.00	3.00
GG5499|c0_g1	7.00	9.00	4.00	1.00	3.00	4.00
GG2551|c0_g1	0.00	1.00	1.00	0.00	0.00	1.00
GG7157|c0_g2	0.00	0.81	0.00	1.26	0.00	0.00
GG4946|c0_g2	37.00	22.71	39.65	40.00	3.41	16.66
GG6068|c0_g1	2.00	0.00	0.00	2.00	0.00	1.00
GG3018|c3_g1	1.00	0.00	1.00	0.00	1.00	1.00
GG1182|c0_g1	3.22	0.00	0.00	1.17	0.00	1.55
GG4257|c0_g1	1.00	0.00	0.00	2.00	2.00	0.00
GG2183|c0_g1	12.00	8.00	7.00	4.00	5.00	0.00
GG1286|c0_g1	6.00	6.00	4.00	3.00	0.00	2.00
GG6186|c0_g1	33.00	25.00	73.00	9.00	9.00	6.00
GG3159|c0_g1	9.00	13.00	12.00	11.00	16.00	22.00
GG2575|c0_g1	0.00	0.00	1.00	1.00	0.00	0.00
GG6420|c0_g1	51.00	89.00	41.00	115.00	96.00	33.00
GG6102|c0_g1	8.00	2.00	4.00	4.00	2.00	0.00
GG3365|c1_g1	0.00	1.00	2.00	2.00	0.00	0.00
GG317|c0_g1	2.00	3.00	0.00	0.00	0.00	0.00
GG4394|c1_g1	0.00	0.00	0.00	1.00	0.00	0.00
GG1713|c0_g1	8.00	3.00	5.00	4.00	4.00	1.00
GG2578|c2_g1	0.00	1.00	1.00	0.00	0.00	2.00
GG1680|c4_g1	0.00	1.00	0.00	5.00	0.00	0.00
GG929|c3_g1	0.00	3.00	3.00	2.00	1.00	1.00
GG549|c2_g1	1.00	0.00	1.00	0.00	2.00	0.00
GG3375|c0_g1	4.00	0.00	8.00	4.00	4.00	3.00
GG1377|c1_g1	4.00	3.00	0.00	2.00	6.00	6.00
GG2111|c0_g1	7.00	2.00	3.00	0.00	0.00	0.00
GG2152|c0_g1	5.00	4.00	1.00	3.00	0.00	1.00
GG2748|c1_g1	1.00	4.00	2.00	1.00	1.00	0.00
GG4817|c2_g1	0.00	0.00	0.00	0.00	0.00	0.00
GG3642|c0_g1	0.00	1.00	1.00	0.00	0.00	0.00
GG2992|c0_g1	3.00	6.00	10.00	4.00	3.00	3.00
GG1751|c0_g1	3.00	4.00	17.00	100.00	97.00	18.00
GG5308|c0_g1	8.00	9.00	13.00	11.00	10.00	7.00
GG5260|c0_g1	3.00	6.00	4.00	9.00	5.00	5.00
GG3419|c2_g1	1.00	4.00	3.00	2.00	0.00	0.00
GG6494|c1_g1	1.00	1.00	0.00	2.00	0.00	0.00
GG3139|c0_g1	17.56	20.00	27.00	9.00	13.00	7.00
GG1238|c0_g1	14.00	20.00	11.00	25.00	15.00	12.00
GG2087|c0_g1	20.00	39.00	7.00	35.00	19.00	19.00
GG5888|c1_g1	4.00	1.00	6.00	8.00	3.00	3.00
GG2941|c2_g1	0.00	4.00	0.00	0.00	1.00	3.00
GG2808|c0_g1	3.00	4.00	0.00	5.00	7.00	0.00
GG678|c2_g1	1.00	0.00	3.00	3.00	1.00	0.00
GG5697|c0_g1	1.00	0.00	0.00	0.00	0.00	0.00
GG4452|c0_g1	0.00	0.00	4.00	1.00	0.00	2.00
GG1033|c3_g1	0.00	3.00	1.00	1.00	1.00	0.00
GG5709|c1_g1	2.00	0.00	6.00	3.00	2.00	2.00
GG5294|c0_g1	1.00	3.00	2.00	3.00	1.00	0.00
GG4464|c0_g1	2.00	3.00	4.00	3.00	1.00	2.00
GG5990|c0_g1	22.00	23.00	15.00	6.00	16.00	9.00
GG4694|c1_g1	5.00	2.00	27.01	55.00	5.12	9.00
GG2749|c0_g1	10.00	6.00	6.00	4.00	3.00	0.00
GG7135|c0_g1	3.00	7.00	3.00	0.00	0.00	1.00
GG4401|c0_g1	9.00	7.00	8.00	10.00	4.00	1.00
GG1301|c0_g1	2.00	1.00	0.00	0.00	0.00	0.00
GG5035|c0_g1	3.00	3.00	2.00	6.99	0.00	0.00
GG3191|c0_g1	5.00	7.00	2.00	7.00	1.00	0.00
GG2959|c0_g1	11.00	16.00	4.00	3.00	1.00	3.00
GG5306|c0_g2	6.00	12.00	11.00	11.00	19.39	8.00
GG4911|c0_g1	1.00	0.00	0.00	0.00	0.00	2.00
GG567|c1_g1	1.00	5.00	4.00	8.00	5.00	1.00
GG3913|c1_g1	2.00	0.00	2.00	5.00	0.00	0.00
GG3807|c0_g1	125.00	120.00	98.00	99.00	87.00	68.00
GG7154|c0_g1	2.00	1.00	1.00	2.00	2.00	4.00
GG3476|c0_g1	7.00	4.00	5.00	12.00	6.00	5.00
GG2666|c0_g1	0.00	1.00	0.00	1.00	0.00	2.00
GG5783|c0_g1	0.00	0.00	3.00	1.00	1.00	0.00
GG4694|c1_g2	0.00	0.00	0.99	0.00	0.88	0.00
GG3210|c0_g2	9.00	4.00	0.00	4.00	2.00	4.00
GG2961|c0_g1	18.00	35.00	13.00	46.00	27.00	15.00
GG11|c0_g1	2.00	2.00	0.00	0.00	0.00	0.00
GG3331|c0_g1	0.00	0.00	2.00	1.00	0.00	0.00
GG3221|c0_g1	2.00	0.00	0.00	1.00	0.00	0.00
GG2752|c0_g3	9.23	8.34	1.76	3.00	0.00	6.00
GG1438|c0_g1	5.00	6.00	5.00	5.00	2.00	4.00
GG198|c0_g1	1.00	0.00	0.00	2.00	1.00	0.00
GG2754|c0_g1	1.00	0.00	0.00	2.00	6.00	0.00
GG3630|c0_g2	2.00	2.94	11.00	0.00	13.00	9.00
GG180|c0_g1	9.14	22.00	0.00	0.00	0.00	0.00
GG7167|c1_g1	0.00	1.00	1.00	4.00	3.00	1.00
GG7129|c1_g1	0.00	2.00	1.00	8.00	3.00	4.00
GG135|c0_g1	2.20	0.00	0.00	5.88	2.77	0.00
GG6086|c0_g1	14.00	5.00	18.00	8.70	2.00	7.00
GG6723|c0_g1	0.00	0.50	0.00	1.00	0.00	0.00
GG5835|c3_g1	1.00	1.00	0.00	0.00	0.00	0.00
GG6014|c0_g1	1.00	2.00	7.00	2.00	3.00	4.00
GG6385|c1_g1	0.00	0.00	0.00	4.00	1.00	0.00
GG4223|c0_g1	2.00	6.00	2.00	12.00	0.00	1.00
GG6001|c0_g1	0.00	4.00	1.00	7.00	2.00	4.00
GG2203|c0_g1	6.00	6.00	6.00	3.00	8.00	4.00
GG6243|c0_g1	0.00	0.00	1.00	0.00	1.00	2.00
GG5305|c0_g1	89.81	81.56	76.27	51.81	23.60	22.82
GG5749|c0_g1	0.00	0.00	0.00	4.00	1.00	0.00
GG6759|c0_g1	3.00	4.00	1.00	0.00	0.00	0.00
GG6869|c0_g1	0.00	3.00	0.00	2.00	0.00	0.00
GG2292|c0_g1	10.00	18.00	8.00	28.00	42.00	23.00
GG5989|c0_g1	2.00	9.00	3.00	2.00	4.00	3.00
GG4411|c0_g1	2.00	0.00	0.00	6.00	1.00	0.00
GG5436|c0_g2	0.00	0.48	0.00	3.42	5.99	0.00
GG5477|c1_g1	8.00	21.00	12.00	9.00	10.00	9.00
GG1885|c1_g1	0.00	1.00	0.00	1.00	0.00	0.00
GG2295|c0_g1	4.64	4.00	4.85	6.48	2.00	4.00
GG4139|c1_g2	0.00	1.54	0.00	1.72	0.00	0.00
GG5638|c0_g1	0.00	0.00	0.00	0.00	1.00	0.00
GG5479|c1_g1	0.00	1.00	0.00	0.00	0.00	0.00
GG87|c0_g1	0.00	15.00	2.00	0.00	0.00	0.00
GG1376|c0_g1	2.00	3.00	3.00	6.00	4.00	0.00
GG3374|c0_g1	2.00	1.00	1.00	3.00	5.00	2.00
GG4485|c1_g1	6.00	3.00	4.00	6.00	2.00	4.00
GG6968|c0_g1	13.00	11.00	12.00	25.00	19.00	10.00
GG6953|c0_g1	4.00	2.00	3.00	1.00	4.00	1.00
GG5161|c1_g1	0.00	0.00	1.00	2.00	0.00	0.00
GG5303|c0_g1	0.00	5.00	0.00	8.00	9.00	2.00
GG3858|c0_g1	3.00	1.00	2.00	4.00	4.00	2.00
GG5420|c0_g1	0.00	0.00	0.00	1.00	0.00	0.00
GG2656|c0_g1	8.00	0.00	0.00	5.00	0.00	5.00
GG3062|c1_g1	3.00	0.00	0.00	3.00	4.00	1.00
GG1560|c0_g1	2.00	7.00	5.00	12.00	13.00	5.00
GG4992|c0_g1	1.00	5.00	2.00	1.00	2.00	0.00
GG28|c0_g1	5.00	2.00	3.00	2.00	2.00	0.00
GG4665|c0_g2	7.00	0.00	5.00	5.00	0.00	0.00
GG2894|c0_g1	28.00	23.00	31.00	30.00	9.00	23.00
GG5558|c1_g1	2.00	2.00	1.00	4.00	0.00	0.00
GG2449|c0_g1	0.00	2.00	3.00	0.00	1.00	2.00
GG697|c0_g1	3.00	1.00	2.00	0.00	0.00	1.00
GG3765|c2_g1	0.00	2.00	1.00	2.00	0.00	0.00
GG4879|c1_g1	0.00	0.00	2.00	0.00	0.00	1.00
GG3084|c0_g1	2.00	2.00	0.00	1.00	1.00	0.00
GG5089|c0_g1	3.00	1.00	0.00	0.00	0.00	0.00
GG3802|c0_g1	2.00	0.00	2.00	1.00	0.00	0.00
GG3722|c2_g1	4.00	0.00	1.00	0.00	0.00	0.00
GG2143|c0_g1	0.00	1.00	1.00	0.00	1.00	0.00
GG6545|c2_g1	2.00	1.00	3.00	1.00	1.00	2.00
GG2688|c0_g1	0.00	2.00	1.00	1.00	2.00	0.00
GG4713|c0_g1	11.00	15.00	16.00	3.00	2.00	4.00
GG2881|c0_g1	69.00	101.00	58.00	18.00	10.00	38.00
GG2110|c1_g1	5.00	4.00	18.00	6.00	2.00	1.00
GG4937|c1_g1	3.00	2.00	11.00	5.00	6.00	4.00
GG6977|c0_g1	2.00	0.00	0.00	2.00	1.00	0.00
GG3316|c0_g2	0.00	0.00	0.00	1.36	0.00	0.00
GG1320|c1_g1	0.00	2.00	0.00	0.00	0.00	0.00
GG1120|c0_g1	7.00	10.00	4.00	20.00	7.00	5.00
GG3383|c0_g1	1.00	1.00	1.00	3.00	1.00	2.00
GG2739|c2_g1	3.00	0.00	0.00	1.00	2.00	0.00
GG1222|c0_g1	1.00	2.00	1.00	3.00	0.00	0.00
GG790|c2_g1	2.00	4.00	2.00	5.00	3.00	0.00
GG660|c0_g1	0.00	2.00	1.00	1.00	0.00	0.00
GG6375|c0_g1	0.00	0.00	1.00	0.00	1.00	0.00
GG189|c0_g1	0.00	0.00	3.00	0.00	1.00	0.00
GG4609|c1_g1	1.00	1.00	6.00	2.00	0.00	2.00
GG7192|c0_g2	1.00	2.00	2.55	0.00	0.00	0.00
GG7101|c0_g1	0.00	0.00	0.00	4.00	0.00	0.00
GG2832|c0_g2	14.00	23.00	6.00	14.00	9.00	1.00
GG5589|c0_g2	0.00	0.00	0.00	0.00	0.00	0.00
GG366|c0_g1	0.00	11.50	4.19	0.00	0.00	0.00
GG5239|c0_g1	1.00	0.00	0.00	0.00	3.00	0.00
GG3609|c0_g1	7.00	7.00	2.00	8.00	4.00	0.00
GG4925|c3_g1	0.00	1.00	1.00	1.00	0.00	0.00
GG2767|c0_g1	7.00	6.00	4.00	3.00	3.00	2.00
GG3726|c0_g2	1.50	5.00	4.50	0.00	0.00	2.50
GG6854|c0_g1	0.00	1.00	0.00	5.00	0.00	0.00
GG943|c0_g1	0.00	0.00	1.00	6.00	0.00	0.00
GG4458|c0_g1	8.86	10.63	13.00	11.70	6.00	11.00
GG158|c0_g1	3.00	7.00	1.00	0.38	0.00	0.00
GG5118|c0_g1	0.00	0.00	0.00	1.00	1.00	0.00
GG3003|c0_g1	0.00	0.00	0.00	0.00	1.00	0.00
GG2278|c0_g2	24.82	26.19	12.77	20.34	6.70	14.00
GG6405|c0_g2	0.00	0.00	0.00	2.00	1.00	1.00
GG576|c2_g1	3.00	2.00	1.00	0.00	0.00	0.00
GG476|c0_g1	1.00	1.00	0.00	14.00	2.00	2.00
GG4299|c0_g1	0.00	2.00	0.00	0.00	0.00	1.00
GG1045|c0_g1	1.00	2.00	0.00	1.00	1.00	0.00
GG6255|c0_g1	11.00	9.00	1.00	19.00	16.00	10.00
GG529|c1_g1	4.00	6.00	6.00	1.00	5.00	3.00
GG3562|c1_g1	140.00	93.00	142.00	424.00	371.00	24.00
GG1657|c0_g1	18.00	21.00	18.00	20.00	17.00	8.00
GG809|c1_g1	1.00	5.00	3.00	6.00	5.00	0.00
GG5364|c0_g1	10.00	5.00	2.00	10.00	14.00	1.00
GG1620|c0_g2	6.00	12.00	11.00	8.00	2.00	6.00
GG3641|c1_g1	0.00	3.00	4.00	2.00	6.00	0.00
GG3014|c0_g1	60.00	136.00	92.00	141.00	75.00	73.00
GG1482|c2_g1	1.00	2.00	9.00	6.00	3.00	3.00
GG4561|c0_g1	0.00	0.00	3.00	2.00	0.00	0.00
GG2639|c0_g1	2.00	4.00	0.00	3.00	4.00	3.00
GG6099|c0_g1	0.00	0.00	0.00	2.00	3.00	0.00
GG4178|c1_g1	0.00	2.00	0.00	2.00	1.00	0.00
GG1882|c0_g2	0.00	5.70	8.00	0.00	6.04	0.00
GG727|c0_g2	24.00	16.86	15.00	61.00	14.00	10.72
GG3415|c0_g1	6.00	9.00	21.00	9.00	3.00	3.00
GG4581|c0_g1	3.00	2.00	8.00	3.00	1.00	0.00
GG3688|c0_g1	2.00	7.00	5.00	13.00	6.00	6.00
GG3529|c0_g1	1.00	0.00	1.00	0.00	6.00	1.00
GG1958|c1_g1	16.00	22.00	12.00	45.00	24.00	3.00
GG402|c0_g1	2.00	5.00	5.00	4.00	8.00	3.00
GG726|c3_g1	1.00	0.00	3.00	1.00	0.00	0.00
GG403|c2_g1	3.00	2.00	3.00	2.00	0.00	0.00
GG3981|c2_g1	1.00	1.00	1.00	2.00	1.00	0.00
GG817|c0_g1	0.00	2.00	0.00	0.00	0.00	0.00
GG5029|c1_g1	4.00	0.00	3.00	2.00	0.00	3.00
GG4781|c0_g1	0.00	0.00	0.00	3.00	3.00	0.00
GG1452|c2_g1	10.00	14.00	10.00	16.00	5.00	7.00
GG1254|c0_g2	0.00	3.45	0.00	2.35	0.00	0.00
GG2617|c0_g1	1.00	1.00	3.50	1.00	0.00	0.00
GG7230|c0_g1	6.00	89.00	67.00	360.00	242.00	62.00
GG4780|c0_g2	0.00	5.58	8.71	2.00	4.00	4.00
GG2446|c0_g1	0.00	0.00	0.00	0.00	1.00	0.00
GG796|c1_g1	1.00	0.00	1.00	0.00	0.00	0.00
GG6449|c0_g1	2.00	1.00	0.00	2.00	2.00	0.00
GG6446|c0_g1	2.00	1.00	0.00	3.00	0.00	1.00
GG3973|c1_g2	0.00	1.50	1.00	3.89	1.00	1.00
GG1411|c0_g1	3.00	1.00	7.00	1.00	3.00	0.00
GG27|c0_g1	18.00	31.00	3.00	21.00	7.00	3.00
GG762|c1_g1	1.00	0.00	4.00	2.00	1.00	0.00
GG1414|c0_g1	2.00	4.00	6.61	3.00	2.00	1.15
GG6482|c0_g1	0.00	0.00	4.00	0.00	0.00	1.00
GG3285|c0_g1	10.00	4.00	8.00	12.00	9.00	6.00
GG6610|c1_g1	5.37	4.07	0.00	20.79	0.00	0.00
GG1047|c0_g1	7.00	4.00	9.00	8.00	6.00	10.00
GG6781|c1_g1	1.00	0.00	0.00	1.00	0.00	0.00
GG2944|c0_g1	1.00	3.00	1.00	0.00	0.00	0.00
GG2819|c1_g1	16.00	18.00	17.00	2.00	2.00	6.00
GG2548|c0_g1	2.00	2.00	0.00	0.00	0.00	0.00
GG2386|c0_g1	0.00	1.00	2.00	0.00	0.00	1.00
GG1665|c0_g1	6.00	4.00	2.00	9.00	6.00	8.00
GG2866|c4_g1	1.00	1.00	2.00	4.00	2.00	0.00
GG3241|c0_g1	8.00	26.00	25.00	6.00	8.00	13.00
GG6148|c0_g1	12.00	10.00	17.00	9.00	12.00	16.00
GG6357|c0_g1	1.00	0.00	0.00	8.00	0.00	0.00
GG5686|c0_g1	142.00	160.00	158.00	200.34	153.00	128.00
GG4074|c0_g1	17.00	18.00	13.00	9.00	8.00	4.00
GG1819|c1_g1	0.00	0.00	0.00	2.00	1.00	0.00
GG3043|c0_g1	0.00	0.00	0.00	0.00	3.00	0.00
GG302|c1_g1	1.00	1.00	1.00	2.00	0.00	0.00
GG1119|c1_g1	0.00	0.00	1.00	3.00	2.00	0.00
GG1229|c0_g1	0.00	2.00	2.00	3.00	0.00	0.00
GG4566|c0_g1	13.00	13.00	10.00	24.00	35.00	5.00
GG7088|c0_g1	16.00	20.00	19.00	19.00	22.00	8.00
GG6233|c2_g1	3.00	3.00	0.00	2.00	0.00	1.00
GG4839|c1_g1	13.00	3.00	3.00	1.00	3.00	3.00
GG3275|c1_g1	4.00	7.00	0.00	10.00	5.00	0.00
GG5504|c0_g1	1.00	0.00	0.00	0.00	0.00	2.00
GG5461|c0_g2	17.77	24.00	10.00	11.00	7.00	7.00
GG4611|c0_g1	18.00	36.00	30.00	50.00	31.00	25.00
GG5082|c0_g1	2.00	0.00	2.00	4.00	7.00	2.00
GG1490|c0_g1	17.75	39.17	15.86	4.00	6.61	2.00
GG2019|c0_g1	1.00	1.00	0.00	2.00	0.00	0.00
GG840|c0_g1	2.00	0.00	0.00	6.00	0.00	0.00
GG5820|c0_g1	0.00	1.00	0.00	3.00	2.00	3.00
GG2720|c0_g1	0.00	4.00	0.00	0.00	0.00	0.00
GG2028|c0_g1	4.00	3.00	7.00	4.00	1.00	2.00
GG843|c1_g1	214.00	157.00	94.00	201.00	211.00	15.00
GG6425|c1_g1	1.00	1.00	1.00	2.00	7.00	0.00
GG2186|c0_g1	67.00	78.00	45.00	82.00	49.00	9.00
GG4863|c0_g1	1.00	6.00	3.00	0.00	0.00	1.00
GG4023|c0_g2	0.00	0.00	0.00	0.42	0.40	0.00
GG6182|c1_g1	3.00	1.00	2.00	3.00	2.00	1.00
GG1475|c0_g2	0.00	0.00	2.53	0.00	0.00	0.00
GG4031|c0_g1	2.00	2.00	0.00	0.00	0.00	0.00
GG5930|c0_g1	0.00	0.00	0.00	0.00	3.00	0.00
GG6013|c1_g1	0.00	3.00	0.00	1.00	0.00	0.00
GG2997|c0_g1	7.00	3.00	8.00	4.00	6.00	0.00
GG6928|c0_g1	1.00	1.00	0.00	1.00	1.00	1.00
GG5346|c0_g1	0.00	1.00	0.00	0.00	1.00	0.00
GG2220|c0_g1	0.00	2.00	1.00	1.00	0.00	1.00
GG382|c1_g1	1.57	6.00	7.00	2.00	1.00	4.00
GG1450|c2_g1	2.00	4.00	1.00	1.00	1.00	1.00
GG4406|c1_g1	0.00	3.00	1.00	2.00	3.00	3.00
GG2893|c2_g1	0.00	1.00	4.00	0.00	0.00	0.00
GG2813|c0_g1	4.00	16.00	7.00	7.00	4.00	7.00
GG4708|c0_g1	1.00	3.00	2.00	2.00	2.00	6.00
GG4259|c1_g1	1.00	3.00	1.00	10.00	2.00	0.00
GG6809|c2_g1	0.00	0.00	0.00	1.00	0.00	0.00
GG5779|c1_g1	2.00	5.00	1.00	0.00	1.00	0.00
GG1497|c0_g1	2.00	8.00	2.00	0.00	6.00	6.00
GG966|c0_g1	7.00	13.00	4.00	7.00	10.00	3.00
GG3008|c1_g1	4.00	4.00	12.00	4.00	4.00	4.00
GG2348|c2_g1	1.00	1.00	1.00	0.00	3.00	0.00
GG757|c1_g1	3.00	9.00	11.00	10.00	3.00	5.00
GG6603|c0_g1	16.00	14.00	4.00	6.00	4.00	0.00
GG627|c0_g1	0.00	0.00	3.00	0.00	0.00	0.00
GG514|c1_g1	2.00	2.00	0.00	1.00	3.00	0.00
GG3662|c0_g1	0.00	0.00	0.00	3.00	0.00	0.00
GG825|c0_g1	0.00	9.00	0.00	4.00	0.00	0.00
GG6940|c0_g1	0.00	0.00	2.00	1.00	1.00	0.00
GG911|c1_g1	0.00	1.00	3.00	2.00	1.00	2.00
GG2081|c1_g1	1.00	6.00	1.00	3.00	1.00	0.00
GG6038|c0_g1	0.00	0.00	1.00	2.00	1.00	2.00
GG1694|c2_g1	0.00	1.00	0.00	0.00	6.00	0.00
GG1244|c0_g1	0.00	2.30	0.00	4.00	0.00	0.00
GG6858|c1_g1	3.00	10.00	13.00	2.00	2.00	6.00
GG3360|c0_g1	0.00	0.00	1.00	1.00	0.00	3.00
GG2210|c0_g1	12.10	19.14	0.00	46.00	6.05	8.00
GG1094|c0_g1	2.00	1.00	0.00	0.00	0.00	0.00
GG3980|c0_g1	0.00	1.00	0.00	1.00	0.00	0.00
GG2431|c0_g1	4.00	7.00	8.00	4.00	6.00	4.00
GG2341|c1_g1	0.00	2.00	5.00	5.00	5.00	1.00
GG609|c0_g1	86.00	173.00	100.00	158.00	120.00	88.00
GG6819|c1_g1	1.00	0.00	3.00	3.00	3.00	0.00
GG5817|c0_g2	0.00	0.00	2.00	3.00	2.00	0.50
GG2704|c0_g1	12.12	14.61	14.00	11.98	5.05	13.58
GG3342|c2_g1	2.00	1.00	1.00	2.00	1.00	0.00
GG220|c0_g1	0.00	1.00	2.00	1.00	2.00	0.00
GG5086|c1_g1	0.00	0.00	1.00	1.00	6.00	0.00
GG3491|c1_g1	2.00	1.00	5.00	0.00	0.00	0.00
GG4080|c1_g1	0.00	0.00	1.00	5.00	2.00	0.00
GG5423|c0_g1	5.00	13.00	8.00	18.00	10.00	2.00
GG1598|c0_g1	0.00	0.00	0.00	0.00	0.00	0.00
GG1467|c0_g2	0.00	3.54	0.00	0.00	0.00	0.00
GG4763|c0_g1	3.00	4.00	0.00	0.00	0.00	0.00
GG6060|c0_g1	3.00	1.00	3.00	2.00	5.00	0.00
GG5992|c0_g1	38.00	43.00	37.00	64.00	35.00	16.00
GG3836|c0_g2	1.00	0.00	2.00	0.00	2.57	0.00
GG6712|c1_g1	2.00	1.00	1.00	0.00	0.00	0.00
GG4463|c1_g1	1.00	0.00	1.00	0.00	0.00	2.00
GG1740|c0_g1	10.00	7.00	9.00	29.00	36.00	2.00
GG1754|c0_g1	1.00	2.00	0.00	1.00	1.00	1.00
GG5553|c0_g1	1.00	1.00	0.00	1.00	5.00	0.00
GG3577|c0_g1	221.00	169.00	386.00	146.00	90.00	116.00
GG1900|c1_g1	0.00	3.00	1.00	2.00	4.00	0.00
GG18|c0_g1	1.00	1.00	0.00	0.00	0.00	0.00
GG6762|c1_g1	11.00	13.00	4.00	3.00	5.00	2.00
GG561|c0_g1	3.00	8.00	9.00	2.00	9.00	3.00
GG961|c0_g1	2.00	4.00	3.00	2.00	0.00	2.00
GG4376|c0_g1	3.00	2.00	6.00	6.00	3.00	1.00
GG7067|c1_g1	0.00	1.00	1.00	1.00	1.00	0.00
GG5660|c0_g1	0.00	0.00	0.00	0.00	4.00	1.00
GG5960|c0_g1	8.00	9.00	21.00	2.00	4.00	6.00
GG39|c0_g1	10.00	6.00	2.00	3.00	3.00	5.00
GG3233|c0_g2	3.00	2.67	0.00	0.00	2.00	0.00
GG6845|c1_g1	2.00	1.00	1.00	5.00	0.00	0.00
GG3978|c0_g1	2.00	7.00	1.00	8.00	2.00	3.00
GG3077|c0_g1	19.00	42.00	22.00	62.00	27.00	24.00
GG4738|c0_g1	0.00	5.00	8.80	21.28	5.00	2.00
GG790|c0_g1	3.00	1.00	3.00	6.00	0.00	0.00
GG148|c0_g1	3.00	4.00	1.00	0.00	0.00	0.00
GG4842|c0_g1	21.00	23.00	5.00	7.00	4.00	2.00
GG5269|c2_g1	0.00	2.00	0.00	1.00	0.00	0.00
GG2523|c0_g1	2.00	1.00	5.00	5.00	3.00	1.00
GG1401|c1_g1	5.00	5.00	2.00	6.00	3.00	4.00
GG3281|c0_g1	9.00	22.00	9.00	29.00	27.00	20.00
GG6638|c0_g1	1.98	0.00	5.02	1.77	0.00	0.00
GG5379|c0_g1	2.00	1.00	1.00	5.00	3.00	2.00
GG1813|c0_g1	0.00	0.00	0.00	0.00	0.00	4.00
GG2329|c1_g1	25.00	59.00	32.00	109.00	88.00	41.00
GG7034|c0_g1	2.00	4.00	3.00	1.00	0.00	7.00
GG2452|c0_g1	0.00	1.00	2.00	7.00	1.00	0.00
GG1452|c0_g1	24.00	20.00	13.00	13.00	5.00	9.00
GG5399|c1_g1	0.00	1.00	1.00	2.00	1.00	2.00
GG3067|c1_g1	18.00	12.00	12.00	8.00	0.00	8.00
GG182|c1_g1	0.00	2.00	0.00	0.00	0.00	0.00
GG602|c0_g1	1.00	4.00	0.00	2.00	0.00	2.00
GG4975|c0_g1	0.00	0.00	2.00	1.00	5.00	4.00
GG811|c0_g1	2.00	2.00	1.00	0.00	0.00	0.00
GG5326|c0_g1	7.00	28.00	2.00	17.00	11.00	11.00
GG4968|c2_g1	0.00	0.00	1.00	1.00	6.00	0.00
GG5710|c2_g1	2.00	0.00	0.00	0.00	0.00	0.00
GG7219|c0_g1	2.00	2.00	2.00	3.00	0.00	0.00
GG2636|c0_g1	64.41	75.04	36.97	33.00	13.13	23.00
GG4673|c0_g2	47.97	37.44	28.73	23.53	43.16	0.00
GG4457|c0_g1	0.00	3.00	3.00	7.00	6.00	4.00
GG916|c0_g1	4.00	0.00	13.00	13.00	0.00	7.00
GG4550|c0_g1	6.63	6.61	16.90	6.93	4.00	6.44
GG2009|c0_g1	2.00	5.00	2.00	8.00	3.00	10.00
GG1779|c0_g1	1.00	1.00	3.00	0.00	0.00	0.00
GG314|c0_g1	3.00	6.00	0.00	0.00	1.00	0.00
GG2356|c2_g1	3.00	4.00	3.00	2.00	0.00	3.00
GG2706|c0_g1	1.00	2.00	3.00	0.00	0.00	1.00
GG3998|c2_g1	1.00	0.00	1.00	6.00	3.00	1.00
GG1330|c0_g1	3.00	0.00	1.00	6.00	5.00	0.00
GG2064|c0_g1	0.00	0.00	0.00	1.00	1.00	3.00
GG2083|c0_g3	0.00	0.00	3.00	1.00	3.00	0.00
GG6499|c0_g1	3.00	2.00	5.00	3.00	0.00	7.00
GG2051|c2_g1	0.00	0.00	0.00	0.00	1.00	0.00
GG1945|c0_g1	14.00	22.00	17.00	4.00	2.00	7.00
GG1552|c0_g1	4.00	8.00	4.00	12.00	2.00	1.00
GG6709|c0_g1	0.00	0.00	1.00	2.48	0.00	0.00
GG5799|c0_g1	0.00	2.00	1.00	3.00	0.00	0.00
GG307|c1_g1	1.00	1.00	2.00	1.00	0.00	0.00
GG5320|c0_g1	8.00	10.04	7.06	35.00	12.27	10.00
GG4085|c0_g2	9.80	7.16	12.87	6.57	7.00	0.00
GG1624|c1_g1	1.00	1.00	0.00	1.00	1.00	0.00
GG5955|c0_g1	1.00	1.00	2.00	1.00	0.00	2.00
GG1318|c3_g1	0.00	3.00	2.00	1.00	2.00	2.00
GG7165|c0_g1	0.00	10.00	11.17	6.94	0.00	0.00
GG3144|c0_g1	5.00	3.00	1.00	3.00	3.00	1.00
GG6270|c1_g1	8.00	8.00	16.00	5.00	2.00	0.00
GG6593|c0_g1	16.00	44.00	31.00	69.00	65.00	23.00
GG497|c2_g1	0.00	0.00	0.00	3.00	0.00	0.00
GG2500|c0_g1	47.00	55.00	32.00	10.00	9.00	18.00
GG1823|c0_g2	4.24	14.00	4.88	9.00	0.00	0.00
GG1776|c0_g1	0.00	0.00	0.00	2.00	0.00	0.00
GG2934|c0_g2	0.00	0.00	0.00	0.00	6.20	0.00
GG6140|c0_g1	2.00	6.00	4.00	4.00	4.00	2.00
GG5418|c0_g2	1.00	0.00	0.00	2.00	0.00	0.00
GG4|c2_g1	0.00	1.00	0.00	0.00	0.00	0.00
GG2616|c0_g1	0.00	1.00	0.00	4.00	0.00	0.00
GG1195|c0_g1	0.00	4.00	5.00	6.00	1.00	3.00
GG4575|c0_g1	7.00	3.00	5.00	16.00	9.00	5.00
GG2645|c0_g2	0.00	0.00	0.00	0.00	0.00	0.00
GG4607|c0_g1	5.00	6.00	9.00	8.00	1.00	1.00
GG6253|c0_g1	0.00	1.00	3.00	1.00	0.00	0.00
GG5344|c0_g1	2.00	2.00	3.00	4.00	1.00	1.00
GG1257|c1_g1	2.00	2.00	3.00	4.00	17.00	2.00
GG5495|c2_g1	1.00	3.00	2.00	0.00	0.00	4.00
GG4976|c0_g1	2.00	4.00	3.00	0.50	1.00	1.00
GG902|c0_g2	0.00	1.00	0.00	1.00	0.00	0.00
GG1792|c0_g1	1.00	2.00	2.00	4.00	0.00	1.00
GG1209|c0_g1	0.00	2.00	1.00	3.00	0.00	1.00
GG4393|c0_g1	2.00	4.00	1.00	3.00	8.00	0.00
GG3010|c3_g1	1.00	2.00	2.00	0.00	0.00	0.00
GG5167|c0_g1	0.00	7.00	1.00	3.00	1.00	6.00
GG3703|c1_g1	0.00	0.00	1.00	2.00	0.00	0.00
GG3834|c0_g1	6.00	9.00	13.00	15.00	5.00	7.00
GG3282|c0_g1	8.00	10.00	7.00	2.00	2.00	3.00
GG90|c0_g1	3.00	6.35	3.00	1.00	0.00	0.00
GG228|c0_g1	1.00	1.00	0.00	8.00	10.00	0.00
GG6260|c0_g1	1.00	6.00	2.00	0.00	0.00	5.00
GG4686|c0_g1	11.00	24.00	10.00	15.00	11.00	3.00
GG1524|c0_g1	7.00	2.00	3.00	5.19	5.00	3.00
GG7045|c2_g1	1.00	2.00	2.00	4.00	1.00	0.00
GG4579|c1_g1	1.00	1.00	1.00	1.00	0.00	1.00
GG5617|c0_g2	1.00	0.00	0.00	1.57	3.37	0.00
GG4294|c0_g1	4.00	6.00	2.00	1.00	2.00	0.00
GG6128|c0_g1	3.00	2.00	0.00	6.00	10.00	0.00
GG3682|c0_g1	0.00	1.00	1.00	1.00	1.00	0.00
GG3697|c0_g1	0.00	2.00	0.00	2.00	0.00	0.00
GG6804|c3_g1	0.00	0.00	1.00	0.00	0.00	0.00
GG6666|c0_g1	2.00	1.00	1.00	3.00	3.00	0.00
GG1466|c1_g1	4.00	1.00	0.00	1.00	3.00	4.00
GG4728|c0_g1	8.00	5.00	10.00	1.00	0.00	9.00
GG3017|c0_g1	1.00	15.00	13.00	4.00	3.00	7.00
GG2557|c0_g1	2.00	17.00	6.00	9.00	12.00	16.00
GG1806|c9_g1	0.00	3.00	3.00	0.00	2.00	2.00
GG1330|c1_g1	1.00	3.00	0.00	2.00	0.00	0.00
GG4704|c2_g1	0.00	2.00	2.00	2.00	0.00	0.00
GG3405|c1_g1	0.08	0.00	1.00	2.00	1.00	1.00
GG4191|c0_g1	65.00	99.00	47.00	129.00	90.00	51.00
GG1956|c0_g1	0.50	2.00	0.50	2.00	1.00	0.50
GG696|c0_g2	9.00	20.00	4.57	10.00	7.00	6.00
GG3317|c0_g1	86.00	126.00	80.00	136.00	101.00	77.00
GG3229|c1_g1	2.00	1.00	2.00	2.00	5.00	1.00
GG93|c0_g1	12.00	11.00	7.00	16.00	9.00	0.00
GG2274|c0_g1	5.00	7.00	8.00	1.00	2.00	3.00
GG249|c0_g1	0.00	1.00	1.00	0.00	0.00	0.00
GG1871|c0_g1	14.00	19.00	20.00	11.00	11.00	1.00
GG2966|c0_g1	12.00	0.00	11.39	20.70	19.78	10.16
GG1885|c0_g1	0.00	2.00	3.00	1.00	3.00	1.00
GG115|c0_g1	4.00	54.00	12.00	4.00	2.00	1.00
GG1406|c0_g1	2.00	0.00	2.00	0.00	5.00	3.00
GG5898|c1_g1	0.00	0.00	0.00	1.00	2.00	0.00
GG6182|c0_g1	3.00	10.00	2.00	5.00	2.00	0.00
GG3566|c0_g1	29.00	22.00	13.00	26.00	15.00	20.00
GG6941|c2_g1	0.00	0.00	1.00	4.00	0.00	0.00
GG6405|c0_g1	0.00	0.00	1.00	0.00	0.00	0.00
GG5868|c1_g1	0.00	0.00	1.00	2.00	2.00	1.00
GG4807|c2_g1	0.00	1.00	0.00	3.00	1.00	0.00
GG2596|c1_g1	2.00	6.00	2.00	5.00	3.00	2.00
GG683|c0_g1	1.00	6.00	8.00	15.00	11.00	6.00
GG1957|c1_g1	2.00	2.00	5.00	0.00	2.00	1.00
GG3911|c2_g1	0.00	2.00	0.00	0.00	0.00	0.00
GG1000|c1_g1	10.00	7.00	8.00	9.00	4.00	2.00
GG6089|c0_g1	5.00	25.00	6.00	9.00	1.00	6.00
GG5916|c1_g1	4.00	8.00	21.00	2.00	6.00	2.00
GG1855|c0_g1	3.00	10.00	11.00	24.00	8.00	11.00
GG2504|c0_g1	4.00	3.00	9.00	19.00	15.00	3.00
GG5679|c0_g1	112.00	103.00	56.00	189.00	146.00	38.00
GG1926|c0_g1	0.00	3.00	1.00	0.00	0.00	0.00
GG7177|c0_g1	1.00	7.00	6.00	15.00	7.00	0.00
GG1856|c1_g1	2.00	3.00	0.00	9.00	5.00	2.00
GG4755|c0_g1	13.00	7.00	7.00	14.00	7.00	3.00
GG7183|c0_g1	2.65	2.84	0.74	0.51	4.47	0.62
GG6246|c0_g1	0.00	0.00	2.00	9.00	1.00	0.00
GG3347|c0_g1	0.00	0.00	2.00	0.00	2.00	0.00
GG4757|c0_g1	0.00	0.00	2.00	1.00	0.00	1.00
GG2590|c0_g1	0.00	2.00	0.00	1.00	1.00	2.00
GG1675|c0_g1	4.00	5.00	1.00	4.00	6.00	2.00
GG6310|c0_g1	2.00	0.00	0.00	0.00	0.00	1.00
GG6435|c1_g1	43.00	7.00	19.00	102.00	39.00	17.00
GG5872|c0_g1	1.00	1.00	0.00	0.00	0.00	3.00
GG7144|c0_g1	6.00	7.00	7.00	22.00	5.00	7.00
GG4332|c0_g1	0.00	0.00	0.00	1.00	3.00	0.00
GG4285|c0_g1	651.08	1450.00	535.00	106.00	106.00	42.00
GG3574|c0_g1	110.00	175.00	84.00	213.00	150.00	80.00
GG2698|c0_g1	0.00	1.00	2.00	1.00	0.00	0.00
GG2739|c1_g1	1.00	3.00	2.00	2.00	2.00	0.00
GG814|c1_g1	0.00	0.00	2.00	3.00	0.00	0.00
GG5620|c0_g2	0.00	0.00	1.00	2.99	0.00	1.98
GG3667|c0_g1	41.00	31.00	54.00	21.00	15.00	7.00
GG82|c1_g1	1.00	0.00	1.00	0.00	0.00	1.00
GG759|c1_g1	8.00	8.00	18.00	8.00	1.00	2.00
GG416|c0_g1	2.00	0.00	0.00	1.00	0.00	0.00
GG2865|c1_g1	0.00	0.00	0.00	4.00	0.00	3.00
GG6939|c0_g1	0.00	2.00	4.00	0.00	0.00	0.00
GG6635|c2_g1	2.00	0.00	1.00	0.00	0.00	0.00
GG3681|c0_g1	7.00	16.00	14.00	31.00	32.00	9.00
GG6452|c4_g1	0.00	3.00	3.00	1.00	0.00	1.00
GG4879|c0_g1	0.00	1.00	0.00	2.00	0.00	1.00
GG1422|c1_g1	11.00	25.00	17.00	6.00	7.00	3.00
GG3003|c2_g1	0.00	1.00	0.00	0.00	0.00	0.00
GG5068|c0_g1	1.00	5.00	6.00	6.00	7.00	8.00
GG1279|c1_g1	0.00	1.00	1.00	0.00	2.00	0.00
GG6731|c1_g1	1.00	0.00	1.00	1.00	0.00	0.00
GG5829|c1_g1	0.00	1.00	0.00	2.00	1.00	1.00
GG4098|c2_g1	1.00	2.00	0.00	0.00	1.00	0.00
GG2892|c0_g1	0.00	1.00	1.00	0.00	4.00	3.00
GG2364|c0_g1	1.00	0.00	0.00	1.00	0.00	0.00
GG1495|c0_g1	2.00	1.00	2.00	1.00	1.00	0.00
GG4256|c0_g1	3.00	14.00	6.00	7.00	8.00	6.00
GG6658|c1_g1	0.00	0.00	0.00	1.00	0.00	0.00
GG3513|c1_g1	1.00	1.00	4.00	3.00	0.00	0.00
GG6280|c0_g1	8.84	0.00	6.47	0.00	4.50	3.00
GG5822|c0_g1	1.00	2.00	2.00	3.00	0.00	0.00
GG2129|c0_g1	8.00	10.00	7.00	10.00	7.00	1.00
GG5285|c1_g1	1.00	1.00	0.00	1.00	0.00	0.00
GG4959|c0_g1	23.34	22.18	0.00	0.00	29.00	0.00
GG2241|c1_g1	0.00	1.00	0.00	6.00	6.00	4.00
GG6457|c0_g1	3.50	3.27	4.28	0.00	0.41	0.54
GG3560|c1_g1	0.00	1.00	2.00	0.00	0.00	3.00
GG5058|c1_g1	0.00	0.00	1.00	2.00	0.00	2.00
GG2798|c0_g1	30.00	38.00	62.00	22.00	9.00	32.00
GG6895|c0_g1	4.00	6.00	5.00	13.00	10.00	5.00
GG1745|c1_g1	4.00	4.00	0.00	1.00	0.00	0.00
GG2884|c0_g1	8.00	0.00	12.00	7.00	2.00	1.00
GG3483|c1_g2	5.00	2.00	2.00	7.00	4.39	0.00
GG3309|c0_g2	0.00	0.50	0.00	4.00	0.00	2.00
GG1395|c0_g1	0.00	2.00	0.00	1.00	0.00	0.00
GG3498|c1_g1	1.00	0.00	0.00	2.00	0.00	1.00
GG4498|c0_g1	0.00	0.00	0.00	1.00	3.00	0.00
GG721|c0_g1	0.00	0.00	1.00	1.00	1.00	0.00
GG7130|c0_g2	6.22	17.66	0.00	5.57	12.00	9.71
GG6268|c0_g1	4.00	6.00	8.00	5.00	0.00	0.00
GG3140|c4_g1	0.00	0.00	1.00	0.00	0.00	0.00
GG2424|c1_g1	2.00	0.00	4.00	1.00	3.00	0.00
GG1949|c0_g1	0.00	0.00	1.00	0.00	0.00	0.00
GG5866|c1_g1	1.00	2.00	2.00	4.00	2.00	0.00
GG2443|c0_g1	0.00	1.00	1.00	4.00	0.00	0.00
GG2299|c0_g1	15.00	81.00	21.00	17.00	16.00	23.00
GG7062|c0_g1	2.00	0.00	0.00	5.00	1.00	0.00
GG4840|c0_g3	6.04	22.00	23.71	0.00	1.02	3.00
GG3135|c1_g1	0.00	2.00	2.00	8.00	5.00	0.00
GG612|c0_g1	0.00	10.00	4.67	0.00	7.00	2.00
GG3302|c0_g1	10.00	17.00	4.00	13.00	2.00	1.00
GG313|c0_g1	0.00	3.00	3.00	3.00	0.00	0.00
GG2525|c0_g1	23.00	6.00	8.00	15.00	15.00	16.00
GG4445|c0_g1	13.00	24.00	17.00	4.00	4.00	4.00
GG4360|c1_g1	0.00	0.00	0.00	2.00	1.00	0.00
GG66|c1_g1	1.00	4.00	0.00	1.00	0.00	0.00
GG1464|c0_g1	0.00	1.00	2.00	4.00	1.00	0.00
GG3744|c1_g1	2.00	1.00	3.00	3.00	2.00	0.00
GG4242|c0_g1	3.00	2.00	2.00	8.00	0.00	0.00
GG150|c0_g1	4.00	6.00	4.00	1.00	0.00	2.00
GG3821|c0_g1	21.00	30.00	20.00	30.00	12.00	7.00
GG5086|c0_g1	2.00	0.00	0.00	5.00	4.00	0.00
GG1900|c0_g1	11.00	24.00	12.00	20.00	20.00	7.00
GG2424|c0_g1	7.00	4.00	6.00	4.00	5.00	9.00
GG1932|c0_g1	0.00	1.00	3.00	0.00	4.00	0.00
GG1214|c1_g1	0.00	2.00	5.00	7.00	3.00	0.00
GG2999|c0_g1	1.00	2.00	7.00	9.00	17.00	5.00
GG1997|c1_g1	1.00	3.00	2.00	1.00	0.00	5.00
GG1989|c0_g1	1.00	4.00	0.00	1.00	0.00	1.00
GG3849|c0_g1	1.00	0.00	0.00	0.00	2.00	2.00
GG5226|c0_g1	17.00	14.00	11.00	15.00	6.00	8.00
GG2897|c0_g1	21.00	28.00	27.00	10.00	3.00	5.00
GG787|c1_g1	0.00	0.00	2.00	0.00	2.00	0.00
GG5459|c2_g1	1.00	1.00	1.00	2.00	0.00	0.00
GG4840|c0_g1	2.80	13.00	14.74	0.00	0.00	0.00
GG2670|c0_g1	4.00	7.00	9.00	36.00	16.00	5.00
GG4420|c0_g1	26.00	32.00	29.00	6.00	5.00	12.00
GG407|c2_g1	0.00	5.00	4.00	4.00	1.00	0.00
GG12|c0_g1	0.00	6.57	1.79	0.00	0.00	0.00
GG6543|c0_g1	11.00	12.00	15.00	4.00	2.00	11.00
GG6295|c1_g1	4.00	4.00	0.00	6.00	3.00	5.00
GG6197|c0_g6	424.57	357.41	454.24	236.07	772.47	484.83
GG1452|c1_g1	0.00	4.00	3.00	1.00	1.00	0.00
GG5634|c2_g1	0.00	1.00	0.00	0.00	0.00	0.00
GG5421|c1_g1	3.00	1.00	2.00	9.00	2.00	1.00
GG3733|c0_g2	4.04	11.01	7.57	4.45	2.79	16.75
GG6173|c2_g1	2.00	14.00	3.00	5.00	11.00	0.00
GG1137|c2_g1	2.00	0.00	3.00	2.00	1.00	3.00
GG7071|c0_g2	32.00	44.00	22.00	64.00	55.00	23.00
GG5509|c0_g1	8.00	9.00	17.00	7.00	7.00	10.00
GG3291|c0_g1	2.00	1.00	1.00	4.00	1.00	1.00
GG6284|c0_g1	0.00	1.00	0.00	2.00	4.00	0.00
GG302|c0_g1	15.00	7.00	24.00	12.00	8.00	6.00
GG4937|c0_g1	8.00	16.00	32.00	16.00	16.00	13.00
GG1837|c1_g1	1.00	0.00	0.00	0.00	0.00	0.00
GG6135|c0_g1	1.00	1.00	0.00	0.00	0.00	0.00
GG2990|c0_g1	4.00	4.00	3.00	10.00	2.00	3.00
GG6450|c1_g1	3.00	6.00	9.00	6.00	8.00	0.00
GG5546|c0_g2	9.00	10.00	9.00	16.00	10.00	8.00
GG1378|c2_g1	2.00	2.00	2.00	2.00	5.00	2.00
GG5434|c0_g2	0.00	2.24	5.35	0.00	0.00	0.00
GG3968|c1_g1	2.00	2.00	2.00	6.00	7.00	1.00
GG1485|c0_g1	6.00	8.00	5.00	9.00	6.00	3.00
GG2717|c0_g1	5.46	4.96	7.29	3.56	6.00	7.00
GG1128|c1_g1	1.00	0.00	0.00	2.00	0.00	0.00
GG1953|c2_g1	0.00	1.00	1.00	2.00	0.00	0.00
GG1879|c0_g1	7.00	18.00	18.00	10.00	21.00	9.00
GG5594|c0_g1	1.00	5.00	4.00	6.00	1.00	0.00
GG4556|c0_g1	2.00	0.00	0.00	2.00	0.00	0.00
GG2948|c0_g1	23.00	27.00	13.00	15.00	20.00	13.00
GG918|c0_g1	18.00	11.00	12.00	4.00	2.00	4.00
GG7002|c0_g1	1.00	3.00	6.00	0.00	0.00	0.00
GG3843|c1_g1	0.00	1.00	0.00	1.00	3.00	0.00
GG4855|c0_g1	9.00	17.00	13.00	61.00	27.00	11.00
GG4238|c0_g1	46.39	52.77	55.40	40.23	36.25	8.25
GG3015|c1_g1	3.00	12.00	4.00	18.00	8.00	11.00
GG2533|c0_g1	2.00	1.00	2.00	0.00	0.00	0.00
GG1457|c0_g1	1.00	0.00	0.00	2.00	0.00	0.00
GG7181|c0_g1	1.00	0.00	2.00	2.00	0.00	1.00
GG501|c0_g1	5.00	5.00	6.00	4.00	1.00	4.00
GG3075|c0_g1	0.00	1.00	1.00	2.00	5.00	1.00
GG631|c0_g1	1.00	1.00	2.00	1.00	0.00	0.00
GG2523|c1_g1	1.00	2.00	1.00	6.00	0.00	2.00
GG2179|c1_g1	0.00	0.00	3.00	3.00	2.00	0.00
GG553|c3_g1	1.00	0.00	0.00	0.00	1.00	0.00
GG4646|c0_g1	0.00	0.00	5.00	3.00	2.00	2.00
GG289|c0_g1	2.00	1.00	0.00	0.00	2.00	0.00
GG4007|c0_g1	4.00	4.00	5.00	4.00	4.00	3.00
GG7149|c0_g1	3.00	3.00	3.00	1.00	4.00	0.00
GG6786|c0_g1	1.00	2.00	5.00	3.00	3.00	3.00
GG1545|c3_g1	2.00	4.00	2.00	2.00	0.00	0.00
GG5322|c0_g1	0.00	2.00	1.00	2.00	0.00	1.00
GG412|c1_g1	4.00	6.00	5.00	9.00	12.00	1.00
GG2687|c0_g1	0.00	0.00	0.00	1.00	1.00	0.00
GG5574|c0_g1	0.00	8.18	3.93	36.78	29.33	26.24
GG4661|c0_g1	9.00	9.00	7.00	5.00	6.00	1.00
GG5528|c0_g1	1.00	2.00	0.00	1.00	0.00	0.00
GG1359|c0_g1	14.00	10.00	16.00	20.00	10.00	4.00
GG6481|c0_g1	0.00	2.00	0.00	0.00	2.00	1.00
GG4390|c0_g1	1.00	2.00	1.00	15.00	14.00	2.00
GG406|c0_g1	4.00	10.00	9.00	4.73	6.00	3.00
GG37|c0_g1	0.00	1.00	1.00	3.00	2.00	0.00
GG1755|c1_g1	0.00	3.00	1.00	1.00	6.00	0.00
GG5244|c1_g1	6.00	3.00	5.00	10.00	5.00	2.00
GG1581|c0_g2	0.00	4.80	1.47	0.00	0.56	0.00
GG6971|c0_g1	2.00	0.00	0.00	1.00	2.00	0.00
GG6740|c0_g2	4.00	7.19	10.00	55.00	26.00	22.00
GG3526|c0_g1	35.00	10.00	34.00	13.00	6.00	12.00
GG1303|c0_g1	7.00	8.00	12.00	11.00	12.00	8.00
GG5175|c0_g1	2.00	7.00	17.00	14.00	20.00	9.00
GG737|c3_g1	3.00	0.00	1.00	2.00	2.00	0.00
GG5713|c0_g1	13.00	6.00	9.00	4.00	5.00	4.00
GG4720|c1_g1	2.00	1.00	0.00	0.00	0.00	0.00
GG2560|c0_g1	26.00	23.00	11.00	4.00	9.00	1.00
GG4276|c4_g1	0.00	2.00	1.00	1.00	0.00	1.00
GG3350|c0_g1	0.00	2.00	0.00	0.00	1.00	0.00
GG664|c0_g2	0.94	3.83	0.00	0.34	1.00	5.00
GG1609|c0_g1	1.00	0.00	1.00	0.00	0.00	0.00
GG6998|c1_g1	1.00	1.00	1.00	4.00	4.00	0.00
GG3657|c0_g1	2.00	5.00	3.00	3.00	3.00	1.00
GG5335|c1_g1	6.00	7.00	10.00	5.00	7.00	2.00
GG4510|c0_g1	11.00	11.00	6.00	18.00	22.00	13.00
GG1431|c1_g1	14.00	13.00	13.00	23.00	25.00	12.00
GG5908|c0_g1	0.00	2.00	0.00	0.00	0.00	0.00
GG2075|c3_g2	260.01	258.16	219.37	91.25	43.19	106.08
GG2905|c1_g1	0.00	1.00	2.00	0.00	2.00	0.00
GG2988|c0_g1	1.00	0.00	1.00	9.00	7.00	1.00
GG5501|c0_g1	0.00	1.00	0.00	1.00	1.00	0.00
GG2816|c0_g1	0.00	4.00	3.00	2.00	2.00	1.00
GG1022|c2_g1	3.00	0.00	0.00	1.00	0.00	0.00
GG5514|c1_g1	2.00	1.00	2.00	4.00	0.00	1.00
GG6934|c0_g1	0.00	0.00	0.00	1.00	0.00	0.00
GG4684|c0_g1	0.00	1.00	0.00	1.00	0.00	0.00
GG951|c0_g1	1.00	3.00	0.00	4.00	0.00	0.00
GG6485|c0_g1	5.00	3.00	13.00	7.00	8.00	6.00
GG5952|c0_g1	4.00	8.00	9.00	5.00	2.00	3.00
GG516|c0_g1	23.00	25.00	18.00	11.00	12.00	10.00
GG1994|c0_g1	0.00	1.00	0.00	5.00	0.00	1.00
GG1000|c3_g1	3.00	4.00	1.00	4.00	0.00	0.00
GG2624|c0_g1	776.73	1154.56	636.86	122.87	111.77	59.72
GG860|c0_g1	0.00	9.00	3.00	0.00	5.00	5.00
GG1320|c0_g1	1.00	0.00	0.00	1.00	2.00	0.00
GG2106|c0_g1	0.00	2.00	1.00	2.00	2.00	0.00
GG4367|c0_g1	2.00	1.00	2.00	0.00	1.00	0.00
GG6321|c0_g1	0.00	4.00	5.00	0.00	0.00	0.00
GG3729|c1_g1	0.00	0.00	1.00	1.00	1.00	0.00
GG7049|c2_g1	0.00	0.00	0.00	1.00	0.00	1.00
GG596|c0_g1	17.50	13.00	17.00	106.50	57.00	20.50
GG3607|c0_g1	16.00	22.00	27.00	78.00	35.00	7.00
GG6247|c0_g1	1.00	0.00	0.00	1.00	0.00	0.00
GG439|c0_g1	38.00	32.00	12.00	35.00	6.50	9.00
GG2358|c0_g1	37.00	44.00	30.00	11.00	8.00	18.00
GG4872|c1_g1	2.00	1.00	0.00	3.00	0.00	0.00
GG1743|c2_g1	0.00	0.00	1.00	0.00	3.00	2.00
GG837|c1_g1	2.00	1.00	1.00	1.00	5.00	1.00
GG5975|c0_g1	2.00	0.00	1.00	3.00	0.00	0.00
GG4157|c0_g1	0.00	0.00	0.00	3.50	2.00	0.00
GG6274|c0_g1	0.00	0.00	1.00	2.00	0.00	0.00
GG5940|c0_g1	4.00	6.00	2.00	6.00	5.00	13.00
GG2898|c0_g1	3.00	4.00	4.00	3.00	5.00	5.00
GG5993|c0_g1	0.00	0.00	1.00	0.00	3.00	0.00
GG3247|c3_g1	1.00	0.00	1.00	16.00	1.00	7.00
GG830|c0_g1	2.00	1.00	0.00	4.00	2.00	2.00
GG2768|c0_g1	2.00	1.00	0.00	1.00	0.00	0.00
GG532|c0_g1	22.00	5.00	13.00	20.00	15.00	6.00
GG1078|c0_g1	0.00	0.50	0.50	1.00	0.00	0.00
GG874|c0_g2	20.00	25.30	12.69	35.79	11.38	0.00
GG6529|c0_g1	0.00	1.00	0.00	2.00	1.00	0.00
GG3532|c0_g1	14.00	32.00	11.00	20.00	26.00	7.00
GG1006|c2_g1	1.00	3.00	8.00	2.00	0.00	1.00
GG4329|c0_g1	1.00	1.00	1.00	3.00	1.00	0.00
GG1157|c0_g1	8.00	26.00	11.00	11.00	12.00	8.00
GG201|c0_g1	2.00	0.00	2.00	0.00	0.00	0.00
GG1017|c0_g1	0.00	5.00	3.00	16.00	12.00	6.00
GG583|c0_g1	1.00	2.00	2.00	0.00	0.00	0.00
GG5757|c1_g1	1.00	5.00	6.00	10.00	1.00	1.00
GG5672|c0_g1	4.00	13.00	9.00	20.00	13.00	6.00
GG5818|c0_g1	3.00	8.00	15.00	12.00	6.00	5.00
GG5463|c1_g1	1.00	0.00	0.00	2.00	0.00	0.00
GG2844|c1_g1	4.00	0.00	0.00	4.00	1.00	1.00
GG2823|c2_g1	0.00	1.00	0.00	4.00	1.00	0.00
GG7158|c0_g1	0.00	0.00	0.00	0.50	0.00	1.50
GG5877|c0_g1	0.00	0.00	0.00	1.00	0.00	1.00
GG5327|c0_g1	0.00	0.00	0.00	0.43	3.00	0.00
GG6342|c0_g1	0.00	0.00	2.00	4.00	0.00	0.00
GG111|c0_g1	1.00	2.00	3.00	0.00	0.00	1.00
GG768|c0_g1	0.00	0.00	0.00	0.00	0.00	4.50
GG6774|c0_g1	0.00	0.00	3.00	1.00	0.00	0.00
GG5167|c1_g1	2.00	1.00	0.00	1.00	1.00	2.00
GG321|c0_g1	3.00	6.00	5.00	3.00	2.00	2.00
GG3425|c0_g1	0.00	2.00	5.00	0.00	0.00	0.00
GG3163|c2_g1	6.00	4.00	1.00	3.00	2.00	0.00
GG1601|c0_g1	2.00	4.00	2.00	3.00	5.00	3.00
GG1563|c0_g1	2.00	3.00	1.00	1.00	0.00	0.00
GG2664|c0_g1	4.00	2.00	6.00	8.00	4.00	0.00
GG1486|c0_g1	18.00	64.00	30.00	25.00	15.00	33.00
GG164|c0_g1	1.00	1.00	0.00	0.00	0.00	0.00
GG3651|c0_g1	20.00	51.00	55.00	37.00	12.00	31.00
GG2038|c0_g1	114.65	327.76	93.67	18.00	23.00	1.00
GG2096|c2_g1	0.00	0.00	0.00	2.00	1.00	0.00
GG5231|c2_g1	1.00	1.00	4.00	1.00	0.00	2.00
GG1049|c0_g2	2.00	9.00	0.00	0.00	9.00	0.00
GG6167|c0_g1	63.00	17.00	92.64	121.17	22.25	10.10
GG1659|c0_g1	6.00	6.00	7.54	15.00	8.00	0.00
GG1213|c0_g1	1.00	0.00	0.00	3.00	3.00	5.00
GG737|c0_g2	0.00	0.00	0.00	2.00	0.00	0.00
GG6336|c0_g1	0.00	2.00	0.00	0.00	0.00	0.00
GG4152|c1_g1	6.00	1.00	3.00	2.00	0.00	0.00
GG2445|c0_g1	13.02	22.00	17.74	2.81	8.00	1.37
GG3113|c0_g1	0.00	1.00	2.00	4.00	0.00	1.00
GG2537|c0_g1	6.00	1.00	2.00	15.00	11.00	5.00
GG1899|c0_g1	1.00	2.00	2.00	2.00	0.00	0.00
GG6605|c0_g1	3.07	0.00	8.00	0.00	2.00	0.00
GG440|c0_g1	7.00	1.00	5.00	3.00	5.00	2.00
GG5356|c4_g1	0.00	0.00	2.00	0.00	0.00	0.00
GG152|c0_g1	3.00	7.00	13.00	4.00	0.00	3.00
GG297|c0_g1	0.00	0.00	0.00	1.00	4.00	2.00
GG1622|c0_g2	0.00	3.00	0.00	8.00	6.00	11.00
GG4508|c0_g1	7.00	3.00	2.00	1.00	2.00	2.00
GG2862|c0_g1	5.00	10.00	4.00	8.00	1.25	3.00
GG1514|c0_g1	0.00	0.00	0.00	0.00	1.00	0.00
GG4588|c1_g1	3.00	12.00	4.00	4.00	3.00	0.00
GG3920|c0_g1	1.00	0.00	1.00	5.00	1.00	5.00
GG6067|c0_g1	351.00	301.00	231.00	324.00	164.00	73.00
GG7053|c0_g1	0.00	0.00	1.00	0.00	1.00	6.00
GG2976|c1_g1	1.00	0.00	0.00	1.00	0.00	0.00
GG6359|c0_g1	0.00	0.00	0.00	3.00	2.00	0.00
GG3031|c0_g1	4.00	1.00	4.00	9.00	0.00	3.00
GG4096|c1_g1	0.00	0.00	0.00	2.00	0.00	0.00
GG6483|c0_g1	4.00	1.00	4.00	16.00	12.00	7.00
GG3242|c2_g1	1.00	2.00	2.00	0.00	0.00	1.00
GG944|c0_g1	0.00	0.00	0.00	4.65	3.00	0.00
GG5479|c0_g1	11.00	31.00	6.00	2.00	3.00	0.00
GG292|c0_g1	3.00	8.00	5.00	2.00	1.00	3.00
GG1840|c0_g1	0.00	1.99	0.00	0.00	0.00	0.00
GG6383|c1_g1	5.00	3.00	5.00	3.00	0.00	0.00
GG76|c1_g1	1.00	0.00	0.00	0.00	0.00	0.00
GG5486|c0_g1	1.00	5.00	7.00	1.00	1.00	1.00
GG2258|c0_g1	3.80	6.32	1.27	0.00	0.00	0.00
GG1283|c0_g1	0.00	2.00	1.00	0.00	0.00	2.00
GG6633|c0_g1	1.00	6.00	4.00	5.00	3.00	6.00
GG5059|c0_g2	17.00	21.00	30.00	8.25	7.00	9.50
GG3479|c0_g1	15.00	27.00	8.00	18.00	29.00	3.00
GG2405|c0_g1	3.00	0.00	2.00	3.00	3.00	0.00
GG6374|c1_g2	5.61	0.00	0.00	2.99	0.99	0.00
GG1048|c0_g1	1.00	3.00	1.00	1.00	1.00	1.00
GG2460|c0_g1	19.00	25.00	28.00	18.00	12.00	8.00
GG3606|c3_g1	1.00	0.00	0.00	3.00	0.00	0.00
GG5010|c1_g1	35.00	27.00	12.00	37.00	16.00	13.00
GG167|c0_g1	4.00	4.00	0.00	0.00	0.00	2.00
GG2641|c0_g1	167.00	112.00	103.00	71.00	40.00	43.00
GG5030|c1_g1	2.00	2.00	0.00	1.00	0.00	0.00
GG5460|c0_g2	3.40	3.18	7.76	0.00	6.72	0.00
GG3110|c2_g1	2.00	1.00	2.00	1.00	0.00	1.00
GG5360|c0_g2	0.00	0.00	0.63	0.00	0.00	0.00
GG7228|c2_g1	2.00	1.00	3.00	0.00	0.00	0.00
GG7013|c0_g1	2.00	0.00	1.00	6.00	9.00	4.00
GG88|c0_g1	0.50	1.00	0.00	0.00	0.00	0.00
GG550|c0_g1	15.00	31.00	22.00	18.00	19.00	4.00
GG911|c0_g2	0.00	0.00	2.00	0.00	2.00	0.00
GG729|c2_g1	1.00	0.00	2.00	1.00	0.00	0.00
GG2951|c1_g1	2.00	3.00	4.00	1.00	1.00	1.00
GG1064|c0_g1	1.00	11.00	3.00	11.00	15.00	3.00
GG2287|c1_g1	6.00	6.00	5.00	9.00	3.00	3.00
GG2246|c0_g1	1.00	2.00	4.00	0.00	0.00	0.00
GG3877|c0_g1	1.00	0.00	0.00	0.00	5.00	0.00
GG2724|c1_g1	8.00	6.00	13.00	20.00	3.00	5.00
GG6807|c0_g1	9.00	9.00	5.00	4.00	7.00	1.00
GG6763|c1_g1	3.00	0.00	0.00	1.00	0.00	0.00
GG6343|c2_g1	0.00	2.00	1.00	2.00	4.00	0.00
GG2600|c0_g1	1.00	2.00	0.00	0.00	0.00	0.00
GG4571|c0_g1	0.00	0.00	0.00	3.00	2.00	0.00
GG482|c0_g1	9.00	12.00	8.00	8.00	11.00	2.00
GG5159|c0_g1	0.00	0.00	0.00	2.00	1.00	1.00
GG5199|c0_g1	2.00	3.00	1.00	5.00	10.00	8.00
GG5026|c0_g1	2.00	7.00	9.00	10.00	4.00	12.00
GG3840|c0_g2	2.00	0.00	7.00	5.00	3.01	5.00
GG340|c0_g2	0.00	4.00	0.00	6.00	0.00	0.00
GG330|c0_g1	0.00	2.00	2.00	11.00	10.00	4.00
GG5029|c0_g1	0.00	2.00	1.00	0.00	0.00	0.00
GG4643|c0_g1	0.00	1.00	1.00	0.00	0.00	0.00
GG6762|c0_g1	1.00	6.00	4.00	3.00	1.00	1.00
GG5769|c0_g1	3.00	7.00	12.00	15.00	9.00	2.00
GG4137|c1_g1	4.00	3.00	1.00	3.00	3.00	4.00
GG708|c1_g1	34.56	29.34	7.10	15.00	15.57	1.00
GG3070|c0_g1	0.00	2.00	0.00	0.00	0.00	0.00
GG4829|c0_g1	0.67	18.00	7.00	0.67	7.00	1.00
GG1991|c0_g1	5.00	9.00	4.00	3.00	4.00	4.00
GG5587|c0_g2	1.65	1.00	0.00	0.00	1.00	1.00
GG1807|c0_g1	1.00	1.00	4.00	2.00	1.00	2.00
GG6440|c1_g1	2.00	2.00	0.00	2.00	3.00	1.00
GG700|c0_g3	1.09	0.34	0.29	0.29	0.00	0.37
GG1875|c0_g1	3.00	2.00	6.00	5.00	6.00	2.00
GG4030|c0_g1	2.00	3.00	0.00	3.00	5.00	21.00
GG2345|c1_g1	1.00	4.00	3.00	2.00	1.00	0.00
GG3981|c0_g1	0.00	3.00	0.00	2.00	0.00	0.00
GG1389|c0_g1	4.00	7.00	13.00	13.00	9.00	1.00
GG2355|c1_g1	1.00	2.00	1.00	0.00	0.00	0.00
GG4897|c0_g1	1.00	5.00	4.00	7.00	2.00	4.00
GG2571|c0_g1	1.00	3.00	3.00	0.00	0.00	0.00
GG3060|c0_g1	0.00	2.00	3.00	1.00	0.00	1.00
GG1839|c0_g1	2.00	6.00	1.00	1.00	2.00	1.00
GG4053|c0_g1	0.00	0.00	0.00	0.00	1.00	0.00
GG6107|c0_g1	17.00	6.00	9.00	8.00	3.00	5.00
GG790|c1_g1	0.00	0.00	2.00	0.00	0.00	0.00
GG3879|c0_g2	0.00	0.00	0.00	0.00	0.00	0.00
GG6790|c0_g1	0.00	0.00	2.33	0.34	9.72	0.28
GG4172|c0_g1	5.00	5.00	11.00	5.00	2.00	3.00
GG5533|c2_g1	1.00	0.00	3.00	1.00	0.00	0.00
GG3104|c0_g2	9.58	9.70	8.24	19.04	11.42	7.48
GG2875|c1_g1	0.00	0.00	0.00	1.00	4.00	2.00
GG4567|c0_g1	2.00	6.00	1.00	9.00	14.00	5.00
GG3890|c1_g1	2.00	4.00	0.00	1.00	0.00	1.00
GG6398|c0_g1	34.00	37.00	60.00	65.00	50.00	22.00
GG875|c0_g1	3.00	5.00	3.00	3.00	0.00	3.00
GG4245|c0_g1	1.00	0.00	0.00	0.00	2.00	2.00
GG2061|c1_g1	9.00	14.00	12.00	11.00	4.00	1.00
GG5696|c0_g1	1.00	0.00	2.00	2.00	3.00	0.00
GG812|c0_g1	34.00	37.00	49.00	53.00	23.00	11.00
GG1667|c1_g1	0.00	5.00	4.00	4.00	3.00	0.00
GG1141|c2_g1	6.00	2.00	10.00	2.00	0.00	3.00
GG7119|c0_g1	1.00	1.00	2.00	0.00	1.00	1.00
GG2479|c0_g1	27.00	32.00	14.00	21.00	18.00	16.00
GG2480|c0_g2	3.87	0.00	0.00	0.00	0.00	0.00
GG1412|c1_g1	3.00	4.00	3.00	2.00	0.00	2.00
GG1867|c0_g1	0.00	2.00	1.00	11.00	1.00	1.00
GG277|c0_g1	14.00	15.00	9.00	18.00	6.00	4.00
GG1872|c0_g1	4.00	13.00	7.00	4.00	5.00	9.00
GG5202|c1_g1	0.00	5.00	4.00	8.00	3.00	3.00
GG6047|c1_g1	0.00	2.00	1.00	4.00	0.00	0.00
GG835|c0_g1	0.00	1.00	0.00	0.00	2.00	3.00
GG2603|c0_g1	1.00	0.00	0.00	1.00	2.00	0.00
GG5157|c1_g1	1.00	5.00	3.00	3.00	3.00	2.00
GG3749|c0_g1	0.00	1.00	0.00	0.00	6.00	1.00
GG4282|c0_g2	0.00	0.00	1.00	0.00	0.39	0.00
GG6374|c0_g1	1.00	4.00	4.00	3.00	0.00	1.00
GG1008|c0_g1	1.00	0.00	0.00	3.00	1.00	0.00
GG154|c0_g1	0.00	0.00	2.00	0.00	0.00	0.00
GG6491|c0_g1	0.00	1.00	2.00	8.00	5.00	4.00
GG3365|c0_g1	2.00	0.00	0.00	0.00	0.00	1.00
GG810|c0_g1	0.00	0.00	1.00	0.00	3.00	2.00
GG4652|c0_g1	6.00	3.00	3.00	8.00	9.00	3.00
GG1216|c0_g1	8.00	14.00	8.00	13.00	7.00	10.00
GG1109|c0_g1	3.00	0.00	1.00	0.00	0.00	1.00
GG5808|c0_g1	0.00	0.00	1.00	0.00	0.00	5.00
GG1903|c0_g1	0.00	1.00	0.00	1.00	0.00	0.00
GG621|c1_g1	0.00	4.00	1.00	0.00	1.00	0.00
GG3237|c0_g1	4.00	1.00	5.00	0.00	0.00	0.00
GG6132|c1_g2	16.00	27.00	23.00	19.53	16.00	4.42
GG551|c1_g1	1.00	0.00	0.00	1.00	0.00	0.00
GG3271|c0_g1	1.00	1.00	0.00	0.00	1.00	0.00
GG1964|c0_g1	4.00	2.00	5.00	4.00	3.00	3.00
GG6981|c0_g1	1.00	2.00	0.00	3.00	0.00	0.00
GG1939|c2_g1	4.00	2.00	0.00	1.00	0.00	0.00
GG1679|c0_g1	0.00	0.00	3.00	1.00	0.00	0.00
GG1589|c0_g1	6.00	12.00	10.00	4.00	3.00	11.00
GG3172|c0_g1	7.00	7.00	10.00	1.00	1.00	6.00
GG3906|c0_g1	3.00	11.00	1.00	3.00	1.00	2.00
GG6980|c0_g1	0.00	4.00	3.00	7.00	0.00	0.00
GG4098|c0_g1	0.00	0.50	0.50	1.00	0.50	0.50
GG7077|c0_g1	0.00	2.00	1.00	1.00	0.00	0.00
GG5591|c0_g1	0.00	2.00	3.00	6.00	0.00	4.00
GG1346|c0_g1	2.00	3.00	1.00	0.00	3.00	2.00
GG2402|c0_g1	2.00	0.00	0.00	0.00	0.00	2.00
GG5983|c1_g1	6.00	4.00	8.00	0.00	5.00	4.00
GG948|c0_g1	26.00	12.00	13.00	12.00	6.00	6.00
GG494|c1_g1	0.00	2.00	0.00	0.00	2.00	0.00
GG4934|c1_g1	1.00	1.00	0.00	0.00	0.00	0.00
GG5882|c0_g1	13.00	19.00	18.00	10.00	4.00	9.00
GG6043|c2_g1	9.00	8.00	6.00	3.00	1.00	1.00
GG6728|c0_g1	10.00	5.00	1.00	7.00	3.00	2.00
GG6131|c1_g1	0.00	3.00	0.00	1.00	2.00	0.00
GG6086|c0_g2	0.00	0.00	0.00	2.30	0.00	0.00
GG5119|c0_g1	10.00	3.00	4.00	2.00	4.00	0.00
GG4633|c0_g1	2.00	2.00	3.00	3.00	0.00	2.00
GG4834|c3_g1	0.00	1.00	2.00	0.00	0.00	0.00
GG2661|c1_g1	2.00	1.00	0.00	1.00	0.00	0.00
GG6031|c0_g1	1.00	0.00	0.00	1.00	2.00	0.00
GG1122|c0_g1	5.50	9.50	12.00	21.50	5.50	4.00
GG5610|c1_g1	0.00	0.00	1.00	0.00	1.00	0.00
GG4051|c1_g1	0.00	2.00	3.00	4.00	1.00	0.00
GG1145|c4_g1	1.00	3.00	0.00	2.00	0.00	0.00
GG5244|c2_g1	2.00	2.00	0.00	3.00	0.00	0.00
GG7179|c0_g1	4.00	1.00	0.00	2.00	3.00	1.00
GG2890|c1_g1	1.00	0.00	1.00	2.00	0.00	0.00
GG3832|c2_g1	0.00	0.00	0.00	3.00	2.00	1.00
GG2920|c0_g1	1.00	1.00	0.00	0.00	1.00	0.00
GG6943|c0_g1	1.00	6.00	2.00	1.00	0.00	0.00
GG5450|c1_g1	0.00	2.00	1.00	4.00	3.00	0.00
GG4654|c1_g1	1.00	0.00	0.00	0.00	0.00	0.00
GG5187|c0_g1	1.00	0.00	1.00	1.00	1.00	0.00
GG2467|c0_g1	14.00	11.00	15.00	10.00	5.00	6.00
GG4699|c0_g1	327.00	257.00	378.00	79.00	44.00	70.00
GG127|c1_g1	1.00	0.00	0.00	0.00	3.00	0.00
GG4742|c0_g1	4.00	2.00	1.00	2.00	1.00	3.00
GG5190|c0_g1	2.00	0.00	1.00	1.00	2.00	1.00
GG7086|c0_g1	0.00	9.49	0.08	0.00	0.30	0.10
GG6363|c2_g1	0.00	0.00	0.00	0.00	0.00	0.00
GG3587|c0_g1	7.00	4.00	3.00	4.00	1.00	2.00
GG5366|c0_g1	20.00	27.00	40.00	15.00	8.00	10.00
GG1489|c0_g1	45.00	75.00	50.00	107.00	58.00	34.00
GG4831|c0_g1	0.00	1.00	3.00	0.00	0.00	0.00
GG3932|c3_g1	0.00	1.00	0.00	2.00	1.00	0.00
GG6480|c0_g1	0.00	2.00	0.00	0.00	0.00	1.00
GG6412|c0_g1	0.00	0.00	2.00	3.00	0.00	2.00
GG3892|c1_g1	2.00	4.00	0.00	2.00	1.00	0.00
GG4069|c0_g1	1.00	2.00	0.00	0.00	2.00	3.00
GG4172|c2_g1	1.00	3.00	3.00	3.00	1.00	1.00
GG6794|c0_g1	0.00	0.00	0.00	3.00	1.00	0.00
GG6536|c0_g1	0.00	0.00	0.00	2.00	1.00	3.00
GG5175|c1_g1	0.00	4.00	2.00	3.00	8.00	1.00
GG2305|c2_g1	0.00	0.00	1.00	0.00	0.00	1.00
GG1997|c0_g1	2.00	3.00	1.00	0.00	2.00	0.00
GG3769|c0_g1	4.00	2.00	5.00	5.00	3.00	1.00
GG6162|c0_g1	2.00	1.00	1.00	1.00	0.00	2.00
GG3342|c0_g1	1.00	3.00	0.00	1.00	0.00	0.00
GG6753|c0_g1	0.00	0.00	1.00	5.00	0.00	0.00
GG103|c0_g1	0.00	0.00	0.00	2.00	0.00	1.00
GG6502|c2_g1	0.00	3.00	1.00	8.00	0.00	0.00
GG4648|c0_g1	12.00	36.00	21.00	6.00	1.00	21.00
GG5356|c1_g1	1.00	8.00	3.00	2.00	1.00	1.00
GG6118|c0_g1	127.00	211.00	128.00	354.00	266.00	112.00
GG1322|c2_g1	0.00	0.00	2.00	0.00	4.00	1.00
GG7012|c3_g1	2.00	3.00	9.00	2.00	2.00	1.00
GG3708|c1_g1	1.00	5.00	3.00	3.00	5.00	1.00
GG3696|c1_g1	1.00	0.00	0.00	1.00	0.00	0.00
GG236|c0_g1	1.00	1.00	2.00	1.00	0.00	0.00
GG1913|c0_g1	2.00	3.00	1.00	3.00	0.00	1.00
GG4331|c0_g1	1.00	3.00	9.00	4.00	4.00	0.00
GG374|c0_g1	0.00	0.00	0.00	6.00	0.00	0.00
GG4886|c0_g2	15.43	19.33	6.47	11.00	14.47	1.63
GG5269|c0_g1	0.00	0.00	2.00	0.00	0.00	0.00
GG428|c0_g1	0.00	3.00	0.00	0.00	0.00	0.00
GG4366|c0_g2	2.00	3.40	2.00	3.06	0.00	0.00
GG4925|c1_g1	1.00	0.00	0.00	0.00	1.00	0.00
GG4856|c0_g1	2.00	3.00	2.00	7.00	6.00	1.00
GG1285|c3_g1	0.00	0.00	1.00	1.00	0.00	1.00
GG3450|c0_g1	6.00	5.00	9.00	37.00	14.27	6.00
GG5571|c0_g1	2.00	0.00	1.00	1.00	0.00	0.00
GG2855|c1_g1	0.00	0.50	1.50	0.00	1.00	0.00
GG5481|c1_g1	1.00	4.00	2.00	4.00	0.00	0.00
GG4147|c4_g1	0.00	0.00	0.00	1.00	0.00	0.00
GG188|c0_g1	8.00	4.00	2.00	4.00	3.00	0.00
GG4975|c1_g1	0.00	1.00	1.00	0.00	0.00	0.00
GG4266|c0_g1	2.00	4.00	0.00	5.00	1.00	1.00
GG3847|c2_g1	3.00	4.00	1.00	7.00	6.00	1.00
GG4923|c0_g1	1.00	0.00	5.00	4.00	4.00	0.00
GG1888|c0_g1	8.00	25.00	8.00	14.00	8.00	11.00
GG3662|c1_g1	1.00	0.00	4.00	0.00	0.00	0.00
GG244|c1_g1	3.00	3.00	5.00	1.00	1.00	1.00
GG6396|c0_g2	5.00	10.00	7.50	21.00	12.50	5.22
GG2586|c0_g1	3.00	1.00	1.00	2.00	0.00	5.00
GG2236|c0_g1	0.00	0.00	1.00	3.00	0.00	0.00
GG1085|c0_g1	232.00	244.00	122.00	308.00	186.00	97.00
GG3482|c0_g2	0.00	0.00	0.00	0.03	0.00	0.00
GG2546|c0_g1	0.00	0.00	0.00	0.00	2.00	0.00
GG6823|c0_g1	3.00	2.00	3.00	1.00	0.00	2.00
GG6258|c1_g1	3.00	4.00	2.00	0.00	3.00	1.00
GG3813|c1_g1	0.00	1.00	1.00	0.00	0.00	0.00
GG2031|c0_g1	0.00	1.00	0.00	5.00	0.00	2.00
GG2447|c0_g1	3.00	7.00	6.00	4.00	1.00	0.00
GG2281|c1_g1	2.00	3.00	1.00	1.00	1.00	0.00
GG6596|c0_g1	0.00	3.00	3.00	3.00	5.00	0.00
GG3654|c0_g1	57.00	69.00	66.00	28.00	14.00	30.00
GG3679|c0_g1	0.00	0.00	0.00	3.00	2.00	1.00
GG6039|c1_g1	1.00	1.00	1.00	9.00	5.00	0.00
GG929|c2_g1	3.00	4.00	0.00	1.00	0.00	0.00
GG677|c0_g1	0.00	1.00	1.00	1.00	0.00	0.00
GG3604|c0_g1	76.00	90.00	87.00	50.00	14.00	24.00
GG5899|c0_g1	3.00	5.00	8.00	2.00	3.00	2.00
GG6371|c0_g1	14.00	24.00	11.00	46.00	58.00	17.00
GG3795|c0_g1	1.07	0.00	1.67	0.00	0.00	0.00
GG5603|c0_g1	0.00	1.00	1.00	10.00	8.00	4.00
GG1407|c0_g1	2.00	0.00	2.00	0.00	0.00	0.00
GG2080|c1_g1	0.00	1.00	2.00	5.00	3.00	0.00
GG6134|c0_g1	21.00	50.00	45.00	12.00	5.00	17.00
GG3672|c0_g1	10.00	11.00	8.00	16.00	8.00	3.00
GG2086|c0_g1	2.00	7.00	2.00	11.00	2.00	0.00
GG6531|c0_g1	0.00	0.00	0.00	3.00	0.00	0.00
GG6535|c1_g1	2.00	0.00	0.00	0.00	0.00	0.00
GG6692|c0_g1	14.00	15.00	13.00	12.00	6.00	12.00
GG4752|c2_g1	4.00	2.00	1.00	4.00	4.00	1.00
GG3719|c0_g1	1.38	4.69	2.00	7.00	2.40	1.24
GG5223|c1_g1	0.00	0.00	37.00	0.00	0.00	0.00
GG873|c0_g1	11.70	23.54	26.39	12.50	10.72	8.13
GG1298|c1_g1	1.00	0.00	1.00	0.00	3.00	0.00
GG1080|c0_g1	0.00	2.00	1.00	3.00	0.00	0.00
GG5645|c0_g1	2.13	4.90	0.86	0.00	0.00	0.36
GG3190|c0_g1	1.00	0.00	0.00	4.00	3.00	0.00
GG7170|c0_g1	1.00	0.00	2.00	1.00	1.00	1.00
GG804|c1_g1	0.00	0.00	2.00	0.00	1.00	0.00
GG2919|c1_g1	0.00	0.00	1.00	0.00	0.00	1.00
GG320|c1_g1	1.00	0.00	0.00	1.00	5.00	0.00
GG4953|c0_g1	5.00	11.00	9.00	1.00	4.00	3.00
GG4519|c0_g1	10.00	6.00	22.00	10.00	17.00	14.00
GG2495|c0_g1	25.41	37.70	22.35	78.94	38.69	10.00
GG222|c0_g1	1.00	3.00	1.00	0.00	0.00	0.00
GG3085|c1_g1	0.00	1.00	4.00	2.00	2.00	1.00
GG5768|c0_g1	0.00	1.00	1.00	0.00	0.00	0.00
GG5401|c1_g1	5.00	6.00	5.00	5.00	4.00	4.00
GG1892|c0_g1	9.14	0.00	0.00	16.20	0.00	0.00
GG4881|c0_g1	16.00	20.00	15.00	10.00	4.00	8.00
GG7028|c0_g2	0.00	0.00	6.00	0.00	0.00	0.00
GG6339|c0_g1	11.00	13.00	20.00	18.00	15.00	0.00
GG883|c0_g1	0.00	1.00	0.00	0.00	3.00	2.00
GG6159|c1_g1	3.00	1.00	0.00	0.00	0.00	0.00
GG4613|c0_g1	6.00	8.00	7.00	19.00	16.00	7.00
GG5210|c1_g1	0.00	0.00	0.00	0.00	0.00	0.00
GG2062|c0_g1	90.00	157.00	107.00	133.00	118.00	102.00
GG6686|c0_g1	26.00	58.00	33.00	23.00	18.00	7.00
GG6066|c0_g1	3.00	6.00	6.00	7.00	0.00	2.00
GG5556|c0_g1	13.00	19.00	21.00	7.00	6.00	5.00
GG3920|c1_g1	3.00	6.00	2.00	6.00	3.00	6.00
GG553|c1_g1	4.00	8.00	7.00	8.00	3.00	6.00
GG2303|c0_g1	8.00	9.00	3.00	14.00	5.00	11.00
GG1369|c0_g1	3.00	6.00	2.00	0.00	0.00	0.00
GG2823|c0_g1	3.29	0.00	0.00	0.00	0.00	0.00
GG4163|c0_g1	0.50	0.00	4.00	0.00	0.00	0.50
GG3298|c0_g1	25.00	44.00	35.00	74.00	40.00	25.00
GG2744|c0_g1	22.00	88.00	17.00	16.00	14.00	1.00
GG2286|c1_g1	10.00	14.00	9.00	16.00	7.00	2.00
GG1253|c0_g1	15.00	11.00	15.00	11.00	9.00	1.00
GG129|c1_g1	1.00	1.00	0.00	0.00	0.00	0.00
GG231|c0_g1	0.00	1.00	1.00	1.00	1.00	5.00
GG4086|c0_g1	0.00	1.00	3.00	1.00	2.00	1.00
GG534|c0_g2	6.64	12.00	5.25	18.09	6.00	13.00
GG673|c0_g1	1.00	8.00	0.00	1.00	0.00	0.00
GG1108|c1_g1	1.00	0.00	8.00	1.00	0.00	0.00
GG4953|c1_g1	9.00	6.00	4.00	5.00	3.00	2.00
GG4844|c1_g1	1.00	0.00	0.00	2.00	0.00	1.00
GG1472|c0_g1	0.00	1.00	2.00	0.00	0.00	2.00
GG4349|c1_g1	2.00	14.00	11.00	0.00	0.00	6.00
GG4296|c1_g1	0.00	1.00	0.00	2.00	1.00	0.00
GG4147|c3_g1	1.00	7.00	2.00	0.00	0.00	1.00
GG1378|c0_g1	1.00	3.00	2.00	2.00	2.00	0.00
GG7033|c0_g1	4.00	2.00	5.00	1.00	3.00	5.00
GG2806|c0_g1	2.00	3.00	5.00	1.00	2.00	2.00
GG3720|c0_g1	1.00	5.00	17.00	1.00	1.00	3.00
GG5358|c0_g1	0.00	0.00	0.00	2.77	2.28	0.00
GG1067|c0_g1	1.00	0.00	0.00	2.00	1.00	0.00
GG3044|c0_g1	1.00	2.00	3.00	2.00	3.00	4.00
GG1295|c4_g1	1.00	0.00	0.00	1.00	0.00	0.00
GG610|c0_g1	2.00	5.00	1.00	0.00	0.00	0.00
GG7277|c0_g1	0.00	3.00	1.00	1.00	0.00	0.00
GG1307|c0_g1	5.00	7.00	5.00	23.00	16.00	19.00
GG3952|c2_g1	1.00	1.00	3.00	1.00	2.00	0.00
GG2486|c1_g1	2.00	0.00	3.00	0.00	1.00	0.00
GG7123|c2_g1	1.00	1.00	0.00	0.00	1.00	0.00
GG3550|c0_g1	10.00	22.00	19.00	4.00	2.00	4.00
GG1535|c0_g1	2.00	5.00	7.00	2.00	4.00	2.00
GG1851|c0_g1	19.00	8.00	7.00	29.00	11.00	3.00
GG3235|c0_g1	1.00	0.00	2.00	2.00	4.00	4.00
GG2812|c0_g1	3.00	4.00	2.00	2.00	5.00	0.00
GG3022|c0_g1	7.00	8.00	3.00	0.00	1.00	0.00
GG1605|c1_g1	1.00	3.00	0.00	2.00	0.00	0.00
GG6542|c3_g1	0.00	1.00	0.00	1.00	0.00	0.00
GG1247|c1_g1	134.00	287.00	129.00	240.00	286.00	145.00
GG5236|c1_g1	0.00	4.00	4.00	1.00	0.00	1.00
GG2047|c0_g1	2.00	2.00	4.00	3.00	3.00	3.00
GG7068|c0_g1	7.00	4.00	6.00	13.00	6.00	5.00
GG4403|c0_g2	0.00	15.00	11.00	20.00	0.00	7.00
GG755|c1_g1	3.00	8.00	10.00	4.00	1.00	6.00
GG3205|c1_g1	0.00	1.00	1.00	0.00	0.00	2.00
GG2857|c0_g1	4.00	4.00	2.00	6.00	0.00	1.00
GG1796|c0_g1	2.00	3.00	0.00	4.00	2.00	0.00
GG3827|c0_g1	4.00	11.00	8.00	5.00	1.00	7.00
GG6159|c0_g1	3.00	4.00	2.00	3.00	0.00	0.00
GG4309|c0_g1	0.00	1.00	0.00	3.00	1.00	0.00
GG4202|c0_g1	111.00	112.00	67.00	68.00	55.00	49.00
GG4762|c0_g1	7.00	4.00	8.00	14.00	8.00	1.00
GG5854|c1_g1	35.00	9.00	10.00	16.00	9.00	8.00
GG5198|c0_g2	2.83	0.00	9.25	0.00	0.00	0.00
GG1160|c0_g1	1.00	2.00	1.00	1.00	0.00	2.00
GG7198|c0_g1	3.00	6.00	2.00	4.00	0.00	3.00
GG5446|c0_g1	1.00	4.00	3.00	9.00	10.00	4.00
GG4983|c0_g1	0.00	2.00	2.00	0.00	0.00	1.00
GG5529|c0_g1	1.00	0.00	0.00	2.00	0.00	0.00
GG3230|c0_g1	0.00	0.00	0.00	2.00	2.00	0.00
GG5792|c0_g1	0.00	1.00	4.00	11.00	19.00	2.00
GG5772|c0_g1	3.00	13.00	5.00	4.00	6.00	7.00
GG828|c1_g1	1.00	1.00	0.00	2.00	0.00	0.00
GG3328|c1_g1	0.00	5.00	0.00	2.00	0.00	0.00
GG2842|c0_g2	0.00	0.00	2.00	4.00	0.00	0.00
GG4428|c0_g1	1.00	0.50	1.00	2.00	1.50	1.00
GG5493|c1_g1	3.00	6.00	3.00	6.00	3.00	4.00
GG968|c1_g1	0.00	3.00	3.00	7.00	1.00	0.00
GG4803|c0_g1	0.00	3.00	0.00	0.00	1.00	0.00
GG1062|c0_g2	7.00	13.00	12.00	8.00	11.00	3.00
GG2640|c1_g1	0.00	0.00	3.00	0.00	0.00	2.00
GG2971|c0_g1	7.00	4.00	1.00	1.00	2.00	0.00
GG2104|c0_g1	8.00	5.00	9.00	11.00	1.00	3.00
GG2116|c1_g1	1.00	1.00	4.00	5.00	0.00	0.00
GG1003|c1_g1	2.00	4.00	0.00	4.00	6.00	3.00
GG196|c0_g1	2.00	5.00	2.00	1.00	0.00	2.00
GG80|c1_g1	6.00	6.00	2.00	3.00	0.00	2.00
GG4739|c0_g2	14.64	26.00	18.63	13.97	10.00	16.00
GG969|c0_g2	5.87	10.34	1.50	1.86	0.00	0.00
GG1208|c0_g1	0.00	0.00	0.00	5.00	3.00	0.00
GG4099|c0_g2	0.00	0.00	4.59	0.00	0.00	2.00
GG1557|c0_g1	6.00	7.00	12.00	9.00	18.00	12.00
GG1911|c0_g1	0.00	0.00	3.00	6.00	3.00	0.00
GG210|c1_g1	1.00	3.00	0.00	0.00	0.00	0.00
GG5966|c1_g1	1.00	2.00	2.00	1.00	1.00	5.00
GG5410|c2_g1	0.00	0.00	0.00	0.00	0.00	0.00
GG400|c0_g1	20.00	30.00	14.00	14.00	10.00	4.00
GG6738|c0_g1	20.00	38.00	22.00	25.00	18.00	4.00
GG6036|c0_g1	0.00	0.00	0.00	2.00	0.00	0.00
GG5158|c0_g2	0.00	0.00	0.00	1.00	0.00	0.00
GG485|c0_g1	1.00	6.00	5.00	1.00	1.00	2.00
GG1616|c0_g1	0.00	0.00	0.00	3.00	2.00	0.00
GG3448|c1_g1	0.00	0.00	1.00	0.00	2.00	0.00
GG4082|c1_g1	0.00	3.00	0.00	1.00	3.00	0.00
GG5917|c0_g1	3.00	1.00	1.00	5.00	1.00	1.00
GG2046|c0_g2	77.00	137.00	130.00	257.00	165.00	62.00
GG1144|c0_g1	45.00	72.00	20.00	38.00	31.00	24.00
GG6805|c0_g1	2.00	0.00	1.00	4.00	1.00	0.00
GG3392|c1_g1	1.00	1.00	1.00	0.00	0.00	0.00
GG357|c0_g1	0.00	0.00	0.00	2.00	0.00	0.00
GG4634|c1_g1	0.00	1.00	2.00	2.00	0.00	0.00
GG4680|c1_g1	0.00	3.00	2.00	2.00	1.00	2.00
GG4444|c0_g2	0.00	0.00	3.00	2.94	6.30	0.00
GG5129|c0_g1	0.00	5.00	0.00	3.00	0.00	0.00
GG6538|c0_g1	12.00	1.00	1.00	0.00	0.00	3.00
GG4575|c2_g1	0.00	1.00	0.00	1.00	3.00	1.00
GG5088|c0_g2	4.53	10.75	3.00	2.00	5.20	3.33
GG2956|c0_g2	0.00	2.03	1.00	1.00	2.00	0.00
GG3945|c0_g1	5.00	0.00	0.00	3.00	4.00	5.00
GG5135|c0_g1	3.00	3.00	8.00	2.00	1.00	2.00
GG2863|c0_g1	1.00	7.00	1.00	6.00	3.00	6.00
GG1444|c0_g1	7.00	6.00	1.00	14.00	6.00	5.00
GG2429|c1_g1	1.00	3.00	3.00	9.00	4.00	1.00
GG597|c0_g1	0.00	0.00	0.00	2.00	1.00	0.00
GG4828|c0_g1	5.00	1.00	0.00	17.00	5.00	1.00
GG3509|c0_g1	0.00	0.00	1.00	1.00	0.00	0.00
GG6591|c1_g1	0.00	4.00	2.00	9.00	2.00	3.00
GG4223|c4_g1	2.00	2.00	2.00	4.00	2.00	4.00
GG3066|c0_g1	0.00	7.62	0.00	0.00	0.00	0.65
GG7188|c0_g1	155.00	170.00	109.00	145.00	68.00	94.00
GG1805|c1_g1	2.00	3.00	1.00	12.00	4.00	0.00
GG2779|c0_g1	5.00	6.00	8.00	11.00	4.00	5.00
GG2368|c2_g1	0.00	1.00	0.00	0.00	2.00	0.00
GG4433|c0_g1	12.00	19.00	23.00	9.00	3.00	5.00
GG2250|c3_g1	0.00	2.00	1.00	4.00	3.00	0.00
GG5483|c0_g1	10.00	0.00	9.00	25.00	10.00	5.00
GG3946|c1_g1	8.00	6.00	10.00	5.00	8.00	2.00
GG5370|c2_g1	1.00	1.00	0.00	4.00	1.00	0.00
GG4602|c2_g1	0.00	0.00	0.00	0.00	2.00	0.00
GG2133|c0_g1	12.00	7.00	6.00	15.00	6.00	3.00
GG4214|c1_g1	2.00	2.00	1.00	0.00	0.00	0.00
GG4933|c0_g2	0.00	0.00	0.00	0.00	16.15	0.00
GG5066|c0_g1	5.00	15.00	5.00	4.00	2.00	6.00
GG2775|c0_g1	0.00	0.00	2.00	0.00	0.00	0.00
GG1339|c1_g1	16.00	23.00	29.00	108.00	62.00	13.00
GG5324|c0_g2	5.07	0.00	0.00	0.00	0.00	0.00
GG4919|c0_g1	5.00	3.00	5.00	4.00	3.00	3.00
GG1690|c0_g1	21.00	21.00	23.00	22.00	22.00	7.00
GG2011|c0_g1	0.00	2.00	1.00	0.00	1.00	0.00
GG800|c2_g1	0.00	0.00	1.00	0.00	2.00	0.00
GG7021|c0_g1	4.00	5.00	1.00	0.00	3.00	0.00
GG3839|c1_g1	1.00	0.00	2.00	1.00	0.00	0.00
GG324|c0_g1	1.00	0.00	0.00	1.00	1.00	0.00
GG6902|c0_g1	3.00	4.00	1.00	10.00	10.00	7.00
GG6852|c1_g1	0.00	1.00	2.00	4.00	0.00	1.00
GG5137|c0_g1	1.92	1.00	0.00	1.30	0.00	0.00
GG3009|c1_g1	1.50	0.00	0.00	0.00	0.00	0.00
GG6539|c0_g1	185.00	272.00	127.00	341.00	271.00	147.00
GG7040|c1_g1	3.00	1.00	2.00	1.00	0.00	0.00
GG2167|c0_g1	0.50	1.00	0.50	1.50	0.50	0.00
GG2154|c2_g1	1.00	1.00	2.00	0.00	3.00	0.00
GG885|c0_g1	27.00	21.00	30.00	29.00	39.00	15.00
GG840|c2_g1	0.00	0.00	0.00	1.00	0.00	0.00
GG6944|c0_g1	0.00	6.00	5.00	6.00	5.00	9.00
GG984|c1_g1	2.00	0.00	1.00	0.00	0.00	2.00
GG4930|c1_g1	4.00	5.00	4.00	9.00	1.00	1.00
GG4914|c0_g1	2.00	4.00	0.00	2.00	0.00	4.00
GG3569|c0_g1	4.00	8.00	12.00	21.00	12.00	9.00
GG6183|c1_g1	2.00	1.00	0.00	0.00	0.00	0.00
GG746|c0_g1	3.00	1.00	0.00	0.00	1.00	3.00
GG2031|c1_g1	2.00	12.00	14.00	10.00	1.00	10.00
GG4317|c1_g1	1.00	0.00	1.00	2.00	0.00	0.00
GG1699|c2_g1	1.00	1.00	1.00	7.00	0.00	1.00
GG7244|c0_g1	133.00	128.00	74.00	228.00	189.00	43.00
GG4208|c0_g1	5.00	8.00	5.00	4.00	3.00	2.00
GG3248|c1_g1	6.00	20.00	19.00	14.00	10.00	6.00
GG820|c0_g1	0.00	1.00	0.00	5.00	3.00	2.00
GG5850|c0_g1	0.00	0.00	0.00	0.56	8.00	1.00
GG501|c5_g1	1.00	1.00	0.00	0.00	1.00	0.00
GG3429|c0_g1	3.00	1.00	4.00	0.00	0.00	0.00
GG155|c0_g1	2.00	4.00	3.00	0.00	0.00	0.00
GG5647|c0_g1	1.00	2.00	4.00	0.00	0.00	1.00
GG695|c0_g1	0.00	2.00	1.00	0.00	1.00	0.00
GG5105|c2_g1	7.00	5.00	2.00	11.00	2.00	3.00
GG4657|c1_g1	0.00	0.00	1.00	1.00	1.00	0.00
GG324|c1_g1	0.00	1.00	1.00	4.00	2.00	0.00
GG6912|c1_g1	2.00	7.00	3.00	8.00	2.00	4.00
GG6848|c0_g1	16.00	23.00	10.00	17.00	15.00	18.00
GG3226|c3_g1	0.00	0.00	1.00	5.00	0.00	0.00
GG6530|c1_g1	1.00	0.00	0.00	1.00	2.00	0.00
GG448|c0_g1	12.00	13.00	12.00	43.00	30.00	14.00
GG4000|c0_g1	1.00	10.00	5.00	9.00	0.00	6.00
GG7273|c0_g2	3.30	3.37	3.05	7.80	1.00	3.00
GG1492|c0_g1	1.00	0.00	0.00	13.00	11.00	0.00
GG1640|c0_g1	0.00	10.45	3.11	15.94	18.80	0.00
GG5981|c0_g1	16.00	39.00	15.00	22.00	13.00	17.00
GG5965|c4_g1	0.00	0.00	0.00	1.00	4.00	0.00
GG2615|c0_g1	1.00	4.00	1.00	3.00	1.00	0.00
GG5906|c0_g1	3.00	0.00	0.00	0.00	0.00	0.00
GG4389|c1_g1	16.00	28.00	22.00	38.00	16.00	8.00
GG2755|c2_g1	6.00	6.00	1.00	4.00	0.00	2.00
GG2226|c1_g1	0.00	0.00	0.00	6.00	5.00	1.00
GG59|c0_g1	3.00	6.00	2.00	3.00	2.00	3.00
GG6158|c0_g2	0.00	1.86	4.00	0.00	3.83	0.00
GG5172|c0_g1	3.00	2.00	8.00	0.00	1.00	2.00
GG5153|c0_g1	0.00	2.00	1.00	0.00	2.00	0.00
GG5752|c0_g1	6.00	8.00	15.00	3.00	2.00	6.00
GG1824|c0_g1	3.00	4.00	1.00	2.00	4.00	3.00
GG2907|c0_g1	2.00	0.00	3.00	1.00	0.00	0.00
GG4079|c0_g1	0.00	0.00	3.00	4.00	1.00	2.00
GG2044|c1_g1	0.00	1.00	3.00	0.00	0.00	0.00
GG4900|c1_g1	1.00	1.00	0.00	3.00	0.00	4.00
GG577|c0_g1	3.00	1.00	1.00	2.00	0.00	1.00
GG1130|c0_g1	16.00	41.00	22.00	17.00	13.00	11.00
GG2252|c1_g1	0.00	6.00	2.00	0.00	1.00	0.00
GG2450|c0_g1	0.00	0.00	0.00	7.00	1.50	0.00
GG750|c0_g2	18.34	31.46	25.77	0.00	9.79	44.24
GG567|c3_g1	1.00	2.00	5.00	10.00	5.00	1.00
GG3548|c1_g1	0.00	2.00	0.00	2.00	2.00	5.00
GG2448|c0_g1	2.00	0.00	0.00	1.00	2.00	0.00
GG6367|c0_g1	23.00	19.00	12.00	20.00	18.00	7.00
GG3349|c0_g1	6.00	6.00	2.00	1.00	0.00	4.00
GG1890|c0_g1	0.00	4.00	1.00	6.00	1.00	2.00
GG390|c0_g1	1.00	3.00	3.00	6.00	3.00	0.00
GG5590|c2_g1	0.00	0.00	0.00	0.00	0.00	0.00
GG5902|c0_g1	6.00	10.00	9.00	11.00	2.00	3.00
GG1089|c0_g1	0.00	0.00	1.00	0.00	5.00	0.00
GG2531|c0_g1	0.00	0.00	0.00	4.00	0.00	0.00
GG5333|c0_g1	2.00	9.00	11.00	4.00	5.00	8.00
GG5300|c0_g1	268.00	207.00	189.00	72.00	42.00	14.00
GG4443|c2_g1	0.00	0.00	1.00	2.00	0.00	0.00
GG2811|c0_g1	7.00	3.00	21.00	18.00	8.00	6.00
GG5148|c1_g1	0.00	3.00	0.00	1.00	0.00	1.00
GG4195|c1_g1	3.00	4.00	2.00	2.00	1.00	3.00
GG6179|c1_g1	5.00	0.00	1.00	2.00	7.00	5.00
GG4311|c0_g1	3.00	6.00	2.00	15.00	7.00	10.00
GG311|c1_g1	1.00	4.00	1.00	0.00	0.00	0.00
GG1353|c1_g1	11.00	20.00	3.00	5.00	8.00	4.00
GG4399|c0_g1	4.00	1.00	1.00	3.00	0.00	4.00
GG5835|c2_g1	1.00	1.00	1.00	1.00	1.00	2.00
GG421|c2_g1	0.00	0.00	2.00	0.00	2.00	0.00
GG4210|c1_g1	1.00	7.00	2.00	9.00	3.00	0.00
GG7004|c0_g1	35.00	24.00	16.00	17.00	12.00	12.00
GG7189|c0_g1	0.00	2.00	2.00	3.00	2.00	0.00
GG2228|c0_g1	2.00	2.00	1.00	1.00	6.00	3.00
GG3724|c1_g1	4.00	2.00	5.00	5.00	0.00	2.00
GG1400|c1_g1	2.00	1.00	0.00	1.00	0.00	0.00
GG5814|c0_g1	2.00	0.00	1.00	1.00	0.00	1.00
GG4513|c0_g1	21.00	45.00	27.00	7.00	4.00	15.00
GG3878|c0_g1	9.00	14.00	15.00	12.00	15.00	14.00
GG1596|c0_g1	2.00	1.00	0.00	2.00	0.00	0.00
GG2726|c3_g1	1.00	2.00	1.00	2.00	1.00	2.00
GG4280|c0_g1	1.00	0.00	0.00	2.00	3.00	2.00
GG3593|c2_g1	4.00	6.00	7.00	7.00	5.00	4.00
GG3561|c0_g1	72.00	117.00	58.00	121.00	96.00	87.00
GG5035|c1_g1	2.00	1.00	1.00	1.00	0.00	0.00
GG4018|c0_g1	2.00	6.00	5.00	0.00	0.00	2.00
GG6358|c0_g1	0.00	4.00	2.00	2.00	4.00	0.00
GG5635|c0_g1	0.00	0.00	0.00	2.00	0.00	1.00
GG3726|c1_g1	1.00	0.00	0.00	2.00	3.00	0.00
GG3755|c0_g1	218.00	313.00	286.00	290.00	140.00	162.00
GG5501|c1_g1	0.00	0.00	3.00	13.00	5.00	0.00
GG6289|c0_g1	4.00	0.00	1.00	3.00	6.00	1.00
GG5085|c0_g1	5.00	8.00	12.00	3.00	7.00	1.00
GG6607|c1_g1	20.00	33.00	33.00	28.00	21.00	12.00
GG6516|c1_g1	2.00	1.00	0.00	1.00	2.00	1.00
GG6550|c0_g1	1.00	1.00	0.00	0.00	1.00	0.00
GG6419|c1_g1	2.00	2.00	1.00	4.00	5.00	8.00
GG651|c0_g1	0.00	1.00	1.00	1.00	0.00	0.00
GG3144|c1_g1	0.00	0.00	0.00	7.00	0.00	2.00
GG4303|c1_g1	1.00	4.00	3.00	7.00	3.00	0.00
GG3779|c0_g1	0.00	0.00	0.00	0.00	0.00	0.00
GG6617|c1_g1	0.00	0.00	0.00	5.00	1.00	0.00
GG3520|c0_g1	4.00	5.00	11.99	12.00	0.00	4.00
GG315|c0_g1	0.00	2.00	0.00	1.00	0.00	2.00
GG831|c0_g1	0.00	2.00	0.00	1.00	3.00	0.00
GG751|c0_g1	7.00	11.00	10.00	14.00	4.00	3.00
GG3101|c0_g1	1.00	4.00	4.00	5.00	3.00	1.00
GG3641|c0_g1	7.00	5.00	9.00	5.00	7.00	1.00
GG1154|c0_g1	1.00	0.00	0.00	1.00	5.00	2.00
GG3517|c0_g1	3.00	0.00	1.00	2.00	1.00	0.00
GG4360|c0_g1	3.00	3.00	1.00	10.00	6.00	4.00
GG6451|c0_g1	3.00	2.00	0.00	1.00	1.00	0.00
GG2821|c0_g1	138.00	175.00	163.00	59.00	35.00	54.00
GG1147|c0_g1	23.00	42.00	34.00	9.00	6.00	9.00
GG6207|c2_g1	5.00	3.00	4.00	1.00	1.00	0.00
GG5604|c1_g1	0.00	0.00	0.00	0.00	0.00	0.00
GG1498|c0_g1	10.00	20.00	9.00	8.00	7.00	12.00
GG6634|c0_g1	1.00	3.00	3.00	2.00	3.00	0.00
GG6570|c1_g1	6.00	3.00	3.00	0.00	1.00	0.00
GG6875|c1_g1	0.00	0.00	1.00	0.00	0.00	2.00
GG1519|c0_g1	1.00	3.00	4.00	5.00	6.00	2.00
GG7076|c0_g1	2.00	1.00	3.00	0.00	0.00	4.00
GG3918|c0_g1	3.00	1.00	0.00	1.00	2.00	3.00
GG3652|c0_g2	0.00	0.00	1.20	0.00	0.00	0.00
GG1920|c0_g1	15.00	13.00	23.00	24.00	7.00	16.00
GG444|c0_g1	3.00	10.00	6.00	3.00	5.00	5.00
GG4115|c0_g1	0.00	3.00	0.00	0.00	0.00	0.00
GG4239|c2_g1	4.00	6.00	9.00	70.00	34.00	5.00
GG528|c0_g1	1.00	5.00	1.00	3.00	3.00	0.00
GG2160|c0_g1	0.00	2.00	1.00	0.00	2.00	0.00
GG5067|c0_g1	8.00	17.00	16.00	4.00	5.00	21.00
GG3402|c0_g1	0.00	0.00	0.00	0.00	0.00	2.01
GG2690|c0_g1	0.00	1.00	0.00	1.00	0.00	0.00
GG1684|c1_g1	1.00	0.00	0.00	0.00	0.00	0.00
GG6406|c1_g1	1.00	2.00	1.00	0.00	0.00	3.00
GG1454|c0_g1	181.00	233.00	163.00	134.00	91.00	128.00
GG4077|c0_g1	1.00	1.00	2.00	6.00	0.00	0.00
GG1217|c1_g1	32.00	57.00	47.00	43.00	26.00	24.00
GG2065|c3_g1	1.00	0.00	0.00	1.00	1.00	2.00
GG3245|c0_g1	0.00	2.00	1.00	2.00	0.00	0.00
GG5895|c1_g1	8.00	7.00	6.00	12.00	2.00	6.00
GG4635|c0_g1	21.00	35.00	46.00	24.00	9.00	8.00
GG3547|c0_g1	0.00	0.00	1.00	0.00	0.00	1.00
GG3634|c0_g1	14.00	7.00	3.00	16.76	14.44	10.00
GG6708|c0_g1	0.00	3.00	0.00	3.00	2.00	0.00
GG7200|c0_g2	3.76	0.00	0.00	5.65	0.00	0.00
GG6910|c0_g1	4.00	6.00	2.00	4.00	8.00	1.00
GG548|c0_g1	0.00	1.00	0.00	0.00	3.00	0.00
GG3318|c1_g1	3.00	3.00	8.00	2.00	1.00	2.00
GG4504|c0_g1	7.00	22.00	18.00	126.00	112.00	42.00
GG341|c0_g1	22.00	19.00	15.00	23.00	14.00	16.00
GG6755|c1_g1	1.00	3.00	3.00	3.00	1.00	1.00
GG5410|c1_g1	0.00	1.00	1.00	0.00	0.00	0.00
GG505|c0_g1	10.00	7.00	9.00	13.00	9.00	5.00
GG4576|c0_g1	1.00	2.00	2.00	0.00	0.00	0.00
GG6299|c0_g1	43.00	61.00	51.00	24.00	23.00	15.00
GG4460|c0_g1	6.00	4.00	1.00	1.00	1.00	0.00
GG1822|c1_g1	0.00	0.00	1.00	1.00	0.00	0.00
GG3814|c0_g2	0.00	2.00	0.00	0.00	3.48	0.00
GG1268|c0_g1	4.00	0.00	0.00	0.00	3.00	0.00
GG7245|c1_g1	0.00	1.00	1.00	2.00	0.00	1.00
GG3582|c0_g1	8.00	7.00	13.00	9.00	5.00	9.00
GG3200|c1_g1	3.00	6.00	0.00	0.00	0.00	0.00
GG2214|c0_g3	0.00	0.00	0.70	0.51	1.00	0.00
GG3334|c0_g1	8.00	12.00	8.00	7.00	2.00	5.00
GG2058|c0_g1	0.00	0.00	0.00	2.00	0.00	0.00
GG5512|c0_g1	2.00	3.00	3.00	2.00	1.00	0.00
GG4986|c0_g1	2.00	1.00	5.00	6.00	2.00	1.00
GG3133|c0_g1	3.00	8.00	6.00	47.00	42.00	19.00
GG5933|c0_g1	0.00	0.00	1.00	1.00	0.00	3.00
GG5019|c0_g1	0.00	0.00	0.00	3.00	1.00	1.00
GG699|c0_g1	4.00	5.00	0.00	1.00	0.00	4.00
GG2631|c0_g1	6.00	5.00	2.00	2.00	1.00	0.00
GG1572|c1_g1	2.00	0.00	2.00	5.00	3.00	0.00
GG856|c0_g1	1.00	1.00	0.00	0.00	0.00	0.00
GG6945|c0_g1	1.00	3.00	0.00	2.00	1.00	5.00
GG261|c0_g1	8.00	8.00	16.00	1.00	0.00	1.00
GG153|c0_g1	5.00	6.00	3.00	5.00	1.00	0.00
GG5130|c0_g1	2.00	3.00	1.00	0.00	0.00	0.00
GG3669|c0_g1	1.00	0.00	0.00	1.00	0.00	0.00
GG286|c0_g1	124.00	227.00	60.00	97.00	54.00	9.00
GG2433|c0_g1	2.00	6.00	3.00	7.00	9.00	4.00
GG3096|c0_g1	1.00	0.00	6.68	0.00	2.00	0.00
GG1108|c3_g1	1.00	0.00	4.00	0.00	0.00	0.00
GG1276|c0_g1	0.00	2.00	1.00	1.00	0.00	0.00
GG3647|c0_g1	1.00	0.00	0.00	3.00	0.00	0.00
GG3663|c1_g1	1.00	3.00	1.00	1.00	2.00	0.00
GG7116|c0_g1	6.00	3.00	7.00	16.00	13.00	4.00
GG878|c1_g1	6.00	3.00	13.00	9.00	9.00	1.00
GG323|c1_g1	1.00	1.00	0.00	2.00	0.00	0.00
GG934|c1_g1	15.00	21.00	15.00	31.00	17.00	13.00
GG5730|c0_g1	0.00	0.00	5.00	0.00	0.00	0.00
GG581|c0_g2	7.66	0.00	6.53	5.00	8.00	0.00
GG57|c0_g1	0.00	1.00	7.00	1.00	0.00	0.00
GG1111|c1_g1	3.00	2.00	6.00	0.00	1.00	0.00
GG4090|c1_g1	4.00	3.00	3.00	1.00	2.00	0.00
GG1211|c0_g2	4.53	3.01	3.08	5.06	0.57	0.00
GG1877|c0_g1	0.00	0.00	2.00	2.00	2.00	0.00
GG4397|c0_g1	10.00	21.00	22.00	13.00	9.00	14.00
GG1806|c8_g1	1.00	3.00	4.00	4.00	1.00	2.00
GG3552|c0_g1	0.00	0.00	0.00	2.00	1.00	2.00
GG5061|c0_g1	4.00	11.00	8.00	11.00	7.33	6.00
GG3589|c1_g1	1.00	2.00	2.00	2.00	0.00	3.00
GG1366|c1_g1	1.00	1.00	1.00	0.00	0.00	0.00
GG422|c0_g1	25.00	61.00	40.00	177.00	137.00	38.00
GG4312|c0_g1	1.00	0.00	0.00	0.00	0.00	0.00
GG1566|c0_g1	3.00	4.00	2.00	11.00	5.00	2.00
GG5483|c1_g1	4.00	2.00	6.00	17.00	2.00	5.00
GG3964|c1_g1	0.00	1.00	0.00	0.00	4.00	0.00
GG5556|c1_g1	0.00	3.00	3.00	2.00	0.00	0.00
GG5520|c0_g1	8.00	16.00	8.00	3.00	4.00	6.00
GG4895|c0_g1	28.00	11.00	12.00	11.00	16.00	0.00
GG798|c0_g1	8.00	17.00	5.00	21.00	11.00	5.00
GG1225|c0_g1	1.00	0.00	2.00	0.00	0.00	3.00
GG6845|c0_g1	2.00	0.00	2.00	1.00	1.00	3.00
GG4000|c1_g1	0.00	0.00	2.00	2.00	0.00	0.00
GG179|c1_g1	0.00	2.33	0.00	0.23	4.97	0.00
GG3342|c3_g1	1.00	0.00	1.00	3.00	0.00	0.00
GG5382|c0_g1	0.00	0.23	0.00	0.00	0.00	5.96
GG4687|c0_g1	0.00	2.00	2.00	5.00	3.00	0.00
GG3568|c1_g1	0.00	0.00	0.00	1.00	0.00	0.00
GG2435|c1_g2	0.00	0.00	0.00	0.00	2.00	0.00
GG1180|c0_g1	0.00	1.00	0.00	5.00	2.00	1.00
GG2079|c0_g1	5.00	4.00	2.00	4.00	2.00	2.00
GG4991|c0_g1	36.00	33.00	38.00	35.00	19.00	25.00
GG3192|c1_g1	2.00	4.00	0.00	3.00	3.00	1.00
GG5860|c0_g1	35.00	66.00	40.00	213.00	199.00	27.00
GG2109|c1_g1	0.00	0.00	0.00	2.00	0.00	0.00
GG6411|c1_g1	8.00	1.00	6.00	4.00	0.00	0.00
GG6323|c0_g1	1.00	2.00	1.00	3.00	0.00	0.00
GG1654|c0_g1	31.00	33.00	8.00	8.00	9.00	3.00
GG5991|c1_g1	0.00	1.00	1.00	2.00	0.00	0.00
GG4683|c0_g1	0.00	1.00	0.00	3.00	2.00	1.00
GG1752|c0_g1	1.00	4.00	5.00	1.00	0.00	8.00
GG6719|c0_g1	13.00	16.00	21.00	31.00	18.00	20.00
GG4988|c1_g1	0.00	0.00	1.00	2.00	0.00	0.00
GG4712|c0_g1	3.00	4.00	4.00	2.00	1.00	1.00
GG2582|c0_g2	19.00	18.00	11.00	15.00	15.00	7.00
GG3049|c0_g1	2.00	5.00	3.00	0.00	2.00	0.00
GG2853|c0_g1	10.00	6.00	5.00	17.00	10.00	2.00
GG593|c0_g1	0.00	2.00	2.00	1.00	0.00	0.00
GG3554|c0_g1	3.00	4.00	0.00	0.00	5.00	0.00
GG7241|c0_g1	116.00	225.00	122.00	240.00	193.00	122.00
GG4207|c0_g1	0.00	4.00	2.00	0.00	0.50	0.00
GG5964|c0_g1	0.00	14.00	0.00	2.00	0.00	0.00
GG3863|c1_g1	1.00	1.00	1.00	0.00	0.00	0.00
GG5873|c0_g1	0.00	0.00	0.00	0.00	2.00	0.00
GG5083|c0_g1	39.00	89.00	31.00	73.00	38.00	21.00
GG279|c0_g1	0.00	0.00	1.00	0.00	0.00	0.00
GG917|c0_g2	11.76	20.50	26.00	13.00	0.00	5.98
GG82|c0_g1	7.00	1.00	17.00	0.00	0.00	1.00
GG6373|c0_g1	227.00	239.00	291.00	61.00	49.00	36.00
GG3576|c1_g1	0.00	0.00	0.00	0.00	1.00	0.00
GG1065|c0_g1	7.00	22.00	12.00	30.00	11.00	5.00
GG6951|c0_g1	0.00	1.00	0.00	0.00	2.00	0.00
GG235|c0_g1	0.00	2.00	0.00	0.00	0.00	0.00
GG1948|c0_g1	1.00	1.00	0.00	3.00	0.00	0.00
GG2906|c2_g1	3.00	0.00	0.00	0.00	0.00	0.00
GG273|c0_g1	1.00	4.00	2.00	0.00	0.00	0.00
GG3781|c0_g1	1.00	2.00	2.00	1.00	4.00	1.00
GG24|c0_g1	0.00	0.00	1.00	1.00	0.00	0.00
GG7267|c0_g1	7.00	10.00	14.00	6.00	2.00	8.00
GG1189|c0_g1	1.00	2.00	8.00	6.00	4.00	1.00
GG2863|c1_g1	1.00	1.00	5.00	3.00	2.00	1.00
GG2360|c0_g1	1.00	7.00	0.00	10.00	3.00	1.00
GG5763|c0_g1	4.00	3.00	4.00	10.00	6.00	10.00
GG4973|c0_g1	0.00	0.00	0.00	6.16	0.00	0.00
GG1953|c1_g1	3.00	1.00	1.00	1.00	1.00	6.00
GG588|c0_g1	7.00	13.00	20.00	19.00	36.00	12.00
GG6501|c1_g1	2.00	6.00	6.00	10.00	5.00	2.00
GG4374|c0_g1	1.00	2.00	1.00	2.00	0.00	2.00
GG3971|c0_g1	5.00	4.00	5.00	5.00	7.00	2.00
GG6732|c0_g1	3.00	0.00	1.00	4.00	2.00	1.00
GG1127|c0_g1	2.00	1.00	3.00	21.00	19.00	6.00
GG1496|c0_g1	0.76	0.00	0.00	3.15	0.00	0.00
GG6207|c1_g1	2.00	0.00	4.00	2.00	2.00	0.00
GG5602|c1_g1	3.00	6.00	1.00	0.00	2.00	0.00
GG68|c0_g1	0.00	0.00	0.00	3.00	6.00	0.00
GG2245|c0_g1	9.00	23.00	13.00	26.00	19.00	18.00
GG6527|c0_g1	1.00	4.00	1.00	3.00	9.00	3.00
GG6202|c0_g1	3.00	0.00	0.00	0.00	1.00	2.00
GG4533|c0_g2	0.78	17.36	0.00	0.00	0.00	0.00
GG5647|c1_g1	0.00	2.00	5.00	0.00	1.00	0.00
GG5501|c2_g1	1.00	1.00	2.00	1.00	2.00	2.00
GG4869|c0_g1	19.00	39.00	15.00	26.00	18.00	23.00
GG2951|c3_g1	1.00	0.00	0.00	3.00	0.00	0.00
GG381|c0_g1	0.00	0.00	2.00	5.00	1.00	3.00
GG1121|c1_g1	1.00	2.00	2.00	0.00	0.00	0.00
GG2895|c0_g1	1.00	0.00	1.00	2.00	1.00	0.00
GG2630|c0_g1	19.00	19.00	22.00	7.00	0.00	15.00
GG704|c0_g1	2.00	3.00	3.00	1.00	1.00	1.00
GG4821|c0_g1	7.00	26.00	22.00	26.00	13.00	6.00
GG6664|c0_g1	8.00	10.00	21.00	9.00	3.00	1.00
GG5|c0_g1	3.00	1.00	9.00	3.00	1.00	5.00
GG5440|c0_g2	16.44	21.00	16.94	30.00	16.00	4.00
GG4409|c0_g1	3.00	0.00	1.00	2.00	0.00	0.00
GG467|c0_g2	4.00	0.00	0.00	0.00	0.00	0.00
GG6875|c0_g2	0.00	0.00	0.00	0.00	0.00	0.00
GG1034|c1_g1	0.00	0.00	1.00	0.00	0.00	0.00
GG7132|c2_g1	1.00	0.00	1.00	0.00	0.00	1.00
GG4533|c0_g1	2.22	18.32	27.72	3.00	0.00	0.00
GG1687|c0_g1	4.00	1.00	1.00	2.00	1.00	0.00
GG976|c0_g1	0.00	0.00	0.00	0.00	0.00	0.00
GG6026|c0_g1	25.00	44.00	31.00	33.00	35.00	10.00
GG7264|c0_g1	5.00	11.00	14.00	1.00	1.00	4.00
GG2209|c0_g1	8.00	1.00	2.00	6.00	2.00	4.00
GG2022|c2_g1	1.00	1.00	1.00	0.00	1.00	4.00
GG5589|c2_g1	3.00	4.00	4.00	1.00	0.00	1.00
GG6325|c0_g1	1.00	1.00	0.00	1.00	0.00	0.00
GG7052|c2_g1	1.00	1.00	1.00	0.00	2.00	0.00
GG3958|c0_g1	2.00	1.00	0.00	0.00	0.00	0.00
GG4388|c0_g1	2.00	0.00	2.00	1.00	0.00	0.00
GG2025|c0_g1	1.00	3.00	13.00	3.00	0.00	2.00
GG6327|c1_g1	0.00	4.00	1.00	0.00	0.00	1.00
GG4176|c0_g1	0.00	2.00	1.00	0.00	2.00	2.00
GG1717|c0_g1	17.00	11.00	22.00	14.00	0.00	11.20
GG5121|c0_g1	3.00	8.00	5.00	8.00	1.00	9.00
GG1811|c0_g1	10.00	8.00	17.00	6.00	8.00	10.00
GG5504|c1_g1	3.00	5.00	1.00	0.00	0.00	2.00
GG2905|c2_g1	0.00	0.00	0.00	3.00	1.00	0.00
GG1508|c0_g1	2.00	4.00	1.00	1.00	1.00	0.00
GG2647|c0_g1	0.00	0.00	0.00	1.00	2.00	0.00
GG803|c0_g2	0.00	3.00	1.00	7.00	6.00	0.00
GG2622|c0_g1	12.00	10.00	5.00	3.00	2.00	0.00
GG2156|c0_g1	4.00	1.00	1.00	9.00	25.00	9.00
GG5090|c0_g1	8.00	3.00	7.00	7.00	8.00	8.00
GG5327|c0_g2	3.00	7.00	8.00	6.57	2.00	1.00
GG1959|c0_g1	5.89	0.00	0.00	0.00	0.00	0.00
GG1677|c1_g1	12.00	17.00	14.00	11.00	9.00	6.00
GG766|c0_g1	0.00	1.00	1.00	3.00	1.00	0.00
GG3944|c0_g2	3.72	3.79	0.00	15.21	6.00	3.19
GG995|c0_g1	0.00	3.00	2.00	1.00	4.00	0.00
GG5473|c0_g1	0.00	1.00	0.00	0.00	0.00	0.00
GG288|c0_g1	59.00	52.00	16.00	37.00	26.00	4.00
GG6993|c0_g1	4.00	1.00	1.00	1.00	1.00	0.00
GG6999|c0_g2	5.00	18.38	2.14	24.14	52.00	14.18
GG5015|c1_g1	1.00	0.00	1.00	1.00	0.00	0.00
GG880|c0_g1	42.00	12.00	61.00	36.00	28.00	9.00
GG2323|c0_g1	13.00	17.00	16.00	10.00	5.00	7.00
GG3238|c0_g1	6.00	2.00	7.00	2.00	3.00	2.00
GG2406|c5_g1	2.00	3.00	4.00	11.00	4.00	2.00
GG2168|c0_g1	2.00	2.00	1.00	0.00	1.00	0.00
GG5712|c1_g1	28.00	25.00	13.00	8.00	1.00	3.00
GG3364|c0_g1	419.00	371.00	446.00	267.00	197.00	192.00
GG1564|c2_g1	6.00	8.00	4.00	1.00	2.00	2.00
GG6942|c0_g1	3.00	0.00	6.00	4.00	1.00	0.00
GG1553|c0_g1	3.00	6.00	8.00	3.00	2.00	20.00
GG1188|c1_g1	2.00	0.00	2.00	1.00	0.00	0.00
GG7044|c0_g2	0.00	0.00	2.00	0.00	2.00	0.00
GG489|c1_g1	0.00	3.00	0.00	0.00	0.00	0.00
GG6477|c1_g1	2.00	4.00	2.00	8.00	6.00	4.00
GG1436|c1_g1	1.00	1.00	1.00	0.00	0.00	1.00
GG3255|c0_g1	0.00	0.01	0.00	9.00	0.00	0.01
GG2506|c0_g1	1.00	1.00	2.00	0.00	0.00	0.00
GG2886|c0_g1	1.00	2.00	1.00	0.00	0.00	0.00
GG653|c0_g1	15.00	32.00	19.00	13.00	4.00	9.00
GG2505|c0_g1	0.00	1.00	0.00	0.00	3.00	2.00
GG2307|c2_g1	1.00	0.00	0.00	1.00	1.00	0.00
GG2718|c1_g1	1.00	2.00	1.00	2.00	2.00	0.00
GG2136|c1_g1	6.00	3.00	3.00	3.00	1.00	3.00
GG841|c3_g1	4.00	8.00	0.00	1.00	5.00	1.00
GG3391|c0_g1	8.00	13.00	2.00	17.00	8.00	3.00
GG602|c2_g1	0.00	0.00	3.00	2.00	0.00	1.00
GG5164|c0_g1	2.00	1.00	0.00	0.00	2.00	0.00
GG3187|c1_g1	2.00	0.00	0.00	3.00	2.00	0.00
GG409|c2_g1	2.00	3.00	1.00	0.00	2.00	1.00
GG1762|c0_g1	15.00	25.00	19.00	31.00	18.00	21.00
GG542|c0_g1	49.29	34.91	56.84	2.16	16.17	18.30
GG5131|c0_g1	10.43	3.53	9.66	6.49	3.33	0.00
GG3171|c0_g1	7.00	5.00	7.00	34.00	9.00	6.00
GG4030|c1_g1	2.00	2.00	2.00	10.00	2.00	1.00
GG3358|c0_g1	0.00	2.00	3.00	0.00	0.00	0.00
GG3268|c0_g1	3.00	0.00	2.00	3.00	2.00	0.00
GG2933|c0_g1	0.00	2.00	1.00	1.00	3.00	2.00
GG2849|c0_g2	0.00	0.00	0.00	0.00	2.00	1.00
GG3239|c0_g1	46.00	53.00	38.00	60.00	59.00	14.00
GG5310|c0_g1	1.00	2.00	1.00	0.00	0.00	0.00
GG6399|c0_g1	0.00	0.00	0.50	0.00	3.70	0.00
GG2261|c0_g1	1.00	2.00	4.00	4.00	1.00	0.00
GG5901|c0_g1	1.00	3.00	4.00	3.00	4.00	0.00
GG4232|c0_g2	0.00	0.00	1.00	1.00	3.34	3.00
GG3043|c0_g2	1.00	3.00	2.00	2.00	6.00	3.00
GG2696|c0_g1	4.00	7.00	19.00	1.00	0.00	7.00
GG1305|c0_g1	0.00	0.00	3.00	1.00	0.00	0.00
GG5765|c0_g1	1.00	1.00	0.00	0.00	6.00	0.00
GG5302|c0_g1	6.00	5.00	7.00	29.00	27.00	11.00
GG5160|c0_g1	0.00	1.00	0.00	1.00	0.00	0.00
GG4425|c1_g1	4.00	4.00	4.00	6.00	2.00	6.00
GG6988|c0_g1	6.00	11.00	13.00	6.00	8.00	5.00
GG6374|c2_g1	6.00	5.00	3.00	2.00	0.00	0.00
GG671|c0_g1	45.00	110.00	75.00	183.00	148.00	52.00
GG3318|c0_g1	9.00	2.00	3.00	3.00	2.00	1.00
GG2566|c0_g1	5.00	4.00	1.00	3.00	0.00	0.00
GG617|c0_g1	1.00	0.00	5.00	4.00	0.00	0.00
GG2840|c0_g1	4.00	20.00	2.00	9.00	1.00	3.00
GG604|c0_g1	42.00	62.00	54.00	41.00	26.00	23.00
GG6809|c3_g1	2.00	0.00	0.00	1.00	0.00	0.00
GG678|c0_g1	2.00	2.00	7.00	0.00	3.00	3.00
GG3270|c1_g1	4.00	6.00	6.00	1.00	0.00	3.00
GG5244|c0_g1	15.77	22.33	0.00	20.00	17.00	2.32
GG3433|c0_g2	0.00	14.19	11.95	0.00	0.00	0.00
GG979|c0_g1	0.00	2.00	0.00	3.00	2.00	0.00
GG4320|c0_g1	125.00	115.00	136.36	586.83	523.75	92.90
GG1351|c0_g1	0.00	0.00	1.00	1.00	1.00	0.00
GG6985|c0_g1	1.00	0.00	0.00	1.00	0.00	2.00
GG2023|c0_g1	1.50	2.00	1.00	0.50	0.50	0.50
GG4675|c0_g1	0.00	0.00	0.00	5.00	1.00	0.00
GG6618|c0_g1	60.00	116.00	80.00	136.00	95.00	68.00
GG4456|c0_g1	19.00	54.00	47.00	39.00	43.00	26.00
GG4339|c0_g1	2.00	1.00	3.00	0.00	3.00	0.00
GG487|c1_g1	3.00	1.00	2.00	0.00	0.00	0.00
GG4766|c0_g1	3.00	1.00	1.00	0.00	1.00	5.00
GG4431|c1_g1	0.00	0.00	1.00	2.00	5.00	2.00
GG6582|c0_g1	2.00	3.00	0.00	2.00	1.00	2.00
GG4910|c0_g1	0.00	1.00	3.00	0.00	0.00	1.00
GG5824|c2_g1	3.00	0.00	3.00	2.00	0.00	0.00
GG3147|c0_g2	2.98	2.00	3.00	6.00	2.66	1.00
GG5536|c0_g1	19.00	16.00	24.00	11.00	5.00	9.00
GG1966|c0_g2	0.00	1.40	0.00	2.00	4.00	0.00
GG276|c0_g1	0.00	0.00	1.00	0.00	0.00	2.00
GG1012|c0_g1	0.00	0.00	1.00	3.00	0.00	0.00
GG6337|c0_g1	2.00	6.00	3.00	3.00	0.00	0.00
GG2870|c1_g1	0.00	0.00	0.00	0.00	3.00	0.00
GG6510|c1_g1	0.00	1.00	0.00	2.00	0.00	0.00
GG6001|c1_g1	0.00	1.00	0.00	0.00	6.00	0.00
GG281|c0_g1	2.00	12.00	6.00	0.00	2.00	0.00
GG1797|c0_g1	1.00	4.00	3.00	0.00	1.00	0.00
GG3186|c1_g1	1.00	3.00	0.00	1.00	4.00	0.00
GG5187|c1_g1	2.00	0.00	0.00	1.00	0.00	0.00
GG4544|c0_g1	0.00	10.00	2.00	0.00	0.00	0.00
GG2556|c1_g1	0.00	4.00	3.00	1.00	5.00	1.00
GG5047|c1_g1	3.00	1.00	0.00	0.00	0.00	0.00
GG6956|c1_g1	1.00	5.00	9.00	10.00	6.00	5.00
GG6544|c1_g1	0.00	1.00	0.50	0.00	1.50	0.00
GG6726|c0_g1	240.00	331.00	260.00	232.00	203.00	169.00
GG5842|c0_g1	0.00	0.00	0.00	0.00	0.00	0.00
GG2983|c0_g1	1.00	1.00	0.00	1.00	0.00	1.00
GG7048|c0_g1	49.00	46.00	26.00	31.00	26.00	3.00
GG5987|c0_g2	2.93	0.00	0.00	0.00	0.00	0.00
GG6832|c0_g1	5.00	5.00	7.00	6.00	5.00	3.00
GG758|c1_g1	0.00	0.00	2.00	1.00	0.00	0.00
GG6225|c0_g1	1.00	5.00	3.00	2.00	0.00	0.00
GG110|c0_g1	0.00	4.00	3.00	0.00	0.00	0.00
GG856|c2_g1	1.00	0.00	1.00	1.00	1.00	0.00
GG5525|c0_g1	3.00	3.00	1.00	6.00	11.00	5.00
GG454|c0_g1	0.00	1.00	1.00	0.00	1.00	0.00
GG4352|c0_g1	15.00	14.00	12.00	11.00	7.00	8.00
GG5863|c0_g1	0.00	4.00	0.00	3.00	1.00	0.00
GG1363|c0_g1	48.00	63.00	78.00	39.00	34.00	35.00
GG747|c0_g1	3.00	0.00	0.00	2.00	8.00	3.00
GG6546|c0_g1	1.00	1.00	2.00	0.00	0.00	0.00
GG6987|c0_g1	0.00	0.00	2.00	1.00	0.00	0.00
GG5586|c0_g2	2.00	11.00	2.00	9.00	6.00	0.00
GG4305|c0_g1	0.00	1.00	1.00	0.00	0.00	0.00
GG6846|c0_g1	0.00	0.00	2.00	1.00	2.00	0.00
GG5027|c0_g3	1.00	0.00	2.67	0.00	0.00	3.15
GG2917|c1_g1	0.00	2.00	0.00	2.00	1.00	2.00
GG3185|c1_g1	2.00	7.00	2.00	2.00	2.00	4.00
GG560|c0_g1	0.00	0.00	1.00	0.00	0.00	3.00
GG6924|c0_g1	1.00	1.00	1.00	4.00	4.00	0.00
GG3545|c0_g1	0.00	1.00	0.00	7.00	0.00	0.00
GG3156|c0_g1	1.00	2.00	2.00	4.00	4.00	2.00
GG1543|c0_g1	12.00	19.00	14.00	36.00	20.00	15.00
GG5542|c1_g1	1.00	1.00	2.00	1.00	1.00	1.00
GG7118|c0_g2	13.00	12.00	9.00	5.73	2.80	1.00
GG6136|c1_g1	1.00	0.00	1.00	1.00	2.00	2.00
GG3205|c0_g1	0.00	2.00	0.00	0.00	1.00	0.00
GG7090|c1_g1	0.00	0.00	1.00	1.00	0.00	0.00
GG5435|c0_g1	0.00	0.00	0.00	3.00	1.00	0.00
GG4106|c0_g1	1.00	0.00	1.00	2.00	0.00	2.00
GG6293|c1_g1	0.00	1.00	0.00	0.00	0.00	0.00
GG6404|c0_g1	0.00	0.00	1.00	8.00	1.00	1.00
GG6142|c1_g1	4.00	0.00	2.00	8.00	5.00	1.00
GG5271|c0_g1	2.00	2.00	3.00	2.00	3.00	1.00
GG3089|c0_g1	1.00	2.00	4.00	4.00	2.00	0.00
GG3914|c0_g1	0.00	0.00	0.00	2.00	3.00	1.00
GG3886|c0_g1	5.00	3.00	1.00	6.00	2.00	5.00
GG1227|c0_g1	0.00	0.00	1.00	0.00	0.00	0.00
GG971|c2_g1	1.00	2.00	2.00	0.00	1.00	0.00
GG792|c1_g1	1.00	0.00	1.00	3.00	2.00	1.00
GG3175|c0_g1	0.00	1.00	0.00	0.00	2.00	3.00
GG3456|c0_g2	25.00	52.00	42.00	30.00	31.00	21.00
GG92|c0_g1	3.00	1.00	0.00	0.00	0.00	0.00
GG6239|c0_g1	16.00	19.00	8.00	11.00	5.00	7.00
[truncated: 9,606 more rows]
