# Supplementary material for: The White-Nose Syndrome Transcriptome: Activation of Anti-fungal Host Responses in Wing Tissue of Hibernating Little Brown Myotis
Source: PLoS Pathog. 2015 Oct 1;11(10):e1005168. doi: 10.1371/journal.ppat.1005168 (PMC4591128; doi:10.1371/journal.ppat.1005168)
Supplement: S4 Dataset — (ZIP) [file ppat.1005168.s015.zip › Trinity_genes.TMM.fpkm.matrix]

	KYMYLU06W	KYMYLU07W	KYMYLU11W	KYMYLU19W	KYMYLU23W	KYMYLU39W
GG6938|c1_g2	142.662	37.332	285.172	25.375	47.041	37.767
GG2335|c0_g1	129.290	87.698	127.867	73.155	82.186	64.718
GG1657|c3_g1	0.000	50.921	31.418	12.959	34.575	0.000
GG1852|c0_g1	49.717	89.271	94.440	38.956	51.966	230.073
GG2269|c0_g2	144.697	90.474	0.000	0.000	128.358	83.730
GG4734|c0_g1	0.000	159.033	98.017	324.295	0.000	0.000
GG1315|c0_g1	3534.962	2558.425	1358.485	1671.606	1778.140	2378.557
GG1897|c0_g1	104.474	0.000	0.000	81.076	0.000	299.979
GG141|c0_g1	175.949	0.000	248.158	0.000	0.000	0.000
GG5065|c0_g1	50.303	173.968	0.000	78.659	182.193	115.211
GG2583|c3_g1	0.000	112.707	0.000	28.647	0.000	0.000
GG4089|c0_g1	71.709	0.000	0.000	55.721	0.000	0.000
GG1791|c0_g2	153.882	54.745	16.336	0.000	83.392	38.137
GG2117|c0_g1	1670.785	1927.618	598.586	1130.835	695.094	1614.365
GG6824|c0_g1	0.000	77.163	190.252	0.000	99.175	0.000
GG589|c0_g1	97.442	222.638	91.500	151.261	0.000	140.427
GG5205|c0_g1	94.234	92.406	48.861	121.090	81.355	93.416
GG3943|c0_g1	191.069	186.251	149.632	48.576	124.957	96.641
GG6671|c0_g2	0.000	0.000	0.000	39.247	0.000	25.750
GG3676|c0_g1	155.853	27.691	159.490	68.360	113.388	111.575
GG3987|c1_g1	0.000	78.715	0.000	80.251	202.191	0.000
GG464|c0_g1	98.390	0.000	0.000	229.104	0.000	0.000
GG2579|c0_g1	83.334	88.922	48.763	125.905	33.902	100.113
GG4825|c1_g1	0.000	34.444	85.042	0.000	0.000	67.225
GG3500|c0_g1	180.744	322.589	455.050	140.554	181.174	266.895
GG1156|c1_g1	0.000	100.352	123.574	0.000	127.620	0.000
GG2322|c0_g1	0.000	0.000	0.000	0.000	0.000	75.133
GG983|c0_g1	44.507	30.302	0.000	34.665	216.908	39.215
GG5510|c2_g1	2727.385	3730.297	2279.628	2528.362	2136.237	3417.698
GG1241|c0_g1	69.749	107.228	66.187	200.021	265.192	284.592
GG758|c0_g1	27.085	69.556	51.497	42.528	76.168	14.051
GG1850|c1_g1	262.043	40.128	198.131	81.571	52.844	0.000
GG3394|c0_g1	50.399	0.000	0.000	39.228	50.900	0.000
GG6008|c0_g1	113.712	86.465	106.552	88.211	0.000	324.937
GG1665|c2_g1	163.355	494.964	0.000	0.000	0.000	0.000
GG2164|c0_g3	0.000	262.314	176.346	0.000	0.000	69.566
GG4750|c0_g1	34.342	26.355	0.000	53.585	35.192	103.810
GG6925|c0_g1	52.360	13.424	116.009	27.346	109.323	107.559
GG1630|c0_g1	87.713	100.855	41.502	68.340	89.083	0.000
GG5140|c0_g1	154.340	141.179	119.194	151.436	152.477	45.018
GG3223|c0_g2	0.000	0.000	0.000	202.128	213.413	0.000
GG6493|c0_g1	503.585	288.309	643.704	506.348	1061.498	175.708
GG1804|c1_g1	261.158	0.000	122.095	0.000	0.000	0.000
GG52|c0_g1	576.349	545.268	166.811	343.885	503.481	0.000
GG4319|c0_g1	84.794	48.906	100.604	182.480	132.208	227.608
GG6997|c0_g1	76.344	110.260	18.139	67.418	100.567	44.536
GG3921|c0_g1	497.171	0.000	0.000	128.516	0.000	0.000
GG1372|c0_g1	78.124	119.234	73.557	121.362	0.000	0.000
GG2191|c0_g1	85.252	78.715	178.110	80.144	71.234	52.568
GG1379|c1_g1	0.000	0.000	0.000	0.000	491.202	0.000
GG6384|c0_g1	213.945	283.982	226.040	247.490	157.261	185.733
GG363|c0_g1	0.000	0.000	0.000	0.000	0.000	0.000
GG2066|c0_g2	0.000	203.746	0.020	0.019	0.028	125.236
GG1549|c0_g1	71.209	136.965	33.809	41.829	37.154	27.414
GG5840|c1_g1	69.472	53.316	98.742	81.309	71.169	0.000
GG246|c0_g1	0.000	112.450	415.224	0.000	0.000	417.419
GG3636|c1_g1	0.000	0.000	0.000	0.000	0.000	0.000
GG3557|c0_g1	79.264	182.705	175.434	82.600	81.906	120.840
GG3455|c3_g1	0.000	0.000	70.725	174.986	0.000	329.056
GG7094|c0_g2	116.546	109.674	0.000	101.569	0.000	0.000
GG2013|c0_g1	0.000	342.170	0.000	0.000	0.000	0.000
GG5447|c0_g1	0.000	189.417	0.000	128.575	81.785	0.000
GG1409|c0_g1	74.501	113.745	70.176	57.876	73.963	0.000
GG568|c0_g1	0.000	0.000	0.000	91.182	114.173	0.000
GG7062|c3_g1	167.979	86.023	26.547	131.244	28.884	85.220
GG6012|c1_g1	12.360	9.518	23.480	184.149	51.910	76.623
GG6877|c1_g1	13.340	61.611	38.023	62.758	41.986	20.655
GG5064|c0_g1	29.227	33.735	111.031	22.909	61.226	45.183
GG1101|c1_g1	0.000	0.000	0.000	118.149	146.038	0.000
GG5382|c1_g2	63.526	97.134	0.000	49.382	0.000	0.000
GG2466|c0_g1	90.889	70.029	100.810	160.619	200.032	82.683
GG1404|c0_g1	50.932	152.701	82.435	59.468	5.990	39.554
GG6369|c0_g1	60.340	46.337	57.211	47.129	0.000	137.428
GG3671|c0_g1	168.149	127.333	156.619	0.000	0.000	0.000
GG384|c0_g1	0.000	0.000	0.000	354.446	0.000	0.000
GG5667|c0_g1	68.076	72.116	56.623	133.642	89.793	66.280
GG3620|c0_g1	139.412	113.940	75.624	77.950	165.858	30.598
GG3009|c0_g1	9.259	21.411	17.610	65.457	34.183	28.831
GG1957|c0_g1	0.000	0.000	230.989	0.000	0.000	0.000
GG6592|c0_g1	161.447	61.580	303.909	62.700	79.850	470.007
GG4752|c1_g1	58.955	113.190	83.846	0.000	121.434	134.357
GG1678|c0_g1	0.000	160.698	0.000	0.000	139.628	0.000
GG7247|c5_g1	229.928	174.831	107.709	0.000	0.000	0.000
GG3547|c1_g1	0.000	144.406	0.000	58.720	0.000	56.717
GG1673|c1_g1	295.180	374.661	369.537	381.841	0.000	1275.530
GG2838|c0_g2	0.000	0.000	0.000	233.123	0.000	0.000
GG3082|c0_g2	128.725	89.713	0.000	0.000	0.000	0.000
GG4415|c0_g1	0.000	50.592	125.936	0.000	0.000	0.000
GG3831|c0_g2	120.382	42.492	0.000	251.131	96.876	132.600
GG4252|c0_g1	0.000	0.000	0.000	62.312	0.000	0.000
GG3841|c1_g1	0.000	78.715	97.037	0.000	0.000	0.000
GG352|c0_g1	82.343	91.625	60.876	86.202	125.415	14.246
GG3485|c1_g1	162.800	0.000	0.000	63.215	0.000	0.000
GG6356|c0_g1	120.244	0.000	0.000	0.000	0.000	342.511
GG1362|c0_g1	0.000	0.000	0.000	0.000	0.000	0.000
GG1782|c0_g1	63.526	0.000	119.880	0.000	127.050	187.130
GG4413|c0_g1	72.796	555.896	137.196	169.685	144.711	639.100
GG3768|c1_g1	0.000	73.010	45.059	0.000	0.000	72.627
GG2958|c2_g1	108.246	83.165	51.341	63.448	111.781	0.000
GG3544|c0_g1	74.405	190.620	329.447	135.748	0.000	265.190
GG756|c0_g1	1116.375	1876.820	1201.494	12747.425	14346.360	4351.806
GG4330|c0_g1	0.000	113.950	280.497	233.123	0.000	0.000
GG5041|c0_g2	120.510	410.626	294.266	386.918	264.062	557.209
GG3870|c1_g1	135.502	102.839	0.000	105.083	0.000	191.670
GG555|c1_g1	0.000	0.000	0.000	81.911	0.000	0.000
GG5748|c2_g1	219.625	126.090	155.629	170.870	0.000	0.000
GG2913|c0_g1	0.000	177.124	0.000	120.255	0.084	0.010
GG3711|c1_g1	122.076	0.000	0.000	47.460	61.151	0.000
GG1828|c0_g1	159.934	89.528	276.224	91.182	30.464	89.934
GG2118|c0_g1	421.061	109.078	0.000	0.000	0.000	0.000
GG3900|c0_g2	0.000	0.000	0.000	0.000	99.652	0.000
GG3064|c0_g1	547.474	169.322	220.670	136.059	425.827	259.623
GG4722|c0_g1	142.364	164.388	94.665	44.644	44.761	132.128
GG3932|c2_g1	0.000	0.000	126.622	0.000	0.000	0.000
GG713|c1_g1	0.000	0.000	0.000	0.000	123.303	0.000
GG5200|c1_g1	150.153	171.943	141.449	233.317	0.000	109.685
GG867|c0_g1	333.347	101.904	62.885	155.454	66.534	0.000
GG6011|c0_g1	87.713	0.000	0.000	273.341	0.000	0.000
GG3782|c0_g1	43.857	0.000	0.000	68.340	0.000	131.337
GG4221|c0_g1	94.224	941.566	156.462	18.425	24.418	36.031
GG6376|c0_g1	0.000	91.193	0.000	61.797	0.000	0.000
GG3730|c1_g1	34.075	0.000	64.590	26.589	34.930	0.000
GG1713|c1_g1	0.000	77.163	0.000	157.309	0.000	145.747
GG3925|c0_g1	0.000	0.000	0.000	72.806	0.000	0.000
GG1898|c1_g1	71.230	36.500	45.059	37.141	73.823	36.308
GG4843|c1_g1	135.246	103.343	63.767	262.789	134.881	198.613
GG1456|c0_g2	0.000	0.000	0.000	0.000	0.000	0.000
GG4408|c0_g1	1044.005	842.807	477.050	63.030	42.294	421.424
GG2576|c0_g1	175.320	30.877	55.476	61.001	0.000	0.000
GG3805|c1_g1	91.581	56.358	52.174	71.718	210.124	225.533
GG6364|c0_g2	93.265	118.740	130.062	81.610	8.924	28.410
GG285|c0_g1	336.011	114.577	0.000	174.694	76.290	56.255
GG2078|c0_g2	50.207	103.240	65.766	25.812	105.810	66.947
GG1165|c1_g1	60.521	55.916	80.505	56.963	89.017	168.940
GG3031|c1_g1	42.226	0.000	199.816	0.000	42.948	126.643
GG4230|c0_g1	101.352	0.000	190.252	157.309	0.000	0.000
GG6541|c1_g1	23.250	0.000	22.059	145.465	192.865	0.000
GG7062|c2_g1	105.753	67.799	33.476	55.225	73.589	54.303
GG1671|c1_g1	0.000	186.724	230.470	0.000	0.000	360.301
GG3158|c0_g1	181.309	167.523	68.912	47.411	38.098	56.234
GG4784|c3_g1	151.197	38.597	190.585	39.228	0.000	0.000
GG395|c0_g1	99.487	248.489	165.184	77.785	205.956	303.892
GG1290|c0_g1	110.739	119.686	147.750	225.328	183.978	237.540
GG3618|c0_g1	0.000	154.325	95.126	78.659	0.000	0.000
GG1413|c0_g1	801.621	1155.364	578.477	175.549	49.172	16.547
GG2578|c0_g1	93.020	143.183	191.428	133.661	32.445	95.778
GG2000|c2_g1	33.191	25.481	31.457	25.909	136.227	0.000
GG1916|c1_g1	150.366	76.782	0.000	78.038	151.898	0.000
GG1660|c0_g1	254.808	259.076	79.897	0.000	167.634	0.000
GG2558|c0_g1	248.074	232.927	104.573	301.531	113.790	377.731
GG6005|c0_g1	102.375	0.000	192.143	556.137	300.384	0.000
GG3699|c0_g1	0.000	200.713	0.000	102.510	0.000	0.000
GG1708|c0_g1	0.000	0.000	69.647	0.000	146.842	0.000
GG6657|c0_g1	825.254	140.542	1387.864	5249.163	4973.390	2329.800
GG5673|c0_g1	0.000	0.000	61.170	50.401	194.341	286.215
GG4632|c0_g1	0.000	93.496	0.000	95.434	0.000	0.000
GG2669|c1_g1	80.724	61.580	0.000	125.391	0.000	0.000
GG2405|c1_g1	199.358	57.561	248.619	29.316	65.431	135.209
GG6192|c0_g1	139.625	141.559	160.696	150.076	69.889	217.810
GG3140|c2_g1	165.720	0.000	0.000	257.033	0.000	0.000
GG3876|c0_g2	65.924	34.382	40.316	24.210	0.000	0.000
GG6566|c0_g1	176.567	190.404	121.438	872.026	696.000	568.476
GG6749|c0_g1	1885.828	3616.049	2157.691	3307.954	2363.929	4727.020
GG6136|c0_g1	53.319	122.471	0.000	41.489	0.000	158.350
GG4265|c0_g1	0.000	244.018	0.000	0.000	0.000	0.000
GG722|c0_g1	445.386	80.246	174.827	104.539	67.272	235.640
GG5624|c0_g1	87.383	67.264	27.665	102.753	167.821	0.000
GG3655|c0_g1	76.984	132.534	202.168	109.072	99.810	110.507
GG7104|c0_g2	0.000	178.748	101.153	45.450	89.924	88.445
GG792|c0_g2	0.000	0.000	0.000	0.000	0.000	0.000
GG762|c0_g1	45.327	81.398	0.000	82.892	94.904	70.039
GG4732|c2_g1	125.966	0.000	235.703	0.000	0.000	0.000
GG346|c0_g1	0.000	0.000	53.771	44.305	204.658	43.128
GG6616|c0_g1	0.000	56.883	98.281	11.591	46.443	22.853
GG5884|c0_g1	37.751	106.570	71.734	167.783	132.134	19.505
GG3765|c0_g1	68.204	52.473	48.577	187.003	71.234	52.568
GG7024|c0_g1	0.000	31.772	78.427	0.000	21.483	190.232
GG6815|c0_g1	150.590	462.102	285.250	117.430	0.000	226.848
GG7012|c2_g1	120.691	69.515	28.605	23.560	186.314	137.428
GG1826|c0_g1	148.405	133.059	328.526	96.695	51.209	188.907
GG1615|c1_g1	0.000	18.594	114.784	0.000	125.321	0.000
GG473|c1_g1	85.678	0.000	80.583	0.000	0.000	0.000
GG5085|c1_g1	1027.713	377.632	250.118	65.399	19.129	244.607
GG6241|c0_g1	0.000	0.000	165.341	45.392	0.000	86.308
GG3250|c0_g1	37.645	115.523	178.286	29.355	38.453	170.141
GG3046|c0_g1	2575.666	3222.136	2306.656	2422.328	2131.257	2823.821
GG1861|c0_g1	0.000	106.467	87.619	0.000	46.938	0.000
GG4480|c0_g1	0.000	33.026	0.000	135.205	166.447	96.877
GG4645|c1_g1	57.623	22.130	0.000	90.017	89.083	0.000
GG3469|c1_g1	43.857	0.000	0.000	34.170	0.000	394.021
GG584|c0_g1	598.523	258.172	532.624	207.127	203.536	103.030
GG2549|c0_g1	74.618	76.464	23.598	155.571	154.467	0.000
GG3405|c0_g1	62.258	95.212	88.139	48.401	31.155	91.783
GG2977|c0_g1	443.042	275.800	240.309	82.552	197.387	420.747
GG2429|c2_g1	0.000	76.782	47.391	273.118	50.629	74.630
GG6988|c3_g1	0.000	0.000	38.189	62.894	41.098	60.610
GG2422|c0_g1	75.012	181.585	71.293	25.230	45.116	83.248
GG3897|c0_g1	55.354	117.178	39.434	271.244	435.265	149.907
GG5929|c1_g1	0.000	0.000	92.382	0.000	0.000	0.000
GG4468|c1_g1	0.000	20.064	49.538	20.405	80.972	119.464
GG3427|c1_g1	220.807	156.833	193.564	159.677	177.427	523.725
GG5606|c0_g1	35.397	109.017	201.796	9.251	49.601	164.739
GG5062|c1_g1	25.082	96.374	47.587	78.436	25.959	191.495
GG851|c0_g3	37.837	0.000	0.000	307.074	338.539	115.581
GG3961|c0_g1	241.734	623.582	424.945	350.826	215.899	356.172
GG3612|c0_g1	0.000	0.000	125.084	0.000	129.125	189.430
GG2998|c1_g1	88.768	0.000	83.454	68.923	0.000	0.000
GG4488|c1_g1	89.003	0.000	42.109	381.336	0.000	0.000
GG4065|c0_g1	0.000	0.000	72.969	60.196	0.000	0.000
GG305|c0_g1	101.917	78.057	96.341	0.000	0.000	75.821
GG6630|c1_g1	144.005	239.814	159.412	225.222	248.671	293.539
GG6154|c0_g1	0.000	100.352	0.000	0.000	0.000	0.000
GG5768|c1_g1	174.500	12.211	30.134	136.748	33.183	0.000
GG1273|c0_g1	171.090	169.014	287.524	122.323	76.580	96.898
GG4497|c2_g1	0.000	182.767	0.000	93.269	0.000	0.000
GG3534|c0_g1	0.000	0.000	132.090	0.000	47.163	208.586
GG955|c0_g1	0.000	0.000	78.202	0.000	0.000	0.000
GG1578|c0_g1	126.306	43.212	79.995	66.020	29.426	43.426
GG3403|c0_g1	0.000	0.000	0.000	124.362	79.224	0.000
GG3932|c0_g1	0.000	0.000	0.000	0.000	241.457	0.000
GG7042|c1_g1	0.000	468.259	0.000	0.000	0.000	0.000
GG1352|c0_g1	46.254	142.227	65.844	36.179	71.954	70.789
GG1117|c0_g1	0.000	81.161	0.000	0.000	0.000	152.947
GG1052|c1_g1	72.817	65.414	80.720	47.605	38.257	75.287
GG6377|c0_g1	169.215	73.308	140.724	157.697	122.462	98.603
GG4636|c0_g1	83.611	160.996	79.466	98.433	88.027	81.214
GG2444|c1_g1	0.000	56.441	0.000	114.868	0.000	0.000
GG2432|c0_g1	0.000	0.000	0.000	90.890	0.000	0.000
GG3995|c0_g1	0.000	145.701	119.880	98.763	0.000	93.560
GG1394|c1_g1	0.000	247.482	0.000	0.000	0.000	0.000
GG570|c1_g1	151.335	0.000	71.273	0.000	0.000	0.000
GG2001|c0_g1	303.012	286.685	221.179	127.614	96.680	178.317
GG2230|c0_g1	84.133	97.227	127.965	46.246	106.548	104.858
GG5894|c0_g1	0.000	0.000	0.000	461.082	0.000	0.000
GG871|c0_g1	35.343	90.731	67.177	27.734	74.309	73.120
GG5774|c0_g1	0.000	40.128	49.538	163.152	0.000	0.000
GG5573|c0_g1	91.517	76.392	130.503	59.895	64.441	261.636
GG5662|c0_g1	0.000	0.000	0.000	155.755	196.481	144.381
GG4968|c0_g1	0.000	44.928	55.457	45.673	0.000	173.654
GG4224|c0_g1	105.486	64.890	60.072	148.591	197.387	64.729
GG2582|c1_g1	223.610	159.023	196.210	128.303	136.114	133.956
GG504|c1_g1	29.611	68.374	28.125	92.851	31.015	0.000
GG6667|c0_g1	2648.185	2686.941	1262.046	2549.631	1881.221	1835.030
GG5463|c2_g1	0.000	0.000	0.000	101.268	0.000	185.106
GG2538|c0_g1	71.709	164.285	135.158	167.152	356.592	0.000
GG1056|c0_g1	0.000	137.777	169.917	210.515	88.933	392.357
GG2539|c0_g1	117.516	45.124	27.861	68.835	302.608	44.638
GG6261|c0_g1	42.823	32.830	40.532	200.196	130.592	0.000
GG524|c1_g1	53.798	144.663	0.000	63.059	0.000	40.992
GG7084|c0_g1	0.000	0.000	0.000	119.421	157.317	0.000
GG2041|c2_g1	0.000	0.000	0.000	100.054	498.856	549.012
GG2926|c0_g1	36.664	47.046	46.441	86.270	89.858	37.900
GG2305|c0_g1	107.543	0.000	101.878	139.816	73.356	108.196
GG1674|c4_g1	96.259	0.000	45.667	75.271	49.863	36.791
GG6363|c1_g1	65.902	50.592	0.000	77.154	33.818	0.000
GG6378|c0_g1	46.030	210.632	183.127	221.387	241.989	134.788
GG4565|c0_g1	1592.619	2059.772	1229.521	2361.812	1999.347	1408.090
GG4363|c0_g2	179.220	0.000	0.000	0.000	0.000	226.252
GG4621|c0_g1	100.926	80.493	191.996	645.785	461.823	174.558
GG5815|c0_g2	0.000	0.000	0.000	0.000	0.000	0.000
GG3153|c0_g1	422.233	0.000	0.000	0.000	0.000	0.000
GG6329|c0_g1	164.292	68.179	306.437	89.366	140.394	108.576
GG1063|c2_g1	21.044	48.557	19.982	82.358	43.761	0.000
GG4459|c0_g1	89.258	68.621	169.427	209.496	138.993	170.922
GG4743|c0_g1	86.445	116.314	41.022	67.641	89.812	0.000
GG3110|c1_g1	0.000	92.684	85.816	164.939	31.052	0.000
GG4522|c1_g1	53.723	110.229	51.017	56.109	93.437	137.900
GG2869|c0_g1	36.728	56.358	0.000	114.577	112.641	55.372
GG3722|c0_g1	143.610	73.596	45.422	93.589	0.000	109.788
GG3916|c0_g2	76.579	29.366	0.000	149.271	0.000	0.000
GG5277|c0_g1	0.000	66.812	137.480	45.304	29.884	0.000
GG4631|c0_g1	0.000	208.248	128.200	0.000	396.662	193.950
GG1131|c2_g1	0.000	105.440	0.000	107.762	133.816	0.000
GG5016|c0_g3	30.868	44.949	31.045	88.697	0.000	0.000
GG2905|c0_g1	61.843	0.000	116.744	96.171	0.000	91.208
GG2068|c0_g1	80.692	186.005	357.199	231.230	27.782	286.914
GG1096|c1_g1	141.288	0.000	0.000	0.000	210.928	103.512
GG7155|c0_g1	88.321	100.835	80.897	123.401	105.819	154.447
GG4047|c0_g2	686.875	402.331	887.491	0.000	0.000	586.913
GG3947|c1_g1	25.807	158.653	171.377	40.344	0.000	0.000
GG2941|c0_g1	0.000	219.051	202.736	0.000	0.000	0.000
GG4003|c2_g1	0.000	0.000	0.000	0.000	0.000	610.711
GG6782|c0_g1	118.209	90.433	55.809	91.929	0.000	174.702
GG5965|c2_g1	152.358	0.000	0.000	118.149	0.000	0.000
GG4037|c0_g2	0.043	283.910	367.127	77.737	0.056	77.013
GG2106|c1_g1	0.000	67.562	41.698	0.000	44.752	0.000
GG894|c0_g1	568.369	513.743	469.612	67.845	168.718	191.567
GG59|c3_g1	140.584	80.914	33.299	27.423	35.986	0.000
GG6943|c1_g1	31.667	24.309	90.059	0.000	32.538	0.000
GG1518|c0_g1	0.000	101.585	0.000	103.782	0.000	189.430
GG7238|c0_g1	0.000	0.000	0.000	104.228	0.000	68.036
GG716|c0_g1	167.105	275.234	407.717	224.018	173.157	657.024
GG6685|c0_g2	77.751	142.556	103.426	78.057	30.267	62.294
GG435|c0_g1	105.976	140.675	78.378	254.451	230.598	92.009
GG2287|c0_g1	59.541	0.000	141.135	162.754	0.000	0.000
GG1194|c0_g1	11.785	54.436	44.785	110.927	99.072	109.685
GG6867|c1_g1	111.272	84.635	0.000	172.646	0.000	0.000
GG6851|c0_g2	336.416	103.456	148.995	52.478	0.000	0.000
GG487|c2_g1	66.201	101.194	0.000	51.459	0.000	0.000
GG879|c0_g1	464.395	194.402	335.826	182.247	170.120	219.741
GG6151|c4_g1	0.000	0.000	128.200	212.806	0.000	0.000
GG5214|c1_g1	62.258	47.611	58.759	0.000	186.940	0.000
GG1185|c0_g1	0.000	94.575	116.489	96.550	0.000	0.000
GG4368|c0_g1	291.813	267.916	496.032	45.392	58.582	431.531
GG4788|c1_g1	131.069	56.050	124.505	114.169	91.540	67.553
GG5499|c0_g1	517.447	507.956	278.576	57.429	220.263	432.322
GG2551|c0_g1	0.000	115.492	142.125	0.000	0.000	214.081
GG7157|c0_g2	0.000	66.298	0.000	105.384	0.000	0.000
GG4946|c0_g2	222.715	105.357	226.922	189.188	21.698	156.696
GG6068|c0_g1	141.288	0.000	0.000	109.791	0.000	103.512
GG3018|c3_g1	99.360	0.000	93.283	0.000	97.325	143.046
GG1182|c0_g1	275.500	0.000	0.000	77.766	0.000	192.522
GG4257|c0_g1	82.087	0.000	0.000	127.497	162.270	0.000
GG2183|c0_g1	118.326	77.173	65.599	30.957	74.954	0.000
GG1286|c0_g1	132.891	102.171	84.082	51.983	0.000	67.872
GG6186|c0_g1	2297.075	1329.404	4790.510	486.846	623.943	612.457
GG3159|c0_g1	81.256	90.422	102.985	77.970	152.337	309.223
GG2575|c0_g1	0.000	0.000	79.897	65.952	0.000	0.000
GG6420|c0_g1	372.313	500.658	284.564	659.424	740.593	375.841
GG6102|c0_g1	139.615	26.858	66.295	54.682	36.444	0.000
GG3365|c1_g1	0.000	46.984	115.989	95.540	0.000	0.000
GG317|c0_g1	89.003	102.325	0.000	0.000	0.000	0.000
GG4394|c1_g1	0.000	0.000	0.000	45.965	0.000	0.000
GG1713|c0_g1	142.129	41.002	84.356	55.662	74.169	27.362
GG2578|c2_g1	0.000	59.617	73.557	0.000	0.000	227.814
GG1680|c4_g1	0.000	55.588	0.000	282.816	0.000	0.000
GG929|c3_g1	0.000	57.027	70.401	38.674	25.604	37.777
GG549|c2_g1	65.284	0.000	61.591	0.000	130.414	0.000
GG3375|c0_g1	70.505	0.000	133.893	55.225	73.589	81.460
GG1377|c1_g1	98.933	57.027	0.000	38.674	153.636	226.694
GG2111|c0_g1	174.106	38.227	70.793	0.000	0.000	0.000
GG2152|c0_g1	136.141	83.669	25.822	63.826	0.000	41.475
GG2748|c1_g1	49.046	150.296	92.754	38.189	49.592	0.000
GG4817|c2_g1	0.000	0.000	0.000	0.000	0.000	0.000
GG3642|c0_g1	0.000	117.065	144.056	0.000	0.000	0.000
GG2992|c0_g1	64.357	98.974	203.628	67.156	66.880	98.695
GG1751|c0_g1	16.366	16.816	88.168	428.611	560.306	153.502
GG5308|c0_g1	73.499	63.697	113.530	79.339	96.867	100.102
GG5260|c0_g1	30.463	46.923	38.601	71.718	53.461	78.923
GG3419|c2_g1	34.470	105.820	97.987	53.789	0.000	0.000
GG6494|c1_g1	76.270	58.219	0.000	118.498	0.000	0.000
GG3139|c0_g1	307.157	269.077	448.337	123.274	237.326	188.598
GG1238|c0_g1	141.661	155.877	105.788	198.546	159.850	188.773
GG2087|c0_g1	74.128	111.453	24.676	101.996	74.748	110.363
GG5888|c1_g1	57.964	11.152	82.602	90.890	45.546	67.235
GG2941|c2_g1	0.000	382.740	0.000	0.000	121.920	536.790
GG2808|c0_g1	93.680	95.901	0.000	121.906	224.711	0.000
GG678|c2_g1	62.258	0.000	176.277	145.213	62.310	0.000
GG5697|c0_g1	121.629	0.000	0.000	0.000	0.000	0.000
GG4452|c0_g1	0.000	0.000	203.893	41.975	0.000	160.117
GG1033|c3_g1	0.000	105.409	43.374	35.704	46.480	0.000
GG5709|c1_g1	32.903	0.000	93.744	38.665	34.388	50.760
GG5294|c0_g1	29.568	68.138	56.084	69.291	30.454	0.000
GG4464|c0_g1	128.778	147.675	243.013	150.174	64.357	189.564
GG5990|c0_g1	164.388	132.421	106.562	35.209	126.312	104.889
GG4694|c1_g1	64.187	19.766	329.398	553.778	69.057	179.036
GG2749|c0_g1	150.057	69.299	85.522	47.052	47.134	0.000
GG7135|c0_g1	124.357	222.484	117.714	0.000	0.000	62.212
GG4401|c0_g1	91.592	54.868	77.379	79.873	42.864	15.818
GG1301|c0_g1	261.158	99.149	0.000	0.000	0.000	0.000
GG5035|c0_g1	73.180	56.245	46.294	133.254	0.000	0.000
GG3191|c0_g1	79.882	86.074	30.350	87.638	16.708	0.000
GG2959|c0_g1	121.853	136.492	42.109	26.074	11.653	51.602
GG5306|c0_g2	57.623	88.778	100.418	82.930	196.275	119.535
GG4911|c0_g1	107.777	0.000	0.000	0.000	0.000	308.914
GG567|c1_g1	18.540	71.335	70.431	116.178	96.680	28.533
GG3913|c1_g1	277.919	0.000	259.614	538.790	0.000	0.000
GG3807|c0_g1	1020.713	754.965	760.752	634.835	749.947	865.343
GG7154|c0_g1	137.207	52.411	64.688	106.626	136.740	402.690
GG3476|c0_g1	99.498	43.767	67.510	133.729	89.382	109.942
GG2666|c0_g1	0.000	86.465	0.000	88.211	0.000	324.937
GG5783|c0_g1	0.000	0.000	147.770	40.558	52.564	0.000
GG4694|c1_g2	0.000	0.000	46.882	0.000	44.126	0.000
GG3210|c0_g2	89.035	30.487	0.000	31.064	20.848	61.545
GG2961|c0_g1	102.322	153.339	70.274	205.477	162.504	133.288
GG11|c0_g1	281.489	213.562	0.000	0.000	0.000	0.000
GG3331|c0_g1	0.000	0.000	125.760	51.818	0.000	0.000
GG3221|c0_g1	267.647	0.000	0.000	103.782	0.000	0.000
GG2752|c0_g3	260.050	180.495	46.921	66.030	0.000	257.210
GG1438|c0_g1	114.149	105.306	108.326	89.298	47.377	139.811
GG198|c0_g1	100.350	0.000	0.000	155.755	98.240	0.000
GG2754|c0_g1	65.284	0.000	0.000	101.491	391.252	0.000
GG3630|c0_g2	59.147	66.884	308.446	0.000	395.915	404.354
GG180|c0_g1	123.621	229.011	0.000	0.039	0.000	0.000
GG7167|c1_g1	0.000	27.619	34.093	112.295	110.463	54.303
GG7129|c1_g1	0.000	47.293	29.193	192.372	95.026	186.893
GG135|c0_g1	198.676	0.000	0.000	412.526	246.643	0.000
GG6086|c0_g1	125.379	34.496	153.238	61.157	18.895	97.607
GG6723|c0_g1	0.000	20.773	0.000	42.218	0.000	0.000
GG5835|c3_g1	163.355	123.736	0.000	0.000	0.000	0.000
GG6014|c0_g1	30.484	46.809	202.286	47.605	94.082	185.045
GG6385|c1_g1	0.000	0.000	0.000	285.873	90.503	0.000
GG4223|c0_g1	44.294	102.171	42.041	207.942	0.000	33.936
GG6001|c0_g1	0.000	117.476	36.259	208.981	78.168	230.556
GG2203|c0_g1	211.697	162.456	200.580	82.581	288.984	213.116
GG6243|c0_g1	0.000	0.000	134.854	0.000	138.824	407.148
GG5305|c0_g1	582.018	407.296	484.282	269.876	161.766	232.395
GG5749|c0_g1	0.000	0.000	0.000	283.262	89.709	0.000
GG6759|c0_g1	411.631	416.506	128.200	0.000	0.000	0.000
GG6869|c0_g1	0.000	183.240	0.000	124.362	0.000	0.000
GG2292|c0_g1	70.516	97.802	53.634	155.086	313.046	253.091
GG5989|c0_g1	35.460	122.770	50.508	27.773	74.019	81.933
GG4411|c0_g1	63.793	0.000	0.000	149.387	32.762	0.000
GG5436|c0_g2	0.000	8.017	0.000	58.332	135.759	0.000
GG5477|c1_g1	390.299	784.866	553.595	341.866	493.389	654.528
GG1885|c1_g1	0.000	61.076	0.000	62.186	0.000	0.000
GG2295|c0_g1	148.469	98.296	146.996	162.036	65.758	194.001
GG4139|c1_g2	0.000	35.935	0.000	41.043	0.000	0.000
GG5638|c0_g1	0.000	0.000	0.000	0.000	132.218	0.000
GG5479|c1_g1	0.000	125.514	0.000	0.000	0.000	0.000
GG87|c0_g1	0.000	678.234	111.619	0.000	0.000	0.000
GG1376|c0_g1	47.490	54.755	67.589	111.412	98.437	0.000
GG3374|c0_g1	103.057	39.460	48.705	120.314	259.969	153.256
GG4485|c1_g1	103.291	39.738	65.393	80.921	35.958	106.132
GG6968|c0_g1	101.672	66.288	89.217	153.552	156.925	121.929
GG6953|c0_g1	139.487	53.522	99.124	27.210	142.871	52.681
GG5161|c1_g1	0.000	0.000	129.807	215.514	0.000	0.000
GG5303|c0_g1	0.000	82.682	0.000	134.622	201.116	65.951
GG3858|c0_g1	61.544	15.778	38.944	64.224	85.354	62.983
GG5420|c0_g1	0.000	0.000	0.000	119.770	0.000	0.000
GG2656|c0_g1	115.555	0.000	0.000	56.623	0.000	111.688
GG3062|c1_g1	176.194	0.000	0.000	137.030	235.738	86.822
GG1560|c0_g1	32.243	86.845	76.565	151.601	219.160	124.404
GG4992|c0_g1	42.226	161.870	79.926	32.898	85.887	0.000
GG28|c0_g1	172.348	52.915	97.987	53.789	70.636	0.000
GG4665|c0_g2	175.576	0.000	118.978	98.045	0.000	0.000
GG2894|c0_g1	173.232	109.674	182.373	145.834	58.918	222.308
GG5558|c1_g1	78.923	60.532	37.366	123.051	0.000	0.000
GG2449|c0_g1	0.000	151.324	279.841	0.000	97.325	286.092
GG697|c0_g1	84.250	21.575	53.271	0.000	0.000	42.738
GG3765|c2_g1	0.000	50.962	31.457	51.818	0.000	0.000
GG4879|c1_g1	0.000	0.000	300.224	0.000	0.000	225.575
GG3084|c0_g1	156.237	119.234	0.000	60.681	77.393	0.000
GG5089|c0_g1	191.857	48.896	0.000	0.000	0.000	0.000
GG3802|c0_g1	185.837	0.000	174.621	72.136	0.000	0.000
GG3722|c2_g1	322.895	0.000	75.977	0.000	0.000	0.000
GG2143|c0_g1	0.000	46.080	56.878	0.000	60.395	0.000
GG6545|c2_g1	95.044	36.407	134.824	37.005	48.106	141.834
GG2688|c0_g1	0.000	104.083	64.227	52.934	135.806	0.000
GG4713|c0_g1	554.378	579.003	762.329	117.693	101.801	300.081
GG2881|c0_g1	808.696	911.552	645.948	165.511	123.200	691.052
GG2110|c1_g1	95.929	59.031	327.859	90.133	39.976	29.499
GG4937|c1_g1	50.665	25.995	176.424	66.156	105.866	104.160
GG6977|c0_g1	174.393	0.000	0.000	135.409	85.943	0.000
GG3316|c0_g2	0.000	0.000	0.000	75.533	0.000	0.000
GG1320|c1_g1	0.000	254.656	0.000	0.000	0.000	0.000
GG1120|c0_g1	70.910	78.026	38.513	159.017	74.683	78.749
GG3383|c0_g1	38.124	29.243	36.102	89.182	38.921	114.811
GG2739|c2_g1	228.809	0.000	0.000	59.254	151.281	0.000
GG1222|c0_g1	61.843	94.585	58.377	144.262	0.000	0.000
GG790|c2_g1	25.274	38.915	24.009	49.556	39.808	0.000
GG660|c0_g1	0.000	72.445	44.706	36.810	0.000	0.000
GG6375|c0_g1	0.000	0.000	103.201	0.000	107.277	0.000
GG189|c0_g1	0.000	0.000	415.224	0.000	142.357	0.000
GG4609|c1_g1	29.568	22.716	168.241	46.198	0.000	89.852
GG7192|c0_g2	70.122	107.125	168.722	0.000	0.000	0.000
GG7101|c0_g1	0.000	0.000	0.000	521.579	0.000	0.000
GG2832|c0_g2	238.250	301.168	96.968	186.644	159.981	26.232
GG5589|c0_g2	0.000	0.000	0.000	0.000	0.000	0.000
GG366|c0_g1	0.000	392.361	176.522	0.000	0.000	0.000
GG5239|c0_g1	137.207	0.000	0.000	0.000	396.662	0.000
GG3609|c0_g1	113.478	87.328	30.791	101.617	67.796	0.000
GG4925|c3_g1	0.000	102.839	126.622	105.083	0.000	0.000
GG2767|c0_g1	77.250	50.993	41.953	25.977	34.828	34.275
GG3726|c0_g2	14.129	36.284	40.296	0.000	0.000	36.647
GG6854|c0_g1	0.000	28.061	0.000	142.641	0.000	0.000
GG943|c0_g1	0.000	0.000	52.497	259.372	0.000	0.000
GG4458|c0_g1	418.812	385.125	581.240	430.727	287.208	776.200
GG158|c0_g1	183.109	326.772	57.622	17.920	0.000	0.000
GG5118|c0_g1	0.000	0.000	0.000	92.220	115.407	0.000
GG3003|c0_g1	0.000	0.000	0.000	0.000	103.081	0.000
GG2278|c0_g2	975.013	789.070	475.188	623.060	268.397	827.226
GG6405|c0_g2	0.000	0.000	0.000	119.440	76.215	112.181
GG576|c2_g1	143.301	73.195	45.177	0.000	0.000	0.000
GG476|c0_g1	111.272	84.635	0.000	1208.543	216.750	318.354
GG4299|c0_g1	0.000	244.018	0.000	0.000	0.000	225.575
GG1045|c0_g1	59.477	91.008	0.000	46.256	59.656	0.000
GG6255|c0_g1	142.247	89.600	12.289	192.692	217.170	200.349
GG529|c1_g1	95.225	109.798	135.540	18.619	123.368	109.223
GG3562|c1_g1	715.676	366.458	690.331	1703.504	2009.449	191.916
GG1657|c0_g1	94.405	84.892	89.775	82.435	94.456	65.622
GG809|c1_g1	23.559	90.535	67.059	110.538	122.097	0.000
GG5364|c0_g1	94.511	36.407	17.963	74.194	139.469	14.708
GG1620|c0_g2	53.041	81.706	92.431	55.526	18.652	82.590
GG3641|c1_g1	0.000	64.119	105.543	43.479	172.232	0.000
GG3014|c0_g1	1734.194	3019.202	2521.544	3183.447	2233.992	3207.828
GG1482|c2_g1	25.295	38.874	215.986	118.654	78.514	115.848
GG4561|c0_g1	0.000	0.000	432.157	239.550	0.000	0.000
GG2639|c0_g1	146.711	224.046	0.000	170.986	291.535	321.877
GG6099|c0_g1	0.000	0.000	0.000	145.621	276.368	0.000
GG4178|c1_g1	0.000	159.033	0.000	162.143	102.081	0.000
GG1882|c0_g2	0.000	65.003	112.510	0.000	93.634	0.000
GG727|c0_g2	221.638	119.943	131.669	442.260	136.311	154.098
GG3415|c0_g1	51.006	58.949	169.721	60.079	26.913	39.729
GG4581|c0_g1	136.855	69.916	345.244	106.597	46.256	0.000
GG3688|c0_g1	39.659	106.745	94.116	201.778	123.854	182.775
GG3529|c0_g1	54.906	0.000	51.880	0.000	331.530	81.419
GG1958|c1_g1	265.666	281.093	189.232	585.434	416.464	76.828
GG402|c0_g1	26.435	50.890	62.797	41.470	110.968	61.421
GG726|c3_g1	68.108	0.000	192.672	52.934	0.000	0.000
GG403|c2_g1	207.307	105.583	195.455	107.403	0.000	0.000
GG3981|c2_g1	146.349	110.990	136.608	226.988	140.572	0.000
GG817|c0_g1	0.000	155.867	0.000	0.000	0.000	0.000
GG5029|c1_g1	183.386	0.000	130.111	71.417	0.000	205.566
GG4781|c0_g1	0.000	0.000	0.000	186.547	237.663	0.000
GG1452|c2_g1	113.755	122.636	108.101	142.796	59.806	123.603
GG1254|c0_g2	0.000	190.537	0.000	131.778	0.000	0.000
GG2617|c0_g1	30.687	23.569	101.839	23.968	0.000	0.000
GG7230|c0_g1	78.390	895.188	831.633	3688.465	3318.001	1254.742
GG4780|c0_g2	0.000	308.096	554.272	112.276	255.754	376.683
GG2446|c0_g1	0.000	0.000	0.000	0.000	83.822	0.000
GG796|c1_g1	56.931	0.000	53.771	0.000	0.000	0.000
GG6449|c0_g1	110.462	42.277	0.000	85.940	111.145	0.000
GG6446|c0_g1	103.643	39.686	0.000	120.993	0.000	77.044
GG3973|c1_g2	0.000	32.985	27.145	86.978	29.510	43.529
GG1411|c0_g1	136.855	34.958	302.086	35.529	138.768	0.000
GG27|c0_g1	167.627	222.391	26.557	153.523	68.721	43.478
GG762|c1_g1	32.243	0.000	122.232	50.333	33.108	0.000
GG1414|c0_g1	76.579	117.476	239.652	89.561	78.168	66.567
GG6482|c0_g1	0.000	0.000	417.183	0.000	0.000	159.172
GG3285|c0_g1	115.673	35.636	87.943	108.907	109.454	107.713
GG6610|c1_g1	56.995	33.313	0.000	173.200	0.000	0.000
GG1047|c0_g1	90.654	39.882	110.737	81.251	81.560	200.636
GG6781|c1_g1	70.644	0.000	0.000	54.895	0.000	0.000
GG2944|c0_g1	60.639	139.144	57.250	0.000	0.000	0.000
GG2819|c1_g1	170.643	147.850	172.308	16.736	22.446	99.414
GG2548|c0_g1	128.778	98.450	0.000	0.000	0.000	0.000
GG2386|c0_g1	0.000	76.402	188.390	0.000	0.000	144.381
GG1665|c0_g1	83.025	42.605	26.293	97.647	87.055	171.322
GG2866|c4_g1	45.615	34.958	86.306	142.126	92.512	0.000
GG3241|c0_g1	62.727	157.090	186.371	36.946	66.244	158.925
GG6148|c0_g1	142.524	91.460	191.859	83.853	149.786	294.802
GG6357|c0_g1	32.008	0.000	0.000	199.895	0.000	0.000
GG5686|c0_g1	803.059	697.424	849.704	890.344	916.179	1131.622
GG4074|c0_g1	136.557	111.401	99.271	56.779	67.852	50.082
GG1819|c1_g1	0.000	0.000	0.000	90.784	58.582	0.000
GG3043|c0_g1	0.000	0.000	0.000	0.000	101.689	0.000
GG302|c1_g1	38.455	29.490	36.416	59.963	0.000	0.000
GG1119|c1_g1	0.000	0.000	50.096	123.760	106.856	0.000
GG1229|c0_g1	0.000	85.571	105.611	130.468	0.000	0.000
GG4566|c0_g1	620.984	475.773	451.757	892.693	1692.207	356.357
GG7088|c0_g1	87.106	83.926	98.360	81.290	126.844	68.098
GG6233|c2_g1	152.870	117.075	0.000	79.329	0.000	75.821
GG4839|c1_g1	2123.641	371.218	456.676	126.682	468.074	685.865
GG3275|c1_g1	270.492	361.710	0.000	525.569	337.193	0.000
GG5504|c0_g1	107.777	0.000	0.000	0.000	0.000	308.914
GG5461|c0_g2	212.805	221.271	113.765	103.316	88.073	130.002
GG4611|c0_g1	114.884	177.083	182.069	250.723	209.321	249.219
GG5082|c0_g1	100.244	0.000	94.773	156.066	354.434	149.260
GG1490|c0_g1	544.639	923.197	461.429	95.861	208.807	93.139
GG2019|c0_g1	80.052	61.076	0.000	124.362	0.000	0.000
GG840|c0_g1	70.569	0.000	0.000	165.162	0.000	0.000
GG5820|c0_g1	0.000	26.057	0.000	79.475	69.608	154.005
GG2720|c0_g1	0.000	148.713	0.000	0.000	0.000	0.000
GG2028|c0_g1	111.986	64.520	185.861	87.493	28.884	85.220
GG843|c1_g1	6874.252	3871.908	2862.153	5040.269	6961.533	730.010
GG6425|c1_g1	17.421	13.404	16.542	27.288	127.302	0.000
GG2186|c0_g1	487.112	436.981	311.053	468.276	376.478	102.085
GG4863|c0_g1	25.956	119.686	73.880	0.000	0.000	39.595
GG4023|c0_g2	0.000	0.000	0.000	16.959	21.054	0.000
GG6182|c1_g1	103.014	26.355	65.080	80.387	70.375	51.900
GG1475|c0_g2	0.000	0.000	75.948	0.000	0.000	0.000
GG4031|c0_g1	161.447	123.170	0.000	0.000	0.000	0.000
GG5930|c0_g1	0.000	0.000	0.000	0.000	245.363	0.000
GG6013|c1_g1	0.000	212.400	0.000	72.136	0.000	0.000
GG2997|c0_g1	463.415	151.787	499.550	205.826	396.503	0.000
GG6928|c0_g1	91.219	69.515	0.000	70.816	89.709	131.922
GG5346|c0_g1	0.000	63.142	0.000	0.000	81.785	0.000
GG2220|c0_g1	0.000	123.170	75.977	62.700	0.000	117.502
GG382|c1_g1	48.151	140.922	202.981	47.770	31.463	185.661
GG1450|c2_g1	54.959	84.440	26.067	21.473	28.361	41.845
GG4406|c1_g1	0.000	76.721	31.575	52.003	102.539	151.242
GG2893|c2_g1	0.000	71.458	352.476	0.000	0.000	0.000
GG2813|c0_g1	55.098	169.651	91.588	75.601	57.769	149.219
GG4708|c0_g1	30.271	69.741	57.407	47.285	62.310	275.749
GG4259|c1_g1	25.445	58.651	24.137	198.876	52.629	0.000
GG6809|c2_g1	0.000	0.000	0.000	53.313	0.000	0.000
GG5779|c1_g1	83.664	160.380	39.601	0.000	42.565	0.000
GG1497|c0_g1	126.189	385.937	119.086	0.000	378.693	557.784
GG966|c0_g1	134.010	191.432	72.704	104.927	199.471	88.311
GG3008|c1_g1	40.895	31.494	116.597	32.093	43.060	63.568
GG2348|c2_g1	140.744	106.776	131.453	0.000	406.362	0.000
GG757|c1_g1	39.605	91.460	137.951	103.520	41.556	102.229
GG6603|c0_g1	216.343	145.732	51.380	63.622	56.731	0.000
GG627|c0_g1	0.000	0.000	438.076	0.000	0.000	0.000
GG514|c1_g1	118.965	91.008	0.000	46.256	178.969	0.000
GG3662|c0_g1	0.000	0.000	0.000	172.297	0.000	0.000
GG825|c0_g1	0.000	162.960	0.000	73.689	0.000	0.000
GG6940|c0_g1	0.000	0.000	125.760	51.818	66.534	0.000
GG911|c1_g1	0.000	19.663	72.822	40.004	26.464	78.091
GG2081|c1_g1	23.431	108.071	22.236	54.983	24.296	0.000
GG6038|c0_g1	0.000	0.000	53.771	88.570	57.208	168.570
GG1694|c2_g1	0.000	62.608	0.000	0.000	486.801	0.000
GG1244|c0_g1	0.000	55.361	0.000	97.860	0.000	0.000
GG6858|c1_g1	57.431	147.254	236.281	29.976	39.892	176.622
GG3360|c0_g1	0.000	0.000	79.897	65.952	0.000	369.925
GG2210|c0_g1	67.980	82.826	0.000	203.011	35.958	70.234
GG1094|c0_g1	196.790	74.932	0.000	0.000	0.000	0.000
GG3980|c0_g1	0.000	110.990	0.000	113.489	0.000	0.000
GG2431|c0_g1	95.225	128.104	180.726	74.475	148.038	145.624
GG2341|c1_g1	0.000	29.963	92.470	76.252	101.446	29.940
GG609|c0_g1	1958.379	3028.648	2161.032	2814.507	2835.284	3068.110
GG6819|c1_g1	21.662	0.000	61.679	50.847	67.515	0.000
GG5817|c0_g2	0.000	0.000	115.235	142.388	122.294	45.039
GG2704|c0_g1	160.435	148.950	176.160	124.342	70.160	278.502
GG3342|c2_g1	75.929	29.120	35.955	59.205	38.762	0.000
GG220|c0_g1	0.000	20.732	51.184	21.084	55.722	0.000
GG5086|c1_g1	0.000	0.000	44.030	36.257	282.985	0.000
GG3491|c1_g1	153.754	58.671	361.992	0.000	0.000	0.000
GG4080|c1_g1	0.000	0.000	47.646	196.148	101.801	0.000
GG5423|c0_g1	95.929	191.843	145.712	270.390	199.892	58.997
GG1598|c0_g1	0.000	0.000	0.000	0.000	0.000	0.000
GG1467|c0_g2	0.000	135.998	0.000	0.000	0.000	0.000
GG4763|c0_g1	175.086	178.614	0.000	0.000	0.000	0.000
GG6060|c0_g1	476.393	120.323	444.133	246.287	759.450	0.000
GG5992|c0_g1	160.542	140.048	148.671	212.553	156.841	105.854
GG3836|c0_g2	18.433	0.000	34.995	0.000	49.415	0.000
GG6712|c1_g1	194.883	74.213	91.500	0.000	0.000	0.000
GG4463|c1_g1	107.777	0.000	101.064	0.000	0.000	308.914
GG1740|c0_g1	70.740	38.155	60.533	161.133	269.173	22.073
GG1754|c0_g1	42.226	64.746	0.000	32.898	42.948	63.322
GG5553|c0_g1	123.046	93.496	0.000	95.434	596.190	0.000
GG3577|c0_g1	643.786	379.605	1069.629	334.469	278.518	530.042
GG1900|c1_g1	0.000	108.667	44.706	73.621	191.472	0.000
GG18|c0_g1	156.599	118.679	0.000	0.000	0.000	0.000
GG6762|c1_g1	124.016	112.871	42.854	26.540	59.283	35.004
GG561|c0_g1	34.981	71.828	99.712	18.289	110.304	54.273
GG961|c0_g1	86.872	133.192	123.320	67.690	0.000	130.135
GG4376|c0_g1	112.007	57.284	212.174	174.694	114.435	56.255
GG7067|c1_g1	0.000	72.136	88.942	73.495	92.951	0.000
GG5660|c0_g1	0.000	0.000	0.000	0.000	510.499	187.243
GG5960|c0_g1	112.274	97.227	279.978	22.007	58.843	130.289
GG39|c0_g1	412.622	189.838	78.113	96.472	126.003	309.685
GG3233|c0_g2	104.208	71.150	0.000	0.000	71.169	0.000
GG6845|c1_g1	91.698	35.133	43.374	178.539	0.000	0.000
GG3978|c0_g1	31.390	84.553	14.905	98.404	32.837	72.709
GG3077|c0_g1	142.929	243.453	157.344	366.328	214.582	281.593
GG4738|c0_g1	0.000	44.887	97.488	194.624	61.282	36.185
GG790|c0_g1	86.147	22.058	81.700	134.603	0.000	0.000
GG148|c0_g1	93.680	95.901	29.605	0.000	0.000	0.000
GG4842|c0_g1	1013.723	850.599	228.245	263.100	195.360	143.981
GG5269|c2_g1	0.000	125.226	0.000	63.749	0.000	0.000
GG2523|c0_g1	33.084	12.725	78.554	64.807	51.872	25.513
GG1401|c1_g1	88.299	67.932	33.544	82.998	55.302	108.823
GG3281|c0_g1	187.211	351.924	177.708	472.120	584.060	638.443
GG6638|c0_g1	77.165	0.000	185.028	53.769	0.000	0.000
GG5379|c0_g1	56.526	21.709	26.802	110.402	87.438	86.000
GG1813|c0_g1	0.000	0.000	0.000	0.000	0.000	345.223
GG2329|c1_g1	179.700	326.793	218.690	615.430	668.527	459.838
GG7034|c0_g1	46.861	72.044	66.707	18.328	0.000	250.934
GG2452|c0_g1	0.000	40.827	100.780	290.436	53.722	0.000
GG1452|c0_g1	298.196	191.339	153.473	126.701	65.244	173.356
GG5399|c1_g1	0.000	37.980	46.882	77.193	50.106	147.709
GG3067|c1_g1	393.762	201.844	249.148	136.933	0.000	268.231
GG182|c1_g1	0.000	113.745	0.000	0.000	0.000	0.000
GG602|c0_g1	46.552	142.680	0.000	72.505	0.000	139.061
GG4975|c0_g1	0.000	0.000	135.158	55.721	356.592	419.986
GG811|c0_g1	198.730	151.324	93.283	0.000	0.000	0.000
GG5326|c0_g1	65.806	202.779	17.875	125.468	109.006	160.918
GG4968|c2_g1	0.000	0.000	41.306	34.005	266.005	0.000
GG5710|c2_g1	285.143	0.000	0.000	0.000	0.000	0.000
GG7219|c0_g1	111.134	85.057	104.984	129.691	0.000	0.000
GG2636|c0_g1	387.678	348.131	211.615	156.076	83.635	216.331
GG4673|c0_g2	373.496	224.622	212.654	143.903	354.948	0.000
GG4457|c0_g1	0.000	43.798	54.065	104.034	118.677	116.762
GG916|c0_g1	25.903	0.000	80.044	66.137	0.000	70.789
GG4550|c0_g1	88.310	67.768	213.800	72.340	55.890	132.816
GG2009|c0_g1	96.035	183.949	90.824	299.114	145.777	716.288
GG1779|c0_g1	150.313	113.950	420.741	0.000	0.000	0.000
GG314|c0_g1	121.565	186.457	0.000	0.000	41.275	0.000
GG2356|c2_g1	103.813	106.231	98.369	54.002	0.000	156.871
GG2706|c0_g1	35.567	54.580	101.084	0.000	0.000	53.687
GG3998|c2_g1	40.703	0.000	38.532	190.362	124.368	61.134
GG1330|c0_g1	57.804	0.000	18.296	90.522	100.371	0.000
GG2064|c0_g1	0.000	0.000	0.000	121.440	149.898	659.088
GG2083|c0_g3	0.000	0.000	252.597	69.544	264.501	0.000
GG6499|c0_g1	427.720	216.296	665.655	331.683	0.000	1407.617
GG2051|c2_g1	0.000	0.000	0.000	0.000	142.357	0.000
GG1945|c0_g1	108.630	131.527	125.407	24.375	16.391	84.685
GG1552|c0_g1	64.720	99.622	61.474	152.154	33.837	24.969
GG6709|c0_g1	0.000	0.000	90.638	186.139	0.000	0.000
GG5799|c0_g1	0.000	71.705	44.255	109.315	0.000	0.000
GG307|c1_g1	91.219	69.515	171.456	70.816	0.000	0.000
GG5320|c0_g1	68.875	66.596	57.808	236.589	111.444	134.090
GG4085|c0_g2	118.603	70.183	180.687	62.351	162.550	0.000
GG1624|c1_g1	106.658	81.161	0.000	82.756	104.100	0.000
GG5955|c0_g1	89.567	68.272	168.398	69.544	0.000	259.336
GG1318|c3_g1	0.000	115.801	95.292	39.228	101.801	150.041
GG7165|c0_g1	0.000	74.871	103.162	52.915	0.000	0.000
GG3144|c0_g1	198.165	91.193	37.523	92.686	121.219	59.583
GG6270|c1_g1	89.514	68.929	170.123	43.897	23.539	0.000
GG6593|c0_g1	156.716	331.973	288.601	530.510	670.797	350.389
GG497|c2_g1	0.000	0.000	0.000	192.867	0.000	0.000
GG2500|c0_g1	589.743	531.371	381.513	98.423	118.593	350.102
GG1823|c0_g2	39.296	100.012	43.021	65.525	0.000	0.000
GG1776|c0_g1	0.000	0.000	0.000	230.017	0.000	0.000
GG2934|c0_g2	0.000	0.000	0.000	0.000	80.102	0.000
GG6140|c0_g1	41.310	95.315	78.427	64.671	85.943	63.414
GG5418|c0_g2	47.767	0.000	0.000	74.388	0.000	0.000
GG4|c2_g1	0.000	112.450	0.000	0.000	0.000	0.000
GG2616|c0_g1	0.000	122.009	0.000	499.562	0.000	0.000
GG1195|c0_g1	0.000	145.640	224.707	222.018	48.106	212.746
GG4575|c0_g1	104.517	34.475	70.911	187.256	140.712	115.376
GG2645|c0_g2	0.000	0.000	0.000	0.000	0.000	0.000
GG4607|c0_g1	180.904	192.377	373.242	217.902	46.705	68.858
GG6253|c0_g1	0.000	109.551	404.552	112.014	0.000	0.000
GG5344|c0_g1	36.185	27.835	51.537	56.682	18.876	27.855
GG1257|c1_g1	60.958	46.809	86.698	95.210	533.123	92.522
GG5495|c2_g1	41.449	95.356	78.476	0.000	0.000	248.839
GG4976|c0_g1	41.502	63.841	59.092	8.125	21.586	31.851
GG902|c0_g2	0.000	100.352	0.000	102.510	0.000	0.000
GG1792|c0_g1	37.805	58.003	71.606	117.926	0.000	56.943
GG1209|c0_g1	0.000	56.585	34.926	86.279	0.000	55.598
GG4393|c0_g1	136.216	208.166	64.227	158.803	543.215	0.000
GG3010|c3_g1	81.395	124.188	153.209	0.000	0.000	0.000
GG5167|c0_g1	0.000	162.744	28.703	70.922	31.155	275.749
GG3703|c1_g1	0.000	0.000	70.176	115.751	0.000	0.000
GG3834|c0_g1	65.647	75.837	135.167	128.778	57.554	118.950
GG3282|c0_g1	317.066	303.974	262.681	61.797	80.813	178.759
GG90|c0_g1	377.897	607.907	353.554	97.695	0.000	0.000
GG228|c0_g1	33.074	25.389	0.000	206.496	339.342	0.000
GG6260|c0_g1	27.906	128.639	52.938	0.000	0.000	212.397
GG4686|c0_g1	167.041	280.507	144.242	178.539	174.867	70.388
GG1524|c0_g1	161.884	35.554	65.844	93.861	119.929	106.183
GG7045|c2_g1	56.931	87.133	107.552	177.141	57.208	0.000
GG4579|c1_g1	140.744	106.776	131.453	109.140	0.000	198.654
GG5617|c0_g2	89.567	0.000	0.000	109.335	296.908	0.000
GG4294|c0_g1	92.753	106.951	44.011	18.133	48.097	0.000
GG6128|c0_g1	54.501	27.948	0.000	85.357	189.491	0.000
GG3682|c0_g1	0.000	64.211	79.221	65.389	83.130	0.000
GG3697|c0_g1	0.000	92.170	0.000	93.706	0.000	0.000
GG6804|c3_g1	0.000	0.000	85.728	0.000	0.000	0.000
GG6666|c0_g1	59.147	22.716	28.037	69.291	91.363	0.000
GG1466|c1_g1	115.992	22.274	0.000	22.647	89.643	176.324
GG4728|c0_g1	164.111	78.879	194.720	16.056	0.000	283.422
GG3017|c0_g1	12.285	141.919	151.778	38.558	38.724	133.371
GG2557|c0_g1	51.028	333.299	145.222	179.500	316.681	622.995
GG1806|c9_g1	0.000	86.640	106.974	0.000	76.907	113.424
GG1330|c1_g1	106.658	243.483	0.000	165.521	0.000	0.000
GG4704|c2_g1	0.000	69.577	85.885	70.709	0.000	0.000
GG3405|c1_g1	10.879	0.000	64.688	155.823	68.375	100.678
GG4191|c0_g1	1616.668	1892.372	1109.063	2508.549	2317.047	1937.320
GG1956|c0_g1	24.262	74.357	22.941	75.572	49.088	36.175
GG696|c0_g2	394.721	672.375	189.458	341.681	311.785	393.826
GG3317|c0_g1	956.217	1078.931	845.313	1186.536	1181.315	1329.413
GG3229|c1_g1	180.776	68.888	169.917	140.350	444.666	130.782
GG93|c0_g1	115.502	81.562	64.041	120.886	91.288	0.000
GG2274|c0_g1	81.800	88.130	124.300	12.823	34.201	75.719
GG249|c0_g1	0.000	48.238	59.543	0.000	0.000	0.000
GG1871|c0_g1	193.423	202.080	262.505	119.158	159.355	21.384
GG2966|c0_g1	175.043	0.000	157.785	236.686	302.319	229.241
GG1885|c0_g1	0.000	69.916	129.464	35.529	138.768	68.190
GG115|c0_g1	100.041	1037.980	284.750	78.222	51.769	38.198
GG1406|c0_g1	158.805	0.000	149.495	0.000	393.018	347.031
GG5898|c1_g1	0.000	0.000	0.000	121.440	299.786	0.000
GG6182|c0_g1	65.146	166.968	41.218	84.959	45.116	0.000
GG3566|c0_g1	421.647	246.218	179.550	296.348	228.477	449.650
GG6941|c2_g1	0.000	0.000	85.728	283.262	0.000	0.000
GG6405|c0_g1	0.000	0.000	81.289	0.000	0.000	0.000
GG5868|c1_g1	0.000	0.000	55.809	91.929	118.584	87.356
GG4807|c2_g1	0.000	61.076	0.000	186.547	79.224	0.000
GG2596|c1_g1	65.657	151.211	62.228	128.118	101.081	99.404
GG683|c0_g1	18.540	85.591	140.861	217.834	212.694	171.220
GG1957|c1_g1	70.292	53.943	166.497	0.000	71.973	53.081
GG3911|c2_g1	0.000	205.678	0.000	0.000	0.000	0.000
GG1000|c1_g1	95.119	51.291	72.332	67.204	40.098	29.601
GG6089|c0_g1	48.492	186.775	55.310	68.515	10.223	90.519
GG5916|c1_g1	83.601	128.567	416.586	32.714	130.386	64.133
GG1855|c0_g1	34.438	88.387	119.978	216.135	96.549	195.963
GG2504|c0_g1	74.650	43.068	159.471	277.651	291.834	86.134
GG5679|c0_g1	1265.910	896.545	601.496	1676.129	1735.501	666.771
GG1926|c0_g1	0.000	197.691	81.289	0.000	0.000	0.000
GG7177|c0_g1	15.834	85.303	90.236	186.139	115.949	0.000
GG1856|c1_g1	165.560	189.417	0.000	578.600	408.941	240.683
GG4755|c0_g1	138.645	57.499	70.950	117.178	78.570	49.712
GG7183|c0_g1	205.070	167.791	53.928	30.918	343.080	70.429
GG6246|c0_g1	0.000	0.000	43.668	161.968	23.866	0.000
GG3347|c0_g1	0.000	0.000	126.642	0.000	133.965	0.000
GG4757|c0_g1	0.000	0.000	71.312	29.355	0.000	56.717
GG2590|c0_g1	0.000	67.233	0.000	34.170	44.537	131.337
GG1675|c0_g1	52.882	50.890	12.563	41.470	83.224	40.951
GG6310|c0_g1	78.923	0.000	0.000	0.000	0.000	59.336
GG6435|c1_g1	270.173	33.899	113.520	503.543	259.268	166.854
GG5872|c0_g1	129.013	97.967	0.000	0.000	0.000	549.012
GG7144|c0_g1	77.367	69.495	85.757	222.474	67.674	139.841
GG4332|c0_g1	0.000	0.000	0.000	64.836	247.363	0.000
GG4285|c0_g1	32633.434	55666.661	25351.920	4135.840	5367.090	3134.379
GG3574|c0_g1	2235.840	2735.570	1620.755	3388.768	3172.336	2496.819
GG2698|c0_g1	0.000	75.662	186.557	77.116	0.000	0.000
GG2739|c1_g1	44.944	103.332	85.042	70.020	91.195	0.000
GG814|c1_g1	0.000	0.000	181.265	224.726	0.000	0.000
GG5620|c0_g2	0.000	0.000	17.002	41.955	0.000	54.488
GG3667|c0_g1	670.754	390.264	839.012	269.196	256.530	176.684
GG82|c1_g1	140.744	0.000	131.453	0.000	0.000	198.654
GG759|c1_g1	77.847	59.966	166.477	61.108	10.251	30.269
GG416|c0_g1	243.258	0.000	0.000	94.337	0.000	0.000
GG2865|c1_g1	0.000	0.000	0.000	238.880	0.000	336.544
GG6939|c0_g1	0.000	61.878	152.768	0.000	0.000	0.000
GG6635|c2_g1	246.092	0.000	115.166	0.000	0.000	0.000
GG3681|c0_g1	86.850	152.855	165.047	301.706	417.015	173.120
GG6452|c4_g1	0.000	74.788	92.333	25.346	0.000	49.178
GG4879|c0_g1	0.000	35.308	0.000	71.777	0.000	68.858
GG1422|c1_g1	100.649	176.209	147.848	43.101	67.534	42.728
GG3003|c2_g1	0.000	95.685	0.000	0.000	0.000	0.000
GG5068|c0_g1	19.105	73.473	108.816	89.745	139.338	235.003
GG1279|c1_g1	0.000	68.272	84.199	0.000	176.334	0.000
GG6731|c1_g1	70.122	0.000	66.099	54.488	0.000	0.000
GG5829|c1_g1	0.000	122.009	0.000	249.781	153.935	225.575
GG4098|c2_g1	116.248	176.754	0.000	0.000	112.968	0.000
GG2892|c0_g1	0.000	82.867	102.123	0.000	424.799	468.014
GG2364|c0_g1	130.579	0.000	0.000	101.268	0.000	0.000
GG1495|c0_g1	117.463	44.928	110.923	45.673	58.937	0.000
GG4256|c0_g1	88.427	316.925	167.693	161.153	242.868	268.713
GG6658|c1_g1	0.000	0.000	0.000	84.503	0.000	0.000
GG3513|c1_g1	55.897	42.780	211.233	130.468	0.000	0.000
GG6280|c0_g1	217.472	0.000	151.004	0.000	114.706	112.736
GG5822|c0_g1	50.953	78.057	96.341	118.993	0.000	0.000
GG2129|c0_g1	73.201	70.481	60.876	71.835	67.534	14.246
GG5285|c1_g1	133.818	101.585	0.000	103.782	0.000	0.000
GG4959|c0_g1	209.673	153.493	0.000	0.000	274.733	0.000
GG2241|c1_g1	0.000	18.152	0.000	110.829	146.889	144.494
GG6457|c0_g1	420.325	298.454	482.116	0.000	48.218	92.019
GG3560|c1_g1	0.000	113.950	280.497	0.000	0.000	634.088
GG5058|c1_g1	0.000	0.000	44.255	72.873	0.000	139.739
GG2798|c0_g1	185.613	181.194	364.745	106.946	58.918	309.295
GG6895|c0_g1	89.940	103.713	106.689	228.668	233.364	172.175
GG1745|c1_g1	215.767	165.190	0.000	41.975	0.000	0.000
GG2884|c0_g1	119.849	0.000	170.760	82.202	31.370	23.151
GG3483|c1_g2	154.511	47.457	58.592	168.909	139.553	0.000
GG3309|c0_g2	0.000	31.566	0.000	257.159	0.000	240.683
GG1395|c0_g1	0.000	145.630	0.000	74.194	0.000	0.000
GG3498|c1_g1	105.561	0.000	0.000	163.812	0.000	151.458
GG4498|c0_g1	0.000	0.000	0.000	84.503	318.597	0.000
GG721|c0_g1	0.000	0.000	126.622	105.083	130.657	0.000
GG7130|c0_g2	155.939	340.453	0.000	109.276	311.476	371.856
GG6268|c0_g1	60.436	69.772	114.804	59.205	0.000	0.000
GG3140|c4_g1	0.000	0.000	133.129	0.000	0.000	0.000
GG2424|c1_g1	95.044	0.000	179.766	37.005	144.319	0.000
GG1949|c0_g1	0.000	0.000	122.095	0.000	0.000	0.000
GG5866|c1_g1	45.167	69.227	85.463	140.719	91.634	0.000
GG2443|c0_g1	0.000	44.651	55.114	181.567	0.000	0.000
GG2299|c0_g1	360.007	1494.244	478.226	319.063	397.877	843.927
GG7062|c0_g1	62.024	0.000	0.000	121.061	31.884	0.000
GG4840|c0_g3	60.511	169.723	225.707	0.000	10.774	46.723
GG3135|c1_g1	0.000	30.035	37.072	122.274	101.661	0.000
GG612|c0_g1	0.000	86.691	49.959	0.000	82.897	34.922
GG3302|c0_g1	144.218	188.718	54.800	146.980	30.221	22.299
GG313|c0_g1	0.000	98.029	121.017	99.627	0.000	0.000
GG2525|c0_g1	360.358	72.342	119.047	184.179	245.877	387.088
GG4445|c0_g1	97.708	139.000	121.477	23.618	31.763	46.888
GG4360|c1_g1	0.000	0.000	0.000	249.781	153.935	0.000
GG66|c1_g1	52.413	160.523	0.000	40.791	0.000	0.000
GG1464|c0_g1	0.000	34.958	86.306	142.126	46.256	0.000
GG3744|c1_g1	100.798	38.597	142.939	117.693	101.801	0.000
GG4242|c0_g1	142.556	72.815	89.883	296.027	0.000	0.000
GG150|c0_g1	165.049	189.838	156.237	32.161	0.000	123.870
GG3821|c0_g1	213.956	235.415	193.662	239.889	128.751	110.867
GG5086|c0_g1	55.471	0.000	0.000	108.354	114.472	0.000
GG1900|c0_g1	52.914	88.994	54.898	75.621	101.969	52.691
GG2424|c0_g1	102.279	44.990	83.278	45.819	76.533	203.317
GG1932|c0_g1	0.000	63.142	233.674	0.000	327.157	0.000
GG1214|c1_g1	0.000	51.918	160.255	184.751	104.025	0.000
GG2999|c0_g1	24.326	37.394	161.578	171.210	428.359	185.897
GG1997|c1_g1	54.576	125.350	103.142	42.470	0.000	404.806
GG1989|c0_g1	100.350	305.629	0.000	77.883	0.000	144.381
GG3849|c0_g1	89.567	0.000	0.000	0.000	176.334	259.336
GG5226|c0_g1	246.369	156.176	151.435	170.414	91.101	179.283
GG2897|c0_g1	229.917	206.634	234.742	128.701	26.137	117.009
GG787|c1_g1	0.000	0.000	88.060	0.000	94.325	0.000
GG5459|c2_g1	130.579	99.149	122.095	202.535	0.000	0.000
GG4840|c0_g1	48.279	172.529	241.455	0.000	0.000	0.000
GG2670|c0_g1	50.985	68.693	108.992	359.883	214.105	98.757
GG4420|c0_g1	269.214	255.201	285.387	48.760	54.507	193.118
GG407|c2_g1	0.000	81.696	80.671	66.515	22.081	0.000
GG12|c0_g1	0.000	580.524	194.475	0.000	0.000	0.000
GG6543|c0_g1	103.526	86.999	134.178	29.549	19.839	161.082
GG6295|c1_g1	68.204	52.473	0.000	80.144	53.433	131.419
GG6197|c0_g6	53480.397	34199.020	53532.194	23063.514	94180.369	86750.472
GG1452|c1_g1	0.000	285.842	264.357	72.806	92.120	0.000
GG5634|c2_g1	0.000	101.585	0.000	0.000	0.000	0.000
GG5421|c1_g1	52.253	13.404	33.084	122.799	36.369	26.838
GG3733|c0_g2	78.997	165.663	140.685	68.175	56.759	503.532
GG6173|c2_g1	17.677	95.346	25.205	34.704	102.567	0.000
GG1137|c2_g1	78.230	0.000	111.129	60.992	39.902	176.520
GG7071|c0_g2	190.301	203.694	124.407	299.056	350.173	216.998
GG5509|c0_g1	277.898	239.937	559.554	189.722	249.082	524.844
GG3291|c0_g1	240.487	91.388	112.579	373.075	116.659	171.251
GG6284|c0_g1	0.000	35.133	0.000	71.417	185.921	0.000
GG302|c0_g1	122.375	44.003	186.136	76.883	68.898	76.284
GG4937|c0_g1	67.692	104.299	257.389	106.306	142.861	171.353
GG1837|c1_g1	118.880	0.000	0.000	0.000	0.000	0.000
GG6135|c0_g1	124.484	94.575	0.000	0.000	0.000	0.000
GG2990|c0_g1	117.516	90.258	83.572	229.464	60.525	133.925
GG6450|c1_g1	83.462	128.238	237.476	130.429	229.645	0.000
GG5546|c0_g2	79.168	67.768	75.252	110.499	92.783	109.583
GG1378|c2_g1	62.674	48.115	59.406	48.935	161.055	95.028
GG5434|c0_g2	0.000	26.170	77.143	0.000	0.000	0.000
GG3968|c1_g1	64.709	49.677	61.336	151.533	232.561	49.004
GG1485|c0_g1	99.626	102.212	78.848	117.091	104.118	76.828
GG2717|c0_g1	70.388	49.256	89.344	35.976	81.205	139.841
GG1128|c1_g1	65.284	0.000	0.000	101.491	0.000	0.000
GG1953|c2_g1	0.000	59.617	73.557	121.362	0.000	0.000
GG1879|c0_g1	66.797	132.308	163.263	74.912	211.199	133.617
GG5594|c0_g1	20.948	80.544	79.534	98.365	21.782	0.000
GG4556|c0_g1	74.362	0.000	0.000	57.992	0.000	0.000
GG2948|c0_g1	351.674	317.737	188.801	179.762	320.083	307.076
GG918|c0_g1	272.868	128.351	172.798	47.527	31.744	93.693
GG7002|c0_g1	24.805	57.181	141.194	0.000	0.000	0.000
GG3843|c1_g1	0.000	50.592	0.000	51.459	198.247	0.000
GG4855|c0_g1	77.932	113.406	107.003	414.739	246.662	148.346
GG4238|c0_g1	175.459	153.894	199.316	119.624	145.496	48.911
GG3015|c1_g1	28.023	86.352	35.514	132.011	78.785	159.911
GG2533|c0_g1	81.043	31.073	76.722	0.000	0.000	0.000
GG1457|c0_g1	137.207	0.000	0.000	212.806	0.000	0.000
GG7181|c0_g1	48.790	0.000	92.264	75.970	0.000	72.730
GG501|c0_g1	134.905	103.641	153.542	84.338	27.866	164.431
GG3075|c0_g1	0.000	125.514	154.394	257.033	790.830	231.737
GG631|c0_g1	65.284	49.903	123.173	50.750	0.000	0.000
GG2523|c1_g1	20.564	31.628	19.521	96.560	0.000	63.126
GG2179|c1_g1	0.000	0.000	115.088	94.754	82.551	0.000
GG553|c3_g1	100.350	0.000	0.000	0.000	98.240	0.000
GG4646|c0_g1	0.000	0.000	123.849	61.225	53.984	79.642
GG289|c0_g1	202.704	77.163	0.000	0.000	198.350	0.000
GG4007|c0_g1	176.279	135.125	208.499	137.331	178.988	197.925
GG7149|c0_g1	73.787	56.718	70.009	19.230	101.876	0.000
GG6786|c0_g1	23.495	36.120	111.462	55.119	73.066	107.816
GG1545|c3_g1	71.123	109.160	67.383	55.488	0.000	0.000
GG5322|c0_g1	0.000	81.182	50.096	82.513	0.000	78.738
GG412|c1_g1	61.800	71.345	73.370	108.975	194.014	23.860
GG2687|c0_g1	0.000	0.000	0.000	55.303	70.814	0.000
GG5574|c0_g1	0.000	143.903	85.257	658.521	696.523	919.359
GG4661|c0_g1	109.983	84.687	81.279	47.925	77.028	18.950
GG5528|c0_g1	86.435	131.794	0.000	67.117	0.000	0.000
GG1359|c0_g1	100.628	55.392	109.345	112.926	75.972	44.864
GG6481|c0_g1	0.000	86.085	0.000	0.000	113.080	83.309
GG4390|c0_g1	11.550	17.793	10.976	135.962	170.045	35.857
GG406|c0_g1	64.144	123.397	137.069	59.370	100.614	74.250
GG37|c0_g1	0.000	42.534	52.497	129.691	111.781	0.000
GG1755|c1_g1	0.000	52.658	21.667	17.862	142.123	0.000
GG5244|c1_g1	50.815	19.571	40.257	66.505	44.686	26.387
GG1581|c0_g2	0.000	118.062	44.696	0.000	18.362	0.000
GG6971|c0_g1	91.698	0.000	0.000	35.704	92.961	0.000
GG6740|c0_g2	52.413	72.568	124.486	565.175	357.518	446.527
GG3526|c0_g1	184.761	40.694	170.691	53.934	33.557	99.075
GG1303|c0_g1	85.657	75.374	139.528	105.587	154.262	151.797
GG5175|c0_g1	18.583	50.109	150.161	102.141	195.939	130.166
GG737|c3_g1	232.485	0.000	72.969	120.401	153.608	0.000
GG5713|c0_g1	170.089	60.439	111.873	41.043	68.655	81.070
GG4720|c1_g1	164.164	62.608	0.000	0.000	0.000	0.000
GG2560|c0_g1	198.613	135.382	79.887	23.997	72.627	11.915
GG4276|c4_g1	0.000	114.629	70.725	58.332	0.000	109.685
GG3350|c0_g1	0.000	160.667	0.000	0.000	103.081	0.000
GG664|c0_g2	71.219	221.004	0.000	20.114	75.075	552.535
GG1609|c0_g1	81.395	0.000	76.604	0.000	0.000	0.000
GG6998|c1_g1	46.787	35.852	44.255	145.747	189.585	0.000
GG3657|c0_g1	79.615	152.650	113.069	93.094	121.733	59.840
GG5335|c1_g1	120.031	107.701	189.918	78.300	145.767	61.462
GG4510|c0_g1	195.427	150.358	101.221	250.480	407.913	355.730
GG1431|c1_g1	97.250	69.587	85.855	125.507	183.595	130.104
GG5908|c0_g1	0.000	162.322	0.000	0.000	0.000	0.000
GG2075|c3_g2	5660.191	4321.028	4532.494	1554.214	976.536	3539.801
GG2905|c1_g1	0.000	105.440	259.614	0.000	267.641	0.000
GG2988|c0_g1	20.192	0.000	19.168	142.213	147.057	30.998
GG5501|c0_g1	0.000	113.950	0.000	116.557	144.179	0.000
GG2816|c0_g1	0.000	130.705	121.017	66.418	86.662	63.897
GG1022|c2_g1	266.294	0.000	0.000	68.923	0.000	0.000
GG5514|c1_g1	144.495	55.176	136.167	224.552	0.000	105.752
GG6934|c0_g1	0.000	0.000	0.000	118.149	0.000	0.000
GG4684|c0_g1	0.000	104.124	0.000	106.403	0.000	0.000
GG951|c0_g1	48.790	112.121	0.000	151.940	0.000	0.000
GG6485|c0_g1	91.954	42.441	227.010	96.686	143.824	169.833
GG5952|c0_g1	100.894	155.076	215.368	98.598	52.199	115.530
GG516|c0_g1	984.933	820.739	729.481	367.027	522.348	641.833
GG1994|c0_g1	0.000	41.300	0.000	209.874	0.000	80.053
GG1000|c3_g1	91.443	93.629	28.899	95.210	0.000	0.000
GG2624|c0_g1	22958.383	26279.325	17861.747	2795.238	3370.621	2624.808
GG860|c0_g1	0.000	131.126	53.947	0.000	98.698	145.655
GG1320|c0_g1	97.442	0.000	0.000	75.630	191.061	0.000
GG2106|c0_g1	0.000	165.725	102.123	169.016	212.395	0.000
GG4367|c0_g1	95.044	36.407	89.883	0.000	48.106	0.000
GG6321|c0_g1	0.000	71.304	110.021	0.000	0.000	0.000
GG3729|c1_g1	0.000	0.000	54.771	45.110	58.236	0.000
GG7049|c2_g1	0.000	0.000	0.000	109.140	0.000	198.654
GG596|c0_g1	45.348	25.974	41.904	217.028	156.962	83.350
GG3607|c0_g1	127.255	134.827	204.157	487.215	293.946	86.791
GG6247|c0_g1	132.188	0.000	0.000	102.510	0.000	0.000
GG439|c0_g1	235.266	152.691	70.646	170.258	42.556	87.048
GG2358|c0_g1	388.999	356.293	299.763	90.764	88.541	294.073
GG4872|c1_g1	152.540	58.219	0.000	177.752	0.000	0.000
GG1743|c2_g1	0.000	0.000	65.148	0.000	206.536	202.742
GG837|c1_g1	85.646	32.830	40.532	33.364	217.647	64.184
GG5975|c0_g1	156.237	0.000	73.557	182.053	0.000	0.000
GG4157|c0_g1	0.000	0.000	0.000	122.566	91.195	0.000
GG6274|c0_g1	0.000	0.000	55.809	92.036	0.000	0.000
GG5940|c0_g1	97.047	111.884	46.039	113.829	125.658	482.055
GG2898|c0_g1	54.384	55.783	68.853	42.596	94.559	139.554
GG5993|c0_g1	0.000	0.000	134.854	0.000	416.482	0.000
GG3247|c3_g1	53.947	0.000	50.968	671.587	54.330	560.403
GG830|c0_g1	65.902	25.296	0.000	102.869	67.627	99.753
GG2768|c0_g1	258.015	97.967	0.000	100.054	0.000	0.000
GG532|c0_g1	246.156	43.089	138.225	175.588	176.530	104.231
GG1078|c0_g1	0.000	24.443	30.173	49.721	0.000	0.000
GG874|c0_g2	332.708	323.925	200.463	466.499	197.855	0.000
GG6529|c0_g1	0.000	65.897	0.000	134.224	85.223	0.000
GG3532|c0_g1	120.052	211.414	89.667	134.671	235.252	93.498
GG1006|c2_g1	33.191	76.443	251.676	51.818	0.000	50.236
GG4329|c0_g1	73.361	56.009	69.117	170.986	72.888	0.000
GG1157|c0_g1	122.535	306.492	160.029	132.050	192.369	189.287
GG201|c0_g1	211.122	0.000	198.033	0.000	0.000	0.000
GG1017|c0_g1	0.000	37.764	27.959	123.148	123.976	91.505
GG583|c0_g1	84.932	129.533	159.794	0.000	0.000	0.000
GG5757|c1_g1	22.205	85.355	126.436	173.714	23.053	34.018
GG5672|c0_g1	37.964	95.048	81.200	149.018	130.050	88.609
GG5818|c0_g1	62.546	128.269	296.872	195.818	130.087	159.973
GG5463|c1_g1	93.798	0.000	0.000	145.621	0.000	0.000
GG2844|c1_g1	305.068	0.000	0.000	236.997	75.645	111.339
GG2823|c2_g1	0.000	27.619	0.000	112.295	36.818	0.000
GG7158|c0_g1	0.000	0.000	0.000	61.574	0.000	333.904
GG5877|c0_g1	0.000	0.000	0.000	87.260	0.000	160.805
GG5327|c0_g1	0.000	0.000	0.000	7.213	66.870	0.000
GG6342|c0_g1	0.000	0.000	124.888	205.826	0.000	0.000
GG111|c0_g1	71.709	109.531	202.736	0.000	0.000	105.002
GG768|c0_g1	0.000	0.000	0.000	0.000	0.000	97.134
GG6774|c0_g1	0.000	0.000	217.191	59.720	0.000	0.000
GG5167|c1_g1	76.579	29.366	0.000	29.850	39.079	115.283
GG321|c0_g1	42.706	65.753	67.618	33.481	29.838	44.043
GG3425|c0_g1	0.000	70.985	219.043	0.000	0.000	0.000
GG3163|c2_g1	111.730	57.304	17.679	43.751	38.827	0.000
GG1601|c0_g1	80.329	123.201	76.046	93.919	204.620	181.049
GG1563|c0_g1	118.209	135.649	55.809	45.965	0.000	0.000
GG2664|c0_g1	43.441	16.734	61.924	68.185	45.714	0.000
GG1486|c0_g1	337.322	922.622	533.790	366.872	293.030	951.404
GG164|c0_g1	137.207	104.124	0.000	0.000	0.000	0.000
GG3651|c0_g1	825.244	1613.622	2148.224	1189.837	504.023	1920.034
GG2038|c0_g1	4013.518	8805.704	3107.185	491.641	824.573	52.876
GG2096|c2_g1	0.000	0.000	0.000	158.891	100.128	0.000
GG5231|c2_g1	54.906	42.030	207.499	42.722	0.000	162.838
GG1049|c0_g2	25.402	87.935	0.000	0.000	119.929	0.000
GG6167|c0_g1	515.860	107.249	721.102	779.126	192.313	128.892
GG1659|c0_g1	67.053	51.641	80.093	131.526	94.035	0.000
GG1213|c0_g1	32.008	0.000	0.000	74.961	98.633	242.501
GG737|c0_g2	0.000	0.000	0.000	133.059	0.000	0.000
GG6336|c0_g1	0.000	182.767	0.000	0.000	0.000	0.000
GG4152|c1_g1	244.227	31.217	115.607	63.457	0.000	0.000
GG2445|c0_g1	54.459	70.944	70.597	9.251	35.500	8.956
GG3113|c0_g1	0.000	56.872	140.361	231.512	0.000	108.874
GG2537|c0_g1	78.273	10.042	24.783	153.464	150.599	101.047
GG1899|c0_g1	66.669	101.904	125.760	103.636	0.000	0.000
GG6605|c0_g1	87.671	0.000	216.476	0.000	58.834	0.000
GG440|c0_g1	147.681	16.220	100.124	49.527	109.660	64.729
GG5356|c4_g1	0.000	0.000	217.779	0.000	0.000	0.000
GG152|c0_g1	90.825	162.744	373.144	94.570	0.000	137.880
GG297|c0_g1	0.000	0.000	0.000	78.659	396.700	291.505
GG1622|c0_g2	0.000	163.073	0.000	442.415	424.865	1146.772
GG4508|c0_g1	384.332	126.090	103.750	42.722	110.510	162.838
GG2862|c0_g1	84.123	129.461	63.914	105.452	21.951	77.835
GG1514|c0_g1	0.000	0.000	0.000	0.000	147.945	0.000
GG4588|c1_g1	98.486	302.422	124.456	102.500	101.081	0.000
GG3920|c0_g1	53.628	0.000	50.674	208.661	54.022	398.058
GG6067|c0_g1	4271.554	2820.596	2671.186	3093.022	2096.812	1377.687
GG7053|c0_g1	0.000	0.000	85.728	0.000	89.709	791.545
GG2976|c1_g1	135.502	0.000	0.000	105.083	0.000	0.000
GG6359|c0_g1	0.000	0.000	0.000	369.435	303.776	0.000
GG3031|c0_g1	169.694	32.522	160.598	297.503	0.000	190.817
GG4096|c1_g1	0.000	0.000	0.000	182.373	0.000	0.000
GG6483|c0_g1	46.212	8.901	43.913	145.019	145.749	125.503
GG3242|c2_g1	72.253	110.343	136.167	0.000	0.000	105.752
GG944|c0_g1	0.000	0.000	0.000	28.278	24.539	0.000
GG5479|c0_g1	1198.122	2568.776	612.747	169.016	318.597	0.000
GG292|c0_g1	416.873	843.506	649.035	215.514	133.816	588.834
GG1840|c0_g1	0.000	89.826	0.000	0.000	0.000	0.000
GG6383|c1_g1	116.546	53.758	110.590	54.692	0.000	0.000
GG76|c1_g1	112.476	0.000	0.000	0.000	0.000	0.000
GG5486|c0_g1	23.186	89.127	154.022	18.133	24.044	35.487
GG2258|c0_g1	200.221	255.191	63.492	0.000	0.000	0.000
GG1283|c0_g1	0.000	205.678	126.622	0.000	0.000	383.329
GG6633|c0_g1	15.130	69.885	57.505	59.312	47.527	140.304
GG5059|c0_g2	104.165	99.170	174.788	39.713	45.387	90.941
GG3479|c0_g1	122.151	169.404	61.934	115.110	249.306	38.075
GG2405|c0_g1	223.492	0.000	140.361	173.636	221.898	0.000
GG6374|c1_g2	55.929	0.000	0.000	23.405	10.438	0.000
GG1048|c0_g1	48.790	112.121	46.137	37.985	49.340	72.730
GG2460|c0_g1	187.766	190.301	262.995	139.622	288.348	123.017
GG3606|c3_g1	133.818	0.000	0.000	311.346	0.000	0.000
GG5010|c1_g1	222.587	132.329	72.567	184.878	107.651	129.129
GG167|c0_g1	199.401	152.732	0.000	0.000	0.000	148.479
GG2641|c0_g1	992.445	512.993	582.064	331.547	251.614	399.331
GG5030|c1_g1	79.967	61.333	0.000	31.170	0.000	0.000
GG5460|c0_g2	220.328	157.645	474.473	0.000	435.508	0.000
GG3110|c2_g1	261.158	99.149	244.199	101.268	0.000	185.106
GG5360|c0_g2	0.000	0.000	63.659	0.000	0.000	0.000
GG7228|c2_g1	87.713	33.622	124.496	0.000	0.000	0.000
GG7013|c0_g1	38.369	0.000	18.218	90.133	179.903	117.995
GG88|c0_g1	45.604	69.515	0.000	0.000	0.000	0.000
GG550|c0_g1	88.310	140.675	123.173	83.280	118.416	36.801
GG911|c0_g2	0.000	0.000	284.260	0.000	292.077	0.000
GG729|c2_g1	77.495	0.000	145.947	60.196	0.000	0.000
GG2951|c1_g1	90.335	103.846	170.917	35.180	45.817	67.543
GG1064|c0_g1	14.448	122.307	41.169	124.565	227.019	67.019
GG2287|c1_g1	114.863	88.356	90.873	134.904	59.843	88.311
GG2246|c0_g1	34.470	52.915	130.650	0.000	0.000	0.000
GG3877|c0_g1	74.501	0.000	0.000	0.000	369.824	0.000
GG2724|c1_g1	128.747	74.305	198.699	252.218	50.489	124.188
GG6807|c0_g1	162.491	125.010	85.718	56.565	131.853	27.804
GG6763|c1_g1	232.485	0.000	0.000	60.196	0.000	0.000
GG6343|c2_g1	0.000	104.083	64.227	105.869	271.603	0.000
GG2600|c0_g1	87.969	134.128	0.000	0.000	0.000	0.000
GG4571|c0_g1	0.000	0.000	0.000	340.478	281.144	0.000
GG482|c0_g1	207.605	196.006	166.801	144.339	253.175	70.614
GG5159|c0_g1	0.000	0.000	0.000	178.364	111.790	164.163
GG5199|c0_g1	56.345	64.921	26.714	110.053	290.572	342.943
GG5026|c0_g1	29.760	78.314	124.378	107.995	57.769	255.802
GG3840|c0_g2	38.039	0.000	126.416	74.466	59.759	146.261
GG340|c0_g2	0.000	54.786	0.000	83.658	0.000	0.000
GG330|c0_g1	0.000	24.854	30.683	139.224	168.886	99.702
GG5029|c0_g1	0.000	155.867	96.067	0.000	0.000	0.000
GG4643|c0_g1	0.000	80.329	99.016	0.000	0.000	0.000
GG6762|c0_g1	21.193	97.802	80.485	49.770	22.035	32.518
GG5769|c0_g1	43.835	78.725	166.556	171.811	137.750	45.183
GG4137|c1_g1	96.781	55.793	22.961	56.759	75.197	147.935
GG708|c1_g1	1114.319	726.061	216.995	377.482	515.620	48.839
GG3070|c0_g1	0.000	219.102	0.000	0.000	0.000	0.000
GG4829|c0_g1	10.517	218.578	104.906	8.242	115.547	24.363
GG1991|c0_g1	69.514	96.322	52.830	32.704	58.301	86.052
GG5587|c0_g2	124.090	57.314	0.000	0.000	74.514	109.685
GG1807|c0_g1	54.906	42.030	207.499	85.435	55.255	162.838
GG6440|c1_g1	83.281	63.862	0.000	64.904	127.125	62.479
GG700|c0_g3	74.043	17.844	18.737	15.338	0.000	37.058
GG1875|c0_g1	103.014	52.710	195.230	133.972	211.133	103.810
GG4030|c0_g1	74.362	85.581	0.000	86.988	189.968	1176.753
GG2345|c1_g1	32.711	100.444	93.009	51.061	33.575	0.000
GG3981|c0_g1	0.000	102.325	0.000	69.330	0.000	0.000
GG1389|c0_g1	80.564	108.431	248.560	204.962	188.659	30.937
GG2355|c1_g1	112.476	171.080	105.415	0.000	0.000	0.000
GG4897|c0_g1	17.112	65.846	65.021	93.861	35.753	105.536
GG2571|c0_g1	89.567	204.815	252.597	0.000	0.000	0.000
GG3060|c0_g1	0.000	123.170	227.931	62.700	0.000	117.502
GG1839|c0_g1	63.558	146.400	30.124	24.812	65.310	48.172
GG4053|c0_g1	0.000	0.000	0.000	0.000	76.804	0.000
GG6107|c0_g1	174.596	47.467	87.854	64.486	32.445	79.827
GG790|c1_g1	0.000	0.000	157.099	0.000	0.000	0.000
GG3879|c0_g2	0.000	0.000	0.000	0.000	0.000	0.000
GG6790|c0_g1	0.000	0.000	206.872	25.123	903.667	38.835
GG4172|c0_g1	105.486	81.120	220.278	82.552	43.864	97.093
GG5533|c2_g1	73.926	0.000	208.930	57.429	0.000	0.000
GG3104|c0_g2	109.674	85.550	89.599	171.035	137.507	132.960
GG2875|c1_g1	0.000	0.000	0.000	67.709	343.772	252.834
GG4567|c0_g1	34.097	78.715	16.189	120.217	249.334	131.419
GG3890|c1_g1	50.165	77.101	0.000	19.609	0.000	38.301
GG6398|c0_g1	284.163	238.251	476.707	426.592	441.040	286.482
GG875|c0_g1	476.393	601.616	444.133	369.435	0.000	667.808
GG4245|c0_g1	108.917	0.000	0.000	0.000	212.395	312.006
GG2061|c1_g1	77.175	92.499	97.821	74.068	36.192	13.352
GG5696|c0_g1	50.676	0.000	95.812	78.892	153.505	0.000
GG812|c0_g1	153.264	128.577	210.067	187.799	109.931	77.619
GG1667|c1_g1	0.000	97.474	96.263	79.329	78.729	0.000
GG1141|c2_g1	79.083	20.290	125.231	20.677	0.000	61.247
GG7119|c0_g1	75.076	57.314	141.449	0.000	74.514	109.685
GG2479|c0_g1	122.705	112.110	60.513	75.019	86.728	113.825
GG2480|c0_g2	54.533	0.000	0.000	0.000	0.000	0.000
GG1412|c1_g1	61.395	62.957	58.279	32.034	0.000	62.839
GG1867|c0_g1	0.000	62.156	38.366	347.438	41.275	60.867
GG277|c0_g1	330.651	272.326	201.698	332.488	146.889	144.494
GG1872|c0_g1	143.387	357.588	237.721	111.849	183.398	486.893
GG5202|c1_g1	0.000	58.743	57.995	95.705	47.929	70.748
GG6047|c1_g1	0.000	169.260	104.298	345.292	0.000	0.000
GG835|c0_g1	0.000	91.388	0.000	0.000	233.318	513.762
GG2603|c0_g1	85.678	0.000	0.000	66.535	169.026	0.000
GG5157|c1_g1	49.845	190.918	141.390	116.421	151.103	148.479
GG3749|c0_g1	0.000	47.920	0.000	0.000	376.272	92.368
GG4282|c0_g2	0.000	0.000	69.117	0.000	28.137	0.000
GG6374|c0_g1	14.960	46.049	56.819	35.170	0.000	23.110
GG1008|c0_g1	123.046	0.000	0.000	286.310	119.238	0.000
GG154|c0_g1	0.000	0.000	225.158	0.000	0.000	0.000
GG6491|c0_g1	0.000	24.063	59.406	195.721	161.055	190.057
GG3365|c0_g1	101.352	0.000	0.000	0.000	0.000	75.421
GG810|c0_g1	0.000	0.000	26.714	0.000	87.167	85.733
GG4652|c0_g1	75.929	29.233	36.073	79.407	119.593	58.843
GG1216|c0_g1	525.929	703.458	496.110	664.297	459.505	966.729
GG1109|c0_g1	401.466	0.000	125.084	0.000	0.000	189.430
GG5808|c0_g1	0.000	0.000	65.619	0.000	0.000	510.383
GG1903|c0_g1	0.000	82.867	0.000	84.503	0.000	0.000
GG621|c1_g1	0.000	208.166	64.227	0.000	67.898	0.000
GG3237|c0_g1	168.117	32.224	198.895	0.000	0.000	0.000
GG6132|c1_g2	152.678	198.473	208.616	146.291	160.915	65.561
GG551|c1_g1	116.248	0.000	0.000	90.172	0.000	0.000
GG3271|c0_g1	76.877	58.671	0.000	0.000	76.215	0.000
GG1964|c0_g1	62.674	24.114	74.409	49.110	49.172	72.576
GG6981|c0_g1	57.634	88.202	0.000	134.496	0.000	0.000
GG1939|c2_g1	133.264	51.147	0.000	26.006	0.000	0.000
GG1679|c0_g1	0.000	0.000	432.157	119.770	0.000	0.000
GG1589|c0_g1	121.959	187.577	192.947	63.642	63.450	343.312
GG3172|c0_g1	99.818	76.834	135.461	11.183	14.942	132.344
GG3906|c0_g1	49.174	138.732	15.562	38.529	17.129	50.575
GG6980|c0_g1	0.000	167.122	154.718	297.270	0.000	0.000
GG4098|c0_g1	0.000	31.566	38.944	64.292	40.892	60.168
GG7077|c0_g1	0.000	162.322	100.035	82.756	0.000	0.000
GG5591|c0_g1	0.000	70.985	131.424	216.417	0.000	276.766
GG1346|c0_g1	54.459	62.752	25.822	0.000	84.336	82.950
GG2402|c0_g1	300.615	0.000	0.000	0.000	0.000	422.729
GG5983|c1_g1	101.714	52.175	128.798	0.000	88.550	104.550
GG948|c0_g1	166.189	59.113	79.005	60.264	40.575	59.901
GG494|c1_g1	0.000	164.008	0.000	0.000	210.283	0.000
GG4934|c1_g1	98.390	74.932	0.000	0.000	0.000	0.000
GG5882|c0_g1	128.043	144.149	168.506	77.310	41.509	137.859
GG6043|c2_g1	135.747	92.869	85.953	35.461	15.792	23.305
GG6728|c0_g1	174.862	67.275	16.601	95.880	54.769	53.882
GG6131|c1_g1	0.000	176.024	0.000	59.720	152.440	0.000
GG6086|c0_g2	0.000	0.000	0.000	57.934	0.000	0.000
GG5119|c0_g1	219.838	50.705	83.454	34.403	91.325	0.000
GG4633|c0_g1	61.800	47.457	87.894	72.388	0.000	93.755
GG4834|c3_g1	0.000	108.153	266.258	0.000	0.000	0.000
GG2661|c1_g1	189.364	72.136	0.000	73.495	0.000	0.000
GG6031|c0_g1	93.798	0.000	0.000	72.806	184.249	0.000
GG1122|c0_g1	43.708	57.880	90.657	133.836	46.153	49.548
GG5610|c1_g1	0.000	0.000	54.437	0.000	57.890	0.000
GG4051|c1_g1	0.000	87.133	161.323	177.141	57.208	0.000
GG1145|c4_g1	63.952	146.678	0.000	99.433	0.000	0.000
GG5244|c2_g1	184.121	140.305	0.000	214.407	0.000	0.000
GG7179|c0_g1	274.413	52.411	0.000	106.626	205.115	100.678
GG2890|c1_g1	163.355	0.000	152.229	253.363	0.000	0.000
GG3832|c2_g1	0.000	0.000	0.000	107.121	92.961	68.519
GG2920|c0_g1	152.358	115.492	0.000	0.000	146.038	0.000
GG6943|c0_g1	23.495	108.359	44.589	18.376	0.000	0.000
GG5450|c1_g1	0.000	43.695	26.969	88.881	87.980	0.000
GG4654|c1_g1	46.552	0.000	0.000	0.000	0.000	0.000
GG5187|c0_g1	82.087	0.000	77.241	63.749	81.130	0.000
GG2467|c0_g1	152.795	92.457	155.580	85.639	57.414	101.705
GG4699|c0_g1	1268.691	768.728	1394.910	240.977	181.146	425.492
GG127|c1_g1	113.712	0.000	0.000	0.000	331.894	0.000
GG4742|c0_g1	492.173	186.981	115.166	190.877	119.238	525.050
GG5190|c0_g1	51.763	0.000	24.558	20.230	53.526	39.482
GG7086|c0_g1	0.000	49.924	0.529	0.000	2.168	1.027
GG6363|c2_g1	0.000	0.000	0.000	0.000	0.000	0.000
GG3587|c0_g1	171.229	75.199	69.627	76.514	25.333	74.753
GG5366|c0_g1	104.645	108.893	199.032	61.681	44.340	81.840
GG1489|c0_g1	1051.645	1347.361	1108.818	1955.800	1405.419	1215.681
GG4831|c0_g1	0.000	38.597	142.939	0.000	0.000	0.000
GG3932|c3_g1	0.000	101.585	0.000	207.564	129.125	0.000
GG6480|c0_g1	0.000	111.175	0.000	0.000	0.000	106.522
GG6412|c0_g1	0.000	0.000	124.888	154.367	0.000	194.638
GG3892|c1_g1	124.516	190.424	0.000	96.812	62.310	0.000
GG4069|c0_g1	38.785	59.493	0.000	0.000	79.140	175.061
GG4172|c2_g1	97.442	222.638	274.500	226.891	95.531	140.427
GG6794|c0_g1	0.000	0.000	0.000	226.891	95.531	0.000
GG6536|c0_g1	0.000	0.000	0.000	89.114	57.544	254.344
GG5175|c1_g1	0.000	147.161	90.824	112.169	388.738	71.631
GG2305|c2_g1	0.000	0.000	117.851	0.000	0.000	178.933
GG1997|c0_g1	88.576	101.832	41.904	0.000	89.914	0.000
GG3769|c0_g1	65.924	25.368	78.260	64.564	51.676	25.421
GG6162|c0_g1	109.162	41.783	51.576	42.470	0.000	161.924
GG3342|c0_g1	105.561	240.996	0.000	81.911	0.000	0.000
GG6753|c0_g1	0.000	0.000	47.646	196.148	0.000	0.000
GG103|c0_g1	0.000	0.000	0.000	182.373	0.000	167.635
GG6502|c2_g1	0.000	60.192	24.774	163.279	0.000	0.000
GG4648|c0_g1	127.670	295.001	212.340	50.100	11.195	347.144
GG5356|c1_g1	42.621	261.410	121.017	66.418	43.331	63.897
GG6118|c0_g1	1314.998	1682.747	1259.625	2876.731	2899.921	1802.429
GG1322|c2_g1	0.000	0.000	132.208	0.000	279.265	102.793
GG7012|c3_g1	48.002	55.341	204.951	37.539	49.732	36.688
GG3708|c1_g1	32.829	126.007	93.342	76.873	168.475	49.702
GG3696|c1_g1	129.013	0.000	0.000	100.054	0.000	0.000
GG236|c0_g1	130.579	99.149	244.199	101.268	0.000	0.000
GG1913|c0_g1	147.841	169.322	69.647	172.297	0.000	108.083
GG4331|c0_g1	24.667	56.872	210.615	77.145	102.147	0.000
GG374|c0_g1	0.000	0.000	0.000	373.094	0.000	0.000
GG4886|c0_g2	657.467	631.661	261.094	365.338	626.906	103.995
GG5269|c0_g1	0.000	0.000	65.080	0.000	0.000	0.000
GG428|c0_g1	0.000	297.447	0.000	0.000	0.000	0.000
GG4366|c0_g2	30.165	39.470	28.654	36.199	0.000	0.000
GG4925|c1_g1	58.358	0.000	0.000	0.000	58.582	0.000
GG4856|c0_g1	39.222	45.247	37.229	107.461	122.518	30.135
GG1285|c3_g1	0.000	0.000	90.638	74.912	0.000	139.153
GG3450|c0_g1	55.524	35.647	79.172	268.808	139.236	86.421
GG5571|c0_g1	134.287	0.000	63.326	52.187	0.000	0.000
GG2855|c1_g1	0.000	29.336	108.600	0.000	76.215	0.000
GG5481|c1_g1	40.884	125.421	77.418	127.478	0.000	0.000
GG4147|c4_g1	0.000	0.000	0.000	110.558	0.000	0.000
GG188|c0_g1	135.885	52.278	32.261	53.226	53.227	0.000
GG4975|c1_g1	0.000	109.551	134.854	0.000	0.000	0.000
GG4266|c0_g1	46.371	71.304	0.000	90.687	24.044	35.487
GG3847|c2_g1	43.548	44.692	13.788	79.659	91.241	22.442
GG4923|c0_g1	41.076	0.000	194.416	128.050	167.279	0.000
GG1888|c0_g1	68.737	165.488	65.344	94.453	72.524	147.216
GG3662|c1_g1	78.752	0.000	296.588	0.000	0.000	0.000
GG244|c1_g1	144.815	110.949	228.245	37.587	48.835	71.990
GG6396|c0_g2	39.872	61.446	56.868	131.526	105.258	64.934
GG2586|c0_g1	281.382	71.458	88.119	145.621	0.000	677.247
GG2236|c0_g1	0.000	0.000	116.489	289.659	0.000	0.000
GG1085|c0_g1	2453.685	1987.553	1226.267	2556.397	2070.656	1594.048
GG3482|c0_g2	0.000	0.000	0.000	0.301	0.000	0.000
GG2546|c0_g1	0.000	0.000	0.000	0.000	95.260	0.000
GG6823|c0_g1	108.406	55.454	102.701	28.190	0.000	109.038
GG6258|c1_g1	123.781	126.562	78.113	0.000	126.003	61.935
GG3813|c1_g1	0.000	61.580	75.977	0.000	0.000	0.000
GG2031|c0_g1	0.000	34.958	0.000	177.655	0.000	136.390
GG2447|c0_g1	76.323	136.851	144.810	79.552	26.315	0.000
GG2281|c1_g1	200.701	229.216	94.195	77.883	98.240	0.000
GG6596|c0_g1	0.000	90.402	111.609	91.890	200.331	0.000
GG3654|c0_g1	755.132	711.404	835.817	296.435	198.266	577.874
GG3679|c0_g1	0.000	0.000	0.000	87.347	76.290	56.255
GG6039|c1_g1	31.443	24.145	29.811	220.960	161.597	0.000
GG929|c2_g1	155.459	158.725	0.000	40.334	0.000	0.000
GG677|c0_g1	0.000	77.934	96.067	79.445	0.000	0.000
GG3604|c0_g1	594.740	546.532	648.594	308.443	114.762	295.470
GG5899|c0_g1	79.029	101.205	199.904	41.179	81.672	80.331
GG6371|c0_g1	218.570	288.371	163.116	562.835	947.446	409.869
GG3795|c0_g1	118.155	0.000	172.651	0.000	0.000	0.000
GG5603|c0_g1	0.000	15.213	18.776	154.872	164.774	121.590
GG1407|c0_g1	164.164	0.000	154.483	0.000	0.000	0.000
GG2080|c1_g1	0.000	20.856	51.497	106.063	84.083	0.000
GG6134|c0_g1	129.652	237.912	264.190	58.215	32.669	163.968
GG3672|c0_g1	95.524	80.945	72.635	119.984	80.542	44.587
GG2086|c0_g1	91.698	245.950	86.737	392.791	92.961	0.000
GG6531|c0_g1	0.000	0.000	0.000	109.315	0.000	0.000
GG6535|c1_g1	296.619	0.000	0.000	0.000	0.000	0.000
GG6692|c0_g1	106.765	88.140	94.254	71.874	48.331	142.707
GG4752|c2_g1	60.021	23.096	14.259	47.052	62.852	23.192
GG3719|c0_g1	27.895	72.794	38.336	110.645	50.340	38.578
GG5223|c1_g1	0.000	0.000	311.219	0.000	0.000	0.000
GG873|c0_g1	159.135	246.557	341.069	133.370	152.888	171.281
GG1298|c1_g1	91.219	0.000	85.728	0.000	269.136	0.000
GG1080|c0_g1	0.000	108.718	67.079	165.909	0.000	0.000
GG5645|c0_g1	113.968	201.238	43.619	0.000	0.000	28.389
GG3190|c0_g1	58.731	0.000	0.000	182.713	176.801	0.000
GG7170|c0_g1	88.768	0.000	166.909	68.923	87.410	128.564
GG804|c1_g1	0.000	0.000	196.033	0.000	102.081	0.000
GG2919|c1_g1	0.000	0.000	152.229	0.000	0.000	228.625
GG320|c1_g1	99.360	0.000	0.000	77.116	486.614	0.000
GG4953|c0_g1	110.462	186.858	188.713	17.289	91.765	101.561
GG4519|c0_g1	94.011	43.448	196.592	73.805	168.466	204.806
GG2495|c0_g1	141.725	162.045	118.557	345.982	228.524	87.192
GG222|c0_g1	80.724	184.751	75.977	0.000	0.000	0.000
GG3085|c1_g1	0.000	20.362	100.545	41.421	54.760	40.396
GG5768|c0_g1	0.000	122.009	150.112	0.000	0.000	0.000
GG5401|c1_g1	87.095	80.411	82.700	68.224	72.739	107.354
GG1892|c0_g1	34.214	0.000	0.000	47.663	0.000	0.000
GG4881|c0_g1	120.063	115.636	107.013	58.934	31.706	93.632
GG7028|c0_g2	0.000	0.000	92.539	0.000	0.000	0.000
GG6339|c0_g1	72.711	66.226	125.711	93.482	104.875	0.000
GG883|c0_g1	0.000	93.496	0.000	0.000	357.714	350.030
GG6159|c1_g1	263.918	67.069	0.000	0.000	0.000	0.000
GG4613|c0_g1	63.377	65.085	70.274	157.512	177.913	114.903
GG5210|c1_g1	0.000	0.000	0.000	0.000	0.000	0.000
GG2062|c0_g1	4970.960	6637.553	5583.552	5715.293	6557.413	8352.226
GG6686|c0_g1	279.304	479.864	336.904	193.896	203.499	116.814
GG6066|c0_g1	35.674	54.950	67.804	65.311	0.000	36.894
GG5556|c0_g1	112.242	126.377	172.357	47.450	54.657	67.235
GG3920|c1_g1	66.446	102.171	42.041	103.966	68.992	203.615
GG553|c1_g1	43.335	66.750	72.077	68.010	34.201	100.975
GG2303|c0_g1	104.666	90.659	37.288	143.650	68.655	222.935
GG1369|c0_g1	99.210	152.321	62.689	0.000	0.000	0.000
GG2823|c0_g1	34.587	0.000	0.000	0.000	0.000	0.000
GG4163|c0_g1	51.710	0.000	388.137	0.000	0.000	74.281
GG3298|c0_g1	170.984	231.909	227.608	397.596	289.264	266.906
GG2744|c0_g1	115.182	355.131	84.640	65.836	77.645	8.186
GG2286|c1_g1	76.387	82.405	65.364	95.997	56.489	23.829
GG1253|c0_g1	122.258	69.084	116.225	70.408	77.439	12.705
GG129|c1_g1	70.122	53.563	0.000	0.000	0.000	0.000
GG231|c0_g1	0.000	86.465	106.552	88.211	110.631	812.333
GG4086|c0_g1	0.000	25.019	92.666	25.443	66.917	49.353
GG534|c0_g2	54.810	76.268	41.129	117.207	52.246	167.101
GG673|c0_g1	46.787	286.819	0.000	36.442	0.000	0.000
GG1108|c1_g1	26.734	0.000	202.893	20.900	0.000	0.000
GG4953|c1_g1	111.986	57.479	47.293	48.799	39.201	38.578
GG4844|c1_g1	165.720	0.000	0.000	257.033	0.000	231.737
GG1472|c0_g1	0.000	106.776	262.907	0.000	0.000	397.318
GG4349|c1_g1	38.870	209.306	202.981	0.000	0.000	179.262
GG4296|c1_g1	0.000	51.312	0.000	104.374	66.983	0.000
GG4147|c3_g1	46.787	250.966	88.511	0.000	0.000	69.874
GG1378|c0_g1	31.113	71.684	58.994	48.595	63.983	0.000
GG7033|c0_g1	187.158	71.705	221.277	36.442	142.188	349.352
GG2806|c0_g1	31.337	36.171	74.409	12.280	32.781	48.387
GG3720|c0_g1	17.144	65.979	276.852	13.435	17.914	79.303
GG5358|c0_g1	0.000	0.000	0.000	12.455	13.839	0.000
GG1067|c0_g1	80.052	0.000	0.000	124.362	79.224	0.000
GG3044|c0_g1	27.480	42.225	78.192	42.946	85.083	167.378
GG1295|c4_g1	61.033	0.000	0.000	47.460	0.000	0.000
GG610|c0_g1	89.887	172.231	42.521	0.000	0.000	0.000
GG7277|c0_g1	0.000	224.797	92.382	76.368	0.000	0.000
GG1307|c0_g1	49.632	53.522	47.176	179.199	167.307	293.282
GG3952|c2_g1	38.785	29.747	110.178	30.239	79.140	0.000
GG2486|c1_g1	158.805	0.000	224.247	0.000	78.607	0.000
GG7123|c2_g1	55.567	42.534	0.000	0.000	55.890	0.000
GG3550|c0_g1	213.508	361.185	385.040	66.826	44.378	130.977
GG1535|c0_g1	91.698	175.674	303.595	71.417	185.921	137.048
GG1851|c0_g1	178.432	57.880	62.483	213.796	108.893	43.837
GG3235|c0_g1	41.257	0.000	78.113	64.312	168.008	247.750
GG2812|c0_g1	79.498	81.439	50.273	41.421	136.899	0.000
GG3022|c0_g1	157.793	138.640	64.178	0.000	23.390	0.000
GG1605|c1_g1	31.561	72.691	0.000	49.275	0.000	0.000
GG6542|c3_g1	0.000	53.172	0.000	54.090	0.000	0.000
GG1247|c1_g1	2073.849	3418.501	1896.283	2911.086	4631.945	3466.054
GG5236|c1_g1	0.000	90.556	111.795	23.026	0.000	44.782
GG2047|c0_g1	42.493	32.676	80.671	49.886	66.254	97.771
GG7068|c0_g1	140.989	61.960	114.725	204.962	133.133	154.673
GG4403|c0_g2	0.000	212.657	192.486	288.650	0.000	198.541
GG755|c1_g1	54.949	112.717	173.906	57.371	19.100	169.145
GG3205|c1_g1	0.000	113.950	140.244	0.000	0.000	422.729
GG2857|c0_g1	65.199	50.171	30.957	76.630	0.000	25.154
GG1796|c0_g1	101.352	116.438	0.000	157.784	102.343	0.000
GG3827|c0_g1	57.410	121.516	109.071	56.254	15.036	155.382
GG6159|c0_g1	76.760	78.643	48.548	60.001	0.000	0.000
GG4309|c0_g1	0.000	67.069	0.000	204.923	86.672	0.000
GG4202|c0_g1	1456.574	1131.517	835.308	699.787	757.376	995.971
GG4762|c0_g1	90.121	39.655	97.860	141.369	108.118	19.947
GG5854|c1_g1	260.871	51.692	70.862	93.667	70.870	93.005
GG5198|c0_g2	27.352	0.000	85.071	0.000	0.000	0.000
GG1160|c0_g1	148.309	224.910	138.411	115.004	0.000	417.419
GG7198|c0_g1	96.024	147.449	60.680	99.947	0.000	145.501
GG5446|c0_g1	25.956	79.784	73.880	182.616	268.379	158.391
GG4983|c0_g1	0.000	63.276	78.113	0.000	0.000	61.935
GG5529|c0_g1	100.350	0.000	0.000	155.755	0.000	0.000
GG3230|c0_g1	0.000	0.000	0.000	123.352	157.205	0.000
GG5792|c0_g1	0.000	8.809	43.462	98.676	228.430	35.497
GG5772|c0_g1	71.805	239.177	113.559	74.873	148.814	256.172
GG828|c1_g1	68.108	52.041	0.000	105.869	0.000	0.000
GG3328|c1_g1	0.000	205.298	0.000	83.464	0.000	0.000
GG2842|c0_g2	0.000	0.000	31.535	52.041	0.000	0.000
GG4428|c0_g1	20.010	7.689	18.992	31.316	31.239	30.731
GG5493|c1_g1	52.157	80.257	49.528	81.707	54.451	107.148
GG968|c1_g1	0.000	111.535	137.666	264.488	49.088	0.000
GG4803|c0_g1	0.000	177.422	0.000	0.000	76.804	0.000
GG1062|c0_g2	250.929	357.588	407.531	223.707	403.465	162.294
GG2640|c1_g1	0.000	0.000	167.428	0.000	0.000	174.702
GG2971|c0_g1	201.671	88.510	27.322	22.502	59.385	0.000
GG2104|c0_g1	96.568	46.470	103.220	104.160	12.681	56.163
GG2116|c1_g1	40.341	30.939	152.768	157.221	0.000	0.000
GG1003|c1_g1	39.041	60.059	0.000	61.137	121.995	90.016
GG196|c0_g1	138.208	263.969	130.307	53.701	0.000	202.742
GG80|c1_g1	95.524	73.514	30.242	37.432	0.000	49.147
GG4739|c0_g2	179.902	245.991	217.563	134.613	129.078	304.837
GG969|c0_g2	80.841	109.664	19.609	20.085	0.000	0.000
GG1208|c0_g1	0.000	0.000	0.000	187.926	146.515	0.000
GG4099|c0_g2	0.000	0.000	99.114	0.000	0.000	69.731
GG1557|c0_g1	480.346	427.555	904.308	559.632	1425.996	1398.989
GG1911|c0_g1	0.000	0.000	116.646	192.080	125.452	0.000
GG210|c1_g1	104.474	238.550	0.000	0.000	0.000	0.000
GG5966|c1_g1	35.013	53.737	66.344	27.317	35.855	264.399
GG5410|c2_g1	0.000	0.000	0.000	0.000	0.000	0.000
GG400|c0_g1	164.068	189.612	109.179	90.192	86.597	51.140
GG6738|c0_g1	160.946	235.610	168.310	157.988	152.935	50.174
GG6036|c0_g1	0.000	0.000	0.000	137.835	0.000	0.000
GG5158|c0_g2	0.000	0.000	0.000	72.806	0.000	0.000
GG485|c0_g1	27.650	127.446	131.120	21.609	28.529	84.192
GG1616|c0_g1	0.000	0.000	0.000	245.724	206.162	0.000
GG3448|c1_g1	0.000	0.000	111.325	0.000	230.813	0.000
GG4082|c1_g1	0.000	97.124	0.000	32.898	128.835	0.000
GG5917|c0_g1	319.975	81.161	100.035	413.788	104.100	152.947
GG2046|c0_g2	367.806	504.451	590.570	964.916	835.413	463.464
GG1144|c0_g1	458.737	442.028	151.504	237.783	262.398	359.531
GG6805|c0_g1	81.406	0.000	38.532	126.905	41.453	0.000
GG3392|c1_g1	72.796	55.588	68.598	0.000	0.000	0.000
GG357|c0_g1	0.000	0.000	0.000	260.789	0.000	0.000
GG4634|c1_g1	0.000	44.928	110.923	91.356	0.000	0.000
GG4680|c1_g1	0.000	110.949	91.304	75.174	48.835	143.981
GG4444|c0_g2	0.000	0.000	111.129	89.561	251.456	0.000
GG5129|c0_g1	0.000	156.772	0.000	95.608	0.000	0.000
GG6538|c0_g1	353.709	22.634	27.949	0.000	0.000	134.357
GG4575|c2_g1	0.000	44.373	0.000	45.110	174.699	85.795
GG5088|c0_g2	102.801	187.680	64.668	35.539	122.555	115.869
GG2956|c0_g2	0.000	76.741	46.627	38.393	99.726	0.000
GG3945|c0_g1	78.891	0.000	0.000	37.092	66.020	121.744
GG5135|c0_g1	84.250	64.725	213.075	43.887	28.968	85.476
GG2863|c0_g1	13.841	74.562	13.141	65.098	43.527	128.492
GG1444|c0_g1	269.150	176.969	36.416	419.729	235.458	289.379
GG2429|c1_g1	19.392	44.754	55.241	136.661	80.803	29.817
GG597|c0_g1	0.000	0.000	0.000	212.806	132.218	0.000
GG4828|c0_g1	48.332	7.442	0.000	129.002	50.938	15.037
GG3509|c0_g1	0.000	0.000	116.489	96.550	0.000	0.000
GG6591|c1_g1	0.000	227.500	140.361	520.899	147.926	326.632
GG4223|c4_g1	74.671	57.284	70.725	116.469	76.290	225.040
GG3066|c0_g1	0.000	138.054	0.000	0.000	0.000	23.572
GG7188|c0_g1	7365.520	6189.522	4898.699	5365.448	3271.287	6666.045
GG1805|c1_g1	43.644	50.335	20.707	204.894	90.671	0.000
GG2779|c0_g1	77.655	71.715	118.008	133.894	65.001	119.926
GG2368|c2_g1	0.000	70.800	0.000	0.000	182.613	0.000
GG4433|c0_g1	327.732	398.652	595.783	192.071	84.579	207.980
GG2250|c3_g1	0.000	47.622	29.399	96.851	95.661	0.000
GG5483|c0_g1	101.299	0.000	86.649	198.769	106.688	78.749
GG3946|c1_g1	109.503	63.225	130.042	53.663	114.837	42.379
GG5370|c2_g1	40.703	31.217	0.000	126.905	41.453	0.000
GG4602|c2_g1	0.000	0.000	0.000	0.000	106.856	0.000
GG2133|c0_g1	113.414	50.962	53.898	111.286	59.768	44.115
GG4214|c1_g1	292.708	221.970	136.608	0.000	0.000	0.000
GG4933|c0_g2	0.000	0.000	0.000	0.000	90.568	0.000
GG5066|c0_g1	52.882	122.184	50.253	33.199	22.268	98.603
GG2775|c0_g1	0.000	0.000	188.390	0.000	0.000	0.000
GG1339|c1_g1	170.643	188.924	293.933	903.905	695.944	215.406
GG5324|c0_g2	40.159	0.000	0.000	0.000	0.000	0.000
GG4919|c0_g1	217.195	99.899	205.529	135.370	132.395	195.203
GG1690|c0_g1	195.970	150.964	204.020	161.172	216.432	101.653
GG2011|c0_g1	0.000	106.354	65.619	0.000	69.328	0.000
GG800|c2_g1	0.000	0.000	93.283	0.000	194.640	0.000
GG7021|c0_g1	140.030	134.333	33.172	0.000	107.557	0.000
GG3839|c1_g1	58.358	0.000	110.227	45.392	0.000	0.000
GG324|c0_g1	94.682	0.000	0.000	73.495	92.951	0.000
GG6902|c0_g1	40.255	41.321	12.749	105.228	140.777	145.449
GG6852|c1_g1	0.000	40.128	99.065	163.152	0.000	77.876
GG5137|c0_g1	104.666	41.783	0.000	55.167	0.000	0.000
GG3009|c1_g1	216.662	0.000	0.000	0.000	0.000	0.000
GG6539|c0_g1	2245.238	2541.897	1464.567	3246.448	3455.526	2766.785
GG7040|c1_g1	204.324	52.041	128.445	52.934	0.000	0.000
GG2167|c0_g1	34.800	53.172	32.809	81.144	34.659	0.000
GG2154|c2_g1	48.524	37.178	91.784	0.000	147.263	0.000
GG885|c0_g1	254.371	152.403	268.649	214.475	387.290	219.895
GG840|c2_g1	0.000	0.000	0.000	75.630	0.000	0.000
GG6944|c0_g1	0.000	146.400	150.631	148.863	163.270	433.503
GG984|c1_g1	126.189	0.000	59.543	0.000	0.000	185.928
GG4930|c1_g1	76.089	73.154	72.234	134.040	19.820	29.252
GG4914|c0_g1	89.887	137.777	0.000	70.020	0.000	268.908
GG3569|c0_g1	31.177	48.043	88.913	128.536	98.764	109.357
GG6183|c1_g1	277.919	105.440	0.000	0.000	0.000	0.000
GG746|c0_g1	271.164	68.888	0.000	0.000	88.933	392.357
GG2031|c1_g1	23.409	108.163	155.717	91.832	12.307	181.614
GG4317|c1_g1	132.188	0.000	123.574	205.020	0.000	0.000
GG1699|c2_g1	32.946	25.296	31.232	180.024	0.000	49.877
GG7244|c0_g1	1019.509	756.034	539.288	1372.666	1530.329	513.998
GG4208|c0_g1	132.891	163.371	126.054	83.086	82.383	81.029
GG3248|c1_g1	196.258	502.200	589.041	357.436	335.754	297.154
GG820|c0_g1	0.000	25.574	0.000	130.011	102.539	100.832
GG5850|c0_g1	0.000	0.000	0.000	10.397	196.359	36.216
GG501|c5_g1	124.484	94.575	0.000	0.000	120.565	0.000
GG3429|c0_g1	94.011	24.063	118.821	0.000	0.000	0.000
GG155|c0_g1	331.440	502.046	463.183	0.000	0.000	0.000
GG5647|c0_g1	46.787	71.705	177.022	0.000	0.000	69.874
GG695|c0_g1	0.000	92.766	57.250	0.000	60.768	0.000
GG5105|c2_g1	147.329	80.925	39.953	181.189	43.761	96.867
GG4657|c1_g1	0.000	0.000	81.994	67.709	85.943	0.000
GG324|c1_g1	0.000	47.920	59.151	194.905	125.424	0.000
GG6912|c1_g1	39.659	106.745	56.466	124.167	41.285	121.846
GG6848|c0_g1	362.489	400.605	215.006	301.289	352.649	624.454
GG3226|c3_g1	0.000	0.000	48.705	200.526	0.000	0.000
GG6530|c1_g1	123.046	0.000	0.000	95.434	238.476	0.000
GG448|c0_g1	100.670	84.029	95.704	283.272	265.613	182.990
GG4000|c0_g1	8.918	68.714	42.394	63.030	0.000	83.330
GG7273|c0_g2	82.045	64.438	72.028	151.756	25.745	113.958
GG1492|c0_g1	20.096	0.000	0.000	204.506	230.075	0.000
GG1640|c0_g1	0.000	273.251	100.457	423.990	656.790	0.000
GG5981|c0_g1	594.889	1112.491	528.263	637.932	493.922	952.606
GG5965|c4_g1	0.000	0.000	0.000	54.488	279.265	0.000
GG2615|c0_g1	45.391	139.144	42.942	106.063	46.032	0.000
GG5906|c0_g1	457.065	0.000	0.000	0.000	0.000	0.000
GG4389|c1_g1	97.836	131.948	127.916	182.567	103.530	76.427
GG2755|c2_g1	190.685	146.400	30.124	99.239	0.000	96.333
GG2226|c1_g1	0.000	0.000	0.000	181.422	197.845	58.350
GG59|c0_g1	185.539	283.766	116.744	144.262	123.845	273.623
GG6158|c0_g2	0.000	98.666	262.495	0.000	265.809	0.000
GG5172|c0_g1	103.813	53.110	262.309	0.000	35.454	104.581
GG5153|c0_g1	0.000	96.487	59.543	0.000	126.228	0.000
GG5752|c0_g1	72.125	74.058	171.348	28.287	25.268	111.873
GG1824|c0_g1	85.604	87.668	27.057	44.586	117.668	130.197
GG2907|c0_g1	254.936	0.000	357.709	98.860	0.000	0.000
GG4079|c0_g1	0.000	0.000	119.341	131.001	42.752	126.078
GG2044|c1_g1	0.000	53.964	199.767	0.000	0.000	0.000
GG4900|c1_g1	36.878	28.297	0.000	86.279	0.000	222.370
GG577|c0_g1	136.173	34.783	42.942	70.709	0.000	67.872
GG1130|c0_g1	171.463	338.397	224.061	142.971	146.618	183.134
GG2252|c1_g1	0.000	215.114	88.511	0.000	47.396	0.000
GG2450|c0_g1	0.000	0.000	0.000	51.119	14.709	0.000
GG750|c0_g2	107.489	142.114	143.615	0.000	60.722	405.217
GG567|c3_g1	73.361	112.028	345.587	569.951	364.423	107.292
GG3548|c1_g1	0.000	44.548	0.000	45.304	59.759	220.408
GG2448|c0_g1	111.134	0.000	0.000	43.227	111.781	0.000
GG6367|c0_g1	283.002	180.012	140.302	193.032	232.654	133.545
GG3349|c0_g1	66.382	51.127	21.030	8.678	0.000	68.724
GG1890|c0_g1	0.000	66.144	20.413	100.967	22.343	65.951
GG390|c0_g1	24.592	56.718	70.009	115.392	76.402	0.000
GG5590|c2_g1	0.000	0.000	0.000	0.000	0.000	0.000
GG5902|c0_g1	133.552	171.141	190.124	191.556	46.219	102.300
GG1089|c0_g1	0.000	0.000	87.306	0.000	456.534	0.000
GG2531|c0_g1	0.000	0.000	0.000	231.512	0.000	0.000
GG5333|c0_g1	39.925	138.167	208.440	62.506	103.894	245.305
GG5300|c0_g1	2422.135	1441.227	1623.685	510.881	400.297	196.980
GG4443|c2_g1	0.000	0.000	70.176	115.751	0.000	0.000
GG2811|c0_g1	80.873	26.694	230.538	163.152	97.166	107.570
GG5148|c1_g1	0.000	96.672	0.000	32.753	0.000	63.044
GG4195|c1_g1	84.783	86.835	53.604	44.159	29.146	128.995
GG6179|c1_g1	209.172	0.000	39.601	65.205	297.936	313.804
GG4311|c0_g1	51.156	78.715	32.388	200.361	124.667	262.848
GG311|c1_g1	43.857	134.477	41.502	0.000	0.000	0.000
GG1353|c1_g1	130.473	182.674	33.809	46.528	99.726	73.603
GG4399|c0_g1	127.127	24.402	30.124	74.436	0.000	192.666
GG5835|c2_g1	32.594	25.019	30.889	25.443	33.454	98.706
GG421|c2_g1	0.000	0.000	176.238	0.000	184.249	0.000
GG4210|c1_g1	42.418	227.664	80.299	297.503	129.414	0.000
GG7004|c0_g1	217.153	114.762	94.391	82.872	78.776	116.310
GG7189|c0_g1	0.000	58.990	72.822	89.939	78.486	0.000
GG2228|c0_g1	63.558	48.804	30.124	24.812	195.920	144.505
GG3724|c1_g1	103.238	39.666	122.418	100.870	0.000	78.749
GG1400|c1_g1	150.153	57.314	0.000	58.332	0.000	0.000
GG5814|c0_g1	128.778	0.000	60.758	50.061	0.000	94.782
GG4513|c0_g1	174.042	287.333	212.722	45.557	34.986	193.703
GG3878|c0_g1	820.950	973.204	1285.938	849.786	1345.679	1846.944
GG1596|c0_g1	331.440	125.514	0.000	257.033	0.000	0.000
GG2726|c3_g1	68.108	104.083	64.227	105.869	67.898	199.969
GG4280|c0_g1	34.608	0.000	0.000	54.002	106.352	104.581
GG3593|c2_g1	63.345	73.123	105.278	86.862	82.822	97.791
GG3561|c0_g1	1880.000	2347.444	1436.608	2469.525	2591.108	3464.575
GG5035|c1_g1	180.776	68.888	84.954	70.175	0.000	0.000
GG4018|c0_g1	57.250	131.928	135.726	0.000	0.000	87.068
GG6358|c0_g1	0.000	294.034	181.265	149.814	378.627	0.000
GG5635|c0_g1	0.000	0.000	0.000	260.789	0.000	234.932
GG3726|c1_g1	129.013	0.000	0.000	200.108	374.142	0.000
GG3755|c0_g1	3128.648	3457.786	3899.109	3262.882	2105.400	3595.881
GG5501|c1_g1	0.000	0.000	52.605	188.013	96.287	0.000
GG6289|c0_g1	81.864	0.000	19.423	48.061	127.751	31.419
GG5085|c0_g1	74.906	92.242	170.760	35.228	109.800	23.151
GG6607|c1_g1	109.620	139.411	172.005	120.605	121.901	102.835
GG6516|c1_g1	71.688	27.506	0.000	27.967	73.356	54.098
GG6550|c0_g1	98.390	74.932	0.000	0.000	96.418	0.000
GG6419|c1_g1	74.053	56.821	35.073	115.508	189.220	446.507
GG651|c0_g1	0.000	39.244	48.440	39.888	0.000	0.000
GG3144|c1_g1	0.000	0.000	0.000	253.771	0.000	139.061
GG4303|c1_g1	18.433	56.708	52.497	101.025	57.657	0.000
GG3779|c0_g1	0.000	0.000	0.000	0.000	0.000	0.000
GG6617|c1_g1	0.000	0.000	0.000	234.259	60.395	0.000
GG3520|c0_g1	40.426	38.915	115.156	95.191	0.000	62.798
GG315|c0_g1	0.000	112.028	0.000	56.992	0.000	214.584
GG831|c0_g1	0.000	88.757	0.000	45.110	174.699	0.000
GG751|c0_g1	72.477	87.729	98.409	113.771	43.612	48.285
GG3101|c0_g1	24.528	75.415	93.087	95.899	76.196	37.479
GG3641|c0_g1	105.934	58.239	129.376	59.312	110.902	23.387
GG1154|c0_g1	31.007	0.000	0.000	24.210	159.429	94.073
GG3517|c0_g1	295.180	0.000	92.382	152.736	96.418	0.000
GG4360|c0_g1	76.984	59.154	24.342	200.584	159.224	156.624
GG6451|c0_g1	81.928	41.968	0.000	21.337	28.193	0.000
GG2821|c0_g1	752.650	735.672	845.401	252.878	202.172	460.516
GG1147|c0_g1	182.768	257.154	256.860	56.167	50.349	111.483
GG6207|c2_g1	142.215	65.548	107.895	22.220	29.324	0.000
GG5604|c1_g1	0.000	0.000	0.000	0.000	0.000	0.000
GG1498|c0_g1	127.820	196.838	109.306	80.203	93.933	237.694
GG6634|c0_g1	34.736	79.979	98.742	54.206	106.753	0.000
GG6570|c1_g1	221.255	84.882	104.788	0.000	37.696	0.000
GG6875|c1_g1	0.000	0.000	144.056	0.000	0.000	433.709
GG1519|c0_g1	26.734	61.631	101.447	104.481	165.718	81.501
GG7076|c0_g1	94.543	36.222	134.129	0.000	0.000	282.251
GG3918|c0_g1	307.136	77.934	0.000	79.445	200.256	441.412
GG3652|c0_g2	0.000	0.000	129.533	0.000	0.000	0.000
GG1920|c0_g1	198.005	132.113	288.445	248.442	96.960	327.115
GG444|c0_g1	64.517	165.365	122.467	50.488	111.734	164.872
GG4115|c0_g1	0.000	376.532	0.000	0.000	0.000	0.000
GG4239|c2_g1	115.992	133.634	221.650	1336.632	774.374	220.408
GG528|c0_g1	40.341	154.685	38.189	94.337	123.303	0.000
GG2160|c0_g1	0.000	125.226	77.241	0.000	162.270	0.000
GG5067|c0_g1	119.242	195.029	226.530	46.731	78.047	483.791
GG3402|c0_g1	0.000	0.000	0.000	0.000	0.000	72.843
GG2690|c0_g1	0.000	75.662	0.000	77.116	0.000	0.000
GG1684|c1_g1	103.419	0.000	0.000	0.000	0.000	0.000
GG6406|c1_g1	82.087	125.226	77.241	0.000	0.000	358.144
GG1454|c0_g1	1038.155	1030.035	889.040	603.956	552.606	1147.573
GG4077|c0_g1	41.640	31.926	78.829	194.711	0.000	0.000
GG1217|c1_g1	170.451	234.017	238.074	180.004	146.693	199.917
GG2065|c3_g1	70.122	0.000	0.000	54.488	69.814	205.587
GG3245|c0_g1	0.000	184.853	113.853	188.683	0.000	0.000
GG5895|c1_g1	179.423	120.704	127.710	210.544	46.555	206.111
GG4635|c0_g1	102.343	131.486	213.212	91.939	46.490	61.011
GG3547|c0_g1	0.000	0.000	84.954	0.000	0.000	130.782
GG3634|c0_g1	122.417	47.159	24.940	115.081	133.236	136.175
GG6708|c0_g1	0.000	151.787	0.000	154.367	132.171	0.000
GG7200|c0_g2	25.690	0.000	0.000	30.355	0.000	0.000
GG6910|c0_g1	184.313	211.866	87.178	143.553	373.646	68.858
GG548|c0_g1	0.000	50.243	0.000	0.000	196.929	0.000
GG3318|c1_g1	79.029	60.727	199.904	41.179	27.221	80.331
GG4504|c0_g1	63.984	154.901	156.384	904.138	1079.393	597.533
GG341|c0_g1	229.129	152.414	148.475	188.003	153.514	258.976
GG6755|c1_g1	33.692	77.584	95.792	78.882	34.547	50.965
GG5410|c1_g1	0.000	59.617	73.557	0.000	0.000	0.000
GG505|c0_g1	142.140	76.587	121.526	144.873	134.068	109.942
GG4576|c0_g1	75.673	115.523	142.547	0.000	0.000	0.000
GG6299|c0_g1	688.271	751.388	775.304	301.027	385.010	370.593
GG4460|c0_g1	214.222	109.592	33.829	27.851	36.538	0.000
GG1822|c1_g1	0.000	0.000	152.229	126.682	0.000	0.000
GG3814|c0_g2	0.000	47.457	0.000	0.000	110.688	0.000
GG1268|c0_g1	187.158	0.000	0.000	0.000	142.188	0.000
GG7245|c1_g1	0.000	57.314	70.725	116.654	0.000	109.685
GG3582|c0_g1	93.883	63.256	144.977	82.862	61.675	163.886
GG3200|c1_g1	88.427	135.824	0.000	0.000	0.000	0.000
GG2214|c0_g3	0.000	0.000	50.870	30.287	76.215	0.000
GG3334|c0_g1	100.521	116.099	95.518	68.991	26.389	97.381
GG2058|c0_g1	0.000	0.000	0.000	49.100	0.000	0.000
GG5512|c0_g1	67.138	77.296	95.430	52.391	34.426	0.000
GG4986|c0_g1	48.790	18.748	115.725	114.450	50.527	37.274
GG3133|c0_g1	19.456	39.984	36.994	239.462	288.105	192.419
GG5933|c0_g1	0.000	0.000	41.306	34.005	0.000	196.107
GG5019|c0_g1	0.000	0.000	0.000	177.752	75.645	111.339
GG699|c0_g1	284.685	271.791	0.000	55.303	0.000	417.008
GG2631|c0_g1	292.730	186.878	92.264	75.970	49.340	0.000
GG1572|c1_g1	65.657	0.000	62.228	128.118	101.081	0.000
GG856|c0_g1	76.270	58.219	0.000	0.000	0.000	0.000
GG6945|c0_g1	45.849	105.409	0.000	71.417	46.480	342.614
GG261|c0_g1	99.264	76.433	188.625	9.737	0.000	19.238
GG153|c0_g1	75.289	69.536	42.903	59.011	15.764	0.000
GG5130|c0_g1	134.287	153.924	63.326	0.000	0.000	0.000
GG3669|c0_g1	124.484	0.000	0.000	96.550	0.000	0.000
GG286|c0_g1	3679.254	5172.767	1688.030	2247.866	1649.875	405.658
GG2433|c0_g1	19.765	45.669	28.174	54.294	93.699	61.473
GG3096|c0_g1	61.438	0.000	387.530	0.000	123.060	0.000
GG1108|c3_g1	55.236	0.000	208.734	0.000	0.000	0.000
GG1276|c0_g1	0.000	230.984	142.125	118.149	0.000	0.000
GG3647|c0_g1	80.052	0.000	0.000	186.547	0.000	0.000
GG3663|c1_g1	33.564	77.296	31.810	26.200	68.851	0.000
GG7116|c0_g1	62.567	24.093	69.372	130.933	142.712	64.821
GG878|c1_g1	52.061	20.054	107.219	61.312	82.383	13.517
GG323|c1_g1	75.673	57.756	0.000	117.566	0.000	0.000
GG934|c1_g1	156.589	168.849	148.828	253.985	186.837	210.907
GG5730|c0_g1	0.000	0.000	379.886	0.000	0.000	0.000
GG581|c0_g2	51.251	0.000	41.580	26.297	56.638	0.000
GG57|c0_g1	0.000	41.064	354.750	41.732	0.000	0.000
GG1111|c1_g1	129.695	66.277	245.463	0.000	43.929	0.000
GG4090|c1_g1	152.497	87.740	108.316	29.724	77.850	0.000
GG1211|c0_g2	109.290	55.916	70.636	95.550	14.232	0.000
GG1877|c0_g1	0.000	0.000	190.252	157.309	198.350	0.000
GG4397|c0_g1	299.698	483.328	625.143	304.269	277.658	637.159
GG1806|c8_g1	41.640	95.788	157.668	129.807	42.378	124.969
GG3552|c0_g1	0.000	0.000	0.000	260.789	160.364	469.873
GG5061|c0_g1	56.227	119.028	106.827	121.226	108.071	130.484
GG3589|c1_g1	29.280	44.980	55.535	45.741	0.000	133.504
GG1366|c1_g1	74.501	56.872	70.176	0.000	0.000	0.000
GG422|c0_g1	236.279	444.104	359.336	1313.228	1364.770	558.821
GG4312|c0_g1	163.355	0.000	0.000	0.000	0.000	0.000
GG1566|c0_g1	60.148	61.683	38.072	172.656	104.343	61.596
GG5483|c1_g1	87.724	33.725	124.878	291.688	45.555	168.046
GG3964|c1_g1	0.000	127.333	0.000	0.000	641.446	0.000
GG5556|c1_g1	0.000	103.846	128.190	70.359	0.000	0.000
GG5520|c0_g1	91.826	141.426	87.257	27.016	48.275	106.892
GG4895|c0_g1	185.230	56.081	75.477	57.167	111.949	0.000
GG798|c0_g1	79.147	129.543	47.019	163.075	114.640	76.920
GG1225|c0_g1	43.857	0.000	83.004	0.000	0.000	197.011
GG6845|c0_g1	261.158	0.000	244.199	101.268	126.153	555.309
GG4000|c1_g1	0.000	0.000	198.033	163.812	0.000	0.000
GG179|c1_g1	0.000	258.264	0.000	25.696	698.607	0.000
GG3342|c3_g1	89.567	0.000	84.199	208.622	0.000	0.000
GG5382|c0_g1	0.000	26.745	0.000	0.000	0.000	1258.830
GG4687|c0_g1	0.000	75.148	92.754	190.935	148.776	0.000
GG3568|c1_g1	0.000	0.000	0.000	74.194	0.000	0.000
GG2435|c1_g2	0.000	0.000	0.000	0.000	221.235	0.000
GG1180|c0_g1	0.000	30.528	0.000	155.163	81.149	59.840
GG2079|c0_g1	97.399	59.935	36.984	61.001	40.575	59.881
GG4991|c0_g1	285.175	201.803	286.651	219.213	159.999	310.794
GG3192|c1_g1	67.138	103.065	0.000	78.591	103.277	50.780
GG5860|c0_g1	246.199	357.763	267.522	1176.974	1479.746	296.404
GG2109|c1_g1	0.000	0.000	0.000	257.033	0.000	0.000
GG6411|c1_g1	400.976	38.391	284.319	156.066	0.000	0.000
GG6323|c0_g1	26.659	40.961	25.283	62.506	0.000	0.000
GG1654|c0_g1	172.134	141.240	42.247	34.908	52.919	26.048
GG5991|c1_g1	0.000	82.004	101.064	167.249	0.000	0.000
GG4683|c0_g1	0.000	112.450	0.000	345.021	284.704	208.709
GG1752|c0_g1	28.716	88.233	136.157	22.434	0.000	349.352
GG6719|c0_g1	79.381	75.292	121.928	148.727	116.313	190.807
GG4988|c1_g1	0.000	0.000	87.306	144.271	0.000	0.000
GG4712|c0_g1	194.510	198.247	244.669	100.802	64.777	95.409
GG2582|c0_g2	146.530	106.961	80.652	90.852	122.182	84.182
GG3049|c0_g1	38.124	73.308	54.290	0.000	39.724	0.000
GG2853|c0_g1	83.345	38.525	39.610	111.257	87.961	25.976
GG593|c0_g1	0.000	165.725	204.246	84.503	0.000	0.000
GG3554|c0_g1	113.414	116.006	0.000	0.000	193.042	0.000
GG7241|c0_g1	1853.383	2766.540	1851.322	3004.908	3225.003	3008.814
GG4207|c0_g1	0.000	165.190	101.946	0.000	27.165	0.000
GG5964|c0_g1	0.000	321.150	0.000	46.654	0.000	0.000
GG3863|c1_g1	165.720	125.514	154.394	0.000	0.000	0.000
GG5873|c0_g1	0.000	0.000	0.000	0.000	267.641	0.000
GG5083|c0_g1	472.674	830.586	357.003	694.041	483.885	394.720
GG279|c0_g1	0.000	0.000	112.579	0.000	0.000	0.000
GG917|c0_g2	282.906	379.184	593.686	244.646	0.000	219.854
GG82|c0_g1	155.427	17.073	358.228	0.000	0.000	34.018
GG6373|c0_g1	1048.235	850.784	1278.010	221.416	239.887	260.209
GG3576|c1_g1	0.000	0.000	0.000	0.000	137.124	0.000
GG1065|c0_g1	40.618	98.399	66.217	136.797	67.581	45.347
GG6951|c0_g1	0.000	36.603	0.000	0.000	96.699	0.000
GG235|c0_g1	0.000	114.629	0.000	0.000	0.000	0.000
GG1948|c0_g1	92.924	70.800	0.000	216.397	0.000	0.000
GG2906|c2_g1	457.065	0.000	0.000	0.000	0.000	0.000
GG273|c0_g1	77.495	236.566	145.947	0.000	0.000	0.000
GG3781|c0_g1	53.010	81.182	100.202	41.256	213.712	78.738
GG24|c0_g1	0.000	0.000	126.622	105.083	0.000	0.000
GG7267|c0_g1	66.584	73.267	126.573	44.800	20.054	118.395
GG1189|c0_g1	28.535	43.839	216.476	133.749	117.668	43.396
GG2863|c1_g1	22.429	17.248	106.425	52.634	46.555	34.347
GG2360|c0_g1	12.200	65.774	0.000	95.725	38.463	18.919
GG5763|c0_g1	54.086	31.227	51.380	106.034	85.102	209.346
GG4973|c0_g1	0.000	0.000	0.000	226.823	0.000	0.000
GG1953|c1_g1	134.831	34.444	42.521	35.005	45.602	403.358
GG588|c0_g1	45.498	65.116	123.594	97.016	247.484	121.795
GG6501|c1_g1	21.534	49.759	61.405	84.503	56.666	33.453
GG4374|c0_g1	49.312	75.549	46.627	76.786	0.000	146.949
GG3971|c0_g1	86.754	53.398	82.376	67.952	126.807	53.471
GG6732|c0_g1	62.258	0.000	19.697	64.972	43.163	31.851
GG1127|c0_g1	24.209	9.323	34.505	199.380	241.616	112.623
GG1496|c0_g1	18.902	0.000	0.000	61.419	0.000	0.000
GG6207|c1_g1	134.287	0.000	253.293	104.374	133.965	0.000
GG5602|c1_g1	85.327	131.085	26.969	0.000	58.656	0.000
GG68|c0_g1	0.000	0.000	0.000	143.310	369.189	0.000
GG2245|c0_g1	341.680	669.846	467.427	769.700	736.547	1029.095
GG6527|c0_g1	19.648	60.460	18.659	46.159	184.174	90.602
GG6202|c0_g1	114.373	0.000	0.000	0.000	38.921	114.811
GG4533|c0_g2	69.610	1174.575	0.000	0.000	0.000	0.000
GG5647|c1_g1	0.000	70.266	216.858	0.000	46.480	0.000
GG5501|c2_g1	79.402	60.583	149.495	61.671	157.205	231.357
GG4869|c0_g1	86.659	137.119	65.070	93.211	87.046	164.205
GG2951|c3_g1	113.712	0.000	0.000	264.634	0.000	0.000
GG381|c0_g1	0.000	0.000	77.418	159.347	41.640	184.192
GG1121|c1_g1	70.122	107.125	132.208	0.000	0.000	0.000
GG2895|c0_g1	62.674	0.000	59.151	97.453	62.712	0.000
GG2630|c0_g1	119.295	91.944	131.346	34.529	0.000	147.113
GG704|c0_g1	78.571	90.402	111.609	30.627	40.070	59.090
GG4821|c0_g1	34.651	99.200	103.563	101.151	68.188	46.467
GG6664|c0_g1	94.384	90.854	235.428	83.299	37.201	18.303
GG5|c0_g1	148.736	37.980	421.897	115.790	50.106	369.278
GG5440|c0_g2	99.040	97.484	96.998	141.990	101.997	37.644
GG4409|c0_g1	97.772	0.000	30.889	50.877	0.000	0.000
GG467|c0_g2	41.225	0.000	0.000	0.000	0.000	0.000
GG6875|c0_g2	0.000	0.000	0.000	0.000	0.000	0.000
GG1034|c1_g1	0.000	0.000	133.129	0.000	0.000	0.000
GG7132|c2_g1	95.588	0.000	89.785	0.000	0.000	137.900
GG4533|c0_g1	103.675	656.834	1226.738	109.315	0.000	0.000
GG1687|c0_g1	113.414	21.781	26.890	44.305	29.239	0.000
GG976|c0_g1	0.000	0.000	0.000	0.000	0.000	0.000
GG6026|c0_g1	126.850	172.087	149.593	131.603	188.174	79.375
GG7264|c0_g1	64.283	108.883	171.015	10.086	13.494	79.683
GG2209|c0_g1	217.153	20.856	51.497	127.274	56.059	165.406
GG2022|c2_g1	98.390	74.932	92.382	0.000	96.418	566.905
GG5589|c2_g1	142.556	145.640	179.766	37.005	0.000	70.912
GG6325|c0_g1	76.877	58.671	0.000	59.720	0.000	0.000
GG7052|c2_g1	65.284	49.903	61.591	0.000	130.414	0.000
GG3958|c0_g1	336.288	127.333	0.000	0.000	0.000	0.000
GG4388|c0_g1	95.044	0.000	89.883	37.005	0.000	0.000
GG2025|c0_g1	13.926	32.152	171.965	32.753	0.000	43.098
GG6327|c1_g1	0.000	387.263	119.233	0.000	0.000	180.946
GG4176|c0_g1	0.000	247.482	152.229	0.000	312.046	457.240
GG1717|c0_g1	626.887	311.220	768.464	402.644	0.000	622.769
GG5121|c0_g1	281.382	571.684	440.605	582.473	92.120	1219.039
GG1811|c0_g1	124.772	76.854	201.541	58.720	104.828	193.426
GG5504|c1_g1	93.350	119.470	29.497	0.000	0.000	94.392
GG2905|c2_g1	0.000	0.000	0.000	204.923	86.672	0.000
GG1508|c0_g1	75.929	116.500	35.955	29.608	38.762	0.000
GG2647|c0_g1	0.000	0.000	0.000	102.510	255.250	0.000
GG803|c0_g2	0.000	76.443	31.457	181.344	204.340	0.000
GG2622|c0_g1	214.478	137.509	84.856	41.994	37.304	0.000
GG2156|c0_g1	32.488	6.260	7.722	57.400	214.329	113.907
GG5090|c0_g1	112.806	32.563	93.773	77.387	118.247	174.527
GG5327|c0_g2	33.191	59.648	84.111	57.041	23.287	17.184
GG1959|c0_g1	70.314	0.000	0.000	0.000	0.000	0.000
GG1677|c1_g1	93.851	102.438	104.093	67.564	74.337	73.161
GG766|c0_g1	0.000	36.603	45.177	111.587	48.349	0.000
GG3944|c0_g2	38.359	30.127	0.000	123.168	65.188	51.119
GG995|c0_g1	0.000	87.010	71.606	29.481	154.439	0.000
GG5473|c0_g1	0.000	57.756	0.000	0.000	0.000	0.000
GG288|c0_g1	433.921	294.692	111.873	213.738	202.060	45.891
GG6993|c0_g1	266.678	50.952	62.885	51.818	66.534	0.000
GG6999|c0_g2	96.760	273.652	39.316	365.726	1048.266	421.887
GG5015|c1_g1	62.258	0.000	58.759	48.401	0.000	0.000
GG880|c0_g1	259.848	57.222	358.865	175.005	183.314	86.986
GG2323|c0_g1	201.894	203.191	236.016	121.721	81.252	167.902
GG3238|c0_g1	118.965	30.497	131.757	31.044	61.927	60.928
GG2406|c5_g1	42.397	48.906	80.485	182.480	88.139	65.027
GG2168|c0_g1	198.730	151.324	93.283	0.000	97.325	0.000
GG5712|c1_g1	268.052	184.360	118.292	60.118	10.092	44.679
GG3364|c0_g1	4374.153	2983.062	4425.059	2187.535	2165.122	3114.977
GG1564|c2_g1	210.046	214.929	132.678	27.317	71.702	105.762
GG6942|c0_g1	50.282	0.000	95.508	52.527	17.512	0.000
GG1553|c0_g1	47.671	73.380	120.752	37.364	33.248	490.652
GG1188|c1_g1	119.722	0.000	113.040	46.557	0.000	0.000
GG7044|c0_g2	0.000	0.000	72.518	0.000	78.168	0.000
GG489|c1_g1	0.000	121.074	0.000	0.000	0.000	0.000
GG6477|c1_g1	126.189	192.963	119.086	392.422	378.693	371.856
GG1436|c1_g1	81.395	62.094	76.604	0.000	0.000	118.436
GG3255|c0_g1	0.000	0.051	0.000	65.457	0.000	0.103
GG2506|c0_g1	85.678	65.332	161.166	0.000	0.000	0.000
GG2886|c0_g1	91.219	139.031	85.728	0.000	0.000	0.000
GG653|c0_g1	233.775	383.830	281.252	158.784	65.226	216.618
GG2505|c0_g1	0.000	87.411	0.000	0.000	335.371	328.317
GG2307|c2_g1	84.208	0.000	0.000	65.389	83.130	0.000
GG2718|c1_g1	25.295	38.874	23.999	39.548	52.339	0.000
GG2136|c1_g1	427.017	163.073	201.237	165.909	70.814	312.756
GG841|c3_g1	112.338	172.591	0.000	21.939	144.842	42.738
GG3391|c0_g1	62.461	78.201	14.847	104.228	65.964	36.514
GG602|c2_g1	0.000	0.000	257.184	141.631	0.000	131.922
GG5164|c0_g1	118.209	45.216	0.000	0.000	118.584	0.000
GG3187|c1_g1	220.168	0.000	0.000	256.217	214.554	0.000
GG409|c2_g1	87.298	100.372	41.306	0.000	88.672	65.365
GG1762|c0_g1	108.789	139.719	131.012	176.597	137.965	237.623
GG542|c0_g1	583.126	318.035	638.882	20.036	201.004	335.907
GG5131|c0_g1	194.137	50.613	170.878	94.637	64.721	0.000
GG3171|c0_g1	85.305	46.923	81.053	325.023	115.229	113.383
GG4030|c1_g1	44.294	34.054	42.041	173.287	45.994	33.936
GG3358|c0_g1	0.000	21.986	40.698	0.000	0.000	0.000
GG3268|c0_g1	80.937	0.000	51.184	63.253	55.722	0.000
GG2933|c0_g1	0.000	122.163	75.360	62.186	237.663	233.165
GG2849|c0_g2	0.000	0.000	0.000	0.000	143.665	105.752
GG3239|c0_g1	253.369	225.012	199.042	259.712	344.164	120.573
GG5310|c0_g1	129.013	195.944	120.654	0.000	0.000	0.000
GG6399|c0_g1	0.000	0.000	16.552	0.000	132.666	0.000
GG2261|c0_g1	38.284	58.743	145.036	119.421	39.079	0.000
GG5901|c0_g1	23.186	53.470	88.011	54.410	96.185	0.000
GG4232|c0_g2	0.000	0.000	21.726	17.900	79.233	105.115
GG3043|c0_g2	33.191	76.443	62.924	51.818	204.452	150.698
GG2696|c0_g1	109.248	146.873	492.171	21.337	0.000	291.176
GG1305|c0_g1	0.000	0.000	226.079	62.186	0.000	0.000
GG5765|c0_g1	63.089	48.238	0.000	0.000	378.693	0.000
GG5302|c0_g1	82.130	52.689	91.030	311.268	387.579	233.072
GG5160|c0_g1	0.000	127.333	0.000	130.390	0.000	0.000
GG4425|c1_g1	164.303	125.987	155.531	192.080	83.635	369.997
GG6988|c0_g1	70.505	99.540	145.163	55.313	98.820	91.167
GG6374|c2_g1	104.304	66.874	49.528	27.239	0.000	0.000
GG671|c0_g1	487.538	917.842	772.217	1555.835	1687.282	875.100
GG3318|c0_g1	396.639	67.562	125.103	102.996	89.494	65.971
GG2566|c0_g1	150.355	92.375	28.507	70.456	0.000	0.000
GG617|c0_g1	26.979	0.000	127.955	84.338	0.000	0.000
GG2840|c0_g1	46.030	177.237	21.873	81.261	12.101	53.584
GG604|c0_g1	477.139	542.421	582.975	365.455	310.617	405.607
GG6809|c3_g1	140.243	0.000	0.000	54.488	0.000	0.000
GG678|c0_g1	45.423	34.927	150.886	0.000	70.702	104.334
GG3270|c1_g1	105.060	121.084	149.485	20.531	0.000	120.152
GG5244|c0_g1	258.484	281.659	0.000	256.848	291.264	58.700
GG3433|c0_g2	0.000	78.571	81.671	0.000	0.000	0.000
GG979|c0_g1	0.000	164.008	0.000	250.878	210.283	0.000
GG4320|c0_g1	1002.290	710.468	1039.455	3695.250	4434.090	1161.069
GG1351|c0_g1	0.000	0.000	56.878	46.848	60.395	0.000
GG6985|c0_g1	84.208	0.000	0.000	65.389	0.000	244.607
GG2023|c0_g1	88.651	90.433	55.809	22.987	29.651	43.673
GG4675|c0_g1	0.000	0.000	0.000	512.561	127.620	0.000
GG6618|c0_g1	886.884	1319.773	1123.262	1575.823	1470.691	1553.765
GG4456|c0_g1	167.627	367.024	394.164	270.147	400.157	357.189
GG4339|c0_g1	103.643	39.686	146.937	0.000	156.822	0.000
GG487|c1_g1	330.247	83.741	206.402	0.000	0.000	0.000
GG4766|c0_g1	74.821	19.170	23.666	0.000	25.819	190.447
GG4431|c1_g1	0.000	0.000	43.158	71.058	231.280	136.390
GG6582|c0_g1	213.317	243.483	0.000	165.521	104.100	305.885
GG4910|c0_g1	0.000	64.766	239.681	0.000	0.000	123.305
GG5824|c2_g1	105.433	0.000	99.898	54.837	0.000	0.000
GG3147|c0_g2	116.472	60.007	111.129	182.985	105.997	58.843
GG5536|c0_g1	866.745	559.360	1035.722	390.840	231.280	613.751
GG1966|c0_g2	0.000	127.806	0.000	186.538	466.635	0.000
GG276|c0_g1	0.000	0.000	56.515	0.000	0.000	176.838
GG1012|c0_g1	0.000	0.000	44.481	109.868	0.000	0.000
GG6337|c0_g1	109.162	250.689	154.718	127.400	0.000	0.000
GG2870|c1_g1	0.000	0.000	0.000	0.000	427.061	0.000
GG6510|c1_g1	0.000	68.272	0.000	139.078	0.000	0.000
GG6001|c1_g1	0.000	83.741	0.000	0.000	643.661	0.000
GG281|c0_g1	43.111	198.915	122.771	0.000	44.798	0.000
GG1797|c0_g1	20.852	64.139	59.376	0.000	21.680	0.000
GG3186|c1_g1	41.449	95.356	0.000	32.306	168.746	0.000
GG5187|c1_g1	213.317	0.000	0.000	82.756	0.000	0.000
GG4544|c0_g1	0.000	670.648	165.439	0.000	0.000	0.000
GG2556|c1_g1	0.000	101.544	94.028	25.812	169.671	50.051
GG5047|c1_g1	210.365	53.563	0.000	0.000	0.000	0.000
GG6956|c1_g1	10.485	40.396	89.716	82.319	66.254	81.501
GG6544|c1_g1	0.000	48.567	29.968	0.000	95.288	0.000
GG6726|c0_g1	5369.049	5693.048	5520.059	4060.355	4714.085	5791.181
GG5842|c0_g1	0.000	0.000	0.000	0.000	0.000	0.000
GG2983|c0_g1	78.124	59.617	0.000	60.681	0.000	113.907
GG7048|c0_g1	166.423	120.457	83.993	82.785	93.755	15.972
GG5987|c0_g2	212.976	0.000	0.000	0.000	0.000	0.000
GG6832|c0_g1	51.774	39.871	68.882	48.760	54.507	48.285
GG758|c1_g1	0.000	0.000	184.764	76.368	0.000	0.000
GG6225|c0_g1	37.485	143.810	106.523	58.477	0.000	0.000
GG110|c0_g1	0.000	107.886	99.898	0.000	0.000	0.000
GG856|c2_g1	62.258	0.000	58.759	48.401	62.310	0.000
GG5525|c0_g1	60.148	46.265	19.031	94.172	229.561	153.995
GG454|c0_g1	0.000	70.153	86.512	0.000	90.503	0.000
GG4352|c0_g1	146.764	105.512	111.599	84.484	72.160	121.744
GG5863|c0_g1	0.000	125.421	0.000	95.608	41.640	0.000
GG1363|c0_g1	360.475	364.567	556.918	230.046	269.762	409.962
GG747|c0_g1	307.136	0.000	0.000	158.891	801.015	441.412
GG6546|c0_g1	90.388	68.888	169.917	0.000	0.000	0.000
GG6987|c0_g1	0.000	0.000	225.158	93.269	0.000	0.000
GG5586|c0_g2	175.949	737.717	165.439	614.770	520.031	0.000
GG4305|c0_g1	0.000	113.950	140.244	0.000	0.000	0.000
GG6846|c0_g1	0.000	0.000	215.417	89.182	223.580	0.000
GG5027|c0_g3	6.798	0.000	17.238	0.000	0.000	33.371
GG2917|c1_g1	0.000	136.543	0.000	139.078	88.167	259.336
GG3185|c1_g1	48.257	129.831	45.794	37.742	49.994	147.545
GG560|c0_g1	0.000	0.000	142.125	0.000	0.000	642.233
GG6924|c0_g1	37.805	29.007	35.808	117.926	154.439	0.000
GG3545|c0_g1	0.000	24.751	0.000	176.160	0.000	0.000
GG3156|c0_g1	40.341	61.878	76.389	125.779	164.401	121.220
GG1543|c0_g1	101.150	123.386	112.177	238.278	177.904	196.980
GG5542|c1_g1	39.637	30.394	75.056	30.899	40.406	59.583
GG7118|c0_g2	361.690	256.476	237.476	124.595	80.495	42.348
GG6136|c1_g1	127.468	0.000	119.233	98.860	246.606	361.893
GG3205|c0_g1	0.000	247.482	0.000	0.000	156.028	0.000
GG7090|c1_g1	0.000	0.000	156.619	130.390	0.000	0.000
GG5435|c0_g1	0.000	0.000	0.000	300.163	124.714	0.000
GG4106|c0_g1	47.032	0.000	44.481	73.252	0.000	140.427
GG6293|c1_g1	0.000	115.492	0.000	0.000	0.000	0.000
GG6404|c0_g1	0.000	0.000	40.336	265.682	43.331	63.897
GG6142|c1_g1	86.445	0.000	41.022	135.273	112.257	33.135
GG5271|c0_g1	102.482	78.489	145.310	79.766	155.149	76.222
GG3089|c0_g1	30.793	47.293	116.783	96.191	63.347	0.000
GG3914|c0_g1	0.000	0.000	0.000	190.877	357.714	175.020
GG3886|c0_g1	72.338	33.406	13.739	68.059	30.314	111.873
GG1227|c0_g1	0.000	0.000	131.453	0.000	0.000	0.000
GG971|c2_g1	132.188	200.713	247.149	0.000	127.620	0.000
GG792|c1_g1	91.219	0.000	85.728	212.447	179.427	131.922
GG3175|c0_g1	0.000	80.329	0.000	0.000	206.162	454.364
GG3456|c0_g2	338.792	543.757	522.854	320.422	432.312	438.649
GG92|c0_g1	276.182	70.153	0.000	0.000	0.000	0.000
GG6239|c0_g1	425.248	388.003	201.688	228.493	137.301	283.596
[truncated: 9,606 more rows]
