# Supplementary material for: The White-Nose Syndrome Transcriptome: Activation of Anti-fungal Host Responses in Wing Tissue of Hibernating Little Brown Myotis
Source: PLoS Pathog. 2015 Oct 1;11(10):e1005168. doi: 10.1371/journal.ppat.1005168 (PMC4591128; doi:10.1371/journal.ppat.1005168)
Supplement: S4 Dataset — (ZIP) [file ppat.1005168.s015.zip › Trinity_trans.counts.matrix]

	KYMYLU06W	KYMYLU07W	KYMYLU11W	KYMYLU19W	KYMYLU23W	KYMYLU39W
GG1144|c0_g1_i2	32.17	72.00	20.00	38.00	30.80	18.85
GG2752|c0_g2_i1	0.00	6.66	0.00	0.00	0.00	0.00
GG5358|c0_g2_i1	61.00	83.00	17.00	12.23	9.72	13.00
GG5985|c0_g1_i1	21.00	39.00	49.00	22.00	7.00	11.00
GG2751|c0_g1_i1	32.00	30.00	28.00	19.00	15.00	36.00
GG4741|c1_g1_i1	2.00	0.00	0.00	0.00	0.00	5.00
GG4350|c0_g2_i1	14.00	32.00	20.00	15.00	11.00	9.00
GG370|c0_g1_i1	4.00	3.00	1.00	0.00	0.00	0.00
GG1705|c0_g1_i1	19.00	34.00	29.00	32.00	36.00	18.00
GG1000|c3_g1_i1	3.00	4.00	1.00	4.00	0.00	0.00
GG806|c0_g1_i1	2.00	2.00	0.00	0.00	0.00	0.00
GG6679|c0_g1_i1	1.00	2.00	0.00	5.00	0.00	2.00
GG2240|c0_g1_i1	0.00	2.00	3.00	1.00	3.00	1.00
GG6941|c2_g1_i1	0.00	0.00	1.00	4.00	0.00	0.00
GG4411|c0_g1_i1	2.00	0.00	0.00	6.00	1.00	0.00
GG2476|c1_g1_i1	5.00	1.00	3.00	7.00	2.00	4.00
GG2390|c0_g1_i1	8.00	9.00	8.00	3.00	1.00	1.00
GG5276|c0_g2_i1	0.00	1.29	4.08	0.41	2.00	0.06
GG4687|c0_g1_i1	0.00	2.00	2.00	5.00	3.00	0.00
GG2785|c0_g1_i1	0.00	1.00	1.00	1.00	0.00	0.00
GG2209|c0_g1_i1	8.00	1.00	2.00	6.00	2.00	4.00
GG5274|c0_g1_i1	108.00	105.00	104.00	35.00	29.00	41.00
GG3175|c2_g1_i1	1.00	0.00	3.00	0.00	1.00	2.00
GG5345|c0_g1_i1	0.00	0.00	0.00	1.00	1.00	1.00
GG4193|c1_g1_i1	1.00	0.00	2.00	3.00	2.00	0.00
GG1593|c1_g1_i1	6.00	7.00	5.00	7.00	2.00	2.00
GG2550|c0_g1_i1	4.00	0.00	4.00	1.00	0.00	2.00
GG2109|c0_g1_i1	0.00	4.00	5.00	3.00	0.00	1.00
GG2951|c0_g1_i1	1.00	2.00	1.00	0.00	0.00	0.00
GG6677|c0_g1_i1	6.86	22.64	9.53	13.87	8.00	1.71
GG6023|c0_g1_i1	0.00	0.00	2.00	1.00	2.00	0.00
GG923|c0_g1_i1	0.00	1.00	0.00	4.00	3.00	1.00
GG1987|c0_g1_i1	50.00	73.00	54.00	108.00	59.00	41.00
GG2953|c1_g1_i1	24.00	13.00	35.00	5.00	7.00	1.00
GG6280|c0_g2_i1	13.16	30.00	8.53	9.00	7.50	0.00
GG5991|c0_g1_i1	4.00	0.00	1.00	2.00	0.00	0.00
GG2696|c0_g2_i1	0.00	0.00	0.00	0.00	3.00	0.00
GG5935|c0_g1_i1	3.00	2.00	6.00	25.00	9.00	5.00
GG5305|c0_g2_i1	14.19	6.44	6.73	2.19	3.40	2.18
GG2955|c2_g1_i1	3.00	2.00	3.00	1.00	0.00	0.00
GG7034|c2_g1_i1	0.00	1.00	0.00	1.00	0.00	3.00
GG5395|c1_g1_i1	1.00	0.00	1.00	0.00	0.00	1.00
GG5770|c0_g1_i1	0.00	0.00	0.00	2.00	0.00	4.00
GG1940|c0_g1_i1	24.00	23.00	10.00	6.00	1.00	12.00
GG4813|c4_g1_i1	3.00	5.00	7.00	0.00	0.00	3.00
GG6402|c0_g1_i1	2.00	8.00	4.00	10.00	8.00	1.00
GG6910|c0_g1_i1	4.00	6.00	2.00	4.00	8.00	1.00
GG6117|c0_g1_i1	7.00	4.00	6.00	4.00	2.00	1.00
GG3711|c1_g1_i1	2.00	0.00	0.00	1.00	1.00	0.00
GG2623|c0_g1_i1	6.00	20.00	10.00	15.00	5.00	9.00
GG1732|c0_g1_i1	0.00	2.00	1.00	2.00	3.00	1.00
GG6675|c0_g1_i1	3.00	1.00	3.00	11.00	6.00	1.00
GG6216|c0_g1_i1	0.00	7.00	1.00	2.00	1.00	0.00
GG4030|c3_g1_i1	0.00	2.00	3.00	6.00	0.00	0.00
GG4045|c0_g1_i1	0.00	1.00	0.00	2.00	7.00	0.00
GG1522|c0_g1_i1	6.00	8.00	5.00	4.00	4.00	1.00
GG6920|c0_g2_i1	8.50	24.00	11.41	23.00	19.00	8.00
GG673|c2_g1_i1	1.00	2.00	0.00	4.00	3.00	0.00
GG5407|c0_g1_i1	12.00	11.00	12.00	13.00	11.00	15.00
GG5351|c0_g1_i1	1.00	14.00	6.00	29.00	11.00	2.00
GG1584|c0_g1_i1	7.00	4.00	2.00	6.00	3.00	2.00
GG4828|c1_g1_i1	3.00	1.00	2.00	7.00	3.00	0.00
GG1189|c0_g1_i1	1.00	2.00	8.00	6.00	4.00	1.00
GG5298|c0_g1_i1	1.00	4.00	6.00	4.00	1.00	1.00
GG6442|c0_g1_i1	124.00	119.00	102.00	228.00	164.00	79.00
GG4190|c0_g1_i1	0.00	2.00	0.00	0.00	0.00	0.00
GG2929|c0_g1_i1	7.00	2.00	6.00	1.00	5.00	2.00
GG3851|c2_g1_i1	0.00	0.00	1.00	2.00	0.00	0.00
GG3092|c0_g1_i1	5.00	3.00	3.00	2.00	0.00	0.00
GG4284|c0_g1_i1	26.83	20.70	13.00	7.31	7.00	5.00
GG5928|c1_g1_i1	12.00	2.00	3.00	6.00	8.00	0.00
GG1843|c0_g2_i1	0.00	1.00	7.23	0.00	3.53	0.00
GG5874|c0_g1_i1	0.00	1.00	0.00	3.00	2.00	0.00
GG3558|c1_g1_i1	0.00	3.00	0.00	3.00	0.00	1.00
GG2977|c0_g1_i1	21.00	17.00	12.00	5.00	9.00	13.00
GG5597|c0_g1_i1	0.00	1.00	3.00	0.00	1.00	0.00
GG2301|c0_g1_i1	0.00	0.00	0.00	0.00	0.00	0.00
GG2820|c0_g1_i1	7.00	5.00	2.00	5.00	8.00	3.00
GG2502|c1_g1_i1	0.00	2.00	0.00	0.00	0.00	0.00
GG2158|c2_g1_i1	5.00	12.00	8.00	5.00	1.00	0.00
GG6859|c0_g2_i1	0.00	0.00	10.00	6.00	1.00	1.00
GG6864|c0_g2_i1	16.00	32.00	23.00	36.00	18.00	10.00
GG3232|c0_g1_i1	12.83	6.00	8.47	6.07	7.00	0.00
GG3495|c0_g1_i1	1.00	5.00	3.00	3.00	0.00	2.00
GG339|c1_g1_i1	6.00	3.00	9.00	10.00	4.00	5.00
GG4142|c0_g1_i1	3.00	2.00	3.00	9.00	20.00	17.00
GG4832|c0_g1_i1	0.00	2.00	1.00	1.00	1.00	0.00
GG3655|c0_g1_i2	4.46	23.00	0.00	7.28	0.00	0.00
GG137|c0_g1_i1	1.00	7.00	1.00	0.00	0.00	0.00
GG6334|c1_g1_i1	3.00	0.00	2.00	1.00	1.00	4.00
GG1502|c1_g1_i1	0.00	0.00	2.00	1.00	0.00	0.00
GG5469|c0_g2_i1	0.00	0.00	0.00	1.00	1.00	1.00
GG4800|c1_g1_i1	0.00	3.00	1.00	3.00	0.00	0.00
GG4665|c0_g2_i1	7.00	0.00	5.00	5.00	0.00	0.00
GG82|c1_g1_i1	1.00	0.00	1.00	0.00	0.00	1.00
GG4753|c0_g1_i1	0.00	2.00	1.00	1.00	1.00	0.00
GG5116|c1_g1_i1	15.00	9.00	8.00	9.00	8.00	2.00
GG6108|c0_g1_i1	2.00	5.00	6.00	2.00	1.00	2.00
GG6443|c1_g1_i1	0.00	4.00	0.00	0.00	0.00	0.00
GG4784|c4_g1_i1	0.00	1.00	1.00	0.00	0.00	1.00
GG1462|c0_g1_i1	71.00	81.00	61.00	25.00	13.00	19.00
GG3243|c2_g1_i1	2.00	3.00	3.00	1.00	0.00	0.00
GG5500|c0_g1_i2	0.00	0.00	2.53	0.00	1.61	0.00
GG6793|c0_g1_i1	4.00	2.00	4.00	0.00	0.00	0.00
GG673|c0_g1_i1	1.00	8.00	0.00	1.00	0.00	0.00
GG662|c0_g1_i1	0.00	1.75	0.00	2.50	0.00	0.00
GG1475|c0_g1_i1	1.00	5.72	13.97	0.00	3.00	4.00
GG1523|c1_g1_i1	0.00	0.00	0.00	1.00	0.00	0.00
GG6400|c0_g1_i1	4.00	5.00	13.00	16.00	15.00	2.00
GG4171|c0_g1_i1	30.00	41.00	19.00	12.00	8.00	11.00
GG3225|c0_g1_i1	11.81	16.59	24.48	0.00	13.19	1.29
GG2823|c0_g2_i1	23.71	42.00	22.00	28.00	34.00	31.00
GG1947|c0_g1_i1	3.00	2.00	4.00	2.00	1.00	0.00
GG998|c0_g1_i1	0.00	7.00	0.00	1.00	2.00	1.00
GG5828|c0_g1_i1	48.00	97.00	37.00	48.00	29.00	16.00
GG6625|c0_g1_i1	9.00	17.00	22.00	16.00	15.00	15.00
GG5270|c0_g2_i1	3.80	0.00	0.00	0.00	3.60	0.00
GG2552|c1_g1_i1	0.00	0.00	0.00	0.00	1.00	0.00
GG2433|c0_g1_i1	2.00	6.00	3.00	7.00	9.00	4.00
GG3638|c1_g1_i1	1.00	1.00	1.00	0.00	0.00	1.00
GG1031|c1_g1_i1	6.00	4.00	4.00	19.00	14.00	1.00
GG2907|c0_g1_i1	2.00	0.00	3.00	1.00	0.00	0.00
GG2931|c0_g1_i1	235.00	151.88	131.00	25.00	11.39	28.00
GG6488|c0_g1_i1	1.00	0.00	0.00	2.00	0.00	2.00
GG3759|c0_g1_i1	4.00	18.00	11.00	4.00	4.00	3.00
GG5344|c1_g1_i1	1.00	1.00	1.00	0.00	2.00	0.00
GG4330|c0_g1_i1	0.00	1.00	2.00	2.00	0.00	0.00
GG4103|c0_g1_i1	2.00	0.00	2.00	1.00	0.00	1.00
GG3545|c0_g1_i1	0.00	1.00	0.00	7.00	0.00	0.00
GG6431|c0_g1_i1	2.00	0.00	0.00	0.00	1.00	0.00
GG3646|c1_g1_i1	1.00	4.00	0.00	1.00	1.00	1.00
GG3501|c0_g1_i1	47.00	87.00	63.00	54.00	41.60	48.00
GG2922|c1_g1_i1	6.00	5.00	3.00	2.00	2.00	2.00
GG5031|c0_g1_i1	0.00	1.00	2.00	4.00	0.00	4.00
GG6502|c0_g1_i1	50.00	53.11	16.00	36.00	39.00	18.00
GG4434|c0_g1_i1	2.00	2.00	3.00	4.00	1.00	0.00
GG1970|c0_g1_i1	2.00	4.00	3.00	8.00	1.00	0.00
GG1395|c0_g1_i1	0.00	2.00	0.00	1.00	0.00	0.00
GG6885|c0_g1_i3	60.93	33.63	19.55	0.00	29.43	31.24
GG3648|c0_g1_i1	10.00	32.00	15.00	16.00	1.00	5.00
GG1471|c0_g1_i1	0.00	1.00	2.00	0.00	2.00	1.00
GG4098|c0_g1_i1	0.00	0.50	0.50	1.00	0.50	0.50
GG862|c1_g1_i1	2.00	1.00	0.00	4.00	0.00	3.00
GG845|c1_g1_i1	12.00	7.00	9.00	5.00	2.00	1.00
GG6502|c2_g1_i1	0.00	3.00	1.00	8.00	0.00	0.00
GG3636|c0_g1_i1	2.00	0.00	0.00	1.00	0.00	0.00
GG6930|c0_g1_i1	0.00	0.00	10.00	0.00	0.00	0.00
GG6806|c0_g1_i1	1.00	1.00	2.00	0.00	2.00	0.00
GG2523|c0_g1_i1	2.00	1.00	5.00	5.00	3.00	1.00
GG5477|c1_g1_i1	8.00	21.00	12.00	9.00	10.00	9.00
GG2655|c0_g1_i1	1.00	0.00	0.00	0.00	1.00	2.00
GG3677|c0_g1_i1	7.00	2.00	6.00	5.00	8.00	3.00
GG6429|c0_g1_i1	0.00	0.00	0.00	3.00	0.00	0.00
GG1007|c0_g1_i1	0.00	0.00	1.00	5.00	2.00	1.00
GG4719|c0_g1_i1	5.00	4.00	3.00	2.00	0.00	1.00
GG5999|c2_g1_i1	1.00	1.00	0.00	2.00	2.00	2.00
GG5919|c0_g1_i1	3.00	1.00	3.00	6.00	4.00	2.00
GG6014|c0_g1_i1	1.00	2.00	7.00	2.00	3.00	4.00
GG5120|c0_g1_i1	3.00	5.00	1.00	0.00	0.00	0.00
GG1864|c1_g1_i1	3.00	2.00	4.00	3.00	1.00	0.00
GG7204|c0_g1_i1	11.00	0.00	5.00	1.00	3.00	0.00
GG6655|c0_g1_i1	0.00	5.00	7.00	4.00	0.00	4.00
GG7048|c1_g1_i1	0.00	4.00	0.00	0.00	0.00	0.00
GG4481|c0_g1_i1	5.00	15.00	9.00	20.00	4.00	12.00
GG5176|c0_g1_i1	0.00	2.00	0.00	1.00	0.00	3.00
GG4634|c0_g1_i1	0.00	0.00	2.00	2.00	1.00	0.00
GG7108|c3_g1_i1	0.00	0.00	0.00	0.00	0.00	1.00
GG7002|c0_g1_i1	1.00	3.00	6.00	0.00	0.00	0.00
GG6761|c0_g1_i1	2.00	5.00	1.00	0.00	3.00	1.00
GG4439|c0_g2_i1	15.87	12.74	15.00	13.00	6.32	7.00
GG1773|c0_g1_i1	0.00	0.00	0.00	0.00	0.00	1.00
GG4872|c1_g1_i1	2.00	1.00	0.00	3.00	0.00	0.00
GG335|c2_g1_i1	3.00	5.00	4.00	10.00	6.00	2.00
GG4582|c0_g2_i1	42.27	37.58	7.17	0.00	0.00	12.60
GG1297|c1_g1_i1	0.00	1.00	0.00	1.00	1.00	0.00
GG1650|c0_g1_i1	1.37	0.03	2.31	0.00	0.00	2.66
GG6820|c0_g1_i1	0.00	2.00	0.00	2.00	0.00	0.00
GG739|c0_g1_i1	0.00	2.00	1.00	1.00	0.00	0.00
GG6921|c0_g1_i1	1.00	0.00	0.00	0.00	1.00	0.00
GG3926|c1_g1_i1	0.00	0.00	0.00	4.00	0.00	1.00
GG1000|c0_g1_i1	4.00	2.00	3.00	1.00	4.00	3.00
GG1344|c1_g1_i1	1.00	0.00	0.00	2.00	2.00	0.00
GG6401|c2_g1_i1	0.00	0.00	0.00	8.00	0.00	0.00
GG2961|c0_g1_i1	18.00	35.00	13.00	46.00	27.00	15.00
GG5595|c0_g1_i1	13.00	13.00	18.00	6.00	3.00	15.00
GG146|c1_g1_i1	4.00	2.00	4.00	6.00	4.00	0.00
GG1567|c0_g1_i2	0.00	5.00	2.03	21.43	8.00	0.00
GG6357|c0_g1_i1	1.00	0.00	0.00	8.00	0.00	0.00
GG4503|c0_g1_i1	4.00	4.00	2.00	2.00	4.00	7.00
GG5435|c0_g1_i1	0.00	0.00	0.00	3.00	1.00	0.00
GG4298|c0_g2_i1	2.00	0.00	3.00	0.00	0.00	2.80
GG1931|c0_g1_i1	10.00	22.00	19.00	11.00	3.00	6.00
GG4117|c1_g1_i1	0.00	2.00	0.00	3.00	4.00	8.00
GG544|c0_g1_i1	69.06	66.00	49.00	57.17	46.00	13.00
GG2012|c0_g1_i1	2.00	1.00	0.00	2.00	3.00	0.00
GG4049|c0_g2_i1	1.22	0.00	6.24	0.00	0.00	0.00
GG124|c0_g1_i1	10.00	7.00	4.00	11.00	6.00	3.00
GG6757|c0_g1_i1	49.00	44.00	36.00	34.00	27.00	19.00
GG3481|c1_g1_i1	7.00	8.00	10.00	3.00	3.00	11.00
GG2281|c0_g1_i1	6.00	11.00	5.00	8.00	1.00	2.00
GG3997|c0_g1_i1	1.00	1.00	7.00	5.00	2.00	0.00
GG4964|c2_g1_i1	1.00	1.00	0.00	2.00	0.00	0.00
GG548|c0_g1_i1	0.00	1.00	0.00	0.00	3.00	0.00
GG2649|c1_g1_i1	0.00	0.00	0.00	1.00	0.00	0.00
GG1610|c3_g1_i1	0.00	2.00	0.00	1.00	0.00	0.00
GG3998|c1_g1_i1	1.00	0.00	0.00	6.00	0.00	0.00
GG7000|c0_g1_i1	1.00	4.00	3.00	0.00	0.00	2.00
GG5718|c5_g1_i1	1.00	2.00	0.00	1.00	3.00	0.00
GG3584|c1_g1_i1	0.00	1.00	4.00	1.00	1.00	1.00
GG3534|c1_g1_i1	1.00	2.00	0.00	0.00	0.00	0.00
GG2134|c0_g1_i1	8.00	9.00	5.00	3.00	0.00	5.00
GG4054|c0_g1_i1	3.00	1.00	3.00	3.00	4.00	3.00
GG1339|c2_g1_i1	16.00	11.00	8.00	61.00	54.00	32.00
GG5000|c0_g1_i1	7.00	11.00	12.00	7.00	2.00	1.00
GG2905|c2_g1_i1	0.00	0.00	0.00	3.00	1.00	0.00
GG322|c0_g1_i1	0.00	2.00	2.00	0.00	0.00	0.00
GG1357|c1_g1_i1	0.00	2.00	2.00	3.00	0.00	0.00
GG5357|c0_g1_i1	0.00	3.00	1.00	0.00	2.00	0.00
GG6476|c0_g1_i1	1.00	3.00	1.00	3.00	1.00	0.00
GG4117|c0_g2_i1	0.00	0.00	0.00	0.00	0.00	0.00
GG6292|c0_g1_i1	0.00	0.00	2.00	4.00	1.00	0.00
GG2032|c0_g2_i1	2.00	6.00	5.00	6.82	16.00	5.00
GG803|c0_g1_i1	1.00	0.00	0.00	0.00	0.00	9.00
GG5982|c1_g1_i1	1.00	3.00	3.00	9.00	1.00	0.00
GG6832|c0_g1_i1	5.00	5.00	7.00	6.00	5.00	3.00
GG1230|c1_g1_i1	6.00	15.00	11.00	10.00	8.00	7.00
GG550|c0_g1_i1	15.00	31.00	22.00	18.00	19.00	4.00
GG4610|c0_g1_i1	1.00	0.00	0.00	2.00	0.00	0.00
GG6771|c0_g1_i1	1.00	6.00	3.00	2.00	0.00	0.00
GG6762|c0_g1_i1	1.00	6.00	4.00	3.00	1.00	1.00
GG1834|c2_g1_i1	1.00	3.00	0.00	0.00	0.00	0.00
GG1809|c1_g1_i1	0.00	2.00	0.00	1.00	0.00	0.00
GG5860|c0_g1_i1	35.00	66.00	40.00	213.00	199.00	27.00
GG5080|c0_g1_i1	30.00	23.00	26.00	11.00	19.00	6.00
GG5836|c0_g1_i1	1.00	0.00	1.00	0.00	1.00	2.00
GG6545|c2_g1_i1	2.00	1.00	3.00	1.00	1.00	2.00
GG615|c2_g1_i1	2.00	0.00	7.00	5.00	4.00	1.00
GG6107|c2_g1_i1	0.00	4.00	5.00	2.00	2.00	0.00
GG4072|c0_g1_i1	0.00	0.00	1.00	4.00	0.00	0.00
GG5370|c2_g1_i1	1.00	1.00	0.00	4.00	1.00	0.00
GG5277|c1_g1_i1	0.00	0.00	2.00	1.00	0.00	0.00
GG5638|c1_g1_i1	4.00	4.00	3.00	3.00	1.00	2.00
GG4729|c0_g1_i1	7.00	0.00	0.00	1.00	1.00	0.00
GG4454|c0_g1_i1	14.54	10.00	5.00	8.00	3.08	11.49
GG1279|c0_g2_i1	15.00	23.49	18.00	23.00	11.13	14.00
GG6936|c3_g1_i1	0.00	1.00	2.00	0.00	0.00	0.00
GG681|c0_g2_i1	21.00	0.00	39.00	51.00	23.00	0.00
GG4962|c1_g1_i1	5.00	0.00	0.00	0.00	1.00	1.00
GG1251|c0_g1_i1	4.00	5.00	7.00	2.00	6.00	1.00
GG4752|c2_g1_i1	4.00	2.00	1.00	4.00	4.00	1.00
GG1610|c4_g1_i1	0.00	0.00	3.00	0.00	1.00	0.00
GG682|c1_g1_i1	1.00	1.00	4.00	1.00	1.00	2.00
GG5463|c0_g1_i1	2.00	3.00	1.00	11.00	0.00	1.00
GG1517|c0_g1_i1	9.00	13.00	4.00	12.00	6.00	4.00
GG5497|c2_g1_i1	3.00	1.00	0.00	0.00	1.00	2.00
GG1554|c1_g1_i1	0.00	2.00	0.00	0.00	1.00	0.00
GG6850|c0_g1_i1	7.00	17.00	9.00	10.00	10.00	5.00
GG4213|c0_g1_i1	3.00	12.00	8.00	2.00	4.00	11.00
GG1279|c0_g1_i1	0.00	3.51	0.00	0.00	2.87	0.00
GG593|c0_g1_i1	0.00	2.00	2.00	1.00	0.00	0.00
GG1059|c0_g1_i1	0.00	0.00	0.00	1.00	0.00	0.00
GG2202|c3_g1_i1	1.50	0.50	0.00	1.00	0.50	0.00
GG6846|c0_g1_i1	0.00	0.00	2.00	1.00	2.00	0.00
GG364|c0_g1_i1	1.00	1.00	0.00	4.00	0.00	1.00
GG846|c2_g1_i1	0.00	0.00	0.00	0.00	0.00	0.00
GG6170|c1_g1_i1	0.00	1.00	0.00	0.00	2.00	0.00
GG241|c0_g1_i1	5.00	10.00	10.00	1.00	1.00	0.00
GG534|c0_g1_i1	0.36	0.00	1.75	2.91	0.00	0.00
GG7008|c0_g1_i1	1.00	5.00	8.00	9.00	0.00	15.00
GG5524|c1_g1_i1	0.00	1.00	3.00	1.00	3.00	2.00
GG5231|c0_g2_i1	0.00	0.00	2.46	2.00	0.00	0.00
GG2764|c0_g1_i1	2.00	12.00	2.00	3.00	2.00	1.00
GG5977|c0_g1_i1	44.00	23.00	27.00	41.00	60.00	9.00
GG6392|c0_g1_i1	0.00	1.00	2.00	1.00	3.00	0.00
GG4506|c0_g1_i1	1.00	1.00	1.00	1.00	2.00	0.00
GG6484|c1_g1_i1	0.00	0.00	1.00	2.00	0.00	0.00
GG6909|c0_g1_i1	12.00	13.00	15.00	6.24	8.90	0.00
GG1428|c0_g1_i1	0.00	3.56	0.00	0.00	0.00	0.00
GG6480|c1_g1_i1	0.00	2.00	0.00	0.00	0.00	0.00
GG2309|c0_g1_i1	1.00	1.00	3.00	1.00	1.00	0.00
GG2173|c0_g1_i1	1.00	0.00	0.00	2.00	0.00	0.00
GG795|c0_g1_i1	1.00	4.00	3.00	1.00	1.00	4.00
GG6139|c0_g1_i1	4.00	6.00	15.00	1.00	0.00	2.00
GG5835|c0_g2_i1	0.00	0.00	8.00	0.00	0.00	0.00
GG684|c0_g1_i1	4.00	4.00	2.00	9.00	4.00	9.00
GG6872|c0_g1_i1	2.00	4.00	4.00	0.00	0.00	0.00
GG6305|c1_g1_i1	0.50	0.00	0.50	0.00	0.00	0.00
GG563|c0_g1_i1	0.00	2.00	0.00	0.00	4.00	4.00
GG3863|c0_g1_i1	21.00	8.00	34.00	0.00	8.00	9.00
GG1853|c0_g1_i1	4.00	4.00	0.00	3.00	0.00	0.00
GG1302|c1_g1_i1	6.00	1.00	11.00	3.00	0.00	0.00
GG6833|c0_g1_i1	0.00	0.00	2.00	2.00	2.00	0.00
GG4462|c0_g1_i1	1.00	3.00	4.00	2.00	2.00	2.00
GG6236|c0_g1_i1	1.00	0.00	0.00	7.00	2.00	0.00
GG502|c0_g1_i1	2.96	21.00	15.00	12.00	5.03	31.92
GG4503|c1_g1_i1	1.00	1.00	0.00	1.00	1.00	1.00
GG5965|c1_g1_i1	0.00	0.00	3.00	1.00	0.00	0.00
GG3886|c0_g1_i1	5.00	3.00	1.00	6.00	2.00	5.00
GG441|c0_g1_i1	3.00	3.00	2.00	9.00	3.00	3.00
GG5468|c1_g1_i1	0.00	1.00	0.00	0.00	0.00	1.00
GG2575|c0_g1_i1	0.00	0.00	1.00	1.00	0.00	0.00
GG7161|c0_g1_i1	1.00	3.00	0.00	0.00	0.00	0.00
GG567|c3_g1_i1	1.00	2.00	5.00	10.00	5.00	1.00
GG1785|c2_g1_i1	64.00	79.00	37.00	52.00	36.00	20.00
GG4079|c0_g1_i1	0.00	0.00	3.00	4.00	1.00	2.00
GG5656|c0_g2_i1	7.13	18.32	15.91	22.57	5.33	38.00
GG4964|c1_g1_i1	0.00	1.00	0.00	1.00	2.00	0.00
GG2447|c0_g1_i1	3.00	7.00	6.00	4.00	1.00	0.00
GG4323|c1_g1_i1	2.00	6.00	1.00	1.00	2.00	0.00
GG3494|c0_g1_i1	15.00	12.00	6.00	4.00	3.00	8.00
GG3050|c0_g1_i1	13.00	12.00	13.00	7.00	12.00	12.00
GG2522|c0_g1_i1	0.00	3.00	0.00	3.00	0.00	0.00
GG2387|c1_g1_i1	0.00	1.00	2.00	0.00	0.00	1.00
GG1149|c2_g1_i1	0.00	1.00	2.00	4.00	0.00	0.00
GG1299|c0_g1_i1	9.00	5.00	9.00	7.00	2.00	5.00
GG5269|c0_g1_i1	0.00	0.00	2.00	0.00	0.00	0.00
GG3834|c0_g1_i1	6.00	9.00	13.00	15.00	5.00	7.00
GG2360|c1_g1_i1	0.00	3.00	0.00	5.00	3.00	3.00
GG6982|c1_g1_i1	1.00	0.00	0.00	0.00	2.00	4.00
GG1091|c0_g1_i1	3.00	5.00	3.00	6.00	3.00	4.00
GG3866|c0_g1_i1	6.34	8.00	5.00	1.94	1.32	2.00
GG502|c0_g2_i1	1.04	0.00	0.00	0.00	4.97	0.08
GG5818|c0_g1_i1	3.00	8.00	15.00	12.00	6.00	5.00
GG3231|c0_g1_i1	6.00	5.00	5.00	6.00	5.00	0.00
GG6620|c3_g1_i1	0.00	0.00	1.00	2.00	0.00	0.00
GG4428|c0_g1_i1	1.00	0.50	1.00	2.00	1.50	1.00
GG5589|c1_g1_i1	5.00	13.00	3.00	1.00	3.00	5.00
GG6971|c0_g1_i1	2.00	0.00	0.00	1.00	2.00	0.00
GG4879|c0_g1_i1	0.00	1.00	0.00	2.00	0.00	1.00
GG1960|c0_g1_i1	5.00	0.50	6.00	29.00	2.67	7.00
GG6928|c0_g1_i1	1.00	1.00	0.00	1.00	1.00	1.00
GG3213|c0_g1_i1	0.00	0.00	4.00	2.00	2.00	0.00
GG2446|c0_g1_i1	0.00	0.00	0.00	0.00	1.00	0.00
GG4746|c0_g1_i1	3.00	0.00	0.00	0.00	2.00	1.00
GG5554|c0_g1_i1	3.00	2.00	7.00	0.00	6.00	3.00
GG88|c0_g1_i1	0.50	1.00	0.00	0.00	0.00	0.00
GG5303|c0_g1_i1	0.00	5.00	0.00	8.00	9.00	2.00
GG3003|c0_g1_i1	0.00	0.00	0.00	0.00	1.00	0.00
GG5989|c0_g1_i1	2.00	9.00	3.00	2.00	4.00	3.00
GG2588|c0_g1_i1	3.00	0.00	0.00	2.00	0.00	0.00
GG6952|c0_g1_i1	1.00	0.00	1.00	1.00	0.00	0.00
GG6934|c1_g1_i1	12.00	29.00	9.00	24.00	16.00	1.00
GG2615|c0_g1_i1	1.00	4.00	1.00	3.00	1.00	0.00
GG1257|c1_g1_i1	2.00	2.00	3.00	4.00	17.00	2.00
GG7206|c0_g1_i1	0.00	0.00	13.00	0.00	14.00	0.00
GG102|c0_g1_i1	0.00	3.00	5.00	0.00	0.00	0.00
GG621|c1_g1_i1	0.00	4.00	1.00	0.00	1.00	0.00
GG568|c0_g1_i1	0.00	0.00	0.00	1.00	1.00	0.00
GG2161|c0_g1_i1	0.00	0.00	5.88	0.00	0.00	0.00
GG3016|c1_g1_i1	0.00	1.00	1.00	3.00	0.00	0.00
GG615|c3_g1_i1	0.00	0.00	1.00	1.00	0.00	0.00
GG2799|c2_g1_i1	0.00	3.00	1.00	3.00	2.00	1.00
GG5783|c0_g1_i1	0.00	0.00	3.00	1.00	1.00	0.00
GG6165|c0_g1_i1	14.51	32.88	36.58	34.07	24.69	18.00
GG4271|c0_g1_i1	0.00	1.00	0.00	4.00	6.00	3.00
GG3009|c0_g1_i1	1.00	3.00	2.00	9.00	3.50	2.00
GG3927|c0_g1_i1	1.00	0.00	0.00	0.00	2.00	2.00
GG2059|c0_g1_i1	1.00	2.16	0.00	4.80	2.13	3.79
GG3783|c1_g1_i1	2.00	2.00	0.00	1.00	0.00	0.00
GG3580|c0_g2_i1	1.39	8.26	2.65	0.00	0.00	0.00
GG1413|c0_g1_i1	75.25	140.83	57.14	21.00	4.39	1.00
GG5833|c0_g1_i1	0.00	0.00	1.00	0.00	3.00	0.00
GG760|c1_g1_i1	0.00	0.00	0.00	0.00	0.00	0.00
GG3121|c0_g2_i1	5.55	15.55	11.13	3.00	2.84	4.00
GG2141|c0_g2_i1	0.00	0.00	0.00	0.00	0.00	5.00
GG3733|c0_g1_i1	19.96	50.49	25.93	38.05	31.21	23.75
GG3882|c0_g1_i1	1.00	4.00	1.00	0.00	0.00	1.00
GG5696|c1_g1_i1	0.00	1.00	0.00	3.00	1.00	0.00
GG3662|c1_g1_i1	1.00	0.00	4.00	0.00	0.00	0.00
GG2952|c0_g1_i1	7.00	5.00	1.00	1.00	0.00	1.00
GG3216|c0_g1_i1	1.00	2.00	2.00	4.00	2.00	0.00
GG518|c0_g1_i1	0.00	3.00	2.00	1.00	0.00	0.00
GG4087|c0_g1_i1	0.00	0.00	0.00	5.00	0.00	1.00
GG580|c0_g1_i1	49.00	6.06	7.00	0.00	4.00	8.00
GG7263|c0_g1_i1	3.00	6.00	6.00	2.00	1.00	2.00
GG5486|c0_g1_i1	1.00	5.00	7.00	1.00	1.00	1.00
GG5174|c3_g1_i1	1.00	0.00	1.00	1.00	5.00	0.00
GG2432|c1_g1_i1	19.00	5.00	10.00	16.00	8.00	2.00
GG1831|c0_g1_i1	0.00	0.00	3.00	5.00	2.00	0.00
GG5969|c0_g1_i1	0.00	0.00	0.00	0.00	4.00	0.00
GG6443|c2_g1_i1	0.00	0.00	2.00	0.00	1.00	0.00
GG6836|c0_g1_i1	23.00	22.00	32.00	24.00	17.00	10.00
GG3261|c0_g1_i1	11.00	23.00	16.00	36.00	18.00	12.00
GG2073|c0_g1_i1	4.00	8.00	12.00	4.00	5.00	2.00
GG6740|c0_g2_i1	4.00	7.19	10.00	55.00	26.00	22.00
GG4695|c0_g1_i1	31.00	45.00	26.00	20.00	9.00	9.00
GG5399|c1_g1_i1	0.00	1.00	1.00	2.00	1.00	2.00
GG2084|c1_g1_i1	1.00	2.00	1.00	1.00	4.00	0.00
GG1951|c0_g1_i1	0.00	0.00	0.00	4.00	0.00	0.00
GG2244|c0_g1_i1	16.00	20.00	16.00	35.00	33.00	11.00
GG1021|c0_g1_i1	10.00	4.00	1.00	8.00	4.00	10.00
GG3857|c0_g1_i1	0.00	0.00	2.00	7.00	1.00	0.00
GG489|c0_g1_i1	1.00	2.00	2.00	2.00	2.00	1.00
GG4608|c1_g1_i1	2.00	3.00	2.00	5.00	8.00	4.00
GG1473|c0_g1_i1	1.00	0.00	0.00	1.00	3.00	1.00
GG1667|c2_g1_i1	2.00	0.00	2.00	0.00	3.00	3.00
GG660|c0_g1_i1	0.00	2.00	1.00	1.00	0.00	0.00
GG5370|c1_g1_i1	28.00	25.00	10.00	62.00	31.00	30.00
GG3936|c1_g1_i1	2.00	3.00	0.00	9.00	7.00	6.00
GG4694|c1_g2_i1	0.00	0.00	0.99	0.00	0.88	0.00
GG6397|c0_g1_i2	0.03	10.41	0.00	12.03	23.00	7.65
GG7094|c1_g1_i1	0.00	1.00	1.00	2.00	2.00	0.00
GG1680|c5_g1_i1	0.00	0.00	0.00	1.00	4.00	0.00
GG2368|c1_g1_i1	2.00	7.00	5.00	3.00	0.00	1.00
GG127|c1_g1_i1	1.00	0.00	0.00	0.00	3.00	0.00
GG6812|c0_g2_i1	0.00	0.00	0.00	1.22	2.00	0.00
GG6709|c2_g1_i1	1.00	0.00	1.00	8.00	0.00	1.00
GG7242|c0_g1_i1	1.00	2.00	1.00	0.00	4.00	5.00
GG2035|c2_g1_i1	2.00	4.00	1.00	1.00	0.00	3.00
GG1304|c0_g1_i1	0.00	0.00	0.00	1.00	0.00	0.00
GG5477|c0_g2_i1	62.00	35.31	31.76	5.34	24.00	8.63
GG1035|c0_g1_i1	2.00	3.00	5.00	9.00	13.00	5.00
GG5663|c0_g1_i1	15.00	19.00	12.00	8.89	8.71	18.00
GG4597|c0_g1_i1	1.00	12.00	10.00	1.00	4.00	6.00
GG5589|c0_g2_i1	0.00	0.00	0.00	0.00	0.00	0.00
GG1531|c0_g1_i1	5.00	6.00	4.00	1.00	1.00	6.00
GG3668|c1_g1_i1	2.00	0.00	2.00	4.00	1.00	0.00
GG6049|c0_g1_i1	3.00	7.00	1.00	2.00	1.00	3.00
GG2257|c0_g1_i1	0.00	0.00	2.00	7.00	0.00	2.00
GG979|c0_g1_i1	0.00	2.00	0.00	3.00	2.00	0.00
GG5869|c0_g1_i1	22.00	23.00	27.00	22.00	12.00	17.00
GG2742|c1_g1_i1	2.00	4.00	0.00	4.00	3.00	0.00
GG3553|c0_g1_i1	0.00	2.00	2.00	1.00	8.00	0.00
GG5523|c0_g1_i1	0.00	2.01	1.49	0.00	4.12	0.99
GG1992|c0_g2_i1	0.00	0.00	3.00	0.00	0.00	0.00
GG2231|c0_g2_i1	9.00	8.00	11.67	0.00	14.00	6.00
GG3869|c0_g1_i1	14.00	25.00	19.00	14.00	7.00	15.00
GG1022|c2_g1_i1	3.00	0.00	0.00	1.00	0.00	0.00
GG5391|c2_g1_i1	0.00	0.00	3.00	3.00	1.00	0.00
GG5521|c0_g1_i1	0.00	2.00	0.00	3.00	1.00	0.00
GG4236|c0_g1_i2	65.92	80.25	56.13	91.62	96.92	72.06
GG3382|c1_g1_i1	0.00	1.00	5.00	4.00	0.00	0.00
GG6430|c1_g1_i1	0.00	0.00	1.00	2.00	0.00	0.00
GG2690|c2_g1_i1	1.00	0.00	0.00	0.00	0.00	0.00
GG5703|c0_g1_i1	0.00	0.00	0.00	2.00	0.00	1.00
GG2616|c1_g1_i1	5.00	9.00	1.00	4.00	7.00	5.00
GG1240|c0_g1_i1	0.00	3.00	2.00	3.00	1.00	0.00
GG1985|c0_g1_i1	2.00	2.00	4.00	3.00	0.00	1.00
GG5784|c2_g1_i1	0.00	0.00	3.00	1.00	0.00	0.00
GG5078|c0_g1_i1	0.00	2.00	1.00	0.00	0.00	0.00
GG388|c0_g2_i1	0.76	0.91	2.00	0.20	0.00	0.00
GG4447|c0_g1_i1	729.00	937.00	865.00	318.00	205.00	228.00
GG5803|c1_g1_i1	20.00	13.00	29.00	16.00	18.00	6.00
GG1066|c0_g1_i1	0.00	0.00	3.00	4.00	1.00	0.00
GG2849|c0_g2_i1	0.00	0.00	0.00	0.00	2.00	1.00
GG6473|c0_g1_i1	1.00	0.00	0.00	0.00	4.00	1.00
GG111|c0_g1_i1	1.00	2.00	3.00	0.00	0.00	1.00
GG123|c1_g1_i1	2.00	0.00	5.00	0.00	0.00	0.00
GG3222|c0_g1_i1	1.00	0.00	0.00	2.00	2.00	1.00
GG5493|c0_g1_i1	0.00	1.00	4.00	2.00	0.00	0.00
GG4782|c0_g1_i1	15.00	8.00	5.00	6.00	0.00	2.00
GG3414|c0_g1_i1	3.00	2.00	2.00	2.00	2.00	0.00
GG7076|c1_g1_i1	1.00	2.00	2.00	0.00	1.00	0.00
GG3242|c1_g1_i1	4.00	0.00	3.00	0.00	0.00	1.00
GG5787|c1_g1_i1	879.22	1165.52	709.52	63.21	84.78	12.55
GG5503|c0_g1_i1	24.00	26.00	27.00	13.00	12.00	15.00
GG1862|c0_g1_i1	0.00	7.00	3.00	4.00	2.00	4.00
GG3608|c0_g1_i1	3.00	0.00	0.00	3.00	2.00	0.00
GG1688|c0_g1_i1	0.00	0.00	2.00	0.00	3.00	0.00
GG7235|c2_g1_i1	735.00	1309.00	669.00	793.00	466.00	473.00
GG6472|c0_g1_i1	0.00	0.00	0.00	1.00	0.00	2.00
GG2046|c0_g1_i1	0.00	0.00	0.00	0.00	0.00	0.00
GG4101|c0_g1_i1	0.00	1.25	0.00	6.79	3.97	1.00
GG4714|c0_g1_i1	5.00	5.00	2.00	3.00	0.00	4.00
GG5210|c0_g1_i1	6.00	7.00	2.00	13.00	7.00	5.00
GG3648|c1_g1_i1	1.00	0.00	0.00	3.00	3.00	0.00
GG2413|c2_g1_i1	0.00	1.00	1.00	0.00	1.00	0.00
GG6310|c0_g2_i1	0.00	6.00	4.00	0.00	0.00	0.00
GG86|c0_g1_i1	2.00	2.00	1.00	0.00	0.00	0.00
GG3253|c0_g1_i1	0.00	0.00	0.00	3.00	0.00	0.00
GG2315|c0_g1_i1	2.00	1.00	1.00	1.00	3.00	1.00
GG4317|c1_g1_i1	1.00	0.00	1.00	2.00	0.00	0.00
GG4878|c1_g1_i1	0.50	0.50	0.00	1.50	0.00	1.00
GG877|c0_g1_i2	1.00	0.50	0.00	0.17	0.00	0.00
GG3093|c0_g1_i1	0.00	0.00	0.00	1.00	0.00	0.00
GG1636|c0_g1_i1	3.00	1.00	0.00	1.00	0.00	0.00
GG1104|c0_g1_i1	6.00	40.00	15.00	52.18	66.52	14.00
GG5906|c1_g1_i1	2.00	3.00	1.00	0.00	0.00	0.00
GG6901|c1_g1_i1	4.00	2.00	5.00	4.00	4.00	0.00
GG2523|c1_g1_i1	1.00	2.00	1.00	6.00	0.00	2.00
GG5302|c0_g1_i1	6.00	5.00	7.00	29.00	27.00	11.00
GG5257|c0_g1_i1	12.00	15.00	23.00	25.00	23.00	14.00
GG4659|c0_g1_i1	0.00	0.00	2.00	3.00	0.00	1.00
GG2298|c1_g1_i1	1.00	3.00	0.00	0.00	0.00	1.00
GG1643|c0_g1_i1	0.00	1.00	5.00	0.00	0.00	2.00
GG5328|c0_g1_i1	33.00	48.00	23.00	77.00	119.00	84.00
GG2441|c0_g1_i1	0.00	3.00	0.00	0.00	0.00	0.00
GG757|c1_g1_i1	3.00	9.00	11.00	10.00	3.00	5.00
GG5372|c0_g1_i1	2.00	5.00	4.00	13.00	2.00	4.00
GG3122|c0_g1_i1	0.00	0.00	0.00	0.00	0.00	3.00
GG1407|c0_g1_i1	2.00	0.00	2.00	0.00	0.00	0.00
GG5784|c0_g1_i1	3.00	6.00	9.00	7.00	2.00	2.00
GG4211|c2_g1_i1	3.00	9.00	0.00	4.00	0.00	0.00
GG2716|c0_g1_i1	10.00	4.00	1.00	5.00	4.00	3.00
GG920|c0_g1_i1	19.00	31.00	44.00	42.00	17.00	12.00
GG2607|c0_g1_i1	1.00	0.00	0.00	0.00	0.00	3.00
GG3458|c1_g1_i1	0.00	2.00	2.00	2.00	0.00	0.00
GG755|c1_g1_i1	3.00	8.00	10.00	4.00	1.00	6.00
GG7021|c1_g1_i1	15.00	12.00	3.00	6.00	3.00	6.00
GG5171|c0_g2_i1	9.00	16.11	13.00	10.62	17.00	7.71
GG1539|c3_g1_i1	0.00	0.00	1.00	0.00	3.00	1.00
GG7127|c1_g1_i1	0.00	0.50	1.50	0.00	1.00	0.00
GG2221|c0_g1_i1	3.00	1.00	0.00	0.00	2.00	0.00
GG1108|c1_g1_i1	1.00	0.00	8.00	1.00	0.00	0.00
GG2420|c0_g1_i1	0.00	0.00	0.00	1.00	0.00	0.00
GG959|c0_g1_i1	51.00	70.00	41.00	127.00	93.00	39.00
GG1866|c1_g1_i1	1.00	2.00	1.00	1.00	0.00	2.00
GG6976|c0_g2_i1	3.00	10.00	7.00	5.00	13.00	14.00
GG5527|c0_g1_i1	9.00	12.00	10.00	10.00	5.00	7.00
GG6343|c0_g1_i1	3.00	0.00	0.00	7.00	5.00	1.00
GG4252|c2_g1_i1	1.00	1.00	2.00	8.00	4.00	0.00
GG4989|c1_g1_i1	0.00	1.00	0.00	3.00	0.00	2.00
GG17|c0_g1_i1	2.00	10.00	10.00	3.00	2.00	0.00
GG6195|c0_g1_i1	5.00	5.00	4.00	12.00	8.00	1.00
GG1745|c2_g1_i1	2.00	5.00	2.00	0.00	1.00	0.00
GG5314|c1_g1_i1	0.00	0.00	3.00	8.02	2.00	0.00
GG5028|c0_g2_i1	0.00	0.00	0.00	2.63	0.00	0.00
GG993|c0_g1_i1	3.00	4.00	0.00	0.00	0.00	0.00
GG7124|c1_g2_i1	3.49	10.23	12.00	21.00	8.89	1.71
GG983|c0_g2_i1	0.00	7.11	4.00	0.00	1.20	1.41
GG3297|c0_g1_i1	285.00	202.71	69.00	137.00	87.00	41.00
GG4661|c0_g1_i1	9.00	9.00	7.00	5.00	6.00	1.00
GG2611|c0_g1_i1	4.00	43.00	3.00	4.00	1.00	2.00
GG5220|c0_g1_i1	5.00	26.00	16.00	0.00	0.00	1.00
GG4277|c1_g1_i1	4.00	2.00	0.00	3.00	5.00	1.00
GG937|c0_g1_i1	3.00	4.00	4.00	5.00	0.00	1.00
GG4329|c0_g1_i1	1.00	1.00	1.00	3.00	1.00	0.00
GG5410|c0_g1_i1	0.00	2.00	3.00	1.00	1.00	2.00
GG5723|c0_g1_i1	3.00	6.00	4.00	2.00	2.00	3.00
GG3423|c0_g1_i1	1.00	0.00	3.00	1.00	0.00	1.00
GG3940|c0_g1_i1	0.00	2.00	0.00	2.00	1.00	0.00
GG3682|c0_g1_i1	0.00	1.00	1.00	1.00	1.00	0.00
GG2179|c0_g1_i1	1.00	0.00	1.00	2.00	2.00	0.00
GG2710|c0_g1_i1	3.00	2.00	1.00	3.00	3.00	4.00
GG5382|c2_g1_i1	2.00	1.00	2.00	3.00	0.00	0.00
GG3787|c0_g1_i1	19.00	26.00	11.00	12.00	4.00	5.00
GG3245|c1_g1_i1	1.00	2.00	6.00	3.00	0.00	0.00
GG3387|c0_g1_i1	1.00	0.00	0.00	2.00	1.00	0.00
GG1220|c0_g2_i1	0.00	0.00	0.00	4.00	4.00	0.00
GG6533|c0_g2_i1	0.00	0.00	0.00	0.00	0.78	0.00
GG3903|c0_g1_i1	2.00	3.00	0.00	2.00	2.00	3.00
GG3313|c0_g2_i1	44.00	7.00	22.00	130.00	76.00	13.00
GG3161|c0_g1_i1	1.00	14.00	4.00	4.00	2.00	2.00
GG2861|c0_g2_i1	3.57	2.86	1.08	0.00	4.00	4.41
GG495|c0_g1_i1	5.00	13.00	8.00	7.00	12.00	6.00
GG2716|c3_g1_i1	0.00	1.00	0.00	2.00	0.00	0.00
GG4031|c0_g1_i1	2.00	2.00	0.00	0.00	0.00	0.00
GG228|c1_g1_i1	2.00	8.00	6.00	7.00	4.00	4.00
GG5338|c0_g1_i1	14.00	14.00	30.00	3.00	4.00	15.00
GG3085|c1_g1_i1	0.00	1.00	4.00	2.00	2.00	1.00
GG3071|c1_g1_i1	2.00	1.00	7.00	4.00	3.00	3.00
GG2292|c0_g1_i1	10.00	18.00	8.00	28.00	42.00	23.00
GG1545|c1_g1_i1	7.00	3.00	10.00	6.00	2.00	7.00
GG1282|c0_g1_i1	15.00	22.00	12.00	22.00	13.00	9.00
GG5257|c0_g3_i1	0.00	0.00	0.00	0.00	0.00	0.00
GG1684|c0_g1_i1	2.00	14.00	8.00	3.00	7.00	3.00
GG5257|c0_g2_i1	3.00	4.00	4.00	0.00	2.00	3.00
GG2517|c1_g1_i1	51.00	56.00	28.00	56.00	43.00	33.00
GG1389|c0_g1_i1	4.00	7.00	13.00	13.00	9.00	1.00
GG5702|c1_g1_i1	0.00	0.00	4.00	0.00	0.00	0.00
GG3464|c1_g1_i1	2.00	6.00	1.00	3.00	4.00	1.00
GG5550|c1_g1_i1	4.00	4.00	4.00	7.00	4.00	0.00
GG6648|c0_g1_i1	1.00	0.00	0.00	1.00	1.00	0.00
GG4023|c0_g2_i1	0.00	0.00	0.00	0.42	0.40	0.00
GG555|c0_g1_i1	0.00	5.00	2.00	3.00	4.00	1.00
GG3994|c0_g1_i1	0.00	1.00	1.00	0.00	0.00	0.00
GG2659|c0_g1_i1	1.00	1.00	0.00	1.00	0.00	0.00
GG443|c0_g1_i1	4.00	3.00	5.00	6.00	1.00	1.00
GG2509|c2_g1_i1	2.00	4.00	0.00	1.00	2.00	0.00
GG368|c0_g1_i2	2.35	2.30	0.00	0.00	0.00	1.10
GG1102|c0_g1_i1	4.00	9.00	3.00	2.00	1.00	2.00
GG4891|c0_g1_i1	0.00	0.00	1.00	1.00	4.00	0.00
GG4632|c1_g1_i1	0.00	0.00	0.00	2.00	0.00	0.00
GG5058|c1_g1_i1	0.00	0.00	1.00	2.00	0.00	2.00
GG853|c0_g1_i1	9.00	7.00	17.00	4.00	1.00	1.00
GG6812|c1_g1_i1	4.00	12.00	9.00	13.00	10.00	1.00
GG1654|c0_g1_i1	31.00	33.00	8.00	8.00	9.00	3.00
GG4268|c0_g1_i1	3.00	8.00	5.00	16.00	8.00	8.00
GG5577|c2_g1_i1	2.00	4.00	3.00	3.00	1.00	3.00
GG2669|c2_g1_i1	0.00	3.00	2.00	0.00	0.00	0.00
GG2388|c1_g1_i1	5.00	2.00	12.00	6.00	2.00	4.00
GG6091|c1_g1_i1	4.00	1.00	1.00	2.00	2.00	2.00
GG5169|c0_g1_i1	4.00	12.00	4.00	11.00	15.00	9.00
GG6030|c0_g1_i1	2.00	2.00	1.00	1.00	0.00	0.00
GG6188|c0_g1_i1	0.00	0.00	1.00	2.00	6.00	0.00
GG6938|c0_g1_i1	9.00	0.00	19.00	1.00	2.00	3.00
GG2003|c0_g1_i1	1.55	8.01	6.26	0.00	0.00	3.00
GG6672|c0_g1_i1	10.00	6.00	18.00	9.00	9.00	11.00
GG498|c0_g1_i1	0.00	0.00	2.00	0.00	2.00	1.00
GG3273|c0_g1_i1	2.00	0.00	0.00	1.00	0.00	0.00
GG3147|c0_g1_i1	0.02	0.00	0.00	0.00	0.34	0.00
GG1936|c0_g1_i1	1.00	0.00	4.00	0.00	1.00	1.00
GG3820|c0_g1_i1	0.00	1.00	1.00	2.00	2.00	0.00
GG4144|c0_g1_i1	6.00	2.00	4.00	12.00	9.00	2.00
GG509|c0_g1_i1	31.12	39.43	21.29	21.63	18.42	2.00
GG4732|c1_g1_i1	2.00	2.00	1.00	1.00	0.00	0.00
GG384|c0_g2_i1	1.00	0.00	0.00	0.00	0.00	0.00
GG3112|c0_g2_i1	0.00	0.00	0.00	4.72	0.00	0.00
GG1459|c1_g1_i1	0.00	0.00	0.00	4.00	0.00	0.00
GG6227|c0_g1_i1	0.00	0.00	0.00	6.30	0.00	0.00
GG6941|c0_g1_i1	32.00	35.00	42.00	39.00	25.00	25.00
GG3107|c1_g1_i1	0.00	0.00	1.00	3.00	7.00	3.00
GG6957|c1_g1_i1	2.00	0.00	0.00	0.00	0.00	3.00
GG4340|c2_g1_i1	4.00	13.00	4.00	2.00	0.00	1.00
GG6634|c0_g1_i1	1.00	3.00	3.00	2.00	3.00	0.00
GG5196|c0_g1_i1	3.00	6.00	4.00	3.00	2.00	5.00
GG4821|c0_g1_i1	7.00	26.00	22.00	26.00	13.00	6.00
GG2680|c1_g1_i1	2.00	2.00	0.00	0.00	0.00	1.00
GG1040|c0_g1_i1	0.00	0.00	1.00	1.00	0.00	0.00
GG5664|c0_g1_i1	0.00	2.00	1.00	1.00	0.00	0.00
GG916|c0_g2_i1	0.00	12.00	0.00	0.00	17.00	0.00
GG5834|c2_g1_i1	0.00	0.00	2.00	0.00	0.00	0.00
GG4474|c0_g1_i1	0.00	4.00	0.00	1.00	0.00	2.00
GG4030|c1_g1_i1	2.00	2.00	2.00	10.00	2.00	1.00
GG5239|c0_g1_i1	1.00	0.00	0.00	0.00	3.00	0.00
GG461|c0_g1_i1	1.00	9.00	4.00	2.00	11.00	1.00
GG4771|c0_g1_i1	1668.09	1504.18	1302.50	1372.19	1248.10	1312.75
GG7151|c0_g1_i1	8.00	11.00	14.00	11.00	3.00	2.00
GG4883|c0_g1_i1	1.00	2.00	1.00	0.00	0.00	2.00
GG3758|c4_g1_i1	1.00	1.00	3.00	2.00	0.00	0.00
GG692|c3_g1_i1	1.00	1.00	3.00	0.00	1.00	0.00
GG5412|c0_g1_i1	0.00	2.00	2.00	13.00	2.00	0.00
GG755|c0_g1_i1	7.00	4.00	3.00	3.00	2.00	1.00
GG7138|c0_g1_i1	0.00	0.00	0.00	2.00	0.00	0.00
GG674|c0_g1_i1	0.00	5.00	1.00	0.00	0.00	0.00
GG6257|c0_g2_i1	4.00	6.00	1.00	0.00	0.00	0.00
GG2986|c0_g1_i1	0.00	1.00	1.00	0.00	2.00	0.00
GG6894|c0_g1_i1	0.00	3.00	1.00	0.00	0.00	0.00
GG6923|c1_g1_i1	1.00	2.00	0.00	6.00	2.00	0.00
GG4092|c0_g1_i1	8.00	2.00	12.00	1.00	1.00	3.00
GG3348|c3_g1_i1	2.00	0.00	0.00	0.00	0.00	0.00
GG4827|c2_g1_i1	0.00	1.00	1.00	1.00	1.00	2.00
GG6566|c0_g1_i1	7.00	9.82	5.07	44.22	26.67	14.76
GG4456|c0_g1_i1	19.00	54.00	47.00	39.00	43.00	26.00
GG6571|c1_g1_i1	11.00	9.00	8.00	11.00	7.00	6.00
GG4347|c0_g1_i1	0.00	0.00	1.00	1.00	1.00	0.00
GG6975|c1_g1_i1	0.00	1.00	1.00	1.00	0.00	0.00
GG4907|c0_g1_i1	1.00	7.00	0.00	2.00	0.00	1.00
GG1802|c1_g1_i1	4.00	2.00	1.00	9.00	1.00	1.00
GG2542|c1_g1_i1	2.00	2.00	1.00	3.00	0.00	3.00
GG4416|c0_g1_i1	12.00	11.00	21.00	2.00	2.00	2.00
GG2831|c0_g1_i1	0.00	0.00	0.00	0.00	0.00	0.00
GG6436|c0_g1_i1	4.00	10.00	17.00	36.00	25.00	18.00
GG3418|c0_g1_i1	10.00	19.00	13.00	11.00	7.00	5.00
GG2771|c0_g1_i1	3.00	9.00	10.00	8.00	1.00	4.00
GG2509|c1_g1_i1	0.00	0.00	0.00	2.00	2.00	0.00
GG2033|c0_g1_i1	34.00	54.00	22.00	41.00	45.00	24.00
GG1022|c1_g1_i1	3.00	2.00	0.00	2.00	3.00	0.00
GG7107|c1_g1_i1	1.00	1.00	3.00	1.00	0.00	3.00
GG5276|c0_g1_i1	5.00	4.71	3.92	1.59	0.00	6.94
GG4128|c0_g1_i1	7.00	5.00	15.00	13.00	6.00	8.00
GG1669|c0_g1_i1	62.00	73.00	74.00	146.00	79.00	62.00
GG6873|c0_g1_i1	0.00	0.00	0.00	0.00	0.00	0.00
GG4377|c0_g1_i1	0.00	1.00	1.00	1.00	2.00	0.00
GG2762|c0_g1_i1	0.00	0.00	0.00	2.00	1.00	0.00
GG2752|c0_g3_i1	9.23	8.34	1.76	3.00	0.00	6.00
GG5391|c1_g1_i1	2.00	1.00	2.00	0.00	0.00	1.00
GG6797|c0_g1_i1	0.00	0.00	1.00	2.00	1.00	1.00
GG5016|c0_g2_i1	35.33	41.74	37.87	10.51	16.00	36.62
GG4005|c0_g1_i1	0.00	0.00	0.00	0.00	4.73	0.00
GG3576|c2_g1_i1	0.00	1.00	0.00	0.00	0.00	0.00
GG7243|c0_g1_i1	7.00	12.00	3.00	11.00	8.00	11.00
GG6703|c1_g1_i1	1.00	3.00	1.00	4.00	2.00	0.00
GG4181|c0_g1_i1	0.00	0.00	2.00	1.00	1.00	4.00
GG4120|c1_g1_i1	0.00	2.00	0.00	0.00	2.00	0.00
GG7233|c0_g1_i1	0.00	0.00	1.00	2.00	0.00	0.00
GG2374|c0_g1_i1	1.00	0.00	0.00	3.00	0.00	0.00
GG363|c0_g1_i1	0.00	0.00	0.00	0.00	0.00	0.00
GG2791|c0_g1_i1	0.00	1.00	5.00	6.00	2.00	0.00
GG2914|c0_g1_i2	4.73	17.65	3.42	0.00	0.00	0.00
GG1253|c0_g1_i1	15.00	11.00	15.00	11.00	9.00	1.00
GG7154|c1_g1_i1	0.00	1.00	1.00	1.00	2.00	0.00
GG5986|c0_g1_i1	22.00	25.00	112.00	213.00	215.00	45.00
GG6908|c0_g1_i1	113.00	190.00	250.00	105.00	85.00	38.00
GG2047|c0_g1_i1	2.00	2.00	4.00	3.00	3.00	3.00
GG1159|c0_g1_i1	7.00	25.00	10.00	40.00	19.00	12.00
GG2103|c0_g1_i1	3.00	3.00	5.00	9.00	2.00	4.00
GG6331|c0_g1_i1	0.00	0.00	1.00	1.00	3.00	1.00
GG5750|c1_g1_i1	0.00	0.50	0.00	0.50	0.00	0.00
GG4545|c0_g1_i1	5.00	2.00	2.00	2.00	0.00	0.00
GG2259|c0_g1_i1	3.00	4.00	1.00	49.00	58.00	8.00
GG734|c0_g1_i1	2.00	0.00	0.00	0.00	3.00	0.00
GG6217|c0_g1_i1	2.00	4.00	0.00	2.00	2.00	0.00
GG5282|c1_g1_i1	1.00	0.00	0.00	0.00	3.00	0.00
GG4902|c0_g1_i1	6.00	11.00	7.00	6.00	10.00	5.00
GG4332|c1_g1_i1	3.00	1.00	8.00	10.00	6.00	4.00
GG1367|c2_g1_i1	1.00	0.00	0.00	0.00	2.00	0.00
GG4297|c0_g3_i1	0.00	0.00	0.00	0.00	0.00	5.00
GG1717|c0_g2_i1	0.00	0.00	0.00	0.00	9.00	2.80
GG3875|c0_g1_i1	12.00	9.00	28.00	17.00	11.00	8.00
GG5781|c0_g1_i1	6.00	11.00	3.00	17.00	12.00	14.00
GG2817|c0_g1_i1	2.00	2.00	0.00	6.00	0.00	1.00
GG899|c0_g1_i1	3.00	1.00	2.00	5.00	3.00	3.00
GG5165|c1_g1_i1	2.00	1.00	3.00	2.00	5.00	1.00
GG7148|c0_g1_i1	0.00	0.00	0.00	1.00	1.00	0.00
GG4103|c2_g1_i1	3.00	4.00	0.00	2.00	1.00	1.00
GG5307|c0_g1_i1	4.00	5.00	8.00	1.00	1.00	1.00
GG7065|c0_g1_i1	4.00	6.00	8.00	6.00	8.00	4.00
GG5985|c1_g1_i1	2.00	0.00	0.00	4.00	2.00	1.00
GG5761|c0_g1_i1	226.00	363.00	108.00	135.00	112.00	65.00
GG2762|c2_g1_i1	0.00	0.00	0.00	5.00	1.00	0.00
GG7123|c1_g1_i1	0.00	1.00	0.00	1.00	0.00	0.00
GG2828|c0_g1_i1	9.00	24.00	14.00	28.00	36.00	15.00
GG2384|c1_g1_i1	0.00	1.00	1.00	0.00	0.00	0.00
GG6111|c0_g1_i1	30.99	39.03	34.00	32.00	23.68	10.21
GG2488|c0_g1_i1	0.00	0.51	3.20	0.00	0.00	1.00
GG6786|c1_g1_i1	3.00	4.00	1.00	3.00	7.00	1.00
GG6772|c0_g1_i1	10.00	4.00	2.51	5.68	2.00	0.00
GG2027|c0_g1_i1	6.00	3.00	11.00	9.00	6.00	4.00
GG6469|c0_g1_i1	1.00	0.00	1.00	4.00	0.00	1.00
GG737|c2_g1_i1	0.00	2.00	0.00	1.00	0.00	0.00
GG2702|c1_g1_i1	4.00	7.00	1.00	3.00	2.00	1.00
GG345|c0_g1_i1	7.00	7.00	2.00	8.00	1.00	0.00
GG2185|c1_g1_i1	27.00	20.00	14.00	8.00	6.00	14.00
GG2468|c0_g1_i1	5.00	4.00	5.00	10.00	9.00	1.00
GG5556|c0_g1_i1	13.00	19.00	21.00	7.00	6.00	5.00
GG3987|c1_g1_i1	0.00	1.00	0.00	1.00	2.00	0.00
GG3501|c0_g2_i1	0.00	0.00	0.00	0.00	2.40	0.00
GG4680|c0_g2_i1	0.00	3.38	1.76	0.00	0.00	0.00
GG2917|c0_g1_i1	8.00	8.00	4.00	16.00	3.00	6.00
GG4863|c1_g1_i1	1.00	0.00	1.00	0.00	1.00	0.00
GG3406|c0_g1_i1	0.00	1.00	0.00	4.00	2.00	1.00
GG3873|c0_g1_i1	0.00	1.00	0.00	2.00	0.00	0.00
GG4206|c1_g1_i1	0.00	0.00	2.00	2.00	0.00	0.00
GG1016|c0_g1_i2	110.00	139.71	59.16	60.92	45.65	30.96
GG1775|c1_g1_i1	5.00	12.00	9.00	1.00	3.00	9.00
GG2567|c0_g1_i1	0.00	0.00	5.00	4.00	0.00	0.00
GG4417|c1_g1_i1	1.00	2.00	0.00	7.00	1.00	1.00
GG6891|c0_g1_i1	0.00	0.00	0.00	1.00	1.00	2.00
GG6019|c0_g1_i1	1.00	1.00	1.00	2.00	0.00	1.00
GG5000|c1_g1_i1	0.00	1.00	0.00	1.00	1.00	0.00
GG2493|c0_g2_i2	15.04	39.77	39.07	18.35	6.00	4.09
GG2540|c0_g1_i1	2.00	9.00	3.00	3.00	3.00	1.00
GG5227|c0_g1_i1	3.00	6.00	4.00	5.00	1.00	1.00
GG4507|c1_g1_i1	0.00	3.00	1.00	3.00	0.00	1.00
GG2126|c1_g1_i1	14.00	1.00	1.00	11.00	1.00	0.00
GG5376|c0_g1_i1	3.80	3.77	0.00	0.00	0.00	2.39
GG7049|c1_g1_i1	1.00	0.00	3.00	0.00	0.00	1.00
GG4267|c1_g1_i1	3.00	2.00	2.00	12.00	10.00	4.00
GG3031|c0_g1_i1	4.00	1.00	4.00	9.00	0.00	3.00
GG5339|c0_g1_i1	2.00	4.00	2.00	16.00	10.00	9.00
GG5789|c0_g1_i1	2.00	7.00	5.00	12.00	9.00	1.00
GG5272|c0_g1_i1	3.00	5.00	3.00	4.00	5.00	1.00
GG6909|c3_g1_i1	0.00	0.00	0.00	4.00	0.00	0.00
GG1806|c2_g1_i1	9.00	7.00	16.00	7.00	1.00	1.00
GG2435|c3_g1_i1	1.00	0.00	1.00	2.00	0.00	0.00
GG1539|c1_g1_i1	4.00	0.00	2.00	0.00	0.00	1.00
GG419|c1_g1_i1	0.00	1.00	3.00	2.00	3.00	2.00
GG7229|c1_g1_i1	0.00	2.00	0.00	5.00	4.00	1.00
GG3191|c1_g1_i1	5.00	4.00	9.00	1.00	2.00	6.00
GG5762|c1_g1_i1	2.00	2.00	0.00	2.00	5.00	0.00
GG3021|c0_g1_i1	149.00	108.00	83.00	84.00	84.00	50.00
GG2318|c0_g1_i1	21.00	18.00	12.00	15.00	8.00	4.00
GG3560|c0_g1_i1	0.00	2.00	0.00	0.00	5.00	3.00
GG2669|c1_g1_i1	1.00	1.00	0.00	2.00	0.00	0.00
GG7199|c0_g1_i1	2.00	1.00	2.00	2.00	6.00	3.00
GG2273|c0_g1_i1	2.00	0.00	2.00	2.00	1.00	1.00
GG1614|c0_g1_i1	30.00	25.00	12.00	46.00	25.00	6.00
GG586|c0_g1_i1	8.00	1.00	0.00	9.00	2.00	1.00
GG2448|c2_g1_i1	0.00	3.00	2.00	2.00	1.00	0.00
GG868|c0_g2_i1	0.00	0.50	0.00	0.00	0.00	0.00
GG5744|c0_g1_i2	5.69	7.20	13.88	0.00	1.80	0.00
GG2175|c0_g1_i1	2.00	0.00	1.00	6.00	0.00	0.00
GG5937|c0_g1_i1	3.00	0.00	1.00	0.00	0.00	1.00
GG6927|c1_g1_i1	1.00	0.00	2.00	2.00	8.00	0.00
GG6847|c0_g1_i1	0.00	0.00	0.00	1.00	1.00	0.00
GG5297|c0_g1_i1	0.50	1.00	0.50	1.50	0.50	0.00
GG6322|c0_g1_i1	0.00	1.00	0.00	0.00	0.00	0.00
GG4295|c0_g1_i1	0.00	0.00	1.00	0.00	2.00	1.00
GG1028|c0_g1_i1	0.00	0.00	4.03	0.00	0.00	6.00
GG3571|c0_g1_i1	1.00	3.00	1.00	0.00	0.00	2.00
GG1876|c0_g1_i1	0.00	0.00	0.00	0.00	12.33	0.00
GG7070|c0_g1_i1	0.00	2.00	0.00	0.00	1.00	0.00
GG4450|c0_g1_i1	0.00	2.00	0.00	0.00	1.00	4.00
GG5657|c0_g1_i1	17.00	13.00	20.00	7.00	2.00	2.00
GG281|c0_g1_i1	2.00	12.00	6.00	0.00	2.00	0.00
GG2117|c0_g1_i1	123.38	184.89	46.53	106.49	48.94	77.00
GG5492|c0_g1_i1	120.00	225.00	131.00	228.00	180.00	114.00
GG3767|c1_g1_i1	0.00	1.00	0.00	1.00	1.00	1.00
GG6301|c0_g2_i1	0.00	4.00	1.67	0.00	0.00	0.00
GG4723|c0_g1_i1	11.00	27.00	38.00	29.00	23.00	20.00
GG829|c0_g1_i1	0.00	2.00	4.00	7.00	7.00	5.00
GG5547|c0_g1_i1	0.00	0.00	2.00	2.00	0.00	0.00
GG7002|c2_g1_i1	0.00	1.00	1.00	5.00	0.00	0.00
GG6804|c3_g1_i1	0.00	0.00	1.00	0.00	0.00	0.00
GG4560|c0_g1_i1	0.00	0.00	3.00	1.00	2.00	0.00
GG5978|c0_g1_i1	0.50	1.00	0.50	0.00	0.00	2.00
GG1485|c0_g1_i1	6.00	8.00	5.00	9.00	6.00	3.00
GG6495|c0_g1_i1	15.00	12.00	11.00	4.00	4.00	3.00
GG4393|c0_g1_i1	2.00	4.00	1.00	3.00	8.00	0.00
GG3938|c0_g1_i1	2.00	4.00	1.00	6.00	2.00	3.00
GG347|c2_g1_i1	0.00	0.00	0.00	1.00	0.00	0.00
GG5013|c0_g1_i1	2.00	14.00	3.00	1.00	6.00	2.00
GG2888|c0_g1_i1	6.00	13.00	17.00	3.00	5.00	7.00
GG1742|c0_g1_i1	0.00	1.00	1.00	0.00	0.00	0.00
GG3427|c1_g1_i1	13.00	12.00	12.00	12.00	10.00	20.00
GG6999|c0_g1_i1	0.00	0.62	1.86	8.86	0.00	16.82
GG843|c1_g1_i1	214.00	157.00	94.00	201.00	211.00	15.00
GG5678|c1_g1_i1	0.00	0.00	4.00	2.00	3.00	0.00
GG5076|c0_g1_i1	0.00	2.00	0.00	1.00	2.00	1.00
GG4587|c1_g1_i1	1.00	2.00	2.00	1.00	0.00	0.00
GG1602|c0_g1_i1	9.00	19.00	10.00	20.00	12.00	6.00
GG1390|c0_g1_i1	5.00	2.00	3.00	3.00	0.00	0.00
GG6197|c0_g3_i1	0.00	0.86	0.00	1.15	1.69	0.00
GG3348|c0_g1_i1	0.00	1.00	1.00	1.00	2.00	0.00
GG7158|c0_g1_i1	0.00	0.00	0.00	0.50	0.00	1.50
GG6635|c2_g1_i1	2.00	0.00	1.00	0.00	0.00	0.00
GG2724|c0_g1_i1	6.00	1.00	4.00	10.00	4.00	0.00
GG2490|c0_g1_i1	1.00	4.00	0.00	2.00	2.00	1.00
GG2766|c0_g1_i1	0.00	2.00	0.00	7.00	0.00	3.00
GG4682|c0_g1_i1	0.00	4.00	3.00	4.00	0.00	2.00
GG5953|c1_g1_i1	37.00	44.00	20.00	24.00	15.00	7.00
GG6678|c0_g2_i1	0.00	0.00	0.00	0.00	0.00	0.00
GG4418|c0_g1_i1	45.00	46.00	48.00	75.00	71.00	36.00
GG3015|c1_g1_i1	3.00	12.00	4.00	18.00	8.00	11.00
GG5463|c2_g1_i1	0.00	0.00	0.00	1.00	0.00	1.00
GG7217|c0_g1_i1	2.00	7.00	13.00	12.00	13.00	7.00
GG3586|c0_g3_i1	3.00	6.00	5.00	1.00	4.00	2.00
GG1472|c0_g1_i1	0.00	1.00	2.00	0.00	0.00	2.00
GG2794|c0_g1_i1	3.00	3.00	1.00	0.00	0.00	0.00
GG1969|c0_g1_i1	1.00	8.00	1.00	3.00	4.00	3.00
GG5110|c0_g1_i1	0.00	2.00	1.00	1.00	0.00	0.00
GG2824|c0_g1_i1	0.00	3.00	2.00	1.00	3.00	0.00
GG2668|c1_g1_i1	1.00	0.00	0.00	0.00	0.00	0.00
GG1020|c0_g1_i1	13.00	9.00	14.00	12.00	10.00	6.00
GG4727|c0_g1_i1	0.00	1.00	1.00	3.00	0.00	0.00
GG4289|c0_g1_i1	4.00	2.00	0.00	0.00	0.00	1.00
GG346|c1_g1_i1	0.00	1.00	0.00	1.00	2.00	0.00
GG1301|c0_g1_i1	2.00	1.00	0.00	0.00	0.00	0.00
GG679|c0_g1_i1	0.00	3.00	4.00	7.00	4.00	0.00
GG2153|c0_g1_i1	25.00	17.00	17.00	16.00	14.00	6.00
GG4540|c0_g1_i1	6.00	2.00	7.00	15.00	7.00	1.00
GG6578|c1_g1_i1	23.00	37.00	47.00	15.00	7.00	20.00
GG5247|c0_g1_i1	4.00	1.00	0.00	4.00	2.00	0.00
GG5409|c0_g1_i1	0.00	2.00	0.00	0.00	2.00	0.00
GG3663|c0_g2_i1	2.00	0.00	0.00	0.00	0.00	0.00
GG5089|c0_g1_i1	3.00	1.00	0.00	0.00	0.00	0.00
GG5442|c1_g1_i1	0.00	1.00	0.00	0.00	2.00	0.00
GG3081|c0_g1_i1	11.00	10.00	22.00	30.00	13.00	8.00
GG6869|c0_g1_i1	0.00	3.00	0.00	2.00	0.00	0.00
GG3390|c0_g1_i1	2.00	0.00	0.00	2.00	8.00	0.00
GG6756|c0_g1_i1	2.00	3.00	0.00	0.00	1.00	4.00
GG2206|c1_g1_i1	0.00	3.00	0.00	4.00	0.00	1.00
GG4957|c0_g2_i1	0.00	0.00	0.71	0.97	0.00	0.00
GG4613|c0_g1_i1	6.00	8.00	7.00	19.00	16.00	7.00
GG3379|c0_g1_i1	1.00	5.00	4.00	12.00	1.00	1.00
GG1055|c1_g1_i1	3.00	0.00	1.00	2.00	0.00	0.00
GG59|c1_g1_i1	3.00	1.00	2.00	3.00	1.00	0.00
GG4137|c1_g1_i1	4.00	3.00	1.00	3.00	3.00	4.00
GG2866|c0_g1_i1	8.00	11.00	3.00	3.00	8.00	10.00
GG3039|c1_g1_i1	0.00	1.00	1.00	0.00	0.00	1.00
GG76|c0_g1_i1	0.00	1.00	0.00	1.00	0.00	0.00
GG397|c1_g1_i1	1.00	0.00	3.00	0.00	0.00	0.00
GG5702|c0_g1_i1	1.00	2.00	2.00	4.00	3.00	3.00
GG2918|c0_g1_i1	0.00	0.00	0.00	0.00	0.00	1.00
GG2501|c0_g1_i1	2.00	4.00	4.00	5.00	6.00	0.00
GG1950|c1_g1_i1	0.00	0.00	0.00	1.00	0.00	0.00
GG66|c1_g1_i1	1.00	4.00	0.00	1.00	0.00	0.00
GG3654|c0_g1_i1	43.59	62.02	55.48	28.00	14.00	0.00
GG4656|c1_g1_i1	5.00	2.00	4.00	2.00	1.00	5.00
GG6044|c0_g1_i1	0.00	3.00	0.00	2.32	0.91	0.92
GG6597|c0_g2_i1	1.00	0.00	2.13	1.00	1.00	0.00
GG3902|c0_g1_i1	42.00	38.00	61.00	14.00	9.00	4.00
GG209|c1_g1_i1	1.00	1.00	0.00	0.00	0.00	0.00
GG6223|c1_g1_i1	1.00	3.00	2.00	1.00	3.00	3.00
GG5554|c0_g2_i1	0.00	0.00	0.00	8.00	0.00	0.00
GG4905|c0_g1_i1	27.00	42.00	37.00	17.00	11.00	12.00
GG4740|c0_g2_i1	13.00	25.00	28.00	55.18	22.41	11.00
GG5161|c1_g1_i1	0.00	0.00	1.00	2.00	0.00	0.00
GG2075|c4_g1_i1	108.00	92.00	85.00	60.00	23.00	34.00
GG2830|c0_g1_i1	10.00	16.00	18.00	13.00	7.00	7.00
GG2537|c0_g1_i1	6.00	1.00	2.00	15.00	11.00	5.00
GG1368|c0_g1_i1	2.00	2.00	3.00	0.00	0.00	0.00
GG2514|c0_g1_i1	0.00	1.00	0.00	2.00	1.00	1.00
GG4037|c0_g2_i1	0.00	37.21	39.00	10.00	0.01	5.00
GG2086|c0_g1_i1	2.00	7.00	2.00	11.00	2.00	0.00
GG6425|c2_g1_i1	0.00	0.00	0.00	1.00	2.00	0.00
GG6080|c0_g1_i1	0.00	0.00	1.00	2.00	0.00	0.00
GG677|c0_g1_i1	0.00	1.00	1.00	1.00	0.00	0.00
GG5575|c0_g1_i1	0.00	1.00	1.00	2.00	1.00	1.00
GG2228|c1_g1_i1	0.00	0.00	1.00	7.00	3.00	1.00
GG604|c0_g1_i1	42.00	62.00	54.00	41.00	26.00	23.00
GG4490|c0_g1_i1	0.00	3.00	4.00	5.00	4.00	1.00
GG1093|c0_g1_i1	77.11	58.04	78.10	42.72	22.46	16.00
GG7125|c0_g1_i1	17.00	13.00	14.00	16.00	10.00	12.00
GG3136|c0_g2_i1	0.00	2.00	0.00	1.00	5.00	2.00
GG2419|c0_g1_i1	15.00	11.00	2.00	43.00	4.00	9.00
GG4958|c0_g1_i1	6.00	19.00	18.00	24.00	13.00	13.00
GG5027|c0_g1_i1	1.00	0.00	2.67	0.00	0.00	3.14
GG2453|c0_g1_i1	0.00	2.00	1.00	4.00	0.00	0.00
GG7112|c0_g1_i1	1.00	2.00	1.00	3.00	6.00	2.00
GG1948|c1_g1_i1	0.00	1.00	2.00	4.00	1.00	0.00
GG701|c1_g1_i2	12.40	5.39	0.00	0.00	2.35	1.00
GG7138|c1_g1_i1	2.00	1.00	1.00	1.00	0.00	0.00
GG4293|c0_g1_i1	0.00	2.00	1.00	0.00	0.00	0.00
GG5465|c0_g1_i1	7.00	20.00	16.00	4.00	17.00	13.00
GG6415|c2_g1_i1	4.00	2.00	1.00	2.00	2.00	0.00
GG6592|c0_g1_i1	2.00	1.00	4.00	1.00	1.00	4.00
GG2849|c0_g1_i1	3.00	12.00	4.00	4.00	3.00	0.00
GG180|c0_g1_i1	9.14	22.00	0.00	0.00	0.00	0.00
GG5991|c2_g1_i1	0.00	0.00	3.00	2.00	0.00	0.00
GG5934|c1_g1_i1	6.00	5.00	2.00	2.00	2.00	1.00
GG3943|c1_g1_i1	5.00	10.00	14.00	9.00	3.00	3.00
GG3703|c1_g1_i1	0.00	0.00	1.00	2.00	0.00	0.00
GG2923|c1_g1_i1	0.00	1.00	0.00	1.00	2.00	2.00
GG5226|c2_g1_i1	1.00	2.00	0.00	1.00	1.00	2.00
GG6488|c0_g2_i1	0.00	0.00	3.00	3.00	0.00	0.00
GG5635|c0_g1_i1	0.00	0.00	0.00	2.00	0.00	1.00
GG1894|c0_g1_i1	4.00	4.00	3.00	0.00	1.00	1.00
GG74|c0_g1_i1	1.00	3.00	1.00	3.00	0.00	0.00
GG4874|c2_g1_i1	0.00	1.00	0.00	0.00	0.00	0.00
GG2264|c3_g1_i1	0.00	2.00	2.00	0.00	0.00	2.00
GG5514|c1_g1_i1	2.00	1.00	2.00	4.00	0.00	1.00
GG4858|c0_g1_i3	36.01	26.34	5.91	28.85	1.02	45.16
GG3277|c0_g1_i1	0.00	1.00	0.00	0.00	2.00	1.00
GG4725|c0_g1_i1	0.00	0.00	0.00	1.00	1.00	0.00
GG3441|c1_g1_i1	2.00	5.23	1.00	9.00	2.30	2.00
GG7147|c0_g1_i1	0.00	1.00	0.00	3.00	5.00	0.00
GG4657|c0_g1_i1	2.00	1.00	0.00	0.00	3.00	0.00
GG7149|c0_g1_i1	3.00	3.00	3.00	1.00	4.00	0.00
GG5484|c0_g1_i1	13.00	21.00	19.00	10.00	23.00	12.00
GG2693|c0_g1_i1	1.00	2.00	2.00	0.00	2.00	0.00
GG6942|c1_g1_i1	5.00	6.00	2.00	0.00	3.00	2.00
GG5907|c1_g1_i1	2.00	2.00	1.00	1.00	3.00	2.00
GG3551|c0_g1_i1	0.00	0.00	7.00	3.00	2.00	2.00
GG3491|c1_g1_i1	2.00	1.00	5.00	0.00	0.00	0.00
GG6750|c0_g1_i1	0.00	1.00	0.00	0.00	1.00	0.00
GG5454|c0_g1_i1	32.00	62.00	40.00	23.00	20.00	25.00
GG3657|c1_g1_i1	4.00	4.00	4.00	5.00	2.00	0.00
GG6271|c0_g1_i1	43.00	42.00	33.00	42.00	31.00	5.00
GG7044|c2_g1_i1	0.00	1.00	1.00	0.00	0.00	3.00
GG4789|c0_g1_i1	15.00	15.00	10.00	9.00	11.00	6.00
GG7025|c0_g1_i1	19.00	33.00	27.00	18.00	14.00	17.00
GG5443|c0_g1_i1	4.00	6.00	5.00	1.00	1.00	10.00
GG4701|c2_g1_i1	1.00	0.00	1.00	1.00	1.00	1.00
GG828|c1_g1_i1	1.00	1.00	0.00	2.00	0.00	0.00
GG4587|c2_g1_i1	0.00	0.00	0.00	0.00	1.00	0.00
GG5610|c2_g1_i1	5.00	9.00	8.00	0.00	0.00	4.00
GG4081|c0_g1_i1	0.00	1.00	3.00	6.00	2.00	0.00
GG2038|c0_g2_i1	3.35	39.24	4.33	0.00	0.00	0.00
GG4829|c2_g1_i1	0.00	2.00	1.00	1.00	0.00	0.00
GG6207|c1_g1_i1	2.00	0.00	4.00	2.00	2.00	0.00
GG487|c0_g1_i1	0.00	0.00	2.00	0.00	0.00	2.00
GG5796|c0_g1_i1	1.00	2.00	0.00	2.00	3.00	0.00
GG5312|c0_g1_i1	3.00	0.00	2.00	1.00	0.00	1.00
GG5278|c0_g3_i1	1.00	0.00	0.00	0.00	9.00	0.00
GG3635|c0_g1_i1	0.00	1.00	0.00	2.00	0.00	1.00
GG1248|c1_g1_i1	0.00	0.00	4.00	4.00	4.00	2.00
GG4988|c1_g1_i1	0.00	0.00	1.00	2.00	0.00	0.00
GG901|c1_g1_i1	23.00	39.00	20.00	72.00	59.00	28.00
GG6034|c0_g1_i1	2.00	3.00	0.00	2.00	2.00	0.00
GG1379|c1_g1_i1	0.00	0.00	0.00	0.00	5.00	0.00
GG7237|c2_g1_i1	0.00	1.00	2.00	0.00	0.00	0.00
GG4431|c2_g1_i1	1.00	1.00	1.00	3.00	0.00	1.00
GG2682|c1_g1_i1	2.00	0.00	1.00	1.00	0.00	0.00
GG5469|c0_g1_i1	0.00	1.00	0.00	0.00	0.00	0.00
GG4131|c0_g1_i1	1.00	1.00	1.00	0.00	1.00	2.00
GG1564|c1_g1_i1	0.00	1.00	1.00	4.00	1.00	2.00
GG3387|c1_g1_i1	1.00	1.00	3.00	2.00	0.00	2.00
GG6741|c0_g1_i1	0.00	5.00	1.00	8.00	0.00	3.00
GG6490|c1_g1_i1	0.00	0.00	0.00	2.00	2.00	0.00
GG5092|c0_g1_i1	6.00	17.00	12.00	10.00	18.00	16.00
GG2179|c1_g1_i1	0.00	0.00	3.00	3.00	2.00	0.00
GG1922|c0_g2_i1	0.00	1.00	2.00	3.60	0.00	0.00
GG1347|c0_g1_i1	33.00	54.00	31.00	113.00	59.00	30.00
GG5252|c1_g2_i1	7.55	6.93	3.32	8.42	3.00	5.00
GG6707|c1_g1_i1	1.00	5.00	0.00	6.00	0.00	2.00
GG5710|c2_g1_i1	2.00	0.00	0.00	0.00	0.00	0.00
GG4473|c2_g1_i1	0.00	0.00	0.00	1.00	1.00	0.00
GG1620|c0_g1_i1	0.00	0.00	0.00	0.00	8.00	0.00
GG4287|c0_g1_i1	0.00	2.00	0.00	0.00	1.00	0.00
GG7008|c1_g1_i1	2.00	0.00	1.00	3.00	0.00	0.00
GG3622|c1_g1_i1	0.00	3.00	1.00	3.00	2.00	2.00
GG5184|c0_g1_i1	0.00	0.00	1.00	3.00	0.00	0.00
GG2742|c2_g1_i1	3.00	1.00	2.00	0.00	2.00	1.00
GG5754|c0_g1_i1	1.00	1.00	0.00	1.00	4.00	0.00
GG3226|c0_g1_i1	1.00	5.00	0.00	0.00	4.00	1.00
GG426|c0_g1_i1	0.00	2.00	1.00	2.00	0.00	0.00
GG2071|c2_g1_i1	1.00	0.00	1.00	2.00	0.00	1.00
GG5356|c5_g1_i1	1.00	3.00	2.00	0.00	0.00	0.00
GG4399|c0_g1_i1	4.00	1.00	1.00	3.00	0.00	4.00
GG1475|c0_g2_i1	0.00	0.00	2.53	0.00	0.00	0.00
GG3245|c2_g1_i1	1.00	4.00	0.00	2.00	1.00	7.00
GG1234|c1_g1_i1	7.00	8.00	2.00	14.00	2.00	1.00
GG2151|c0_g1_i1	5.00	3.00	1.00	3.00	0.00	2.00
GG3355|c0_g1_i1	0.00	1.00	2.00	2.00	0.00	0.00
GG2583|c3_g1_i1	0.00	4.00	0.00	1.00	0.00	0.00
GG2519|c0_g1_i1	1.00	0.00	0.00	1.00	0.00	0.00
GG5025|c0_g1_i1	1.00	0.00	0.00	1.00	6.00	0.00
GG1977|c1_g1_i1	2.40	1.30	1.00	3.00	1.00	0.00
GG6281|c0_g1_i1	0.00	0.00	0.00	0.00	2.00	0.00
GG6827|c0_g2_i1	4.21	2.26	0.00	3.00	0.00	1.00
GG4457|c0_g1_i1	0.00	3.00	3.00	7.00	6.00	4.00
GG5909|c0_g1_i1	1.00	3.00	2.00	11.00	11.00	2.00
GG5049|c2_g1_i1	8.00	6.00	4.00	3.00	5.00	1.00
GG302|c3_g1_i1	3.00	3.00	4.00	3.00	1.00	0.00
GG902|c0_g2_i1	0.00	1.00	0.00	1.00	0.00	0.00
GG5946|c0_g1_i1	3.00	0.00	0.00	0.00	2.00	0.00
GG3649|c0_g1_i1	9.00	13.00	9.00	25.00	5.00	6.00
GG2291|c0_g2_i1	4.00	0.00	6.00	0.00	0.00	0.00
GG4104|c0_g1_i1	124.00	121.00	100.00	21.00	10.00	40.00
GG2174|c1_g1_i1	3.00	5.00	4.00	1.00	8.00	0.00
GG3192|c1_g1_i1	2.00	4.00	0.00	3.00	3.00	1.00
GG4361|c0_g1_i1	1.00	0.00	1.00	2.00	0.00	2.00
GG5212|c1_g1_i1	1.44	3.00	2.79	3.00	0.00	1.00
GG373|c0_g1_i3	2.00	2.55	2.23	0.00	1.00	4.08
GG2915|c0_g2_i1	3.00	0.00	0.00	0.00	0.00	2.00
GG3783|c2_g1_i1	1.00	1.00	0.00	0.00	2.00	0.00
GG482|c0_g1_i2	0.00	6.58	2.64	0.00	2.97	0.00
GG3140|c0_g1_i1	1.00	1.00	1.00	5.00	5.00	0.00
GG3576|c0_g1_i1	1.00	4.00	1.00	2.00	2.00	3.00
GG3151|c0_g1_i1	8.00	8.00	2.00	8.00	0.00	0.00
GG5401|c0_g1_i1	7.00	1.00	5.00	4.00	1.00	4.00
GG5577|c0_g1_i1	0.00	2.00	1.00	0.00	0.00	0.00
GG57|c0_g1_i1	0.00	1.00	7.00	1.00	0.00	0.00
GG6681|c0_g1_i1	9.00	11.00	11.00	15.00	5.00	4.00
GG98|c0_g2_i1	0.00	0.00	0.00	0.50	0.00	1.50
GG1761|c1_g1_i1	0.00	0.00	2.00	3.00	1.00	0.00
GG5341|c0_g1_i1	1.50	0.00	1.50	3.00	3.00	0.50
GG2123|c0_g1_i1	20.00	24.00	16.00	9.00	6.00	6.00
GG3478|c0_g2_i1	0.00	0.00	1.97	2.00	2.00	0.00
GG3852|c0_g1_i1	11.00	20.00	13.00	9.00	6.00	9.00
GG3334|c1_g1_i1	4.00	2.00	2.00	0.00	0.00	0.00
GG4354|c0_g1_i1	6.00	5.00	13.00	13.00	3.00	0.00
GG2875|c1_g1_i1	0.00	0.00	0.00	1.00	4.00	2.00
GG422|c0_g1_i1	25.00	61.00	40.00	177.00	137.00	38.00
GG6041|c0_g2_i1	5.28	5.00	2.00	4.35	8.00	0.00
GG6551|c0_g1_i1	0.00	0.00	1.00	1.00	0.00	3.00
GG2295|c0_g1_i1	4.64	4.00	4.85	6.48	2.00	4.00
GG5047|c0_g1_i1	7.00	9.00	15.00	13.00	2.00	4.00
GG2960|c0_g1_i1	0.00	1.00	0.00	5.00	0.00	0.00
GG2911|c0_g1_i1	1066.00	1253.00	329.00	221.00	177.00	294.00
GG3461|c0_g1_i1	2.00	10.00	2.00	2.00	3.00	0.00
GG2431|c1_g1_i1	1.00	0.00	1.00	2.00	0.00	0.00
GG6386|c0_g1_i1	1.00	1.00	3.00	9.00	5.00	1.00
GG6382|c0_g1_i1	7.00	20.00	10.00	7.00	5.00	2.00
GG4632|c0_g1_i1	0.00	1.00	0.00	1.00	0.00	0.00
GG1153|c0_g1_i1	0.50	0.00	4.00	0.00	0.00	0.50
GG6132|c1_g1_i1	0.00	0.00	0.00	6.47	0.00	8.58
GG758|c1_g1_i1	0.00	0.00	2.00	1.00	0.00	0.00
GG7140|c0_g1_i1	3.00	0.00	0.00	2.00	0.00	0.00
GG5800|c0_g1_i1	2.00	1.00	0.00	1.00	0.00	1.00
GG1960|c2_g1_i1	0.00	1.00	0.00	7.00	2.00	0.00
GG2877|c0_g1_i2	3.21	9.74	0.00	9.97	7.00	0.00
GG6299|c0_g1_i1	43.00	61.00	51.00	24.00	23.00	15.00
GG4801|c0_g1_i1	1.00	1.00	2.00	2.00	1.00	0.00
GG3952|c2_g1_i1	1.00	1.00	3.00	1.00	2.00	0.00
GG3602|c0_g1_i1	3.00	1.00	4.00	3.00	2.00	0.00
GG3075|c0_g1_i1	0.00	1.00	1.00	2.00	5.00	1.00
GG180|c0_g3_i1	6.86	0.00	0.00	0.00	0.00	0.00
GG4363|c1_g1_i1	0.00	0.00	6.00	3.00	2.00	0.00
GG7252|c0_g1_i1	4.00	8.00	10.00	17.00	7.00	6.00
GG3429|c0_g1_i1	3.00	1.00	4.00	0.00	0.00	0.00
GG7275|c0_g1_i1	20.00	16.00	17.00	14.00	9.00	11.00
GG5312|c1_g1_i1	2.00	2.00	2.00	1.00	0.00	2.00
GG3826|c0_g1_i1	28.00	20.00	11.00	42.00	37.00	3.00
GG3417|c0_g1_i1	0.00	0.00	0.00	7.00	0.00	0.00
GG3286|c0_g1_i1	1.00	4.00	4.00	5.00	6.00	10.00
GG1084|c0_g1_i1	1.00	7.00	1.00	2.00	3.00	0.00
GG5368|c0_g1_i1	0.00	0.00	0.00	2.43	0.00	3.00
GG649|c0_g1_i1	2.00	1.00	1.00	5.00	0.00	1.00
GG439|c0_g2_i1	0.00	0.00	0.00	0.00	6.50	0.00
GG3952|c1_g1_i1	1.00	4.00	4.00	4.00	3.00	4.00
GG1700|c0_g2_i1	11.00	10.00	4.62	4.16	5.00	2.56
GG3008|c1_g1_i1	4.00	4.00	12.00	4.00	4.00	4.00
GG257|c0_g1_i1	8.00	5.00	2.00	9.00	0.00	0.00
GG6060|c0_g1_i1	3.00	1.00	3.00	2.00	5.00	0.00
GG3223|c0_g1_i1	0.00	14.04	0.00	4.22	13.31	5.01
GG6883|c0_g1_i1	3.00	1.00	2.00	1.00	0.00	0.00
GG3947|c2_g1_i1	5.00	3.00	3.00	0.00	1.00	0.00
GG3134|c1_g1_i1	5.00	11.00	9.00	7.00	9.00	4.00
GG178|c0_g1_i1	1.00	0.00	0.00	2.00	5.00	0.00
GG2264|c0_g2_i1	0.00	3.15	0.00	6.00	0.00	0.00
GG6257|c1_g1_i1	6.00	5.00	4.00	1.00	0.00	2.00
GG1933|c1_g1_i1	3.00	11.00	6.00	2.00	2.00	6.00
GG6407|c1_g1_i1	5.00	1.00	2.00	6.00	1.00	0.00
GG6563|c2_g1_i1	1.00	1.00	0.00	0.00	1.00	3.00
GG164|c0_g1_i1	1.00	1.00	0.00	0.00	0.00	0.00
GG6177|c1_g1_i1	0.00	1.00	2.00	2.00	0.00	1.00
GG4380|c0_g1_i1	5.02	0.00	0.00	15.42	0.00	0.00
GG6336|c2_g1_i1	2.00	0.00	2.00	3.00	5.00	0.00
GG3345|c0_g1_i1	5.00	3.00	5.00	9.00	5.00	7.00
GG1555|c0_g1_i1	1.46	0.00	1.12	2.38	2.36	0.66
GG4561|c1_g1_i1	0.00	1.00	2.00	4.00	1.00	3.00
GG3757|c0_g1_i1	2.00	0.00	1.00	0.00	0.00	0.00
GG17|c1_g1_i1	0.00	2.00	0.00	0.00	0.00	2.00
GG762|c1_g1_i1	1.00	0.00	4.00	2.00	1.00	0.00
GG4130|c2_g1_i1	4.00	3.00	5.00	4.00	3.00	2.00
GG2708|c0_g1_i1	0.00	0.00	1.00	2.00	4.00	0.00
GG1394|c1_g1_i1	0.00	2.00	0.00	0.00	0.00	0.00
GG987|c1_g1_i1	1.00	2.00	3.00	0.00	0.00	0.00
GG3696|c1_g1_i1	1.00	0.00	0.00	1.00	0.00	0.00
GG6611|c0_g1_i1	1.00	0.00	0.00	1.00	3.00	3.00
GG5795|c0_g1_i1	16.00	28.00	27.00	23.00	34.00	18.00
GG2135|c0_g1_i1	23.00	23.00	12.00	24.00	13.00	18.00
GG1435|c0_g1_i1	2.50	8.00	4.00	0.00	2.00	0.00
GG1536|c0_g1_i1	0.50	3.00	3.50	7.50	5.00	2.00
GG4583|c1_g1_i1	0.00	0.00	0.00	1.00	1.00	0.00
GG3343|c0_g1_i1	1.00	0.00	0.00	1.00	1.00	0.00
GG6209|c1_g1_i1	0.00	0.00	1.00	2.00	0.00	3.00
GG6057|c0_g1_i1	1.00	3.00	7.00	8.00	0.00	3.00
GG1596|c1_g1_i1	3.00	1.00	1.00	2.00	2.00	0.00
GG752|c1_g1_i1	2.00	2.00	1.00	7.00	0.00	3.00
GG5126|c0_g2_i1	53.33	77.27	41.12	27.95	19.83	0.00
GG3812|c0_g1_i1	0.00	3.00	2.00	2.00	0.00	0.00
GG903|c0_g1_i1	16.00	30.00	23.00	8.00	8.00	12.00
GG6464|c0_g1_i1	1.00	2.00	2.00	5.00	0.00	0.00
GG3960|c0_g1_i1	13.00	10.00	10.00	14.00	8.00	6.00
GG2486|c1_g1_i1	2.00	0.00	3.00	0.00	1.00	0.00
GG5959|c0_g1_i1	1.00	11.00	2.00	1.00	4.00	3.00
GG3309|c0_g2_i1	0.00	0.50	0.00	4.00	0.00	2.00
GG4118|c0_g1_i1	0.00	6.00	4.00	0.00	0.00	3.00
GG809|c1_g1_i1	1.00	5.00	3.00	6.00	5.00	0.00
GG2823|c3_g1_i1	0.00	0.00	0.00	3.00	0.00	0.00
GG6366|c0_g1_i1	3.65	3.42	3.00	0.00	0.00	1.00
GG3305|c1_g1_i1	1.00	2.00	0.00	0.00	0.00	2.00
GG2656|c0_g1_i1	8.00	0.00	0.00	5.00	0.00	5.00
GG1474|c0_g1_i1	1.00	5.00	2.00	10.00	0.00	0.00
GG5026|c0_g1_i1	2.00	4.81	6.30	0.00	0.00	0.00
GG2812|c0_g1_i1	3.00	4.00	2.00	2.00	5.00	0.00
GG4160|c1_g1_i1	3.00	1.00	0.00	1.00	8.00	4.00
GG1610|c1_g1_i1	1.00	0.00	1.00	2.00	0.00	1.00
GG7217|c1_g1_i1	2.00	2.00	0.00	1.00	0.00	2.00
GG6765|c1_g1_i1	0.00	0.00	1.00	4.00	5.00	0.00
GG5786|c0_g1_i1	91.00	146.00	88.00	158.00	118.00	86.00
GG5508|c0_g1_i1	1.00	2.00	0.00	1.00	1.00	0.00
GG3110|c1_g1_i1	0.00	4.00	3.00	7.00	1.00	0.00
GG6276|c0_g1_i1	9.00	13.00	7.00	20.00	22.00	3.00
GG3771|c0_g1_i1	6.00	28.00	16.00	22.00	21.00	16.00
GG4563|c0_g1_i1	3.00	1.00	0.00	4.00	4.00	2.00
GG3544|c0_g2_i1	0.00	0.00	0.00	0.00	1.00	0.00
GG38|c0_g1_i1	8.00	11.00	4.00	1.00	0.00	8.00
GG2705|c0_g1_i1	0.00	0.00	0.00	0.00	1.50	0.00
GG1337|c0_g1_i1	0.00	3.50	0.00	0.00	4.00	0.00
GG2110|c1_g1_i1	5.00	4.00	18.00	6.00	2.00	1.00
GG1538|c0_g1_i1	1.00	1.00	1.00	0.00	0.00	0.00
GG1926|c0_g1_i1	0.00	3.00	1.00	0.00	0.00	0.00
GG3920|c1_g1_i1	3.00	6.00	2.00	6.00	3.00	6.00
GG862|c0_g1_i1	1.00	1.00	0.00	3.00	10.00	2.00
GG6601|c0_g1_i1	0.00	0.00	1.00	2.00	6.00	3.00
GG4557|c0_g1_i1	2.00	5.00	10.00	5.00	4.00	3.00
GG4744|c0_g1_i1	2.00	0.00	0.00	2.00	0.00	2.00
GG4051|c0_g1_i1	11.00	18.00	16.00	18.00	7.00	13.00
GG7056|c1_g1_i1	0.00	0.00	2.00	0.00	1.00	0.00
GG1868|c0_g1_i1	2.00	2.00	0.00	4.00	0.00	0.00
GG1720|c0_g1_i1	0.00	1.00	0.00	1.00	0.00	0.00
GG5460|c0_g3_i1	10.06	0.00	4.73	0.00	8.69	2.07
GG6283|c1_g1_i1	6.00	7.00	2.00	0.00	5.00	3.00
GG5179|c0_g1_i1	0.00	5.00	1.00	1.00	0.00	0.00
GG3597|c0_g2_i1	5.72	2.15	2.29	0.00	0.00	5.39
GG4323|c0_g1_i1	12.00	13.00	10.00	6.00	10.00	18.00
GG6560|c0_g1_i1	4.00	14.00	8.00	19.00	8.00	6.00
GG3705|c0_g1_i1	1.00	3.00	0.00	5.00	10.00	0.00
GG1474|c2_g1_i1	0.00	0.00	0.00	0.00	2.00	0.00
GG2754|c0_g1_i1	1.00	0.00	0.00	2.00	6.00	0.00
GG2172|c0_g1_i1	12.00	6.00	10.00	7.00	5.00	7.00
GG4183|c0_g1_i1	0.00	2.00	3.00	3.00	1.00	3.00
GG3433|c0_g2_i1	0.00	14.19	11.95	0.00	0.00	0.00
GG3530|c1_g1_i1	4.00	17.00	8.00	11.00	4.00	10.00
GG3264|c3_g1_i1	0.00	0.00	0.00	1.00	0.00	0.00
GG3743|c1_g1_i1	0.00	0.00	2.00	5.00	6.00	0.00
GG1895|c0_g1_i1	69.00	61.00	60.00	86.00	89.00	9.00
GG4204|c0_g1_i1	34.00	45.00	4.00	61.00	11.00	13.00
GG4805|c0_g1_i1	1.00	2.00	0.00	1.00	0.00	0.00
GG514|c1_g1_i1	2.00	2.00	0.00	1.00	3.00	0.00
GG6677|c0_g1_i3	0.00	3.15	1.24	0.00	0.00	0.00
GG6482|c0_g1_i1	0.00	0.00	4.00	0.00	0.00	1.00
GG5853|c0_g1_i1	2.00	2.00	4.00	1.00	2.00	0.00
GG4655|c0_g1_i1	0.00	0.50	0.00	1.50	1.00	0.00
GG5819|c0_g1_i1	3.00	11.00	11.00	9.00	6.00	4.00
GG4922|c0_g1_i1	0.00	0.00	0.00	0.00	0.00	0.00
GG3750|c0_g1_i1	1.00	0.00	0.00	1.00	1.00	0.00
GG6036|c0_g1_i1	0.00	0.00	0.00	2.00	0.00	0.00
GG4296|c1_g1_i1	0.00	1.00	0.00	2.00	1.00	0.00
GG3899|c0_g1_i1	0.00	5.00	3.00	2.00	0.00	1.00
GG3803|c1_g1_i1	0.00	0.00	0.00	2.00	1.00	0.00
GG3440|c1_g1_i1	15.77	15.00	20.00	14.00	9.66	8.00
GG6035|c0_g1_i1	2.00	1.00	0.00	0.00	2.00	1.00
GG2687|c0_g1_i1	0.00	0.00	0.00	1.00	1.00	0.00
GG523|c0_g1_i1	6.00	7.00	9.00	12.00	10.00	8.00
GG5753|c0_g1_i2	0.00	7.85	0.00	0.00	0.00	0.00
GG3965|c1_g1_i1	0.00	0.00	0.00	3.00	3.00	0.00
GG2884|c0_g1_i1	8.00	0.00	12.00	7.00	2.00	1.00
GG4747|c0_g1_i1	1.00	4.00	5.00	9.00	12.00	5.00
GG1959|c0_g1_i1	5.89	0.00	0.00	0.00	0.00	0.00
GG1382|c0_g1_i1	15.00	9.00	17.00	24.00	16.00	5.00
GG3134|c0_g1_i1	4.00	9.00	2.00	1.00	3.00	0.00
GG1468|c0_g1_i1	0.00	1.00	2.00	4.00	2.00	3.00
GG3283|c0_g1_i1	8.00	2.00	5.00	5.00	3.00	3.00
GG589|c1_g1_i1	0.00	1.00	1.00	0.00	0.00	1.00
GG2379|c1_g1_i1	7.00	4.00	8.00	10.00	5.00	6.00
GG2663|c0_g1_i1	95.00	95.00	92.00	68.00	45.00	50.00
GG676|c0_g1_i1	293.00	333.00	206.00	957.00	752.00	224.00
GG5463|c1_g1_i1	1.00	0.00	0.00	2.00	0.00	0.00
GG5681|c0_g1_i1	0.00	1.00	1.00	0.00	0.00	1.00
GG4496|c1_g1_i1	1.00	0.00	1.00	1.00	0.00	1.00
GG675|c4_g1_i1	0.00	4.00	3.00	2.00	3.00	0.00
GG6740|c0_g1_i1	0.00	3.81	0.00	0.00	0.00	0.00
GG2561|c1_g2_i1	0.00	2.00	0.00	0.00	0.00	0.00
GG6220|c1_g1_i1	1.00	2.00	0.00	0.00	2.00	1.00
GG2557|c0_g1_i1	2.00	17.00	6.00	9.00	12.00	16.00
GG6575|c0_g1_i1	3.00	2.00	2.00	2.00	9.00	4.00
GG639|c0_g2_i1	2.00	0.00	5.97	0.00	12.80	0.00
GG151|c0_g1_i1	2.00	0.00	0.00	0.00	0.00	0.00
GG3720|c0_g1_i1	1.00	5.00	17.00	1.00	1.00	3.00
GG6151|c3_g1_i1	0.00	1.00	1.00	0.00	1.00	1.00
GG3741|c0_g1_i1	0.00	6.00	5.00	1.00	6.00	5.00
GG4762|c0_g1_i1	7.00	4.00	8.00	14.00	8.00	1.00
GG1128|c1_g1_i1	1.00	0.00	0.00	2.00	0.00	0.00
GG1023|c1_g1_i1	0.00	0.00	0.00	7.00	5.00	0.00
GG5993|c0_g1_i1	0.00	0.00	1.00	0.00	3.00	0.00
GG2118|c0_g2_i1	297.71	337.71	242.00	187.00	182.00	51.00
GG7009|c0_g1_i1	0.00	0.00	0.00	0.00	10.43	0.00
GG6778|c0_g1_i1	2.00	2.00	2.00	8.00	0.00	2.00
GG7218|c0_g1_i1	4.00	14.00	3.00	9.00	5.00	2.00
GG4299|c0_g1_i1	0.00	2.00	0.00	0.00	0.00	1.00
GG123|c0_g1_i1	3.00	8.00	1.00	0.00	0.00	0.00
GG4785|c0_g1_i1	0.00	0.00	2.00	0.00	1.00	0.00
GG5573|c1_g1_i1	1.00	2.00	2.00	0.00	0.00	0.00
GG816|c0_g1_i1	5.00	14.00	14.00	0.00	0.00	2.00
GG4000|c1_g1_i1	0.00	0.00	2.00	2.00	0.00	0.00
GG6415|c0_g1_i1	4.00	4.00	2.00	1.00	0.00	3.00
GG2431|c5_g1_i1	1.00	0.00	0.00	2.00	0.00	0.00
GG3228|c0_g1_i1	0.00	0.00	0.00	2.00	0.00	0.00
GG6729|c0_g1_i1	1.00	0.00	0.00	1.00	0.00	0.00
GG5088|c0_g2_i1	4.53	10.75	3.00	2.00	5.20	3.33
GG1208|c0_g1_i1	0.00	0.00	0.00	5.00	3.00	0.00
GG4651|c1_g1_i1	1.00	0.00	2.00	3.00	0.00	0.00
GG6116|c0_g1_i1	15.00	1.00	7.00	7.00	0.00	1.00
GG1899|c1_g1_i1	0.00	0.00	1.00	1.00	0.00	0.00
GG4013|c1_g1_i1	1.00	3.00	0.00	1.00	1.00	1.00
GG6807|c0_g1_i1	9.00	9.00	5.00	4.00	7.00	1.00
GG5370|c0_g1_i1	0.00	1.00	2.00	7.00	3.00	0.00
GG38|c2_g1_i1	2.00	6.00	4.00	0.00	0.00	2.00
GG464|c0_g1_i1	1.00	0.00	0.00	3.00	0.00	0.00
GG6809|c1_g1_i1	3.00	5.00	1.00	4.00	3.00	3.00
GG5202|c0_g1_i1	0.00	3.00	2.00	4.00	1.00	0.00
GG4944|c0_g1_i1	3.00	4.00	5.00	6.00	7.00	3.00
GG4851|c0_g1_i1	6.00	8.00	6.00	21.00	4.00	7.00
GG3299|c1_g1_i1	1.00	0.00	1.00	0.00	2.00	0.00
GG278|c0_g1_i1	1.00	2.00	0.00	2.00	2.00	2.00
GG2642|c0_g1_i1	0.00	0.00	0.00	1.00	0.00	0.00
GG1543|c0_g1_i1	12.00	19.00	14.00	36.00	20.00	15.00
GG7165|c1_g1_i1	0.00	0.50	0.00	0.50	0.00	0.00
GG5785|c0_g1_i1	0.00	2.00	5.00	0.00	0.00	2.00
GG4386|c0_g1_i1	2.00	8.00	1.00	3.00	3.00	2.00
GG1735|c0_g1_i1	13.00	22.00	21.00	11.00	0.00	8.00
GG653|c0_g1_i1	15.00	32.00	19.00	13.00	4.00	9.00
GG5884|c0_g1_i1	3.00	11.00	6.00	17.00	10.00	1.00
GG3629|c0_g1_i1	33.00	19.00	31.00	30.00	28.00	37.00
GG484|c2_g1_i1	0.00	0.50	0.00	0.50	1.50	0.00
GG4743|c1_g1_i1	2.00	0.00	0.00	2.00	1.00	1.00
GG7062|c1_g1_i1	3.00	1.00	0.00	1.00	1.00	0.00
GG5586|c0_g1_i2	0.00	0.00	0.00	0.00	6.35	0.00
GG2461|c0_g1_i1	0.00	0.00	0.00	0.00	0.00	1.00
GG5075|c0_g1_i1	13.00	22.00	15.00	8.00	4.00	3.00
GG706|c0_g1_i1	57.00	63.00	42.00	173.00	112.00	136.00
GG5676|c1_g1_i1	1.00	3.00	0.00	1.00	1.00	2.00
GG4349|c1_g1_i1	2.00	14.00	11.00	0.00	0.00	6.00
GG1115|c0_g1_i1	5.14	0.00	0.00	13.00	0.00	14.00
GG5286|c0_g1_i1	26.00	10.00	10.00	9.00	14.00	3.00
GG1611|c0_g1_i1	1.00	0.00	0.00	1.00	0.00	0.00
GG1512|c0_g1_i1	0.00	0.00	1.00	4.00	2.00	1.00
GG3841|c1_g1_i1	0.00	1.00	1.00	0.00	0.00	0.00
GG2455|c0_g1_i1	11.00	12.00	6.00	9.00	4.00	11.00
GG432|c0_g1_i1	10.00	4.00	5.00	10.00	11.00	3.00
GG3816|c1_g1_i1	3.00	0.00	1.00	2.00	0.00	0.00
GG169|c1_g1_i1	1.00	2.00	5.00	0.00	1.00	0.00
GG6899|c1_g1_i1	0.00	4.00	1.00	3.00	0.00	1.00
GG1724|c0_g1_i1	91.22	59.18	74.36	95.00	66.32	15.45
GG6413|c0_g1_i1	1.00	0.00	3.00	4.00	6.00	1.00
GG3510|c1_g1_i1	2.00	1.00	7.00	1.00	1.00	1.00
GG2438|c1_g1_i1	2.00	0.00	2.00	1.00	0.00	5.00
GG4083|c1_g1_i1	0.00	0.00	2.00	1.00	0.00	0.00
GG916|c0_g1_i1	4.00	0.00	13.00	13.00	0.00	7.00
GG658|c0_g1_i1	6.00	8.00	8.00	4.00	0.00	3.00
GG5866|c0_g1_i1	1.00	0.00	1.00	1.00	0.00	0.00
GG5183|c3_g1_i1	0.00	2.00	3.00	3.00	2.00	1.00
GG6931|c0_g1_i1	0.00	0.00	0.00	3.00	0.00	0.00
GG7018|c0_g1_i1	9.00	26.00	24.00	4.00	2.00	7.00
GG2183|c2_g1_i1	1.00	2.00	0.00	0.00	1.00	0.00
GG5805|c1_g1_i1	41.00	74.00	56.00	145.00	146.00	65.00
GG3178|c0_g1_i1	0.00	1.00	0.00	2.00	0.00	2.00
GG3282|c0_g1_i1	8.00	10.00	7.00	2.00	2.00	3.00
GG6854|c1_g1_i1	0.00	1.00	0.00	1.00	0.00	0.00
GG3440|c1_g2_i1	2.23	0.00	0.00	0.00	1.34	0.00
GG3146|c0_g1_i1	4.00	3.00	2.00	2.00	2.00	0.00
GG996|c0_g1_i1	4.00	3.00	3.00	6.00	4.00	2.00
GG1575|c0_g1_i1	9.00	4.00	2.00	8.00	3.00	3.00
GG5798|c1_g1_i1	4.00	0.00	1.00	3.00	2.00	2.00
GG1373|c0_g1_i1	0.00	1.00	0.00	2.00	1.00	0.00
GG1628|c1_g1_i1	0.00	2.00	2.00	0.00	0.00	0.00
GG4149|c0_g1_i1	0.00	1.00	0.00	2.00	0.00	0.00
GG2136|c1_g1_i1	6.00	3.00	3.00	3.00	1.00	3.00
GG2115|c1_g1_i1	1.00	8.00	4.00	6.00	1.00	1.00
GG1156|c0_g1_i1	1.00	1.00	2.00	2.00	1.00	1.00
GG1518|c0_g1_i1	0.00	1.00	0.00	1.00	0.00	1.00
GG2074|c1_g1_i1	0.00	0.00	3.00	3.00	0.00	0.00
GG5398|c0_g1_i1	1.00	3.00	1.00	0.00	0.00	1.00
GG5462|c0_g1_i1	1.00	13.00	5.00	48.00	17.00	14.00
GG5356|c2_g1_i1	1.00	1.00	1.00	1.00	1.00	0.00
GG5651|c0_g1_i1	18.00	18.00	9.00	22.00	17.00	11.00
GG5331|c0_g1_i1	3.00	2.00	3.00	1.00	3.00	0.00
GG1960|c0_g2_i1	0.00	0.50	0.00	0.00	5.33	0.00
GG655|c1_g1_i1	1.00	2.00	0.00	0.00	4.00	1.00
GG6400|c4_g1_i1	1.00	1.00	7.00	6.00	0.00	0.00
GG1131|c0_g1_i1	0.00	2.00	0.00	10.00	1.00	0.00
GG1349|c0_g1_i1	0.00	0.00	0.00	0.00	7.18	0.00
GG693|c1_g1_i1	12.00	7.00	6.00	4.00	1.00	6.00
GG5245|c0_g2_i1	0.00	9.00	4.00	0.00	1.00	0.00
GG5872|c0_g1_i1	1.00	1.00	0.00	0.00	0.00	3.00
GG3038|c0_g1_i1	1.00	1.00	1.00	0.00	0.00	0.00
GG7022|c0_g1_i1	0.00	1.00	2.00	0.00	1.00	0.00
GG3318|c0_g1_i1	9.00	2.00	3.00	3.00	2.00	1.00
GG2072|c0_g1_i1	10.06	7.14	7.00	9.28	10.00	8.73
GG5942|c0_g1_i1	7.00	9.00	1.00	2.00	4.00	6.00
GG4380|c0_g2_i1	15.98	23.00	28.00	13.58	14.00	5.00
GG3300|c0_g1_i1	0.00	1.00	1.00	2.00	1.00	0.00
GG3721|c2_g1_i1	0.00	4.00	0.00	0.00	0.00	0.00
GG6860|c0_g1_i1	26.55	18.57	7.20	0.00	0.00	0.00
GG2008|c0_g1_i1	1.00	4.00	1.00	1.00	2.00	0.00
GG1534|c1_g2_i1	75.00	43.00	16.00	34.00	16.00	4.00
GG6513|c0_g1_i1	1.00	2.00	2.50	1.50	1.00	1.50
GG5950|c0_g1_i1	0.00	1.00	0.00	4.00	2.00	1.00
GG2646|c1_g1_i1	0.00	0.00	0.00	2.00	0.00	0.00
GG2982|c0_g1_i1	0.00	0.00	0.00	0.00	2.00	0.00
GG6190|c1_g1_i1	1.00	0.00	1.00	1.00	4.00	0.00
GG7166|c1_g1_i1	19.00	14.00	14.00	5.00	9.00	14.00
GG6685|c0_g1_i1	7.44	0.00	2.42	5.33	7.20	4.10
GG3864|c1_g1_i1	1.00	0.00	0.00	0.00	0.00	0.00
GG2378|c0_g1_i1	4.00	7.00	5.00	5.00	0.00	5.00
GG769|c0_g1_i1	15.00	12.00	4.00	3.00	3.00	0.00
GG5965|c2_g1_i1	1.00	0.00	0.00	1.00	0.00	0.00
GG1080|c0_g1_i1	0.00	2.00	1.00	3.00	0.00	0.00
GG936|c0_g1_i1	0.00	0.00	0.00	3.00	3.00	0.00
GG4422|c1_g1_i1	1.00	3.00	1.00	3.00	6.00	1.00
GG1492|c0_g1_i1	1.00	0.00	0.00	13.00	11.00	0.00
GG1181|c2_g1_i1	3.00	2.00	0.00	0.00	0.00	1.00
GG1343|c0_g1_i2	6.00	0.00	11.50	2.67	0.00	0.00
GG6227|c0_g2_i1	9.00	24.00	14.00	24.70	20.00	6.00
GG1638|c0_g2_i1	0.00	0.00	1.00	4.46	0.00	0.00
GG6610|c1_g1_i1	0.00	0.00	0.00	0.00	0.00	0.00
GG107|c0_g1_i1	3.00	6.00	0.00	0.00	3.00	4.00
GG6017|c0_g1_i1	0.00	0.00	1.00	26.00	4.00	1.00
GG2091|c2_g1_i1	1.00	2.00	2.00	0.00	3.00	2.00
GG583|c1_g1_i1	9.00	23.00	17.00	2.00	3.00	10.00
GG4639|c0_g1_i1	3.00	2.00	9.00	5.00	7.00	3.00
GG4792|c1_g1_i1	7.00	7.00	2.00	1.00	3.00	0.00
GG6777|c0_g1_i1	0.00	0.00	0.00	4.00	0.00	2.00
GG619|c0_g1_i2	22.23	21.86	8.19	17.00	0.00	7.82
GG5405|c0_g1_i1	7.00	5.00	6.00	8.00	5.00	10.00
GG2066|c0_g1_i1	6.00	0.00	10.00	3.00	1.00	6.59
GG2331|c0_g1_i1	0.00	4.00	1.00	2.00	2.00	2.00
GG3717|c1_g1_i1	2.00	2.00	4.00	4.00	2.00	1.00
GG3628|c2_g1_i1	5.00	4.00	5.00	5.00	6.00	9.00
GG2107|c0_g1_i1	2.00	0.00	1.00	0.00	2.00	0.00
GG3726|c2_g1_i1	0.00	0.00	1.00	1.00	2.00	0.00
GG1864|c2_g1_i1	1.00	1.00	2.00	1.00	0.00	0.00
GG529|c1_g1_i1	4.00	6.00	6.00	1.00	5.00	3.00
GG1883|c0_g1_i1	59.00	118.00	37.00	78.00	78.00	33.00
GG3153|c1_g1_i1	0.00	0.00	2.00	1.00	0.00	0.00
GG6279|c0_g1_i1	0.00	1.00	0.00	2.00	0.00	0.00
GG4769|c0_g1_i1	0.00	2.00	2.00	1.00	1.00	1.00
GG5988|c1_g1_i1	0.00	0.00	0.00	3.00	0.00	0.00
GG4481|c1_g1_i1	0.00	0.00	2.00	0.00	1.00	0.00
GG5757|c1_g1_i1	1.00	5.00	6.00	10.00	1.00	1.00
GG7062|c3_g1_i1	6.00	4.00	1.00	6.00	1.00	2.00
GG5587|c0_g2_i1	1.65	1.00	0.00	0.00	1.00	1.00
GG1405|c0_g1_i1	1.00	2.00	0.00	0.00	1.00	0.00
GG3404|c1_g1_i1	1.00	3.00	0.00	2.00	0.00	2.00
GG7051|c0_g1_i1	8.00	11.00	16.00	12.00	10.00	4.00
GG6145|c0_g1_i1	3.00	2.00	2.00	2.00	1.00	1.00
GG673|c1_g1_i1	4.00	7.00	2.00	5.00	4.00	3.00
GG6759|c0_g1_i1	3.00	4.00	1.00	0.00	0.00	0.00
GG4069|c0_g1_i1	1.00	2.00	0.00	0.00	2.00	3.00
GG7020|c0_g1_i1	5.83	0.00	1.76	0.00	0.00	7.69
GG1649|c0_g1_i1	1.82	3.00	4.00	7.00	0.00	5.80
GG2131|c0_g1_i1	1.00	2.00	5.00	0.00	0.00	0.00
GG6901|c0_g1_i1	4.00	1.00	2.00	6.00	3.00	0.00
GG6541|c2_g1_i1	3.00	3.00	1.00	5.00	4.00	0.00
GG5825|c1_g1_i1	5.00	9.00	11.00	7.00	11.00	3.00
GG4743|c0_g1_i1	4.00	7.00	2.00	4.00	4.00	0.00
GG5782|c0_g1_i1	3.00	8.00	6.00	19.00	8.00	6.00
GG3977|c0_g1_i1	19.00	2.00	13.00	11.00	2.00	3.00
GG188|c0_g1_i1	8.00	4.00	2.00	4.00	3.00	0.00
GG179|c1_g1_i1	0.00	2.33	0.00	0.23	4.97	0.00
GG3210|c0_g1_i1	0.00	0.00	12.00	0.00	0.00	0.00
GG1408|c0_g1_i1	7.00	5.00	2.00	7.00	3.00	1.00
GG6667|c0_g1_i1	417.00	549.00	209.00	511.00	280.00	185.00
GG6259|c0_g1_i1	17.00	27.00	15.00	6.00	8.00	5.00
GG4568|c0_g1_i1	3.30	0.00	2.48	0.00	0.00	1.43
GG6091|c2_g1_i1	3.00	5.00	3.00	7.00	3.00	1.00
GG7141|c0_g1_i1	1.00	0.00	3.00	1.00	1.00	2.00
GG1580|c0_g1_i1	0.00	3.32	0.00	5.10	5.91	0.00
GG2875|c0_g1_i1	0.00	0.00	1.00	3.00	1.00	1.00
GG863|c0_g1_i1	0.00	0.00	1.00	4.00	0.00	0.00
GG4221|c0_g1_i1	4.00	52.00	7.00	1.00	1.00	1.00
GG3844|c0_g1_i1	2.00	0.00	0.00	1.00	0.00	0.00
GG1242|c0_g2_i1	3.44	8.00	6.00	0.00	0.00	5.00
GG4987|c0_g1_i1	3.00	3.00	5.00	1.00	5.00	2.00
GG2992|c1_g1_i1	0.00	2.00	0.00	1.00	1.00	0.00
GG437|c0_g1_i1	11.00	12.00	10.00	29.00	20.00	11.00
GG1616|c1_g1_i1	0.00	0.00	0.00	0.00	0.00	0.00
GG3458|c3_g1_i1	0.00	0.00	1.00	1.00	0.00	0.00
GG1332|c0_g1_i1	27.00	24.00	17.00	70.00	33.00	19.00
GG361|c0_g1_i1	0.00	3.00	1.00	3.00	0.00	0.00
GG6567|c0_g1_i1	0.00	3.00	0.00	1.00	0.00	0.00
GG7108|c2_g1_i1	0.00	1.00	1.00	1.00	0.00	1.00
GG4819|c0_g1_i1	1.00	2.00	3.00	0.00	2.00	0.00
GG4572|c1_g1_i1	3.00	6.00	1.00	6.00	7.00	2.00
GG1558|c0_g1_i1	2.00	4.00	1.00	2.00	6.00	0.00
GG4480|c1_g1_i1	1.00	2.00	4.00	13.00	13.00	2.00
GG4281|c0_g1_i1	0.00	0.00	0.00	4.00	0.00	0.00
GG4473|c0_g1_i1	0.00	0.00	1.00	3.00	2.00	4.00
GG3464|c0_g1_i1	0.00	5.00	0.00	3.00	0.00	1.00
GG3489|c0_g1_i1	17.00	22.00	17.00	34.00	18.00	20.00
GG3803|c0_g1_i1	0.00	3.00	2.00	2.00	0.00	0.00
GG1810|c0_g1_i1	6.00	17.00	6.00	12.00	24.00	5.00
GG6665|c0_g1_i1	4.00	12.00	3.00	3.00	6.00	1.00
GG1036|c0_g1_i1	0.00	0.00	0.00	5.00	0.00	0.00
GG1658|c0_g1_i1	0.00	4.32	16.69	4.19	0.00	6.00
GG3506|c0_g1_i1	1.00	0.00	1.00	0.00	1.00	0.00
GG3370|c0_g1_i1	3.00	1.00	3.00	0.00	2.00	4.00
GG699|c0_g1_i1	4.00	5.00	0.00	1.00	0.00	4.00
GG800|c0_g1_i1	3.00	4.00	1.00	4.00	4.00	1.00
GG501|c0_g1_i1	5.00	5.00	6.00	4.00	1.00	4.00
GG4168|c0_g1_i1	1.00	4.00	4.00	9.00	4.00	2.00
GG3029|c0_g1_i1	0.00	4.00	3.00	5.00	2.00	0.00
GG436|c0_g1_i1	0.00	1.23	1.65	1.92	2.86	0.00
GG4880|c0_g1_i1	7.00	7.00	9.00	13.00	16.00	7.00
GG5753|c0_g2_i1	0.00	0.00	0.00	0.00	0.00	0.00
GG5335|c0_g1_i1	3.00	5.00	6.00	6.00	7.00	0.00
GG4055|c2_g1_i1	0.00	0.00	0.00	1.00	2.00	0.00
GG6714|c1_g1_i1	3.00	3.00	3.00	4.00	1.00	0.00
GG1288|c0_g1_i1	2.00	2.00	1.00	3.00	4.00	1.00
GG4235|c0_g1_i1	5.00	0.00	0.00	6.00	2.00	2.00
GG1407|c1_g1_i1	0.00	0.00	2.00	0.00	0.00	0.00
GG6548|c0_g1_i1	29.00	72.00	41.00	82.00	59.00	37.00
GG6394|c0_g1_i1	17.00	14.00	11.00	8.00	7.00	4.00
GG2355|c0_g1_i1	0.00	1.00	0.00	0.00	0.00	0.00
GG6231|c0_g2_i1	1.59	0.00	0.00	0.00	0.00	0.00
GG6534|c0_g1_i1	2.00	19.00	12.00	7.00	2.00	5.00
GG2262|c0_g1_i1	2.00	1.00	0.00	0.00	0.00	0.00
GG5223|c1_g1_i1	0.00	0.00	37.00	0.00	0.00	0.00
GG6554|c0_g1_i1	14.00	48.00	14.00	51.00	18.00	13.00
GG369|c0_g1_i1	7.00	6.00	4.00	8.00	4.00	3.00
GG228|c0_g1_i1	1.00	1.00	0.00	8.00	10.00	0.00
GG6066|c0_g1_i1	3.00	6.00	6.00	7.00	0.00	2.00
GG1900|c0_g1_i1	11.00	24.00	12.00	20.00	20.00	7.00
GG6167|c0_g1_i1	63.00	17.00	92.64	121.17	22.25	10.10
GG4642|c0_g1_i1	0.00	7.00	2.00	6.00	7.00	0.00
GG6166|c0_g1_i1	7.00	6.00	6.00	4.00	1.00	0.00
GG2473|c0_g1_i1	1.00	2.00	4.00	3.00	0.00	1.00
GG5817|c0_g2_i1	0.00	0.00	2.00	3.00	2.00	0.50
GG2200|c0_g1_i1	2.00	0.00	5.00	0.00	0.00	2.00
GG2920|c0_g1_i1	1.00	1.00	0.00	0.00	1.00	0.00
GG2166|c1_g1_i1	1.00	0.50	0.50	0.00	0.50	0.00
GG3297|c0_g2_i1	0.00	3.29	0.00	0.00	0.00	0.00
GG2014|c0_g1_i1	1.00	1.00	3.00	1.00	0.00	3.00
GG5159|c0_g1_i1	0.00	0.00	0.00	2.00	1.00	1.00
GG5123|c0_g1_i1	1.00	2.00	3.00	1.00	2.00	0.00
GG2833|c1_g1_i1	0.00	1.00	2.00	14.00	7.00	2.00
GG6185|c0_g1_i1	0.00	0.00	0.00	0.00	6.00	0.00
GG4248|c1_g1_i1	2.00	0.00	0.00	1.00	1.00	0.00
GG683|c0_g1_i1	1.00	6.00	8.00	15.00	11.00	6.00
GG2236|c0_g1_i1	0.00	0.00	1.00	3.00	0.00	0.00
GG6403|c0_g1_i1	0.00	1.00	0.00	2.00	2.00	0.00
GG7150|c1_g1_i1	4.00	0.00	1.00	1.00	0.00	2.00
GG2666|c0_g1_i1	0.00	1.00	0.00	1.00	0.00	2.00
GG5900|c0_g1_i1	0.00	0.00	15.76	16.46	13.00	16.00
GG4487|c0_g1_i1	9.00	21.00	19.00	25.00	0.00	8.20
GG2759|c1_g1_i1	1.00	4.00	0.00	1.00	0.00	0.00
GG4696|c2_g1_i1	0.00	2.00	0.00	1.00	0.00	0.00
GG1157|c0_g1_i1	8.00	26.00	11.00	11.00	12.00	8.00
GG3069|c0_g1_i1	10.00	15.00	16.00	16.00	16.00	10.00
GG3063|c0_g1_i1	0.00	0.00	0.00	1.00	0.00	5.00
GG6232|c0_g1_i1	1.00	0.00	1.00	2.00	3.00	0.00
GG6228|c0_g1_i1	2.00	2.00	2.00	5.00	1.00	1.00
GG7197|c1_g1_i1	4.00	11.00	6.00	1.00	3.00	4.00
GG6274|c0_g1_i1	0.00	0.00	1.00	2.00	0.00	0.00
GG4194|c0_g1_i1	19.00	10.00	8.00	6.00	2.00	1.00
GG1252|c1_g2_i1	1.00	0.00	0.00	0.00	0.00	0.00
GG2356|c2_g1_i1	3.00	4.00	3.00	2.00	0.00	3.00
GG2879|c1_g1_i1	0.00	1.00	2.00	0.00	2.00	1.00
GG2278|c0_g2_i1	24.82	26.19	12.77	20.34	6.70	14.00
GG2419|c1_g1_i1	27.00	28.00	25.00	117.00	25.00	17.00
GG1842|c0_g2_i1	0.00	1.00	0.00	0.00	0.00	0.00
GG6400|c3_g1_i1	0.00	5.00	6.00	4.00	0.00	0.00
GG4793|c0_g1_i1	3.00	8.00	7.00	4.00	2.00	1.00
GG4172|c1_g1_i1	4.00	4.00	3.00	2.00	3.00	0.00
GG1355|c0_g2_i1	3.00	3.00	1.00	22.00	22.00	3.00
GG1511|c0_g2_i1	29.98	17.40	47.00	61.79	60.69	39.13
GG5174|c1_g1_i1	1.00	0.00	1.00	1.00	1.00	5.00
GG2858|c0_g1_i1	0.00	3.00	1.00	2.00	1.00	0.00
GG5440|c0_g2_i1	16.44	21.00	16.94	30.00	16.00	4.00
GG499|c3_g1_i1	0.00	1.00	0.00	1.00	0.00	0.00
GG6744|c0_g1_i1	0.00	2.00	2.00	0.00	0.00	0.00
GG6136|c0_g1_i1	1.00	3.00	0.00	1.00	0.00	2.00
GG4750|c0_g1_i1	1.00	1.00	0.00	2.00	1.00	2.00
GG2454|c0_g1_i1	6.00	5.00	3.00	4.00	0.00	12.00
GG3710|c2_g1_i1	3.00	0.00	0.00	1.00	1.00	0.00
GG1564|c0_g2_i1	0.00	2.93	1.40	1.03	5.33	2.00
GG1569|c1_g1_i1	9.00	20.00	23.00	6.00	2.00	19.00
GG2242|c1_g1_i1	0.00	0.00	0.00	2.00	0.00	1.00
GG3893|c0_g1_i1	1.00	1.00	1.00	0.00	0.00	1.00
GG4151|c1_g1_i1	17.19	24.38	5.43	3.00	1.00	3.00
GG3102|c0_g1_i1	0.00	0.00	1.00	1.00	0.00	1.00
GG1138|c0_g1_i1	2.00	0.00	2.00	0.00	1.00	0.00
GG3714|c0_g1_i1	1.00	0.00	1.71	0.00	0.00	0.00
GG2893|c1_g1_i1	2.00	0.00	0.00	3.00	0.00	1.00
GG3832|c0_g1_i1	6.00	2.00	6.00	7.00	4.00	3.00
GG1699|c2_g1_i1	1.00	1.00	1.00	7.00	0.00	1.00
GG601|c0_g2_i1	0.00	0.00	0.00	0.00	0.00	0.00
GG1320|c0_g1_i1	1.00	0.00	0.00	1.00	2.00	0.00
GG5124|c1_g1_i1	0.00	4.00	5.00	1.00	2.00	0.00
GG2376|c0_g1_i1	0.00	0.00	1.00	1.00	3.00	0.00
GG618|c0_g1_i1	12.00	23.00	20.00	11.00	7.00	5.00
GG5378|c0_g1_i1	14.53	17.00	7.00	22.00	12.00	4.00
GG7042|c1_g1_i1	0.00	4.00	0.00	0.00	0.00	0.00
GG4047|c0_g1_i5	0.00	7.59	9.10	23.89	17.12	4.52
GG3328|c1_g1_i1	0.00	5.00	0.00	2.00	0.00	0.00
GG948|c0_g1_i1	26.00	12.00	13.00	12.00	6.00	6.00
GG5432|c0_g1_i1	0.00	0.00	0.00	0.00	0.00	1.00
GG6120|c1_g1_i1	1.00	1.00	0.00	0.00	1.00	0.00
GG3421|c0_g1_i1	8.00	20.18	10.00	33.00	19.00	0.00
GG2104|c1_g1_i1	10.00	1.00	3.00	3.00	2.00	0.00
GG3768|c1_g1_i1	0.00	4.00	2.00	0.00	0.00	2.00
GG497|c1_g1_i1	1.00	0.00	0.00	2.00	0.00	0.00
GG4738|c0_g1_i1	0.00	5.00	8.80	21.28	5.00	2.00
GG538|c1_g1_i1	0.00	0.00	0.00	3.00	0.00	0.00
GG2166|c2_g1_i1	0.50	0.00	0.00	1.00	0.00	0.00
GG2950|c2_g1_i1	0.00	0.00	1.00	3.00	0.00	2.00
GG1959|c0_g2_i1	8.11	28.00	18.00	64.00	18.00	9.00
GG3328|c0_g2_i1	3.00	0.00	0.00	0.00	1.00	0.00
GG2362|c1_g1_i1	0.00	1.00	0.00	2.00	0.00	0.00
GG333|c0_g1_i1	3.00	0.00	0.00	0.00	0.00	4.00
GG726|c1_g1_i1	0.00	2.00	3.00	0.00	1.00	1.00
GG675|c5_g1_i1	2.00	1.00	2.00	1.00	0.00	0.00
GG6541|c5_g1_i1	0.00	0.00	1.00	3.00	0.00	0.00
GG4449|c0_g1_i1	0.00	0.00	0.00	2.70	0.00	0.00
GG1881|c3_g1_i1	0.00	2.00	0.00	0.00	1.00	0.00
GG668|c1_g1_i1	5.00	10.00	0.00	0.00	0.00	0.00
GG6527|c1_g1_i1	0.00	1.00	0.00	4.00	3.00	0.00
GG3175|c1_g1_i1	0.00	2.00	1.00	2.00	0.00	3.00
GG3987|c0_g1_i1	0.00	2.00	0.00	1.00	3.00	0.00
GG6308|c1_g1_i1	0.00	6.00	9.00	34.00	22.00	3.00
GG2064|c0_g1_i1	0.00	0.00	0.00	1.00	1.00	3.00
GG6179|c0_g1_i1	2.71	2.00	2.00	7.00	4.00	6.00
GG5549|c0_g1_i1	19.00	21.00	28.00	25.00	15.00	15.00
GG2572|c0_g1_i1	9.00	3.00	13.00	0.00	0.00	1.00
GG4286|c1_g1_i1	0.00	0.00	1.00	0.00	1.00	0.00
GG360|c0_g1_i1	0.00	0.00	0.00	0.00	3.00	0.00
GG1807|c0_g1_i1	1.00	1.00	4.00	2.00	1.00	2.00
GG6274|c0_g2_i1	1.00	2.00	0.00	1.00	0.00	0.00
GG5069|c1_g1_i1	1.00	0.00	0.00	2.00	1.00	0.00
GG425|c1_g1_i1	2.00	3.00	1.00	2.00	0.00	0.00
GG5449|c0_g1_i1	0.00	3.00	0.00	4.00	0.00	1.00
GG6325|c0_g1_i1	1.00	1.00	0.00	1.00	0.00	0.00
GG1267|c0_g1_i1	1.00	6.00	8.00	6.00	1.00	4.00
GG5534|c0_g1_i1	2.00	2.00	2.00	6.00	0.00	9.00
GG2745|c0_g1_i1	2.00	3.00	1.00	4.00	6.00	3.00
GG2702|c0_g1_i1	0.00	1.53	0.00	0.16	2.00	0.00
GG6238|c0_g1_i1	2.00	0.00	0.00	0.00	0.00	0.00
GG2956|c1_g2_i1	1.00	0.00	0.00	0.00	0.00	2.00
GG4156|c0_g2_i1	28.00	89.04	23.00	47.70	35.00	44.00
GG1658|c0_g2_i1	11.00	17.68	1.31	0.81	6.00	0.00
GG4751|c0_g1_i1	0.00	3.00	4.00	4.00	6.00	1.00
GG678|c1_g1_i1	3.00	5.00	11.00	4.00	6.00	0.00
GG497|c3_g1_i1	2.00	1.00	4.00	0.00	0.00	0.00
GG1446|c0_g2_i1	3.99	5.00	3.98	0.00	0.00	0.00
GG3586|c1_g1_i1	2.00	3.00	2.00	3.00	1.00	0.00
GG4845|c0_g1_i1	3.00	8.00	1.00	4.00	2.00	4.00
GG2638|c4_g1_i1	0.00	0.00	0.00	3.00	1.00	0.00
GG1440|c1_g1_i1	1.00	2.00	3.00	1.00	4.00	1.00
GG3522|c2_g1_i1	0.00	1.00	1.00	1.00	0.00	0.00
GG6845|c2_g1_i1	1.00	0.00	0.00	1.00	1.00	0.00
GG2644|c0_g1_i1	27.00	22.00	68.00	45.00	17.00	61.00
GG5020|c0_g1_i1	4.00	6.00	1.00	2.00	0.00	0.00
GG810|c0_g1_i1	0.00	0.00	1.00	0.00	3.00	2.00
GG3713|c0_g2_i1	7.71	14.46	9.90	2.00	3.00	6.00
GG6037|c1_g1_i1	0.00	3.00	2.00	0.00	1.00	0.00
GG4082|c1_g1_i1	0.00	3.00	0.00	1.00	3.00	0.00
GG6444|c0_g1_i1	8.00	15.00	14.00	7.00	9.00	9.00
GG1950|c0_g1_i1	0.00	2.00	0.00	2.00	2.00	1.00
GG4148|c0_g1_i1	8.00	14.00	21.00	15.00	25.00	9.00
GG5422|c2_g1_i1	0.00	0.00	1.00	2.00	0.00	0.00
GG1188|c0_g1_i1	5.00	4.00	8.00	3.00	3.00	4.00
GG5956|c1_g1_i1	1.00	1.00	3.00	2.00	1.00	2.00
GG5270|c0_g1_i1	13.20	40.00	29.00	29.00	17.40	9.00
GG5293|c0_g1_i1	2.00	0.00	0.00	0.00	0.00	2.00
GG6559|c0_g1_i1	6.00	6.00	5.00	12.00	6.00	15.00
GG6707|c0_g1_i1	0.00	1.00	2.00	2.00	0.00	2.00
GG5720|c0_g2_i1	0.00	0.00	3.50	0.00	0.00	0.00
GG786|c2_g1_i1	0.00	0.00	0.00	0.00	1.00	0.00
GG3954|c0_g1_i1	1.00	4.00	9.00	4.00	0.00	3.00
GG1017|c0_g1_i1	0.00	5.00	3.00	16.00	12.00	6.00
GG5593|c1_g1_i1	1.00	0.00	0.00	6.00	2.00	1.00
GG4136|c1_g1_i1	7.00	11.00	2.00	5.00	8.00	2.00
GG4182|c2_g1_i1	0.00	1.00	10.00	6.00	1.00	1.00
GG3199|c3_g1_i1	3.00	0.00	0.00	0.00	0.00	1.00
GG6360|c0_g1_i1	2.00	5.00	0.00	2.00	2.00	0.00
GG4957|c0_g1_i1	47.00	87.00	34.29	64.03	66.00	22.00
GG4239|c3_g1_i1	7.00	24.00	19.00	100.00	93.00	26.00
GG542|c0_g2_i1	96.71	97.09	127.16	30.84	9.83	12.70
GG6374|c1_g1_i1	22.39	28.00	17.00	0.01	0.01	10.00
GG516|c0_g1_i1	23.00	25.00	18.00	11.00	12.00	10.00
GG4238|c0_g2_i1	83.61	64.23	29.60	36.77	24.75	14.75
GG2627|c0_g1_i1	2.00	1.00	1.00	1.00	0.00	0.00
GG973|c0_g1_i1	1.00	0.00	2.00	0.00	0.00	4.00
GG5636|c1_g1_i1	7.00	7.00	1.00	7.00	0.00	4.00
GG3858|c1_g1_i1	9.00	9.00	5.00	15.00	10.00	2.00
GG7077|c0_g1_i1	0.00	2.00	1.00	1.00	0.00	0.00
GG909|c0_g1_i1	22.00	25.00	41.56	12.00	14.00	10.00
GG6131|c1_g1_i1	0.00	3.00	0.00	1.00	2.00	0.00
GG6151|c4_g1_i1	0.00	0.00	1.00	2.00	0.00	0.00
GG7071|c0_g2_i2	0.00	11.38	0.00	0.00	16.36	9.06
GG6885|c0_g1_i1	152.18	124.17	65.18	127.00	36.24	18.23
GG5359|c0_g1_i1	1.00	2.00	3.00	1.00	0.00	0.00
GG1623|c0_g1_i1	2.00	4.00	2.00	1.00	3.00	0.00
GG1655|c0_g1_i1	0.00	1.00	3.00	1.00	1.00	3.00
GG4813|c1_g1_i1	6.00	0.00	0.00	0.00	1.00	0.00
GG3954|c1_g1_i1	3.00	1.00	5.00	7.00	1.00	2.00
GG1745|c0_g1_i1	2.00	0.00	1.00	0.00	0.00	0.00
GG2431|c2_g1_i1	3.00	1.00	6.00	3.00	2.00	1.00
GG3625|c0_g1_i1	0.00	1.00	3.00	5.00	0.00	1.00
GG1319|c0_g1_i1	1.00	0.00	0.00	0.00	5.00	0.00
GG4720|c0_g1_i1	0.00	0.00	1.00	0.00	2.00	0.00
GG5520|c3_g1_i1	1.00	0.00	2.00	1.00	1.00	0.00
GG2435|c2_g1_i1	2.00	0.00	2.00	1.00	1.00	0.00
GG872|c0_g1_i1	5.00	5.00	7.00	1.00	2.00	2.00
GG1817|c1_g1_i1	1.00	0.00	2.00	0.00	0.00	0.00
GG4302|c0_g1_i1	0.00	1.00	1.00	4.00	4.00	1.00
GG6543|c0_g1_i1	11.00	12.00	15.00	4.00	2.00	11.00
GG2329|c1_g1_i1	25.00	59.00	32.00	109.00	88.00	41.00
GG5099|c0_g1_i1	1.50	0.00	1.50	3.00	3.00	0.50
GG5183|c1_g1_i1	0.00	1.00	0.00	0.00	3.00	1.00
GG4575|c1_g1_i1	0.00	0.00	2.00	13.00	3.00	0.00
GG2618|c2_g1_i1	0.00	0.00	0.00	0.00	4.00	0.00
GG2956|c1_g1_i1	0.00	7.00	0.00	8.00	8.00	0.00
GG640|c1_g1_i1	2.00	4.00	0.00	7.00	4.00	4.00
GG5279|c0_g1_i1	1.00	0.00	0.00	0.00	0.00	0.00
GG2498|c0_g1_i1	4.00	3.00	4.00	8.00	0.00	7.00
GG737|c0_g2_i1	0.00	0.00	0.00	2.00	0.00	0.00
GG6078|c0_g1_i1	23.00	25.00	25.00	13.00	10.00	11.00
GG3738|c0_g1_i1	0.00	0.00	0.00	0.00	0.70	0.00
GG3098|c0_g1_i1	0.00	0.00	2.00	3.00	3.00	0.00
GG2306|c0_g1_i1	0.00	0.00	0.00	3.00	0.00	0.00
GG7132|c0_g1_i1	6.00	3.00	10.00	3.00	0.00	5.00
GG3736|c0_g1_i1	4.00	2.00	2.00	0.00	0.00	0.00
GG2638|c3_g1_i1	0.00	0.00	0.00	6.00	1.00	0.00
GG2637|c0_g1_i1	27.15	25.00	21.00	44.00	45.00	13.00
GG4678|c0_g1_i1	1.00	0.50	1.00	2.00	1.50	1.00
GG6737|c0_g1_i1	14.00	46.00	35.00	16.00	10.00	7.00
GG773|c3_g1_i1	0.00	0.00	2.00	0.00	1.00	1.00
GG668|c0_g1_i1	32.00	21.00	14.00	21.00	22.00	9.00
GG1852|c1_g1_i1	0.00	1.00	0.00	0.00	2.00	0.00
GG6372|c3_g1_i1	1.00	1.00	0.00	0.00	2.00	0.00
GG2554|c2_g1_i1	1.00	4.00	1.00	0.00	1.00	1.00
GG3247|c3_g1_i1	1.00	0.00	1.00	16.00	1.00	7.00
GG4152|c1_g1_i1	6.00	1.00	3.00	2.00	0.00	0.00
GG1586|c0_g1_i1	8.00	10.00	11.00	5.00	2.00	1.00
GG2368|c2_g1_i1	0.00	1.00	0.00	0.00	2.00	0.00
GG6329|c0_g1_i1	26.00	14.00	51.00	18.00	21.00	11.00
GG4484|c0_g1_i1	1.00	3.00	2.00	1.00	1.00	0.00
GG6991|c0_g1_i1	64.00	23.00	23.00	59.00	83.00	25.00
GG6671|c0_g1_i1	3.00	3.00	10.00	0.00	0.00	0.00
GG4976|c2_g1_i1	4.00	0.00	0.00	0.00	0.00	0.00
GG6896|c0_g1_i1	0.00	0.00	0.00	1.00	3.00	1.00
GG307|c0_g1_i1	0.00	2.00	3.00	3.00	0.00	0.00
GG3916|c1_g1_i1	0.00	1.00	1.00	3.00	0.00	0.00
GG4485|c0_g1_i1	0.00	2.00	2.00	4.00	0.00	2.00
GG4223|c3_g1_i1	3.00	3.00	0.00	1.00	4.00	0.00
GG1047|c0_g1_i1	7.00	4.00	9.00	8.00	6.00	10.00
GG5845|c0_g1_i1	146.00	248.00	176.00	74.00	68.00	126.00
GG3941|c0_g2_i1	2.42	6.14	7.61	3.00	0.00	1.85
GG7192|c0_g1_i1	0.00	0.00	3.45	0.00	1.00	0.00
GG6928|c1_g1_i1	2.00	0.00	1.00	1.00	0.00	0.00
GG4740|c0_g1_i1	0.00	0.00	0.00	2.82	2.59	0.00
GG2425|c0_g1_i1	0.00	1.00	2.00	1.00	0.00	0.00
GG2081|c0_g1_i1	1.00	2.00	2.00	6.00	2.00	1.00
GG6603|c0_g1_i1	16.00	14.00	4.00	6.00	4.00	0.00
GG3004|c0_g1_i1	2.00	3.00	2.00	1.00	0.00	0.00
GG2412|c0_g1_i2	68.06	80.02	42.78	41.69	27.89	31.00
GG5997|c0_g1_i1	14.79	12.78	6.15	7.81	0.00	6.81
GG3855|c1_g1_i1	2.00	1.00	2.00	0.00	0.00	0.00
GG3055|c0_g2_i1	4.00	0.00	11.00	0.00	0.00	0.00
GG2643|c0_g1_i1	1.00	2.00	3.00	2.00	1.00	1.00
GG567|c0_g1_i1	0.00	0.00	0.00	1.40	0.00	0.00
GG4942|c0_g1_i1	1.00	0.00	2.00	0.00	0.00	0.00
GG3137|c0_g1_i1	0.00	3.00	3.00	2.00	2.00	3.00
GG1075|c0_g1_i1	0.00	0.00	0.00	2.00	1.00	1.00
GG6937|c0_g2_i1	0.00	0.00	0.00	3.63	1.98	0.00
GG6661|c0_g2_i1	0.00	2.00	0.00	7.00	0.00	0.00
GG149|c0_g1_i1	8.00	13.00	4.00	6.00	4.00	4.00
GG4673|c0_g1_i1	28.03	19.56	55.27	59.47	14.84	15.00
GG5432|c1_g1_i1	1.00	3.00	0.00	2.00	0.00	0.00
GG1731|c0_g1_i1	3.00	0.00	0.00	7.00	1.00	0.00
GG2713|c1_g1_i1	1.00	4.00	8.00	0.00	0.00	0.00
GG1042|c0_g1_i1	17.00	20.00	10.00	13.00	5.00	15.00
GG3729|c1_g1_i1	0.00	0.00	1.00	1.00	1.00	0.00
GG1312|c0_g1_i1	93.00	135.00	125.00	119.00	127.00	60.00
GG7129|c0_g1_i2	2.00	0.00	0.00	1.00	1.00	2.00
GG3984|c0_g1_i1	0.00	0.00	0.00	0.00	0.00	0.00
GG957|c0_g1_i1	0.00	2.00	2.00	1.00	0.00	0.00
GG4307|c0_g1_i1	1.56	2.56	0.03	0.00	5.93	0.00
GG6755|c1_g1_i1	1.00	3.00	3.00	3.00	1.00	1.00
GG128|c0_g2_i1	2.65	10.00	7.00	3.00	0.00	0.00
GG607|c0_g1_i1	6.00	14.00	21.00	8.00	2.00	13.00
GG6857|c1_g1_i1	6.00	4.00	14.00	10.00	15.00	11.00
GG6385|c1_g1_i1	0.00	0.00	0.00	4.00	1.00	0.00
GG1073|c1_g2_i1	14.92	16.00	2.50	21.00	11.00	3.00
GG3181|c0_g1_i1	1.00	0.00	0.00	0.00	2.00	0.00
GG2372|c0_g1_i1	3.00	1.00	0.00	4.00	6.00	0.00
GG4403|c0_g1_i1	1.00	0.00	0.00	0.00	8.00	0.00
GG2827|c0_g1_i1	33.00	53.00	63.00	15.00	13.00	35.00
GG5659|c0_g1_i1	5.00	1.00	3.00	3.00	4.00	1.00
GG5301|c2_g1_i1	1.00	0.00	2.00	3.00	0.00	0.00
GG1880|c1_g1_i1	3.00	15.00	12.00	7.00	9.00	4.00
GG4980|c0_g1_i1	2.00	1.00	3.00	0.00	0.00	0.00
GG3529|c0_g1_i1	1.00	0.00	1.00	0.00	6.00	1.00
GG6459|c0_g1_i1	0.00	0.00	2.00	3.00	0.00	0.00
GG3526|c0_g1_i1	35.00	10.00	34.00	13.00	6.00	12.00
GG4964|c0_g1_i1	3.00	0.00	1.00	0.00	5.00	1.00
GG3247|c2_g1_i1	0.00	2.00	3.00	5.00	1.00	1.00
GG4996|c0_g1_i1	1.00	1.00	2.00	2.00	2.00	0.00
GG5242|c1_g1_i1	3.00	0.00	1.00	1.00	0.00	0.00
GG2053|c1_g1_i1	2.00	0.00	0.00	0.00	2.00	2.00
GG3818|c0_g1_i1	0.00	0.00	0.00	2.00	0.00	1.00
GG2377|c1_g1_i1	0.00	1.00	2.00	4.00	3.00	0.00
GG2307|c2_g1_i1	1.00	0.00	0.00	1.00	1.00	0.00
GG65|c0_g1_i1	0.00	1.00	0.00	1.00	2.00	0.00
GG5137|c0_g1_i1	1.92	1.00	0.00	1.30	0.00	0.00
GG727|c0_g2_i1	24.00	16.86	15.00	61.00	14.00	10.72
GG3438|c0_g1_i1	10.00	6.00	13.00	3.00	4.00	4.00
GG4267|c0_g1_i1	5.00	6.00	6.00	10.00	21.00	3.00
GG1594|c0_g1_i1	27.00	32.00	20.00	46.00	30.00	14.00
GG747|c0_g1_i1	3.00	0.00	0.00	2.00	8.00	3.00
GG2844|c1_g1_i1	4.00	0.00	0.00	4.00	1.00	1.00
GG4737|c0_g1_i1	1.00	2.00	4.00	2.00	0.00	2.00
GG2863|c0_g1_i1	1.00	7.00	1.00	6.00	3.00	6.00
GG3666|c1_g1_i1	0.00	2.00	0.00	2.00	0.00	2.00
GG2996|c1_g1_i1	3.00	1.00	4.00	1.00	5.00	1.00
GG5953|c2_g1_i1	1.00	2.00	0.00	1.00	1.00	0.00
GG881|c0_g1_i1	3.00	1.00	0.00	5.00	3.00	0.00
GG3832|c1_g1_i1	7.00	3.00	6.00	1.00	3.00	0.00
GG6254|c0_g1_i1	9.00	10.00	10.00	12.00	6.00	13.00
GG100|c0_g1_i1	1.00	1.00	0.00	0.00	1.00	0.00
GG4115|c0_g1_i1	0.00	3.00	0.00	0.00	0.00	0.00
GG6784|c0_g1_i1	2.00	4.00	4.00	4.00	1.00	0.00
GG6535|c1_g1_i1	2.00	0.00	0.00	0.00	0.00	0.00
GG150|c1_g1_i1	1.00	1.00	1.00	0.00	0.00	0.00
GG1899|c2_g1_i1	2.00	0.00	0.00	1.00	0.00	0.00
GG5718|c0_g1_i1	1.00	0.00	3.00	0.00	1.00	1.00
GG1733|c1_g1_i1	9.00	8.00	17.00	3.00	0.00	5.00
GG593|c1_g1_i1	4.00	5.00	2.00	1.00	0.00	0.00
GG5|c0_g1_i1	3.00	1.00	9.00	3.00	1.00	5.00
GG6336|c1_g1_i1	1.00	8.00	6.00	7.00	6.00	0.00
GG1892|c0_g2_i1	41.86	57.00	94.00	16.80	23.00	16.00
GG7083|c0_g1_i1	23.00	25.00	4.00	2.00	1.00	1.00
GG7043|c2_g1_i1	2.00	0.00	0.00	4.00	0.00	0.00
GG6159|c1_g1_i1	3.00	1.00	0.00	0.00	0.00	0.00
GG4228|c0_g1_i1	27.00	25.00	27.00	45.00	17.00	11.00
GG3108|c0_g1_i1	4.00	8.00	1.00	2.00	2.00	1.00
GG3262|c0_g1_i1	22.00	22.00	21.00	20.00	18.00	15.00
GG6964|c0_g1_i1	2.00	6.00	0.00	2.00	1.00	1.00
GG6942|c2_g1_i1	2.00	0.00	0.00	1.00	0.00	0.00
GG6914|c0_g1_i1	0.00	0.00	2.00	0.00	4.00	0.00
GG1360|c2_g1_i1	0.00	1.00	2.00	2.00	3.00	0.00
GG1149|c1_g2_i1	0.00	0.00	0.00	3.00	0.00	1.00
GG3949|c0_g1_i1	0.00	2.00	1.00	1.00	1.00	0.00
GG294|c1_g1_i1	0.00	4.00	0.00	0.00	0.00	0.00
GG4211|c0_g1_i1	18.00	22.00	20.00	4.00	8.00	6.00
GG7115|c3_g1_i1	4.00	3.00	4.00	20.00	7.00	7.00
GG6185|c0_g2_i1	1.00	2.00	1.00	8.00	0.00	1.00
GG1526|c1_g1_i1	0.00	0.00	1.00	0.00	1.00	1.00
GG1726|c0_g1_i1	0.00	0.00	1.00	0.00	0.00	0.00
GG6604|c0_g1_i1	19.00	18.00	13.00	31.00	22.00	14.00
GG4684|c0_g1_i1	0.00	1.00	0.00	1.00	0.00	0.00
GG6007|c0_g1_i1	6.00	8.00	9.00	14.00	7.00	4.00
GG2526|c0_g1_i1	0.17	3.00	2.53	9.93	0.00	1.00
GG2105|c0_g1_i1	0.00	0.50	0.50	0.00	0.00	0.00
GG3210|c0_g2_i1	9.00	4.00	0.00	4.00	2.00	4.00
GG3623|c1_g1_i1	3.00	1.00	2.00	1.00	0.00	0.00
GG5058|c0_g1_i1	0.00	0.00	1.00	2.00	1.00	3.00
GG4141|c0_g1_i1	4.00	16.00	15.00	18.00	4.00	14.00
GG5588|c0_g1_i1	0.00	0.00	3.75	0.00	0.00	0.00
GG4040|c0_g1_i1	11.00	17.00	11.00	5.00	12.00	11.00
GG2000|c1_g1_i1	1.00	6.00	3.00	2.00	4.00	0.00
GG1414|c0_g1_i1	2.00	4.00	6.61	3.00	2.00	1.15
GG6296|c0_g1_i1	1.00	2.00	3.00	3.00	6.00	2.00
GG2609|c0_g1_i1	0.00	0.00	0.00	1.00	2.00	3.00
GG6891|c2_g1_i1	3.00	3.00	4.00	6.00	0.00	9.00
GG3333|c0_g1_i1	3.00	2.00	0.00	1.00	3.00	0.00
GG117|c0_g1_i1	4.71	1.41	0.00	2.56	2.00	0.70
GG7259|c3_g1_i1	0.00	2.00	2.00	2.00	0.00	0.00
GG3174|c1_g1_i1	1.00	1.00	0.00	4.00	2.00	0.00
GG1252|c1_g1_i1	0.00	5.00	9.00	19.00	17.00	3.00
GG3536|c1_g1_i1	2.00	1.00	0.00	2.00	0.00	0.00
GG1695|c0_g1_i1	0.00	2.00	2.00	1.00	0.00	0.00
GG7259|c0_g2_i1	2.00	16.00	5.03	0.00	9.36	7.00
GG6997|c0_g1_i1	8.00	15.00	2.00	9.00	10.00	3.00
GG3843|c2_g1_i1	0.00	1.00	1.00	5.00	3.00	0.00
GG1581|c0_g1_i1	1.00	1.20	5.53	15.00	1.44	3.00
GG3978|c1_g1_i1	0.00	2.00	0.00	0.00	0.00	0.00
GG302|c2_g1_i1	1.00	0.00	1.00	2.00	0.00	0.00
GG2819|c1_g1_i1	16.00	18.00	17.00	2.00	2.00	6.00
GG2772|c0_g1_i1	4.00	0.00	5.70	0.00	0.00	0.00
GG6351|c0_g1_i1	47.59	64.86	15.45	40.58	56.51	11.00
GG4113|c0_g1_i1	20.00	24.00	41.00	24.00	15.00	34.00
GG1063|c2_g1_i1	1.00	3.00	1.00	5.00	2.00	0.00
GG3029|c2_g1_i1	0.00	1.00	1.00	1.00	1.00	0.00
GG2971|c0_g1_i1	7.00	4.00	1.00	1.00	2.00	0.00
GG4464|c0_g1_i1	2.00	3.00	4.00	3.00	1.00	2.00
GG4315|c0_g1_i1	0.00	0.00	0.00	0.00	0.00	0.00
GG237|c0_g1_i1	4.00	6.00	2.00	0.00	0.00	0.00
GG1150|c0_g1_i1	7.00	27.00	13.00	14.89	22.00	5.89
GG423|c0_g1_i1	34.00	70.00	29.00	71.00	60.00	41.00
GG3764|c0_g1_i1	1.00	1.00	0.00	2.00	3.00	1.00
GG3916|c0_g2_i1	2.00	1.00	0.00	5.00	0.00	0.00
GG6626|c0_g1_i1	1.00	2.00	2.00	4.00	1.00	0.00
GG6594|c1_g1_i1	1.00	3.00	1.00	1.00	1.00	0.00
GG6440|c4_g1_i1	0.00	4.00	0.00	0.00	0.00	0.00
GG2955|c0_g1_i1	4.00	4.00	13.00	12.00	24.00	10.00
GG2494|c0_g1_i1	0.00	0.00	0.00	0.00	0.00	0.00
GG7107|c0_g1_i1	0.00	0.00	2.00	1.00	0.00	0.00
GG570|c3_g1_i1	15.00	2.00	2.00	0.00	0.00	3.00
GG5608|c0_g1_i1	8.00	23.00	11.00	31.00	26.00	18.00
GG5422|c1_g1_i1	0.00	0.00	0.00	1.00	3.00	2.00
GG3688|c0_g1_i1	2.00	7.00	5.00	13.00	6.00	6.00
GG866|c0_g1_i2	0.00	2.88	9.36	0.00	0.00	8.55
GG6799|c0_g1_i1	1.00	1.00	1.00	0.00	3.00	1.00
GG5029|c3_g1_i1	0.00	2.00	3.00	2.00	3.00	0.00
GG1416|c0_g1_i1	1.00	1.00	1.00	1.00	2.00	3.00
GG6277|c0_g1_i1	0.00	0.00	0.00	1.00	0.00	0.00
GG3516|c0_g1_i1	1.00	1.00	0.00	0.00	0.00	0.00
GG2541|c0_g1_i1	9.00	6.00	13.00	6.00	6.00	6.00
GG2327|c0_g2_i1	6.00	6.00	5.00	0.00	11.00	0.50
GG6624|c0_g1_i1	29.00	14.00	19.00	39.00	24.00	18.00
GG6088|c0_g1_i1	0.00	0.00	0.00	4.00	0.00	0.00
GG4767|c1_g1_i1	0.00	0.00	1.00	3.00	0.00	0.00
GG4777|c0_g1_i1	7.00	13.00	7.00	31.00	22.00	14.00
GG6909|c5_g1_i1	1.00	1.00	0.00	1.00	0.00	0.00
GG6058|c0_g1_i1	12.00	9.00	8.00	34.00	20.00	10.00
GG6215|c0_g1_i1	15.00	34.00	19.00	22.00	14.00	1.00
GG5421|c2_g1_i1	0.00	0.00	2.00	1.00	1.00	0.00
GG2866|c1_g1_i1	5.00	1.00	0.00	2.00	2.00	0.00
GG1259|c0_g1_i1	0.00	1.00	1.00	1.00	0.00	2.00
GG4782|c2_g1_i1	1.00	1.00	0.00	0.00	1.00	0.00
GG2783|c0_g1_i1	3.00	1.00	8.00	3.00	5.00	4.00
GG910|c0_g1_i1	2.00	2.00	0.00	5.00	0.00	0.00
GG4900|c1_g1_i1	1.00	1.00	0.00	3.00	0.00	4.00
GG4875|c1_g1_i1	7.00	10.00	5.00	7.00	6.00	1.00
GG2349|c1_g1_i1	0.00	0.00	0.00	2.00	0.00	0.00
GG5584|c0_g1_i1	2.00	2.00	7.00	1.00	1.00	3.00
GG5501|c0_g1_i1	0.00	1.00	0.00	1.00	1.00	0.00
GG3409|c0_g1_i1	0.00	0.02	0.00	13.54	7.00	6.00
GG1982|c0_g1_i1	2.00	5.00	2.00	5.00	1.00	0.00
GG3661|c0_g1_i1	2.00	5.00	4.00	16.00	15.00	6.00
GG3979|c1_g1_i1	1.00	0.00	0.00	1.00	0.00	1.00
GG2272|c0_g1_i1	5.00	12.00	18.00	35.00	20.00	24.00
GG1697|c1_g1_i1	1.00	1.00	0.00	0.00	0.00	0.00
GG1889|c0_g1_i1	15.00	10.00	28.00	14.00	15.00	17.00
GG4200|c1_g1_i1	2.00	2.00	2.00	0.00	0.00	1.00
GG1293|c0_g1_i1	0.00	0.00	0.00	2.00	0.00	0.00
GG622|c0_g2_i1	0.00	0.00	0.00	0.00	0.54	0.00
GG1302|c0_g3_i1	15.00	0.00	0.00	0.00	8.00	0.00
GG787|c1_g1_i1	0.00	0.00	2.00	0.00	2.00	0.00
GG109|c0_g3_i1	0.00	2.00	0.00	0.00	0.00	0.00
GG4555|c0_g1_i1	0.00	0.00	0.00	4.00	0.00	0.00
GG5018|c1_g1_i1	5.00	3.00	3.00	4.00	2.00	0.00
GG6516|c1_g1_i1	2.00	1.00	0.00	1.00	2.00	1.00
GG1198|c0_g2_i1	16.95	5.51	2.64	6.63	4.73	9.18
GG6767|c0_g1_i1	8.00	14.00	10.00	9.00	6.00	7.00
GG2763|c1_g1_i1	0.00	0.00	2.00	0.00	0.00	0.00
GG6659|c0_g1_i1	2.00	6.00	8.00	3.00	0.00	2.00
GG5349|c0_g2_i1	0.00	7.00	0.00	18.00	0.00	0.00
GG6137|c0_g2_i1	4.00	1.00	0.00	2.29	13.00	1.00
GG2132|c0_g1_i1	0.00	0.00	1.00	0.00	0.00	1.00
GG6121|c2_g1_i1	0.00	1.00	0.00	0.00	0.00	1.00
GG6159|c0_g1_i1	3.00	4.00	2.00	3.00	0.00	0.00
GG4790|c0_g1_i1	0.00	3.00	0.00	2.00	0.00	0.00
GG7113|c0_g1_i1	0.00	1.00	0.00	0.00	1.00	0.00
GG4694|c1_g1_i1	5.00	2.00	27.01	55.00	5.12	9.00
GG2424|c1_g1_i1	2.00	0.00	4.00	1.00	3.00	0.00
GG2400|c0_g1_i1	3.00	2.00	0.00	4.00	3.00	0.00
GG2211|c0_g1_i1	0.00	3.00	4.00	9.00	5.00	4.00
GG4096|c1_g1_i1	0.00	0.00	0.00	2.00	0.00	0.00
GG3314|c0_g1_i1	0.00	0.00	1.00	0.00	1.00	1.00
GG5921|c0_g1_i1	12.00	8.00	10.00	2.00	0.00	3.00
GG1145|c2_g1_i1	5.00	3.00	2.00	2.00	1.00	0.00
GG6654|c0_g1_i1	1.00	5.00	4.00	10.00	4.00	7.00
GG878|c0_g1_i1	4.00	9.00	4.00	11.00	6.00	0.00
GG2344|c1_g1_i1	0.00	5.00	1.00	2.00	0.00	2.00
GG1470|c0_g1_i1	2.00	0.00	3.00	1.00	0.00	0.00
GG4985|c0_g1_i1	0.00	6.00	1.00	2.00	2.00	2.00
GG3139|c0_g1_i1	17.56	20.00	27.00	9.00	13.00	7.00
GG600|c0_g1_i1	17.00	19.00	11.00	35.00	47.00	26.00
GG5642|c0_g1_i1	0.00	1.00	0.00	0.00	2.00	1.00
GG401|c0_g1_i1	3.00	2.00	8.00	5.00	3.00	2.00
GG6507|c1_g1_i1	3.00	2.00	1.00	0.00	0.00	2.00
GG778|c0_g1_i1	3.00	3.00	2.00	8.00	2.00	0.00
GG1287|c1_g1_i1	1.00	1.00	0.00	0.00	0.00	0.00
GG4223|c2_g1_i1	1.00	1.00	0.00	2.00	0.00	0.00
GG3846|c1_g1_i1	1.00	1.00	0.00	0.00	0.00	1.00
GG873|c0_g2_i1	21.30	26.46	13.61	17.50	3.28	5.87
GG6443|c0_g1_i1	27.00	36.00	15.00	23.00	8.00	3.00
GG4543|c0_g2_i1	0.00	0.00	1.00	0.00	2.00	0.00
GG6785|c0_g1_i1	1.00	0.00	0.00	7.00	1.00	1.00
GG4454|c0_g2_i1	8.46	0.00	0.00	0.00	3.92	0.51
GG2450|c1_g1_i1	7.00	10.00	7.00	6.00	6.00	1.00
GG3827|c1_g1_i1	0.00	3.00	2.00	1.00	1.00	1.00
GG7026|c0_g1_i1	0.00	0.00	0.00	0.00	0.00	0.00
GG6732|c2_g1_i1	4.00	0.00	1.00	0.00	0.00	0.00
GG5861|c0_g1_i1	1.00	8.00	3.00	7.00	9.00	3.00
GG5456|c0_g1_i1	10.00	22.00	24.00	18.00	16.00	13.00
GG4758|c2_g1_i1	6.00	1.00	0.00	0.00	1.00	1.00
GG1291|c0_g2_i1	21.00	28.00	28.00	14.00	13.00	17.82
GG5849|c0_g2_i1	0.00	0.00	0.00	1.00	3.00	0.00
GG1978|c0_g1_i1	1.00	5.00	0.00	4.00	9.00	2.00
GG6282|c0_g1_i1	10.31	20.00	8.00	5.00	0.00	5.30
GG3232|c1_g1_i1	0.50	0.00	0.00	0.00	1.50	1.50
GG690|c0_g1_i1	4.00	1.00	4.00	6.00	7.00	3.00
GG1657|c2_g1_i1	3.00	2.00	3.00	4.00	4.00	0.00
GG5727|c0_g1_i1	0.00	0.00	0.00	5.00	0.00	0.00
GG362|c0_g1_i1	5.00	6.00	3.00	5.00	3.00	1.00
GG944|c1_g1_i1	0.00	0.00	0.00	3.00	0.00	0.00
GG6939|c0_g1_i1	0.00	2.00	4.00	0.00	0.00	0.00
GG4786|c1_g1_i1	0.00	0.00	0.50	0.50	0.50	0.00
GG846|c0_g1_i1	3.00	2.00	5.00	6.00	4.00	0.00
GG5451|c0_g1_i1	7.00	10.00	5.00	5.00	4.00	2.00
GG875|c0_g1_i1	3.00	5.00	3.00	3.00	0.00	3.00
GG7084|c0_g1_i1	0.00	0.00	0.00	5.00	5.00	0.00
GG6133|c0_g1_i1	3.00	2.00	3.00	1.00	0.00	4.00
GG4010|c0_g1_i1	0.00	0.00	0.00	0.00	1.01	2.47
GG714|c0_g1_i1	1.00	1.00	0.00	1.00	0.00	1.00
GG230|c0_g2_i1	4.00	7.00	2.00	1.00	0.00	3.00
GG5309|c0_g1_i1	0.00	0.00	2.00	2.00	0.00	0.00
GG1366|c0_g1_i1	2.00	1.00	1.00	0.00	0.00	0.00
GG6997|c3_g1_i1	0.00	0.00	1.00	1.00	0.00	0.00
GG2250|c2_g1_i1	7.00	1.00	5.00	1.00	2.00	0.00
GG3563|c0_g1_i1	5.00	2.00	3.00	1.00	3.00	3.00
GG6499|c0_g1_i1	3.00	2.00	5.00	3.00	0.00	7.00
GG1401|c1_g1_i1	5.00	5.00	2.00	6.00	3.00	4.00
GG7111|c0_g1_i1	8.20	13.52	6.23	2.57	3.18	1.12
GG570|c1_g1_i1	2.00	0.00	1.00	0.00	0.00	0.00
GG3328|c0_g1_i1	0.00	6.00	6.00	9.00	0.00	10.00
GG4607|c0_g1_i2	0.64	3.75	7.21	0.12	1.00	1.00
GG4965|c0_g1_i1	0.00	2.00	0.00	0.00	0.00	0.00
GG5285|c1_g1_i1	1.00	1.00	0.00	1.00	0.00	0.00
GG7094|c0_g2_i1	9.00	11.00	0.00	10.00	0.00	0.00
GG4791|c0_g1_i1	1.00	2.00	1.00	5.00	0.00	2.00
GG59|c3_g1_i1	4.00	3.00	1.00	1.00	1.00	0.00
GG5895|c0_g1_i1	2.00	5.00	15.00	6.00	2.00	8.00
GG471|c0_g1_i1	19.00	16.00	16.00	20.00	13.00	10.00
GG1804|c1_g1_i1	2.00	0.00	1.00	0.00	0.00	0.00
GG3220|c0_g1_i1	17.00	5.00	16.00	18.00	6.00	3.00
GG1985|c1_g1_i1	9.00	7.00	10.00	12.00	9.00	5.00
GG2947|c0_g2_i1	204.72	488.00	136.00	72.00	45.00	16.00
GG2188|c0_g1_i1	0.00	2.00	1.00	3.00	3.00	0.00
GG4847|c0_g2_i1	33.00	49.73	57.71	40.00	29.00	18.45
GG4151|c2_g1_i1	0.00	5.00	0.00	0.00	0.00	0.00
GG2495|c0_g4_i1	2.87	1.57	0.00	1.21	0.00	0.00
GG7036|c0_g1_i1	86.00	144.00	78.00	129.00	139.00	132.00
GG5143|c0_g1_i2	42.48	74.58	55.48	31.00	0.00	53.07
GG218|c0_g1_i1	0.00	0.00	1.00	0.00	0.00	0.00
GG1691|c1_g1_i1	2.00	0.00	2.00	1.00	2.00	0.00
GG6073|c0_g1_i1	2.00	3.00	3.00	2.00	0.00	1.00
GG2718|c0_g1_i1	1.00	5.00	3.00	4.00	10.00	2.00
GG425|c0_g1_i1	0.00	3.51	4.00	8.00	3.00	0.00
GG2338|c0_g2_i1	1.00	3.00	0.00	2.42	1.00	0.00
GG5949|c0_g1_i1	3.00	3.00	3.00	1.00	0.00	1.00
GG2570|c0_g1_i1	3.00	7.00	6.00	4.00	3.00	2.00
GG4342|c0_g1_i1	1.00	2.00	0.00	2.00	0.00	0.00
GG633|c0_g1_i1	16.00	13.00	30.00	19.00	29.00	17.00
GG2816|c0_g1_i1	0.00	4.00	3.00	2.00	2.00	1.00
GG2538|c0_g1_i1	1.00	3.00	2.00	3.00	5.00	0.00
GG5767|c0_g1_i1	167.00	353.00	239.00	161.00	109.00	95.00
GG5364|c0_g1_i1	10.00	5.00	2.00	10.00	14.00	1.00
GG4346|c2_g1_i1	0.00	0.00	0.00	1.00	2.00	0.00
GG1046|c0_g1_i1	1.00	3.00	1.00	3.00	0.00	0.00
GG3665|c0_g1_i1	18.00	21.00	11.00	9.00	7.00	16.00
GG729|c2_g1_i1	1.00	0.00	2.00	1.00	0.00	0.00
GG6536|c1_g1_i1	8.00	9.00	6.00	3.00	10.00	12.00
GG6272|c0_g1_i1	7.96	3.62	0.00	0.00	0.88	0.00
GG2484|c0_g1_i1	2.00	0.00	6.00	0.00	0.00	0.00
GG103|c0_g1_i1	0.00	0.00	0.00	2.00	0.00	1.00
GG758|c2_g1_i1	0.00	4.00	1.00	0.00	4.00	0.00
GG4090|c0_g1_i1	1.00	0.00	1.00	0.00	0.00	0.00
GG7213|c0_g1_i1	0.00	0.00	1.00	5.00	0.00	0.00
GG73|c0_g1_i1	2.00	7.00	0.00	0.00	0.00	0.00
GG2474|c0_g1_i1	115.00	234.00	126.00	231.00	146.00	111.00
GG4274|c2_g1_i1	0.00	0.00	0.00	4.00	0.00	0.00
GG4839|c1_g1_i1	13.00	3.00	3.00	1.00	3.00	3.00
GG4384|c0_g1_i1	52.00	116.11	23.31	41.21	57.91	23.00
GG2011|c1_g1_i1	0.00	1.00	1.00	0.00	1.00	0.00
GG6878|c0_g1_i1	0.00	0.00	0.00	0.00	0.00	0.00
GG5332|c1_g1_i1	2.00	0.00	0.00	0.00	0.00	0.00
GG1380|c0_g1_i1	0.00	1.50	0.00	8.00	0.00	2.73
GG5863|c0_g1_i1	0.00	4.00	0.00	3.00	1.00	0.00
[truncated: 9,839 more rows]
