# Supplementary material for: The White-Nose Syndrome Transcriptome: Activation of Anti-fungal Host Responses in Wing Tissue of Hibernating Little Brown Myotis
Source: PLoS Pathog. 2015 Oct 1;11(10):e1005168. doi: 10.1371/journal.ppat.1005168 (PMC4591128; doi:10.1371/journal.ppat.1005168)
Supplement: S4 Dataset — (ZIP) [file ppat.1005168.s015.zip › Trinity_trans.TMM.fpkm.matrix]

	KYMYLU06W	KYMYLU07W	KYMYLU11W	KYMYLU19W	KYMYLU23W	KYMYLU39W
GG1144|c0_g1_i2	256.850	442.804	151.280	237.866	259.345	233.440
GG2752|c0_g2_i1	0.000	781.012	0.000	0.000	0.000	0.000
GG5358|c0_g2_i1	207.092	217.232	54.709	32.599	34.983	68.831
GG5985|c0_g1_i1	107.128	153.330	236.911	88.067	37.788	87.331
GG2751|c0_g1_i1	383.343	276.696	317.659	178.280	188.603	665.552
GG4741|c1_g1_i1	115.497	0.000	0.000	0.000	0.000	425.057
GG4350|c0_g2_i1	158.135	278.323	213.955	132.737	130.523	157.023
GG370|c0_g1_i1	293.979	168.332	69.015	0.000	0.000	0.000
GG1705|c0_g1_i1	359.771	495.163	519.607	473.731	709.622	521.583
GG1000|c3_g1_i1	91.616	93.794	28.857	95.243	0.000	0.000
GG806|c0_g1_i1	90.954	69.699	0.000	0.000	0.000	0.000
GG6679|c0_g1_i1	39.360	60.370	0.000	153.197	0.000	117.800
GG2240|c0_g1_i1	0.000	60.638	111.924	30.773	120.789	59.146
GG6941|c2_g1_i1	0.000	0.000	85.601	283.361	0.000	0.000
GG4411|c0_g1_i1	63.914	0.000	0.000	149.439	32.785	0.000
GG2476|c1_g1_i1	165.063	25.340	93.547	180.086	67.674	198.866
GG2390|c0_g1_i1	73.255	63.480	69.397	21.539	9.641	14.180
GG5276|c0_g2_i1	0.000	61.678	239.259	19.781	124.716	5.314
GG4687|c0_g1_i1	0.000	75.280	92.618	191.001	148.880	0.000
GG2785|c0_g1_i1	0.000	85.690	105.260	87.290	0.000	0.000
GG2209|c0_g1_i1	217.565	20.892	51.422	127.318	56.098	164.875
GG5274|c0_g1_i1	1032.556	773.187	941.910	262.269	291.859	606.744
GG3175|c2_g1_i1	41.719	0.000	118.069	0.000	42.407	124.568
GG5345|c0_g1_i1	0.000	0.000	0.000	69.568	88.228	129.257
GG4193|c1_g1_i1	46.406	0.000	87.490	108.246	93.932	0.000
GG1593|c1_g1_i1	86.834	77.967	68.507	79.298	30.288	44.536
GG2550|c0_g1_i1	153.437	0.000	144.822	29.861	0.000	114.913
GG2109|c0_g1_i1	0.000	76.382	117.482	58.197	0.000	37.758
GG2951|c0_g1_i1	134.072	203.527	124.899	0.000	0.000	0.000
GG6677|c0_g1_i1	448.858	1131.516	586.206	704.012	522.037	163.452
GG6023|c0_g1_i1	0.000	0.000	191.860	79.473	200.395	0.000
GG923|c0_g1_i1	0.000	36.667	0.000	148.837	145.149	71.043
GG1987|c0_g1_i1	967.351	1086.179	988.527	1633.403	1187.681	1213.262
GG2953|c1_g1_i1	194.025	80.964	268.097	31.696	59.679	12.532
GG6280|c0_g2_i1	192.947	338.549	118.402	103.294	115.000	0.000
GG5991|c0_g1_i1	352.566	0.000	82.597	136.660	0.000	0.000
GG2696|c0_g2_i1	0.000	0.000	0.000	0.000	89.425	0.000
GG5935|c0_g1_i1	37.663	19.327	71.325	245.790	118.507	96.802
GG5305|c0_g2_i1	1547.986	534.970	686.436	184.854	361.506	339.037
GG2955|c2_g1_i1	93.527	47.870	88.371	24.306	0.000	0.000
GG7034|c2_g1_i1	0.000	43.906	0.000	44.573	0.000	253.527
GG5395|c1_g1_i1	115.177	0.000	107.550	0.000	0.000	163.636
GG5770|c0_g1_i1	0.000	0.000	0.000	176.484	0.000	647.778
GG1940|c0_g1_i1	153.245	113.172	60.512	30.055	6.752	119.070
GG4813|c4_g1_i1	84.154	107.725	185.587	0.000	0.000	127.414
GG6402|c0_g1_i1	17.924	55.232	33.965	70.267	75.539	13.883
GG6910|c0_g1_i1	184.663	212.238	87.050	143.603	373.906	68.637
GG6117|c0_g1_i1	116.447	51.196	94.477	52.060	34.730	25.524
GG3711|c1_g1_i1	122.308	0.000	0.000	47.476	61.194	0.000
GG2623|c0_g1_i1	60.828	156.151	96.033	119.171	53.320	141.123
GG1732|c0_g1_i1	0.000	69.699	42.879	70.733	138.201	67.654
GG6675|c0_g1_i1	33.926	8.711	32.135	97.467	71.284	17.466
GG6216|c0_g1_i1	0.000	156.686	27.546	45.466	29.998	0.000
GG4030|c3_g1_i1	0.000	51.814	95.651	157.820	0.000	0.000
GG4045|c0_g1_i1	0.000	26.102	0.000	53.001	243.794	0.000
GG1522|c0_g1_i1	128.041	131.253	100.935	66.694	88.612	32.568
GG6920|c0_g2_i1	53.580	116.591	68.164	113.742	126.577	78.373
GG673|c2_g1_i1	32.304	49.589	0.000	100.701	99.393	0.000
GG5407|c0_g1_i1	228.197	160.888	215.931	193.274	217.732	436.463
GG5351|c0_g1_i1	18.308	197.204	103.978	415.262	209.849	56.085
GG1584|c0_g1_i1	183.126	80.397	49.465	122.502	81.028	79.387
GG4828|c1_g1_i1	51.349	13.170	32.399	93.709	53.563	0.000
GG1189|c0_g1_i1	28.589	43.916	216.156	133.795	117.750	43.256
GG5298|c0_g1_i1	48.360	148.192	273.498	150.401	48.869	71.759
GG6442|c0_g1_i1	776.752	574.417	605.502	1120.411	1085.678	769.090
GG4190|c0_g1_i1	0.000	134.363	0.000	0.000	0.000	0.000
GG2929|c0_g1_i1	163.899	35.998	132.864	18.285	121.238	71.278
GG3851|c2_g1_i1	0.000	0.000	60.258	99.468	0.000	0.000
GG3092|c0_g1_i1	137.659	63.439	78.077	42.961	0.000	0.000
GG4284|c0_g1_i1	173.432	103.102	79.632	37.056	47.812	50.218
GG5928|c1_g1_i1	184.151	23.621	43.584	72.054	128.335	0.000
GG1843|c0_g2_i1	0.000	5.777	51.363	0.000	27.932	0.000
GG5874|c0_g1_i1	0.000	55.273	0.000	168.472	143.765	0.000
GG3558|c1_g1_i1	0.000	112.318	0.000	113.995	0.000	72.496
GG2977|c0_g1_i1	443.883	276.284	239.954	82.581	197.524	419.396
GG5597|c0_g1_i1	0.000	65.446	241.393	0.000	84.572	0.000
GG2301|c0_g1_i1	0.000	0.000	0.000	0.000	0.000	0.000
GG2820|c0_g1_i1	140.627	77.236	38.016	78.502	167.068	92.102
GG2502|c1_g1_i1	0.000	147.275	0.000	0.000	0.000	0.000
GG2158|c2_g1_i1	54.210	100.178	82.147	42.475	11.399	0.000
GG6859|c0_g2_i1	0.000	0.000	155.429	77.084	17.141	25.206
GG6864|c0_g2_i1	135.631	208.963	184.726	239.264	160.830	131.386
GG3232|c0_g1_i1	146.402	52.740	91.492	54.244	83.899	0.000
GG3495|c0_g1_i1	32.186	123.520	91.208	75.259	0.000	97.027
GG339|c1_g1_i1	69.625	26.803	98.909	90.903	48.748	89.584
GG4142|c0_g1_i1	25.653	13.170	24.307	60.333	180.234	225.270
GG4832|c0_g1_i1	0.000	125.446	77.127	63.771	81.187	0.000
GG3655|c0_g1_i2	33.435	132.767	0.000	42.747	0.000	0.000
GG137|c0_g1_i1	29.624	159.261	27.996	0.000	0.000	0.000
GG6334|c1_g1_i1	423.034	0.000	262.519	109.178	135.545	792.075
GG1502|c1_g1_i1	0.000	0.000	189.971	78.686	0.000	0.000
GG5469|c0_g2_i1	0.000	0.000	0.000	115.044	142.455	208.039
GG4800|c1_g1_i1	0.000	165.809	67.988	168.472	0.000	0.000
GG4665|c0_g2_i1	175.909	0.000	118.803	98.079	0.000	0.000
GG82|c1_g1_i1	141.011	0.000	131.260	0.000	0.000	198.016
GG4753|c0_g1_i1	0.000	173.244	106.395	88.242	110.708	0.000
GG5116|c1_g1_i1	101.309	46.830	51.196	47.680	57.061	20.978
GG6108|c0_g1_i1	31.845	61.256	90.426	24.918	16.636	48.908
GG6443|c1_g1_i1	0.000	214.637	0.000	0.000	0.000	0.000
GG4784|c4_g1_i1	0.000	60.689	74.642	0.000	0.000	115.302
GG1462|c0_g1_i1	329.165	289.443	268.057	90.961	63.822	137.181
GG3243|c2_g1_i1	34.898	40.271	49.543	13.653	0.000	0.000
GG5500|c0_g1_i2	0.000	0.000	18.964	0.000	13.447	0.000
GG6793|c0_g1_i1	246.217	94.133	231.627	0.000	0.000	0.000
GG673|c0_g1_i1	46.876	287.322	0.000	36.454	0.000	0.000
GG662|c0_g1_i1	0.000	84.794	0.000	122.676	0.000	0.000
GG1475|c0_g1_i1	22.354	98.273	295.476	0.000	69.545	136.301
GG1523|c1_g1_i1	0.000	0.000	0.000	46.272	0.000	0.000
GG6400|c0_g1_i1	33.873	32.620	104.311	106.236	133.899	26.251
GG4171|c0_g1_i1	258.248	271.877	154.959	80.988	72.574	146.743
GG3225|c0_g1_i1	1439.022	1536.118	2782.674	0.000	1556.789	221.769
GG2823|c0_g2_i1	125.500	171.298	110.348	116.277	190.380	255.278
GG1947|c0_g1_i1	213.914	108.909	267.920	110.645	70.863	0.000
GG998|c0_g1_i1	0.000	439.056	0.000	63.771	162.383	118.998
GG5828|c0_g1_i1	206.708	321.991	151.036	162.248	132.291	107.347
GG6625|c0_g1_i1	104.715	152.290	242.420	145.827	183.255	269.458
GG5270|c0_g2_i1	155.541	0.000	0.000	0.000	150.095	0.000
GG2552|c1_g1_i1	0.000	0.000	0.000	0.000	102.152	0.000
GG2433|c0_g1_i1	19.803	45.749	28.133	54.312	93.764	61.275
GG3638|c1_g1_i1	109.124	83.013	101.972	0.000	0.000	155.507
GG1031|c1_g1_i1	70.458	36.162	44.484	174.765	172.594	18.132
GG2907|c0_g1_i1	255.420	0.000	357.182	98.895	0.000	0.000
GG2931|c0_g1_i1	1365.415	680.073	721.360	113.966	69.993	252.985
GG6488|c0_g1_i1	134.072	0.000	0.000	207.636	0.000	377.655
GG3759|c0_g1_i1	75.262	260.489	195.852	58.847	78.353	86.390
GG5344|c1_g1_i1	117.771	89.520	109.937	0.000	228.514	0.000
GG4330|c0_g1_i1	0.000	114.150	280.084	233.204	0.000	0.000
GG4103|c0_g1_i1	35.037	0.000	33.162	13.702	0.000	26.855
GG3545|c0_g1_i1	0.000	24.795	0.000	176.222	0.000	0.000
GG6431|c0_g1_i1	203.089	0.000	0.000	0.000	99.244	0.000
GG3646|c1_g1_i1	65.408	199.964	0.000	50.768	65.252	95.727
GG3501|c0_g1_i1	338.752	483.126	430.258	305.249	316.480	537.042
GG2922|c1_g1_i1	149.093	95.472	70.493	38.795	51.385	75.527
GG5031|c0_g1_i1	0.000	40.899	100.632	166.025	0.000	315.673
GG6502|c0_g1_i1	330.414	270.435	100.191	186.612	272.249	184.788
GG4434|c0_g1_i1	90.954	69.699	128.637	141.467	46.064	0.000
GG1970|c0_g1_i1	99.890	153.000	141.182	310.561	50.403	0.000
GG1395|c0_g1_i1	0.000	145.885	0.000	74.220	0.000	0.000
GG6885|c0_g1_i3	553.925	235.498	168.434	0.000	281.834	439.852
GG3648|c0_g1_i1	73.564	181.368	104.556	92.311	7.761	57.088
GG1471|c0_g1_i1	0.000	88.532	217.458	0.000	226.102	165.346
GG4098|c0_g1_i1	0.000	31.621	38.887	64.315	40.921	59.975
GG862|c1_g1_i1	115.497	44.184	0.000	179.387	0.000	255.032
GG845|c1_g1_i1	134.691	60.504	95.671	43.970	23.584	17.333
GG6502|c2_g1_i1	0.000	60.298	24.737	163.335	0.000	0.000
GG3636|c0_g1_i1	268.155	0.000	0.000	103.818	0.000	0.000
GG6930|c0_g1_i1	0.000	0.000	47.909	0.000	0.000	0.000
GG6806|c0_g1_i1	47.612	36.471	89.750	0.000	96.279	0.000
GG2523|c0_g1_i1	33.147	12.747	78.439	64.829	51.908	25.432
GG5477|c1_g1_i1	391.040	786.243	552.779	341.985	493.732	652.426
GG2655|c0_g1_i1	154.740	0.000	0.000	0.000	148.047	432.316
GG3677|c0_g1_i1	101.470	22.313	82.343	56.730	121.359	66.906
GG6429|c0_g1_i1	0.000	0.000	0.000	264.726	0.000	0.000
GG1007|c0_g1_i1	0.000	0.000	52.733	217.522	112.504	82.560
GG4719|c0_g1_i1	112.070	68.916	63.594	35.017	0.000	34.154
GG5999|c2_g1_i1	53.729	41.136	0.000	83.493	108.127	158.712
GG5919|c0_g1_i1	34.108	8.752	32.301	53.429	47.756	35.117
GG6014|c0_g1_i1	30.542	46.892	201.987	47.622	94.147	184.451
GG5120|c0_g1_i1	115.081	147.110	36.205	0.000	0.000	0.000
GG1864|c1_g1_i1	124.016	63.387	156.006	96.506	42.033	0.000
GG7204|c0_g1_i1	409.764	0.000	175.831	29.006	114.065	0.000
GG6655|c0_g1_i1	0.000	92.156	158.746	74.899	0.000	145.914
GG7048|c1_g1_i1	0.000	332.041	0.000	0.000	0.000	0.000
GG4481|c0_g1_i1	38.303	88.522	65.326	120.142	32.327	142.618
GG5176|c0_g1_i1	0.000	166.015	0.000	84.532	0.000	466.512
GG4634|c0_g1_i1	0.000	0.000	108.714	89.699	57.930	0.000
GG7108|c3_g1_i1	0.000	0.000	0.000	0.000	0.000	218.994
GG7002|c0_g1_i1	24.852	57.281	140.986	0.000	0.000	0.000
GG6761|c0_g1_i1	79.767	152.918	37.634	0.000	121.817	59.647
GG4439|c0_g2_i1	198.445	122.573	177.573	127.270	82.935	134.959
GG1773|c0_g1_i1	0.000	0.000	0.000	0.000	0.000	191.054
GG4872|c1_g1_i1	152.829	58.321	0.000	177.814	0.000	0.000
GG335|c2_g1_i1	63.561	81.448	80.171	165.549	131.992	64.674
GG4582|c0_g2_i1	350.687	240.183	56.383	0.000	0.000	162.050
GG1297|c1_g1_i1	0.000	40.919	0.000	41.504	53.760	0.000
GG1650|c0_g1_i1	224.354	3.892	351.350	0.000	0.000	607.194
GG6820|c0_g1_i1	0.000	228.311	0.000	233.204	0.000	0.000
GG739|c0_g1_i1	0.000	162.607	99.888	82.784	0.000	0.000
GG6921|c0_g1_i1	113.928	0.000	0.000	0.000	110.708	0.000
GG3926|c1_g1_i1	0.000	0.000	0.000	183.922	0.000	87.076
GG1000|c0_g1_i1	120.109	46.109	85.122	23.413	123.491	136.096
GG1344|c1_g1_i1	130.827	0.000	0.000	202.606	252.481	0.000
GG6401|c2_g1_i1	0.000	0.000	0.000	219.435	0.000	0.000
GG2961|c0_g1_i1	102.516	153.608	70.170	205.548	162.617	132.861
GG5595|c0_g1_i1	116.063	89.397	152.239	41.989	28.212	207.445
GG146|c1_g1_i1	139.207	53.410	131.465	162.675	142.437	0.000
GG1567|c0_g1_i2	0.000	28.429	14.228	124.026	62.316	0.000
GG6357|c0_g1_i1	32.069	0.000	0.000	199.964	0.000	0.000
GG4503|c0_g1_i1	83.951	64.551	39.709	32.803	87.181	224.277
GG5435|c0_g1_i1	0.000	0.000	0.000	300.267	124.800	0.000
GG4298|c0_g2_i1	56.996	0.000	80.797	0.000	0.000	120.861
GG1931|c0_g1_i1	109.081	184.786	196.292	94.010	34.394	101.132
GG4117|c1_g1_i1	0.000	45.955	0.000	70.005	123.089	361.745
GG544|c0_g1_i1	238.008	175.344	160.087	154.664	168.106	69.865
GG2012|c0_g1_i1	119.949	45.872	0.000	93.136	180.187	0.000
GG4049|c0_g2_i1	18.831	0.000	91.463	0.000	0.000	0.000
GG124|c0_g1_i1	102.430	55.222	38.808	88.290	64.635	47.526
GG6757|c0_g1_i1	321.650	222.555	223.946	175.076	187.238	193.767
GG3481|c1_g1_i1	173.945	152.763	234.974	58.197	77.082	415.382
GG2281|c0_g1_i1	111.483	157.201	87.911	116.219	19.348	56.893
GG3997|c0_g1_i1	116.469	88.532	761.117	451.027	226.102	0.000
GG4964|c2_g1_i1	74.066	56.540	0.000	114.908	0.000	0.000
GG548|c0_g1_i1	0.000	50.331	0.000	0.000	197.066	0.000
GG2649|c1_g1_i1	0.000	0.000	0.000	102.546	0.000	0.000
GG1610|c3_g1_i1	0.000	181.038	0.000	92.252	0.000	0.000
GG3998|c1_g1_i1	71.301	0.000	0.000	331.934	0.000	0.000
GG7000|c0_g1_i1	38.858	119.196	110.016	0.000	0.000	116.336
GG5718|c5_g1_i1	66.796	102.083	0.000	51.836	199.731	0.000
GG3584|c1_g1_i1	0.000	50.681	249.407	51.477	66.131	97.007
GG3534|c1_g1_i1	57.743	88.357	0.000	0.000	0.000	0.000
GG2134|c0_g1_i1	143.840	124.478	85.073	42.184	0.000	137.734
GG4054|c0_g1_i1	52.768	13.530	49.934	41.271	73.360	80.881
GG1339|c2_g1_i1	424.795	224.357	200.794	1263.800	1479.558	1288.543
GG5000|c0_g1_i1	65.792	79.635	106.845	51.574	19.796	14.548
GG2905|c2_g1_i1	0.000	0.000	0.000	204.995	86.732	0.000
GG322|c0_g1_i1	0.000	99.982	122.991	0.000	0.000	0.000
GG1357|c1_g1_i1	0.000	46.418	57.126	70.714	0.000	0.000
GG5357|c0_g1_i1	0.000	173.583	71.168	0.000	150.254	0.000
GG6476|c0_g1_i1	36.798	84.681	34.738	85.960	37.573	0.000
GG4117|c0_g2_i1	0.000	0.000	0.000	0.000	0.000	0.000
GG6292|c0_g1_i1	0.000	0.000	238.124	395.588	123.388	0.000
GG2032|c0_g2_i1	15.821	36.574	37.487	42.310	133.525	61.357
GG803|c0_g1_i1	33.627	0.000	0.000	0.000	0.000	455.536
GG5982|c1_g1_i1	18.084	41.743	51.353	127.308	18.852	0.000
GG6832|c0_g1_i1	51.872	39.941	68.781	48.777	54.545	48.130
GG1230|c1_g1_i1	52.619	101.331	91.385	68.752	73.921	95.112
GG550|c0_g1_i1	88.478	140.922	122.991	83.309	118.498	36.683
GG4610|c0_g1_i1	163.664	0.000	0.000	253.451	0.000	0.000
GG6771|c0_g1_i1	27.276	125.724	77.362	42.572	0.000	0.000
GG6762|c0_g1_i1	21.233	97.974	80.366	49.787	22.050	32.414
GG1834|c2_g1_i1	42.702	98.201	0.000	0.000	0.000	0.000
GG1809|c1_g1_i1	0.000	237.763	0.000	121.482	0.000	0.000
GG5860|c0_g1_i1	246.666	358.391	267.128	1177.384	1480.774	295.453
GG5080|c0_g1_i1	173.966	102.783	142.894	50.049	116.506	54.109
GG5836|c0_g1_i1	53.729	0.000	50.600	0.000	54.059	158.712
GG6545|c2_g1_i1	95.225	36.471	134.626	37.018	48.140	141.379
GG615|c2_g1_i1	62.793	0.000	207.633	122.366	128.934	47.362
GG6107|c2_g1_i1	0.000	83.569	128.539	42.436	56.098	0.000
GG4072|c0_g1_i1	0.000	0.000	109.937	364.863	0.000	0.000
GG5370|c2_g1_i1	40.780	31.271	0.000	126.949	41.482	0.000
GG5277|c1_g1_i1	0.000	0.000	252.881	105.119	0.000	0.000
GG5638|c1_g1_i1	141.396	108.497	100.142	82.610	36.152	106.221
GG4729|c0_g1_i1	389.695	0.000	0.000	43.242	55.929	0.000
GG4454|c0_g1_i1	734.062	386.686	237.880	313.950	156.679	859.452
GG1279|c0_g2_i1	84.293	101.732	95.866	101.410	66.141	122.366
GG6936|c3_g1_i1	0.000	80.470	197.741	0.000	0.000	0.000
GG681|c0_g2_i1	185.805	0.000	326.916	353.744	214.403	0.000
GG4962|c1_g1_i1	376.105	0.000	0.000	0.000	74.566	109.333
GG1251|c0_g1_i1	69.806	67.125	115.613	27.297	109.193	26.752
GG4752|c2_g1_i1	60.135	23.137	14.238	47.068	62.896	23.118
GG1610|c4_g1_i1	0.000	0.000	192.388	0.000	67.945	0.000
GG682|c1_g1_i1	44.805	34.340	169.001	34.852	45.419	133.393
GG5463|c0_g1_i1	33.777	38.984	15.989	145.322	0.000	25.913
GG1517|c0_g1_i1	71.653	79.738	30.178	74.919	50.384	49.389
GG5497|c2_g1_i1	113.159	28.934	0.000	0.000	38.480	113.060
GG1554|c1_g1_i1	0.000	110.536	0.000	0.000	71.882	0.000
GG6850|c0_g1_i1	74.621	139.553	90.866	83.522	112.064	82.386
GG4213|c0_g1_i1	35.699	109.939	90.152	18.645	49.963	202.030
GG1279|c0_g1_i1	0.000	15.466	0.000	0.000	17.374	0.000
GG593|c0_g1_i1	0.000	166.015	203.944	84.532	0.000	0.000
GG1059|c0_g1_i1	0.000	0.000	0.000	82.784	0.000	0.000
GG2202|c3_g1_i1	78.315	19.986	0.000	40.572	26.295	0.000
GG6846|c0_g1_i1	0.000	0.000	215.100	89.213	223.736	0.000
GG364|c0_g1_i1	51.338	39.313	0.000	159.587	0.000	75.977
GG846|c2_g1_i1	0.000	0.000	0.000	0.000	0.000	0.000
GG6170|c1_g1_i1	0.000	100.528	0.000	0.000	255.427	0.000
GG241|c0_g1_i1	81.058	124.735	153.452	12.682	16.935	0.000
GG534|c0_g1_i1	43.897	0.000	201.772	277.427	0.000	0.000
GG7008|c0_g1_i1	15.832	60.926	119.928	111.528	0.000	364.888
GG5524|c1_g1_i1	0.000	23.940	88.371	24.306	96.046	94.089
GG5231|c0_g2_i1	0.000	0.000	82.040	55.070	0.000	0.000
GG2764|c0_g1_i1	54.060	249.183	51.108	63.275	55.761	40.973
GG5977|c0_g1_i1	314.839	126.795	183.063	230.087	453.222	99.976
GG6392|c0_g1_i1	0.000	34.000	83.684	34.512	134.965	0.000
GG4506|c0_g1_i1	68.728	52.503	64.593	53.332	136.835	0.000
GG6484|c1_g1_i1	0.000	0.000	91.365	151.313	0.000	0.000
GG6909|c0_g1_i1	111.259	92.836	131.749	45.359	86.854	0.000
GG1428|c0_g1_i1	0.000	63.089	0.000	0.000	0.000	0.000
GG6480|c1_g1_i1	0.000	187.309	0.000	0.000	0.000	0.000
GG2309|c0_g1_i1	53.110	40.662	150.077	41.271	53.470	0.000
GG2173|c0_g1_i1	57.039	0.000	0.000	88.601	0.000	0.000
GG795|c0_g1_i1	39.019	119.711	110.485	30.375	39.761	233.635
GG6139|c0_g1_i1	375.891	429.521	1319.856	72.831	0.000	270.031
GG5835|c0_g2_i1	0.000	0.000	91.747	0.000	0.000	0.000
GG684|c0_g1_i1	65.931	50.722	31.205	116.044	68.824	227.676
GG6872|c0_g1_i1	107.459	164.522	202.418	0.000	0.000	0.000
GG6305|c1_g1_i1	51.285	0.000	47.967	0.000	0.000	0.000
GG563|c0_g1_i1	0.000	86.236	0.000	0.000	226.317	332.167
GG3863|c0_g1_i1	159.768	46.892	245.091	0.000	64.214	106.241
GG1853|c0_g1_i1	181.001	138.708	0.000	105.576	0.000	0.000
GG1302|c1_g1_i1	139.389	17.855	241.686	54.429	0.000	0.000
GG6833|c0_g1_i1	0.000	0.000	56.940	46.981	61.942	0.000
GG4462|c0_g1_i1	39.019	89.778	147.307	60.751	79.522	116.817
GG6236|c0_g1_i1	52.213	0.000	0.000	284.002	105.191	0.000
GG502|c0_g1_i1	42.541	232.028	203.866	134.844	75.623	705.214
GG4503|c1_g1_i1	35.207	27.019	0.000	27.433	36.011	52.911
GG5965|c1_g1_i1	0.000	0.000	322.649	89.213	0.000	0.000
GG3886|c0_g1_i1	72.475	33.465	13.719	68.082	30.335	111.514
GG441|c0_g1_i1	40.150	30.911	25.344	94.321	42.071	61.859
GG5468|c1_g1_i1	0.000	112.647	0.000	0.000	0.000	208.039
GG2575|c0_g1_i1	0.000	0.000	79.779	65.975	0.000	0.000
GG7161|c0_g1_i1	117.771	268.551	0.000	0.000	0.000	0.000
GG567|c3_g1_i1	73.500	112.225	345.077	570.149	364.676	106.948
GG1785|c2_g1_i1	264.237	251.417	144.802	168.521	157.483	128.673
GG4079|c0_g1_i1	0.000	0.000	119.165	131.047	42.782	125.673
GG5656|c0_g2_i1	78.283	154.833	165.391	194.041	61.493	644.420
GG4964|c1_g1_i1	0.000	59.721	0.000	60.702	154.892	0.000
GG2447|c0_g1_i1	76.468	137.092	144.597	79.580	26.333	0.000
GG4323|c1_g1_i1	39.552	91.250	18.709	15.460	41.136	0.000
GG3494|c0_g1_i1	144.491	89.036	54.749	30.201	30.419	119.275
GG3050|c0_g1_i1	123.621	87.894	117.110	52.176	120.134	176.649
GG2522|c0_g1_i1	0.000	126.311	0.000	128.202	0.000	0.000
GG2387|c1_g1_i1	0.000	31.982	78.713	0.000	0.000	62.279
GG1149|c2_g1_i1	0.000	58.321	143.452	237.079	0.000	0.000
GG1299|c0_g1_i1	160.846	68.741	152.220	97.836	37.255	136.915
GG5269|c0_g1_i1	0.000	0.000	64.984	0.000	0.000	0.000
GG3834|c0_g1_i1	65.771	75.970	134.968	128.823	57.594	118.568
GG2360|c1_g1_i1	0.000	58.095	0.000	98.361	78.138	114.841
GG6982|c1_g1_i1	106.861	0.000	0.000	0.000	208.353	609.805
GG1091|c0_g1_i1	45.563	58.445	43.133	71.316	47.644	93.392
GG3866|c0_g1_i1	193.620	187.577	144.284	46.117	41.360	92.225
GG502|c0_g2_i1	38.602	0.000	0.000	0.000	188.847	4.259
GG5818|c0_g1_i1	62.665	128.494	296.435	195.886	130.177	159.459
GG3231|c0_g1_i1	100.754	64.602	79.466	78.822	87.630	0.000
GG6620|c3_g1_i1	0.000	0.000	156.388	260.880	0.000	0.000
GG4428|c0_g1_i1	20.048	7.702	18.964	31.327	31.261	30.633
GG5589|c1_g1_i1	76.468	152.990	43.427	11.964	47.962	117.524
GG6971|c0_g1_i1	91.872	0.000	0.000	35.716	93.025	0.000
GG4879|c0_g1_i1	0.000	35.370	0.000	71.802	0.000	68.637
GG1960|c0_g1_i1	62.857	4.839	71.432	285.516	35.160	135.707
GG6928|c0_g1_i1	91.392	69.637	0.000	70.840	89.771	131.499
GG3213|c0_g1_i1	0.000	0.000	499.596	207.636	258.428	0.000
GG2446|c0_g1_i1	0.000	0.000	0.000	0.000	83.880	0.000
GG4746|c0_g1_i1	194.879	0.000	0.000	0.000	129.654	95.102
GG5554|c0_g1_i1	40.887	20.985	90.338	0.000	85.666	62.975
GG88|c0_g1_i1	45.691	69.637	0.000	0.000	0.000	0.000
GG5303|c0_g1_i1	0.000	82.827	0.000	134.669	201.256	65.739
GG3003|c0_g1_i1	0.000	0.000	0.000	0.000	103.153	0.000
GG5989|c0_g1_i1	35.528	122.985	50.433	27.783	74.070	81.670
GG2588|c0_g1_i1	292.879	0.000	0.000	151.313	0.000	0.000
GG6952|c0_g1_i1	58.106	0.000	54.690	45.126	0.000	0.000
GG6934|c1_g1_i1	88.713	165.181	63.046	139.146	124.838	11.477
GG2615|c0_g1_i1	45.477	139.388	42.879	106.100	46.064	0.000
GG1257|c1_g1_i1	61.074	46.892	86.570	95.243	533.493	92.225
GG7206|c0_g1_i1	0.000	0.000	82.020	0.000	98.458	0.000
GG102|c0_g1_i1	0.000	92.568	189.844	0.000	0.000	0.000
GG621|c1_g1_i1	0.000	208.531	64.133	0.000	67.945	0.000
GG568|c0_g1_i1	0.000	0.000	0.000	91.213	114.252	0.000
GG2161|c0_g1_i1	0.000	0.000	47.958	0.000	0.000	0.000
GG3016|c1_g1_i1	0.000	37.635	46.314	114.597	0.000	0.000
GG615|c3_g1_i1	0.000	0.000	75.865	62.722	0.000	0.000
GG2799|c2_g1_i1	0.000	111.144	45.580	112.800	97.748	71.759
GG5783|c0_g1_i1	0.000	0.000	147.552	40.572	52.600	0.000
GG6165|c0_g1_i1	127.774	222.988	305.114	235.118	229.019	245.521
GG4271|c0_g1_i1	0.000	25.907	0.000	105.216	207.446	152.395
GG3009|c0_g1_i1	9.277	21.448	17.584	65.480	34.207	28.739
GG3927|c0_g1_i1	39.712	0.000	0.000	0.000	80.869	118.793
GG2059|c0_g1_i1	22.354	37.048	0.000	83.794	49.458	129.021
GG3783|c1_g1_i1	159.106	121.379	0.000	61.693	0.000	0.000
GG3580|c0_g2_i1	25.888	118.547	46.764	0.000	0.000	0.000
GG1413|c0_g1_i1	803.142	1157.391	577.624	175.610	49.206	16.494
GG5833|c0_g1_i1	0.000	0.000	134.655	0.000	416.772	0.000
GG760|c1_g1_i1	0.000	0.000	0.000	0.000	0.000	0.000
GG3121|c0_g2_i1	161.305	346.827	305.711	67.975	84.993	175.758
GG2141|c0_g2_i1	0.000	0.000	0.000	0.000	0.000	201.917
GG3733|c0_g1_i1	200.772	391.093	246.990	299.898	330.273	369.577
GG3882|c0_g1_i1	68.728	210.024	64.593	0.000	0.000	100.354
GG5696|c1_g1_i1	0.000	103.020	0.000	315.348	130.748	0.000
GG3662|c1_g1_i1	78.902	0.000	296.151	0.000	0.000	0.000
GG2952|c0_g1_i1	243.623	133.529	32.869	27.113	0.000	52.317
GG3216|c0_g1_i1	60.359	92.331	113.597	187.476	120.873	0.000
GG518|c0_g1_i1	0.000	110.567	90.690	37.406	0.000	0.000
GG4087|c0_g1_i1	0.000	0.000	0.000	213.666	0.000	81.158
GG580|c0_g1_i1	513.711	48.889	69.515	0.000	44.091	129.676
GG7263|c0_g1_i1	314.027	477.947	587.223	162.199	102.152	299.016
GG5486|c0_g1_i1	23.230	89.284	153.795	18.140	24.061	35.373
GG5174|c3_g1_i1	152.647	0.000	141.916	118.190	730.699	0.000
GG2432|c1_g1_i1	165.639	33.578	82.597	109.353	73.491	27.018
GG1831|c0_g1_i1	0.000	0.000	81.316	111.849	59.062	0.000
GG5969|c0_g1_i1	0.000	0.000	0.000	0.000	296.067	0.000
GG6443|c2_g1_i1	0.000	0.000	149.274	0.000	78.662	0.000
GG6836|c0_g1_i1	198.765	146.451	261.991	162.597	154.818	133.915
GG3261|c0_g1_i1	75.731	121.997	104.379	194.390	130.860	128.294
GG2073|c0_g1_i1	43.054	66.301	122.326	33.735	56.565	33.274
GG6740|c0_g2_i1	52.512	72.695	124.302	565.372	357.766	445.094
GG4695|c0_g1_i1	160.996	180.112	127.981	81.503	49.458	72.742
GG5399|c1_g1_i1	0.000	38.047	46.813	77.220	50.141	147.235
GG2084|c1_g1_i1	58.469	89.459	55.032	45.408	234.490	0.000
GG1951|c0_g1_i1	0.000	0.000	0.000	324.408	0.000	0.000
GG2244|c0_g1_i1	129.823	125.013	123.001	222.678	282.349	138.399
GG1021|c0_g1_i1	372.507	114.305	35.168	232.059	152.078	558.563
GG3857|c0_g1_i1	0.000	0.000	86.609	250.043	46.513	0.000
GG489|c0_g1_i1	17.454	26.854	33.035	27.297	36.395	26.752
GG4608|c1_g1_i1	43.513	50.176	41.157	84.989	180.599	132.727
GG1473|c0_g1_i1	100.541	0.000	0.000	77.910	294.926	143.918
GG1667|c2_g1_i1	184.471	0.000	172.769	0.000	271.698	397.957
GG660|c0_g1_i1	0.000	72.572	44.640	36.823	0.000	0.000
GG5370|c1_g1_i1	154.612	106.387	52.332	268.629	181.066	257.694
GG3936|c1_g1_i1	33.275	38.397	0.000	117.131	121.556	153.173
GG4694|c1_g2_i1	0.000	0.000	46.813	0.000	44.156	0.000
GG6397|c0_g1_i2	0.342	96.388	0.000	113.354	290.353	141.921
GG7094|c1_g1_i1	0.000	66.013	81.169	134.271	170.565	0.000
GG1680|c5_g1_i1	0.000	0.000	0.000	105.119	522.991	0.000
GG2368|c1_g1_i1	37.705	101.516	89.212	44.223	0.000	28.861
GG127|c1_g1_i1	113.928	0.000	0.000	0.000	332.125	0.000
GG6812|c0_g2_i1	0.000	0.000	0.000	48.806	103.508	0.000
GG6709|c2_g1_i1	59.216	0.000	55.727	367.854	0.000	87.076
GG7242|c0_g1_i1	27.959	42.958	26.430	0.000	115.253	211.715
GG2035|c2_g1_i1	134.542	205.596	63.232	52.205	0.000	294.951
GG1304|c0_g1_i1	0.000	0.000	0.000	68.335	0.000	0.000
GG5477|c0_g2_i1	798.605	350.112	387.320	53.885	324.130	171.376
GG1035|c0_g1_i1	31.674	36.554	74.955	111.528	215.105	121.629
GG5663|c0_g1_i1	318.575	310.253	241.089	147.565	192.063	583.401
GG4597|c0_g1_i1	20.230	186.640	191.351	15.809	84.095	185.423
GG5589|c0_g2_i1	0.000	0.000	0.000	0.000	0.000	0.000
GG1531|c0_g1_i1	99.100	91.456	75.014	15.489	20.610	181.789
GG3668|c1_g1_i1	78.720	0.000	74.290	122.560	40.098	0.000
GG6049|c0_g1_i1	121.796	217.911	38.309	63.188	41.304	182.024
GG2257|c0_g1_i1	0.000	0.000	57.126	164.996	0.000	91.324
GG979|c0_g1_i1	0.000	164.296	0.000	250.966	210.429	0.000
GG5869|c0_g1_i1	585.834	470.512	679.694	457.145	329.740	686.519
GG2742|c1_g1_i1	91.413	140.088	0.000	142.176	138.865	0.000
GG3553|c0_g1_i1	0.000	45.656	56.187	23.180	244.598	0.000
GG5523|c0_g1_i1	0.000	155.441	141.182	0.000	409.104	143.385
GG1992|c0_g2_i1	0.000	0.000	97.099	0.000	0.000	0.000
GG2231|c0_g2_i1	135.311	92.558	166.066	0.000	220.126	138.696
GG3869|c0_g1_i1	278.105	381.908	357.103	217.376	144.597	455.475
GG1022|c2_g1_i1	266.799	0.000	0.000	68.947	0.000	0.000
GG5391|c2_g1_i1	0.000	0.000	126.132	104.041	45.203	0.000
GG5521|c0_g1_i1	0.000	71.830	0.000	109.353	47.429	0.000
GG4236|c0_g1_i2	1306.583	1223.250	1052.591	1419.367	1997.631	2183.368
GG3382|c1_g1_i1	0.000	25.526	157.063	103.663	0.000	0.000
GG6430|c1_g1_i1	0.000	0.000	138.207	230.097	0.000	0.000
GG2690|c2_g1_i1	113.928	0.000	0.000	0.000	0.000	0.000
GG5703|c0_g1_i1	0.000	0.000	0.000	195.459	0.000	178.359
GG2616|c1_g1_i1	126.354	174.768	23.896	78.910	182.824	191.924
GG1240|c0_g1_i1	0.000	86.442	70.914	87.737	38.321	0.000
GG1985|c0_g1_i1	42.371	32.579	80.171	49.671	0.000	32.332
GG5784|c2_g1_i1	0.000	0.000	189.687	52.205	0.000	0.000
GG5078|c0_g1_i1	0.000	175.138	107.550	0.000	0.000	0.000
GG388|c0_g2_i1	61.373	56.282	151.672	12.663	0.000	0.000
GG4447|c0_g1_i1	3220.446	3190.547	3622.083	1102.592	959.185	1568.936
GG5803|c1_g1_i1	164.081	82.158	225.404	102.915	155.697	76.315
GG1066|c0_g1_i1	0.000	0.000	128.637	141.467	46.064	0.000
GG2849|c0_g2_i1	0.000	0.000	0.000	0.000	143.765	105.412
GG6473|c0_g1_i1	119.105	0.000	0.000	0.000	461.938	168.889
GG111|c0_g1_i1	71.845	109.723	202.438	0.000	0.000	104.665
GG123|c1_g1_i1	165.874	0.000	388.876	0.000	0.000	0.000
GG3222|c0_g1_i1	86.599	0.000	0.000	134.271	170.565	124.957
GG5493|c0_g1_i1	0.000	53.265	262.108	108.227	0.000	0.000
GG4782|c0_g1_i1	213.615	87.688	67.411	66.888	0.000	43.830
GG3414|c0_g1_i1	135.086	69.009	84.917	70.044	91.258	0.000
GG7076|c1_g1_i1	45.253	69.349	85.337	0.000	45.849	0.000
GG3242|c1_g1_i1	150.875	0.000	106.816	0.000	0.000	56.535
GG5787|c1_g1_i1	13492.077	13763.592	10306.944	759.063	1360.088	295.985
GG5503|c0_g1_i1	337.460	281.381	359.442	143.098	176.662	324.672
GG1862|c0_g1_i1	0.000	143.198	75.523	83.115	54.957	161.538
GG3608|c0_g1_i1	141.353	0.000	0.000	109.907	95.326	0.000
GG1688|c0_g1_i1	0.000	0.000	148.080	0.000	234.144	0.000
GG7235|c2_g1_i1	5079.513	6970.287	4381.126	4298.489	3400.799	5076.241
GG6472|c0_g1_i1	0.000	0.000	0.000	100.089	0.000	364.826
GG2046|c0_g1_i1	0.000	0.000	0.000	0.000	0.000	0.000
GG4101|c0_g1_i1	0.000	28.429	0.000	156.334	120.490	44.638
GG4714|c0_g1_i1	183.969	141.138	69.475	85.960	0.000	220.786
GG5210|c0_g1_i1	77.621	69.709	24.502	131.698	94.942	99.709
GG3648|c1_g1_i1	64.511	0.000	0.000	150.226	193.204	0.000
GG2413|c2_g1_i1	0.000	81.304	99.888	0.000	104.172	0.000
GG6310|c0_g2_i1	0.000	126.496	103.782	0.000	0.000	0.000
GG86|c0_g1_i1	108.088	82.735	50.893	0.000	0.000	0.000
GG3253|c0_g1_i1	0.000	0.000	0.000	216.473	0.000	0.000
GG2315|c0_g1_i1	51.712	19.863	24.444	20.179	80.121	39.253
GG4317|c1_g1_i1	132.439	0.000	123.392	205.092	0.000	0.000
GG4878|c1_g1_i1	32.261	24.661	0.000	75.113	0.000	94.478
GG877|c0_g1_i2	102.057	39.323	0.000	13.304	0.000	0.000
GG3093|c0_g1_i1	0.000	0.000	0.000	92.252	0.000	0.000
GG1636|c0_g1_i1	164.049	41.857	0.000	42.485	0.000	0.000
GG1104|c0_g1_i1	67.682	347.455	160.263	461.136	788.302	243.945
GG5906|c1_g1_i1	189.723	216.779	88.811	0.000	0.000	0.000
GG6901|c1_g1_i1	142.517	54.676	168.218	111.014	145.700	0.000
GG2523|c1_g1_i1	20.604	31.683	19.492	96.593	0.000	62.924
GG5302|c0_g1_i1	82.286	52.781	90.895	311.376	387.848	232.324
GG5257|c0_g1_i1	84.570	81.448	153.599	138.194	171.145	153.194
GG4659|c0_g1_i1	0.000	0.000	155.556	192.934	0.000	119.950
GG2298|c1_g1_i1	52.811	121.286	0.000	0.000	0.000	78.056
GG1643|c0_g1_i1	0.000	65.446	402.321	0.000	0.000	247.855
GG5328|c0_g1_i1	436.432	488.666	288.019	797.372	1649.422	1711.850
GG2441|c0_g1_i1	0.000	147.934	0.000	0.000	0.000	0.000
GG757|c1_g1_i1	39.680	91.621	137.747	103.556	41.585	101.900
GG5372|c0_g1_i1	45.402	87.245	85.875	230.485	47.055	138.328
GG3122|c0_g1_i1	0.000	0.000	0.000	0.000	0.000	466.512
GG1407|c0_g1_i1	164.476	0.000	154.255	0.000	0.000	0.000
GG5784|c0_g1_i1	54.050	83.147	153.443	98.623	37.554	55.204
GG4211|c2_g1_i1	341.773	779.581	0.000	352.968	0.000	0.000
GG2716|c0_g1_i1	148.591	45.738	14.071	58.148	62.166	68.555
GG920|c0_g1_i1	108.697	136.669	238.555	188.515	102.844	106.763
GG2607|c0_g1_i1	144.716	0.000	0.000	0.000	0.000	608.750
GG3458|c1_g1_i1	0.000	76.093	93.616	77.220	0.000	0.000
GG755|c1_g1_i1	55.053	112.915	173.649	57.391	19.114	168.602
GG7021|c1_g1_i1	168.789	103.977	31.968	52.895	35.460	104.286
GG5171|c0_g2_i1	91.552	126.229	125.261	84.678	181.899	121.384
GG1539|c3_g1_i1	0.000	0.000	39.718	0.000	128.345	62.842
GG7127|c1_g1_i1	0.000	29.387	108.440	0.000	76.268	0.000
GG2221|c0_g1_i1	423.034	106.963	0.000	0.000	271.099	0.000
GG1108|c1_g1_i1	26.785	0.000	202.594	20.907	0.000	0.000
GG2420|c0_g1_i1	0.000	0.000	0.000	115.044	0.000	0.000
GG959|c0_g1_i1	412.316	435.967	314.058	805.063	792.847	488.923
GG1866|c1_g1_i1	78.272	119.443	73.448	60.702	0.000	227.082
GG6976|c0_g2_i1	68.974	176.724	152.220	89.786	309.682	490.203
GG5527|c0_g1_i1	86.887	89.222	91.453	75.666	50.805	104.593
GG6343|c0_g1_i1	86.599	0.000	0.000	157.587	148.571	43.666
GG4252|c2_g1_i1	16.856	12.964	31.910	105.488	70.358	0.000
GG4989|c1_g1_i1	0.000	98.139	0.000	300.267	0.000	364.826
GG17|c0_g1_i1	68.024	261.024	321.240	79.502	69.657	0.000
GG6195|c0_g1_i1	53.558	41.239	40.579	100.711	90.080	16.555
GG1745|c2_g1_i1	99.890	191.253	94.124	0.000	50.403	0.000
GG5314|c1_g1_i1	0.000	0.000	89.927	198.226	65.131	0.000
GG5028|c0_g2_i1	0.000	0.000	0.000	76.288	0.000	0.000
GG993|c0_g1_i1	317.273	321.888	0.000	0.000	0.000	0.000
GG7124|c1_g2_i1	21.607	48.838	70.493	102.119	58.267	16.514
GG983|c0_g2_i1	0.000	112.132	77.597	0.000	25.519	44.198
GG3297|c0_g1_i1	1323.375	725.502	303.695	499.270	427.759	296.476
GG4661|c0_g1_i1	110.191	84.835	81.159	47.942	77.082	18.889
GG2611|c0_g1_i1	30.617	253.548	21.753	24.005	8.079	23.753
GG5220|c0_g1_i1	206.697	824.074	624.016	0.000	0.000	61.736
GG4277|c1_g1_i1	498.904	189.482	0.000	289.760	603.252	176.383
GG937|c0_g1_i1	99.399	101.722	125.193	129.105	0.000	49.891
GG4329|c0_g1_i1	73.500	56.107	69.015	171.046	72.939	0.000
GG5410|c0_g1_i1	0.000	43.916	81.061	22.296	29.437	86.523
GG5723|c0_g1_i1	51.648	79.460	65.170	26.928	35.918	79.192
GG3423|c0_g1_i1	115.177	0.000	322.649	89.213	0.000	163.636
GG3940|c0_g1_i1	0.000	166.015	0.000	169.074	106.276	0.000
GG3682|c0_g1_i1	0.000	64.324	79.104	65.412	83.188	0.000
GG2179|c0_g1_i1	55.341	0.000	52.107	85.970	111.223	0.000
GG2710|c0_g1_i1	334.439	169.557	104.145	259.064	325.345	634.663
GG5382|c2_g1_i1	75.432	28.934	71.207	88.106	0.000	0.000
GG3787|c0_g1_i1	279.984	294.859	153.452	138.408	61.662	113.326
GG3245|c1_g1_i1	21.970	33.784	124.694	51.496	0.000	0.000
GG3387|c0_g1_i1	103.615	0.000	0.000	160.558	101.161	0.000
GG1220|c0_g2_i1	0.000	0.000	0.000	66.694	88.612	0.000
GG6533|c0_g2_i1	0.000	0.000	0.000	0.000	14.008	0.000
GG3903|c0_g1_i1	92.801	106.654	0.000	72.161	93.932	206.903
GG3313|c0_g2_i1	472.418	57.878	223.730	1093.648	857.753	215.738
GG3161|c0_g1_i1	15.725	169.403	59.543	49.214	32.860	48.314
GG2861|c0_g2_i1	274.881	168.312	77.920	0.000	305.081	493.510
GG495|c0_g1_i1	60.967	122.038	92.373	66.849	153.527	112.876
GG2716|c3_g1_i1	0.000	95.853	0.000	195.459	0.000	0.000
GG4031|c0_g1_i1	161.754	123.387	0.000	0.000	0.000	0.000
GG228|c1_g1_i1	42.680	131.253	121.122	116.714	88.612	130.250
GG5338|c0_g1_i1	206.302	158.766	418.516	34.600	61.662	339.978
GG3085|c1_g1_i1	0.000	20.398	100.397	41.436	54.798	40.267
GG3071|c1_g1_i1	43.620	16.763	144.411	68.160	67.889	99.781
GG2292|c0_g1_i1	70.650	97.974	53.555	155.139	313.264	252.278
GG1545|c1_g1_i1	97.498	32.167	131.876	65.422	29.176	150.112
GG1282|c0_g1_i1	145.762	164.646	110.456	167.550	132.945	135.338
GG5257|c0_g3_i1	0.000	0.000	0.000	0.000	0.000	0.000
GG1684|c0_g1_i1	23.518	126.743	89.085	27.627	86.414	54.457
GG5257|c0_g2_i1	387.762	392.576	481.905	0.000	249.601	547.250
GG2517|c1_g1_i1	578.265	488.923	300.682	497.435	512.135	577.903
GG1389|c0_g1_i1	80.717	108.621	248.193	205.034	188.790	30.837
GG5702|c1_g1_i1	0.000	0.000	244.309	0.000	0.000	0.000
GG3464|c1_g1_i1	60.871	140.212	28.759	71.190	125.118	45.959
GG5550|c1_g1_i1	55.982	43.082	52.997	76.686	58.613	0.000
GG6648|c0_g1_i1	132.439	0.000	0.000	102.546	127.709	0.000
GG4023|c0_g2_i1	0.000	0.000	0.000	16.965	21.068	0.000
GG555|c0_g1_i1	0.000	76.042	37.419	46.379	82.271	30.233
GG3994|c0_g1_i1	0.000	127.557	156.388	0.000	0.000	0.000
GG2659|c0_g1_i1	142.847	108.343	0.000	110.596	0.000	0.000
GG443|c0_g1_i1	51.818	29.923	61.344	60.867	13.587	19.975
GG2509|c2_g1_i1	167.294	255.144	0.000	64.858	165.029	0.000
GG368|c0_g1_i2	101.523	75.908	0.000	0.000	0.000	70.869
GG1102|c0_g1_i1	91.734	158.643	65.072	35.823	23.761	69.855
GG4891|c0_g1_i1	0.000	0.000	72.861	60.217	307.419	0.000
GG4632|c1_g1_i1	0.000	0.000	0.000	200.178	0.000	0.000
GG5058|c1_g1_i1	0.000	0.000	44.190	72.899	0.000	139.290
GG853|c0_g1_i1	226.809	135.547	405.071	78.686	26.043	38.280
GG6812|c1_g1_i1	38.239	88.367	81.511	97.419	100.637	14.794
GG1654|c0_g1_i1	172.461	141.488	42.184	34.920	52.956	25.964
GG4268|c0_g1_i1	31.343	64.365	49.474	130.979	87.882	129.226
GG5577|c2_g1_i1	50.687	77.895	71.892	59.343	26.193	115.476
GG2669|c2_g1_i1	0.000	280.969	229.983	0.000	0.000	0.000
GG2388|c1_g1_i1	49.288	15.188	112.051	46.350	20.741	61.009
GG6091|c1_g1_i1	67.426	12.964	15.950	26.374	35.179	51.723
GG5169|c0_g1_i1	76.393	176.261	72.284	164.238	298.152	262.977
GG6030|c0_g1_i1	97.242	74.487	45.824	37.794	0.000	0.000
GG6188|c0_g1_i1	0.000	0.000	99.888	165.579	625.050	0.000
GG6938|c0_g1_i1	152.285	0.000	304.283	13.236	35.310	77.871
GG2003|c0_g1_i1	39.424	156.501	150.419	0.000	0.000	115.794
GG6672|c0_g1_i1	81.443	37.645	138.882	57.468	77.287	138.901
GG498|c0_g1_i1	0.000	0.000	84.085	0.000	90.398	66.384
GG3273|c0_g1_i1	205.138	0.000	0.000	79.473	0.000	0.000
GG3147|c0_g1_i1	2.861	0.000	0.000	0.000	42.370	0.000
GG1936|c0_g1_i1	74.066	0.000	278.166	0.000	73.472	107.736
GG3820|c0_g1_i1	0.000	51.041	62.792	103.672	133.151	0.000
GG4144|c0_g1_i1	62.974	16.166	39.767	98.700	99.328	32.455
GG509|c0_g1_i1	2818.069	2720.662	1806.095	1518.466	1639.472	260.735
GG4732|c1_g1_i1	181.119	138.018	84.828	70.199	0.000	0.000
GG384|c0_g2_i1	154.740	0.000	0.000	0.000	0.000	0.000
GG3112|c0_g2_i1	0.000	0.000	0.000	74.453	0.000	0.000
GG1459|c1_g1_i1	0.000	0.000	0.000	177.202	0.000	0.000
GG6227|c0_g1_i1	0.000	0.000	0.000	35.823	0.000	0.000
GG6941|c0_g1_i1	165.319	139.357	205.657	158.111	136.676	200.995
GG3107|c1_g1_i1	0.000	0.000	28.563	70.714	217.517	136.987
GG6957|c1_g1_i1	157.814	0.000	0.000	0.000	0.000	343.244
GG4340|c2_g1_i1	291.748	723.927	273.987	113.169	0.000	106.180
GG6634|c0_g1_i1	34.802	80.119	98.596	54.225	106.828	0.000
GG5196|c0_g1_i1	52.043	80.078	65.679	40.708	36.189	133.004
GG4821|c0_g1_i1	34.716	99.374	103.411	101.186	68.235	46.317
GG2680|c1_g1_i1	243.719	185.178	0.000	0.000	0.000	172.564
GG1040|c0_g1_i1	0.000	0.000	63.673	52.574	0.000	0.000
GG5664|c0_g1_i1	0.000	79.059	48.633	40.115	0.000	0.000
GG916|c0_g2_i1	0.000	58.125	0.000	0.000	112.934	0.000
GG5834|c2_g1_i1	0.000	0.000	122.991	0.000	0.000	0.000
GG4474|c0_g1_i1	0.000	138.708	0.000	35.192	0.000	134.662
GG4030|c1_g1_i1	44.378	34.113	41.979	173.347	46.026	33.827
GG5239|c0_g1_i1	137.467	0.000	0.000	0.000	396.938	0.000
GG461|c0_g1_i1	46.876	323.237	176.761	72.899	521.729	69.650
GG4771|c0_g1_i1	235219.510	160896.662	170962.513	149818.150	169177.323	259950.044
GG7151|c0_g1_i1	110.394	116.838	182.916	118.841	43.361	42.499
GG4883|c0_g1_i1	69.230	105.769	65.052	0.000	0.000	202.091
GG3758|c4_g1_i1	38.197	29.294	108.157	59.479	0.000	0.000
GG692|c3_g1_i1	44.591	34.165	126.132	0.000	45.203	0.000
GG5412|c0_g1_i1	0.000	41.908	51.568	276.689	56.257	0.000
GG755|c0_g1_i1	158.893	69.792	64.407	53.186	47.055	34.584
GG7138|c0_g1_i1	0.000	0.000	0.000	151.313	0.000	0.000
GG674|c0_g1_i1	0.000	528.113	129.616	0.000	0.000	0.000
GG6257|c0_g2_i1	239.908	275.234	56.432	0.000	0.000	0.000
GG2986|c0_g1_i1	0.000	54.861	67.479	0.000	142.736	0.000
GG6894|c0_g1_i1	0.000	203.341	83.331	0.000	0.000	0.000
GG6923|c1_g1_i1	29.923	45.955	0.000	140.020	61.549	0.000
GG4092|c0_g1_i1	94.061	18.102	133.628	9.206	12.344	54.457
GG3348|c3_g1_i1	189.723	0.000	0.000	0.000	0.000	0.000
GG4827|c2_g1_i1	0.000	33.835	41.636	34.347	44.783	131.530
GG6566|c0_g1_i1	176.902	190.738	121.259	872.329	696.483	566.651
GG4456|c0_g1_i1	167.945	367.668	393.583	270.241	400.435	356.042
GG6571|c1_g1_i1	192.339	121.060	132.385	150.430	127.634	160.831
GG4347|c0_g1_i1	0.000	0.000	145.810	121.482	150.002	0.000
GG6975|c1_g1_i1	0.000	66.589	81.873	67.733	0.000	0.000
GG4907|c0_g1_i1	141.011	748.763	0.000	218.366	0.000	198.016
GG1802|c1_g1_i1	127.368	48.889	30.080	223.377	32.673	48.017
GG2542|c1_g1_i1	84.218	64.561	39.718	98.293	0.000	188.515
GG4416|c0_g1_i1	128.073	90.406	212.281	16.722	22.443	32.998
GG2831|c0_g1_i1	0.000	0.000	0.000	0.000	0.000	0.000
GG6436|c0_g1_i1	47.922	92.228	192.858	337.790	314.339	332.781
GG3418|c0_g1_i1	100.573	147.172	123.852	86.698	74.061	77.790
GG2771|c0_g1_i1	30.105	69.555	95.054	62.916	10.557	62.094
GG2509|c1_g1_i1	0.000	0.000	0.000	260.880	320.941	0.000
GG2033|c0_g1_i1	260.223	318.408	159.539	246.081	363.376	284.989
GG1022|c1_g1_i1	185.891	94.751	0.000	96.205	185.892	0.000
GG7107|c1_g1_i1	29.432	22.601	83.449	22.956	0.000	133.495
GG5276|c0_g1_i1	107.469	77.782	79.740	26.724	0.000	227.645
GG4128|c0_g1_i1	76.639	42.155	155.537	111.509	69.030	135.338
GG1669|c0_g1_i1	205.170	186.228	232.146	379.313	277.262	320.024
GG6873|c0_g1_i1	0.000	0.000	0.000	0.000	0.000	0.000
GG4377|c0_g1_i1	0.000	90.519	111.161	92.252	230.973	0.000
GG2762|c0_g1_i1	0.000	0.000	0.000	167.307	105.210	0.000
GG2752|c0_g3_i1	260.544	180.812	46.852	66.053	0.000	256.384
GG5391|c1_g1_i1	72.112	27.668	68.096	0.000	0.000	54.129
GG6797|c0_g1_i1	0.000	0.000	50.022	82.542	53.470	78.486
GG5016|c0_g2_i1	287.168	261.415	291.669	66.956	137.144	461.546
GG4005|c0_g1_i1	0.000	0.000	0.000	0.000	152.050	0.000
GG3576|c2_g1_i1	0.000	95.853	0.000	0.000	0.000	0.000
GG7243|c0_g1_i1	277.955	365.403	112.413	339.975	323.466	653.348
GG6703|c1_g1_i1	34.268	78.904	32.370	106.809	70.171	0.000
GG4181|c0_g1_i1	0.000	0.000	186.282	77.142	97.392	570.337
GG4120|c1_g1_i1	0.000	121.379	0.000	0.000	157.314	0.000
GG7233|c0_g1_i1	0.000	0.000	53.692	88.601	0.000	0.000
GG2374|c0_g1_i1	47.121	0.000	0.000	109.907	0.000	0.000
GG363|c0_g1_i1	0.000	0.000	0.000	0.000	0.000	0.000
GG2791|c0_g1_i1	0.000	12.922	79.466	78.822	35.048	0.000
GG2914|c0_g1_i2	80.172	230.237	54.827	0.000	0.000	0.000
GG1253|c0_g1_i1	122.489	69.205	116.053	70.432	77.493	12.665
GG7154|c1_g1_i1	0.000	68.391	84.075	69.568	176.456	0.000
GG5986|c0_g1_i1	437.029	381.908	2105.015	3307.212	4441.134	1366.425
GG6908|c0_g1_i1	622.440	806.559	1305.129	453.814	495.256	325.614
GG2047|c0_g1_i1	42.573	32.734	80.552	49.904	66.300	97.457
GG1159|c0_g1_i1	82.852	227.827	112.090	370.855	236.079	219.240
GG2103|c0_g1_i1	61.939	47.633	97.667	145.215	42.903	126.124
GG6331|c0_g1_i1	0.000	0.000	87.177	72.161	274.110	133.823
GG5750|c1_g1_i1	0.000	30.849	0.000	31.356	0.000	0.000
GG4545|c0_g1_i1	196.812	60.370	74.290	61.275	0.000	0.000
GG2259|c0_g1_i1	43.556	44.698	13.748	556.884	881.234	178.707
GG734|c0_g1_i1	85.008	0.000	0.000	0.000	129.504	0.000
GG6217|c0_g1_i1	54.722	84.073	0.000	42.698	56.425	0.000
GG5282|c1_g1_i1	55.010	0.000	0.000	0.000	165.880	0.000
GG4902|c0_g1_i1	77.397	109.228	85.504	60.605	135.246	99.423
GG4332|c1_g1_i1	40.214	10.317	101.542	104.954	84.273	82.601
GG1367|c2_g1_i1	106.861	0.000	0.000	0.000	208.353	0.000
GG4297|c0_g3_i1	0.000	0.000	0.000	0.000	0.000	360.619
GG1717|c0_g2_i1	0.000	0.000	0.000	0.000	298.180	136.198
GG3875|c0_g1_i1	106.701	61.647	235.874	118.501	103.050	110.204
GG5781|c0_g1_i1	148.271	208.891	70.102	327.972	306.652	525.832
GG2817|c0_g1_i1	82.307	63.099	0.000	192.147	0.000	61.470
GG899|c0_g1_i1	177.649	45.296	111.454	229.913	177.999	261.216
GG5165|c1_g1_i1	35.389	13.612	50.238	27.676	92.230	27.121
GG7148|c0_g1_i1	0.000	0.000	0.000	76.395	96.485	0.000
GG4103|c2_g1_i1	113.159	115.726	0.000	58.741	38.480	56.535
GG5307|c0_g1_i1	578.863	548.727	1077.211	112.053	138.921	202.920
GG7065|c0_g1_i1	198.701	228.270	374.472	231.670	401.136	294.470
GG5985|c1_g1_i1	133.592	0.000	0.000	207.345	133.151	97.662
GG5761|c0_g1_i1	1408.746	1743.619	637.980	660.159	737.834	629.718
GG2762|c2_g1_i1	0.000	0.000	0.000	642.796	158.278	0.000
GG7123|c1_g1_i1	0.000	104.307	0.000	106.440	0.000	0.000
GG2828|c0_g1_i1	92.396	189.749	136.142	225.261	388.718	238.160
GG2384|c1_g1_i1	0.000	95.853	117.678	0.000	0.000	0.000
GG6111|c0_g1_i1	132.172	128.329	137.463	107.129	106.996	67.848
GG2488|c0_g1_i1	0.000	48.982	376.909	0.000	0.000	178.717
GG6786|c1_g1_i1	62.227	63.799	19.619	48.632	150.843	31.677
GG6772|c0_g1_i1	107.629	33.156	25.588	47.923	22.630	0.000
GG2027|c0_g1_i1	63.124	24.311	109.624	74.200	66.374	65.063
GG6469|c0_g1_i1	31.727	0.000	29.972	98.924	0.000	47.843
GG737|c2_g1_i1	0.000	241.069	0.000	123.191	0.000	0.000
GG2702|c1_g1_i1	226.767	303.653	53.369	132.096	113.822	83.523
GG345|c0_g1_i1	75.891	58.445	20.539	67.956	11.399	0.000
GG2185|c1_g1_i1	199.609	113.924	98.078	46.379	46.812	160.637
GG2468|c0_g1_i1	101.363	62.357	95.896	158.431	189.623	30.970
GG5556|c0_g1_i1	112.455	126.599	172.103	47.466	54.695	67.019
GG3987|c1_g1_i1	0.000	78.853	0.000	80.279	202.331	0.000
GG3501|c0_g2_i1	0.000	0.000	0.000	0.000	329.740	0.000
GG4680|c0_g2_i1	0.000	109.496	70.131	0.000	0.000	0.000
GG2917|c0_g1_i1	112.668	86.720	53.339	176.396	44.231	130.066
GG4863|c1_g1_i1	92.235	0.000	86.384	0.000	90.566	0.000
GG3406|c0_g1_i1	0.000	43.380	0.000	176.124	113.822	83.523
GG3873|c0_g1_i1	0.000	82.148	0.000	167.307	0.000	0.000
GG4206|c1_g1_i1	0.000	0.000	175.978	145.671	0.000	0.000
GG1016|c0_g1_i2	6392.042	6210.619	3235.389	2749.162	2659.991	2647.874
GG1775|c1_g1_i1	96.313	177.785	164.040	15.061	60.137	265.199
GG2567|c0_g1_i1	0.000	0.000	239.181	157.839	0.000	0.000
GG4417|c1_g1_i1	55.672	85.206	0.000	302.705	55.929	82.090
GG6891|c0_g1_i1	0.000	0.000	0.000	63.771	81.187	237.996
GG6019|c0_g1_i1	74.642	56.972	70.072	115.791	0.000	108.524
GG5000|c1_g1_i1	0.000	79.656	0.000	81.104	102.152	0.000
GG2493|c0_g2_i2	76.489	155.914	188.357	73.248	32.299	32.342
GG2540|c0_g1_i1	33.905	117.384	48.134	39.785	53.068	26.005
GG5227|c0_g1_i1	64.479	99.148	81.335	83.969	22.312	32.793
GG4507|c1_g1_i1	0.000	196.329	80.464	199.663	0.000	123.933
GG2126|c1_g1_i1	291.086	15.991	19.668	178.727	21.601	0.000
GG5376|c0_g1_i1	150.299	114.264	0.000	0.000	0.000	141.082
GG7049|c1_g1_i1	99.548	0.000	279.428	0.000	0.000	142.587
GG4267|c1_g1_i1	44.506	22.828	28.084	139.321	155.173	91.253
GG3031|c0_g1_i1	170.016	32.579	160.361	297.606	0.000	190.204
GG5339|c0_g1_i1	42.477	65.313	40.178	265.512	220.491	291.706
GG5789|c0_g1_i1	28.760	77.463	68.066	135.067	135.442	22.125
GG5272|c0_g1_i1	112.679	144.063	106.366	116.986	191.624	56.300
GG6909|c3_g1_i1	0.000	0.000	0.000	193.682	0.000	0.000
GG1806|c2_g1_i1	137.168	82.096	230.834	83.484	15.934	23.425
GG2435|c3_g1_i1	124.721	0.000	116.317	193.177	0.000	0.000
GG1539|c1_g1_i1	233.887	0.000	110.065	0.000	0.000	86.031
GG419|c1_g1_i1	0.000	16.804	62.039	34.163	68.048	66.681
GG7229|c1_g1_i1	0.000	187.309	0.000	477.353	477.283	174.458
GG3191|c1_g1_i1	70.981	43.700	120.956	11.109	29.718	131.089
GG5762|c1_g1_i1	119.191	91.168	0.000	92.544	298.479	0.000
GG3021|c0_g1_i1	1367.273	763.343	721.526	604.215	811.764	710.518
GG2318|c0_g1_i1	408.056	268.994	220.628	227.844	161.728	118.875
GG3560|c0_g1_i1	0.000	87.821	0.000	0.000	287.922	253.527
GG2669|c1_g1_i1	80.877	61.688	0.000	125.434	0.000	0.000
GG7199|c0_g1_i1	108.088	41.373	101.796	83.979	326.187	239.399
GG2273|c0_g1_i1	122.308	0.000	115.065	94.952	61.194	89.789
GG1614|c0_g1_i1	186.222	119.587	70.591	223.999	164.010	57.887
GG586|c0_g1_i1	165.565	15.909	0.000	145.555	42.997	31.605
GG2448|c2_g1_i1	0.000	82.344	67.557	55.720	36.563	0.000
GG868|c0_g2_i1	0.000	5.148	0.000	0.000	0.000	0.000
GG5744|c0_g1_i2	108.889	105.975	251.423	0.000	35.918	0.000
GG2175|c0_g1_i1	69.070	0.000	32.614	161.432	0.000	0.000
GG5937|c0_g1_i1	287.307	0.000	89.653	0.000	0.000	137.457
GG6927|c1_g1_i1	65.408	0.000	122.991	101.526	522.037	0.000
GG6847|c0_g1_i1	0.000	0.000	0.000	70.199	88.995	0.000
GG5297|c0_g1_i1	34.866	53.265	32.761	81.172	34.683	0.000
GG6322|c0_g1_i1	0.000	109.743	0.000	0.000	0.000	0.000
GG4295|c0_g1_i1	0.000	0.000	149.891	0.000	308.083	224.850
GG1028|c0_g1_i1	0.000	0.000	301.073	0.000	0.000	691.833
GG3571|c0_g1_i1	83.642	191.356	78.429	0.000	0.000	241.856
GG1876|c0_g1_i1	0.000	0.000	0.000	0.000	296.675	0.000
GG7070|c0_g1_i1	0.000	208.613	0.000	0.000	132.309	0.000
GG4450|c0_g1_i1	0.000	72.572	0.000	0.000	47.897	281.345
GG5657|c0_g1_i1	171.949	101.269	191.615	55.487	21.283	31.288
GG281|c0_g1_i1	43.193	199.264	122.590	0.000	44.829	0.000
GG2117|c0_g1_i1	1673.955	1931.001	597.703	1131.229	695.576	1609.182
GG5492|c0_g1_i1	1618.283	2335.644	1672.732	2407.381	2543.270	2368.229
GG3767|c1_g1_i1	0.000	44.451	0.000	45.126	58.276	85.519
GG6301|c0_g2_i1	0.000	98.118	50.355	0.000	0.000	0.000
GG4723|c0_g1_i1	94.146	178.011	308.128	194.594	207.465	265.281
GG829|c0_g1_i1	0.000	54.460	134.048	193.507	253.996	266.550
GG5547|c0_g1_i1	0.000	0.000	135.966	112.315	0.000	0.000
GG7002|c2_g1_i1	0.000	32.734	40.276	166.113	0.000	0.000
GG6804|c3_g1_i1	0.000	0.000	85.601	0.000	0.000	0.000
GG4560|c0_g1_i1	0.000	0.000	103.372	28.423	74.557	0.000
GG5978|c0_g1_i1	39.136	59.721	36.724	0.000	0.000	227.082
GG1485|c0_g1_i1	99.815	102.391	78.732	117.131	104.191	76.581
GG6495|c0_g1_i1	203.825	125.518	141.524	42.553	56.939	62.791
GG4393|c0_g1_i1	136.474	208.531	64.133	158.859	543.592	0.000
GG3938|c0_g1_i1	111.344	170.412	52.420	259.462	111.858	246.269
GG347|c2_g1_i1	0.000	0.000	0.000	89.213	0.000	0.000
GG5013|c0_g1_i1	84.613	454.027	119.713	32.910	257.839	126.236
GG2888|c0_g1_i1	176.603	293.840	472.873	68.859	151.414	311.496
GG1742|c0_g1_i1	0.000	66.013	81.169	0.000	0.000	0.000
GG3427|c1_g1_i1	221.226	157.109	193.279	159.733	177.550	522.044
GG6999|c0_g1_i1	0.000	16.712	62.078	244.042	0.000	893.238
GG843|c1_g1_i1	6887.295	3878.703	2857.933	5042.024	6966.366	727.667
GG5678|c1_g1_i1	0.000	0.000	95.847	39.562	78.568	0.000
GG5076|c0_g1_i1	0.000	50.681	0.000	25.724	67.674	49.716
GG4587|c1_g1_i1	32.421	49.764	61.246	25.267	0.000	0.000
GG1602|c0_g1_i1	66.262	107.777	69.759	115.481	93.250	68.565
GG1390|c0_g1_i1	147.171	45.203	83.449	68.859	0.000	0.000
GG6197|c0_g3_i1	0.000	82.045	0.000	112.218	206.371	0.000
GG3348|c0_g1_i1	0.000	54.449	66.980	55.322	141.717	0.000
GG7158|c0_g1_i1	0.000	0.000	0.000	61.596	0.000	332.832
GG6635|c2_g1_i1	246.559	0.000	114.996	0.000	0.000	0.000
GG2724|c0_g1_i1	132.151	16.928	83.331	172.065	91.389	0.000
GG2490|c0_g1_i1	29.923	91.920	0.000	46.670	61.549	45.222
GG2766|c0_g1_i1	0.000	42.691	0.000	151.750	0.000	126.257
GG4682|c0_g1_i1	0.000	169.403	156.320	171.949	0.000	163.247
GG5953|c1_g1_i1	276.066	252.931	141.397	140.428	118.105	81.055
GG6678|c0_g2_i1	0.000	0.000	0.000	0.000	0.000	0.000
GG4418|c0_g1_i1	451.057	355.106	455.749	589.153	748.728	558.225
GG3015|c1_g1_i1	28.076	86.503	35.462	132.057	78.840	159.398
GG5463|c2_g1_i1	0.000	0.000	0.000	101.303	0.000	184.512
GG7217|c0_g1_i1	32.667	87.955	200.950	153.314	221.678	175.482
GG3586|c0_g3_i1	103.210	158.406	162.455	26.802	140.856	103.477
GG1472|c0_g1_i1	0.000	106.963	262.519	0.000	0.000	396.043
GG2794|c0_g1_i1	353.313	268.551	109.937	0.000	0.000	0.000
GG1969|c0_g1_i1	24.308	149.448	22.986	56.934	100.590	110.889
GG5110|c0_g1_i1	0.000	193.971	119.057	98.895	0.000	0.000
GG2824|c0_g1_i1	0.000	79.811	65.483	27.006	106.425	0.000
GG2668|c1_g1_i1	119.105	0.000	0.000	0.000	0.000	0.000
GG1020|c0_g1_i1	151.655	80.840	154.666	109.654	122.491	108.064
GG4727|c0_g1_i1	0.000	70.924	87.177	216.473	0.000	0.000
GG4289|c0_g1_i1	398.214	151.590	0.000	0.000	0.000	142.587
GG346|c1_g1_i1	0.000	72.263	0.000	73.520	186.041	0.000
GG1301|c0_g1_i1	261.654	99.323	0.000	0.000	0.000	0.000
GG679|c0_g1_i1	0.000	38.901	63.819	92.301	70.358	0.000
GG2153|c0_g1_i1	168.330	88.202	108.470	84.503	99.562	62.750
GG4540|c0_g1_i1	835.328	211.249	907.309	1616.943	937.388	195.651
GG6578|c1_g1_i1	177.713	220.249	344.089	90.883	57.061	239.737
GG5247|c0_g1_i1	119.703	22.982	0.000	93.340	61.549	0.000
GG5409|c0_g1_i1	0.000	171.380	0.000	0.000	219.135	0.000
GG3663|c0_g2_i1	235.542	0.000	0.000	0.000	0.000	0.000
GG5089|c0_g1_i1	192.221	48.982	0.000	0.000	0.000	0.000
GG5442|c1_g1_i1	0.000	105.625	0.000	0.000	267.826	0.000
GG3081|c0_g1_i1	111.259	77.895	210.784	237.798	138.322	125.161
GG6869|c0_g1_i1	0.000	183.561	0.000	124.405	0.000	0.000
GG3390|c0_g1_i1	107.459	0.000	0.000	83.493	432.500	0.000
GG6756|c0_g1_i1	63.679	73.334	0.000	0.000	32.673	192.047
GG2206|c1_g1_i1	0.000	238.968	0.000	324.408	0.000	149.508
GG4957|c0_g2_i1	0.000	0.000	32.184	36.658	0.000	0.000
GG4613|c0_g1_i1	63.497	65.199	70.170	157.567	178.037	114.534
GG3379|c0_g1_i1	28.055	107.725	106.053	262.580	28.904	42.468
GG1055|c1_g1_i1	138.503	0.000	43.525	71.802	0.000	0.000
GG59|c1_g1_i1	292.879	74.343	182.730	226.970	95.597	0.000
GG4137|c1_g1_i1	96.965	55.891	22.927	56.779	75.249	147.460
GG2866|c0_g1_i1	105.025	111.164	37.292	30.841	110.082	202.316
GG3039|c1_g1_i1	0.000	127.557	156.388	0.000	0.000	234.177
GG76|c0_g1_i1	0.000	118.887	0.000	121.482	0.000	0.000
GG397|c1_g1_i1	78.272	0.000	220.345	0.000	0.000	0.000
GG5702|c0_g1_i1	16.824	25.886	31.851	52.642	52.675	77.431
GG2918|c0_g1_i1	0.000	0.000	0.000	0.000	0.000	205.449
GG2501|c0_g1_i1	48.093	73.921	90.954	93.874	149.310	0.000
GG1950|c1_g1_i1	0.000	0.000	0.000	107.799	0.000	0.000
GG66|c1_g1_i1	52.512	160.805	0.000	40.805	0.000	0.000
GG3654|c0_g1_i1	589.655	645.785	710.596	296.538	198.403	0.000
GG4656|c1_g1_i1	147.171	45.203	111.268	45.913	30.279	222.496
GG6044|c0_g1_i1	0.000	149.973	0.000	117.685	59.427	87.956
GG6597|c0_g2_i1	49.939	0.000	100.211	38.824	50.403	0.000
GG3902|c0_g1_i1	362.600	252.714	498.941	94.758	81.879	53.515
GG209|c1_g1_i1	110.288	83.888	0.000	0.000	0.000	0.000
GG6223|c1_g1_i1	31.065	71.563	58.712	24.219	95.728	140.662
GG5554|c0_g2_i1	0.000	0.000	0.000	84.474	0.000	0.000
GG4905|c0_g1_i1	348.787	417.679	452.598	171.968	148.983	238.959
GG4740|c0_g2_i1	74.418	110.289	151.906	247.848	135.676	97.928
GG5161|c1_g1_i1	0.000	0.000	129.616	215.589	0.000	0.000
GG2075|c4_g1_i1	4307.415	2813.725	3198.998	1862.558	933.918	2027.994
GG2830|c0_g1_i1	177.286	218.210	302.012	180.252	129.373	190.194
GG2537|c0_g1_i1	78.421	10.060	24.747	153.518	150.703	100.723
GG1368|c0_g1_i1	74.504	57.147	105.495	0.000	0.000	0.000
GG2514|c0_g1_i1	0.000	78.070	0.000	158.946	100.198	146.662
GG4037|c0_g2_i1	0.043	284.408	366.585	77.764	0.056	76.766
GG2086|c0_g1_i1	91.872	246.382	86.609	392.927	93.025	0.000
GG6425|c2_g1_i1	0.000	0.000	0.000	100.089	249.601	0.000
GG6080|c0_g1_i1	0.000	0.000	86.384	142.991	0.000	0.000
GG677|c0_g1_i1	0.000	78.070	95.925	79.473	0.000	0.000
GG5575|c0_g1_i1	0.000	55.273	67.988	112.315	71.882	105.412
GG2228|c1_g1_i1	0.000	0.000	20.940	121.035	68.871	33.745
GG604|c0_g1_i1	478.044	543.373	582.115	365.582	310.832	404.305
GG4490|c0_g1_i1	0.000	56.818	93.214	96.195	101.946	37.461
GG1093|c0_g1_i1	557.149	323.072	534.706	242.070	171.304	179.444
GG7125|c0_g1_i1	162.885	95.935	127.071	120.152	100.852	177.960
GG3136|c0_g2_i1	0.000	51.618	0.000	26.209	172.248	101.235
GG2419|c0_g1_i1	899.648	504.595	112.873	2002.480	240.250	793.242
GG4958|c0_g1_i1	41.762	101.887	118.705	131.008	95.531	140.488
GG5027|c0_g1_i1	6.811	0.000	17.212	0.000	0.000	33.254
GG2453|c0_g1_i1	0.000	90.591	55.727	183.922	0.000	0.000
GG7112|c0_g1_i1	39.189	60.113	36.988	91.524	239.558	117.309
GG1948|c1_g1_i1	0.000	31.405	77.304	127.522	41.669	0.000
GG701|c1_g1_i2	202.512	67.691	0.000	0.000	40.126	25.073
GG7138|c1_g1_i1	86.214	33.042	40.658	33.531	0.000	0.000
GG4293|c0_g1_i1	0.000	126.496	77.773	0.000	0.000	0.000
GG5465|c0_g1_i1	183.659	403.151	396.880	81.901	460.469	517.508
GG6415|c2_g1_i1	91.264	35.071	21.577	35.639	47.289	0.000
GG6592|c0_g1_i1	161.754	61.688	303.461	62.722	79.906	468.498
GG2849|c0_g1_i1	192.221	587.752	241.021	198.935	191.942	0.000
GG180|c0_g1_i1	123.856	229.413	0.000	0.039	0.000	0.000
GG5991|c2_g1_i1	0.000	0.000	290.671	160.558	0.000	0.000
GG5934|c1_g1_i1	176.027	112.647	55.453	45.757	60.371	44.362
GG3943|c1_g1_i1	66.219	101.959	175.577	93.340	41.641	61.224
GG3703|c1_g1_i1	0.000	0.000	70.072	115.791	0.000	0.000
GG2923|c1_g1_i1	0.000	39.529	0.000	40.115	104.060	152.764
GG5226|c2_g1_i1	62.376	95.379	0.000	48.418	62.353	182.987
GG6488|c0_g2_i1	0.000	0.000	184.491	152.294	0.000	0.000
GG5635|c0_g1_i1	0.000	0.000	0.000	260.880	0.000	234.177
GG1894|c0_g1_i1	174.084	133.426	123.138	0.000	44.165	64.859
GG74|c0_g1_i1	53.110	121.986	50.022	123.803	0.000	0.000
GG4874|c2_g1_i1	0.000	95.853	0.000	0.000	0.000	0.000
GG2264|c3_g1_i1	0.000	99.982	122.991	0.000	0.000	191.453
GG5514|c1_g1_i1	144.769	55.273	135.966	224.630	0.000	105.412
GG4858|c0_g1_i3	689.107	387.654	106.963	431.654	20.357	1322.473
GG3277|c0_g1_i1	0.000	98.139	0.000	0.000	249.601	182.413
GG4725|c0_g1_i1	0.000	0.000	0.000	65.412	83.188	0.000
GG3441|c1_g1_i1	50.687	101.918	23.964	178.086	60.362	76.981
GG7147|c0_g1_i1	0.000	92.589	0.000	283.118	590.086	0.000
GG4657|c0_g1_i1	72.112	27.668	0.000	0.000	110.540	0.000
GG7149|c0_g1_i1	73.927	56.818	69.906	19.237	101.946	0.000
GG5484|c0_g1_i1	77.557	96.553	107.423	46.806	145.064	111.309
GG2693|c0_g1_i1	94.862	144.516	177.622	0.000	186.041	0.000
GG6942|c1_g1_i1	285.193	261.858	107.393	0.000	171.734	168.029
GG5907|c1_g1_i1	207.231	157.716	96.894	80.279	303.492	296.149
GG3551|c0_g1_i1	0.000	0.000	215.129	76.065	66.730	98.041
GG3491|c1_g1_i1	154.046	58.774	361.458	0.000	0.000	0.000
GG6750|c0_g1_i1	0.000	92.589	0.000	0.000	118.021	0.000
GG5454|c0_g1_i1	784.268	1167.709	927.007	440.083	507.001	931.457
GG3657|c1_g1_i1	52.662	40.539	49.866	51.545	27.605	0.000
GG6271|c0_g1_i1	226.222	170.289	164.549	173.386	172.557	40.932
GG7044|c2_g1_i1	0.000	44.729	55.032	0.000	0.000	258.083
GG4789|c0_g1_i1	147.854	113.872	93.371	69.529	114.093	91.509
GG7025|c0_g1_i1	169.120	226.262	227.683	125.599	131.281	234.413
GG5443|c0_g1_i1	50.569	58.403	59.856	9.905	13.260	194.955
GG4701|c2_g1_i1	66.796	0.000	62.792	51.836	66.580	97.662
GG828|c1_g1_i1	68.237	52.133	0.000	105.906	0.000	0.000
GG4587|c2_g1_i1	0.000	0.000	0.000	0.000	133.909	0.000
GG5610|c2_g1_i1	121.870	168.579	184.393	0.000	0.000	148.238
GG4081|c0_g1_i1	0.000	15.909	58.741	97.040	42.997	0.000
GG2038|c0_g2_i1	163.942	1469.292	199.306	0.000	0.000	0.000
GG4829|c2_g1_i1	0.000	255.103	156.388	130.435	0.000	0.000
GG6207|c1_g1_i1	134.542	0.000	252.920	104.410	134.058	0.000
GG487|c0_g1_i1	0.000	0.000	91.649	0.000	0.000	144.245
GG5796|c0_g1_i1	43.107	66.085	0.000	67.072	131.271	0.000
GG5312|c0_g1_i1	143.573	0.000	90.220	37.212	0.000	71.043
GG5278|c0_g3_i1	11.679	0.000	0.000	0.000	110.381	0.000
GG3635|c0_g1_i1	0.000	84.784	0.000	172.706	0.000	158.661
GG1248|c1_g1_i1	0.000	0.000	132.483	109.295	143.503	105.422
GG4988|c1_g1_i1	0.000	0.000	87.177	144.322	0.000	0.000
GG901|c1_g1_i1	427.336	557.345	351.633	1045.978	1141.626	796.457
GG6034|c0_g1_i1	50.836	58.589	0.000	39.678	52.525	0.000
GG1379|c1_g1_i1	0.000	0.000	0.000	0.000	491.543	0.000
GG7237|c2_g1_i1	0.000	83.013	203.944	0.000	0.000	0.000
GG4431|c2_g1_i1	55.341	42.351	52.107	128.959	0.000	81.619
GG2682|c1_g1_i1	124.753	0.000	58.672	48.418	0.000	0.000
GG5469|c0_g1_i1	0.000	92.589	0.000	0.000	0.000	0.000
GG4131|c0_g1_i1	53.420	40.899	50.316	0.000	53.760	157.842
GG1564|c1_g1_i1	0.000	26.916	33.123	109.295	35.880	105.422
GG3387|c1_g1_i1	21.863	16.804	62.039	34.163	0.000	66.681
GG6741|c0_g1_i1	0.000	142.292	35.021	231.107	0.000	166.902
GG6490|c1_g1_i1	0.000	0.000	0.000	233.204	288.549	0.000
GG5092|c0_g1_i1	69.262	151.116	131.201	90.437	218.218	285.215
GG2179|c1_g1_i1	0.000	0.000	114.918	94.787	82.608	0.000
GG1922|c0_g2_i1	0.000	21.407	52.694	78.269	0.000	0.000
GG1347|c0_g1_i1	3419.276	4258.294	3003.616	9071.728	5968.729	4442.254
GG5252|c1_g2_i1	96.740	68.371	40.266	84.474	40.285	98.727
GG6707|c1_g1_i1	36.649	140.562	0.000	171.230	0.000	109.958
GG5710|c2_g1_i1	285.684	0.000	0.000	0.000	0.000	0.000
GG4473|c2_g1_i1	0.000	0.000	0.000	56.585	72.406	0.000
GG1620|c0_g1_i1	0.000	0.000	0.000	0.000	74.641	0.000
GG4287|c0_g1_i1	0.000	150.127	0.000	0.000	96.485	0.000
GG7008|c1_g1_i1	179.475	0.000	84.075	208.694	0.000	0.000
GG3622|c1_g1_i1	0.000	78.307	32.125	79.502	69.657	102.341
GG5184|c0_g1_i1	0.000	0.000	124.899	311.454	0.000	0.000
GG2742|c2_g1_i1	257.523	65.446	160.928	0.000	169.144	123.933
GG5754|c0_g1_i1	49.673	38.047	0.000	38.610	200.573	0.000
GG3226|c0_g1_i1	23.048	88.594	0.000	0.000	95.531	35.107
GG426|c0_g1_i1	0.000	73.324	45.110	74.414	0.000	0.000
GG2071|c2_g1_i1	95.769	0.000	89.653	148.439	0.000	137.457
GG5356|c5_g1_i1	65.408	149.973	122.991	0.000	0.000	0.000
GG4399|c0_g1_i1	127.368	24.445	30.080	74.462	0.000	192.047
GG1475|c0_g2_i1	0.000	0.000	75.836	0.000	0.000	0.000
GG3245|c2_g1_i1	30.329	93.155	0.000	47.301	31.177	320.679
GG1234|c1_g1_i1	149.018	130.944	40.276	232.874	44.203	32.486
GG2151|c0_g1_i1	198.541	91.353	37.468	92.719	0.000	118.793
GG3355|c0_g1_i1	0.000	73.632	180.998	149.867	0.000	0.000
GG2583|c3_g1_i1	0.000	112.904	0.000	28.657	0.000	0.000
GG2519|c0_g1_i1	144.716	0.000	0.000	112.053	0.000	0.000
GG5025|c0_g1_i1	107.982	0.000	0.000	83.658	631.287	0.000
GG1977|c1_g1_i1	135.086	56.025	53.046	131.300	56.584	0.000
GG6281|c0_g1_i1	0.000	0.000	0.000	0.000	238.641	0.000
GG6827|c0_g2_i1	95.491	39.488	0.000	53.186	0.000	34.584
GG4457|c0_g1_i1	0.000	43.875	53.985	104.070	118.760	116.387
GG5909|c0_g1_i1	14.882	34.360	28.182	128.134	171.248	45.775
GG5049|c2_g1_i1	210.519	121.296	99.516	61.605	135.816	39.919
GG302|c3_g1_i1	160.259	122.686	201.253	124.521	53.760	0.000
GG902|c0_g2_i1	0.000	100.528	0.000	102.546	0.000	0.000
GG5946|c0_g1_i1	167.006	0.000	0.000	0.000	111.858	0.000
GG3649|c0_g1_i1	156.448	173.841	148.061	339.897	90.641	159.900
GG2291|c0_g2_i1	133.026	0.000	188.484	0.000	0.000	0.000
GG4104|c0_g1_i1	846.441	636.414	646.845	112.441	72.088	424.054
GG2174|c1_g1_i1	85.766	109.774	108.078	22.296	235.499	0.000
GG3192|c1_g1_i1	67.266	103.246	0.000	78.619	103.349	50.617
GG4361|c0_g1_i1	104.672	0.000	97.872	162.199	0.000	299.016
GG5212|c1_g1_i1	29.325	46.871	53.565	47.641	0.000	31.042
GG373|c0_g1_i3	111.344	108.477	116.699	0.000	55.929	335.238
GG2915|c0_g2_i1	169.034	0.000	0.000	0.000	0.000	165.960
GG3783|c2_g1_i1	130.827	99.323	0.000	0.000	252.481	0.000
GG482|c0_g1_i2	0.000	100.106	49.396	0.000	61.016	0.000
GG3140|c0_g1_i1	26.870	20.645	25.403	104.828	138.593	0.000
GG3576|c0_g1_i1	21.393	65.786	20.236	33.425	44.409	97.918
GG3151|c0_g1_i1	117.301	90.282	27.761	91.815	0.000	0.000
GG5401|c0_g1_i1	122.639	13.479	82.901	54.808	18.272	107.429
GG5577|c0_g1_i1	0.000	167.776	103.049	0.000	0.000	0.000
GG57|c0_g1_i1	0.000	41.136	354.227	41.747	0.000	0.000
GG6681|c0_g1_i1	62.985	59.310	72.939	82.328	36.946	43.461
GG98|c0_g2_i1	0.000	0.000	0.000	20.062	0.000	114.575
GG1761|c1_g1_i1	0.000	0.000	49.034	60.722	26.782	0.000
GG5341|c0_g1_i1	36.072	0.000	34.111	56.323	74.650	18.285
GG2123|c0_g1_i1	251.427	232.275	190.480	88.611	79.111	116.326
GG3478|c0_g2_i1	0.000	0.000	56.588	47.301	62.353	0.000
GG3852|c0_g1_i1	98.107	137.401	109.840	62.926	56.378	124.342
GG3334|c1_g1_i1	105.879	40.672	50.052	0.000	0.000	0.000
GG4354|c0_g1_i1	53.035	34.041	108.861	90.077	27.941	0.000
GG2875|c1_g1_i1	0.000	0.000	0.000	67.733	344.010	252.022
GG422|c0_g1_i1	236.727	444.884	358.806	1313.685	1365.717	557.027
GG6041|c0_g2_i1	81.080	59.042	29.052	52.176	128.335	0.000
GG6551|c0_g1_i1	0.000	0.000	91.365	75.657	0.000	419.928
GG2295|c0_g1_i1	148.751	98.468	146.779	162.092	65.804	193.378
GG5047|c0_g1_i1	69.924	69.246	141.945	101.779	21.021	61.818
GG2960|c0_g1_i1	0.000	61.184	0.000	311.017	0.000	0.000
GG2911|c0_g1_i1	11949.952	10815.782	3493.055	1940.904	2084.522	5091.076
GG3461|c0_g1_i1	26.059	100.322	24.678	20.412	40.986	0.000
GG2431|c1_g1_i1	44.805	0.000	42.253	69.694	0.000	0.000
GG6386|c0_g1_i1	19.141	14.724	54.328	134.659	99.590	29.281
GG6382|c0_g1_i1	253.423	555.512	341.819	197.372	184.947	108.688
GG4632|c0_g1_i1	0.000	93.660	0.000	95.467	0.000	0.000
GG1153|c0_g1_i1	51.808	0.000	387.565	0.000	0.000	74.042
GG6132|c1_g1_i1	0.000	0.000	0.000	48.437	0.000	126.892
GG758|c1_g1_i1	0.000	0.000	184.491	76.395	0.000	0.000
GG7140|c0_g1_i1	271.678	0.000	0.000	140.399	0.000	0.000
GG5800|c0_g1_i1	128.147	48.982	0.000	49.739	0.000	93.863
GG1960|c2_g1_i1	0.000	60.689	0.000	431.877	157.314	0.000
GG2877|c0_g1_i2	65.750	153.206	0.000	159.325	148.814	0.000
GG6299|c0_g1_i1	689.577	752.707	774.161	301.131	385.277	369.403
GG4801|c0_g1_i1	55.672	42.608	104.830	86.484	55.929	0.000
GG3952|c2_g1_i1	38.858	29.799	110.016	30.249	79.195	0.000
GG3602|c0_g1_i1	91.616	23.446	115.427	71.433	62.765	0.000
GG3075|c0_g1_i1	0.000	125.734	154.167	257.122	791.379	230.993
GG180|c0_g3_i1	92.897	0.000	0.000	0.039	0.000	0.000
GG4363|c1_g1_i1	0.000	0.000	266.502	109.907	95.326	0.000
GG7252|c0_g1_i1	150.246	230.494	354.569	497.192	268.275	337.818
GG3429|c0_g1_i1	94.189	24.105	118.646	0.000	0.000	0.000
GG7275|c0_g1_i1	229.702	141.488	184.912	125.959	108.558	195.088
GG5312|c1_g1_i1	142.613	108.909	133.960	55.322	0.000	207.835
GG3826|c0_g1_i1	198.755	109.383	73.986	233.826	277.280	33.059
GG3417|c0_g1_i1	0.000	0.000	0.000	343.490	0.000	0.000
GG3286|c0_g1_i1	29.923	91.920	113.118	116.685	184.639	452.189
GG1084|c0_g1_i1	42.104	225.963	39.718	65.528	128.345	0.000
GG5368|c0_g1_i1	0.000	0.000	0.000	45.874	0.000	110.306
GG649|c0_g1_i1	86.214	33.042	40.658	167.676	0.000	64.265
GG439|c0_g2_i1	0.000	0.000	0.000	0.000	42.679	0.000
GG3952|c1_g1_i1	14.988	46.130	56.735	46.903	47.018	92.154
GG1700|c0_g2_i1	274.112	191.479	108.861	80.988	128.812	96.894
GG3008|c1_g1_i1	40.972	31.549	116.425	32.104	43.090	63.364
GG257|c0_g1_i1	123.183	59.248	29.150	108.450	0.000	0.000
GG6060|c0_g1_i1	477.297	120.534	443.478	246.372	759.978	0.000
GG3223|c0_g1_i1	0.000	81.376	0.000	24.889	105.659	58.501
GG6883|c0_g1_i1	177.649	45.296	111.454	45.981	0.000	0.000
GG3947|c2_g1_i1	379.062	173.583	213.505	0.000	75.127	0.000
GG3134|c1_g1_i1	77.258	130.800	131.641	84.639	145.364	94.979
GG178|c0_g1_i1	45.029	0.000	0.000	70.044	228.149	0.000
GG2264|c0_g2_i1	0.000	19.966	0.000	38.697	0.000	0.000
GG6257|c1_g1_i1	115.583	74.075	72.910	15.061	0.000	58.931
GG1933|c1_g1_i1	41.591	117.384	78.762	21.704	29.035	128.079
GG6407|c1_g1_i1	72.123	11.100	27.311	67.752	15.093	0.000
GG6563|c2_g1_i1	106.861	81.304	0.000	0.000	104.172	457.359
GG164|c0_g1_i1	137.467	104.307	0.000	0.000	0.000	0.000
GG6177|c1_g1_i1	0.000	63.253	155.556	128.619	0.000	119.950
GG4380|c0_g1_i1	56.868	0.000	0.000	136.961	0.000	0.000
GG6336|c2_g1_i1	80.119	0.000	75.601	93.534	203.893	0.000
GG3345|c0_g1_i1	51.039	23.580	48.339	71.996	53.685	110.511
GG1555|c0_g1_i1	84.389	0.000	60.933	106.586	136.966	55.685
GG4561|c1_g1_i1	0.000	33.042	81.316	134.145	43.754	192.805
GG3757|c0_g1_i1	268.155	0.000	124.899	0.000	0.000	0.000
GG17|c1_g1_i1	0.000	177.064	0.000	0.000	0.000	330.703
GG762|c1_g1_i1	32.304	0.000	122.052	50.350	33.131	0.000
GG4130|c2_g1_i1	93.901	54.130	111.014	73.336	72.930	71.462
GG2708|c0_g1_i1	0.000	0.000	98.870	163.869	412.610	0.000
GG1394|c1_g1_i1	0.000	247.916	0.000	0.000	0.000	0.000
GG987|c1_g1_i1	55.672	85.206	157.249	0.000	0.000	0.000
GG3696|c1_g1_i1	129.258	0.000	0.000	100.089	0.000	0.000
GG6611|c0_g1_i1	49.939	0.000	0.000	38.824	151.208	222.004
GG5795|c0_g1_i1	194.025	261.415	310.056	218.454	432.668	336.794
GG2135|c0_g1_i1	136.400	105.110	67.440	111.664	81.505	165.971
GG1435|c0_g1_i1	131.521	321.610	197.838	0.000	105.762	0.000
GG1536|c0_g1_i1	6.192	28.594	41.030	72.714	64.934	38.188
GG4583|c1_g1_i1	0.000	0.000	0.000	82.784	104.172	0.000
GG3343|c0_g1_i1	92.235	0.000	0.000	71.491	90.566	0.000
GG6209|c1_g1_i1	0.000	0.000	77.127	127.541	0.000	356.994
GG6057|c0_g1_i1	76.414	174.953	502.072	474.158	0.000	332.945
GG1596|c1_g1_i1	131.820	33.681	41.441	68.364	89.145	0.000
GG752|c1_g1_i1	41.581	31.972	19.668	113.733	0.000	95.246
GG5126|c0_g2_i1	1986.584	2207.912	1446.095	810.705	753.890	0.000
GG3812|c0_g1_i1	0.000	119.258	97.813	80.687	0.000	0.000
GG903|c0_g1_i1	194.282	280.464	264.486	76.084	101.946	224.830
GG6464|c0_g1_i1	52.811	80.861	99.487	205.169	0.000	0.000
GG3960|c0_g1_i1	215.461	127.516	156.877	181.524	138.406	152.610
GG2486|c1_g1_i1	159.106	0.000	223.916	0.000	78.662	0.000
GG5959|c0_g1_i1	17.732	150.024	33.554	13.867	73.930	81.506
GG3309|c0_g2_i1	0.000	31.621	0.000	257.248	0.000	239.911
GG4118|c0_g1_i1	0.000	169.362	138.951	0.000	0.000	165.592
GG809|c1_g1_i1	23.603	90.694	66.961	110.577	122.182	0.000
GG2823|c3_g1_i1	0.000	0.000	0.000	233.719	0.000	0.000
GG6366|c0_g1_i1	81.677	58.774	63.438	0.000	0.000	34.073
GG3305|c1_g1_i1	98.577	150.127	0.000	0.000	0.000	282.542
GG2656|c0_g1_i1	115.775	0.000	0.000	56.643	0.000	111.330
GG1474|c0_g1_i1	24.575	94.432	46.480	191.866	0.000	0.000
GG5026|c0_g1_i1	29.816	55.181	88.909	0.000	0.000	0.000
GG2812|c0_g1_i1	79.649	81.582	50.198	41.436	136.994	0.000
GG4160|c1_g1_i1	138.503	35.370	0.000	35.901	373.906	274.536
GG1610|c1_g1_i1	48.616	0.000	45.824	75.598	0.000	72.128
GG7217|c1_g1_i1	83.823	64.262	0.000	32.609	0.000	125.120
GG6765|c1_g1_i1	0.000	0.000	56.432	186.272	300.322	0.000
GG5786|c0_g1_i1	1975.055	2436.151	1806.663	2679.099	2657.457	2846.903
GG5508|c0_g1_i1	101.544	154.596	0.000	78.686	99.244	0.000
GG3110|c1_g1_i1	0.000	92.846	85.690	164.996	31.074	0.000
GG6276|c0_g1_i1	54.092	60.216	39.875	94.311	139.781	28.032
GG3771|c0_g1_i1	90.058	323.423	227.341	258.423	329.637	369.239
GG4563|c0_g1_i1	77.343	19.811	0.000	80.493	106.519	78.281
GG3544|c0_g2_i1	0.000	0.000	0.000	0.000	31.803	0.000
GG38|c0_g1_i1	336.862	355.085	158.883	32.764	0.000	502.704
GG2705|c0_g1_i1	0.000	0.000	0.000	0.000	203.322	0.000
GG1337|c0_g1_i1	0.000	48.508	0.000	0.000	75.099	0.000
GG2110|c1_g1_i1	96.111	59.135	327.376	90.165	40.004	29.404
GG1538|c0_g1_i1	129.258	98.139	120.476	0.000	0.000	0.000
GG1926|c0_g1_i1	0.000	198.038	81.169	0.000	0.000	0.000
GG3920|c1_g1_i1	66.572	102.350	41.979	104.003	69.040	202.961
GG862|c0_g1_i1	20.742	15.950	0.000	48.632	215.488	63.354
GG6601|c0_g1_i1	0.000	0.000	21.361	35.279	140.464	103.231
GG4557|c0_g1_i1	37.086	71.305	175.450	72.491	77.241	85.161
GG4744|c0_g1_i1	84.218	0.000	0.000	65.528	0.000	125.673
GG4051|c0_g1_i1	69.892	88.130	96.336	89.718	46.999	128.356
GG7056|c1_g1_i1	0.000	0.000	283.841	0.000	146.140	0.000
GG1868|c0_g1_i1	99.345	76.093	0.000	154.440	0.000	0.000
GG1720|c0_g1_i1	0.000	63.253	0.000	64.315	0.000	0.000
GG5460|c0_g3_i1	595.463	0.000	263.576	0.000	515.398	180.232
GG6283|c1_g1_i1	272.863	243.931	85.758	0.000	230.338	202.951
GG5179|c0_g1_i1	0.000	270.270	66.491	54.914	0.000	0.000
GG3597|c0_g2_i1	309.234	88.882	116.533	0.000	0.000	430.136
GG4323|c0_g1_i1	144.534	120.555	114.057	56.604	126.409	334.552
GG6560|c0_g1_i1	37.599	101.351	71.227	139.981	79.167	87.311
GG3705|c0_g1_i1	17.219	39.735	0.000	67.325	179.570	0.000
GG1474|c2_g1_i1	0.000	0.000	0.000	0.000	154.892	0.000
GG2754|c0_g1_i1	65.408	0.000	0.000	101.526	391.523	0.000
GG2172|c0_g1_i1	173.102	66.610	136.573	79.046	75.483	155.374
GG4183|c0_g1_i1	0.000	46.892	86.570	71.433	31.382	138.338
GG3433|c0_g2_i1	0.000	78.709	81.550	0.000	0.000	0.000
GG3530|c1_g1_i1	94.403	308.358	178.552	202.722	97.738	359.154
GG3264|c3_g1_i1	0.000	0.000	0.000	50.079	0.000	0.000
GG3743|c1_g1_i1	0.000	0.000	57.713	119.054	188.295	0.000
GG1895|c0_g1_i1	575.073	391.639	473.773	561.973	781.953	116.275
GG4204|c0_g1_i1	933.190	948.737	103.782	1306.246	311.272	540.616
GG4805|c0_g1_i1	48.360	74.096	0.000	37.600	0.000	0.000
GG514|c1_g1_i1	119.191	91.168	0.000	46.272	179.093	0.000
GG6677|c0_g1_i3	0.000	120.462	58.389	0.000	0.000	0.000
GG6482|c0_g1_i1	0.000	0.000	416.568	0.000	0.000	158.661
GG5853|c0_g1_i1	67.767	52.009	128.011	26.404	69.404	0.000
GG4655|c0_g1_i1	0.000	25.340	0.000	77.210	66.131	0.000
GG5819|c0_g1_i1	34.727	98.036	120.584	81.600	72.930	71.483
GG4922|c0_g1_i1	0.000	0.000	0.000	0.000	0.000	0.000
GG3750|c0_g1_i1	72.390	0.000	0.000	56.157	71.882	0.000
GG6036|c0_g1_i1	0.000	0.000	0.000	137.883	0.000	0.000
GG4296|c1_g1_i1	0.000	51.402	0.000	104.410	67.029	0.000
GG3899|c0_g1_i1	0.000	249.945	184.491	101.526	0.000	95.727
GG3803|c1_g1_i1	0.000	0.000	0.000	126.483	80.541	0.000
GG3440|c1_g1_i1	120.792	88.522	145.164	84.095	78.054	95.082
GG6035|c0_g1_i1	63.679	24.445	0.000	0.000	65.355	48.017
GG2687|c0_g1_i1	0.000	0.000	0.000	55.322	70.863	0.000
GG523|c0_g1_i1	75.966	68.227	107.902	118.986	132.786	156.183
GG5753|c0_g1_i2	0.000	55.726	0.000	0.000	0.000	0.000
GG3965|c1_g1_i1	0.000	0.000	0.000	197.935	251.630	0.000
GG2884|c0_g1_i1	120.077	0.000	170.508	82.231	31.392	23.077
GG4747|c0_g1_i1	13.280	40.909	62.890	93.612	167.058	102.341
GG1959|c0_g1_i1	70.447	0.000	0.000	0.000	0.000	0.000
GG1382|c0_g1_i1	190.182	87.852	204.111	238.303	212.748	97.754
GG3134|c0_g1_i1	88.766	153.525	41.979	17.334	69.040	0.000
GG1468|c0_g1_i1	0.000	55.273	135.966	224.630	143.765	316.236
GG3283|c0_g1_i1	127.603	24.548	75.493	62.402	49.991	73.489
GG589|c1_g1_i1	0.000	98.139	120.476	0.000	0.000	182.413
GG2379|c1_g1_i1	70.169	30.880	75.963	78.551	52.731	93.034
GG2663|c0_g1_i1	624.073	480.881	572.722	350.404	312.291	510.280
GG676|c0_g1_i1	4488.491	3925.625	2987.353	11472.709	12043.415	5274.165
GG5463|c1_g1_i1	93.976	0.000	0.000	145.671	0.000	0.000
GG5681|c0_g1_i1	0.000	53.657	66.002	0.000	0.000	102.463
GG4496|c1_g1_i1	130.827	0.000	121.915	101.303	0.000	184.512
GG675|c4_g1_i1	0.000	69.442	64.084	35.279	70.227	0.000
GG6740|c0_g1_i1	0.000	117.981	0.000	0.000	0.000	0.000
GG2561|c1_g2_i1	0.000	244.446	0.000	0.000	0.000	0.000
GG6220|c1_g1_i1	52.512	80.408	0.000	0.000	105.762	77.626
GG2557|c0_g1_i1	51.124	333.884	145.008	179.562	316.901	620.995
GG6575|c0_g1_i1	72.924	37.357	45.971	37.959	226.335	147.849
GG639|c0_g2_i1	15.074	0.000	42.674	0.000	101.918	0.000
GG151|c0_g1_i1	336.926	0.000	0.000	0.000	0.000	0.000
GG3720|c0_g1_i1	17.177	66.095	276.443	13.440	17.926	79.049
GG6151|c3_g1_i1	0.000	44.729	55.032	0.000	58.622	86.031
GG3741|c0_g1_i1	0.000	66.507	68.174	11.274	90.435	110.808
GG4762|c0_g1_i1	90.292	39.725	97.716	141.418	108.193	19.882
GG1128|c1_g1_i1	65.408	0.000	0.000	101.526	0.000	0.000
GG1023|c1_g1_i1	0.000	0.000	0.000	118.122	112.074	0.000
GG5993|c0_g1_i1	0.000	0.000	134.655	0.000	416.772	0.000
GG2118|c0_g2_i1	1876.788	1640.517	1445.743	924.787	1212.461	499.642
GG7009|c0_g1_i1	0.000	0.000	0.000	0.000	156.267	0.000
GG6778|c0_g1_i1	63.006	48.374	59.534	196.469	0.000	95.041
GG7218|c0_g1_i1	42.082	113.430	29.894	74.200	55.312	32.537
GG4299|c0_g1_i1	0.000	244.446	0.000	0.000	0.000	224.850
GG123|c0_g1_i1	234.805	477.761	73.448	0.000	0.000	0.000
GG4785|c0_g1_i1	0.000	0.000	155.556	0.000	81.841	0.000
GG5573|c1_g1_i1	47.121	72.201	88.831	0.000	0.000	0.000
GG816|c0_g1_i1	85.414	183.994	226.353	0.000	0.000	52.399
GG4000|c1_g1_i1	0.000	0.000	197.741	163.869	0.000	0.000
GG6415|c0_g1_i1	132.055	101.351	62.361	25.724	0.000	149.149
GG2431|c5_g1_i1	79.553	0.000	0.000	123.395	0.000	0.000
GG3228|c0_g1_i1	0.000	0.000	0.000	169.074	0.000	0.000
GG6729|c0_g1_i1	120.472	0.000	0.000	93.301	0.000	0.000
GG5088|c0_g2_i1	102.996	188.009	64.573	35.551	122.640	115.497
GG1208|c0_g1_i1	0.000	0.000	0.000	187.991	146.617	0.000
GG4651|c1_g1_i1	66.796	0.000	125.574	155.509	0.000	0.000
GG6116|c0_g1_i1	232.179	11.913	102.569	84.785	0.000	23.783
GG1899|c1_g1_i1	0.000	0.000	58.291	48.107	0.000	0.000
GG4013|c1_g1_i1	31.065	71.563	0.000	24.219	31.906	46.891
GG6807|c0_g1_i1	162.800	125.230	85.592	56.585	131.945	27.715
GG5370|c0_g1_i1	0.000	25.155	61.911	178.776	100.796	0.000
GG38|c2_g1_i1	103.252	237.187	194.541	0.000	0.000	152.764
GG464|c0_g1_i1	98.577	0.000	0.000	229.184	0.000	0.000
GG6809|c1_g1_i1	104.010	133.024	32.741	108.032	106.425	156.367
GG5202|c0_g1_i1	0.000	203.341	166.663	275.777	87.471	0.000
GG4944|c0_g1_i1	34.855	35.792	55.023	54.613	85.413	53.822
GG4851|c0_g1_i1	64.970	66.703	61.540	178.164	45.521	117.145
GG3299|c1_g1_i1	98.577	0.000	92.246	0.000	192.970	0.000
GG278|c0_g1_i1	42.104	64.561	0.000	65.528	85.563	125.673
GG2642|c0_g1_i1	0.000	0.000	0.000	121.482	0.000	0.000
GG1543|c0_g1_i1	101.342	123.603	112.012	238.361	178.027	196.347
GG7165|c1_g1_i1	0.000	30.849	0.000	31.356	0.000	0.000
GG5785|c0_g1_i1	0.000	56.921	175.107	0.000	0.000	111.268
GG4386|c0_g1_i1	56.281	172.894	26.596	65.849	86.966	85.202
GG1735|c0_g1_i1	114.227	148.902	174.814	75.773	0.000	108.913
GG653|c0_g1_i1	234.218	384.503	280.837	158.839	65.271	215.923
GG5884|c0_g1_i1	37.823	106.757	71.628	167.841	132.225	19.442
GG3629|c0_g1_i1	452.573	200.571	402.536	322.107	402.212	781.448
GG484|c2_g1_i1	0.000	54.171	0.000	55.303	205.828	0.000
GG4743|c1_g1_i1	106.231	0.000	0.000	82.542	53.470	78.486
GG7062|c1_g1_i1	284.585	72.263	0.000	73.520	93.016	0.000
GG5586|c0_g1_i2	0.000	0.000	0.000	0.000	144.803	0.000
GG2461|c0_g1_i1	0.000	0.000	0.000	0.000	0.000	135.011
GG5075|c0_g1_i1	131.937	171.957	144.205	63.625	42.707	47.096
GG706|c0_g1_i1	873.183	742.688	609.074	2073.961	1793.701	3202.178
GG5676|c1_g1_i1	90.559	207.028	0.000	70.199	88.995	260.735
GG4349|c1_g1_i1	38.944	209.674	202.682	0.000	0.000	178.687
GG1115|c0_g1_i1	62.654	0.000	0.000	124.143	0.000	263.366
GG5286|c0_g1_i1	201.423	59.680	73.399	54.672	114.411	36.049
GG1611|c0_g1_i1	93.100	0.000	0.000	72.161	0.000	0.000
GG1512|c0_g1_i1	0.000	0.000	50.316	166.025	107.529	78.916
GG3841|c1_g1_i1	0.000	78.853	96.894	0.000	0.000	0.000
GG2455|c0_g1_i1	205.234	172.204	105.935	131.290	77.717	314.178
GG432|c0_g1_i1	114.259	35.194	54.103	89.514	132.010	52.931
GG3816|c1_g1_i1	114.109	0.000	35.902	59.226	0.000	0.000
GG169|c1_g1_i1	30.030	46.109	141.867	0.000	30.868	0.000
GG6899|c1_g1_i1	0.000	154.668	47.576	117.734	0.000	74.779
GG1724|c0_g1_i1	613.248	306.546	473.744	500.979	470.961	161.374
GG6413|c0_g1_i1	25.781	0.000	73.125	80.493	159.783	39.140
GG3510|c1_g1_i1	53.740	20.645	177.798	20.966	27.717	40.738
GG2438|c1_g1_i1	103.840	0.000	97.813	40.348	0.000	383.972
GG4083|c1_g1_i1	0.000	0.000	184.491	76.395	0.000	0.000
GG916|c0_g1_i1	25.952	0.000	79.926	66.160	0.000	70.561
GG658|c0_g1_i1	108.537	111.319	136.945	56.585	0.000	83.134
GG5866|c0_g1_i1	101.544	0.000	94.986	78.686	0.000	0.000
GG5183|c3_g1_i1	0.000	193.971	357.182	296.694	246.777	180.366
GG6931|c0_g1_i1	0.000	0.000	0.000	189.720	0.000	0.000
GG7018|c0_g1_i1	147.790	328.499	373.034	51.389	34.291	176.434
GG2183|c2_g1_i1	57.391	87.821	0.000	0.000	57.584	0.000
GG5805|c1_g1_i1	801.936	1113.115	1036.367	2216.953	2970.534	1944.093
GG3178|c0_g1_i1	0.000	39.756	0.000	80.687	0.000	153.593
GG3282|c0_g1_i1	317.668	304.507	262.294	61.819	80.869	178.185
GG6854|c1_g1_i1	0.000	117.270	0.000	119.812	0.000	0.000
GG3440|c1_g2_i1	36.574	0.000	0.000	0.000	22.966	0.000
GG3146|c0_g1_i1	99.954	57.611	47.253	39.018	51.665	0.000
GG996|c0_g1_i1	109.786	63.253	77.832	128.483	113.186	83.175
GG1575|c0_g1_i1	348.199	118.691	73.027	240.944	118.301	173.782
GG5798|c1_g1_i1	86.182	0.000	20.383	50.506	44.727	65.739
GG1373|c0_g1_i1	0.000	61.688	0.000	125.434	79.906	0.000
GG1628|c1_g1_i1	0.000	79.502	97.813	0.000	0.000	0.000
GG4149|c0_g1_i1	0.000	90.519	0.000	184.495	0.000	0.000
GG2136|c1_g1_i1	427.827	163.359	200.940	165.967	70.863	311.752
GG2115|c1_g1_i1	15.138	93.186	57.322	71.073	15.832	23.271
GG1156|c0_g1_i1	41.912	32.136	79.075	65.227	42.595	62.555
GG1518|c0_g1_i1	0.000	101.763	0.000	103.818	0.000	188.822
GG2074|c1_g1_i1	0.000	0.000	191.028	157.723	0.000	0.000
GG5398|c0_g1_i1	36.649	84.341	34.601	0.000	0.000	54.979
GG5462|c0_g1_i1	11.497	115.108	54.455	432.412	205.314	248.603
GG5356|c2_g1_i1	36.200	27.770	34.180	28.200	36.993	0.000
GG5651|c0_g1_i1	118.155	91.044	55.981	113.286	117.890	112.179
GG5331|c0_g1_i1	118.604	60.638	111.924	30.773	120.789	0.000
GG1960|c0_g2_i1	0.000	4.839	0.000	0.000	70.321	0.000
GG655|c1_g1_i1	39.712	60.906	0.000	0.000	161.738	59.392
GG6400|c4_g1_i1	34.012	26.102	224.865	159.004	0.000	0.000
GG1131|c0_g1_i1	0.000	50.866	0.000	258.210	33.954	0.000
GG1349|c0_g1_i1	0.000	0.000	0.000	0.000	84.778	0.000
GG693|c1_g1_i1	234.197	105.069	110.799	61.023	20.301	179.065
GG5245|c0_g2_i1	0.000	184.117	100.690	0.000	27.483	0.000
GG5872|c0_g1_i1	129.258	98.139	0.000	0.000	0.000	547.250
GG3038|c0_g1_i1	56.003	42.855	52.733	0.000	0.000	0.000
GG7022|c0_g1_i1	0.000	75.064	184.491	0.000	96.485	0.000
GG3318|c0_g1_i1	397.392	67.681	124.919	103.031	89.556	65.760
GG2072|c0_g1_i1	145.548	79.502	95.915	105.158	151.451	194.289
GG5942|c0_g1_i1	107.982	106.829	14.600	24.141	64.495	142.228
GG4380|c0_g2_i1	147.288	163.235	244.416	98.089	135.844	71.339
GG3300|c0_g1_i1	0.000	34.340	42.253	69.694	45.419	0.000
GG3721|c2_g1_i1	0.000	462.779	0.000	0.000	0.000	0.000
GG6860|c0_g1_i1	128.639	69.349	33.084	0.000	0.000	0.000
GG2008|c0_g1_i1	29.336	90.118	27.722	22.879	60.371	0.000
GG1534|c1_g2_i1	601.975	265.884	121.670	213.977	135.433	49.788
GG6513|c0_g1_i1	28.493	43.772	67.332	33.337	29.344	64.685
GG5950|c0_g1_i1	0.000	29.675	0.000	120.472	78.868	57.927
GG2646|c1_g1_i1	0.000	0.000	0.000	155.810	0.000	0.000
GG2982|c0_g1_i1	0.000	0.000	0.000	0.000	226.102	0.000
GG6190|c1_g1_i1	112.689	0.000	105.260	87.290	438.270	0.000
GG7166|c1_g1_i1	161.529	91.683	112.765	33.327	80.644	184.471
GG6685|c0_g1_i1	120.152	0.000	36.939	67.325	121.546	101.747
GG3864|c1_g1_i1	137.467	0.000	0.000	0.000	0.000	0.000
GG2378|c0_g1_i1	103.733	139.470	122.590	101.196	0.000	196.798
GG769|c0_g1_i1	186.467	114.840	47.087	29.210	39.125	0.000
GG5965|c2_g1_i1	152.647	0.000	0.000	118.190	0.000	0.000
GG1080|c0_g1_i1	0.000	108.909	66.980	165.967	0.000	0.000
GG936|c0_g1_i1	0.000	0.000	0.000	90.738	118.788	0.000
GG4422|c1_g1_i1	54.050	124.107	50.893	125.968	326.187	79.796
GG1492|c0_g1_i1	20.134	0.000	0.000	204.577	230.235	0.000
GG1181|c2_g1_i1	200.388	102.083	0.000	0.000	0.000	97.662
GG1343|c0_g1_i2	185.763	0.000	336.505	64.373	0.000	0.000
GG6227|c0_g2_i1	65.184	133.931	96.081	140.301	152.901	67.459
GG1638|c0_g2_i1	0.000	0.000	44.190	162.520	0.000	0.000
GG6610|c1_g1_i1	0.000	0.000	0.000	0.000	0.000	0.000
GG107|c0_g1_i1	320.582	487.821	0.000	0.000	312.525	609.805
GG6017|c0_g1_i1	0.000	0.000	11.987	257.792	53.115	19.524
GG2091|c2_g1_i1	24.436	37.563	46.226	0.000	75.847	74.319
GG583|c1_g1_i1	119.917	235.900	214.473	20.868	41.884	205.295
GG4639|c0_g1_i1	41.655	21.376	118.323	54.351	101.787	64.142
GG4792|c1_g1_i1	213.775	164.131	57.713	23.811	94.147	0.000
GG6777|c0_g1_i1	0.000	0.000	0.000	285.973	0.000	265.301
GG619|c0_g1_i2	307.772	232.862	107.276	184.223	0.000	166.718
GG5405|c0_g1_i1	94.830	52.143	76.961	84.853	70.966	208.674
GG2066|c0_g1_i1	75.859	0.000	119.703	29.686	13.232	128.427
GG2331|c0_g1_i1	0.000	229.660	70.620	116.694	149.132	218.667
GG3717|c1_g1_i1	195.253	148.686	365.470	302.627	191.194	139.976
GG3628|c2_g1_i1	57.423	35.370	54.386	44.980	72.369	159.613
GG2107|c0_g1_i1	94.723	0.000	44.640	0.000	95.803	0.000
GG3726|c2_g1_i1	0.000	0.000	101.972	84.532	212.542	0.000
GG1864|c2_g1_i1	74.642	56.972	140.154	57.896	0.000	0.000
GG529|c1_g1_i1	95.406	109.990	135.340	18.625	123.454	108.873
GG1883|c0_g1_i1	523.073	805.817	310.760	542.105	728.530	453.233
GG3153|c1_g1_i1	0.000	0.000	156.868	64.858	0.000	0.000
GG6279|c0_g1_i1	0.000	108.343	0.000	221.202	0.000	0.000
GG4769|c0_g1_i1	0.000	102.803	126.455	52.205	67.029	98.317
GG5988|c1_g1_i1	0.000	0.000	0.000	236.050	0.000	0.000
GG4481|c1_g1_i1	0.000	0.000	160.928	0.000	84.572	0.000
GG5757|c1_g1_i1	22.248	85.505	126.249	173.774	23.069	33.909
GG7062|c3_g1_i1	168.298	86.174	26.508	131.290	28.904	84.946
GG5587|c0_g2_i1	124.326	57.415	0.000	0.000	74.566	109.333
GG1405|c0_g1_i1	156.896	237.763	0.000	0.000	150.002	0.000
GG3404|c1_g1_i1	30.745	70.821	0.000	47.942	0.000	92.840
GG7051|c0_g1_i1	61.650	65.313	116.836	72.520	81.308	47.822
GG6145|c0_g1_i1	108.174	55.325	68.096	56.167	36.844	54.129
GG673|c1_g1_i1	86.609	116.519	40.961	84.581	89.874	99.075
GG6759|c0_g1_i1	412.412	417.237	128.011	0.000	0.000	0.000
GG4069|c0_g1_i1	38.858	59.598	0.000	0.000	79.195	174.499
GG7020|c0_g1_i1	231.528	0.000	65.923	0.000	0.000	456.519
GG1649|c0_g1_i1	30.724	38.901	63.819	92.301	0.000	149.958
GG2131|c0_g1_i1	39.883	61.163	188.180	0.000	0.000	0.000
GG6901|c0_g1_i1	142.517	27.338	67.283	166.521	109.268	0.000
GG6541|c2_g1_i1	63.412	48.755	19.991	82.581	87.789	0.000
GG5825|c1_g1_i1	53.430	74.055	111.327	58.605	123.557	49.553
GG4743|c0_g1_i1	86.609	116.519	40.961	67.665	89.874	0.000
GG5782|c0_g1_i1	32.528	66.785	61.608	161.393	91.155	100.528
GG3977|c0_g1_i1	555.601	44.915	359.256	250.859	60.184	132.656
GG188|c0_g1_i1	136.143	52.370	32.213	53.244	53.264	0.000
GG179|c1_g1_i1	0.000	258.717	0.000	25.704	699.092	0.000
GG3210|c0_g1_i1	0.000	0.000	111.679	0.000	0.000	0.000
GG1408|c0_g1_i1	93.132	51.206	25.197	72.918	41.828	20.497
GG6667|c0_g1_i1	2653.209	2691.656	1260.185	2550.518	1882.527	1829.139
GG6259|c0_g1_i1	198.050	242.191	165.498	54.759	97.860	89.932
GG4568|c0_g1_i1	153.822	0.000	109.018	0.000	0.000	99.433
GG6091|c2_g1_i1	35.368	45.388	33.495	64.645	37.133	18.193
GG7141|c0_g1_i1	34.941	0.000	98.978	27.219	35.740	105.023
GG1580|c0_g1_i1	0.000	88.357	0.000	137.670	209.746	0.000
GG2875|c0_g1_i1	0.000	0.000	87.177	216.473	91.370	133.823
GG863|c0_g1_i1	0.000	0.000	149.891	499.736	0.000	0.000
GG4221|c0_g1_i1	94.403	943.218	156.232	18.431	24.435	35.915
GG3844|c0_g1_i1	117.686	0.000	0.000	45.689	0.000	0.000
GG1242|c0_g2_i1	39.670	71.110	65.600	0.000	0.000	89.133
GG4987|c0_g1_i1	45.029	34.649	71.041	11.750	78.484	46.154
GG2992|c1_g1_i1	0.000	126.496	0.000	64.315	81.841	0.000
GG437|c0_g1_i1	115.593	97.109	99.536	238.798	220.986	178.717
GG1616|c1_g1_i1	0.000	0.000	0.000	0.000	0.000	0.000
GG3458|c3_g1_i1	0.000	0.000	136.407	113.529	0.000	0.000
GG1332|c0_g1_i1	881.606	601.519	524.353	1781.327	1104.857	934.672
GG361|c0_g1_i1	0.000	104.029	42.664	105.576	0.000	0.000
GG6567|c0_g1_i1	0.000	128.576	0.000	43.504	0.000	0.000
GG7108|c2_g1_i1	0.000	46.768	57.537	47.476	0.000	89.789
GG4819|c0_g1_i1	55.341	84.701	156.320	0.000	111.223	0.000
GG4572|c1_g1_i1	53.292	81.993	16.811	83.357	129.626	54.447
GG1558|c0_g1_i1	122.308	187.052	57.537	94.952	367.136	0.000
GG4480|c1_g1_i1	34.407	52.802	129.968	348.442	457.776	103.477
GG4281|c0_g1_i1	0.000	0.000	0.000	360.824	0.000	0.000
GG4473|c0_g1_i1	0.000	0.000	35.021	86.669	75.735	222.537
GG3464|c0_g1_i1	0.000	92.898	0.000	56.633	0.000	36.765
GG3489|c0_g1_i1	172.739	172.152	163.619	270.727	192.381	314.322
GG3803|c0_g1_i1	0.000	59.948	49.181	40.601	0.000	0.000
GG1810|c0_g1_i1	46.523	101.547	44.083	72.957	196.309	60.139
GG6665|c0_g1_i1	51.818	119.680	36.802	30.434	81.495	19.975
GG1036|c0_g1_i1	0.000	0.000	0.000	615.936	0.000	0.000
GG1658|c0_g1_i1	0.000	26.350	125.232	26.015	0.000	73.694
GG3506|c0_g1_i1	74.066	0.000	69.544	0.000	73.472	0.000
GG3370|c0_g1_i1	323.945	82.148	302.756	0.000	210.429	615.856
GG699|c0_g1_i1	285.225	272.268	0.000	55.322	0.000	415.669
GG800|c0_g1_i1	74.546	76.382	23.494	77.599	102.769	37.758
GG501|c0_g1_i1	135.161	103.823	153.315	84.367	27.885	163.903
GG4168|c0_g1_i1	19.301	59.392	73.067	135.825	80.354	59.054
GG3029|c0_g1_i1	0.000	130.934	120.838	166.113	86.723	0.000
GG436|c0_g1_i1	0.000	71.244	117.668	112.820	215.114	0.000
GG4880|c0_g1_i1	49.096	37.830	59.817	71.520	118.498	76.244
GG5753|c0_g2_i1	0.000	0.000	0.000	0.000	0.000	0.000
GG5335|c0_g1_i1	36.777	47.190	69.661	57.614	90.042	0.000
GG4055|c2_g1_i1	0.000	0.000	0.000	91.213	228.514	0.000
GG6714|c1_g1_i1	71.173	54.707	67.313	74.103	24.565	0.000
GG1288|c0_g1_i1	87.880	67.351	41.441	102.536	178.280	65.463
GG4235|c0_g1_i1	141.577	0.000	0.000	132.523	58.332	85.724
GG1407|c1_g1_i1	0.000	0.000	238.124	0.000	0.000	0.000
GG6548|c0_g1_i1	831.709	1585.862	1111.322	1834.299	1742.232	1605.568
GG6394|c0_g1_i1	152.541	96.759	93.508	56.274	66.159	55.593
GG2355|c0_g1_i1	0.000	123.953	0.000	0.000	0.000	0.000
GG6231|c0_g2_i1	48.338	0.000	0.000	0.000	0.000	0.000
GG6534|c0_g1_i1	80.834	588.843	457.637	220.192	82.253	302.077
GG2262|c0_g1_i1	332.069	125.734	0.000	0.000	0.000	0.000
GG5223|c1_g1_i1	0.000	0.000	310.760	0.000	0.000	0.000
GG6554|c0_g1_i1	351.808	926.856	332.650	1000.434	467.539	496.284
GG369|c0_g1_i1	191.538	126.115	103.460	170.793	112.850	124.383
GG228|c0_g1_i1	33.136	25.433	0.000	206.568	339.578	0.000
GG6066|c0_g1_i1	35.741	55.047	67.704	65.334	0.000	36.775
GG1900|c0_g1_i1	53.014	89.150	54.817	75.647	102.040	52.522
GG6167|c0_g1_i1	516.839	107.437	720.039	779.397	192.447	128.479
GG4642|c0_g1_i1	0.000	84.557	29.718	73.695	114.823	0.000
GG6166|c0_g1_i1	137.520	90.653	111.532	61.430	20.432	0.000
GG2473|c0_g1_i1	38.688	59.340	146.055	90.359	0.000	57.927
GG5817|c0_g2_i1	0.000	0.000	115.065	142.438	122.379	44.894
GG2200|c0_g1_i1	129.920	0.000	305.388	0.000	0.000	190.194
GG2920|c0_g1_i1	152.647	115.695	0.000	0.000	146.140	0.000
GG2166|c1_g1_i1	64.960	24.826	30.540	0.000	32.411	0.000
GG3297|c0_g2_i1	0.000	22.272	0.000	0.000	0.000	0.000
GG2014|c0_g1_i1	37.876	29.058	107.256	29.492	0.000	170.271
GG5159|c0_g1_i1	0.000	0.000	0.000	178.426	111.868	163.636
GG5123|c0_g1_i1	28.589	43.916	81.061	22.296	58.875	0.000
GG2833|c1_g1_i1	0.000	10.307	25.344	146.711	98.178	41.239
GG6185|c0_g1_i1	0.000	0.000	0.000	0.000	198.095	0.000
GG4248|c1_g1_i1	258.505	0.000	0.000	100.089	124.800	0.000
GG683|c0_g1_i1	18.575	85.741	140.653	217.910	212.842	170.670
GG2236|c0_g1_i1	0.000	0.000	116.317	289.760	0.000	0.000
GG6403|c0_g1_i1	0.000	74.343	0.000	151.313	191.194	0.000
GG7150|c1_g1_i1	200.868	0.000	47.322	39.028	0.000	148.781
GG2666|c0_g1_i1	0.000	86.617	0.000	88.242	0.000	323.894
GG5900|c0_g1_i1	0.000	0.000	86.208	74.559	79.354	143.631
GG4487|c0_g1_i1	263.181	471.573	525.067	570.140	0.000	362.513
GG2759|c1_g1_i1	146.627	444.719	0.000	113.529	0.000	0.000
GG4696|c2_g1_i1	0.000	201.066	0.000	102.546	0.000	0.000
GG1157|c0_g1_i1	122.767	307.030	159.793	132.096	192.503	188.679
GG3069|c0_g1_i1	101.149	116.848	153.296	126.823	170.238	156.459
GG3063|c0_g1_i1	0.000	0.000	0.000	63.771	0.000	594.990
GG6232|c0_g1_i1	51.338	0.000	48.369	79.794	155.257	0.000
GG6228|c0_g1_i1	57.540	44.194	54.386	112.208	29.624	43.533
GG7197|c1_g1_i1	104.950	221.731	148.834	20.480	81.262	159.234
GG6274|c0_g1_i1	0.000	0.000	55.727	92.068	0.000	0.000
GG4194|c0_g1_i1	855.526	345.056	339.656	210.122	91.258	67.009
GG1252|c1_g2_i1	13.910	0.000	0.000	0.000	0.000	0.000
GG2356|c2_g1_i1	104.010	106.417	98.224	54.021	0.000	156.367
GG2879|c1_g1_i1	0.000	33.197	81.697	0.000	87.920	64.562
GG2278|c0_g2_i1	976.863	790.455	474.487	623.277	268.584	824.571
GG2419|c1_g1_i1	371.429	296.486	325.624	1260.091	360.216	360.137
GG1842|c0_g2_i1	0.000	54.058	0.000	0.000	0.000	0.000
GG6400|c3_g1_i1	0.000	77.761	114.810	63.227	0.000	0.000
GG4793|c0_g1_i1	84.410	172.894	186.165	87.795	57.977	42.601
GG4172|c1_g1_i1	185.602	142.209	131.230	72.161	140.903	0.000
GG1355|c0_g2_i1	35.891	27.637	11.331	206.150	276.252	55.388
GG1511|c0_g2_i1	211.789	94.710	314.626	342.373	452.671	429.204
GG5174|c1_g1_i1	32.304	0.000	30.510	25.170	33.131	243.402
GG2858|c0_g1_i1	0.000	149.973	61.500	101.526	65.252	0.000
GG5440|c0_g2_i1	99.228	97.655	96.855	142.040	102.068	37.523
GG499|c3_g1_i1	0.000	36.471	0.000	37.018	0.000	0.000
GG6744|c0_g1_i1	0.000	222.359	272.813	0.000	0.000	0.000
GG6136|c0_g1_i1	53.420	122.686	0.000	41.504	0.000	157.842
GG4750|c0_g1_i1	34.407	26.401	0.000	53.604	35.216	103.477
GG2454|c0_g1_i1	117.098	75.043	55.394	61.023	0.000	358.141
GG3710|c2_g1_i1	271.678	0.000	0.000	70.199	88.995	0.000
GG1564|c0_g2_i1	0.000	31.024	18.191	11.041	76.792	42.365
GG1569|c1_g1_i1	73.158	125.240	177.143	38.241	17.141	239.481
GG2242|c1_g1_i1	0.000	0.000	0.000	257.122	0.000	230.993
GG3893|c0_g1_i1	163.664	123.953	152.004	0.000	0.000	227.891
GG4151|c1_g1_i1	2047.434	2206.945	603.095	276.748	115.487	506.656
GG3102|c0_g1_i1	0.000	0.000	97.872	81.104	0.000	149.508
GG1138|c0_g1_i1	113.383	0.000	106.738	0.000	56.911	0.000
GG3714|c0_g1_i1	61.149	0.000	98.254	0.000	0.000	0.000
GG2893|c1_g1_i1	115.497	0.000	0.000	134.543	0.000	85.007
GG3832|c0_g1_i1	140.851	36.090	133.207	128.328	97.243	107.193
GG1699|c2_g1_i1	33.008	25.340	31.186	180.086	0.000	49.716
GG601|c0_g2_i1	0.000	0.000	0.000	0.000	0.000	0.000
GG1320|c0_g1_i1	97.626	0.000	0.000	75.657	191.194	0.000
GG5124|c1_g1_i1	0.000	145.144	223.221	36.823	95.803	0.000
GG2376|c0_g1_i1	0.000	0.000	96.894	80.279	303.492	0.000
GG618|c0_g1_i1	105.441	155.677	166.486	75.773	64.803	68.073
GG5378|c0_g1_i1	171.714	154.720	78.360	203.693	148.908	72.988
GG7042|c1_g1_i1	0.000	469.081	0.000	0.000	0.000	0.000
GG4047|c0_g1_i5	0.000	84.938	125.310	271.902	260.467	101.081
GG3328|c1_g1_i1	0.000	205.658	0.000	83.493	0.000	0.000
GG948|c0_g1_i1	166.504	59.217	78.889	60.285	40.603	59.709
GG5432|c0_g1_i1	0.000	0.000	0.000	0.000	0.000	59.392
GG6120|c1_g1_i1	82.937	63.253	0.000	0.000	81.841	0.000
GG3421|c0_g1_i1	74.642	145.030	88.390	241.342	186.658	0.000
GG2104|c1_g1_i1	307.483	23.611	87.157	71.918	63.186	0.000
GG3768|c1_g1_i1	0.000	73.138	44.993	0.000	0.000	72.394
GG497|c1_g1_i1	148.591	0.000	0.000	230.097	0.000	0.000
GG4738|c0_g1_i1	0.000	44.966	97.344	194.692	61.325	36.069
GG538|c1_g1_i1	0.000	0.000	0.000	303.918	0.000	0.000
GG2166|c2_g1_i1	40.438	0.000	0.000	62.722	0.000	0.000
GG2950|c2_g1_i1	0.000	0.000	61.500	152.294	0.000	191.453
GG1959|c0_g2_i1	73.223	194.702	153.942	452.901	171.154	125.837
GG3328|c0_g2_i1	52.555	0.000	0.000	0.000	18.272	0.000
GG2362|c1_g1_i1	0.000	36.101	0.000	73.278	0.000	0.000
GG333|c0_g1_i1	491.004	0.000	0.000	0.000	0.000	911.544
GG726|c1_g1_i1	0.000	156.141	287.785	0.000	100.198	146.662
GG675|c5_g1_i1	222.956	84.784	208.279	86.358	0.000	0.000
GG6541|c5_g1_i1	0.000	0.000	80.464	199.663	0.000	0.000
GG4449|c0_g1_i1	0.000	0.000	0.000	48.816	0.000	0.000
GG1881|c3_g1_i1	0.000	124.406	0.000	0.000	80.541	0.000
GG668|c1_g1_i1	78.486	120.792	0.000	0.000	0.000	0.000
GG6527|c1_g1_i1	0.000	44.184	0.000	179.387	173.782	0.000
GG3175|c1_g1_i1	0.000	127.567	78.429	129.717	0.000	362.779
GG3987|c0_g1_i1	0.000	160.949	0.000	81.940	309.458	0.000
GG6308|c1_g1_i1	0.000	49.723	91.747	286.721	248.890	49.901
GG2064|c0_g1_i1	0.000	0.000	0.000	121.482	150.002	656.972
GG6179|c0_g1_i1	80.204	45.502	56.001	161.743	121.902	268.700
GG5549|c0_g1_i1	126.215	107.488	176.252	130.260	105.257	154.780
GG2572|c0_g1_i1	185.827	47.633	253.937	0.000	0.000	31.534
GG4286|c1_g1_i1	0.000	0.000	128.011	0.000	132.309	0.000
GG360|c0_g1_i1	0.000	0.000	0.000	0.000	303.492	0.000
GG1807|c0_g1_i1	55.010	42.104	207.193	85.465	55.293	162.316
GG6274|c0_g2_i1	79.553	121.379	0.000	61.557	0.000	0.000
GG5069|c1_g1_i1	82.243	0.000	0.000	127.541	81.187	0.000
GG425|c1_g1_i1	90.954	104.543	42.879	70.733	0.000	0.000
GG5449|c0_g1_i1	0.000	74.652	0.000	101.060	0.000	48.846
GG6325|c0_g1_i1	77.023	58.774	0.000	59.741	0.000	0.000
GG1267|c0_g1_i1	21.340	98.448	161.496	100.041	22.153	130.250
GG5534|c0_g1_i1	55.747	42.824	52.694	130.474	0.000	379.928
GG2745|c0_g1_i1	52.630	60.648	24.874	82.144	162.981	119.766
GG2702|c0_g1_i1	0.000	44.132	0.000	4.545	76.651	0.000
GG6238|c0_g1_i1	148.121	0.000	0.000	0.000	0.000	0.000
GG2956|c1_g2_i1	24.180	0.000	0.000	0.000	0.000	73.530
GG4156|c0_g2_i1	604.761	1478.477	469.908	804.869	784.506	1449.682
GG1658|c0_g2_i1	113.586	140.593	12.809	6.555	65.159	0.000
GG4751|c0_g1_i1	0.000	74.920	122.932	101.419	200.180	49.020
GG678|c1_g1_i1	52.555	67.393	182.388	54.808	109.614	0.000
GG497|c3_g1_i1	48.744	18.730	92.197	0.000	0.000	0.000
GG1446|c0_g2_i1	30.083	29.058	28.456	0.000	0.000	0.000
GG3586|c1_g1_i1	61.501	70.821	58.105	71.918	31.588	0.000
GG4845|c0_g1_i1	31.418	64.509	9.922	32.822	22.022	64.767
GG2638|c4_g1_i1	0.000	0.000	0.000	121.715	52.600	0.000
GG1440|c1_g1_i1	64.074	97.953	180.763	49.739	255.932	93.863
GG3522|c2_g1_i1	0.000	109.743	134.655	112.053	0.000	0.000
GG6845|c2_g1_i1	86.599	0.000	0.000	67.140	85.283	0.000
GG2644|c0_g1_i1	674.696	422.437	1606.711	877.816	439.158	2316.034
GG5020|c0_g1_i1	427.443	487.821	99.888	165.579	0.000	0.000
GG810|c0_g1_i1	0.000	0.000	26.675	0.000	87.228	85.458
GG3713|c0_g2_i1	281.233	404.984	341.232	56.847	111.830	328.604
GG6037|c1_g1_i1	0.000	119.258	97.813	0.000	52.310	0.000
GG4082|c1_g1_i1	0.000	97.294	0.000	32.910	128.924	0.000
GG6444|c0_g1_i1	76.073	109.867	126.122	52.176	90.098	132.482
GG1950|c0_g1_i1	0.000	53.832	0.000	54.643	71.751	52.706
GG4148|c0_g1_i1	67.372	90.818	167.543	99.031	221.912	117.473
GG5422|c2_g1_i1	0.000	0.000	121.915	202.606	0.000	0.000
GG1188|c0_g1_i1	93.677	57.642	141.837	43.951	58.529	114.719
GG5956|c1_g1_i1	37.246	28.574	105.495	58.012	38.022	111.709
GG5270|c0_g1_i1	167.881	391.546	349.177	288.770	231.983	176.444
GG5293|c0_g1_i1	122.308	0.000	0.000	0.000	0.000	179.567
GG6559|c0_g1_i1	118.401	91.055	93.351	185.088	123.136	452.516
GG6707|c0_g1_i1	0.000	30.314	74.613	61.547	0.000	118.292
GG5720|c0_g2_i1	0.000	0.000	91.140	0.000	0.000	0.000
GG786|c2_g1_i1	0.000	0.000	0.000	0.000	129.214	0.000
GG3954|c0_g1_i1	57.039	174.572	483.245	177.202	0.000	252.043
GG1017|c0_g1_i1	0.000	37.830	27.917	123.191	124.062	91.212
GG5593|c1_g1_i1	49.939	0.000	0.000	232.923	100.805	74.001
GG4136|c1_g1_i1	200.110	241.512	54.034	111.490	235.499	86.523
GG4182|c2_g1_i1	0.000	26.916	331.212	163.937	35.880	52.706
GG3199|c3_g1_i1	353.313	0.000	0.000	0.000	0.000	167.097
GG6360|c0_g1_i1	49.833	95.740	0.000	38.901	51.525	0.000
GG4957|c0_g1_i1	457.708	652.529	316.367	488.666	676.434	331.552
GG4239|c3_g1_i1	96.292	254.135	247.479	1077.004	1339.992	550.792
GG542|c0_g2_i1	436.303	337.622	543.806	109.207	46.980	89.226
GG6374|c1_g1_i1	223.425	215.183	160.684	0.068	0.065	154.371
GG516|c0_g1_i1	986.801	822.179	728.405	367.155	522.711	639.772
GG4238|c0_g2_i1	1136.150	671.794	380.813	391.228	352.351	308.660
GG2627|c0_g1_i1	151.623	57.858	71.168	58.809	0.000	0.000
GG973|c0_g1_i1	124.721	0.000	232.645	0.000	0.000	705.542
GG5636|c1_g1_i1	244.563	187.670	32.996	190.526	0.000	210.046
GG3858|c1_g1_i1	78.304	60.319	41.216	102.323	91.688	26.967
GG7077|c0_g1_i1	0.000	162.607	99.888	82.784	0.000	0.000
GG909|c0_g1_i1	288.812	252.642	516.613	123.356	192.643	202.316
GG6131|c1_g1_i1	0.000	176.333	0.000	59.741	152.545	0.000
GG6151|c4_g1_i1	0.000	0.000	128.011	212.880	0.000	0.000
GG7071|c0_g2_i2	0.000	54.295	0.000	0.000	107.024	87.178
GG6885|c0_g1_i1	1150.882	723.495	467.051	753.198	289.175	213.926
GG5359|c0_g1_i1	34.535	53.008	97.843	26.909	0.000	0.000
GG1623|c0_g1_i1	99.890	153.000	94.124	38.824	151.208	0.000
GG1655|c0_g1_i1	0.000	47.067	173.728	47.787	61.577	271.045
GG4813|c1_g1_i1	104.928	0.000	0.000	0.000	18.235	0.000
GG3954|c1_g1_i1	119.127	30.448	187.358	216.347	40.434	118.793
GG1745|c0_g1_i1	119.949	0.000	56.432	0.000	0.000	0.000
GG2431|c2_g1_i1	67.074	17.185	126.876	52.390	46.363	34.073
GG3625|c0_g1_i1	0.000	28.347	104.634	143.856	0.000	55.419
GG1319|c0_g1_i1	53.420	0.000	0.000	0.000	268.818	0.000
GG4720|c0_g1_i1	0.000	0.000	112.413	0.000	233.480	0.000
GG5520|c3_g1_i1	49.673	0.000	93.616	38.610	50.141	0.000
GG2435|c2_g1_i1	94.723	0.000	89.291	36.823	47.897	0.000
GG872|c0_g1_i1	135.161	103.823	178.875	21.092	55.761	81.956
GG1817|c1_g1_i1	107.982	0.000	201.841	0.000	0.000	0.000
GG4302|c0_g1_i1	0.000	25.814	31.763	104.818	137.799	50.617
GG6543|c0_g1_i1	103.722	87.152	133.980	29.560	19.852	160.565
GG2329|c1_g1_i1	180.041	327.366	218.368	615.644	668.991	458.362
GG5099|c0_g1_i1	36.072	0.000	34.111	56.323	74.650	18.285
GG5183|c1_g1_i1	0.000	127.557	0.000	0.000	481.416	234.177
GG4575|c1_g1_i1	0.000	0.000	45.110	242.129	74.070	0.000
GG2618|c2_g1_i1	0.000	0.000	0.000	0.000	477.283	0.000
GG2956|c1_g1_i1	0.000	129.359	0.000	150.197	199.077	0.000
GG640|c1_g1_i1	27.308	42.032	0.000	74.812	57.201	84.096
GG5279|c0_g1_i1	127.710	0.000	0.000	0.000	0.000	0.000
GG2498|c0_g1_i1	204.220	117.281	192.398	317.416	0.000	529.016
GG737|c0_g2_i1	0.000	0.000	0.000	133.106	0.000	0.000
GG6078|c0_g1_i1	170.603	142.868	175.714	75.628	78.278	126.626
GG3738|c0_g1_i1	0.000	0.000	0.000	0.000	58.248	0.000
GG3098|c0_g1_i1	0.000	0.000	91.649	113.393	147.365	0.000
GG2306|c0_g1_i1	0.000	0.000	0.000	248.363	0.000	0.000
GG7132|c0_g1_i1	106.583	40.992	168.121	41.679	0.000	136.116
GG3736|c0_g1_i1	450.758	171.380	210.510	0.000	0.000	0.000
GG2638|c3_g1_i1	0.000	0.000	0.000	655.090	135.545	0.000
GG2637|c0_g1_i1	151.975	107.859	111.425	193.274	266.452	113.203
GG4678|c0_g1_i1	20.048	7.702	18.964	31.327	31.261	30.633
GG6737|c0_g1_i1	111.558	282.400	264.261	99.973	84.039	86.512
GG773|c3_g1_i1	0.000	0.000	280.084	0.000	144.279	210.681
GG668|c0_g1_i1	376.756	190.367	156.104	193.672	271.932	163.565
GG1852|c1_g1_i1	0.000	76.536	0.000	0.000	196.617	0.000
GG6372|c3_g1_i1	72.934	55.685	0.000	0.000	144.812	0.000
GG2554|c2_g1_i1	59.216	181.183	55.727	0.000	59.333	87.076
GG3247|c3_g1_i1	54.050	0.000	50.893	671.821	54.368	558.604
GG4152|c1_g1_i1	244.691	31.271	115.437	63.479	0.000	0.000
GG1586|c0_g1_i1	373.105	357.330	483.627	181.329	94.391	69.302
GG2368|c2_g1_i1	0.000	70.924	0.000	0.000	182.740	0.000
GG6329|c0_g1_i1	164.604	68.299	305.985	89.397	140.492	108.228
GG4484|c0_g1_i1	34.407	79.203	64.984	26.802	35.216	0.000
GG6991|c0_g1_i1	609.917	168.816	207.633	440.705	832.655	368.789
GG6671|c0_g1_i1	46.844	36.049	147.806	0.000	0.000	0.000
GG4976|c2_g1_i1	365.558	0.000	0.000	0.000	0.000	0.000
GG6896|c0_g1_i1	0.000	0.000	0.000	66.558	253.725	123.933
GG307|c0_g1_i1	0.000	119.443	220.345	182.116	0.000	0.000
GG3916|c1_g1_i1	0.000	39.756	48.907	121.035	0.000	0.000
GG4485|c0_g1_i1	0.000	66.085	81.316	134.145	0.000	128.540
GG4223|c3_g1_i1	167.006	127.814	0.000	43.242	223.717	0.000
GG1047|c0_g1_i1	90.826	39.952	110.573	81.279	81.617	199.992
GG5845|c0_g1_i1	1814.945	2373.454	2071.853	720.443	886.770	2415.938
GG3941|c0_g2_i1	80.813	157.418	240.023	78.036	0.000	92.993
GG7192|c0_g1_i1	0.000	0.000	161.379	0.000	50.141	0.000
GG6928|c1_g1_i1	85.008	0.000	40.090	33.065	0.000	0.000
GG4740|c0_g1_i1	0.000	0.000	0.000	48.700	59.389	0.000
GG2425|c0_g1_i1	0.000	54.861	134.958	55.740	0.000	0.000
GG2081|c0_g1_i1	29.624	45.502	56.001	138.631	60.951	44.782
GG6603|c0_g1_i1	216.753	145.988	51.304	63.644	56.771	0.000
GG3004|c0_g1_i1	94.242	108.302	88.831	36.639	0.000	0.000
GG2412|c0_g1_i2	538.947	488.161	320.957	258.880	232.984	380.757
GG5997|c0_g1_i1	843.527	557.737	330.145	345.908	0.000	572.395
GG3855|c1_g1_i1	255.420	96.986	238.124	0.000	0.000	0.000
GG3055|c0_g2_i1	164.615	0.000	427.078	0.000	0.000	0.000
GG2643|c0_g1_i1	30.126	46.264	85.406	46.981	30.971	45.509
GG567|c0_g1_i1	0.000	0.000	0.000	101.021	0.000	0.000
GG4942|c0_g1_i1	123.279	0.000	229.983	0.000	0.000	0.000
GG3137|c0_g1_i1	0.000	69.164	85.122	46.825	61.746	136.096
GG1075|c0_g1_i1	0.000	0.000	0.000	154.285	97.392	142.587
GG6937|c0_g2_i1	0.000	0.000	0.000	59.012	42.800	0.000
GG6661|c0_g2_i1	0.000	50.310	0.000	178.776	0.000	0.000
GG149|c0_g1_i1	105.025	131.377	49.719	61.673	55.041	80.922
GG4673|c0_g1_i1	163.195	87.760	304.958	271.630	91.333	135.789
GG5432|c1_g1_i1	53.420	122.686	0.000	83.008	0.000	0.000
GG1731|c0_g1_i1	153.160	0.000	0.000	277.738	51.478	0.000
GG2713|c1_g1_i1	31.396	96.409	237.293	0.000	0.000	0.000
GG1042|c0_g1_i1	107.021	97.016	59.661	64.198	33.262	146.743
GG3729|c1_g1_i1	0.000	0.000	54.690	45.126	58.276	0.000
GG1312|c0_g1_i1	951.477	1063.680	1211.367	954.065	1366.634	949.384
GG7129|c0_g1_i2	184.471	0.000	0.000	71.491	90.566	265.301
GG3984|c0_g1_i1	0.000	0.000	0.000	0.000	0.000	0.000
GG957|c0_g1_i1	0.000	106.541	131.054	54.108	0.000	0.000
GG4307|c0_g1_i1	73.383	92.517	1.174	0.000	282.433	0.000
GG6755|c1_g1_i1	33.756	77.720	95.651	78.910	34.571	50.802
GG128|c0_g2_i1	253.466	729.415	627.548	222.668	0.000	0.000
GG607|c0_g1_i1	62.899	113.028	208.534	65.723	22.050	210.722
GG6857|c1_g1_i1	81.528	41.836	180.127	106.391	213.534	230.225
GG6385|c1_g1_i1	0.000	0.000	0.000	285.973	90.566	0.000
GG1073|c1_g2_i1	478.332	393.873	75.621	524.907	361.918	145.034
GG3181|c0_g1_i1	84.368	0.000	0.000	0.000	166.376	0.000
GG2372|c0_g1_i1	51.946	13.324	0.000	54.176	108.333	0.000
GG4403|c0_g1_i1	23.913	0.000	0.000	0.000	198.039	0.000
GG2827|c0_g1_i1	439.047	542.786	793.644	156.256	181.253	717.469
GG5659|c0_g1_i1	134.745	20.707	76.433	63.081	111.204	40.860
GG5301|c2_g1_i1	54.359	0.000	102.393	126.706	0.000	0.000
GG1880|c1_g1_i1	39.446	151.806	149.392	72.064	124.024	81.045
GG4980|c0_g1_i1	167.294	63.789	235.296	0.000	0.000	0.000
GG3529|c0_g1_i1	55.010	0.000	51.803	0.000	331.760	81.158
GG6459|c0_g1_i1	0.000	0.000	195.744	243.304	0.000	0.000
GG3526|c0_g1_i1	185.111	40.765	170.440	53.953	33.580	98.757
GG4964|c0_g1_i1	99.772	0.000	31.411	0.000	170.397	50.075
GG3247|c2_g1_i1	0.000	83.219	153.580	211.171	54.667	80.247
GG4996|c0_g1_i1	85.841	65.446	160.928	133.106	169.144	0.000
GG5242|c1_g1_i1	317.273	0.000	98.870	81.940	0.000	0.000
GG2053|c1_g1_i1	66.027	0.000	0.000	0.000	67.674	99.433
GG3818|c0_g1_i1	0.000	0.000	0.000	210.229	0.000	191.054
GG2377|c1_g1_i1	0.000	28.697	70.620	116.510	114.514	0.000
GG2307|c2_g1_i1	84.368	0.000	0.000	65.412	83.188	0.000
GG65|c0_g1_i1	0.000	108.343	0.000	110.596	274.438	0.000
GG5137|c0_g1_i1	104.864	41.857	0.000	55.186	0.000	0.000
GG727|c0_g2_i1	222.059	120.153	131.475	442.414	136.405	153.603
GG3438|c0_g1_i1	136.090	62.852	167.514	31.968	57.023	83.840
GG4267|c0_g1_i1	122.543	113.007	139.049	191.341	532.342	111.770
GG1594|c0_g1_i1	303.437	276.922	212.878	405.008	354.194	243.033
GG747|c0_g1_i1	307.718	0.000	0.000	158.946	801.571	439.995
GG2844|c1_g1_i1	305.647	0.000	0.000	237.079	75.698	110.982
GG4737|c0_g1_i1	57.743	88.357	217.419	89.699	0.000	170.025
GG2863|c0_g1_i1	13.867	74.693	13.122	65.121	43.558	128.079
GG3666|c1_g1_i1	0.000	80.408	0.000	81.600	0.000	155.262
GG2996|c1_g1_i1	183.457	46.768	230.130	47.476	305.951	89.789
GG5953|c2_g1_i1	161.359	244.446	0.000	124.929	154.042	0.000
GG881|c0_g1_i1	190.929	48.652	0.000	247.004	190.707	0.000
GG3832|c1_g1_i1	108.537	35.792	88.067	12.138	48.617	0.000
GG6254|c0_g1_i1	99.025	84.722	104.203	103.439	69.367	221.001
GG100|c0_g1_i1	124.721	94.741	0.000	0.000	120.649	0.000
GG4115|c0_g1_i1	0.000	377.192	0.000	0.000	0.000	0.000
GG6784|c0_g1_i1	47.324	72.747	89.516	73.909	24.500	0.000
GG6535|c1_g1_i1	297.182	0.000	0.000	0.000	0.000	0.000
GG150|c1_g1_i1	134.072	101.763	124.899	0.000	0.000	0.000
GG1899|c2_g1_i1	191.538	0.000	0.000	74.220	0.000	0.000
GG5718|c0_g1_i1	39.712	0.000	112.413	0.000	40.434	59.392
GG1733|c1_g1_i1	100.637	68.886	180.039	26.277	0.000	86.369
GG593|c1_g1_i1	379.446	361.294	177.622	73.520	0.000	0.000
GG5|c0_g1_i1	149.018	38.047	421.275	115.830	50.141	368.092
GG6336|c1_g1_i1	18.543	114.089	105.270	101.478	115.861	0.000
GG1892|c0_g2_i1	138.204	145.092	294.233	43.553	80.541	82.407
GG7083|c0_g1_i1	819.486	683.450	134.577	55.507	36.423	53.515
GG7043|c2_g1_i1	122.308	0.000	0.000	189.914	0.000	0.000
GG6159|c1_g1_i1	264.419	67.187	0.000	0.000	0.000	0.000
GG4228|c0_g1_i1	121.262	86.545	114.938	158.626	80.859	76.950
GG3108|c0_g1_i1	102.836	158.025	24.307	40.135	53.115	39.028
GG3262|c0_g1_i1	233.119	179.525	210.765	166.054	200.526	245.716
GG6964|c0_g1_i1	69.070	159.014	0.000	53.807	35.347	51.928
GG6942|c2_g1_i1	171.682	0.000	0.000	66.558	0.000	0.000
GG6914|c0_g1_i1	0.000	0.000	227.380	0.000	472.065	0.000
GG1360|c2_g1_i1	0.000	22.097	54.386	44.883	88.864	0.000
GG1149|c1_g2_i1	0.000	0.000	0.000	35.716	0.000	23.384
GG3949|c0_g1_i1	0.000	90.025	55.375	45.689	58.978	0.000
GG294|c1_g1_i1	0.000	362.087	0.000	0.000	0.000	0.000
GG4211|c0_g1_i1	239.481	225.304	251.951	41.669	111.541	122.991
GG7115|c3_g1_i1	109.455	63.058	103.460	426.973	197.496	290.241
GG6185|c0_g2_i1	31.845	48.889	30.080	198.556	0.000	48.017
GG1526|c1_g1_i1	0.000	0.000	41.636	0.000	44.783	65.760
GG1726|c0_g1_i1	0.000	0.000	143.843	0.000	0.000	0.000
GG6604|c0_g1_i1	168.778	123.170	109.409	215.880	205.884	192.662
GG4684|c0_g1_i1	0.000	104.307	0.000	106.440	0.000	0.000
GG6007|c0_g1_i1	108.099	110.866	153.443	197.245	131.421	110.398
GG2526|c0_g1_i1	2.882	38.943	40.511	131.212	0.000	25.913
GG2105|c0_g1_i1	0.000	49.661	60.962	0.000	0.000	0.000
GG3210|c0_g2_i1	89.204	30.540	0.000	31.075	20.862	61.347
GG3623|c1_g1_i1	129.322	33.042	81.316	33.531	0.000	0.000
GG5058|c0_g1_i1	0.000	0.000	129.616	215.589	133.909	586.943
GG4141|c0_g1_i1	68.589	211.084	243.448	241.439	71.555	368.185
GG5588|c0_g1_i1	0.000	0.000	50.541	0.000	0.000	0.000
GG4040|c0_g1_i1	142.303	169.300	134.753	50.651	162.757	219.363
GG2000|c1_g1_i1	21.041	97.047	59.710	32.881	87.387	0.000
GG1414|c0_g1_i1	76.724	117.682	239.299	89.592	78.222	66.353
GG6296|c0_g1_i1	31.396	48.199	88.987	73.423	193.401	94.723
GG2609|c0_g1_i1	0.000	0.000	0.000	20.781	54.957	121.148
GG6891|c2_g1_i1	66.903	51.433	84.378	104.527	0.000	305.916
GG3333|c0_g1_i1	80.845	41.403	0.000	21.024	83.403	0.000
GG117|c0_g1_i1	594.417	134.837	0.000	250.257	244.009	125.192
GG7259|c3_g1_i1	0.000	115.726	142.336	117.607	0.000	0.000
GG3174|c1_g1_i1	41.154	31.549	0.000	128.095	83.693	0.000
GG1252|c1_g1_i1	0.000	53.440	118.323	206.539	247.198	64.142
GG3536|c1_g1_i1	95.716	36.667	0.000	74.414	0.000	0.000
GG1695|c0_g1_i1	0.000	101.372	124.703	51.477	0.000	0.000
GG7259|c0_g2_i1	41.485	255.206	98.763	0.000	201.779	221.728
GG6997|c0_g1_i1	76.489	110.454	18.113	67.441	100.637	44.393
GG3843|c2_g1_i1	0.000	26.010	32.008	132.008	104.097	0.000
GG1581|c0_g1_i1	8.594	7.918	44.983	101.041	13.054	39.939
GG3978|c1_g1_i1	0.000	187.309	0.000	0.000	0.000	0.000
GG302|c2_g1_i1	74.642	0.000	70.072	115.791	0.000	0.000
GG2819|c1_g1_i1	170.966	148.109	172.054	16.741	22.461	99.095
GG2772|c0_g1_i1	65.686	0.000	88.557	0.000	0.000	0.000
GG6351|c0_g1_i1	442.132	464.139	135.996	295.567	552.868	158.251
GG4113|c0_g1_i1	130.133	120.328	252.812	122.502	103.115	343.726
GG1063|c2_g1_i1	21.084	48.642	19.952	82.386	43.791	0.000
GG3029|c2_g1_i1	0.000	52.133	64.133	52.953	67.945	0.000
GG2971|c0_g1_i1	202.053	88.666	27.281	22.510	59.427	0.000
GG4464|c0_g1_i1	129.023	147.934	242.655	150.226	64.401	188.955
GG4315|c0_g1_i1	0.000	0.000	0.000	0.000	0.000	0.000
GG237|c0_g1_i1	121.742	140.212	57.518	0.000	0.000	0.000
GG1150|c0_g1_i1	345.851	1021.711	605.258	571.654	1097.433	431.282
GG423|c0_g1_i1	237.367	376.544	191.850	388.771	442.300	444.459
GG3764|c0_g1_i1	129.258	98.139	0.000	200.178	374.401	182.413
GG3916|c0_g2_i1	76.724	29.418	0.000	149.323	0.000	0.000
GG6626|c0_g1_i1	52.213	79.955	98.361	162.287	52.600	0.000
GG6594|c1_g1_i1	21.650	49.939	20.481	16.916	22.471	0.000
GG6440|c4_g1_i1	0.000	450.598	0.000	0.000	0.000	0.000
GG2955|c0_g1_i1	23.881	18.400	73.556	56.206	151.479	92.819
GG2494|c0_g1_i1	0.000	0.000	0.000	0.000	0.000	0.000
GG7107|c0_g1_i1	0.000	0.000	149.274	61.693	0.000	0.000
GG570|c3_g1_i1	753.267	76.917	94.633	0.000	0.000	223.161
GG5608|c0_g1_i1	115.220	254.939	149.989	349.472	391.897	398.889
GG5422|c1_g1_i1	0.000	0.000	0.000	37.600	146.617	143.518
GG3688|c0_g1_i1	39.734	106.932	93.978	201.848	123.940	182.188
GG866|c0_g1_i2	0.000	81.829	327.738	0.000	0.000	475.777
GG6799|c0_g1_i1	124.721	94.741	116.317	0.000	361.946	176.383
GG5029|c3_g1_i1	0.000	50.496	93.205	51.263	101.151	0.000
GG1416|c0_g1_i1	47.858	36.667	45.110	37.212	96.766	213.128
GG6277|c0_g1_i1	0.000	0.000	0.000	112.053	0.000	0.000
GG3516|c0_g1_i1	106.861	81.304	0.000	0.000	0.000	0.000
GG2541|c0_g1_i1	129.621	66.507	177.260	67.636	90.435	132.963
GG2327|c0_g2_i1	60.209	46.367	47.527	0.000	116.132	7.761
GG6624|c0_g1_i1	160.739	59.804	99.810	169.609	140.697	155.190
GG6088|c0_g1_i1	0.000	0.000	0.000	311.629	0.000	0.000
GG4767|c1_g1_i1	0.000	0.000	53.692	132.902	0.000	0.000
GG4777|c0_g1_i1	105.601	150.920	99.966	365.990	347.059	324.703
GG6909|c5_g1_i1	102.569	78.070	0.000	79.473	0.000	0.000
GG6058|c0_g1_i1	124.347	71.820	78.517	276.068	217.938	160.227
GG6215|c0_g1_i1	368.632	642.109	441.540	422.099	355.849	37.359
GG5421|c2_g1_i1	0.000	0.000	283.841	118.190	146.140	0.000
GG2866|c1_g1_i1	288.737	44.184	0.000	89.699	115.851	0.000
GG1259|c0_g1_i1	0.000	56.107	69.015	57.012	0.000	213.896
GG4782|c2_g1_i1	116.469	88.532	0.000	0.000	113.046	0.000
GG2783|c0_g1_i1	100.893	25.814	254.113	78.619	172.248	202.460
GG910|c0_g1_i1	222.956	169.557	0.000	431.771	0.000	0.000
GG4900|c1_g1_i1	36.948	28.347	0.000	86.309	0.000	221.656
GG4875|c1_g1_i1	100.007	109.960	67.626	78.279	89.724	21.981
GG2349|c1_g1_i1	0.000	0.000	0.000	236.380	0.000	0.000
GG5584|c0_g1_i1	63.230	48.539	209.091	24.646	32.448	143.058
GG5501|c0_g1_i1	0.000	114.150	0.000	116.597	144.279	0.000
GG3409|c0_g1_i1	0.011	0.113	0.039	100.312	69.638	87.772
GG1982|c0_g1_i1	87.464	167.580	82.480	170.084	44.362	0.000
GG3661|c0_g1_i1	37.086	71.305	70.180	231.962	289.652	170.322
GG3979|c1_g1_i1	129.258	0.000	0.000	100.089	0.000	182.413
GG2272|c0_g1_i1	98.224	181.296	334.587	537.473	408.673	720.909
GG1697|c1_g1_i1	132.439	100.528	0.000	0.000	0.000	0.000
GG1889|c0_g1_i1	109.626	56.303	193.895	80.240	115.702	192.836
GG4200|c1_g1_i1	168.735	128.659	158.198	0.000	0.000	121.916
GG1293|c0_g1_i1	0.000	0.000	0.000	193.177	0.000	0.000
GG622|c0_g2_i1	0.000	0.000	0.000	0.000	36.703	0.000
GG1302|c0_g3_i1	132.588	0.000	0.000	0.000	74.501	0.000
GG787|c1_g1_i1	0.000	0.000	87.930	0.000	94.391	0.000
GG109|c0_g3_i1	0.000	147.337	0.000	0.000	0.000	0.000
GG4555|c0_g1_i1	0.000	0.000	0.000	314.736	0.000	0.000
GG5018|c1_g1_i1	165.063	76.011	93.547	102.905	67.674	0.000
GG6516|c1_g1_i1	71.824	27.554	0.000	27.977	73.407	53.924
GG1198|c0_g2_i1	515.856	128.823	75.865	157.315	147.851	421.986
GG6767|c0_g1_i1	80.097	107.952	94.839	70.617	63.204	108.422
GG2763|c1_g1_i1	0.000	0.000	146.896	0.000	0.000	0.000
GG6659|c0_g1_i1	131.734	302.016	495.379	153.353	0.000	192.723
GG5349|c0_g2_i1	0.000	51.330	0.000	134.310	0.000	0.000
GG6137|c0_g2_i1	69.123	13.293	0.000	30.977	234.331	26.496
GG2132|c0_g1_i1	0.000	0.000	104.145	0.000	0.000	158.661
GG6121|c2_g1_i1	0.000	85.690	0.000	0.000	0.000	160.289
GG6159|c0_g1_i1	76.906	78.781	48.476	60.022	0.000	0.000
GG4790|c0_g1_i1	0.000	305.290	0.000	207.636	0.000	0.000
GG7113|c0_g1_i1	0.000	100.528	0.000	0.000	127.709	0.000
GG4694|c1_g1_i1	64.309	19.801	328.912	553.971	69.105	178.461
GG2424|c1_g1_i1	95.225	0.000	179.501	37.018	144.419	0.000
GG2400|c0_g1_i1	144.331	73.705	0.000	149.614	145.878	0.000
GG2211|c0_g1_i1	0.000	42.958	70.473	131.018	96.943	114.012
GG4096|c1_g1_i1	0.000	0.000	0.000	182.437	0.000	0.000
GG3314|c0_g1_i1	0.000	0.000	56.432	0.000	60.062	88.140
GG5921|c0_g1_i1	312.095	159.858	245.894	40.601	0.000	118.415
GG1145|c2_g1_i1	219.710	101.032	82.881	68.364	44.568	0.000
GG6654|c0_g1_i1	12.191	46.933	46.186	95.496	51.179	131.683
GG878|c0_g1_i1	49.587	85.896	46.959	106.799	78.026	0.000
GG2344|c1_g1_i1	0.000	274.297	67.479	111.470	0.000	209.319
GG1470|c0_g1_i1	60.668	0.000	85.983	23.646	0.000	0.000
GG4985|c0_g1_i1	0.000	149.293	30.618	50.525	66.496	97.703
GG3139|c0_g1_i1	307.740	269.550	447.676	123.317	237.491	187.993
GG600|c0_g1_i1	383.930	329.848	234.964	617.402	1100.285	894.661
GG5642|c0_g1_i1	0.000	51.762	0.000	0.000	134.975	98.982
GG401|c0_g1_i1	40.332	20.697	101.845	52.632	42.258	41.424
GG6507|c1_g1_i1	178.781	91.168	56.079	0.000	0.000	175.206
GG778|c0_g1_i1	51.253	39.426	32.340	106.896	35.647	0.000
GG1287|c1_g1_i1	124.721	94.741	0.000	0.000	0.000	0.000
GG4223|c2_g1_i1	49.139	37.635	0.000	76.404	0.000	0.000
GG3846|c1_g1_i1	53.729	41.136	0.000	0.000	0.000	79.356
GG873|c0_g2_i1	468.052	446.912	282.882	300.345	74.865	196.562
GG6443|c0_g1_i1	164.390	168.909	86.551	109.858	51.487	28.390
GG4543|c0_g2_i1	0.000	0.000	87.177	0.000	182.740	0.000
GG6785|c0_g1_i1	40.065	0.000	0.000	218.250	40.780	59.903
GG4454|c0_g2_i1	561.280	0.000	0.000	0.000	259.494	49.174
GG2450|c1_g1_i1	67.575	74.353	64.015	45.398	60.970	14.937
GG3827|c1_g1_i1	0.000	225.191	184.491	76.395	96.485	141.266
GG7026|c0_g1_i1	0.000	0.000	0.000	0.000	0.000	0.000
GG6732|c2_g1_i1	379.446	0.000	88.811	0.000	0.000	0.000
GG5861|c0_g1_i1	17.764	109.321	50.433	97.254	166.666	81.670
GG5456|c0_g1_i1	913.899	1532.010	2054.465	1275.123	1436.384	1709.516
GG4758|c2_g1_i1	477.318	60.689	0.000	0.000	78.662	115.302
GG1291|c0_g2_i1	345.477	354.426	436.002	180.184	223.287	450.039
GG5849|c0_g2_i1	0.000	0.000	0.000	46.573	180.187	0.000
GG1978|c0_g1_i1	17.732	68.196	0.000	55.458	166.338	54.344
GG6282|c0_g1_i1	337.823	503.081	247.655	127.697	0.000	261.738
GG3232|c1_g1_i1	54.562	0.000	0.000	0.000	159.409	233.256
GG690|c0_g1_i1	83.364	16.022	78.859	97.710	151.526	95.461
GG1657|c2_g1_i1	56.206	28.821	53.193	58.595	78.035	0.000
GG5727|c0_g1_i1	0.000	0.000	0.000	176.833	0.000	0.000
GG362|c0_g1_i1	87.261	80.552	49.543	68.247	54.592	26.752
GG944|c1_g1_i1	0.000	0.000	0.000	391.315	0.000	0.000
GG6939|c0_g1_i1	0.000	61.987	152.542	0.000	0.000	0.000
GG4786|c1_g1_i1	0.000	0.000	53.780	44.611	55.929	0.000
GG846|c0_g1_i1	48.552	24.898	76.589	75.967	67.599	0.000
GG5451|c0_g1_i1	92.299	101.506	62.430	51.623	55.284	40.635
GG875|c0_g1_i1	477.297	602.672	443.478	369.563	0.000	665.664
GG7084|c0_g1_i1	0.000	0.000	0.000	119.462	157.427	0.000
GG6133|c0_g1_i1	103.210	52.802	97.471	26.802	0.000	206.944
GG4010|c0_g1_i1	0.000	0.000	0.000	0.000	13.194	47.331
GG714|c0_g1_i1	87.357	66.589	0.000	67.733	0.000	126.011
GG230|c0_g2_i1	154.089	206.822	72.714	29.987	0.000	173.066
GG5309|c0_g1_i1	0.000	0.000	249.798	207.636	0.000	0.000
GG1366|c0_g1_i1	150.438	57.415	70.620	0.000	0.000	0.000
GG6997|c3_g1_i1	0.000	0.000	154.167	128.561	0.000	0.000
GG2250|c2_g1_i1	143.531	15.764	96.992	16.023	42.613	0.000
GG3563|c0_g1_i1	99.996	30.757	56.764	15.634	62.382	91.693
GG6499|c0_g1_i1	428.532	216.676	664.674	331.798	0.000	1403.098
GG1401|c1_g1_i1	88.467	68.052	33.495	83.027	55.340	108.473
GG7111|c0_g1_i1	691.413	869.740	492.482	168.230	264.853	135.963
GG570|c1_g1_i1	151.623	0.000	71.168	0.000	0.000	0.000
GG3328|c0_g1_i1	0.000	66.507	81.815	101.458	0.000	221.605
GG4607|c0_g1_i2	29.400	132.530	313.999	4.399	46.737	68.637
GG4965|c0_g1_i1	0.000	189.482	0.000	0.000	0.000	0.000
GG5285|c1_g1_i1	134.072	101.763	0.000	103.818	0.000	0.000
GG7094|c0_g2_i1	116.767	109.867	0.000	101.604	0.000	0.000
GG4791|c0_g1_i1	29.624	45.502	27.996	115.529	0.000	89.563
GG59|c3_g1_i1	140.851	81.056	33.250	27.433	36.011	0.000
GG5895|c0_g1_i1	30.745	59.145	218.280	72.180	32.140	188.996
GG471|c0_g1_i1	170.998	110.917	136.416	141.107	123.239	139.403
GG1804|c1_g1_i1	261.654	0.000	121.915	0.000	0.000	0.000
GG3220|c0_g1_i1	372.593	84.248	331.711	308.201	136.424	100.262
GG1985|c1_g1_i1	104.993	62.872	110.476	109.654	110.241	90.055
GG2947|c0_g2_i1	838.221	1540.227	527.856	231.408	195.233	102.085
GG2188|c0_g1_i1	0.000	124.406	76.491	189.720	241.624	0.000
GG4847|c0_g2_i1	217.426	252.478	360.342	206.733	201.845	188.894
GG4151|c2_g1_i1	0.000	158.478	0.000	0.000	0.000	0.000
GG2495|c0_g4_i1	161.433	67.784	0.000	52.904	0.000	0.000
GG7036|c0_g1_i1	2217.322	2852.595	1901.374	2595.906	3701.635	5166.286
GG5143|c0_g1_i2	345.904	467.887	428.056	197.945	0.000	670.190
GG218|c0_g1_i1	0.000	0.000	36.988	0.000	0.000	0.000
GG1691|c1_g1_i1	274.934	0.000	256.022	106.440	264.628	0.000
GG6073|c0_g1_i1	60.049	69.164	85.122	46.825	0.000	45.365
GG2718|c0_g1_i1	15.981	61.472	45.374	50.011	166.918	49.082
GG425|c0_g1_i1	0.000	56.571	79.417	131.202	65.393	0.000
GG2338|c0_g2_i1	45.936	105.594	0.000	86.523	46.513	0.000
GG5949|c0_g1_i1	88.019	67.588	83.175	22.879	0.000	44.362
GG2570|c0_g1_i1	111.750	200.026	210.990	116.024	114.065	111.709
GG4342|c0_g1_i1	40.065	61.441	0.000	62.363	0.000	0.000
GG633|c0_g1_i1	125.041	78.266	222.135	116.432	239.062	206.084
GG2816|c0_g1_i1	0.000	130.934	120.838	66.441	86.723	63.692
GG2538|c0_g1_i1	71.845	164.574	134.958	167.210	356.840	0.000
GG5767|c0_g1_i1	1037.349	1689.685	1406.915	784.554	715.578	917.175
GG5364|c0_g1_i1	94.691	36.471	17.936	74.220	139.566	14.661
GG4346|c2_g1_i1	0.000	0.000	0.000	101.303	252.481	0.000
GG1046|c0_g1_i1	31.845	73.334	30.080	74.462	0.000	0.000
GG3665|c0_g1_i1	303.993	272.855	175.831	118.899	123.360	414.522
GG729|c2_g1_i1	77.642	0.000	145.732	60.217	0.000	0.000
GG6536|c1_g1_i1	78.774	68.247	55.962	23.151	103.611	182.823
GG6272|c0_g1_i1	187.940	65.580	0.000	0.000	21.489	0.000
GG2484|c0_g1_i1	129.920	0.000	366.468	0.000	0.000	0.000
GG103|c0_g1_i1	0.000	0.000	0.000	182.437	0.000	167.097
GG758|c2_g1_i1	0.000	104.018	32.008	0.000	138.799	0.000
GG4090|c0_g1_i1	75.219	0.000	70.620	0.000	0.000	0.000
GG7213|c0_g1_i1	0.000	0.000	79.779	329.895	0.000	0.000
GG73|c0_g1_i1	60.871	163.575	0.000	0.000	0.000	0.000
GG2474|c0_g1_i1	2623.735	4103.749	2718.894	4116.314	3451.987	3857.573
GG4274|c2_g1_i1	0.000	0.000	0.000	244.789	0.000	0.000
GG4839|c1_g1_i1	2127.670	371.869	456.003	126.726	468.399	683.663
GG4384|c0_g1_i1	368.216	633.500	156.388	228.903	432.968	252.903
GG2011|c1_g1_i1	0.000	66.013	81.169	0.000	85.283	0.000
GG6878|c0_g1_i1	0.000	0.000	0.000	0.000	0.000	0.000
GG5332|c1_g1_i1	297.182	0.000	0.000	0.000	0.000	0.000
GG1380|c0_g1_i1	0.000	31.313	0.000	169.240	0.000	112.005
GG5863|c0_g1_i1	0.000	125.642	0.000	95.642	41.669	0.000
[truncated: 9,839 more rows]
